# Supplementary material for: Dataset for time-lapse ultrasonic tomography of a granite slab under uniaxial compression test
Source: Data Brief. 2018 Aug 30;20:614–6. doi: 10.1016/j.dib.2018.08.151 (PMC6128094; doi:10.1016/j.dib.2018.08.151)
Supplement: Supplementary file 2 — Supplementary material [file mmc2.zip]

Archive with 2,321 entries (2,313 files):
- data/FG_femdem.r2m
- data/OVERVIEW.txt
- data/Simulated_AE_data.mat
- data/source_file_structure.txt
- data/stress_strain_data.mat
- data/Ultrasonic_Tomo_data/
- data/Ultrasonic_Tomo_data/README.txt
- data/Ultrasonic_Tomo_data/Stage_1_0kn/
- data/Ultrasonic_Tomo_data/Stage_1_0kn/Force_0kn_1_12_16875593.txt
- data/Ultrasonic_Tomo_data/Stage_1_0kn/Force_0kn_1_14_21858840.txt
- data/Ultrasonic_Tomo_data/Stage_1_0kn/Force_0kn_1_15_22475878.txt
- data/Ultrasonic_Tomo_data/Stage_1_0kn/Force_0kn_1_16_23093160.txt
- data/Ultrasonic_Tomo_data/Stage_1_0kn/Force_0kn_1_17_23711271.txt
- data/Ultrasonic_Tomo_data/Stage_1_0kn/Force_0kn_1_24_32103088.txt
- data/Ultrasonic_Tomo_data/Stage_1_0kn/Force_0kn_1_25_32721042.txt
- data/Ultrasonic_Tomo_data/Stage_1_0kn/Force_0kn_1_26_33338135.txt
- data/Ultrasonic_Tomo_data/Stage_1_0kn/Force_0kn_10_12_16875593.txt
- data/Ultrasonic_Tomo_data/Stage_1_0kn/Force_0kn_10_14_21858840.txt
- data/Ultrasonic_Tomo_data/Stage_1_0kn/Force_0kn_10_15_22475878.txt
- data/Ultrasonic_Tomo_data/Stage_1_0kn/Force_0kn_10_16_23093160.txt
- data/Ultrasonic_Tomo_data/Stage_1_0kn/Force_0kn_10_17_23711271.txt
- data/Ultrasonic_Tomo_data/Stage_1_0kn/Force_0kn_10_24_32103088.txt
- data/Ultrasonic_Tomo_data/Stage_1_0kn/Force_0kn_10_25_32721042.txt
- data/Ultrasonic_Tomo_data/Stage_1_0kn/Force_0kn_10_26_33338135.txt
- data/Ultrasonic_Tomo_data/Stage_1_0kn/Force_0kn_11_1_4121988.txt
- data/Ultrasonic_Tomo_data/Stage_1_0kn/Force_0kn_11_10_9684120.txt
- data/Ultrasonic_Tomo_data/Stage_1_0kn/Force_0kn_11_14_21858840.txt
- data/Ultrasonic_Tomo_data/Stage_1_0kn/Force_0kn_11_15_22475878.txt
- data/Ultrasonic_Tomo_data/Stage_1_0kn/Force_0kn_11_16_23093160.txt
- data/Ultrasonic_Tomo_data/Stage_1_0kn/Force_0kn_11_17_23711271.txt
- data/Ultrasonic_Tomo_data/Stage_1_0kn/Force_0kn_11_2_4738955.txt
- data/Ultrasonic_Tomo_data/Stage_1_0kn/Force_0kn_11_24_32103088.txt
- data/Ultrasonic_Tomo_data/Stage_1_0kn/Force_0kn_11_25_32721042.txt
- data/Ultrasonic_Tomo_data/Stage_1_0kn/Force_0kn_11_26_33338135.txt
- data/Ultrasonic_Tomo_data/Stage_1_0kn/Force_0kn_11_3_5356989.txt
- data/Ultrasonic_Tomo_data/Stage_1_0kn/Force_0kn_11_4_5976248.txt
- data/Ultrasonic_Tomo_data/Stage_1_0kn/Force_0kn_11_5_6595383.txt
- data/Ultrasonic_Tomo_data/Stage_1_0kn/Force_0kn_11_6_7212475.txt
- data/Ultrasonic_Tomo_data/Stage_1_0kn/Force_0kn_11_7_7829524.txt
- data/Ultrasonic_Tomo_data/Stage_1_0kn/Force_0kn_11_8_8446722.txt
- data/Ultrasonic_Tomo_data/Stage_1_0kn/Force_0kn_11_9_9064972.txt
- data/Ultrasonic_Tomo_data/Stage_1_0kn/Force_0kn_12_1_4121988.txt
- data/Ultrasonic_Tomo_data/Stage_1_0kn/Force_0kn_12_10_9684120.txt
- data/Ultrasonic_Tomo_data/Stage_1_0kn/Force_0kn_12_14_21858840.txt
- data/Ultrasonic_Tomo_data/Stage_1_0kn/Force_0kn_12_15_22475878.txt
- data/Ultrasonic_Tomo_data/Stage_1_0kn/Force_0kn_12_16_23093160.txt
- data/Ultrasonic_Tomo_data/Stage_1_0kn/Force_0kn_12_17_23711271.txt
- data/Ultrasonic_Tomo_data/Stage_1_0kn/Force_0kn_12_2_4738955.txt
- data/Ultrasonic_Tomo_data/Stage_1_0kn/Force_0kn_12_24_32103088.txt
- data/Ultrasonic_Tomo_data/Stage_1_0kn/Force_0kn_12_25_32721042.txt
- data/Ultrasonic_Tomo_data/Stage_1_0kn/Force_0kn_12_26_33338135.txt
- data/Ultrasonic_Tomo_data/Stage_1_0kn/Force_0kn_12_3_5356989.txt
- data/Ultrasonic_Tomo_data/Stage_1_0kn/Force_0kn_12_4_5976248.txt
- data/Ultrasonic_Tomo_data/Stage_1_0kn/Force_0kn_12_5_6595383.txt
- data/Ultrasonic_Tomo_data/Stage_1_0kn/Force_0kn_12_6_7212475.txt
- data/Ultrasonic_Tomo_data/Stage_1_0kn/Force_0kn_12_7_7829524.txt
- data/Ultrasonic_Tomo_data/Stage_1_0kn/Force_0kn_12_8_8446722.txt
- data/Ultrasonic_Tomo_data/Stage_1_0kn/Force_0kn_12_9_9064972.txt
- data/Ultrasonic_Tomo_data/Stage_1_0kn/Force_0kn_13_1_4121988.txt
- data/Ultrasonic_Tomo_data/Stage_1_0kn/Force_0kn_13_10_9684120.txt
- data/Ultrasonic_Tomo_data/Stage_1_0kn/Force_0kn_13_14_21858840.txt
- data/Ultrasonic_Tomo_data/Stage_1_0kn/Force_0kn_13_15_22475878.txt
- data/Ultrasonic_Tomo_data/Stage_1_0kn/Force_0kn_13_16_23093160.txt
- data/Ultrasonic_Tomo_data/Stage_1_0kn/Force_0kn_13_17_23711271.txt
- data/Ultrasonic_Tomo_data/Stage_1_0kn/Force_0kn_13_2_4738956.txt
- data/Ultrasonic_Tomo_data/Stage_1_0kn/Force_0kn_13_24_32103088.txt
- data/Ultrasonic_Tomo_data/Stage_1_0kn/Force_0kn_13_25_32721042.txt
- data/Ultrasonic_Tomo_data/Stage_1_0kn/Force_0kn_13_26_33338135.txt
- data/Ultrasonic_Tomo_data/Stage_1_0kn/Force_0kn_13_3_5356989.txt
- data/Ultrasonic_Tomo_data/Stage_1_0kn/Force_0kn_13_4_5976248.txt
- data/Ultrasonic_Tomo_data/Stage_1_0kn/Force_0kn_13_5_6595383.txt
- data/Ultrasonic_Tomo_data/Stage_1_0kn/Force_0kn_13_6_7212475.txt
- data/Ultrasonic_Tomo_data/Stage_1_0kn/Force_0kn_13_7_7829524.txt
- data/Ultrasonic_Tomo_data/Stage_1_0kn/Force_0kn_13_8_8446722.txt
- data/Ultrasonic_Tomo_data/Stage_1_0kn/Force_0kn_13_9_9064972.txt
- data/Ultrasonic_Tomo_data/Stage_1_0kn/Force_0kn_14_1_4121988.txt
- data/Ultrasonic_Tomo_data/Stage_1_0kn/Force_0kn_14_10_9684120.txt
- data/Ultrasonic_Tomo_data/Stage_1_0kn/Force_0kn_14_12_16875593.txt
- data/Ultrasonic_Tomo_data/Stage_1_0kn/Force_0kn_14_2_4738956.txt
- data/Ultrasonic_Tomo_data/Stage_1_0kn/Force_0kn_14_24_32103088.txt
- data/Ultrasonic_Tomo_data/Stage_1_0kn/Force_0kn_14_25_32721042.txt
- data/Ultrasonic_Tomo_data/Stage_1_0kn/Force_0kn_14_26_33338135.txt
- data/Ultrasonic_Tomo_data/Stage_1_0kn/Force_0kn_14_3_5356989.txt
- data/Ultrasonic_Tomo_data/Stage_1_0kn/Force_0kn_14_4_5976248.txt
- data/Ultrasonic_Tomo_data/Stage_1_0kn/Force_0kn_14_5_6595383.txt
- data/Ultrasonic_Tomo_data/Stage_1_0kn/Force_0kn_14_6_7212475.txt
- data/Ultrasonic_Tomo_data/Stage_1_0kn/Force_0kn_14_7_7829524.txt
- data/Ultrasonic_Tomo_data/Stage_1_0kn/Force_0kn_14_8_8446722.txt
- data/Ultrasonic_Tomo_data/Stage_1_0kn/Force_0kn_14_9_9064972.txt
- data/Ultrasonic_Tomo_data/Stage_1_0kn/Force_0kn_15_1_4121988.txt
- data/Ultrasonic_Tomo_data/Stage_1_0kn/Force_0kn_15_10_9684120.txt
- data/Ultrasonic_Tomo_data/Stage_1_0kn/Force_0kn_15_12_16875593.txt
- data/Ultrasonic_Tomo_data/Stage_1_0kn/Force_0kn_15_2_4738955.txt
- data/Ultrasonic_Tomo_data/Stage_1_0kn/Force_0kn_15_24_32103088.txt
- data/Ultrasonic_Tomo_data/Stage_1_0kn/Force_0kn_15_25_32721042.txt
- data/Ultrasonic_Tomo_data/Stage_1_0kn/Force_0kn_15_26_33338135.txt
- data/Ultrasonic_Tomo_data/Stage_1_0kn/Force_0kn_15_3_5356989.txt
- data/Ultrasonic_Tomo_data/Stage_1_0kn/Force_0kn_15_4_5976248.txt
- data/Ultrasonic_Tomo_data/Stage_1_0kn/Force_0kn_15_5_6595383.txt
- data/Ultrasonic_Tomo_data/Stage_1_0kn/Force_0kn_15_6_7212475.txt
- data/Ultrasonic_Tomo_data/Stage_1_0kn/Force_0kn_15_7_7829524.txt
- data/Ultrasonic_Tomo_data/Stage_1_0kn/Force_0kn_15_8_8446722.txt
- data/Ultrasonic_Tomo_data/Stage_1_0kn/Force_0kn_15_9_9064972.txt
- data/Ultrasonic_Tomo_data/Stage_1_0kn/Force_0kn_16_1_4121988.txt
- data/Ultrasonic_Tomo_data/Stage_1_0kn/Force_0kn_16_10_9684120.txt
- data/Ultrasonic_Tomo_data/Stage_1_0kn/Force_0kn_16_12_16875593.txt
- data/Ultrasonic_Tomo_data/Stage_1_0kn/Force_0kn_16_2_4738955.txt
- data/Ultrasonic_Tomo_data/Stage_1_0kn/Force_0kn_16_24_32103088.txt
- data/Ultrasonic_Tomo_data/Stage_1_0kn/Force_0kn_16_25_32721042.txt
- data/Ultrasonic_Tomo_data/Stage_1_0kn/Force_0kn_16_26_33338135.txt
- data/Ultrasonic_Tomo_data/Stage_1_0kn/Force_0kn_16_3_5356989.txt
- data/Ultrasonic_Tomo_data/Stage_1_0kn/Force_0kn_16_4_5976248.txt
- data/Ultrasonic_Tomo_data/Stage_1_0kn/Force_0kn_16_5_6595383.txt
- data/Ultrasonic_Tomo_data/Stage_1_0kn/Force_0kn_16_6_7212475.txt
- data/Ultrasonic_Tomo_data/Stage_1_0kn/Force_0kn_16_7_7829524.txt
- data/Ultrasonic_Tomo_data/Stage_1_0kn/Force_0kn_16_8_8446722.txt
- data/Ultrasonic_Tomo_data/Stage_1_0kn/Force_0kn_16_9_9064972.txt
- data/Ultrasonic_Tomo_data/Stage_1_0kn/Force_0kn_17_1_4121988.txt
- data/Ultrasonic_Tomo_data/Stage_1_0kn/Force_0kn_17_10_9684120.txt
- data/Ultrasonic_Tomo_data/Stage_1_0kn/Force_0kn_17_12_16875593.txt
- data/Ultrasonic_Tomo_data/Stage_1_0kn/Force_0kn_17_2_4738955.txt
- data/Ultrasonic_Tomo_data/Stage_1_0kn/Force_0kn_17_24_32103088.txt
- data/Ultrasonic_Tomo_data/Stage_1_0kn/Force_0kn_17_25_32721042.txt
- data/Ultrasonic_Tomo_data/Stage_1_0kn/Force_0kn_17_26_33338135.txt
- data/Ultrasonic_Tomo_data/Stage_1_0kn/Force_0kn_17_3_5356989.txt
- data/Ultrasonic_Tomo_data/Stage_1_0kn/Force_0kn_17_4_5976248.txt
- data/Ultrasonic_Tomo_data/Stage_1_0kn/Force_0kn_17_5_6595383.txt
- data/Ultrasonic_Tomo_data/Stage_1_0kn/Force_0kn_17_6_7212475.txt
- data/Ultrasonic_Tomo_data/Stage_1_0kn/Force_0kn_17_7_7829524.txt
- data/Ultrasonic_Tomo_data/Stage_1_0kn/Force_0kn_17_8_8446722.txt
- data/Ultrasonic_Tomo_data/Stage_1_0kn/Force_0kn_17_9_9064972.txt
- data/Ultrasonic_Tomo_data/Stage_1_0kn/Force_0kn_18_1_4121988.txt
- data/Ultrasonic_Tomo_data/Stage_1_0kn/Force_0kn_18_10_9684120.txt
- data/Ultrasonic_Tomo_data/Stage_1_0kn/Force_0kn_18_12_16875593.txt
- data/Ultrasonic_Tomo_data/Stage_1_0kn/Force_0kn_18_2_4738955.txt
- data/Ultrasonic_Tomo_data/Stage_1_0kn/Force_0kn_18_24_32103088.txt
- data/Ultrasonic_Tomo_data/Stage_1_0kn/Force_0kn_18_25_32721042.txt
- data/Ultrasonic_Tomo_data/Stage_1_0kn/Force_0kn_18_26_33338135.txt
- data/Ultrasonic_Tomo_data/Stage_1_0kn/Force_0kn_18_3_5356989.txt
- data/Ultrasonic_Tomo_data/Stage_1_0kn/Force_0kn_18_4_5976248.txt
- data/Ultrasonic_Tomo_data/Stage_1_0kn/Force_0kn_18_5_6595383.txt
- data/Ultrasonic_Tomo_data/Stage_1_0kn/Force_0kn_18_6_7212475.txt
- data/Ultrasonic_Tomo_data/Stage_1_0kn/Force_0kn_18_7_7829524.txt
- data/Ultrasonic_Tomo_data/Stage_1_0kn/Force_0kn_18_8_8446722.txt
- data/Ultrasonic_Tomo_data/Stage_1_0kn/Force_0kn_18_9_9064972.txt
- data/Ultrasonic_Tomo_data/Stage_1_0kn/Force_0kn_19_1_4121988.txt
- data/Ultrasonic_Tomo_data/Stage_1_0kn/Force_0kn_19_10_9684120.txt
- data/Ultrasonic_Tomo_data/Stage_1_0kn/Force_0kn_19_12_16875593.txt
- data/Ultrasonic_Tomo_data/Stage_1_0kn/Force_0kn_19_2_4738955.txt
- data/Ultrasonic_Tomo_data/Stage_1_0kn/Force_0kn_19_24_32103088.txt
- data/Ultrasonic_Tomo_data/Stage_1_0kn/Force_0kn_19_25_32721042.txt
- data/Ultrasonic_Tomo_data/Stage_1_0kn/Force_0kn_19_26_33338135.txt
- data/Ultrasonic_Tomo_data/Stage_1_0kn/Force_0kn_19_3_5356989.txt
- data/Ultrasonic_Tomo_data/Stage_1_0kn/Force_0kn_19_4_5976248.txt
- data/Ultrasonic_Tomo_data/Stage_1_0kn/Force_0kn_19_5_6595383.txt
- data/Ultrasonic_Tomo_data/Stage_1_0kn/Force_0kn_19_6_7212475.txt
- data/Ultrasonic_Tomo_data/Stage_1_0kn/Force_0kn_19_7_7829524.txt
- data/Ultrasonic_Tomo_data/Stage_1_0kn/Force_0kn_19_8_8446722.txt
- data/Ultrasonic_Tomo_data/Stage_1_0kn/Force_0kn_19_9_9064972.txt
- data/Ultrasonic_Tomo_data/Stage_1_0kn/Force_0kn_2_12_16875593.txt
- data/Ultrasonic_Tomo_data/Stage_1_0kn/Force_0kn_2_14_21858840.txt
- data/Ultrasonic_Tomo_data/Stage_1_0kn/Force_0kn_2_15_22475878.txt
- data/Ultrasonic_Tomo_data/Stage_1_0kn/Force_0kn_2_16_23093160.txt
- data/Ultrasonic_Tomo_data/Stage_1_0kn/Force_0kn_2_17_23711271.txt
- data/Ultrasonic_Tomo_data/Stage_1_0kn/Force_0kn_2_24_32103088.txt
- data/Ultrasonic_Tomo_data/Stage_1_0kn/Force_0kn_2_25_32721042.txt
- data/Ultrasonic_Tomo_data/Stage_1_0kn/Force_0kn_2_26_33338135.txt
- data/Ultrasonic_Tomo_data/Stage_1_0kn/Force_0kn_20_1_4121988.txt
- data/Ultrasonic_Tomo_data/Stage_1_0kn/Force_0kn_20_10_9684120.txt
- data/Ultrasonic_Tomo_data/Stage_1_0kn/Force_0kn_20_12_16875593.txt
- data/Ultrasonic_Tomo_data/Stage_1_0kn/Force_0kn_20_2_4738955.txt
- data/Ultrasonic_Tomo_data/Stage_1_0kn/Force_0kn_20_24_32103088.txt
- data/Ultrasonic_Tomo_data/Stage_1_0kn/Force_0kn_20_25_32721042.txt
- data/Ultrasonic_Tomo_data/Stage_1_0kn/Force_0kn_20_26_33338135.txt
- data/Ultrasonic_Tomo_data/Stage_1_0kn/Force_0kn_20_3_5356989.txt
- data/Ultrasonic_Tomo_data/Stage_1_0kn/Force_0kn_20_4_5976248.txt
- data/Ultrasonic_Tomo_data/Stage_1_0kn/Force_0kn_20_5_6595383.txt
- data/Ultrasonic_Tomo_data/Stage_1_0kn/Force_0kn_20_6_7212475.txt
- data/Ultrasonic_Tomo_data/Stage_1_0kn/Force_0kn_20_7_7829524.txt
- data/Ultrasonic_Tomo_data/Stage_1_0kn/Force_0kn_20_8_8446722.txt
- data/Ultrasonic_Tomo_data/Stage_1_0kn/Force_0kn_20_9_9064972.txt
- data/Ultrasonic_Tomo_data/Stage_1_0kn/Force_0kn_21_1_4121988.txt
- data/Ultrasonic_Tomo_data/Stage_1_0kn/Force_0kn_21_10_9684120.txt
- data/Ultrasonic_Tomo_data/Stage_1_0kn/Force_0kn_21_12_16875593.txt
- data/Ultrasonic_Tomo_data/Stage_1_0kn/Force_0kn_21_2_4738955.txt
- data/Ultrasonic_Tomo_data/Stage_1_0kn/Force_0kn_21_24_32103088.txt
- data/Ultrasonic_Tomo_data/Stage_1_0kn/Force_0kn_21_25_32721042.txt
- data/Ultrasonic_Tomo_data/Stage_1_0kn/Force_0kn_21_26_33338135.txt
- data/Ultrasonic_Tomo_data/Stage_1_0kn/Force_0kn_21_3_5356989.txt
- data/Ultrasonic_Tomo_data/Stage_1_0kn/Force_0kn_21_4_5976248.txt
- data/Ultrasonic_Tomo_data/Stage_1_0kn/Force_0kn_21_5_6595383.txt
- data/Ultrasonic_Tomo_data/Stage_1_0kn/Force_0kn_21_6_7212475.txt
- data/Ultrasonic_Tomo_data/Stage_1_0kn/Force_0kn_21_7_7829524.txt
- data/Ultrasonic_Tomo_data/Stage_1_0kn/Force_0kn_21_8_8446722.txt
- data/Ultrasonic_Tomo_data/Stage_1_0kn/Force_0kn_21_9_9064972.txt
- data/Ultrasonic_Tomo_data/Stage_1_0kn/Force_0kn_22_1_4121988.txt
- data/Ultrasonic_Tomo_data/Stage_1_0kn/Force_0kn_22_10_9684120.txt
- data/Ultrasonic_Tomo_data/Stage_1_0kn/Force_0kn_22_12_16875593.txt
- data/Ultrasonic_Tomo_data/Stage_1_0kn/Force_0kn_22_2_4738955.txt
- data/Ultrasonic_Tomo_data/Stage_1_0kn/Force_0kn_22_24_32103088.txt
- data/Ultrasonic_Tomo_data/Stage_1_0kn/Force_0kn_22_25_32721042.txt
- data/Ultrasonic_Tomo_data/Stage_1_0kn/Force_0kn_22_26_33338135.txt
- data/Ultrasonic_Tomo_data/Stage_1_0kn/Force_0kn_22_3_5356989.txt
- data/Ultrasonic_Tomo_data/Stage_1_0kn/Force_0kn_22_4_5976248.txt
- data/Ultrasonic_Tomo_data/Stage_1_0kn/Force_0kn_22_5_6595383.txt
- data/Ultrasonic_Tomo_data/Stage_1_0kn/Force_0kn_22_6_7212475.txt
- data/Ultrasonic_Tomo_data/Stage_1_0kn/Force_0kn_22_7_7829524.txt
- data/Ultrasonic_Tomo_data/Stage_1_0kn/Force_0kn_22_8_8446722.txt
- data/Ultrasonic_Tomo_data/Stage_1_0kn/Force_0kn_22_9_9064972.txt
- data/Ultrasonic_Tomo_data/Stage_1_0kn/Force_0kn_23_1_4121988.txt
- data/Ultrasonic_Tomo_data/Stage_1_0kn/Force_0kn_23_10_9684120.txt
- data/Ultrasonic_Tomo_data/Stage_1_0kn/Force_0kn_23_12_16875593.txt
- data/Ultrasonic_Tomo_data/Stage_1_0kn/Force_0kn_23_2_4738955.txt
- data/Ultrasonic_Tomo_data/Stage_1_0kn/Force_0kn_23_24_32103088.txt
- data/Ultrasonic_Tomo_data/Stage_1_0kn/Force_0kn_23_25_32721042.txt
- data/Ultrasonic_Tomo_data/Stage_1_0kn/Force_0kn_23_26_33338135.txt
- data/Ultrasonic_Tomo_data/Stage_1_0kn/Force_0kn_23_3_5356989.txt
- data/Ultrasonic_Tomo_data/Stage_1_0kn/Force_0kn_23_4_5976248.txt
- data/Ultrasonic_Tomo_data/Stage_1_0kn/Force_0kn_23_5_6595383.txt
- data/Ultrasonic_Tomo_data/Stage_1_0kn/Force_0kn_23_6_7212475.txt
- data/Ultrasonic_Tomo_data/Stage_1_0kn/Force_0kn_23_7_7829524.txt
- data/Ultrasonic_Tomo_data/Stage_1_0kn/Force_0kn_23_8_8446722.txt
- data/Ultrasonic_Tomo_data/Stage_1_0kn/Force_0kn_23_9_9064972.txt
- data/Ultrasonic_Tomo_data/Stage_1_0kn/Force_0kn_24_1_4121988.txt
- data/Ultrasonic_Tomo_data/Stage_1_0kn/Force_0kn_24_10_9684120.txt
- data/Ultrasonic_Tomo_data/Stage_1_0kn/Force_0kn_24_12_16875593.txt
- data/Ultrasonic_Tomo_data/Stage_1_0kn/Force_0kn_24_14_21858840.txt
- data/Ultrasonic_Tomo_data/Stage_1_0kn/Force_0kn_24_15_22475878.txt
- data/Ultrasonic_Tomo_data/Stage_1_0kn/Force_0kn_24_16_23093160.txt
- data/Ultrasonic_Tomo_data/Stage_1_0kn/Force_0kn_24_17_23711271.txt
- data/Ultrasonic_Tomo_data/Stage_1_0kn/Force_0kn_24_2_4738955.txt
- data/Ultrasonic_Tomo_data/Stage_1_0kn/Force_0kn_24_3_5356989.txt
- data/Ultrasonic_Tomo_data/Stage_1_0kn/Force_0kn_24_4_5976248.txt
- data/Ultrasonic_Tomo_data/Stage_1_0kn/Force_0kn_24_5_6595383.txt
- data/Ultrasonic_Tomo_data/Stage_1_0kn/Force_0kn_24_6_7212475.txt
- data/Ultrasonic_Tomo_data/Stage_1_0kn/Force_0kn_24_7_7829524.txt
- data/Ultrasonic_Tomo_data/Stage_1_0kn/Force_0kn_24_8_8446722.txt
- data/Ultrasonic_Tomo_data/Stage_1_0kn/Force_0kn_24_9_9064972.txt
- data/Ultrasonic_Tomo_data/Stage_1_0kn/Force_0kn_25_1_4121988.txt
- data/Ultrasonic_Tomo_data/Stage_1_0kn/Force_0kn_25_10_9684120.txt
- data/Ultrasonic_Tomo_data/Stage_1_0kn/Force_0kn_25_12_16875593.txt
- data/Ultrasonic_Tomo_data/Stage_1_0kn/Force_0kn_25_14_21858840.txt
- data/Ultrasonic_Tomo_data/Stage_1_0kn/Force_0kn_25_15_22475878.txt
- data/Ultrasonic_Tomo_data/Stage_1_0kn/Force_0kn_25_16_23093160.txt
- data/Ultrasonic_Tomo_data/Stage_1_0kn/Force_0kn_25_17_23711271.txt
- data/Ultrasonic_Tomo_data/Stage_1_0kn/Force_0kn_25_2_4738955.txt
- data/Ultrasonic_Tomo_data/Stage_1_0kn/Force_0kn_25_3_5356989.txt
- data/Ultrasonic_Tomo_data/Stage_1_0kn/Force_0kn_25_4_5976248.txt
- data/Ultrasonic_Tomo_data/Stage_1_0kn/Force_0kn_25_5_6595383.txt
- data/Ultrasonic_Tomo_data/Stage_1_0kn/Force_0kn_25_6_7212475.txt
- data/Ultrasonic_Tomo_data/Stage_1_0kn/Force_0kn_25_7_7829524.txt
- data/Ultrasonic_Tomo_data/Stage_1_0kn/Force_0kn_25_8_8446722.txt
- data/Ultrasonic_Tomo_data/Stage_1_0kn/Force_0kn_25_9_9064972.txt
- data/Ultrasonic_Tomo_data/Stage_1_0kn/Force_0kn_26_1_4121988.txt
- data/Ultrasonic_Tomo_data/Stage_1_0kn/Force_0kn_26_10_9684120.txt
- data/Ultrasonic_Tomo_data/Stage_1_0kn/Force_0kn_26_12_16875593.txt
- data/Ultrasonic_Tomo_data/Stage_1_0kn/Force_0kn_26_14_21858840.txt
- data/Ultrasonic_Tomo_data/Stage_1_0kn/Force_0kn_26_15_22475878.txt
- data/Ultrasonic_Tomo_data/Stage_1_0kn/Force_0kn_26_16_23093160.txt
- data/Ultrasonic_Tomo_data/Stage_1_0kn/Force_0kn_26_17_23711271.txt
- data/Ultrasonic_Tomo_data/Stage_1_0kn/Force_0kn_26_2_4738955.txt
- data/Ultrasonic_Tomo_data/Stage_1_0kn/Force_0kn_26_3_5356989.txt
- data/Ultrasonic_Tomo_data/Stage_1_0kn/Force_0kn_26_4_5976248.txt
- data/Ultrasonic_Tomo_data/Stage_1_0kn/Force_0kn_26_5_6595383.txt
- data/Ultrasonic_Tomo_data/Stage_1_0kn/Force_0kn_26_6_7212475.txt
- data/Ultrasonic_Tomo_data/Stage_1_0kn/Force_0kn_26_7_7829524.txt
- data/Ultrasonic_Tomo_data/Stage_1_0kn/Force_0kn_26_8_8446722.txt
- data/Ultrasonic_Tomo_data/Stage_1_0kn/Force_0kn_26_9_9064972.txt
- data/Ultrasonic_Tomo_data/Stage_1_0kn/Force_0kn_28_1_4121988.txt
- data/Ultrasonic_Tomo_data/Stage_1_0kn/Force_0kn_28_10_9684120.txt
- data/Ultrasonic_Tomo_data/Stage_1_0kn/Force_0kn_28_12_16875593.txt
- data/Ultrasonic_Tomo_data/Stage_1_0kn/Force_0kn_28_14_21858839.txt
- data/Ultrasonic_Tomo_data/Stage_1_0kn/Force_0kn_28_15_22475878.txt
- data/Ultrasonic_Tomo_data/Stage_1_0kn/Force_0kn_28_16_23093159.txt
- data/Ultrasonic_Tomo_data/Stage_1_0kn/Force_0kn_28_17_23711271.txt
- data/Ultrasonic_Tomo_data/Stage_1_0kn/Force_0kn_28_2_4738955.txt
- data/Ultrasonic_Tomo_data/Stage_1_0kn/Force_0kn_28_24_32103088.txt
- data/Ultrasonic_Tomo_data/Stage_1_0kn/Force_0kn_28_25_32721041.txt
- data/Ultrasonic_Tomo_data/Stage_1_0kn/Force_0kn_28_26_33338135.txt
- data/Ultrasonic_Tomo_data/Stage_1_0kn/Force_0kn_28_3_5356988.txt
- data/Ultrasonic_Tomo_data/Stage_1_0kn/Force_0kn_28_4_5976248.txt
- data/Ultrasonic_Tomo_data/Stage_1_0kn/Force_0kn_28_5_6595382.txt
- data/Ultrasonic_Tomo_data/Stage_1_0kn/Force_0kn_28_6_7212475.txt
- data/Ultrasonic_Tomo_data/Stage_1_0kn/Force_0kn_28_7_7829524.txt
- data/Ultrasonic_Tomo_data/Stage_1_0kn/Force_0kn_28_8_8446722.txt
- data/Ultrasonic_Tomo_data/Stage_1_0kn/Force_0kn_28_9_9064972.txt
- data/Ultrasonic_Tomo_data/Stage_1_0kn/Force_0kn_3_12_16875593.txt
- data/Ultrasonic_Tomo_data/Stage_1_0kn/Force_0kn_3_14_21858840.txt
- data/Ultrasonic_Tomo_data/Stage_1_0kn/Force_0kn_3_15_22475878.txt
- data/Ultrasonic_Tomo_data/Stage_1_0kn/Force_0kn_3_16_23093160.txt
- data/Ultrasonic_Tomo_data/Stage_1_0kn/Force_0kn_3_17_23711271.txt
- data/Ultrasonic_Tomo_data/Stage_1_0kn/Force_0kn_3_24_32103088.txt
- data/Ultrasonic_Tomo_data/Stage_1_0kn/Force_0kn_3_25_32721042.txt
- data/Ultrasonic_Tomo_data/Stage_1_0kn/Force_0kn_3_26_33338135.txt
- data/Ultrasonic_Tomo_data/Stage_1_0kn/Force_0kn_4_12_16875593.txt
- data/Ultrasonic_Tomo_data/Stage_1_0kn/Force_0kn_4_14_21858840.txt
- data/Ultrasonic_Tomo_data/Stage_1_0kn/Force_0kn_4_15_22475878.txt
- data/Ultrasonic_Tomo_data/Stage_1_0kn/Force_0kn_4_16_23093160.txt
- data/Ultrasonic_Tomo_data/Stage_1_0kn/Force_0kn_4_17_23711271.txt
- data/Ultrasonic_Tomo_data/Stage_1_0kn/Force_0kn_4_24_32103088.txt
[truncated: 2,021 more entries]
