# Supplementary material for: Dataset for time-lapse ultrasonic tomography of a granite slab under uniaxial compression test
Source: Data Brief. 2018 Aug 30;20:614–6. doi: 10.1016/j.dib.2018.08.151 (PMC6128094; doi:10.1016/j.dib.2018.08.151)
Supplement: Supplementary file 2 — Supplementary material [file mmc2.zip › data/FG_femdem.r2m]

{
    "Boundary Condition Assignments": {
        "10": 0,
        "11": 0,
        "264": 1,
        "265": 1,
        "266": 1,
        "267": 1,
        "268": 1,
        "269": 1,
        "270": 1,
        "271": 1,
        "272": 1,
        "273": 1,
        "274": 1,
        "275": 1,
        "276": 1,
        "277": 1,
        "278": 1,
        "279": 1,
        "280": 1,
        "281": 1,
        "282": 1,
        "283": 1,
        "284": 1,
        "285": 1,
        "286": 1,
        "287": 1,
        "288": 1,
        "289": 1,
        "290": 1,
        "291": 1,
        "292": 1,
        "293": 1,
        "294": 1,
        "295": 1,
        "296": 1,
        "297": 1,
        "298": 1,
        "299": 1,
        "300": 1,
        "301": 1,
        "302": 1,
        "303": 1,
        "304": 1,
        "305": 1,
        "306": 1,
        "307": 1,
        "308": 1,
        "309": 1,
        "310": 1,
        "311": 1,
        "312": 1,
        "313": 1,
        "314": 1,
        "315": 1,
        "316": 1,
        "317": 1,
        "318": 1,
        "319": 1,
        "320": 1,
        "321": 1,
        "322": 1,
        "323": 1,
        "324": 1,
        "325": 1,
        "326": 1,
        "327": 1,
        "328": 1,
        "329": 1,
        "330": 1,
        "331": 1,
        "332": 1,
        "333": 1,
        "334": 1,
        "335": 1,
        "336": 1,
        "337": 1,
        "338": 1,
        "339": 1,
        "340": 1,
        "341": 1,
        "342": 1,
        "343": 1,
        "344": 0,
        "345": 0,
        "346": 0,
        "347": 0,
        "348": 0,
        "349": 0,
        "350": 0,
        "351": 0,
        "352": 0,
        "353": 0,
        "354": 0,
        "355": 0,
        "356": 0,
        "357": 0,
        "358": 0,
        "359": 0,
        "360": 0,
        "361": 0,
        "362": 0,
        "363": 0,
        "364": 0,
        "365": 0,
        "366": 0,
        "367": 0,
        "368": 0,
        "369": 0,
        "370": 0,
        "371": 0,
        "372": 0,
        "373": 0,
        "374": 0,
        "375": 0,
        "376": 0,
        "377": 0,
        "378": 0,
        "379": 0,
        "380": 0,
        "381": 0,
        "382": 0,
        "383": 0,
        "384": 0,
        "385": 0,
        "386": 0,
        "387": 0,
        "388": 0,
        "389": 0,
        "390": 0,
        "391": 0,
        "392": 0,
        "393": 0,
        "394": 0,
        "395": 0,
        "396": 0,
        "397": 0,
        "398": 0,
        "399": 0,
        "4": 1,
        "400": 0,
        "401": 0,
        "402": 0,
        "403": 0,
        "404": 0,
        "405": 0,
        "406": 0,
        "407": 0,
        "408": 0,
        "409": 0,
        "410": 0,
        "411": 0,
        "412": 0,
        "413": 0,
        "414": 0,
        "415": 0,
        "416": 0,
        "417": 0,
        "418": 0,
        "419": 0,
        "420": 0,
        "421": 0,
        "422": 0,
        "423": 0,
        "5": 1,
        "5132": 1,
        "5133": 1,
        "5134": 1,
        "5135": 1,
        "5136": 1,
        "5137": 1,
        "5138": 1,
        "5139": 1,
        "5140": 1,
        "5141": 1,
        "5142": 1,
        "5143": 1,
        "5144": 1,
        "5145": 1,
        "5146": 1,
        "5147": 1,
        "5148": 1,
        "5149": 1,
        "5150": 1,
        "5151": 1,
        "5152": 1,
        "5153": 1,
        "5154": 1,
        "5155": 1,
        "5156": 1,
        "5157": 1,
        "5158": 1,
        "5159": 1,
        "5160": 1,
        "5161": 1,
        "5162": 1,
        "5163": 1,
        "5164": 1,
        "5165": 1,
        "5166": 1,
        "5167": 1,
        "5168": 1,
        "5169": 1,
        "5170": 1,
        "5171": 1,
        "5172": 1,
        "5173": 1,
        "5174": 0,
        "5175": 0,
        "5176": 0,
        "5177": 0,
        "5178": 0,
        "5179": 0,
        "5180": 0,
        "5181": 0,
        "5182": 0,
        "5183": 0,
        "5184": 0,
        "5185": 0,
        "5186": 0,
        "5187": 0,
        "5188": 0,
        "5189": 0,
        "5190": 0,
        "5191": 0,
        "5192": 0,
        "5193": 0,
        "5194": 0,
        "5195": 0,
        "5196": 0,
        "5197": 0,
        "5198": 0,
        "5199": 0,
        "5200": 0,
        "5201": 0,
        "5202": 0,
        "5203": 0,
        "5204": 0,
        "5205": 0,
        "5206": 0,
        "5207": 0,
        "5208": 0,
        "5209": 0,
        "5210": 0,
        "5211": 0,
        "5212": 0,
        "5213": 0,
        "5214": 0,
        "5215": 0,
        "6": 1,
        "7": 1,
        "8": 0,
        "9": 0
    },
    "Boundary Conditions": [
        {
            "Colour": [
                255,
                0,
                0
            ],
            "Name": "mechanical bc 1",
            "Type": "velocity",
            "Vector": [
                0,
                0.10000000000000001,
                0
            ],
            "node_bc_mag_x_time": [
            ],
            "node_bc_mag_y_time": [
            ],
            "node_bc_mag_z_time": [
            ]
        },
        {
            "Colour": [
                85,
                255,
                127
            ],
            "Name": "mechanical bc 2",
            "Type": "velocity",
            "Vector": [
                0,
                -0.10000000000000001,
                0
            ],
            "node_bc_mag_x_time": [
            ],
            "node_bc_mag_y_time": [
            ],
            "node_bc_mag_z_time": [
            ]
        }
    ],
    "Cavities": [
    ],
    "Cavity Assignments": {
    },
    "Create Contacts Pair": 0,
    "Discrete Fracture Network": {
    },
    "Discrete Fracture Network Assignments": [
    ],
    "Discrete Fracture Network Properties": [
    ],
    "Displacement Threshold": 2300,
    "First Run Time Steps": 0,
    "Flow Condition Assignments": {
    },
    "Flow Conditions": [
    ],
    "Fluid bulk modulus": 2200000000,
    "Fluid degree of saturation": 1,
    "Fluid gravity": 0,
    "Fluid gravity effect enable": 0,
    "Fluid kinematic viscosity": 1.004e-06,
    "Fluid node force update": 1,
    "Fluid reference density": 1000,
    "Fluid reference pressure": 101325,
    "Gravity": 0,
    "Hydraulic Coupling Frequency": 1,
    "Hydraulic Discrete Fracture Network": {
    },
    "Hydraulic Discrete Fracture Network Assignments": [
    ],
    "Hydraulic Discrete Fracture Network Properties": [
    ],
    "Hydraulic Time Step Size": 1,
    "Hydraulic Time Step Size Threshold": 0,
    "Hydraulic Time Step Size Varying Enable": 1,
    "Hydraulic or Mechanical First": 0,
    "Hydraulic use joint star opening": 1,
    "Hydrofracture Enable": 0,
    "ID": -1,
    "Initial Fluid Pressure Assignments": {
    },
    "Initial Fluid Pressures": [
    ],
    "Interface Assignments": {
        "(0,0)": 0,
        "(1,0)": 1,
        "(1,1)": 4,
        "(2,0)": 2,
        "(2,1)": 5,
        "(2,2)": 7,
        "(3,0)": 3,
        "(3,1)": 6,
        "(3,2)": 8,
        "(3,3)": 9
    },
    "Interfaces": [
        {
            "Cohesion": 37000000,
            "Enable reference element size": 0,
            "Fracture Penalty": 5640000000000,
            "Friction": 1.27,
            "Initial channel aperture": 1.0000000000000001e-05,
            "Matrix type": "permeable",
            "Mode I Fracture Energy": 310000,
            "Mode II Fracture Energy": 620000,
            "Name": "feldspar",
            "Normal Penalty": 564000000000,
            "Reference element size": 1,
            "Residual channel aperture": 1.0000000000000001e-05,
            "Tangential Penalty": 564000000000,
            "Tensile Strength": 5500000,
            "Threshold channel aperture": 0.0001,
            "Threshold channel aperture volume": 0.0001,
            "Type": "vanilla",
            "cohesion_time": [
            ],
            "fracture_penalty_time": [
            ],
            "friction_lookup_table_time": [
            ],
            "initial_channel_aperture_time": [
            ],
            "mode_II_fracture_energy_time": [
            ],
            "mode_I_fracture_energy_time": [
            ],
            "normal_penalty_lookup_table_time": [
            ],
            "tangential_penalty_lookup_table_time": [
            ],
            "tensile_strength_time": [
            ],
            "threshold_channel_aperture_time": [
            ],
            "threshold_channel_aperture_volume_time": [
            ]
        },
        {
            "Cohesion": 37000000,
            "Enable reference element size": 0,
            "Fracture Penalty": 5000000000000,
            "Friction": 0.81999999999999995,
            "Initial channel aperture": 1.0000000000000001e-05,
            "Matrix type": "permeable",
            "Mode I Fracture Energy": 600,
            "Mode II Fracture Energy": 1451200,
            "Name": "feldspar-quartz",
            "Normal Penalty": 500000000000,
            "Reference element size": 1,
            "Residual channel aperture": 1.0000000000000001e-05,
            "Tangential Penalty": 500000000000,
            "Tensile Strength": 235000,
            "Threshold channel aperture": 0.0001,
            "Threshold channel aperture volume": 0.0001,
            "Type": "vanilla",
            "cohesion_time": [
            ],
            "fracture_penalty_time": [
            ],
            "friction_lookup_table_time": [
            ],
            "initial_channel_aperture_time": [
            ],
            "mode_II_fracture_energy_time": [
            ],
            "mode_I_fracture_energy_time": [
            ],
            "normal_penalty_lookup_table_time": [
            ],
            "tangential_penalty_lookup_table_time": [
            ],
            "tensile_strength_time": [
            ],
            "threshold_channel_aperture_time": [
            ],
            "threshold_channel_aperture_volume_time": [
            ]
        },
        {
            "Cohesion": 37000000,
            "Enable reference element size": 0,
            "Fracture Penalty": 5000000000000,
            "Friction": 0.81999999999999995,
            "Initial channel aperture": 1.0000000000000001e-05,
            "Matrix type": "permeable",
            "Mode I Fracture Energy": 50,
            "Mode II Fracture Energy": 382400,
            "Name": "feldspar-biotite",
            "Normal Penalty": 500000000000,
            "Reference element size": 1,
            "Residual channel aperture": 1.0000000000000001e-05,
            "Tangential Penalty": 500000000000,
            "Tensile Strength": 212000,
            "Threshold channel aperture": 0.0001,
            "Threshold channel aperture volume": 0.0001,
            "Type": "vanilla",
            "cohesion_time": [
            ],
            "fracture_penalty_time": [
            ],
            "friction_lookup_table_time": [
            ],
            "initial_channel_aperture_time": [
            ],
            "mode_II_fracture_energy_time": [
            ],
            "mode_I_fracture_energy_time": [
            ],
            "normal_penalty_lookup_table_time": [
            ],
            "tangential_penalty_lookup_table_time": [
            ],
            "tensile_strength_time": [
            ],
            "threshold_channel_aperture_time": [
            ],
            "threshold_channel_aperture_volume_time": [
            ]
        },
        {
            "Cohesion": 20000000,
            "Enable reference element size": 0,
            "Fracture Penalty": 5000000000000,
            "Friction": 0.20000000000000001,
            "Initial channel aperture": 1.0000000000000001e-05,
            "Matrix type": "permeable",
            "Mode I Fracture Energy": 10,
            "Mode II Fracture Energy": 100,
            "Name": "feldspar-platen",
            "Normal Penalty": 500000000000,
            "Reference element size": 1,
            "Residual channel aperture": 1.0000000000000001e-05,
            "Tangential Penalty": 500000000000,
            "Tensile Strength": 5000000,
            "Threshold channel aperture": 0.0001,
            "Threshold channel aperture volume": 0.0001,
            "Type": "vanilla",
            "cohesion_time": [
            ],
            "fracture_penalty_time": [
            ],
            "friction_lookup_table_time": [
            ],
            "initial_channel_aperture_time": [
            ],
            "mode_II_fracture_energy_time": [
            ],
            "mode_I_fracture_energy_time": [
            ],
            "normal_penalty_lookup_table_time": [
            ],
            "tangential_penalty_lookup_table_time": [
            ],
            "tensile_strength_time": [
            ],
            "threshold_channel_aperture_time": [
            ],
            "threshold_channel_aperture_volume_time": [
            ]
        },
        {
            "Cohesion": 37000000,
            "Enable reference element size": 0,
            "Fracture Penalty": 8310000000000,
            "Friction": 1.27,
            "Initial channel aperture": 1.0000000000000001e-05,
            "Matrix type": "permeable",
            "Mode I Fracture Energy": 907000,
            "Mode II Fracture Energy": 1814000,
            "Name": "quartz",
            "Normal Penalty": 831000000000,
            "Reference element size": 1,
            "Residual channel aperture": 1.0000000000000001e-05,
            "Tangential Penalty": 831000000000,
            "Tensile Strength": 11400000,
            "Threshold channel aperture": 0.0001,
            "Threshold channel aperture volume": 0.0001,
            "Type": "vanilla",
            "cohesion_time": [
            ],
            "fracture_penalty_time": [
            ],
            "friction_lookup_table_time": [
            ],
            "initial_channel_aperture_time": [
            ],
            "mode_II_fracture_energy_time": [
            ],
            "mode_I_fracture_energy_time": [
            ],
            "normal_penalty_lookup_table_time": [
            ],
            "tangential_penalty_lookup_table_time": [
            ],
            "tensile_strength_time": [
            ],
            "threshold_channel_aperture_time": [
            ],
            "threshold_channel_aperture_volume_time": [
            ]
        },
        {
            "Cohesion": 37000000,
            "Enable reference element size": 0,
            "Fracture Penalty": 5000000000000,
            "Friction": 0.81999999999999995,
            "Initial channel aperture": 1.0000000000000001e-05,
            "Matrix type": "permeable",
            "Mode I Fracture Energy": 50,
            "Mode II Fracture Energy": 382400,
            "Name": "quartz-biotite",
            "Normal Penalty": 500000000000,
            "Reference element size": 1,
            "Residual channel aperture": 1.0000000000000001e-05,
            "Tangential Penalty": 500000000000,
            "Tensile Strength": 212000,
            "Threshold channel aperture": 0.0001,
            "Threshold channel aperture volume": 0.0001,
            "Type": "vanilla",
            "cohesion_time": [
            ],
            "fracture_penalty_time": [
            ],
            "friction_lookup_table_time": [
            ],
            "initial_channel_aperture_time": [
            ],
            "mode_II_fracture_energy_time": [
            ],
            "mode_I_fracture_energy_time": [
            ],
            "normal_penalty_lookup_table_time": [
            ],
            "tangential_penalty_lookup_table_time": [
            ],
            "tensile_strength_time": [
            ],
            "threshold_channel_aperture_time": [
            ],
            "threshold_channel_aperture_volume_time": [
            ]
        },
        {
            "Cohesion": 20000000,
            "Enable reference element size": 0,
            "Fracture Penalty": 5000000000000,
            "Friction": 0.20000000000000001,
            "Initial channel aperture": 1.0000000000000001e-05,
            "Matrix type": "permeable",
            "Mode I Fracture Energy": 10,
            "Mode II Fracture Energy": 100,
            "Name": "quartz-platen",
            "Normal Penalty": 500000000000,
            "Reference element size": 1,
            "Residual channel aperture": 1.0000000000000001e-05,
            "Tangential Penalty": 500000000000,
            "Tensile Strength": 5000000,
            "Threshold channel aperture": 0.0001,
            "Threshold channel aperture volume": 0.0001,
            "Type": "vanilla",
            "cohesion_time": [
            ],
            "fracture_penalty_time": [
            ],
            "friction_lookup_table_time": [
            ],
            "initial_channel_aperture_time": [
            ],
            "mode_II_fracture_energy_time": [
            ],
            "mode_I_fracture_energy_time": [
            ],
            "normal_penalty_lookup_table_time": [
            ],
            "tangential_penalty_lookup_table_time": [
            ],
            "tensile_strength_time": [
            ],
            "threshold_channel_aperture_time": [
            ],
            "threshold_channel_aperture_volume_time": [
            ]
        },
        {
            "Cohesion": 37000000,
            "Enable reference element size": 0,
            "Fracture Penalty": 1720000000000,
            "Friction": 1.27,
            "Initial channel aperture": 1.0000000000000001e-05,
            "Matrix type": "permeable",
            "Mode I Fracture Energy": 599000,
            "Mode II Fracture Energy": 1198000,
            "Name": "biotite",
            "Normal Penalty": 172000000000,
            "Reference element size": 1,
            "Residual channel aperture": 1.0000000000000001e-05,
            "Tangential Penalty": 172000000000,
            "Tensile Strength": 4200000,
            "Threshold channel aperture": 0.0001,
            "Threshold channel aperture volume": 0.0001,
            "Type": "vanilla",
            "cohesion_time": [
            ],
            "fracture_penalty_time": [
            ],
            "friction_lookup_table_time": [
            ],
            "initial_channel_aperture_time": [
            ],
            "mode_II_fracture_energy_time": [
            ],
            "mode_I_fracture_energy_time": [
            ],
            "normal_penalty_lookup_table_time": [
            ],
            "tangential_penalty_lookup_table_time": [
            ],
            "tensile_strength_time": [
            ],
            "threshold_channel_aperture_time": [
            ],
            "threshold_channel_aperture_volume_time": [
            ]
        },
        {
            "Cohesion": 20000000,
            "Enable reference element size": 0,
            "Fracture Penalty": 5000000000000,
            "Friction": 0.20000000000000001,
            "Initial channel aperture": 1.0000000000000001e-05,
            "Matrix type": "permeable",
            "Mode I Fracture Energy": 10,
            "Mode II Fracture Energy": 100,
            "Name": "biotite-platen",
            "Normal Penalty": 500000000000,
            "Reference element size": 1,
            "Residual channel aperture": 1.0000000000000001e-05,
            "Tangential Penalty": 500000000000,
            "Tensile Strength": 5000000,
            "Threshold channel aperture": 0.0001,
            "Threshold channel aperture volume": 0.0001,
            "Type": "vanilla",
            "cohesion_time": [
            ],
            "fracture_penalty_time": [
            ],
            "friction_lookup_table_time": [
            ],
            "initial_channel_aperture_time": [
            ],
            "mode_II_fracture_energy_time": [
            ],
            "mode_I_fracture_energy_time": [
            ],
            "normal_penalty_lookup_table_time": [
            ],
            "tangential_penalty_lookup_table_time": [
            ],
            "tensile_strength_time": [
            ],
            "threshold_channel_aperture_time": [
            ],
            "threshold_channel_aperture_volume_time": [
            ]
        },
        {
            "Cohesion": 2000000000,
            "Enable reference element size": 0,
            "Fracture Penalty": 20000000000000,
            "Friction": 0.20000000000000001,
            "Initial channel aperture": 1.0000000000000001e-05,
            "Matrix type": "permeable",
            "Mode I Fracture Energy": 10000000,
            "Mode II Fracture Energy": 20000000,
            "Name": "platen",
            "Normal Penalty": 2000000000000,
            "Reference element size": 1,
            "Residual channel aperture": 1.0000000000000001e-05,
            "Tangential Penalty": 2000000000000,
            "Tensile Strength": 5000000000,
            "Threshold channel aperture": 0.0001,
            "Threshold channel aperture volume": 0.0001,
            "Type": "vanilla",
            "cohesion_time": [
            ],
            "fracture_penalty_time": [
            ],
            "friction_lookup_table_time": [
            ],
            "initial_channel_aperture_time": [
            ],
            "mode_II_fracture_energy_time": [
            ],
            "mode_I_fracture_energy_time": [
            ],
            "normal_penalty_lookup_table_time": [
            ],
            "tangential_penalty_lookup_table_time": [
            ],
            "tensile_strength_time": [
            ],
            "threshold_channel_aperture_time": [
            ],
            "threshold_channel_aperture_volume_time": [
            ]
        }
    ],
    "Material Assignments": [
        2,
        0,
        1,
        0,
        0,
        0,
        0,
        0,
        2,
        0,
        0,
        2,
        0,
        0,
        2,
        1,
        1,
        0,
        2,
        1,
        0,
        0,
        0,
        0,
        0,
        1,
        0,
        2,
        0,
        2,
        1,
        0,
        0,
        0,
        0,
        2,
        0,
        1,
        0,
        0,
        1,
        0,
        0,
        0,
        1,
        0,
        0,
        0,
        0,
        2,
        0,
        0,
        1,
        0,
        1,
        0,
        1,
        2,
        0,
        1,
        0,
        0,
        0,
        0,
        0,
        0,
        2,
        2,
        1,
        1,
        0,
        0,
        1,
        2,
        0,
        2,
        1,
        0,
        0,
        2,
        0,
        1,
        0,
        2,
        0,
        1,
        0,
        1,
        1,
        1,
        0,
        0,
        1,
        0,
        2,
        0,
        0,
        0,
        0,
        1,
        0,
        0,
        2,
        0,
        1,
        0,
        1,
        0,
        0,
        0,
        2,
        0,
        2,
        1,
        1,
        1,
        0,
        2,
        0,
        0,
        2,
        0,
        1,
        1,
        0,
        0,
        0,
        1,
        0,
        0,
        0,
        0,
        0,
        0,
        1,
        0,
        0,
        0,
        0,
        1,
        1,
        0,
        0,
        1,
        1,
        0,
        0,
        0,
        1,
        0,
        2,
        1,
        0,
        0,
        0,
        0,
        1,
        1,
        1,
        0,
        1,
        0,
        2,
        0,
        1,
        1,
        0,
        0,
        0,
        0,
        1,
        1,
        0,
        0,
        0,
        1,
        0,
        0,
        0,
        0,
        1,
        0,
        1,
        0,
        1,
        0,
        1,
        0,
        2,
        0,
        0,
        0,
        0,
        0,
        1,
        0,
        0,
        0,
        0,
        0,
        2,
        0,
        1,
        0,
        1,
        1,
        1,
        0,
        1,
        1,
        1,
        0,
        1,
        1,
        1,
        0,
        0,
        0,
        0,
        0,
        1,
        1,
        0,
        1,
        0,
        0,
        0,
        0,
        0,
        0,
        1,
        0,
        0,
        2,
        0,
        2,
        0,
        0,
        1,
        0,
        1,
        0,
        0,
        1,
        0,
        0,
        0,
        0,
        0,
        0,
        0,
        1,
        0,
        1,
        1,
        0,
        0,
        0,
        0,
        0,
        0,
        0,
        1,
        1,
        1,
        1,
        0,
        0,
        0,
        2,
        0,
        2,
        1,
        2,
        0,
        0,
        0,
        1,
        2,
        0,
        2,
        0,
        0,
        0,
        0,
        1,
        0,
        0,
        0,
        2,
        0,
        0,
        0,
        0,
        1,
        0,
        0,
        0,
        1,
        2,
        0,
        0,
        0,
        0,
        0,
        0,
        1,
        2,
        0,
        0,
        0,
        0,
        0,
        2,
        2,
        1,
        0,
        0,
        0,
        0,
        2,
        1,
        1,
        0,
        2,
        0,
        0,
        0,
        1,
        0,
        0,
        0,
        0,
        0,
        0,
        0,
        0,
        0,
        1,
        0,
        1,
        0,
        1,
        0,
        0,
        2,
        0,
        0,
        0,
        1,
        2,
        2,
        0,
        0,
        0,
        0,
        2,
        0,
        0,
        0,
        0,
        1,
        1,
        0,
        1,
        1,
        0,
        0,
        1,
        0,
        0,
        0,
        1,
        0,
        0,
        0,
        1,
        0,
        0,
        0,
        0,
        0,
        0,
        0,
        1,
        0,
        0,
        0,
        1,
        1,
        2,
        1,
        0,
        0,
        1,
        0,
        0,
        0,
        1,
        1,
        0,
        1,
        2,
        0,
        0,
        0,
        2,
        0,
        1,
        0,
        0,
        0,
        1,
        0,
        0,
        0,
        0,
        0,
        0,
        0,
        0,
        0,
        0,
        0,
        2,
        0,
        1,
        0,
        0,
        1,
        0,
        0,
        0,
        2,
        2,
        0,
        1,
        0,
        2,
        0,
        0,
        0,
        0,
        0,
        0,
        1,
        0,
        0,
        1,
        0,
        0,
        0,
        1,
        1,
        2,
        0,
        0,
        0,
        0,
        0,
        1,
        0,
        2,
        0,
        2,
        0,
        0,
        1,
        0,
        1,
        1,
        1,
        0,
        0,
        0,
        1,
        0,
        0,
        1,
        1,
        2,
        0,
        0,
        0,
        2,
        0,
        0,
        2,
        2,
        0,
        0,
        0,
        0,
        0,
        1,
        1,
        0,
        1,
        0,
        0,
        0,
        1,
        0,
        0,
        0,
        2,
        0,
        1,
        0,
        0,
        0,
        1,
        2,
        1,
        1,
        1,
        0,
        1,
        0,
        2,
        1,
        1,
        0,
        0,
        0,
        1,
        0,
        1,
        2,
        0,
        0,
        0,
        0,
        0,
        0,
        0,
        0,
        1,
        1,
        0,
        0,
        0,
        1,
        2,
        0,
        2,
        0,
        0,
        1,
        2,
        0,
        0,
        0,
        1,
        2,
        1,
        0,
        2,
        0,
        0,
        0,
        1,
        0,
        0,
        0,
        0,
        0,
        0,
        0,
        0,
        0,
        0,
        2,
        0,
        0,
        0,
        1,
        0,
        0,
        0,
        1,
        0,
        0,
        0,
        1,
        0,
        1,
        0,
        2,
        0,
        0,
        1,
        0,
        0,
        0,
        0,
        2,
        0,
        0,
        0,
        1,
        2,
        0,
        1,
        1,
        0,
        2,
        0,
        0,
        0,
        0,
        0,
        0,
        0,
        0,
        0,
        0,
        0,
        0,
        0,
        0,
        0,
        1,
        0,
        1,
        0,
        1,
        0,
        2,
        2,
        1,
        0,
        0,
        0,
        1,
        0,
        0,
        0,
        0,
        0,
        0,
        0,
        0,
        1,
        1,
        0,
        0,
        0,
        0,
        2,
        2,
        0,
        0,
        0,
        0,
        1,
        0,
        1,
        0,
        0,
        0,
        0,
        0,
        0,
        1,
        2,
        1,
        1,
        0,
        1,
        0,
        0,
        0,
        0,
        2,
        0,
        0,
        0,
        2,
        0,
        1,
        0,
        1,
        0,
        0,
        1,
        0,
        0,
        1,
        0,
        0,
        0,
        0,
        0,
        0,
        0,
        0,
        0,
        1,
        0,
        0,
        0,
        1,
        1,
        0,
        0,
        1,
        0,
        0,
        0,
        1,
        0,
        0,
        0,
        1,
        0,
        1,
        0,
        1,
        1,
        0,
        0,
        0,
        2,
        0,
        0,
        0,
        0,
        1,
        0,
        0,
        1,
        0,
        0,
        0,
        0,
        0,
        0,
        0,
        0,
        0,
        1,
        0,
        2,
        0,
        0,
        0,
        0,
        1,
        0,
        1,
        2,
        0,
        0,
        0,
        2,
        0,
        0,
        0,
        1,
        0,
        0,
        1,
        1,
        0,
        0,
        2,
        1,
        0,
        1,
        0,
        2,
        0,
        0,
        0,
        0,
        0,
        0,
        0,
        0,
        0,
        2,
        2,
        0,
        0,
        1,
        1,
        2,
        0,
        0,
        0,
        1,
        0,
        0,
        1,
        0,
        1,
        1,
        0,
        2,
        2,
        0,
        1,
        1,
        0,
        0,
        0,
        1,
        0,
        0,
        0,
        2,
        0,
        0,
        0,
        0,
        0,
        0,
        0,
        0,
        0,
        2,
        1,
        0,
        0,
        1,
        0,
        0,
        0,
        1,
        0,
        0,
        0,
        0,
        0,
        0,
        1,
        0,
        2,
        0,
        0,
        0,
        0,
        0,
        0,
        0,
        0,
        0,
        1,
        2,
        0,
        0,
        1,
        0,
        1,
        0,
        0,
        2,
        0,
        0,
        0,
        2,
        0,
        2,
        0,
        1,
        0,
        0,
        0,
        0,
        1,
        0,
        1,
        0,
        1,
        0,
        0,
        2,
        0,
        0,
        0,
        1,
        0,
        0,
        0,
        0,
        0,
        2,
        0,
        0,
        0,
        0,
        0,
        1,
        0,
        1,
        2,
        1,
        2,
        0,
        2,
        0,
        2,
        0,
        0,
        0,
        0,
        1,
        1,
        0,
        1,
        2,
        0,
        0,
        1,
        0,
        0,
        1,
        0,
        1,
        0,
        0,
        0,
        0,
        0,
        0,
        0,
        2,
        0,
        1,
        0,
        0,
        0,
        0,
        1,
        0,
        0,
        1,
        0,
        1,
        1,
        0,
        0,
        1,
        0,
        0,
        0,
        0,
        1,
        0,
        1,
        1,
        0,
        1,
        2,
        0,
        0,
        0,
        0,
        0,
        0,
        2,
        2,
        0,
        1,
        2,
        1,
        0,
        0,
        1,
        0,
        0,
        0,
        1,
        1,
        2,
        0,
        1,
        0,
        2,
        2,
        0,
        0,
        0,
        0,
        0,
        1,
        1,
        1,
        0,
        0,
        0,
        1,
        0,
        0,
        0,
        1,
        1,
        0,
        0,
        1,
        1,
        0,
        2,
        0,
        0,
        2,
        0,
        0,
        0,
        0,
        1,
        0,
        1,
        0,
        1,
        0,
        0,
        0,
        0,
        0,
        0,
        1,
        0,
        0,
        1,
        2,
        1,
        2,
        1,
        1,
        1,
        0,
        0,
        0,
        0,
        0,
        1,
        1,
        0,
        2,
        0,
        0,
        1,
        0,
        1,
        1,
        0,
        0,
        0,
        2,
        0,
        0,
        0,
        0,
        2,
        0,
        0,
        0,
        0,
        0,
        0,
        1,
        0,
        1,
        0,
        0,
        0,
        2,
        0,
        2,
        2,
        2,
        0,
        2,
        1,
        1,
        0,
        2,
        2,
        0,
        0,
        0,
        0,
        0,
        0,
        2,
        0,
        0,
        1,
        0,
        0,
        0,
        0,
        1,
        0,
        0,
        0,
        0,
        0,
        0,
        0,
        0,
        0,
        0,
        0,
        1,
        0,
        0,
        1,
        0,
        0,
        1,
        0,
        0,
        1,
        1,
        0,
        0,
        1,
        0,
        0,
        0,
        1,
        0,
        1,
        1,
        1,
        0,
        0,
        1,
        0,
        2,
        0,
        0,
        0,
        1,
        1,
        1,
        0,
        1,
        0,
        0,
        1,
        0,
        1,
        0,
        0,
        2,
        2,
        2,
        0,
        0,
        2,
        0,
        0,
        1,
        2,
        0,
        0,
        0,
        0,
        0,
        1,
        1,
        0,
        0,
        0,
        0,
        0,
        2,
        0,
        1,
        0,
        0,
        1,
        0,
        0,
        0,
        0,
        1,
        0,
        1,
        0,
        0,
        0,
        0,
        0,
        0,
        0,
        0,
        0,
        1,
        0,
        0,
        0,
        0,
        0,
        0,
        0,
        0,
        1,
        0,
        0,
        0,
        0,
        1,
        0,
        0,
        1,
        2,
        0,
        0,
        2,
        0,
        0,
        0,
        2,
        1,
        0,
        0,
        0,
        2,
        1,
        1,
        0,
        0,
        0,
        0,
        1,
        0,
        0,
        0,
        0,
        0,
        0,
        2,
        1,
        0,
        0,
        0,
        0,
        0,
        0,
        0,
        0,
        0,
        0,
        0,
        1,
        0,
        0,
        0,
        2,
        0,
        0,
        0,
        0,
        1,
        2,
        1,
        0,
        0,
        0,
        0,
        0,
        0,
        0,
        1,
        0,
        0,
        0,
        0,
        0,
        1,
        1,
        1,
        0,
        0,
        0,
        0,
        0,
        1,
        0,
        0,
        0,
        1,
        0,
        1,
        1,
        1,
        0,
        2,
        0,
        1,
        0,
        1,
        0,
        1,
        0,
        0,
        0,
        2,
        1,
        0,
        0,
        0,
        0,
        0,
        0,
        0,
        0,
        2,
        0,
        0,
        0,
        1,
        0,
        1,
        0,
        1,
        0,
        0,
        0,
        1,
        1,
        0,
        0,
        0,
        0,
        0,
        0,
        0,
        0,
        1,
        2,
        0,
        1,
        0,
        0,
        0,
        1,
        1,
        0,
        0,
        2,
        0,
        0,
        2,
        1,
        1,
        0,
        1,
        0,
        0,
        0,
        0,
        0,
        0,
        0,
        1,
        1,
        0,
        0,
        1,
        0,
        2,
        0,
        1,
        0,
        0,
        0,
        1,
        1,
        0,
        0,
        0,
        0,
        0,
        1,
        1,
        0,
        0,
        1,
        0,
        0,
        0,
        0,
        0,
        0,
        1,
        0,
        1,
        0,
        0,
        0,
        1,
        2,
        0,
        2,
        0,
        1,
        2,
        0,
        0,
        1,
        2,
        0,
        0,
        1,
        0,
        0,
        1,
        0,
        0,
        1,
        1,
        1,
        0,
        0,
        0,
        1,
        0,
        1,
        0,
        0,
        0,
        0,
        1,
        1,
        0,
        2,
        0,
        1,
        2,
        0,
        1,
        1,
        0,
        0,
        1,
        0,
        1,
        0,
        2,
        0,
        0,
        1,
        1,
        0,
        0,
        1,
        0,
        1,
        0,
        0,
        0,
        0,
        0,
        0,
        0,
        0,
        1,
        0,
        0,
        0,
        0,
        1,
        0,
        0,
        0,
        0,
        0,
        0,
        0,
        0,
        0,
        0,
        0,
        1,
        0,
        1,
        0,
        0,
        0,
        1,
        2,
        0,
        0,
        0,
        0,
        0,
        2,
        1,
        1,
        0,
        0,
        0,
        0,
        0,
        0,
        0,
        0,
        0,
        0,
        0,
        0,
        1,
        2,
        2,
        1,
        1,
        0,
        1,
        0,
        1,
        0,
        0,
        2,
        0,
        0,
        0,
        2,
        0,
        1,
        0,
        0,
        0,
        2,
        1,
        0,
        0,
        0,
        0,
        1,
        0,
        0,
        1,
        0,
        0,
        0,
        0,
        2,
        1,
        0,
        0,
        1,
        1,
        0,
        0,
        2,
        0,
        1,
        2,
        0,
        2,
        0,
        1,
        1,
        0,
        0,
        0,
        0,
        1,
        1,
        0,
        1,
        0,
        0,
        1,
        2,
        0,
        0,
        0,
        0,
        0,
        0,
        0,
        1,
        0,
        1,
        0,
        0,
        0,
        0,
        0,
        2,
        0,
        0,
        0,
        1,
        0,
        1,
        0,
        1,
        0,
        0,
        0,
        0,
        1,
        0,
        0,
        2,
        0,
        0,
        1,
        0,
        0,
        1,
        0,
        0,
        0,
        1,
        0,
        0,
        1,
        1,
        1,
        0,
        0,
        0,
        0,
        0,
        0,
        1,
        0,
        0,
        1,
        0,
        1,
        0,
        0,
        0,
        1,
        1,
        0,
        0,
        0,
        1,
        0,
        0,
        2,
        1,
        0,
        1,
        1,
        0,
        0,
        1,
        1,
        1,
        0,
        2,
        1,
        1,
        0,
        1,
        0,
        0,
        1,
        0,
        0,
        0,
        0,
        2,
        0,
        1,
        0,
        0,
        0,
        0,
        0,
        0,
        0,
        0,
        0,
        0,
        0,
        1,
        0,
        0,
        2,
        0,
        0,
        0,
        0,
        1,
        1,
        0,
        1,
        1,
        0,
        0,
        0,
        0,
        2,
        1,
        1,
        1,
        1,
        1,
        0,
        0,
        0,
        0,
        0,
        1,
        2,
        0,
        1,
        0,
        0,
        0,
        0,
        0,
        0,
        0,
        0,
        1,
        0,
        1,
        2,
        0,
        0,
        0,
        0,
        0,
        1,
        0,
        0,
        0,
        0,
        2,
        0,
        2,
        2,
        1,
        0,
        0,
        1,
        0,
        0,
        0,
        0,
        1,
        0,
        0,
        1,
        2,
        0,
        1,
        0,
        0,
        0,
        0,
        1,
        0,
        0,
        0,
        0,
        0,
        0,
        1,
        0,
        0,
        2,
        0,
        1,
        0,
        0,
        0,
        0,
        0,
        0,
        1,
        0,
        0,
        0,
        1,
        0,
        1,
        0,
        1,
        0,
        0,
        0,
        2,
        0,
        0,
        0,
        2,
        0,
        0,
        0,
        0,
        1,
        1,
        1,
        0,
        1,
        1,
        1,
        2,
        0,
        2,
        0,
        0,
        1,
        0,
        0,
        0,
        0,
        2,
        0,
        0,
        2,
        1,
        0,
        0,
        0,
        1,
        0,
        0,
        0,
        0,
        0,
        0,
        0,
        0,
        0,
        0,
        2,
        0,
        0,
        0,
        0,
        0,
        1,
        0,
        0,
        0,
        1,
        2,
        0,
        0,
        1,
        0,
        0,
        2,
        1,
        1,
        0,
        0,
        0,
        0,
        0,
        0,
        0,
        0,
        0,
        0,
        0,
        0,
        0,
        0,
        0,
        2,
        1,
        1,
        0,
        1,
        1,
        1,
        1,
        0,
        0,
        0,
        0,
        0,
        1,
        0,
        0,
        1,
        0,
        0,
        0,
        0,
        0,
        0,
        1,
        0,
        0,
        0,
        1,
        0,
        0,
        0,
        1,
        2,
        0,
        2,
        1,
        0,
        1,
        0,
        0,
        0,
        1,
        0,
        0,
        0,
        0,
        1,
        0,
        0,
        2,
        1,
        2,
        2,
        1,
        0,
        0,
        0,
        1,
        0,
        2,
        1,
        0,
        0,
        1,
        2,
        0,
        0,
        2,
        1,
        1,
        1,
        2,
        0,
        0,
        0,
        0,
        1,
        0,
        0,
        0,
        0,
        0,
        0,
        2,
        0,
        0,
        2,
        0,
        0,
        2,
        0,
        0,
        0,
        0,
        0,
        0,
        0,
        0,
        1,
        2,
        1,
        0,
        1,
        0,
        2,
        1,
        0,
        0,
        1,
        2,
        0,
        0,
        0,
        0,
        0,
        0,
        0,
        0,
        0,
        0,
        0,
        0,
        0,
        0,
        0,
        0,
        0,
        0,
        0,
        1,
        0,
        0,
        0,
        2,
        0,
        1,
        1,
        0,
        0,
        0,
        1,
        1,
        0,
        0,
        1,
        0,
        1,
        0,
        0,
        0,
        0,
        0,
        0,
        0,
        0,
        0,
        0,
        0,
        0,
        1,
        0,
        1,
        0,
        1,
        0,
        1,
        2,
        1,
        0,
        0,
        0,
        0,
        2,
        0,
        0,
        0,
        0,
        2,
        0,
        2,
        1,
        0,
        0,
        0,
        0,
        0,
        0,
        0,
        1,
        2,
        0,
        0,
        2,
        1,
        0,
        0,
        0,
        1,
        1,
        0,
        1,
        0,
        1,
        0,
        0,
        0,
        0,
        0,
        2,
        1,
        1,
        0,
        0,
        0,
        1,
        0,
        1,
        1,
        1,
        0,
        1,
        0,
        0,
        0,
        0,
        0,
        1,
        2,
        1,
        1,
        0,
        0,
        0,
        0,
        0,
        0,
        0,
        0,
        1,
        2,
        1,
        0,
        2,
        0,
        0,
        0,
        0,
        0,
        0,
        1,
        0,
        0,
        0,
        0,
        0,
        1,
        0,
        0,
        2,
        0,
        1,
        0,
        2,
        0,
        0,
        0,
        1,
        0,
        1,
        0,
        0,
        0,
        0,
        0,
        0,
        2,
        2,
        1,
        1,
        0,
        0,
        0,
        0,
        1,
        1,
        0,
        1,
        0,
        0,
        2,
        0,
        0,
        0,
        1,
        0,
        0,
        0,
        0,
        0,
        0,
        0,
        1,
        0,
        0,
        1,
        1,
        1,
        0,
        1,
        0,
        0,
        0,
        0,
        0,
        0,
        0,
        1,
        0,
        0,
        0,
        0,
        0,
        0,
        1,
        2,
        0,
        0,
        1,
        1,
        0,
        0,
        0,
        1,
        0,
        0,
        0,
        0,
        0,
        0,
        0,
        0,
        2,
        0,
        0,
        2,
        2,
        0,
        1,
        1,
        0,
        0,
        0,
        2,
        2,
        0,
        1,
        1,
        0,
        0,
        2,
        0,
        0,
        0,
        0,
        1,
        0,
        0,
        0,
        0,
        0,
        0,
        0,
        2,
        0,
        1,
        0,
        2,
        0,
        1,
        0,
        2,
        0,
        0,
        0,
        1,
        1,
        0,
        0,
        1,
        0,
        0,
        0,
        1,
        1,
        0,
        0,
        1,
        0,
        1,
        0,
        0,
        2,
        0,
        0,
        0,
        0,
        1,
        2,
        2,
        0,
        0,
        0,
        0,
        0,
        0,
        2,
        1,
        1,
        0,
        0,
        0,
        1,
        2,
        2,
        0,
        0,
        0,
        0,
        0,
        0,
        0,
        0,
        1,
        0,
        1,
        0,
        2,
        0,
        0,
        0,
        0,
        0,
        1,
        0,
        1,
        2,
        0,
        1,
        0,
        0,
        0,
        0,
        0,
        2,
        0,
        0,
        0,
        0,
        0,
        0,
        0,
        0,
        0,
        0,
        0,
        1,
        0,
        0,
        0,
        2,
        2,
        0,
        2,
        0,
        0,
        1,
        1,
        1,
        0,
        0,
        0,
        0,
        2,
        0,
        2,
        0,
        0,
        0,
        0,
        0,
        2,
        0,
        0,
        1,
        0,
        0,
        0,
        0,
        0,
        0,
        0,
        0,
        0,
        0,
        1,
        0,
        2,
        0,
        0,
        0,
        0,
        0,
        0,
        0,
        1,
        0,
        0,
        0,
        0,
        1,
        0,
        1,
        0,
        1,
        0,
        0,
        0,
        1,
        0,
        0,
        0,
        1,
        0,
        0,
        0,
        1,
        1,
        2,
        0,
        0,
        1,
        0,
        1,
        0,
        2,
        0,
        0,
        0,
        0,
        0,
        0,
        0,
        0,
        0,
        1,
        1,
        0,
        0,
        0,
        0,
        0,
        0,
        0,
        0,
        0,
        1,
        0,
        2,
        2,
        0,
        0,
        0,
        0,
        0,
        0,
        1,
        0,
        0,
        0,
        2,
        0,
        0,
        0,
        1,
        1,
        1,
        1,
        2,
        0,
        0,
        0,
        2,
        0,
        0,
        0,
        0,
        0,
        2,
        1,
        1,
        0,
        0,
        0,
        0,
        0,
        0,
        0,
        0,
        0,
        1,
        1,
        0,
        0,
        1,
        0,
        0,
        0,
        0,
        0,
        1,
        0,
        0,
        0,
        0,
        1,
        1,
        1,
        2,
        1,
        0,
        0,
        1,
        1,
        0,
        1,
        0,
        0,
        0,
        0,
        2,
        0,
        2,
        0,
        0,
        0,
        1,
        1,
        0,
        0,
        0,
        1,
        0,
        1,
        1,
        2,
        0,
        0,
        0,
        0,
        2,
        2,
        0,
        0,
        1,
        0,
        1,
        2,
        1,
        1,
        0,
        0,
        0,
        2,
        1,
        0,
        0,
        0,
        1,
        1,
        0,
        2,
        0,
        0,
        0,
        1,
        0,
        1,
        0,
        0,
        2,
        0,
        0,
        1,
        1,
        0,
        0,
        0,
        0,
        0,
        0,
        0,
        0,
        0,
        2,
        0,
        0,
        0,
        0,
        1,
        0,
        0,
        0,
        0,
        0,
        0,
        1,
        0,
        0,
        0,
        1,
        0,
        0,
        0,
        0,
        0,
        1,
        2,
        1,
        1,
        2,
        1,
        0,
        0,
        1,
        0,
        0,
        0,
        1,
        0,
        0,
        1,
        0,
        2,
        0,
        0,
        0,
        0,
        0,
        1,
        0,
        2,
        1,
        1,
        0,
        2,
        0,
        0,
        1,
        0,
        1,
        0,
        0,
        0,
        0,
        0,
        0,
        1,
        0,
        0,
        1,
        2,
        1,
        0,
        1,
        0,
        0,
        0,
        1,
        0,
        0,
        0,
        1,
        0,
        2,
        0,
        0,
        0,
        0,
        0,
        0,
        0,
        1,
        0,
        0,
        0,
        1,
        0,
        0,
        1,
        0,
        0,
        0,
        0,
        1,
        0,
        1,
        0,
        2,
        2,
        1,
        2,
        0,
        2,
        1,
        0,
        2,
        0,
        1,
        1,
        0,
        1,
        2,
        0,
        0,
        2,
        2,
        0,
        0,
        0,
        0,
        0,
        0,
        0,
        0,
        0,
        0,
        0,
        0,
        0,
        0,
        0,
        0,
        2,
        0,
        0,
        0,
        1,
        1,
        2,
        0,
        0,
        1,
        0,
        0,
        2,
        1,
        0,
        1,
        0,
        0,
        0,
        0,
        0,
        0,
        0,
        2,
        0,
        1,
        1,
        0,
        1,
        1,
        0,
        0,
        0,
        2,
        0,
        2,
        0,
        0,
        1,
        1,
        1,
        0,
        1,
        0,
        0,
        0,
        0,
        0,
        0,
        1,
        1,
        2,
        1,
        0,
        1,
        0,
        0,
        0,
        0,
        0,
        0,
        2,
        0,
        0,
        0,
        2,
        1,
        0,
        0,
        1,
        0,
        0,
        0,
        0,
        0,
        0,
        1,
        0,
        0,
        1,
        0,
        0,
        0,
        1,
        2,
        0,
        0,
        1,
        2,
        0,
        0,
        1,
        0,
        0,
        0,
        1,
        0,
        0,
        2,
        0,
        0,
        0,
        0,
        0,
        0,
        0,
        0,
        2,
        0,
        0,
        0,
        1,
        1,
        0,
        0,
        2,
        2,
        0,
        0,
        0,
        1,
        1,
        0,
        0,
        1,
        2,
        0,
        1,
        0,
        0,
        0,
        2,
        0,
        0,
        0,
        0,
        0,
        1,
        0,
        0,
        0,
        0,
        0,
        0,
        0,
        0,
        0,
        2,
        0,
        0,
        0,
        1,
        1,
        0,
        0,
        0,
        0,
        1,
        0,
        0,
        0,
        0,
        0,
        0,
        0,
        0,
        0,
        0,
        0,
        2,
        2,
        1,
        0,
        0,
        0,
        0,
        0,
        2,
        0,
        0,
        0,
        2,
        1,
        1,
        0,
        0,
        0,
        2,
        1,
        0,
        0,
        0,
        0,
        1,
        0,
        0,
        1,
        0,
        0,
        2,
        0,
        0,
        0,
        0,
        0,
        0,
        0,
        1,
        2,
        1,
        0,
        0,
        0,
        0,
        1,
        0,
        0,
        2,
        2,
        0,
        1,
        0,
        1,
        1,
        1,
        1,
        0,
        1,
        1,
        2,
        1,
        2,
        0,
        2,
        0,
        0,
        0,
        1,
        0,
        1,
        0,
        0,
        0,
        0,
        0,
        1,
        1,
        0,
        1,
        1,
        0,
        0,
        1,
        1,
        0,
        0,
        2,
        0,
        1,
        0,
        1,
        0,
        0,
        0,
        0,
        0,
        0,
        0,
        0,
        0,
        2,
        0,
        2,
        0,
        0,
        1,
        0,
        2,
        0,
        0,
        2,
        0,
        0,
        0,
        0,
        0,
        0,
        1,
        0,
        0,
        0,
        0,
        1,
        0,
        0,
        0,
        0,
        1,
        0,
        1,
        1,
        1,
        1,
        2,
        0,
        1,
        0,
        0,
        0,
        2,
        1,
        0,
        2,
        1,
        2,
        1,
        0,
        0,
        0,
        0,
        1,
        0,
        0,
        0,
        1,
        0,
        0,
        0,
        0,
        0,
        0,
        1,
        0,
        0,
        0,
        0,
        0,
        0,
        0,
        0,
        1,
        1,
        0,
        0,
        0,
        0,
        1,
        0,
        0,
        1,
        0,
        0,
        0,
        0,
        0,
        2,
        1,
        0,
        0,
        0,
        0,
        0,
        0,
        1,
        0,
        0,
        0,
        0,
        0,
        0,
        2,
        0,
        0,
        0,
        0,
        0,
        0,
        0,
        0,
        1,
        0,
        0,
        0,
        0,
        0,
        0,
        0,
        0,
        0,
        0,
        1,
        0,
        1,
        1,
        0,
        0,
        1,
        0,
        1,
        0,
        1,
        0,
        0,
        0,
        2,
        0,
        0,
        0,
        0,
        0,
        0,
        0,
        0,
        0,
        0,
        1,
        0,
        0,
        1,
        0,
        1,
        0,
        1,
        0,
        1,
        1,
        0,
        0,
        0,
        0,
        0,
        0,
        0,
        2,
        1,
        0,
        1,
        0,
        0,
        0,
        0,
        0,
        0,
        0,
        0,
        0,
        0,
        2,
        1,
        0,
        0,
        0,
        1,
        0,
        0,
        0,
        0,
        1,
        0,
        1,
        0,
        0,
        0,
        1,
        0,
        1,
        1,
        1,
        0,
        0,
        1,
        2,
        1,
        0,
        1,
        1,
        0,
        2,
        0,
        0,
        0,
        0,
        0,
        0,
        0,
        0,
        0,
        0,
        0,
        0,
        1,
        1,
        0,
        1,
        0,
        0,
        0,
        2,
        1,
        0,
        2,
        0,
        0,
        0,
        0,
        0,
        0,
        0,
        0,
        1,
        1,
        0,
        0,
        0,
        1,
        0,
        0,
        1,
        2,
        0,
        0,
        0,
        0,
        0,
        1,
        0,
        0,
        1,
        1,
        1,
        0,
        0,
        1,
        0,
        0,
        0,
        0,
        0,
        0,
        0,
        0,
        0,
        1,
        0,
        0,
        0,
        0,
        0,
        1,
        0,
        0,
        0,
        0,
        0,
        0,
        1,
        0,
        2,
        0,
        0,
        0,
        0,
        0,
        0,
        0,
        2,
        1,
        0,
        0,
        0,
        1,
        0,
        1,
        0,
        0,
        1,
        0,
        0,
        1,
        2,
        0,
        2,
        0,
        0,
        1,
        1,
        0,
        2,
        1,
        0,
        0,
        0,
        2,
        0,
        0,
        1,
        0,
        0,
        0,
        1,
        0,
        0,
        2,
        0,
        0,
        1,
        0,
        0,
        1,
        0,
        0,
        1,
        0,
        1,
        0,
        1,
        0,
        0,
        0,
        0,
        0,
        2,
        1,
        0,
        0,
        0,
        1,
        0,
        0,
        1,
        0,
        0,
        0,
        0,
        2,
        0,
        0,
        1,
        2,
        2,
        0,
        0,
        0,
        0,
        0,
        1,
        0,
        0,
        0,
        0,
        0,
        1,
        0,
        0,
        0,
        0,
        0,
        0,
        2,
        0,
        0,
        0,
        0,
        0,
        1,
        0,
        0,
        2,
        2,
        0,
        1,
        0,
        0,
        2,
        0,
        1,
        2,
        0,
        0,
        0,
        1,
        2,
        2,
        2,
        1,
        0,
        0,
        1,
        2,
        0,
        0,
        1,
        1,
        0,
        1,
        0,
        0,
        2,
        0,
        0,
        0,
        1,
        0,
        0,
        0,
        0,
        0,
        0,
        2,
        0,
        1,
        1,
        0,
        1,
        1,
        1,
        1,
        0,
        0,
        0,
        0,
        0,
        0,
        0,
        0,
        1,
        0,
        0,
        0,
        0,
        0,
        0,
        0,
        0,
        0,
        1,
        2,
        0,
        0,
        0,
        1,
        0,
        1,
        0,
        0,
        1,
        0,
        0,
        0,
        2,
        2,
        1,
        0,
        0,
        0,
        1,
        1,
        1,
        0,
        0,
        0,
        0,
        0,
        2,
        1,
        0,
        0,
        0,
        0,
        0,
        0,
        1,
        0,
        0,
        0,
        0,
        1,
        0,
        1,
        0,
        0,
        0,
        2,
        0,
        0,
        0,
        1,
        0,
        0,
        0,
        1,
        0,
        0,
        0,
        0,
        1,
        0,
        0,
        1,
        0,
        0,
        0,
        0,
        0,
        0,
        0,
        0,
        0,
        0,
        0,
        1,
        0,
        2,
        2,
        0,
        0,
        0,
        0,
        0,
        0,
        0,
        0,
        1,
        0,
        0,
        0,
        0,
        0,
        1,
        1,
        0,
        0,
        0,
        0,
        0,
        1,
        1,
        0,
        0,
        0,
        0,
        0,
        0,
        0,
        1,
        0,
        0,
        1,
        0,
        0,
        1,
        0,
        0,
        1,
        2,
        0,
        0,
        1,
        0,
        0,
        1,
        0,
        1,
        0,
        0,
        0,
        0,
        0,
        0,
        0,
        0,
        0,
        0,
        0,
        0,
        0,
        0,
        1,
        0,
        0,
        0,
        0,
        0,
        0,
        0,
        0,
        0,
        0,
        1,
        2,
        2,
        0,
        0,
        0,
        1,
        0,
        2,
        0,
        2,
        0,
        1,
        0,
        1,
        0,
        0,
        0,
        0,
        0,
        1,
        1,
        1,
        1,
        1,
        0,
        1,
        0,
        0,
        0,
        0,
        0,
        1,
        2,
        0,
        0,
        0,
        2,
        0,
        0,
        0,
        0,
        0,
        0,
        0,
        0,
        0,
        0,
        0,
        0,
        0,
        0,
        0,
        2,
        0,
        1,
        2,
        0,
        0,
        0,
        1,
        1,
        0,
        1,
        0,
        2,
        1,
        0,
        2,
        0,
        0,
        1,
        0,
        0,
        0,
        0,
        0,
        1,
        0,
        0,
        1,
        0,
        1,
        1,
        1,
        0,
        1,
        0,
        0,
        0,
        2,
        0,
        0,
        0,
        1,
        2,
        0,
        1,
        2,
        0,
        0,
        1,
        0,
        0,
        0,
        0,
        0,
        0,
        1,
        2,
        0,
        0,
        0,
        0,
        0,
        0,
        0,
        1,
        0,
        2,
        0,
        0,
        1,
        0,
        0,
        0,
        1,
        2,
        0,
        0,
        0,
        0,
        0,
        0,
        0,
        1,
        1,
        0,
        2,
        1,
        1,
        0,
        2,
        0,
        0,
        0,
        0,
        0,
        0,
        0,
        0,
        1,
        1,
        1,
        2,
        0,
        0,
        0,
        1,
        0,
        0,
        0,
        2,
        0,
        1,
        0,
        0,
        0,
        1,
        1,
        2,
        0,
        0,
        1,
        0,
        0,
        1,
        0,
        0,
        0,
        1,
        0,
        1,
        1,
        0,
        0,
        1,
        2,
        2,
        0,
        0,
        0,
        1,
        0,
        0,
        0,
        0,
        1,
        0,
        0,
        0,
        1,
        0,
        0,
        0,
        0,
        1,
        0,
        0,
        1,
        0,
        0,
        1,
        2,
        0,
        0,
        0,
        0,
        2,
        0,
        0,
        0,
        0,
        0,
        0,
        0,
        1,
        1,
        0,
        0,
        0,
        0,
        1,
        0,
        2,
        0,
        0,
        1,
        1,
        0,
        1,
        0,
        1,
        2,
        2,
        1,
        2,
        0,
        0,
        1,
        0,
        0,
        0,
        1,
        0,
        0,
        0,
        1,
        0,
        1,
        0,
        0,
        1,
        0,
        0,
        0,
        0,
        0,
        0,
        0,
        2,
        0,
        1,
        0,
        2,
        0,
        1,
        0,
        2,
        0,
        0,
        1,
        1,
        0,
        1,
        1,
        1,
        0,
        0,
        1,
        2,
        1,
        0,
        2,
        2,
        0,
        0,
        0,
        0,
        0,
        0,
        0,
        2,
        1,
        1,
        0,
        1,
        1,
        1,
        1,
        1,
        0,
        2,
        0,
        1,
        2,
        0,
        0,
        0,
        2,
        0,
        1,
        0,
        0,
        0,
        1,
        1,
        0,
        0,
        1,
        0,
        0,
        0,
        0,
        0,
        0,
        0,
        0,
        0,
        0,
        1,
        2,
        0,
        0,
        0,
        0,
        1,
        1,
        0,
        2,
        0,
        0,
        1,
        0,
        0,
        1,
        0,
        0,
        0,
        2,
        1,
        0,
        0,
        2,
        0,
        2,
        0,
        0,
        0,
        1,
        2,
        0,
        0,
        0,
        0,
        1,
        0,
        1,
        1,
        0,
        1,
        0,
        1,
        0,
        0,
        1,
        0,
        0,
        1,
        0,
        0,
        0,
        0,
        1,
        2,
        2,
        1,
        0,
        0,
        1,
        0,
        0,
        0,
        0,
        0,
        0,
        2,
        1,
        0,
        0,
        0,
        1,
        0,
        0,
        0,
        0,
        0,
        1,
        0,
        0,
        1,
        0,
        0,
        0,
        0,
        0,
        0,
        0,
        0,
        1,
        2,
        1,
        0,
        0,
        0,
        0,
        0,
        1,
        0,
        0,
        1,
        1,
        2,
        0,
        1,
        1,
        0,
        0,
        1,
        2,
        0,
        1,
        1,
        0,
        0,
        1,
        1,
        1,
        2,
        2,
        0,
        0,
        2,
        0,
        0,
        0,
        1,
        1,
        0,
        0,
        0,
        0,
        0,
        1,
        0,
        1,
        1,
        0,
        0,
        0,
        1,
        0,
        2,
        0,
        1,
        1,
        0,
        0,
        1,
        0,
        0,
        1,
        2,
        0,
        0,
        0,
        1,
        0,
        0,
        2,
        2,
        0,
        0,
        2,
        0,
        1,
        2,
        0,
        0,
        0,
        2,
        0,
        1,
        0,
        0,
        0,
        0,
        0,
        0,
        0,
        1,
        2,
        0,
        0,
        0,
        1,
        0,
        2,
        0,
        0,
        0,
        1,
        0,
        2,
        0,
        2,
        0,
        1,
        2,
        0,
        0,
        1,
        0,
        0,
        0,
        0,
        0,
        0,
        0,
        0,
        0,
        0,
        1,
        0,
        1,
        0,
        0,
        0,
        1,
        0,
        0,
        1,
        2,
        0,
        0,
        0,
        0,
        0,
        0,
        0,
        0,
        1,
        1,
        1,
        0,
        0,
        0,
        0,
        0,
        0,
        0,
        0,
        0,
        0,
        1,
        0,
        2,
        0,
        0,
        2,
        0,
        1,
        0,
        0,
        1,
        0,
        1,
        0,
        1,
        1,
        0,
        0,
        0,
        0,
        1,
        1,
        2,
        0,
        0,
        0,
        0,
        1,
        0,
        1,
        1,
        0,
        1,
        0,
        0,
        1,
        1,
        0,
        0,
        1,
        0,
        0,
        0,
        1,
        2,
        0,
        0,
        0,
        0,
        0,
        0,
        0,
        0,
        0,
        2,
        0,
        1,
        1,
        0,
        0,
        1,
        0,
        1,
        0,
        0,
        0,
        2,
        2,
        0,
        0,
        0,
        0,
        0,
        0,
        0,
        0,
        1,
        0,
        0,
        0,
        0,
        1,
        1,
        1,
        1,
        0,
        0,
        0,
        0,
        0,
        1,
        0,
        1,
        0,
        0,
        0,
        0,
        0,
        0,
        0,
        0,
        1,
        0,
        0,
        1,
        1,
        0,
        0,
        0,
        1,
        0,
        0,
        0,
        0,
        1,
        1,
        1,
        2,
        0,
        0,
        0,
        0,
        0,
        0,
        2,
        0,
        2,
        2,
        1,
        1,
        1,
        1,
        1,
        1,
        1,
        2,
        0,
        0,
        0,
        1,
        0,
        1,
        1,
        1,
        0,
        2,
        0,
        2,
        2,
        1,
        1,
        0,
        0,
        1,
        0,
        0,
        1,
        2,
        0,
        0,
        2,
        0,
        0,
        0,
        0,
        2,
        0,
        0,
        0,
        2,
        0,
        0,
        0,
        0,
        0,
        1,
        0,
        0,
        1,
        1,
        0,
        2,
        0,
        0,
        1,
        1,
        0,
        0,
        0,
        1,
        1,
        1,
        1,
        1,
        2,
        1,
        0,
        0,
        1,
        1,
        0,
        0,
        0,
        2,
        1,
        2,
        1,
        0,
        0,
        0,
        0,
        0,
        0,
        0,
        1,
        0,
        1,
        0,
        0,
        0,
        0,
        2,
        0,
        1,
        1,
        0,
        0,
        1,
        0,
        1,
        0,
        1,
        1,
        0,
        0,
        0,
        1,
        0,
        0,
        0,
        1,
        0,
        1,
        1,
        0,
        0,
        0,
        0,
        0,
        1,
        2,
        0,
        0,
        0,
        2,
        0,
        0,
        0,
        0,
        1,
        0,
        0,
        1,
        0,
        1,
        0,
        0,
        0,
        0,
        0,
        1,
        0,
        0,
        0,
        1,
        1,
        2,
        0,
        0,
        2,
        0,
        0,
        1,
        0,
        0,
        0,
        0,
        0,
        1,
        0,
        1,
        1,
        2,
        1,
        0,
        0,
        0,
        0,
        0,
        0,
        0,
        1,
        0,
        0,
        1,
        0,
        0,
        0,
        0,
        0,
        2,
        0,
        0,
        0,
        0,
        0,
        0,
        0,
        0,
        0,
        0,
        1,
        0,
        0,
        0,
        1,
        2,
        1,
        0,
        0,
        1,
        0,
        0,
        0,
        2,
        0,
        0,
        0,
        1,
        1,
        1,
        0,
        0,
        0,
        1,
        2,
        0,
        0,
        1,
        0,
        1,
        1,
        1,
        0,
        1,
        0,
        0,
        1,
        1,
        0,
        1,
        1,
        1,
        0,
        0,
        0,
        0,
        1,
        0,
        2,
        0,
        0,
        0,
        0,
        0,
        0,
        1,
        0,
        0,
        2,
        0,
        0,
        2,
        0,
        0,
        0,
        1,
        0,
        0,
        0,
        0,
        2,
        0,
        0,
        2,
        0,
        0,
        0,
        0,
        0,
        0,
        0,
        0,
        0,
        1,
        0,
        0,
        2,
        2,
        0,
        0,
        2,
        1,
        0,
        0,
        1,
        0,
        1,
        0,
        0,
        0,
        0,
        0,
        2,
        0,
        1,
        0,
        0,
        0,
        1,
        0,
        0,
        2,
        1,
        0,
        0,
        1,
        1,
        1,
        1,
        1,
        2,
        1,
        1,
        1,
        1,
        1,
        0,
        2,
        0,
        0,
        0,
        0,
        0,
        0,
        0,
        0,
        1,
        0,
        0,
        0,
        0,
        0,
        2,
        0,
        1,
        0,
        0,
        0,
        0,
        0,
        2,
        0,
        1,
        0,
        0,
        0,
        1,
        2,
        0,
        0,
        1,
        1,
        0,
        1,
        0,
        0,
        0,
        0,
        2,
        1,
        0,
        1,
        0,
        0,
        0,
        0,
        0,
        1,
        0,
        2,
        2,
        2,
        0,
        1,
        0,
        0,
        0,
        0,
        1,
        0,
        1,
        1,
        0,
        2,
        0,
        0,
        0,
        0,
        2,
        0,
        0,
        1,
        0,
        0,
        1,
        0,
        0,
        0,
        0,
        0,
        0,
        0,
        1,
        0,
        0,
        1,
        0,
        0,
        0,
        0,
        0,
        0,
        0,
        0,
        0,
        2,
        2,
        0,
        1,
        0,
        1,
        0,
        0,
        1,
        0,
        0,
        0,
        0,
        0,
        0,
        0,
        0,
        0,
        0,
        0,
        0,
        1,
        2,
        0,
        0,
        0,
        0,
        0,
        0,
        0,
        0,
        0,
        1,
        1,
        0,
        0,
        0,
        1,
        0,
        0,
        0,
        2,
        0,
        0,
        0,
        0,
        0,
        0,
        0,
        0,
        1,
        0,
        0,
        0,
        0,
        0,
        0,
        0,
        1,
        1,
        0,
        0,
        0,
        1,
        0,
        0,
        0,
        0,
        0,
        0,
        0,
        1,
        0,
        0,
        0,
        1,
        0,
        2,
        1,
        0,
        0,
        1,
        0,
        0,
        1,
        0,
        0,
        0,
        0,
        2,
        0,
        0,
        0,
        1,
        0,
        0,
        1,
        1,
        1,
        0,
        0,
        1,
        0,
        0,
        0,
        1,
        0,
        1,
        0,
        0,
        0,
        0,
        1,
        0,
        0,
        0,
        0,
        1,
        0,
        1,
        0,
        1,
        0,
        1,
        1,
        0,
        1,
        1,
        2,
        2,
        0,
        1,
        0,
        1,
        1,
        0,
        0,
        0,
        2,
        1,
        1,
        1,
        1,
        0,
        2,
        1,
        0,
        0,
        0,
        0,
        0,
        1,
        2,
        2,
        1,
        0,
        0,
        1,
        2,
        1,
        0,
        0,
        0,
        0,
        0,
        0,
        0,
        0,
        0,
        1,
        0,
        2,
        0,
        0,
        0,
        0,
        1,
        1,
        0,
        0,
        2,
        0,
        0,
        0,
        0,
        2,
        0,
        0,
        1,
        0,
        0,
        0,
        1,
        0,
        0,
        1,
        2,
        1,
        0,
        0,
        0,
        0,
        0,
        2,
        0,
        0,
        0,
        0,
        1,
        0,
        1,
        0,
        0,
        0,
        0,
        0,
        0,
        2,
        0,
        0,
        0,
        0,
        0,
        0,
        0,
        0,
        1,
        0,
        2,
        0,
        0,
        1,
        0,
        1,
        0,
        1,
        0,
        1,
        2,
        0,
        1,
        1,
        1,
        0,
        0,
        2,
        0,
        0,
        1,
        1,
        0,
        1,
        0,
        0,
        0,
        0,
        0,
        1,
        0,
        1,
        1,
        1,
        0,
        0,
        0,
        0,
        0,
        0,
        0,
        1,
        0,
        0,
        0,
        0,
        0,
        2,
        0,
        0,
        1,
        0,
        0,
        0,
        0,
        0,
        0,
        0,
        0,
        0,
        0,
        0,
        0,
        0,
        0,
        0,
        0,
        1,
        0,
        1,
        0,
        2,
        0,
        1,
        0,
        0,
        1,
        0,
        2,
        1,
        0,
        1,
        0,
        0,
        0,
        0,
        1,
        0,
        0,
        2,
        1,
        0,
        0,
        0,
        2,
        0,
        0,
        0,
        0,
        2,
        0,
        0,
        1,
        0,
        0,
        1,
        0,
        1,
        0,
        0,
        0,
        0,
        0,
        0,
        0,
        0,
        1,
        0,
        1,
        0,
        0,
        1,
        0,
        0,
        0,
        0,
        0,
        0,
        1,
        0,
        0,
        1,
        1,
        0,
        1,
        0,
        2,
        0,
        0,
        0,
        1,
        0,
        0,
        0,
        0,
        0,
        1,
        1,
        1,
        0,
        0,
        2,
        0,
        0,
        1,
        0,
        0,
        0,
        0,
        2,
        2,
        1,
        0,
        0,
        0,
        0,
        0,
        0,
        1,
        0,
        1,
        0,
        0,
        0,
        0,
        0,
        0,
        0,
        1,
        0,
        0,
        0,
        0,
        0,
        0,
        0,
        2,
        0,
        2,
        0,
        0,
        0,
        0,
        0,
        0,
        1,
        1,
        1,
        2,
        0,
        0,
        1,
        1,
        0,
        2,
        1,
        1,
        2,
        1,
        1,
        1,
        0,
        0,
        0,
        1,
        2,
        0,
        2,
        0,
        0,
        0,
        2,
        0,
        0,
        0,
        1,
        1,
        0,
        0,
        0,
        0,
        1,
        0,
        0,
        0,
        0,
        0,
        0,
        0,
        0,
        0,
        1,
        2,
        0,
        0,
        1,
        1,
        1,
        0,
        0,
        1,
        0,
        1,
        0,
        0,
        1,
        1,
        0,
        1,
        0,
        0,
        2,
        0,
        1,
        0,
        1,
        0,
        0,
        0,
        0,
        1,
        1,
        1,
        2,
        2,
        2,
        0,
        1,
        1,
        2,
        0,
        0,
        0,
        0,
        2,
        1,
        0,
        2,
        1,
        0,
        0,
        0,
        0,
        1,
        0,
        0,
        0,
        0,
        1,
        2,
        0,
        1,
        0,
        2,
        0,
        1,
        2,
        0,
        0,
        0,
        0,
        1,
        0,
        1,
        0,
        2,
        0,
        0,
        0,
        0,
        0,
        0,
        0,
        0,
        0,
        0,
        0,
        1,
        0,
        0,
        0,
        0,
        1,
        2,
        0,
        0,
        0,
        2,
        1,
        1,
        1,
        1,
        0,
        0,
        0,
        0,
        2,
        0,
        0,
        0,
        0,
        0,
        1,
        0,
        1,
        0,
        0,
        0,
        0,
        0,
        0,
        0,
        1,
        0,
        0,
        0,
        0,
        0,
        0,
        1,
        0,
        1,
        2,
        0,
        0,
        0,
        0,
        0,
        0,
        2,
        0,
        1,
        0,
        0,
        0,
        0,
        0,
        0,
        0,
        1,
        1,
        0,
        0,
        0,
        0,
        0,
        0,
        2,
        1,
        0,
        0,
        0,
        0,
        0,
        1,
        0,
        1,
        0,
        0,
        0,
        0,
        0,
        1,
        0,
        0,
        0,
        2,
        0,
        1,
        0,
        0,
        0,
        0,
        1,
        1,
        0,
        1,
        0,
        0,
        0,
        1,
        1,
        0,
        1,
        0,
        0,
        0,
        1,
        0,
        1,
        0,
        0,
        2,
        0,
        0,
        0,
        2,
        0,
        0,
        0,
        0,
        1,
        0,
        0,
        0,
        0,
        1,
        0,
        0,
        0,
        1,
        1,
        0,
        0,
        0,
        1,
        0,
        0,
        1,
        0,
        1,
        0,
        2,
        0,
        2,
        0,
        0,
        1,
        0,
        2,
        0,
        0,
        2,
        1,
        0,
        1,
        0,
        1,
        0,
        0,
        0,
        0,
        1,
        0,
        1,
        2,
        1,
        2,
        0,
        0,
        0,
        0,
        1,
        0,
        0,
        0,
        0,
        0,
        0,
        1,
        1,
        0,
        0,
        0,
        1,
        0,
        0,
        0,
        0,
        1,
        0,
        1,
        0,
        0,
        1,
        2,
        1,
        0,
        2,
        0,
        2,
        0,
        0,
        1,
        0,
        0,
        1,
        0,
        1,
        0,
        1,
        2,
        0,
        0,
        0,
        1,
        0,
        0,
        1,
        0,
        0,
        0,
        0,
        0,
        1,
        0,
        0,
        0,
        0,
        0,
        0,
        1,
        0,
        1,
        0,
        0,
        0,
        0,
        0,
        2,
        0,
        0,
        0,
        0,
        2,
        1,
        0,
        1,
        0,
        1,
        0,
        0,
        0,
        0,
        0,
        0,
        0,
        0,
        0,
        0,
        0,
        0,
        0,
        0,
        1,
        0,
        1,
        0,
        2,
        1,
        1,
        0,
        1,
        0,
        0,
        2,
        0,
        0,
        0,
        0,
        0,
        0,
        0,
        0,
        1,
        0,
        0,
        0,
        0,
        0,
        0,
        0,
        0,
        2,
        0,
        1,
        0,
        1,
        1,
        0,
        0,
        0,
        1,
        0,
        2,
        0,
        0,
        0,
        0,
        0,
        0,
        0,
        0,
        0,
        0,
        2,
        0,
        0,
        2,
        0,
        2,
        0,
        0,
        1,
        0,
        0,
        0,
        0,
        0,
        2,
        0,
        0,
        0,
        0,
        2,
        0,
        1,
        0,
        2,
        0,
        0,
        1,
        0,
        0,
        0,
        2,
        1,
        0,
        0,
        0,
        0,
        0,
        0,
        0,
        0,
        1,
        0,
        0,
        1,
        0,
        0,
        1,
        0,
        0,
        0,
        1,
        0,
        1,
        0,
        0,
        0,
        2,
        0,
        0,
        0,
        0,
        0,
        0,
        0,
        0,
        0,
        0,
        0,
        0,
        0,
        0,
        0,
        0,
        0,
        1,
        0,
        0,
        0,
        0,
        1,
        0,
        2,
        0,
        1,
        2,
        0,
        0,
        0,
        2,
        1,
        0,
        0,
        0,
        0,
        0,
        0,
        0,
        0,
        1,
        0,
        0,
        0,
        1,
        0,
        2,
        0,
        1,
        0,
        0,
        0,
        2,
        0,
        2,
        2,
        0,
        0,
        0,
        1,
        0,
        0,
        1,
        2,
        0,
        0,
        0,
        0,
        0,
        0,
        0,
        0,
        0,
        0,
        1,
        0,
        0,
        0,
        0,
        0,
        0,
        0,
        1,
        0,
        1,
        2,
        0,
        0,
        2,
        1,
        0,
        1,
        0,
        0,
        0,
        0,
        0,
        0,
        0,
        0,
        1,
        0,
        0,
        2,
        0,
        0,
        1,
        0,
        1,
        0,
        1,
        0,
        0,
        2,
        0,
        0,
        0,
        0,
        0,
        0,
        0,
        1,
        1,
        1,
        0,
        0,
        0,
        2,
        0,
        0,
        0,
        1,
        0,
        0,
        0,
        0,
        1,
        0,
        0,
        1,
        2,
        2,
        0,
        0,
        1,
        2,
        0,
        0,
        0,
        0,
        0,
        0,
        0,
        1,
        0,
        0,
        0,
        0,
        0,
        0,
        1,
        0,
        0,
        1,
        0,
        0,
        0,
        0,
        0,
        1,
        0,
        0,
        1,
        0,
        0,
        2,
        0,
        0,
        2,
        0,
        0,
        0,
        0,
        0,
        0,
        2,
        0,
        0,
        1,
        0,
        0,
        0,
        1,
        1,
        0,
        2,
        2,
        1,
        0,
        1,
        0,
        0,
        0,
        1,
        0,
        1,
        0,
        0,
        1,
        0,
        0,
        0,
        0,
        0,
        0,
        0,
        0,
        1,
        1,
        0,
        2,
        0,
        0,
        2,
        0,
        2,
        1,
        0,
        0,
        1,
        0,
        0,
        1,
        0,
        0,
        1,
        0,
        0,
        0,
        0,
        0,
        0,
        0,
        0,
        0,
        0,
        1,
        1,
        0,
        0,
        1,
        0,
        0,
        0,
        1,
        0,
        0,
        0,
        0,
        0,
        0,
        0,
        2,
        1,
        1,
        0,
        0,
        1,
        0,
        0,
        0,
        0,
        0,
        2,
        0,
        0,
        0,
        2,
        0,
        0,
        0,
        1,
        0,
        0,
        0,
        0,
        2,
        1,
        1,
        0,
        2,
        2,
        0,
        2,
        0,
        0,
        0,
        0,
        1,
        0,
        0,
        0,
        2,
        0,
        0,
        1,
        2,
        0,
        0,
        1,
        1,
        1,
        0,
        0,
        1,
        0,
        0,
        1,
        1,
        0,
        0,
        0,
        2,
        0,
        0,
        0,
        1,
        0,
        0,
        0,
        0,
        1,
        0,
        0,
        2,
        2,
        0,
        0,
        0,
        0,
        0,
        0,
        0,
        0,
        0,
        0,
        0,
        0,
        0,
        2,
        2,
        1,
        0,
        1,
        2,
        0,
        0,
        1,
        0,
        0,
        0,
        2,
        1,
        0,
        1,
        0,
        2,
        0,
        2,
        1,
        0,
        0,
        1,
        0,
        0,
        1,
        0,
        0,
        0,
        2,
        1,
        0,
        1,
        1,
        0,
        0,
        0,
        0,
        0,
        2,
        2,
        0,
        0,
        0,
        1,
        1,
        0,
        0,
        2,
        0,
        0,
        0,
        1,
        1,
        0,
        0,
        0,
        0,
        0,
        1,
        0,
        1,
        0,
        0,
        1,
        1,
        0,
        0,
        1,
        1,
        0,
        0,
        0,
        1,
        0,
        0,
        0,
        1,
        0,
        0,
        2,
        0,
        1,
        1,
        1,
        0,
        0,
        0,
        0,
        0,
        0,
        1,
        0,
        1,
        0,
        0,
        0,
        0,
        0,
        0,
        1,
        0,
        1,
        0,
        2,
        0,
        1,
        1,
        0,
        2,
        0,
        0,
        1,
        0,
        0,
        1,
        0,
        1,
        0,
        1,
        0,
        1,
        0,
        0,
        2,
        0,
        0,
        0,
        0,
        1,
        1,
        0,
        1,
        0,
        0,
        0,
        0,
        1,
        1,
        0,
        1,
        0,
        2,
        1,
        0,
        2,
        0,
        1,
        0,
        0,
        1,
        1,
        1,
        0,
        0,
        0,
        0,
        0,
        0,
        0,
        0,
        0,
        1,
        0,
        0,
        0,
        0,
        0,
        0,
        2,
        0,
        0,
        0,
        0,
        1,
        0,
        0,
        0,
        0,
        0,
        0,
        0,
        0,
        0,
        0,
        0,
        0,
        0,
        1,
        2,
        0,
        0,
        0,
        0,
        0,
        0,
        1,
        0,
        1,
        0,
        0,
        0,
        0,
        1,
        0,
        0,
        0,
        0,
        2,
        0,
        0,
        0,
        1,
        0,
        0,
        0,
        1,
        0,
        0,
        2,
        0,
        0,
        0,
        0,
        0,
        0,
        2,
        0,
        1,
        0,
        0,
        1,
        1,
        0,
        0,
        0,
        0,
        1,
        0,
        1,
        0,
        1,
        1,
        0,
        1,
        0,
        0,
        0,
        0,
        1,
        1,
        1,
        1,
        2,
        1,
        0,
        0,
        0,
        0,
        0,
        0,
        0,
        0,
        0,
        0,
        1,
        1,
        0,
        0,
        0,
        0,
        0,
        0,
        1,
        0,
        0,
        0,
        0,
        0,
        0,
        1,
        0,
        1,
        0,
        2,
        0,
        2,
        0,
        0,
        1,
        0,
        0,
        0,
        1,
        0,
        0,
        0,
        0,
        0,
        0,
        1,
        0,
        0,
        0,
        0,
        0,
        0,
        0,
        0,
        0,
        1,
        0,
        0,
        0,
        0,
        0,
        1,
        1,
        2,
        0,
        0,
        0,
        1,
        0,
        0,
        1,
        1,
        0,
        0,
        0,
        0,
        0,
        2,
        2,
        0,
        1,
        1,
        2,
        0,
        0,
        2,
        2,
        2,
        1,
        0,
        0,
        0,
        2,
        0,
        1,
        0,
        0,
        2,
        0,
        0,
        1,
        0,
        0,
        0,
        0,
        0,
        2,
        1,
        0,
        0,
        0,
        2,
        1,
        0,
        0,
        0,
        0,
        1,
        0,
        0,
        0,
        0,
        0,
        0,
        0,
        1,
        0,
        1,
        0,
        0,
        0,
        0,
        0,
        2,
        0,
        0,
        0,
        0,
        0,
        0,
        2,
        1,
        0,
        1,
        0,
        0,
        1,
        0,
        0,
        0,
        0,
        1,
        0,
        1,
        0,
        1,
        0,
        0,
        0,
        0,
        0,
        2,
        0,
        0,
        0,
        0,
        0,
        1,
        0,
        0,
        0,
        0,
        0,
        0,
        0,
        0,
        0,
        0,
        0,
        2,
        0,
        1,
        1,
        2,
        1,
        0,
        2,
        0,
        0,
        0,
        2,
        0,
        0,
        0,
        0,
        0,
        1,
        0,
        0,
        1,
        1,
        0,
        0,
        0,
        2,
        0,
        0,
        0,
        0,
        0,
        0,
        0,
        0,
        2,
        1,
        1,
        0,
        2,
        0,
        2,
        0,
        0,
        0,
        0,
        1,
        0,
        0,
        0,
        1,
        0,
        2,
        1,
        0,
        0,
        0,
        0,
        0,
        0,
        0,
        0,
        0,
        0,
        1,
        1,
        2,
        1,
        0,
        0,
        1,
        0,
        0,
        2,
        1,
        0,
        0,
        0,
        0,
        0,
        1,
        0,
        0,
        0,
        2,
        1,
        0,
        0,
        0,
        1,
        0,
        0,
        1,
        1,
        0,
        0,
        2,
        1,
        0,
        0,
        0,
        0,
        1,
        0,
        0,
        0,
        1,
        2,
        0,
        1,
        1,
        0,
        0,
        2,
        2,
        0,
        1,
        0,
        0,
        0,
        1,
        1,
        0,
        0,
        2,
        1,
        1,
        0,
        0,
        0,
        0,
        0,
        0,
        2,
        0,
        0,
        0,
        2,
        0,
        0,
        0,
        0,
        0,
        0,
        0,
        0,
        0,
        0,
        0,
        1,
        1,
        0,
        0,
        0,
        0,
        1,
        0,
        1,
        2,
        0,
        0,
        0,
        0,
        0,
        0,
        2,
        1,
        0,
        0,
        1,
        2,
        2,
        0,
        0,
        2,
        0,
        0,
        0,
        0,
        1,
        1,
        1,
        1,
        2,
        0,
        0,
        1,
        0,
        0,
        1,
        0,
        0,
        0,
        0,
        1,
        0,
        2,
        1,
        0,
        0,
        1,
        0,
        0,
        0,
        0,
        0,
        0,
        2,
        0,
        0,
        0,
        0,
        0,
        0,
        0,
        1,
        0,
        0,
        1,
        0,
        1,
        0,
        1,
        1,
        0,
        0,
        0,
        0,
        1,
        1,
        0,
        1,
        0,
        1,
        0,
        0,
        1,
        0,
        0,
        0,
        1,
        1,
        2,
        2,
        0,
        1,
        2,
        1,
        0,
        2,
        0,
        0,
        1,
        0,
        2,
        2,
        2,
        2,
        0,
        0,
        1,
        0,
        0,
        1,
        0,
        0,
        0,
        0,
        0,
        0,
        1,
        0,
        0,
        2,
        0,
        0,
        0,
        1,
        0,
        0,
        0,
        0,
        1,
        0,
        0,
        1,
        0,
        0,
        0,
        2,
        0,
        1,
        0,
        2,
        0,
        0,
        0,
        2,
        1,
        1,
        0,
        0,
        1,
        1,
        0,
        0,
        0,
        0,
        0,
        0,
        1,
        1,
        2,
        0,
        1,
        0,
        2,
        1,
        0,
        1,
        0,
        0,
        1,
        0,
        0,
        1,
        0,
        0,
        0,
        0,
        1,
        0,
        0,
        0,
        0,
        0,
        1,
        0,
        0,
        1,
        0,
        0,
        0,
        2,
        0,
        0,
        0,
        1,
        0,
        1,
        0,
        1,
        0,
        0,
        0,
        0,
        0,
        2,
        0,
        0,
        0,
        1,
        0,
        1,
        0,
        0,
        0,
        0,
        1,
        0,
        0,
        1,
        2,
        0,
        1,
        0,
        0,
        0,
        0,
        2,
        1,
        1,
        1,
        0,
        0,
        0,
        0,
        0,
        0,
        0,
        1,
        0,
        2,
        0,
        0,
        0,
        1,
        0,
        1,
        0,
        0,
        1,
        0,
        0,
        0,
        1,
        2,
        0,
        0,
        0,
        0,
        2,
        0,
        0,
        0,
        2,
        0,
        1,
        2,
        0,
        0,
        0,
        0,
        0,
        0,
        0,
        0,
        1,
        0,
        0,
        2,
        0,
        0,
        0,
        0,
        0,
        0,
        0,
        0,
        0,
        0,
        0,
        0,
        0,
        0,
        1,
        0,
        1,
        0,
        1,
        0,
        0,
        0,
        1,
        2,
        0,
        0,
        0,
        0,
        1,
        1,
        1,
        0,
        2,
        0,
        0,
        2,
        1,
        1,
        0,
        0,
        0,
        1,
        0,
        2,
        0,
        0,
        1,
        0,
        1,
        1,
        2,
        0,
        1,
        0,
        0,
        0,
        0,
        0,
        0,
        1,
        0,
        0,
        0,
        0,
        0,
        2,
        0,
        0,
        1,
        1,
        2,
        0,
        0,
        0,
        0,
        0,
        0,
        0,
        0,
        0,
        0,
        1,
        1,
        0,
        1,
        0,
        0,
        0,
        2,
        0,
        1,
        0,
        0,
        0,
        1,
        0,
        0,
        1,
        1,
        1,
        1,
        0,
        0,
        1,
        0,
        0,
        0,
        0,
        0,
        0,
        1,
        2,
        0,
        0,
        0,
        0,
        0,
        0,
        0,
        1,
        0,
        0,
        0,
        0,
        2,
        0,
        1,
        0,
        0,
        0,
        0,
        0,
        0,
        0,
        0,
        0,
        0,
        0,
        1,
        0,
        0,
        0,
        0,
        0,
        0,
        0,
        0,
        0,
        0,
        0,
        0,
        0,
        0,
        0,
        0,
        2,
        1,
        0,
        0,
        0,
        0,
        0,
        1,
        0,
        1,
        2,
        0,
        2,
        0,
        0,
        0,
        1,
        0,
        1,
        0,
        0,
        0,
        2,
        0,
        2,
        1,
        0,
        0,
        1,
        0,
        1,
        0,
        2,
        0,
        0,
        2,
        0,
        0,
        0,
        1,
        0,
        0,
        0,
        1,
        0,
        0,
        0,
        0,
        0,
        0,
        0,
        1,
        0,
        0,
        0,
        0,
        0,
        0,
        0,
        0,
        2,
        0,
        0,
        0,
        0,
        0,
        0,
        0,
        0,
        1,
        1,
        0,
        2,
        0,
        0,
        0,
        0,
        1,
        1,
        0,
        0,
        1,
        2,
        0,
        1,
        1,
        0,
        0,
        2,
        1,
        0,
        0,
        0,
        0,
        0,
        1,
        0,
        2,
        0,
        0,
        1,
        1,
        0,
        0,
        0,
        0,
        1,
        0,
        2,
        0,
        1,
        0,
        2,
        0,
        0,
        0,
        0,
        2,
        0,
        0,
        0,
        0,
        1,
        0,
        1,
        0,
        0,
        0,
        2,
        1,
        1,
        0,
        0,
        0,
        0,
        2,
        0,
        1,
        0,
        2,
        1,
        2,
        0,
        0,
        0,
        0,
        1,
        0,
        0,
        1,
        0,
        0,
        2,
        1,
        0,
        0,
        1,
        0,
        0,
        0,
        1,
        2,
        1,
        0,
        0,
        0,
        0,
        0,
        1,
        0,
        0,
        0,
        0,
        1,
        1,
        0,
        2,
        0,
        0,
        1,
        0,
        0,
        0,
        2,
        0,
        0,
        0,
        1,
        0,
        0,
        0,
        2,
        2,
        0,
        1,
        0,
        0,
        0,
        0,
        0,
        0,
        0,
        0,
        0,
        0,
        2,
        0,
        2,
        1,
        0,
        0,
        0,
        2,
        0,
        1,
        0,
        0,
        0,
        0,
        0,
        0,
        0,
        0,
        2,
        1,
        1,
        0,
        0,
        1,
        1,
        1,
        0,
        0,
        0,
        1,
        0,
        0,
        2,
        0,
        1,
        0,
        0,
        0,
        0,
        0,
        0,
        0,
        0,
        0,
        0,
        2,
        0,
        0,
        0,
        0,
        0,
        0,
        0,
        0,
        0,
        0,
        1,
        0,
        0,
        0,
        0,
        0,
        1,
        0,
        0,
        0,
        1,
        0,
        2,
        0,
        0,
        0,
        0,
        0,
        1,
        0,
        1,
        1,
        0,
        0,
        0,
        0,
        0,
        2,
        0,
        2,
        0,
        0,
        1,
        0,
        0,
        0,
        0,
        0,
        2,
        0,
        2,
        0,
        0,
        0,
        2,
        1,
        0,
        0,
        0,
        0,
        0,
        1,
        0,
        0,
        1,
        0,
        1,
        1,
        0,
        0,
        0,
        0,
        2,
        1,
        1,
        0,
        1,
        0,
        0,
        1,
        2,
        0,
        0,
        0,
        0,
        0,
        0,
        0,
        0,
        0,
        1,
        0,
        1,
        0,
        1,
        1,
        1,
        0,
        1,
        0,
        0,
        2,
        0,
        1,
        0,
        1,
        0,
        1,
        1,
        0,
        0,
        0,
        0,
        0,
        2,
        0,
        1,
        1,
        2,
        0,
        0,
        0,
        0,
        0,
        1,
        1,
        0,
        0,
        0,
        0,
        0,
        0,
        2,
        1,
        1,
        1,
        0,
        1,
        2,
        0,
        1,
        0,
        0,
        0,
        0,
        0,
        0,
        0,
        0,
        0,
        0,
        0,
        2,
        0,
        0,
        1,
        0,
        0,
        0,
        0,
        0,
        0,
        1,
        0,
        0,
        0,
        1,
        0,
        0,
        0,
        1,
        0,
        0,
        0,
        0,
        1,
        0,
        0,
        2,
        0,
        0,
        0,
        0,
        0,
        0,
        0,
        1,
        0,
        0,
        1,
        1,
        1,
        0,
        1,
        0,
        2,
        0,
        0,
        0,
        0,
        0,
        1,
        0,
        0,
        0,
        2,
        0,
        0,
        0,
        1,
        0,
        1,
        0,
        0,
        0,
        0,
        0,
        0,
        0,
        0,
        2,
        0,
        0,
        0,
        0,
        0,
        0,
        0,
        2,
        0,
        0,
        0,
        0,
        1,
        1,
        1,
        0,
        0,
        0,
        0,
        0,
        0,
        2,
        1,
        0,
        2,
        1,
        1,
        0,
        0,
        0,
        0,
        0,
        0,
        2,
        1,
        0,
        0,
        0,
        0,
        2,
        0,
        1,
        0,
        3,
        3,
        0,
        3,
        0,
        3,
        0,
        3,
        0,
        3,
        1,
        3,
        1,
        3,
        1,
        3,
        3,
        1,
        3,
        0,
        3,
        2,
        3,
        0,
        3,
        0,
        3,
        0,
        3,
        0,
        0,
        3,
        1,
        3,
        0,
        3,
        0,
        3,
        0,
        3,
        0,
        0,
        3,
        3,
        1,
        3,
        3,
        2,
        3,
        1,
        3,
        3,
        3,
        3,
        2,
        1,
        3,
        3,
        0,
        3,
        1,
        3,
        1,
        0,
        3,
        3,
        3,
        1,
        3,
        0,
        0,
        3,
        3,
        3,
        0,
        3,
        0,
        3,
        1,
        3,
        3,
        2,
        3,
        0,
        3,
        1,
        3,
        3,
        1,
        3,
        1,
        3,
        3,
        3,
        0,
        3,
        2,
        3,
        3,
        3,
        3,
        3,
        0,
        3,
        2,
        3,
        2,
        3,
        0,
        3,
        0,
        3,
        1,
        3,
        0,
        3,
        3,
        0,
        3,
        3,
        3,
        1,
        0,
        3,
        3,
        3,
        0,
        1,
        3,
        3,
        3,
        0,
        3,
        0,
        0,
        0,
        0,
        1,
        3,
        3,
        3,
        0,
        3,
        3,
        2,
        3,
        1,
        3,
        0,
        0,
        0,
        0,
        0,
        3,
        3,
        3,
        3,
        3,
        3,
        3,
        3,
        3,
        3,
        0,
        3,
        0,
        3,
        0,
        3,
        2,
        3,
        1,
        3,
        3,
        3,
        3,
        0,
        1,
        3,
        3,
        0,
        3,
        0,
        3,
        0,
        0,
        3,
        0,
        3,
        0,
        3,
        3,
        0,
        3,
        0,
        3,
        3,
        1,
        0,
        3,
        0,
        3,
        1,
        3,
        3,
        0,
        3,
        0,
        3,
        1,
        3,
        0,
        3,
        0,
        3,
        3,
        3,
        3,
        3,
        3,
        3,
        3,
        0,
        3,
        0,
        3,
        3,
        3,
        3,
        2,
        3,
        2,
        3,
        0,
        3,
        0,
        3,
        0,
        3,
        0,
        3,
        0,
        3,
        0,
        3,
        3,
        0,
        3,
        0,
        3,
        3,
        3,
        3,
        1,
        0,
        3,
        1,
        3,
        0,
        3,
        1,
        3,
        0,
        3,
        0,
        2,
        3,
        1,
        3,
        0,
        3,
        0,
        3,
        3,
        3,
        3,
        2,
        3,
        2,
        3,
        0,
        3,
        2,
        3,
        3,
        0,
        3,
        1,
        3,
        0,
        0,
        3,
        3,
        1,
        3,
        1,
        3,
        0,
        3,
        0,
        3,
        0,
        3,
        0,
        3,
        0,
        3,
        3,
        0,
        3,
        0,
        3,
        3,
        0,
        3,
        0,
        3,
        3,
        3,
        2,
        3,
        0,
        3,
        1,
        0,
        1,
        3,
        0,
        3,
        3,
        0,
        0,
        0,
        3,
        1,
        0,
        0,
        0,
        0,
        0,
        1,
        3,
        0,
        3,
        1,
        3,
        0,
        3,
        1,
        3,
        3,
        3,
        0,
        3,
        0,
        3,
        3,
        3,
        0,
        3,
        1,
        3,
        0,
        3,
        3,
        3,
        3,
        3,
        3,
        3,
        3,
        3,
        3,
        2,
        3,
        0,
        3,
        3,
        1,
        3,
        0,
        3,
        0,
        3,
        1,
        3,
        1,
        3,
        0,
        0,
        3,
        3,
        3,
        3,
        3,
        0,
        3,
        1,
        3,
        0,
        3,
        0,
        3,
        0,
        0,
        3,
        3,
        1,
        0,
        2,
        3,
        3,
        0,
        3,
        1,
        0,
        3,
        3,
        0,
        3,
        0,
        3,
        0,
        3,
        3,
        0,
        3,
        1,
        0,
        3,
        1,
        3,
        2,
        3,
        3,
        3,
        3,
        0,
        3,
        0,
        3,
        1,
        3,
        3,
        3,
        3,
        3,
        3,
        0,
        3,
        1,
        3,
        3,
        3,
        3,
        1,
        0,
        3,
        3,
        3,
        0,
        3,
        0,
        2,
        3,
        0,
        3,
        3,
        0,
        0,
        1,
        0,
        1,
        0,
        0,
        0,
        0,
        3,
        3,
        2,
        0,
        0,
        0,
        0,
        3,
        1,
        1,
        0,
        3,
        1,
        3,
        0,
        3,
        0,
        1,
        0,
        0,
        0,
        3,
        2,
        3,
        3,
        0,
        1,
        3,
        1,
        0,
        1,
        0,
        2,
        2,
        3,
        0,
        3,
        0,
        3,
        1,
        3,
        0,
        2,
        0,
        0,
        3,
        0,
        3,
        3,
        3,
        1,
        0,
        0,
        1,
        0,
        3,
        3,
        0,
        3,
        3,
        1,
        1,
        2,
        0,
        3,
        1,
        0,
        3,
        3,
        3,
        1,
        0,
        0,
        0,
        3,
        3,
        0,
        0,
        3,
        1,
        3,
        0,
        0,
        0,
        1,
        0,
        0,
        0,
        3,
        1,
        1,
        0,
        2,
        0,
        0,
        3,
        3,
        3,
        1,
        3,
        3,
        3,
        3,
        3,
        2,
        3,
        3,
        0,
        0,
        3,
        3,
        3,
        3,
        3,
        3,
        3,
        3,
        0,
        3,
        3,
        0,
        3,
        0,
        0,
        3,
        0,
        3,
        2,
        3,
        3,
        0,
        3,
        0,
        0,
        0,
        0,
        0,
        3,
        0,
        0,
        0,
        1,
        2,
        2,
        2,
        0,
        3,
        3,
        0,
        0,
        2,
        3,
        0,
        3,
        1,
        0,
        0,
        1,
        0,
        0,
        3,
        0,
        3,
        0,
        1,
        0,
        1,
        0,
        1,
        0,
        1,
        0,
        0,
        0,
        0,
        1,
        0,
        0,
        1,
        0,
        2,
        2,
        1,
        1,
        1,
        1,
        1,
        0,
        0,
        2,
        0,
        0,
        0,
        1,
        0,
        0,
        1,
        0,
        0,
        0,
        2,
        2,
        0,
        0,
        2,
        1,
        0,
        0,
        0,
        1,
        0,
        2,
        0,
        2,
        1,
        1,
        0,
        1,
        0,
        0,
        0,
        0,
        2,
        0,
        0,
        2,
        2,
        1,
        0,
        0,
        0,
        0,
        0,
        0,
        1,
        0,
        1,
        0,
        0,
        0,
        0,
        0,
        0,
        1,
        0,
        2,
        2,
        1,
        2,
        0,
        1,
        0,
        2,
        0,
        0,
        0,
        1,
        0,
        2,
        0,
        0,
        0,
        2,
        1,
        2,
        1,
        0,
        0,
        1,
        0,
        0,
        1,
        2,
        0,
        1,
        0,
        2,
        1,
        0,
        2,
        0,
        0,
        0,
        1,
        0,
        0,
        0,
        1,
        0,
        1,
        0,
        0,
        0,
        1,
        0,
        1,
        0,
        0,
        2,
        0,
        0,
        0,
        0,
        1,
        0,
        0,
        1,
        1,
        0,
        0,
        0,
        0,
        2,
        0,
        1,
        0,
        1,
        0,
        2,
        0,
        0,
        1,
        0,
        0,
        2,
        0,
        0,
        0,
        0,
        0,
        0,
        1,
        0,
        2,
        0,
        0,
        0,
        0,
        0,
        1,
        0,
        0,
        1,
        0,
        1,
        0,
        0,
        0,
        0,
        1,
        1,
        0,
        1,
        1,
        0,
        0,
        0,
        0,
        0,
        0,
        2,
        1,
        0,
        0,
        0,
        0,
        0,
        1,
        0,
        0,
        0,
        0,
        0,
        0,
        0,
        0,
        0,
        0,
        0,
        0,
        1,
        0,
        0,
        0,
        0,
        0,
        0,
        0,
        0,
        1,
        0,
        0,
        0,
        0,
        2,
        0,
        2,
        0,
        1,
        1,
        1,
        1,
        2,
        1,
        1,
        0,
        1,
        2,
        0,
        1,
        0,
        1,
        0,
        1,
        0,
        0,
        0,
        1,
        1,
        0,
        1,
        0,
        0,
        0,
        0,
        1,
        0,
        0,
        2,
        0,
        0,
        0,
        1,
        1,
        0,
        0,
        1,
        0,
        1,
        0,
        2,
        0,
        0,
        0,
        2,
        0,
        1,
        1,
        1,
        0,
        0,
        0,
        1,
        0,
        2,
        0,
        0,
        0,
        0,
        0,
        0,
        2,
        1,
        0,
        0,
        0,
        0,
        0,
        0,
        1,
        0,
        0,
        1,
        0,
        1,
        0,
        0,
        2,
        0,
        0,
        0,
        0,
        0,
        0,
        0,
        0,
        1,
        0,
        0,
        0,
        0,
        0,
        0,
        0,
        1,
        0,
        2,
        0,
        0,
        0,
        0,
        0,
        0,
        0,
        0,
        0,
        2,
        0,
        0,
        0,
        0,
        1,
        1,
        0,
        0,
        1,
        0,
        0,
        1,
        0,
        0,
        1,
        0,
        0,
        0,
        0,
        1,
        0,
        0,
        1,
        0,
        0,
        2,
        0,
        0,
        0,
        2,
        0,
        0,
        1,
        0,
        0,
        1,
        0,
        0,
        0,
        0,
        0,
        1,
        1,
        0,
        2,
        0,
        1,
        0,
        0,
        0,
        0,
        0,
        1,
        0,
        2,
        0,
        0,
        0,
        0,
        0,
        0,
        0,
        2,
        0,
        1,
        1,
        0,
        0,
        2,
        0,
        1,
        0,
        0,
        1,
        0,
        0,
        0,
        0,
        2,
        0,
        0,
        0,
        0,
        0,
        0,
        0,
        2,
        0,
        0,
        1,
        1,
        0,
        0,
        0,
        0,
        0,
        0,
        0,
        0,
        0,
        1,
        0,
        0,
        0,
        0,
        0,
        2,
        0,
        0,
        0,
        0,
        0,
        0,
        0,
        0,
        1,
        0,
        0,
        0,
        1,
        1,
        0,
        0,
        1,
        1,
        0,
        0,
        1,
        1,
        1,
        0,
        2,
        0,
        0,
        0,
        0,
        0,
        0,
        0,
        0,
        0,
        0,
        0,
        0,
        1,
        1,
        2,
        0,
        0,
        1,
        0,
        0,
        2,
        0,
        2,
        0,
        2,
        2,
        1,
        0,
        2,
        0,
        0,
        2,
        1,
        0,
        0,
        1,
        0,
        0,
        0,
        0,
        0,
        0,
        1,
        1,
        1,
        0,
        1,
        0,
        0,
        0,
        0,
        0,
        1,
        0,
        1,
        0,
        1,
        0,
        1,
        0,
        0,
        2,
        0,
        1,
        1,
        0,
        0,
        0,
        2,
        0,
        1,
        0,
        0,
        0,
        0,
        0,
        1,
        0,
        0,
        0,
        0,
        0,
        0,
        1,
        0,
        0,
        0,
        0,
        0,
        0,
        0,
        0,
        0,
        0,
        0,
        0,
        1,
        2,
        2,
        0,
        0,
        0,
        0,
        2,
        0,
        2,
        0,
        1,
        1,
        2,
        0,
        0,
        1,
        0,
        0,
        0,
        2,
        2,
        1,
        0,
        0,
        0,
        0,
        0,
        1,
        1,
        1,
        1,
        0,
        0,
        0,
        0,
        1,
        0,
        0,
        1,
        0,
        0,
        0,
        0,
        1,
        0,
        0,
        1,
        0,
        0,
        2,
        0,
        0,
        0,
        0,
        1,
        0,
        1,
        1,
        0,
        1,
        0,
        0,
        0,
        1,
        0,
        0,
        0,
        0,
        0,
        1,
        0,
        0,
        0,
        0,
        2,
        0,
        0,
        1,
        0,
        0,
        1,
        2,
        0,
        1,
        0,
        0,
        0,
        0,
        0,
        0,
        0,
        0,
        1,
        0,
        1,
        2,
        1,
        0,
        0,
        1,
        0,
        1,
        0,
        0,
        0,
        0,
        1,
        0,
        0,
        1,
        0,
        2,
        0,
        0,
        0,
        0,
        1,
        0,
        1,
        0,
        0,
        1,
        1,
        1,
        0,
        1,
        0,
        0,
        0,
        0,
        0,
        0,
        0,
        1,
        0,
        0,
        1,
        1,
        0,
        1,
        0,
        0,
        0,
        0,
        0,
        0,
        0,
        2,
        0,
        0,
        0,
        0,
        1,
        0,
        0,
        0,
        0,
        0,
        1,
        0,
        2,
        0,
        1,
        1,
        0,
        0,
        1,
        0,
        0,
        0,
        0,
        0,
        0,
        0,
        1,
        0,
        0,
        0,
        2,
        0,
        0,
        0,
        1,
        0,
        0,
        0,
        0,
        0,
        0,
        0,
        0,
        0,
        0,
        0,
        0,
        2,
        0,
        0,
        0,
        0,
        0,
        0,
        1,
        0,
        0,
        1,
        0,
        0,
        0,
        0,
        0,
        0,
        0,
        0,
        0,
        1,
        0,
        0,
        2,
        2,
        0,
        0,
        1,
        0,
        0,
        1,
        1,
        1,
        0,
        2,
        0,
        0,
        0,
        0,
        0,
        0,
        0,
        0,
        0,
        0,
        1,
        0,
        2,
        0,
        0,
        0,
        0,
        0,
        0,
        0,
        2,
        0,
        0,
        2,
        0,
        1,
        1,
        0,
        1,
        0,
        0,
        2,
        1,
        2,
        0,
        2,
        0,
        2,
        1,
        0,
        1,
        0,
        0,
        0,
        0,
        2,
        1,
        0,
        0,
        0,
        1,
        0,
        0,
        2,
        1,
        2,
        0,
        1,
        1,
        0,
        0,
        0,
        0,
        0,
        0,
        0,
        0,
        0,
        0,
        0,
        0,
        2,
        1,
        0,
        1,
        0,
        2,
        1,
        0,
        0,
        0,
        0,
        0,
        0,
        0,
        0,
        1,
        1,
        0,
        0,
        0,
        0,
        0,
        1,
        0,
        1,
        0,
        0,
        0,
        0,
        0,
        1,
        0,
        1,
        2,
        0,
        0,
        0,
        0,
        1,
        0,
        0,
        0,
        0,
        1,
        0,
        0,
        0,
        1,
        1,
        2,
        0,
        0,
        0,
        0,
        0,
        1,
        0,
        1,
        0,
        1,
        1,
        0,
        0,
        1,
        0,
        1,
        0,
        0,
        0,
        0,
        2,
        0,
        1,
        0,
        0,
        0,
        0,
        0,
        1,
        0,
        1,
        0,
        1,
        0,
        0,
        0,
        0,
        0,
        0,
        0,
        0,
        1,
        0,
        0,
        1,
        1,
        0,
        0,
        0,
        2,
        0,
        1,
        1,
        0,
        0,
        1,
        2,
        0,
        0,
        1,
        0,
        0,
        2,
        0,
        2,
        0,
        0,
        0,
        1,
        2,
        1,
        0,
        0,
        0,
        0,
        0,
        0,
        0,
        0,
        0,
        2,
        1,
        0,
        0,
        0,
        2,
        0,
        1,
        0,
        0,
        0,
        0,
        0,
        0,
        2,
        0,
        0,
        1,
        0,
        0,
        1,
        0,
        0,
        0,
        1,
        1,
        1,
        0,
        1,
        1,
        0,
        0,
        1,
        0,
        1,
        1,
        0,
        2,
        0,
        0,
        0,
        2,
        2,
        0,
        1,
        1,
        0,
        0,
        1,
        1,
        0,
        0,
        0,
        0,
        1,
        0,
        0,
        0,
        1,
        0,
        0,
        0,
        1,
        0,
        0,
        2,
        0,
        0,
        0,
        1,
        0,
        1,
        1,
        0,
        1,
        0,
        0,
        1,
        0,
        0,
        2,
        0,
        0,
        0,
        0,
        0,
        0,
        0,
        0,
        0,
        0,
        0,
        0,
        0,
        1,
        0,
        1,
        0,
        1,
        0,
        2,
        0,
        1,
        0,
        0,
        0,
        0,
        0,
        0,
        1,
        0,
        0,
        1,
        0,
        0,
        0,
        0,
        2,
        0,
        0,
        0,
        0,
        0,
        1,
        0,
        2,
        0,
        1,
        0,
        0,
        1,
        2,
        0,
        1,
        0,
        0,
        0,
        2,
        1,
        0,
        0,
        0,
        0,
        0,
        0,
        0,
        1,
        1,
        1,
        0,
        0,
        0,
        0,
        1,
        1,
        0,
        0,
        2,
        0,
        0,
        0,
        1,
        1,
        2,
        1,
        0,
        0,
        2,
        0,
        0,
        1,
        0,
        1,
        1,
        0,
        0,
        0,
        0,
        2,
        0,
        1,
        0,
        0,
        0,
        0,
        0,
        0,
        0,
        1,
        0,
        0,
        0,
        1,
        0,
        1,
        0,
        2,
        0,
        0,
        0,
        0,
        1,
        0,
        0,
        0,
        2,
        1,
        1,
        0,
        1,
        1,
        2,
        0,
        0,
        2,
        1,
        0,
        1,
        0,
        0,
        1,
        1,
        0,
        1,
        0,
        2,
        0,
        0,
        0,
        1,
        0,
        1,
        0,
        0,
        0,
        0,
        0,
        0,
        0,
        0,
        1,
        0,
        0,
        0,
        0,
        2,
        0,
        1,
        0,
        0,
        1,
        0,
        0,
        0,
        0,
        0,
        1,
        1,
        1,
        0,
        0,
        0,
        1,
        0,
        0,
        0,
        0,
        2,
        1,
        0,
        0,
        0,
        0,
        1,
        2,
        0,
        1,
        0,
        1,
        0,
        0,
        0,
        1,
        0,
        0,
        0,
        1,
        0,
        0,
        0,
        1,
        1,
        0,
        0,
        1,
        0,
        1,
        1,
        2,
        2,
        2,
        0,
        0,
        0,
        0,
        1,
        2,
        2,
        2,
        0,
        1,
        0,
        1,
        0,
        2,
        0,
        0,
        0,
        0,
        1,
        1,
        1,
        1,
        0,
        1,
        0,
        2,
        0,
        0,
        0,
        0,
        0,
        1,
        1,
        2,
        0,
        0,
        1,
        0,
        0,
        0,
        0,
        0,
        1,
        1,
        0,
        2,
        0,
        1,
        0,
        2,
        0,
        0,
        0,
        0,
        1,
        0,
        1,
        1,
        0,
        0,
        0,
        0,
        0,
        0,
        1,
        0,
        0,
        0,
        0,
        2,
        1,
        0,
        0,
        0,
        0,
        2,
        0,
        2,
        0,
        0,
        0,
        1,
        0,
        0,
        0,
        0,
        0,
        0,
        0,
        0,
        1,
        0,
        1,
        0,
        0,
        0,
        0,
        0,
        0,
        0,
        1,
        0,
        0,
        2,
        0,
        1,
        0,
        1,
        1,
        0,
        2,
        0,
        0,
        0,
        0,
        0,
        1,
        0,
        0,
        1,
        0,
        0,
        1,
        0,
        0,
        0,
        0,
        0,
        0,
        1,
        0,
        0,
        0,
        1,
        0,
        0,
        0,
        0,
        1,
        1,
        1,
        0,
        1,
        0,
        1,
        0,
        1,
        0,
        1,
        2,
        0,
        0,
        0,
        0,
        1,
        1,
        1,
        0,
        1,
        1,
        1,
        0,
        1,
        0,
        0,
        0,
        2,
        0,
        0,
        2,
        0,
        0,
        0,
        0,
        0,
        0,
        2,
        0,
        0,
        0,
        0,
        1,
        0,
        0,
        1,
        1,
        0,
        0,
        0,
        1,
        0,
        0,
        0,
        1,
        0,
        2,
        2,
        0,
        0,
        1,
        0,
        0,
        0,
        1,
        1,
        0,
        0,
        2,
        0,
        1,
        1,
        1,
        1,
        0,
        0,
        0,
        0,
        0,
        2,
        0,
        0,
        2,
        0,
        1,
        0,
        0,
        1,
        2,
        1,
        0,
        1,
        1,
        0,
        0,
        0,
        0,
        0,
        1,
        0,
        1,
        0,
        0,
        0,
        0,
        0,
        1,
        0,
        1,
        0,
        2,
        0,
        0,
        1,
        2,
        0,
        0,
        0,
        1,
        0,
        0,
        1,
        0,
        0,
        0,
        0,
        1,
        0,
        0,
        0,
        0,
        0,
        0,
        0,
        0,
        0,
        0,
        2,
        2,
        1,
        0,
        0,
        0,
        0,
        0,
        1,
        1,
        0,
        2,
        0,
        2,
        2,
        0,
        1,
        1,
        0,
        0,
        0,
        0,
        0,
        0,
        0,
        0,
        2,
        0,
        2,
        0,
        0,
        2,
        1,
        0,
        0,
        0,
        0,
        1,
        1,
        0,
        0,
        0,
        1,
        0,
        2,
        1,
        0,
        0,
        0,
        0,
        0,
        0,
        2,
        1,
        0,
        0,
        1,
        0,
        1,
        1,
        0,
        1,
        2,
        2,
        0,
        1,
        2,
        0,
        2,
        0,
        0,
        2,
        0,
        2,
        0,
        0,
        1,
        0,
        0,
        0,
        1,
        2,
        2,
        0,
        0,
        0,
        0,
        0,
        0,
        0,
        0,
        1,
        0,
        0,
        0,
        0,
        0,
        2,
        1,
        0,
        0,
        0,
        1,
        0,
        0,
        0,
        0,
        1,
        2,
        1,
        2,
        0,
        0,
        1,
        0,
        0,
        0,
        0,
        1,
        2,
        0,
        0,
        1,
        0,
        0,
        0,
        0,
        0,
        0,
        0,
        0,
        0,
        0,
        0,
        0,
        0,
        0,
        2,
        2,
        1,
        0,
        0,
        0,
        0,
        0,
        1,
        0,
        0,
        0,
        1,
        0,
        0,
        1,
        1,
        0,
        1,
        0,
        0,
        0,
        2,
        0,
        1,
        0,
        1,
        1,
        0,
        0,
        0,
        1,
        0,
        1,
        0,
        1,
        1,
        0,
        1,
        0,
        0,
        0,
        0,
        1,
        0,
        0,
        0,
        1,
        0,
        0,
        0,
        2,
        1,
        2,
        0,
        1,
        1,
        0,
        2,
        1,
        0,
        0,
        2,
        1,
        0,
        0,
        0,
        0,
        0,
        1,
        0,
        0,
        0,
        0,
        0,
        0,
        0,
        1,
        1,
        0,
        0,
        2,
        0,
        0,
        1,
        1,
        1,
        0,
        0,
        0,
        0,
        0,
        0,
        0,
        0,
        0,
        1,
        0,
        0,
        1,
        0,
        0,
        2
    ],
    "Materials": [
        {
            "Biot coefficient": 0,
            "Colour": [
                255,
                170,
                127
            ],
            "Damping Type": 1,
            "Density": 2600,
            "Internal Interface": {
                "Cohesion": 37000000,
                "Enable reference element size": 0,
                "Fracture Penalty": 5640000000000,
                "Friction": 1.27,
                "Initial channel aperture": 1.0000000000000001e-05,
                "Matrix type": "permeable",
                "Mode I Fracture Energy": 310000,
                "Mode II Fracture Energy": 620000,
                "Name": "feldspar",
                "Normal Penalty": 564000000000,
                "Reference element size": 1,
                "Residual channel aperture": 1.0000000000000001e-05,
                "Tangential Penalty": 564000000000,
                "Tensile Strength": 5500000,
                "Threshold channel aperture": 0.0001,
                "Threshold channel aperture volume": 0.0001,
                "Type": "vanilla",
                "cohesion_time": [
                ],
                "fracture_penalty_time": [
                ],
                "friction_lookup_table_time": [
                ],
                "initial_channel_aperture_time": [
                ],
                "mode_II_fracture_energy_time": [
                ],
                "mode_I_fracture_energy_time": [
                ],
                "normal_penalty_lookup_table_time": [
                ],
                "tangential_penalty_lookup_table_time": [
                ],
                "tensile_strength_time": [
                ],
                "threshold_channel_aperture_time": [
                ],
                "threshold_channel_aperture_volume_time": [
                ]
            },
            "Name": "feldspar",
            "Poisson's Ratio": 0.32000000000000001,
            "Porosity": 0,
            "Property Type": "plane_stress",
            "Stress reset time": -1,
            "Viscous Damping": 0,
            "Viscous Damping Factor": 1,
            "Young's Modulus": 56400000000,
            "modulus_of_elasticity_time": [
            ],
            "poisson_ratio_time": [
            ],
            "viscous_damping_coefficient_time": [
            ]
        },
        {
            "Biot coefficient": 0,
            "Colour": [
                181,
                181,
                181
            ],
            "Damping Type": 1,
            "Density": 2600,
            "Internal Interface": {
                "Cohesion": 37000000,
                "Enable reference element size": 0,
                "Fracture Penalty": 8310000000000,
                "Friction": 1.27,
                "Initial channel aperture": 1.0000000000000001e-05,
                "Matrix type": "permeable",
                "Mode I Fracture Energy": 907000,
                "Mode II Fracture Energy": 1814000,
                "Name": "quartz",
                "Normal Penalty": 831000000000,
                "Reference element size": 1,
                "Residual channel aperture": 1.0000000000000001e-05,
                "Tangential Penalty": 831000000000,
                "Tensile Strength": 11400000,
                "Threshold channel aperture": 0.0001,
                "Threshold channel aperture volume": 0.0001,
                "Type": "vanilla",
                "cohesion_time": [
                ],
                "fracture_penalty_time": [
                ],
                "friction_lookup_table_time": [
                ],
                "initial_channel_aperture_time": [
                ],
                "mode_II_fracture_energy_time": [
                ],
                "mode_I_fracture_energy_time": [
                ],
                "normal_penalty_lookup_table_time": [
                ],
                "tangential_penalty_lookup_table_time": [
                ],
                "tensile_strength_time": [
                ],
                "threshold_channel_aperture_time": [
                ],
                "threshold_channel_aperture_volume_time": [
                ]
            },
            "Name": "quartz",
            "Poisson's Ratio": 0.070000000000000007,
            "Porosity": 0,
            "Property Type": "plane_stress",
            "Stress reset time": -1,
            "Viscous Damping": 0,
            "Viscous Damping Factor": 1,
            "Young's Modulus": 83100000000,
            "modulus_of_elasticity_time": [
            ],
            "poisson_ratio_time": [
            ],
            "viscous_damping_coefficient_time": [
            ]
        },
        {
            "Biot coefficient": 0,
            "Colour": [
                0,
                0,
                127
            ],
            "Damping Type": 1,
            "Density": 2800,
            "Internal Interface": {
                "Cohesion": 37000000,
                "Enable reference element size": 0,
                "Fracture Penalty": 1720000000000,
                "Friction": 1.27,
                "Initial channel aperture": 1.0000000000000001e-05,
                "Matrix type": "permeable",
                "Mode I Fracture Energy": 599000,
                "Mode II Fracture Energy": 1198000,
                "Name": "biotite",
                "Normal Penalty": 172000000000,
                "Reference element size": 1,
                "Residual channel aperture": 1.0000000000000001e-05,
                "Tangential Penalty": 172000000000,
                "Tensile Strength": 4200000,
                "Threshold channel aperture": 0.0001,
                "Threshold channel aperture volume": 0.0001,
                "Type": "vanilla",
                "cohesion_time": [
                ],
                "fracture_penalty_time": [
                ],
                "friction_lookup_table_time": [
                ],
                "initial_channel_aperture_time": [
                ],
                "mode_II_fracture_energy_time": [
                ],
                "mode_I_fracture_energy_time": [
                ],
                "normal_penalty_lookup_table_time": [
                ],
                "tangential_penalty_lookup_table_time": [
                ],
                "tensile_strength_time": [
                ],
                "threshold_channel_aperture_time": [
                ],
                "threshold_channel_aperture_volume_time": [
                ]
            },
            "Name": "biotite",
            "Poisson's Ratio": 0.35999999999999999,
            "Porosity": 0,
            "Property Type": "plane_stress",
            "Stress reset time": -1,
            "Viscous Damping": 0,
            "Viscous Damping Factor": 1,
            "Young's Modulus": 17200000000,
            "modulus_of_elasticity_time": [
            ],
            "poisson_ratio_time": [
            ],
            "viscous_damping_coefficient_time": [
            ]
        },
        {
            "Biot coefficient": 0,
            "Colour": [
                85,
                170,
                255
            ],
            "Damping Type": 1,
            "Density": 8100,
            "Internal Interface": {
                "Cohesion": 2000000000,
                "Enable reference element size": 0,
                "Fracture Penalty": 20000000000000,
                "Friction": 0.20000000000000001,
                "Initial channel aperture": 1.0000000000000001e-05,
                "Matrix type": "permeable",
                "Mode I Fracture Energy": 10000000,
                "Mode II Fracture Energy": 20000000,
                "Name": "platen",
                "Normal Penalty": 2000000000000,
                "Reference element size": 1,
                "Residual channel aperture": 1.0000000000000001e-05,
                "Tangential Penalty": 2000000000000,
                "Tensile Strength": 5000000000,
                "Threshold channel aperture": 0.0001,
                "Threshold channel aperture volume": 0.0001,
                "Type": "vanilla",
                "cohesion_time": [
                ],
                "fracture_penalty_time": [
                ],
                "friction_lookup_table_time": [
                ],
                "initial_channel_aperture_time": [
                ],
                "mode_II_fracture_energy_time": [
                ],
                "mode_I_fracture_energy_time": [
                ],
                "normal_penalty_lookup_table_time": [
                ],
                "tangential_penalty_lookup_table_time": [
                ],
                "tensile_strength_time": [
                ],
                "threshold_channel_aperture_time": [
                ],
                "threshold_channel_aperture_volume_time": [
                ]
            },
            "Name": "platen",
            "Poisson's Ratio": 0.20000000000000001,
            "Porosity": 0,
            "Property Type": "plane_stress",
            "Stress reset time": -1,
            "Viscous Damping": 0,
            "Viscous Damping Factor": 1,
            "Young's Modulus": 200000000000,
            "modulus_of_elasticity_time": [
            ],
            "poisson_ratio_time": [
            ],
            "viscous_damping_coefficient_time": [
            ]
        }
    ],
    "Mechanical Coupling Frequency": 100,
    "Mesh": {
        "3D": false,
        "Boundary Nodes": [
            271,
            270,
            269,
            268,
            267,
            266,
            265,
            264,
            263,
            262,
            261,
            260,
            259,
            258,
            257,
            256,
            287,
            286,
            285,
            284,
            283,
            282,
            281,
            280,
            279,
            278,
            277,
            276,
            275,
            274,
            273,
            272,
            303,
            302,
            301,
            300,
            299,
            298,
            297,
            296,
            295,
            294,
            293,
            292,
            291,
            290,
            289,
            288,
            319,
            318,
            317,
            316,
            315,
            314,
            313,
            312,
            311,
            310,
            309,
            308,
            307,
            306,
            305,
            304,
            335,
            334,
            333,
            332,
            331,
            330,
            329,
            328,
            327,
            326,
            325,
            324,
            323,
            322,
            321,
            320,
            351,
            350,
            349,
            348,
            347,
            346,
            345,
            344,
            343,
            342,
            341,
            340,
            339,
            338,
            337,
            336,
            367,
            366,
            365,
            364,
            363,
            362,
            361,
            360,
            359,
            358,
            357,
            356,
            355,
            354,
            353,
            352,
            383,
            382,
            381,
            380,
            379,
            378,
            377,
            376,
            375,
            374,
            373,
            372,
            371,
            370,
            369,
            368,
            143,
            142,
            141,
            140,
            139,
            138,
            137,
            136,
            135,
            134,
            133,
            132,
            131,
            130,
            129,
            128,
            159,
            158,
            157,
            156,
            155,
            154,
            153,
            152,
            151,
            150,
            149,
            148,
            147,
            146,
            145,
            144,
            175,
            174,
            173,
            172,
            171,
            170,
            169,
            168,
            167,
            166,
            165,
            164,
            163,
            162,
            161,
            160,
            191,
            190,
            189,
            188,
            187,
            186,
            185,
            184,
            183,
            182,
            181,
            180,
            179,
            178,
            177,
            176,
            207,
            206,
            205,
            204,
            203,
            202,
            201,
            200,
            199,
            198,
            197,
            196,
            195,
            194,
            193,
            192,
            223,
            222,
            221,
            220,
            219,
            218,
            217,
            216,
            215,
            214,
            213,
            212,
            211,
            210,
            209,
            208,
            239,
            238,
            237,
            236,
            235,
            234,
            233,
            232,
            231,
            230,
            229,
            228,
            227,
            226,
            225,
            224,
            255,
            254,
            253,
            252,
            251,
            250,
            249,
            248,
            247,
            246,
            245,
            244,
            243,
            242,
            241,
            240,
            15,
            14,
            13,
            12,
            11,
            10,
            9,
            8,
            7,
            6,
            5,
            4,
            3,
            2,
            1,
            0,
            31,
            30,
            29,
            28,
            27,
            26,
            25,
            24,
            23,
            22,
            21,
            20,
            19,
            18,
            17,
            16,
            47,
            46,
            45,
            44,
            43,
            42,
            41,
            40,
            39,
            38,
            37,
            36,
            35,
            34,
            33,
            32,
            63,
            62,
            61,
            60,
            59,
            58,
            57,
            56,
            55,
            54,
            53,
            52,
            51,
            50,
            49,
            48,
            79,
            78,
            77,
            76,
            75,
            74,
            73,
            72,
            71,
            70,
            69,
            68,
            67,
            66,
            65,
            64,
            95,
            94,
            93,
            92,
            91,
            90,
            89,
            88,
            87,
            86,
            85,
            84,
            83,
            82,
            81,
            80,
            111,
            110,
            109,
            108,
            107,
            106,
            105,
            104,
            103,
            102,
            101,
            100,
            99,
            98,
            97,
            96,
            127,
            126,
            125,
            124,
            123,
            122,
            121,
            120,
            119,
            118,
            117,
            116,
            115,
            114,
            113,
            112,
            399,
            398,
            397,
            396,
            395,
            394,
            393,
            392,
            391,
            390,
            389,
            388,
            387,
            386,
            385,
            384,
            415,
            414,
            413,
            412,
            411,
            410,
            409,
            408,
            407,
            406,
            405,
            404,
            403,
            402,
            401,
            400,
            423,
            422,
            421,
            420,
            419,
            418,
            417,
            416
        ],
        "Element Sets": {
            "Biotite": [
                4571,
                3966,
                9763,
                83,
                5742,
                5745,
                4472,
                9161,
                9167,
                6149,
                5622,
                7058,
                8579,
                5604,
                7165,
                7622,
                27,
                5300,
                7316,
                3890,
                7187,
                9835,
                3457,
                3738,
                2350,
                6695,
                8161,
                2620,
                1842,
                14,
                5396,
                1664,
                9060,
                4559,
                9655,
                3562,
                3809,
                1815,
                4587,
                1210,
                7505,
                5963,
                6325,
                6291,
                9843,
                6696,
                1898,
                6783,
                3652,
                4307,
                5842,
                7391,
                1734,
                3063,
                4855,
                1348,
                7588,
                2288,
                1555,
                9833,
                861,
                1402,
                927,
                4727,
                1253,
                2673,
                67,
                1681,
                3915,
                3758,
                857,
                9652,
                2937,
                8425,
                8587,
                5528,
                755,
                9491,
                6506,
                9310,
                1335,
                2043,
                4055,
                9190,
                6196,
                1930,
                66,
                3961,
                4095,
                9844,
                2988,
                9825,
                6846,
                2505,
                545,
                1925,
                8282,
                4803,
                3287,
                3908,
                2273,
                6894,
                2592,
                5943,
                2141,
                1444,
                6479,
                1302,
                200,
                4123,
                601,
                979,
                6007,
                8198,
                7519,
                1508,
                1236,
                9015,
                849,
                3691,
                2939,
                6055,
                8411,
                8342,
                5043,
                9226,
                1848,
                8828,
                2538,
                6573,
                7817,
                6756,
                2038,
                7378,
                4129,
                1028,
                2681,
                1550,
                5880,
                2434,
                8051,
                1086,
                5370,
                1399,
                9563,
                1522,
                2246,
                2155,
                1602,
                6448,
                8603,
                162,
                3686,
                5484,
                7243,
                2238,
                2555,
                2336,
                1553,
                29,
                3471,
                9410,
                8901,
                5114,
                1915,
                2595,
                4134,
                5260,
                887,
                6402,
                5175,
                2678,
                273,
                5711,
                4651,
                7537,
                8514,
                480,
                0,
                6733,
                2895,
                7914,
                1652,
                6349,
                628,
                8080,
                6011,
                505,
                5215,
                5400,
                9342,
                8162,
                1170,
                402,
                1003,
                6492,
                743,
                438,
                7806,
                7950,
                4202,
                7685,
                2833,
                4603,
                3444,
                5618,
                606,
                981,
                356,
                9396,
                9561,
                3664,
                2274,
                3842,
                5090,
                1949,
                6347,
                7217,
                5257,
                4340,
                2520,
                3889,
                7249,
                5227,
                6373,
                7482,
                1006,
                3366,
                2128,
                1026,
                3208,
                1068,
                838,
                1153,
                554,
                9492,
                2877,
                6982,
                5552,
                9029,
                4897,
                3874,
                543,
                9589,
                3886,
                8681,
                5852,
                3814,
                3598,
                5784,
                1970,
                6623,
                2410,
                3840,
                4117,
                1397,
                233,
                9806,
                7973,
                6647,
                5351,
                4038,
                18,
                2980,
                9459,
                7497,
                8050,
                4246,
                462,
                3416,
                2687,
                5613,
                2714,
                8682,
                7245,
                1542,
                3955,
                6233,
                6832,
                751,
                1434,
                7357,
                5025,
                4506,
                2105,
                8280,
                7409,
                3520,
                9055,
                8270,
                2608,
                9007,
                3458,
                863,
                8554,
                782,
                2433,
                7395,
                9037,
                6547,
                6111,
                9390,
                8004,
                1735,
                3265,
                2445,
                2885,
                6475,
                6819,
                6260,
                289,
                7860,
                4906,
                8240,
                8949,
                8229,
                2210,
                4337,
                9019,
                4525,
                1259,
                7098,
                3141,
                1933,
                2636,
                4459,
                3384,
                4658,
                8762,
                464,
                6359,
                7134,
                678,
                3629,
                5495,
                8218,
                8160,
                2925,
                5992,
                6689,
                6025,
                3155,
                9776,
                2311,
                8414,
                8631,
                8835,
                79,
                7823,
                5140,
                4643,
                1528,
                6445,
                3391,
                771,
                454,
                4383,
                8766,
                8207,
                271,
                3991,
                3011,
                7231,
                9775,
                3766,
                9399,
                4562,
                965,
                4767,
                954,
                350,
                6995,
                5733,
                8611,
                313,
                6636,
                2889,
                1586,
                5326,
                6553,
                8412,
                110,
                650,
                7349,
                9483,
                6152,
                5241,
                35,
                1802,
                7138,
                8472,
                6226,
                7772,
                2985,
                1070,
                7276,
                3723,
                7647,
                962,
                4456,
                1078,
                117,
                280,
                5449,
                2372,
                7061,
                9430,
                2532,
                8773,
                8060,
                6729,
                7263,
                49,
                9531,
                2941,
                4434,
                8122,
                877,
                8972,
                4929,
                6752,
                6694,
                7202,
                6536,
                6524,
                2824,
                94,
                4954,
                7036,
                6116,
                1975,
                2463,
                5433,
                2815,
                188,
                7415,
                484,
                9824,
                5001,
                8231,
                2219,
                9154,
                9017,
                4304,
                6941,
                8040,
                1831,
                9921,
                1486,
                6293,
                9870,
                1900,
                3300,
                2093,
                2493,
                982,
                6610,
                5877,
                2074,
                2878,
                7154,
                6855,
                9790,
                1748,
                5048,
                5196,
                4964,
                5797,
                7114,
                8276,
                9021,
                4681,
                8760,
                8168,
                8671,
                9265,
                649,
                2403,
                2142,
                8550,
                9555,
                6564,
                7161,
                9828,
                5919,
                2546,
                4870,
                811,
                9199,
                5720,
                2055,
                1072,
                5629,
                6713,
                9881,
                8754,
                2741,
                6036,
                6023,
                1918,
                9788,
                2839,
                8222,
                9285,
                9004,
                8725,
                8996,
                2569,
                2769,
                3490,
                7299,
                7178,
                8336,
                3179,
                2708,
                5712,
                3022,
                9980,
                1222,
                3830,
                8677,
                5832,
                320,
                3694,
                1213,
                975,
                1406,
                406,
                2211,
                6441,
                8458,
                3289,
                9681,
                8803,
                4106,
                4045,
                8420,
                6697,
                4612,
                4669,
                3342,
                9899,
                2124,
                2796,
                9485,
                7710,
                4185,
                4628,
                3604,
                9484,
                821,
                1217,
                2964,
                9316,
                8849,
                6018,
                299,
                6682,
                9952,
                9739,
                4911,
                2674,
                5269,
                1641,
                9735,
                519,
                324,
                5451,
                1132,
                8656,
                6423,
                5991,
                6047,
                596,
                5428,
                3205,
                6344,
                7472,
                8862,
                5588,
                4096,
                5169,
                1345,
                4058,
                3185,
                6348,
                8266,
                9519,
                345,
                7429,
                4694,
                7455,
                2676,
                5523,
                6936,
                8593,
                9961,
                2855,
                9950,
                1518,
                4879,
                7331,
                3715,
                488,
                4328,
                5142,
                6737,
                1965,
                961,
                433,
                1074,
                11,
                4131,
                5229,
                3937,
                2058,
                2616,
                6605,
                3389,
                6087,
                2453,
                10001,
                4922,
                4815,
                3866,
                4054,
                6959,
                7050,
                8914,
                1937,
                6339,
                8219,
                5559,
                3839,
                4224,
                2916,
                4514,
                902,
                1492,
                5703,
                6870,
                73,
                8145,
                674,
                4026,
                3017,
                3633,
                5655,
                4306,
                9762,
                235,
                8495,
                1431,
                588,
                4884,
                4315,
                6340,
                2190,
                4854,
                5233,
                766,
                6368,
                9535,
                3649,
                6046,
                5113,
                3346,
                4430,
                6452,
                3870,
                9302,
                2690,
                9707,
                4327,
                8110,
                5158,
                5238,
                4726,
                112,
                2720,
                2691,
                5930,
                3750,
                8263,
                1955,
                5882,
                3784,
                5253,
                9174,
                9872,
                3990,
                2731,
                911,
                787,
                4878,
                9814,
                7026,
                4247,
                5709,
                2281,
                1157,
                7327,
                2743,
                4621,
                7140,
                512,
                3078,
                4591,
                4401,
                3396,
                3376,
                4078,
                5333,
                2207,
                3911,
                8524,
                8479,
                781,
                5479,
                4699,
                3310,
                3734,
                8755,
                9499,
                7708,
                5802,
                5835,
                5959,
                723,
                487,
                8774,
                5853,
                2792,
                9662,
                2045,
                5770,
                2507,
                9348,
                2926,
                6914,
                150,
                8351,
                8378,
                9088,
                549,
                4490,
                1866,
                629,
                7233,
                6481,
                1050,
                3521,
                3226,
                7637,
                8973,
                9452,
                6354,
                278,
                2108,
                9039,
                6851,
                900,
                390,
                3898,
                8865,
                2806,
                6554,
                1765,
                424,
                5599,
                2356,
                5683,
                1999,
                6921,
                9596,
                4345,
                2225,
                6797,
                4158,
                4748,
                1695,
                8294,
                7086,
                2823,
                6812,
                5950,
                4325,
                9713,
                1917,
                8685,
                5228,
                1732,
                8330,
                6395,
                5979,
                4374,
                5934,
                9635,
                6176,
                2242,
                6577,
                6906,
                6683,
                799,
                4182,
                1804,
                6006,
                1079,
                2289,
                4088,
                4102,
                120,
                5105,
                2759,
                2457,
                75,
                9185,
                1707,
                2302,
                9773,
                3347,
                3381,
                57,
                6215,
                7218,
                7143,
                1812,
                2218,
                7209,
                4234,
                898,
                1312,
                2348,
                2525,
                4864,
                3329,
                5680,
                4680,
                4099,
                2773,
                102,
                896,
                6686,
                2907,
                4297,
                9104,
                2338,
                7048,
                7562,
                5947,
                557,
                307,
                6513,
                9493,
                6611,
                4574,
                1148,
                9250,
                572,
                1790,
                314,
                665,
                9957,
                3375,
                8290,
                800,
                8243,
                351,
                3405,
                7108,
                7645,
                8446,
                3390,
                9363,
                8679,
                5032,
                1952,
                7038,
                8569,
                2335,
                3273,
                8020,
                9195,
                3112,
                3597,
                9511,
                1509,
                5291,
                5053,
                1292,
                9693,
                4349,
                5152,
                5760,
                7325,
                9830,
                3945,
                8297,
                7819,
                3959,
                8462,
                4361,
                3295,
                5171,
                5687,
                9381,
                528,
                7123,
                7595,
                2978,
                9793,
                8199,
                5287,
                1786,
                269,
                8688,
                8264,
                434,
                7770,
                5161,
                8718,
                3606,
                8244,
                2319,
                6598,
                8,
                5577,
                3783,
                6614,
                9704,
                2526,
                5602,
                9682,
                3661,
                9900,
                5426,
                7531,
                2267,
                6858,
                8316,
                9125,
                5436,
                9352,
                7167,
                1721,
                1071,
                980,
                4943,
                3705,
                4682,
                9227,
                2032,
                8932,
                7314,
                4588,
                1570,
                3020,
                5948,
                1040,
                6466,
                8983,
                4002,
                5798,
                2649,
                4385,
                7238,
                1055,
                4549,
                9322,
                5482
            ],
            "Lower_platen": [
                7835,
                7802,
                7833,
                7800,
                7781,
                7783,
                7785,
                7749,
                7737,
                7766,
                7711,
                7715,
                7756,
                7775,
                7988,
                7698,
                7734,
                7761,
                8008,
                7995,
                7707,
                7724,
                7951,
                7979,
                7696,
                7702,
                7931,
                7954,
                8007,
                7993,
                7913,
                7941,
                7986,
                7976,
                8134,
                8139,
                8124,
                8123,
                8106,
                8121,
                7964,
                7926,
                8144,
                8120,
                8129,
                8149,
                8128,
                8146,
                8118,
                8114,
                8131,
                8142,
                8133,
                8136,
                8117,
                8115,
                7892,
                7894,
                7898,
                7900,
                8164,
                8130,
                7911,
                7939,
                8127,
                8147,
                8119,
                8113,
                8132,
                8137,
                7902,
                7904,
                7890,
                8029,
                8085,
                8093,
                7905,
                7920,
                8031,
                8155,
                8067,
                8073,
                8178,
                7874,
                7882,
                8045,
                8056,
                8018,
                8041,
                8054,
                8019,
                8082,
                8098,
                8052,
                8086,
                7922,
                8025,
                8165,
                8065,
                8087,
                8169,
                8033,
                8096,
                8042,
                8180,
                8092,
                7867,
                7884,
                8039,
                8058,
                7888,
                7869,
                8077,
                8074,
                7897,
                7870,
                8171,
                8063,
                7918,
                7886,
                8076,
                8066,
                7910,
                7943,
                7912,
                7937,
                7924,
                7957,
                7928,
                7960,
                7983,
                7984,
                7946,
                7974,
                7992,
                7970,
                7994,
                8005,
                7699,
                7700,
                7703,
                7695,
                7720,
                7705,
                7722,
                7709,
                7740,
                7759,
                7732,
                7762,
                7753,
                7773,
                7755,
                7779,
                7822,
                7861,
                7804,
                7837,
                7859,
                7820,
                7832,
                7798,
                7858,
                7818,
                7857,
                7816
            ],
            "Qurtz": [
                2593,
                4236,
                2533,
                9838,
                8614,
                4507,
                9395,
                2966,
                1303,
                7412,
                4613,
                8700,
                9115,
                9461,
                986,
                6021,
                1690,
                9297,
                6443,
                9860,
                8368,
                1182,
                4963,
                8781,
                5168,
                5478,
                1440,
                5086,
                3206,
                8480,
                9733,
                9675,
                3992,
                6119,
                7115,
                7065,
                4734,
                1115,
                9495,
                1923,
                6444,
                7096,
                5502,
                2214,
                4865,
                9157,
                1462,
                8044,
                5475,
                7486,
                9818,
                7590,
                1423,
                15,
                3278,
                4027,
                5293,
                9983,
                750,
                8254,
                8379,
                6289,
                144,
                9533,
                7511,
                6803,
                342,
                7889,
                9628,
                4731,
                797,
                9262,
                3286,
                1180,
                3173,
                4860,
                3656,
                603,
                538,
                315,
                2046,
                1417,
                8645,
                3981,
                5678,
                4311,
                6821,
                4481,
                6507,
                6841,
                910,
                992,
                8274,
                9794,
                364,
                996,
                4903,
                8890,
                5150,
                9217,
                9087,
                9279,
                4684,
                5793,
                6026,
                68,
                1011,
                881,
                8652,
                657,
                6136,
                1276,
                6493,
                8577,
                561,
                6139,
                4880,
                9346,
                6671,
                9497,
                8969,
                9869,
                9173,
                6144,
                2095,
                655,
                7558,
                969,
                2683,
                8831,
                5938,
                5945,
                4853,
                895,
                113,
                2603,
                2669,
                209,
                4530,
                5581,
                2287,
                8536,
                5974,
                6525,
                4934,
                1316,
                7948,
                8547,
                3182,
                272,
                5124,
                3307,
                294,
                9522,
                5149,
                8590,
                9645,
                8464,
                4620,
                9463,
                4313,
                2945,
                9205,
                5968,
                6261,
                6550,
                9509,
                4215,
                1964,
                1727,
                2544,
                5335,
                4108,
                4201,
                3731,
                4838,
                19,
                9312,
                9875,
                1782,
                3486,
                2213,
                349,
                5360,
                5716,
                4358,
                1126,
                2282,
                9731,
                2143,
                2159,
                9543,
                7866,
                7148,
                1697,
                5387,
                445,
                4429,
                950,
                5414,
                987,
                2094,
                5115,
                9640,
                9528,
                4747,
                5697,
                2076,
                205,
                6169,
                1510,
                1360,
                8431,
                5748,
                2221,
                5907,
                5515,
                4484,
                9234,
                4616,
                9923,
                2491,
                4471,
                4914,
                2,
                3855,
                7371,
                1337,
                262,
                148,
                4566,
                2748,
                4609,
                9386,
                1447,
                2915,
                7027,
                4534,
                2787,
                6912,
                6556,
                3472,
                1912,
                2904,
                2746,
                8422,
                4831,
                3905,
                4007,
                2712,
                9820,
                3337,
                1706,
                7385,
                306,
                479,
                1774,
                2529,
                9690,
                8235,
                5164,
                2591,
                1138,
                4169,
                3057,
                365,
                5854,
                929,
                3293,
                5746,
                5829,
                2617,
                88,
                6039,
                1106,
                4148,
                854,
                1030,
                7551,
                8281,
                3198,
                698,
                7186,
                7234,
                8560,
                8385,
                5437,
                3900,
                3732,
                2342,
                4866,
                714,
                6076,
                767,
                852,
                2198,
                2310,
                9042,
                8371,
                7468,
                5201,
                6589,
                1845,
                2451,
                160,
                2389,
                8792,
                5801,
                8800,
                3902,
                1624,
                2402,
                6920,
                2518,
                3823,
                3313,
                1678,
                9146,
                3544,
                7260,
                8848,
                3032,
                9901,
                8959,
                5651,
                7996,
                1546,
                2717,
                158,
                6722,
                1341,
                5199,
                8912,
                9373,
                6195,
                1274,
                2244,
                2064,
                7938,
                2479,
                2534,
                6532,
                494,
                175,
                9778,
                5862,
                2341,
                8674,
                2896,
                6014,
                4322,
                8071,
                5239,
                6324,
                6546,
                2331,
                6893,
                5924,
                4967,
                9102,
                8875,
                9406,
                3899,
                7808,
                6150,
                1481,
                5004,
                7414,
                2559,
                9946,
                7925,
                2449,
                9114,
                3160,
                517,
                2300,
                8214,
                5796,
                6235,
                3834,
                8301,
                3013,
                3023,
                4883,
                591,
                7510,
                2762,
                3704,
                3682,
                988,
                3978,
                9482,
                7077,
                204,
                2614,
                3802,
                1421,
                40,
                4758,
                6997,
                1629,
                4537,
                3175,
                3144,
                4319,
                3395,
                9435,
                7136,
                542,
                7319,
                3882,
                7828,
                7520,
                206,
                7127,
                9110,
                5889,
                9723,
                3178,
                6757,
                8721,
                1513,
                7971,
                3956,
                240,
                2182,
                940,
                8398,
                5419,
                1747,
                1616,
                4237,
                5529,
                3156,
                408,
                943,
                8701,
                2585,
                6258,
                2149,
                1599,
                6565,
                2956,
                9041,
                2494,
                59,
                8357,
                1934,
                9602,
                897,
                8321,
                7662,
                4729,
                2066,
                9712,
                9070,
                2661,
                5688,
                8504,
                2723,
                3237,
                9308,
                8920,
                453,
                7179,
                3494,
                3984,
                1013,
                5701,
                3448,
                6845,
                9995,
                8370,
                2421,
                4127,
                8529,
                1534,
                1275,
                3422,
                6597,
                6343,
                6969,
                6939,
                4538,
                8311,
                9529,
                7585,
                8268,
                1125,
                5185,
                9365,
                2092,
                1971,
                622,
                9624,
                5108,
                5101,
                4518,
                6822,
                5892,
                5085,
                8097,
                4355,
                4195,
                9954,
                2671,
                9884,
                4084,
                6549,
                3989,
                4952,
                5212,
                9968,
                5082,
                807,
                7553,
                5210,
                2262,
                4618,
                3199,
                6246,
                5903,
                1849,
                3130,
                9229,
                1893,
                1762,
                322,
                3353,
                9175,
                9925,
                2828,
                1318,
                507,
                4624,
                3833,
                917,
                8443,
                718,
                5456,
                4157,
                44,
                7103,
                584,
                9714,
                7834,
                9160,
                7351,
                5860,
                6626,
                6887,
                104,
                9517,
                4270,
                1429,
                7532,
                5206,
                8544,
                384,
                3922,
                5059,
                4966,
                1796,
                4016,
                2497,
                3679,
                7512,
                89,
                9619,
                122,
                6060,
                4871,
                2675,
                5579,
                5849,
                3174,
                786,
                3359,
                3565,
                8068,
                6739,
                3628,
                4216,
                1795,
                9984,
                7380,
                1342,
                4053,
                4101,
                1564,
                6655,
                6770,
                5967,
                6566,
                3602,
                3240,
                1485,
                3887,
                5195,
                688,
                5962,
                7110,
                3010,
                2819,
                2490,
                3378,
                4505,
                6971,
                1029,
                7466,
                6820,
                9556,
                362,
                6272,
                243,
                4921,
                3330,
                4207,
                741,
                7384,
                3828,
                5179,
                7631,
                5886,
                391,
                265,
                6109,
                1298,
                9667,
                1882,
                1022,
                9294,
                3283,
                467,
                9914,
                4379,
                4619,
                3236,
                728,
                5267,
                2774,
                2594,
                3142,
                7678,
                4519,
                4541,
                1372,
                5553,
                7439,
                7182,
                1801,
                6417,
                2734,
                4386,
                4520,
                4003,
                8891,
                5323,
                1237,
                5810,
                6673,
                3776,
                6669,
                8648,
                4422,
                9550,
                5088,
                8727,
                4462,
                4069,
                9233,
                6765,
                7009,
                4150,
                9230,
                9022,
                6159,
                8654,
                3372,
                1289,
                5232,
                9186,
                2935,
                8407,
                7308,
                2401,
                470,
                6387,
                6137,
                5035,
                7163,
                4653,
                3039,
                9016,
                6687,
                37,
                3618,
                1451,
                7836,
                6857,
                8201,
                6662,
                4194,
                4983,
                8159,
                1479,
                513,
                1192,
                7150,
                8846,
                8860,
                6219,
                5826,
                5219,
                4968,
                1112,
                194,
                8887,
                2760,
                7596,
                8512,
                8595,
                1744,
                7881,
                6374,
                1926,
                1089,
                4071,
                6019,
                1696,
                4776,
                553,
                2758,
                7687,
                8465,
                6008,
                525,
                8703,
                2264,
                8837,
                6791,
                9357,
                429,
                81,
                9823,
                2799,
                8435,
                9012,
                7293,
                2408,
                1850,
                8863,
                8362,
                5372,
                6154,
                2879,
                3921,
                2938,
                6700,
                1767,
                4957,
                9202,
                6970,
                5550,
                208,
                4556,
                9932,
                5200,
                6075,
                5439,
                2860,
                4210,
                6059,
                72,
                3292,
                9135,
                7155,
                3028,
                3235,
                298,
                8625,
                2932,
                2086,
                6068,
                3232,
                4063,
                5533,
                3877,
                874,
                4294,
                460,
                8872,
                4859,
                4985,
                9156,
                5151,
                5027,
                5446,
                7056,
                3171,
                1578,
                3000,
                9540,
                6750,
                8079,
                1507,
                3822,
                1968,
                6533,
                4763,
                5856,
                8339,
                6789,
                4261,
                328,
                8102,
                6369,
                3667,
                3608,
                3054,
                6072,
                2068,
                2957,
                6514,
                977,
                3392,
                8252,
                8709,
                6537,
                7401,
                9505,
                3552,
                6621,
                3778,
                3537,
                1145,
                997,
                5582,
                1137,
                6389,
                4531,
                966,
                2254,
                794,
                7172,
                5102,
                9056,
                4200,
                2258,
                3167,
                7653,
                6836,
                254,
                3321,
                9542,
                6974,
                1563,
                8324,
                6801,
                6681,
                9998,
                8782,
                6114,
                5983,
                4081,
                2936,
                951,
                8202,
                9608,
                9578,
                1076,
                9504,
                6413,
                6052,
                1645,
                5763,
                8769,
                3868,
                703,
                7375,
                3459,
                9323,
                376,
                6510,
                4295,
                3419,
                5517,
                1995,
                6157,
                1433,
                9347,
                9586,
                1119,
                3619,
                1558,
                9807,
                9098,
                7250,
                2606,
                4877,
                3805,
                87,
                9209,
                8689,
                1515,
                5874,
                8683,
                5464,
                3760,
                9958,
                5075,
                5820,
                3903,
                8797,
                9339,
                5252,
                5642,
                1841,
                8048,
                1648,
                8107,
                4918,
                106,
                9626,
                5639,
                501,
                3858,
                3049,
                6930,
                399,
                4807,
                9333,
                1594,
                495,
                2172,
                4895,
                9315,
                4691,
                948,
                2599,
                3479,
                4013,
                5100,
                2370,
                1416,
                6634,
                5850,
                6333,
                907,
                5295,
                7255,
                3693,
                825,
                2193,
                8649,
                6787,
                3453,
                8078,
                4404,
                4868,
                5265,
                9243,
                3620,
                5649,
                2928,
                1638,
                6676,
                3676,
                7121,
                7394,
                4036,
                2679,
                3256,
                9641,
                5225,
                6379,
                2845,
                6529,
                3506,
                8223,
                8571,
                1871,
                3788,
                8956,
                6122,
                4051,
                1699,
                7367,
                3009,
                3098,
                682,
                8227,
                8325,
                1537,
                471,
                1654,
                6981,
                1380,
                3697,
                1709,
                3836,
                4240,
                6751,
                1615,
                7463,
                1590,
                5056,
                5473,
                394,
                5554,
                7256,
                8203,
                2757,
                4822,
                3421,
                9239,
                210,
                3973,
                5556,
                9133,
                1286,
                9247,
                4321,
                5731,
                3965,
                3319,
                7220,
                8810,
                3007,
                5904,
                1143,
                8108,
                6717,
                919,
                7166,
                4833,
                4705,
                4547,
                2550,
                8046,
                8811,
                4936,
                52,
                202,
                5586,
                6029,
                939,
                3218,
                964,
                4242,
                5132,
                7982,
                8715,
                2380,
                2134,
                9481,
                6181,
                2420,
                3018,
                8566,
                2512,
                8850,
                7629,
                3558,
                9630,
                4662,
                401,
                9751,
                3881,
                2917,
                1872,
                3718,
                8981,
                9725,
                4823,
                6037,
                7750,
                2635,
                4528,
                9118,
                6244,
                6080,
                4789,
                2343,
                7305,
                3064,
                7344,
                134,
                6089,
                3878,
                3484,
                5719,
                7341,
                2189,
                1820,
                6606,
                3690,
                4850,
                1043,
                5224,
                6332,
                9349,
                3657,
                2075,
                8470,
                8764,
                2171,
                7372,
                9214,
                1617,
                6356,
                6205,
                8557,
                6658,
                1936,
                389,
                6408,
                5415,
                9518,
                8589,
                8669,
                3400,
                3736,
                6476,
                4442,
                3048,
                8640,
                8233,
                2953,
                1130,
                4212,
                8292,
                4281,
                1038,
                630,
                4592,
                3123,
                9671,
                7369,
                2623,
                5468,
                9799,
                7555,
                1218,
                9392,
                2082,
                4689,
                9210,
                1260,
                9192,
                3764,
                8877,
                2298,
                2126,
                6032,
                4289,
                5548,
                238,
                7712,
                9804,
                4510,
                1288,
                3754,
                4974,
                3585,
                9402,
                9471,
                7718,
                9576,
                8490,
                706,
                626,
                8853,
                5865,
                6362,
                25,
                5242,
                4810,
                6040,
                3917,
                1224,
                223,
                2080,
                1046,
                2637,
                8232,
                3021,
                3910,
                1907,
                4314,
                6403,
                1350,
                2947,
                4532,
                4329,
                3100,
                2393,
                2736,
                7194,
                4670,
                1644,
                9077,
                2574,
                9441,
                4323,
                3388,
                4702,
                3530,
                4375,
                6259,
                3383,
                6429,
                1140,
                2558,
                7132,
                6965,
                1633,
                5044,
                1653,
                748,
                6300,
                3748,
                9937,
                4296,
                4312,
                16,
                4645,
                2820,
                7470,
                1919,
                2890,
                4092,
                6685,
                1366,
                9591,
                3808,
                6743,
                9800,
                1136,
                6415,
                7968,
                7307,
                4622,
                8784,
                1689,
                5033,
                9479,
                2983,
                4420,
                6486,
                9318,
                4542,
                1700,
                9009,
                3108,
                3662,
                644,
                6071,
                3443,
                9447,
                2240,
                6280,
                2657,
                5944,
                4080,
                4040,
                5410,
                8313,
                5705,
                6287,
                4716,
                156,
                8011,
                8456,
                7864,
                1750,
                361,
                253,
                8808,
                2025,
                3936,
                2283,
                8245,
                7054,
                4359,
                9394,
                1175,
                6703,
                7447,
                3735,
                7539,
                4180,
                5741,
                2625,
                182,
                1718,
                7035,
                908,
                6560,
                6901,
                4133,
                4843,
                6296,
                1642,
                6917,
                6561,
                5424,
                277,
                2777,
                8451,
                2485,
                3334,
                6542,
                6961,
                4961,
                5306,
                9646,
                555,
                338,
                251,
                9400,
                9010,
                3853,
                8360,
                669,
                1405,
                2961,
                9061,
                8367,
                9951,
                8295,
                6955,
                1258,
                85,
                9127,
                3498,
                5292,
                2803,
                4501,
                2359,
                6609,
                412,
                9827,
                6952,
                5023,
                4052,
                1903,
                4450,
                685,
                8870,
                2596,
                8200,
                3418,
                5204,
                1368,
                9358,
                3201,
                791,
                8753,
                9779,
                8789,
                4154,
                4411,
                6595,
                4373,
                2222,
                8421,
                4037,
                8283,
                6776,
                1156,
                974,
                7522,
                5441,
                4407,
                6710,
                6830,
                716,
                9615,
                4121,
                4336,
                1094,
                1612,
                9038,
                9220,
                8419,
                3518,
                3948,
                2891,
                3680,
                4852,
                5380,
                2829,
                6223,
                1867,
                4867,
                143,
                5508,
                3316,
                1608,
                8980,
                5625,
                8699,
                2498,
                6249,
                3974,
                6738,
                9880,
                5875,
                8928,
                9506,
                7875,
                2832,
                7051,
                2684,
                2106,
                157,
                8030,
                398,
                1799,
                3845,
                1412,
                6091,
                230,
                4372,
                8429,
                2995,
                1547,
                914,
                452,
                4664,
                1349,
                388,
                6953,
                9864,
                3651,
                7991,
                3296,
                9093,
                3128,
                8026,
                1592,
                9821,
                5393,
                497,
                9815,
                3087,
                4371,
                6885,
                6317,
                4827,
                3402,
                4797,
                5231,
                6899,
                4416,
                4167,
                2230,
                2385,
                2795,
                9593,
                9259,
                6629,
                1580,
                9034,
                8211,
                8204,
                7213,
                5431,
                8193,
                9644,
                6637,
                1656,
                2170,
                4692,
                7297,
                4168,
                634,
                872,
                7478,
                3463,
                7402,
                9405,
                8733,
                3793,
                1223,
                5040,
                3104,
                9085,
                4597,
                184,
                1720,
                3849,
                6779,
                1870,
                5391,
                9770,
                3747,
                7069,
                7488,
                2747,
                2406,
                4219,
                5163,
                5122,
                5817,
                6759,
                7393,
                8598,
                680,
                7432,
                9764,
                1396,
                6446,
                2121,
                2931,
                1511,
                3616,
                3782,
                580,
                1868,
                5463,
                1543,
                285,
                3561,
                4672,
                9926,
                1324,
                2150,
                1015,
                893,
                7107,
                7033,
                1557,
                7111,
                8855,
                9442,
                803,
                9685,
                1229,
                3568,
                9213,
                3797,
                1352,
                2954,
                9985,
                8307,
                3673,
                2259,
                836,
                8454,
                5920,
                7254,
                4595,
                3536,
                9355,
                4524,
                6256,
                6742,
                9453,
                3610,
                8979,
                170,
                7240,
                2581,
                731,
                3450,
                1383,
                321,
                9632,
                3133,
                6968,
                2539,
                6725,
                829,
                4044,
                3838,
                115,
                3885,
                5030,
                6145,
                1816,
                1364,
                1249,
                9648,
                165,
                5385,
                475,
                3225,
                7332,
                2465,
                4977,
                6342,
                5492,
                5845,
                6663,
                5281,
                8175,
                9476,
                9605,
                600,
                4409,
                8083,
                7175,
                5308,
                2552,
                9738,
                527,
                4263,
                586,
                6814,
                5779,
                8916,
                8265,
                3659,
                802,
                8917,
                576,
                9164,
                2450,
                4192,
                76,
                6251,
                4378,
                5620,
                2010,
                1837,
                5971,
                8438,
                151,
                4264,
                9287,
                1442,
                1935,
                6238,
                8182,
                8289,
                4423,
                4623,
                2500,
                2144,
                5344,
                2859,
                4187,
                2647,
                7265,
                9976,
                7199,
                2511,
                2632,
                5911,
                8817,
                3779,
                9391,
                5450,
                9853,
                3183,
                6124,
                5480,
                7042,
                1064,
                7601,
                7356,
                139,
                6323,
                8492,
                8427,
                2397,
                9695,
                1698,
                1209,
                1879,
                5162,
                1164,
                9254,
                9771,
                9911,
                3465,
                1027,
                7619,
                4987,
                2387,
                9416,
                3263,
                5156,
                2012,
                1800,
                3555,
                4025,
                9219,
                4785,
                5316,
                1529,
                8466,
                1974,
                1325,
                6090,
                8539,
                7801,
                212,
                3217,
                7794,
                3433,
                537,
                3943,
                5094,
                4209,
                6066,
                5247,
                1116,
                785,
                5072,
                1778,
                5494,
                4062,
                3464,
                8332,
                1401,
                9458,
                3880,
                221,
                9149,
                9281,
                4048,
                4849,
                6520,
                4365,
                4857,
                7205,
                3165,
                1290,
                719,
                7104,
                5955,
                4137,
                1294,
                4824,
                1739,
                934,
                8783,
                3772,
                9871,
                8487,
                5988,
                1929,
                5209,
                5630,
                3951,
                4309,
                9934,
                9915,
                4473,
                2313,
                7573,
                6458,
                9443,
                8057,
                2308,
                3617,
                1334,
                4047,
                7044,
                2930,
                9408,
                5343,
                2922,
                5767,
                5325,
                3399,
                140,
                6477,
                2104,
                848,
                1437,
                6329,
                4370,
                666,
                667,
                7738,
                9112,
                4369,
                478,
                8418,
                1897,
                3503,
                1659,
                5966,
                8906,
                870,
                6811,
                9955,
                1916,
                9907,
                6900,
                1686,
                624,
                6113,
                2027,
                2901,
                1627,
                2250,
                7417,
                8305,
                30,
                1966,
                264,
                5645,
                9024,
                1045,
                5778,
                7797,
                3423,
                1493,
                4617,
                604,
                9716,
                7382,
                8196,
                1453,
                5294,
                8976,
                3904,
                8765,
                220,
                4072,
                5673,
                4759,
                6619,
                6590,
                6405,
                5765,
                9507,
                4330,
                6990,
                56,
                9977,
                2452,
                1755,
                5286,
                4285,
                7927,
                3303,
                4678,
                448,
                1282,
                6462,
                1780,
                7524,
                2006,
                1873,
                769,
                4804,
                164,
                6754,
                9594,
                1605,
                2174,
                7373,
                5358,
                4885,
                1031,
                4256,
                6248,
                8436,
                1320,
                3596,
                796,
                6940,
                7353,
                3222,
                1566,
                8424,
                5366,
                8670,
                4584,
                8172,
                92,
                9842,
                6640,
                6923,
                2054,
                5226,
                7452,
                263,
                4661,
                8184,
                5568,
                9746,
                7608,
                4041,
                6490,
                8567,
                372,
                4116,
                4403,
                2063,
                9425,
                3250,
                5499,
                2686,
                2033,
                8027,
                6504,
                171,
                9150,
                6257,
                9698,
                6620,
                4454,
                54,
                3906,
                4605,
                5788,
                5422,
                2431,
                2835,
                3722,
                9930,
                8994,
                2031,
                763,
                2167,
                8936,
                4272,
                3713,
                8349,
                1569,
                4087,
                511,
                9467,
                6128,
                7885,
                6838,
                2115,
                2516,
                4412,
                1436,
                3180,
                4995,
                7095,
                7411,
                2750,
                7668,
                127,
                7467,
                822,
                7343,
                8261,
                1163,
                8013,
                8450,
                8116,
                9379,
                4384,
                4540,
                8823,
                8530,
                1494,
                6731,
                4455,
                9697,
                7955,
                114,
                6126,
                548,
                2618,
                8834,
                69,
                1415,
                3976,
                1649,
                8653,
                1901,
                5487,
                340,
                4262,
                3126,
                5405,
                4394,
                2132,
                2441,
                1524,
                2960,
                2194,
                7200,
                123,
                2464,
                6808,
                4470,
                5921,
                1552,
                3872,
                5255,
                1127,
                6158,
                8533,
                4625,
                1467,
                9030,
                9256,
                6461,
                2001,
                2029,
                5975,
                436,
                5448,
                8876,
                2152,
                4637,
                865,
                6147,
                9211,
                2272,
                2713,
                521,
                7287,
                6307,
                8186,
                2968,
                9283,
                6084,
                2933,
                6907,
                4986,
                5061,
                4190,
                1206,
                4468,
                9634,
                9642,
                3323,
                2543,
                6919,
                6100,
                6867,
                4364,
                4308,
                9962,
                4626,
                3132,
                7523,
                9332,
                9120,
                2784,
                7919,
                3274,
                7410,
                4845,
                6098,
                4713,
                1075,
                515,
                8644,
                2492,
                710,
                3543,
                368,
                6762,
                1001,
                4902,
                8615,
                99,
                4847,
                4076,
                7901,
                7251,
                6660,
                6505,
                4975,
                8692,
                8035,
                4223,
                1428,
                9071,
                7126,
                1650,
                1172,
                8740,
                8720,
                7743,
                6680,
                214,
                6622,
                4310,
                3841,
                973,
                5217,
                2643,
                1736,
                8188,
                6051,
                4819,
                6889,
                5682,
                3005,
                9935,
                213,
                9717,
                6668,
                3995,
                2664,
                5180,
                3424,
                5070,
                5155,
                3765,
                3678,
                1373,
                5531,
                5377,
                8417,
                1296,
                1123,
                1201,
                5384,
                5780,
                514,
                2251,
                6010,
                5757,
                1409,
                3570,
                6210,
                2639,
                937,
                7156,
                7626,
                3622,
                9679,
                1687,
                5259,
                2083,
                3280,
                4923,
                702,
                4033,
                9414,
                2519,
                4784,
                664,
                1390,
                6239,
                9331,
                762,
                4657,
                5160,
                643,
                8813,
                8334,
                9432,
                9670,
                1448,
                7443,
                8879,
                9137,
                2007,
                8711,
                1025,
                1000,
                9942,
                2721,
                5352,
                6692,
                520,
                8416,
                3942,
                2475,
                3101,
                3925,
                1797,
                9917,
                9475,
                1268,
                469,
                1807,
                7338,
                1062,
                4333,
                3409,
                1109,
                3749,
                2791,
                9079,
                7188,
                180,
                1392,
                9567,
                9377,
                1634,
                9103,
                5021,
                8775,
                9743,
                3769,
                1361,
                8286,
                9257,
                1666,
                3106,
                9709,
                186,
                5490,
                9338,
                3345,
                5883,
                2865,
                6203,
                6908,
                4439,
                8713,
                2059,
                5378,
                759,
                7603,
                4801,
                1037,
                9696,
                1379,
                4444,
                2002,
                3071,
                2733,
                2737,
                953,
                426,
                2476,
                2531,
                9689,
                5739,
                6350,
                5607,
                1889,
                7350,
                9490,
                4284,
                8088,
                9058,
                6273,
                6107,
                9625,
                3971,
                5159,
                1942,
                4959,
                8893,
                2084,
                4396,
                3008
            ],
            "Specimen": [
                8945,
                7271,
                7746,
                9265,
                2781,
                1243,
                6738,
                6737,
                5017,
                4142,
                8944,
                6683,
                6682,
                9266,
                2870,
                2886,
                4999,
                6635,
                961,
                9164,
                9165,
                6630,
                6538,
                7675,
                7676,
                5020,
                5021,
                2528,
                7619,
                7626,
                7611,
                7647,
                6722,
                1175,
                6739,
                6961,
                7885,
                9743,
                7066,
                7076,
                7065,
                7075,
                7074,
                7071,
                7073,
                7072,
                5009,
                5010,
                6724,
                6723,
                5011,
                5012,
                7531,
                5235,
                4150,
                4126,
                7555,
                6646,
                657,
                652,
                6530,
                2929,
                594,
                794,
                8330,
                8373,
                148,
                595,
                7532,
                6741,
                3285,
                7528,
                7108,
                7114,
                6704,
                6703,
                6658,
                6655,
                6664,
                6662,
                3581,
                6545,
                6536,
                6743,
                6546,
                6537,
                9428,
                336,
                3342,
                7202,
                9742,
                7316,
                7313,
                9186,
                885,
                7154,
                647,
                9010,
                6627,
                6622,
                6707,
                6706,
                3412,
                6907,
                6906,
                6621,
                6626,
                6667,
                3914,
                3919,
                3935,
                3909,
                6717,
                7577,
                7566,
                6609,
                7145,
                7721,
                6610,
                5637,
                7534,
                9935,
                6699,
                6644,
                6697,
                5638,
                5019,
                6700,
                3849,
                7423,
                7442,
                6673,
                7276,
                7274,
                6594,
                6597,
                8567,
                8696,
                6542,
                8953,
                8954,
                8960,
                8961,
                7309,
                5018,
                6708,
                7183,
                288,
                285,
                7310,
                7535,
                289,
                286,
                6516,
                8818,
                6729,
                6728,
                7901,
                7192,
                6718,
                6540,
                8374,
                6721,
                1180,
                6539,
                1160,
                9930,
                6823,
                9934,
                6822,
                8527,
                8240,
                8526,
                1336,
                8235,
                8693,
                7739,
                8020,
                4324,
                6696,
                7263,
                7262,
                8278,
                6734,
                6735,
                6674,
                7772,
                7763,
                7752,
                7748,
                6663,
                6661,
                6657,
                6656,
                6733,
                6731,
                7296,
                7293,
                6732,
                6730,
                9527,
                4574,
                9819,
                4466,
                1704,
                4666,
                3587,
                1132,
                1107,
                1122,
                1126,
                9008,
                7039,
                6744,
                7285,
                8442,
                264,
                9239,
                6668,
                1079,
                6497,
                6719,
                3543,
                6720,
                7133,
                3385,
                7132,
                7223,
                8931,
                730,
                8215,
                8214,
                7170,
                8203,
                8340,
                7166,
                8594,
                4665,
                9843,
                9851,
                6815,
                5234,
                3384,
                6451,
                400,
                7221,
                6950,
                731,
                7152,
                6490,
                8929,
                3931,
                6518,
                9217,
                9580,
                8478,
                7110,
                7109,
                9929,
                7215,
                7936,
                7115,
                1890,
                7241,
                6650,
                7116,
                7117,
                8389,
                8719,
                8718,
                4995,
                6643,
                7151,
                1889,
                3920,
                3915,
                3910,
                3936,
                6709,
                2421,
                7122,
                6837,
                7123,
                4625,
                1483,
                4906,
                9758,
                9760,
                9763,
                9750,
                5397,
                5368,
                6660,
                2317,
                6659,
                1338,
                1324,
                2332,
                9422,
                6444,
                6437,
                9918,
                9895,
                6651,
                1337,
                1323,
                6654,
                4890,
                8292,
                9873,
                9869,
                8291,
                3341,
                273,
                2468,
                9537,
                401,
                6932,
                6931,
                2857,
                1857,
                6935,
                6934,
                3477,
                6714,
                6715,
                6725,
                7038,
                9488,
                9468,
                9485,
                9482,
                2420,
                7068,
                7067,
                7297,
                7294,
                6495,
                6791,
                3542,
                6629,
                3655,
                9475,
                2372,
                6705,
                9231,
                9232,
                2469,
                9467,
                9470,
                9487,
                9484,
                9339,
                9491,
                3318,
                8367,
                8365,
                8445,
                8264,
                8262,
                4141,
                7153,
                3293,
                3298,
                9542,
                9541,
                7021,
                6446,
                6438,
                2059,
                3033,
                3049,
                9007,
                3045,
                3041,
                6529,
                6528,
                6689,
                6687,
                6072,
                6690,
                6688,
                6472,
                1072,
                5695,
                912,
                911,
                7454,
                7456,
                61,
                83,
                9338,
                78,
                9877,
                6945,
                6946,
                6640,
                4881,
                7267,
                6986,
                8453,
                9281,
                7092,
                9378,
                260,
                817,
                823,
                9686,
                6142,
                6727,
                5124,
                5125,
                9202,
                8947,
                8950,
                8968,
                8965,
                6637,
                7595,
                7588,
                6742,
                7269,
                622,
                4467,
                956,
                6588,
                8388,
                5026,
                5023,
                6740,
                2512,
                8316,
                8930,
                2831,
                1540,
                1545,
                2928,
                9757,
                9761,
                2338,
                9764,
                9751,
                8520,
                6647,
                6681,
                5385,
                5356,
                5379,
                5374,
                1282,
                1011,
                7368,
                4767,
                7445,
                7441,
                6566,
                6561,
                2067,
                7331,
                6382,
                8497,
                8498,
                5398,
                5369,
                1201,
                2869,
                2885,
                976,
                997,
                975,
                996,
                1170,
                6653,
                6652,
                7305,
                8337,
                9605,
                9685,
                8246,
                8245,
                8329,
                8256,
                8255,
                3478,
                2509,
                4766,
                2920,
                2320,
                6586,
                1204,
                1203,
                6583,
                6584,
                4078,
                6600,
                6601,
                8252,
                8248,
                6701,
                6702,
                9340,
                9492,
                1261,
                8716,
                6862,
                6858,
                5545,
                6854,
                6850,
                4624,
                5005,
                5006,
                221,
                7129,
                7121,
                7125,
                7128,
                272,
                4907,
                7655,
                8522,
                8458,
                4151,
                4127,
                9349,
                9778,
                9343,
                2878,
                2879,
                602,
                7279,
                7278,
                8978,
                4694,
                8712,
                8742,
                3368,
                9604,
                6602,
                7272,
                7270,
                957,
                9701,
                9698,
                9690,
                9704,
                8197,
                494,
                476,
                480,
                4891,
                8390,
                6547,
                8946,
                8949,
                8967,
                8964,
                4654,
                3467,
                4978,
                4973,
                8101,
                1141,
                9136,
                5015,
                5016,
                5013,
                5014,
                4325,
                7482,
                7257,
                7483,
                2919,
                5435,
                6514,
                4691,
                4686,
                7107,
                4626,
                6511,
                6592,
                8017,
                7738,
                667,
                7007,
                6590,
                7413,
                7414,
                6877,
                7045,
                7033,
                9169,
                8456,
                8455,
                8418,
                8415,
                588,
                8543,
                8540,
                8537,
                8548,
                7218,
                6487,
                6488,
                6987,
                4979,
                2558,
                1111,
                4974,
                709,
                687,
                7754,
                7750,
                692,
                697,
                7517,
                7770,
                7765,
                7161,
                7158,
                1856,
                5922,
                8212,
                8209,
                1959,
                8217,
                8242,
                8213,
                8208,
                8218,
                8243,
                7104,
                4220,
                7111,
                6680,
                6679,
                9708,
                9707,
                7961,
                4156,
                8044,
                7955,
                7949,
                18,
                42,
                17,
                41,
                7944,
                7938,
                3466,
                36,
                30,
                35,
                59,
                3231,
                0,
                25,
                10,
                5,
                7887,
                8189,
                761,
                756,
                2610,
                781,
                776,
                1,
                26,
                11,
                6,
                6816,
                2325,
                7851,
                7831,
                2424,
                3701,
                3695,
                7020,
                9733,
                9732,
                222,
                7019,
                9913,
                8826,
                7028,
                7027,
                6921,
                6922,
                5928,
                2854,
                1248,
                7155,
                7280,
                4152,
                4128,
                9385,
                9369,
                6593,
                9373,
                9354,
                6981,
                366,
                6691,
                6797,
                6796,
                2553,
                2547,
                2552,
                2546,
                2467,
                8459,
                7254,
                7255,
                995,
                987,
                7252,
                7253,
                7240,
                7959,
                7953,
                7948,
                7942,
                2719,
                1484,
                2714,
                9495,
                9401,
                6716,
                9489,
                8812,
                8811,
                9695,
                370,
                6532,
                6341,
                7163,
                7160,
                9327,
                9325,
                9332,
                9323,
                7193,
                4929,
                3147,
                8885,
                818,
                824,
                7004,
                7003,
                3094,
                8411,
                8397,
                4753,
                1247,
                4655,
                8518,
                1958,
                9693,
                1142,
                7457,
                14,
                13,
                2399,
                2394,
                612,
                2192,
                2196,
                1151,
                7930,
                626,
                6517,
                2611,
                879,
                5749,
                643,
                874,
                5746,
                1486,
                9379,
                7251,
                4941,
                3588,
                9565,
                9561,
                5031,
                9578,
                9574,
                5022,
                1987,
                8493,
                8492,
                9366,
                9370,
                1988,
                6951,
                1097,
                7103,
                9374,
                9355,
                6684,
                7098,
                2587,
                2423,
                8711,
                4940,
                10001,
                5547,
                6579,
                6577,
                6575,
                6573,
                6071,
                8979,
                6678,
                6677,
                662,
                8857,
                6943,
                6616,
                6578,
                6576,
                6574,
                6580,
                6624,
                6615,
                213,
                1827,
                1830,
                6623,
                1812,
                7199,
                7204,
                7494,
                3657,
                5284,
                5285,
                6712,
                6713,
                7205,
                7203,
                7230,
                4982,
                6710,
                6711,
                4977,
                9207,
                9190,
                6685,
                9423,
                7308,
                4601,
                5500,
                2404,
                9088,
                60,
                84,
                465,
                3880,
                367,
                77,
                9878,
                7281,
                8426,
                4855,
                6820,
                6852,
                6856,
                9514,
                4928,
                7185,
                6726,
                8275,
                6543,
                6693,
                6860,
                6843,
                6340,
                7427,
                642,
                831,
                1262,
                6247,
                6960,
                5298,
                5296,
                5297,
                5776,
                7405,
                6581,
                7402,
                7401,
                7397,
                7398,
                7394,
                7102,
                6591,
                2375,
                6449,
                6770,
                7008,
                5051,
                8265,
                9779,
                6641,
                7059,
                6649,
                1047,
                6520,
                9380,
                6214,
                9437,
                9434,
                1474,
                9449,
                9446,
                1473,
                7582,
                7162,
                7159,
                7301,
                7302,
                7303,
                7300,
                3930,
                6625,
                6628,
                7617,
                7624,
                7610,
                7645,
                6595,
                6598,
                6957,
                9329,
                6596,
                6599,
                5825,
                7256,
                7836,
                7856,
                6496,
                1296,
                1118,
                7596,
                7590,
                6962,
                8782,
                1658,
                241,
                8741,
                1071,
                296,
                308,
                6645,
                607,
                4338,
                9166,
                7182,
                9167,
                8312,
                8038,
                4932,
                3946,
                7105,
                6692,
                8697,
                8462,
                8847,
                8842,
                2326,
                8866,
                8861,
                8678,
                5927,
                9093,
                9094,
                7091,
                7090,
                6953,
                7579,
                7568,
                5077,
                1169,
                8785,
                1451,
                8941,
                8302,
                7879,
                242,
                4603,
                1944,
                1949,
                6338,
                9101,
                9098,
                3945,
                6339,
                269,
                245,
                3025,
                198,
                4568,
                8827,
                8874,
                8892,
                842,
                7388,
                7391,
                7381,
                7384,
                4043,
                4048,
                1369,
                9782,
                6569,
                6879,
                6554,
                8338,
                9348,
                9365,
                2066,
                371,
                3319,
                1803,
                1226,
                8404,
                4137,
                4115,
                9143,
                6570,
                8403,
                3108,
                3294,
                3299,
                7032,
                7044,
                9125,
                4575,
                8126,
                8125,
                6568,
                6563,
                5078,
                1584,
                5777,
                7229,
                6567,
                6562,
                9501,
                3232,
                2065,
                1110,
                2064,
                8938,
                7106,
                7118,
                3497,
                7968,
                7982,
                3093,
                6335,
                1657,
                9280,
                8412,
                8398,
                4611,
                4606,
                6603,
                8341,
                1090,
                3160,
                6527,
                6524,
                3165,
                2266,
                2243,
                2256,
                2261,
                6526,
                6525,
                7124,
                2894,
                5566,
                5572,
                6479,
                5050,
                6636,
                4277,
                4255,
                5250,
                7147,
                9113,
                2422,
                797,
                7200,
                784,
                7201,
                5533,
                9714,
                6559,
                6565,
                9142,
                6560,
                6564,
                8524,
                6494,
                6493,
                6881,
                7277,
                7275,
                9146,
                9783,
                6632,
                6633,
                5949,
                5955,
                517,
                7086,
                5939,
                7504,
                7503,
                6470,
                6468,
                411,
                6631,
                6634,
                8428,
                2802,
                726,
                7264,
                9122,
                9117,
                6515,
                6523,
                8297,
                8290,
                3381,
                9147,
                8581,
                3851,
                7408,
                7421,
                8576,
                1570,
                8333,
                8332,
                7515,
                4347,
                7291,
                7101,
                6878,
                6648,
                8196,
                4102,
                6582,
                8198,
                70,
                9894,
                9917,
                9179,
                5957,
                702,
                3527,
                2174,
                2169,
                2156,
                2151,
                6334,
                9796,
                8249,
                8253,
                6800,
                6884,
                6883,
                5008,
                5007,
                7190,
                6903,
                9111,
                7179,
                7177,
                6954,
                6902,
                4196,
                6549,
                7242,
                1409,
                8550,
                8539,
                1317,
                926,
                925,
                8542,
                8545,
                7877,
                6448,
                4014,
                8858,
                4015,
                6075,
                8111,
                6521,
                2726,
                3686,
                3681,
                9081,
                9060,
                3852,
                403,
                407,
                422,
                426,
                8881,
                8878,
                635,
                7325,
                5127,
                2466,
                5126,
                6484,
                5151,
                5156,
                7258,
                7404,
                7403,
                7400,
                7396,
                5129,
                5134,
                7399,
                7395,
                6480,
                7169,
                3770,
                7409,
                7422,
                1623,
                1676,
                4041,
                6443,
                6445,
                4046,
                6544,
                9689,
                9703,
                9700,
                9697,
                8405,
                8313,
                8314,
                3848,
                2902,
                279,
                2898,
                9528,
                884,
                9427,
                8469,
                9841,
                9838,
                5522,
                5426,
                9805,
                2970,
                3322,
                6665,
                6889,
                6888,
                8698,
                4692,
                4687,
                7209,
                7426,
                8814,
                2892,
                8466,
                3771,
                9523,
                5923,
                8465,
                4889,
                1948,
                1943,
                9494,
                736,
                9342,
                3979,
                6642,
                1120,
                1298,
                7523,
                7524,
                8801,
                8800,
                1119,
                1297,
                7235,
                7234,
                2489,
                9173,
                592,
                6553,
                6557,
                712,
                689,
                695,
                699,
                4878,
                7410,
                2470,
                8734,
                9734,
                7184,
                7411,
                9839,
                6531,
                8416,
                7479,
                8419,
                8417,
                8420,
                486,
                9168,
                6081,
                6055,
                7480,
                2373,
                313,
                307,
                7509,
                7507,
                5100,
                6959,
                6971,
                6969,
                6967,
                6513,
                7505,
                7519,
                4751,
                1501,
                72,
                8797,
                7549,
                2891,
                7196,
                6510,
                7198,
                6552,
                6551,
                8808,
                7332,
                357,
                358,
                4327,
                4333,
                7429,
                6771,
                7220,
                4754,
                7903,
                1372,
                1371,
                464,
                6213,
                6612,
                6541,
                4300,
                9844,
                9595,
                9238,
                7247,
                7236,
                4985,
                9800,
                5427,
                7495,
                2115,
                8927,
                8918,
                6300,
                9925,
                8593,
                7718,
                9951,
                6992,
                1450,
                9450,
                9447,
                9438,
                9435,
                4984,
                4983,
                6666,
                7268,
                2725,
                9153,
                9015,
                9014,
                2971,
                7210,
                6790,
                7428,
                7819,
                9417,
                9411,
                1720,
                9513,
                9337,
                7575,
                7564,
                7914,
                7916,
                796,
                9216,
                9089,
                783,
                6793,
                9566,
                9562,
                9550,
                9579,
                9575,
                792,
                9230,
                5948,
                5954,
                9298,
                9050,
                5938,
                7341,
                2925,
                6892,
                9822,
                6853,
                6857,
                4752,
                2497,
                2503,
                6861,
                6844,
                8975,
                8976,
                6792,
                7239,
                9112,
                4684,
                4689,
                7637,
                7631,
                6129,
                1500,
                5101,
                7360,
                7361,
                928,
                923,
                6483,
                3024,
                442,
                437,
                6489,
                22,
                9092,
                2609,
                4074,
                5663,
                4069,
                4010,
                4005,
                4032,
                4027,
                4155,
                6345,
                6344,
                7273,
                2594,
                9466,
                9469,
                9486,
                9483,
                7012,
                7013,
                1313,
                6162,
                7692,
                5989,
                9300,
                6299,
                1113,
                1165,
                1189,
                7674,
                2944,
                1182,
                1177,
                6533,
                1605,
                1595,
                1600,
                2926,
                111,
                7467,
                5381,
                2864,
                2863,
                2671,
                2837,
                8427,
                6745,
                6736,
                4705,
                4704,
                8939,
                4348,
                4281,
                4279,
                7233,
                7191,
                848,
                484,
                2963,
                2990,
                1858,
                9520,
                9505,
                2985,
                2980,
                8207,
                9516,
                9518,
                8206,
                8205,
                9114,
                8204,
                7144,
                2927,
                5530,
                7143,
                2593,
                3656,
                574,
                8046,
                8030,
                7304,
                575,
                4195,
                7260,
                7259,
                3649,
                8112,
                8135,
                6605,
                4850,
                9971,
                8122,
                8116,
                6817,
                6519,
                4737,
                9810,
                9795,
                5823,
                5844,
                9258,
                9253,
                9109,
                9104,
                939,
                533,
                7174,
                7175,
                9809,
                9794,
                9031,
                5738,
                1081,
                8156,
                4555,
                587,
                2801,
                4997,
                4996,
                8161,
                4813,
                4812,
                8496,
                7023,
                7024,
                9909,
                4683,
                8072,
                8057,
                8675,
                8670,
                7420,
                7407,
                2498,
                2504,
                8150,
                8151,
                5826,
                4545,
                4549,
                7342,
                2525,
                5988,
                4276,
                4254,
                3722,
                1808,
                1244,
                3286,
                8361,
                8559,
                8561,
                8551,
                8553,
                6826,
                8529,
                7049,
                7063,
                212,
                412,
                1577,
                6638,
                1596,
                1601,
                5822,
                6639,
                9206,
                9189,
                5843,
                2753,
                8596,
                3853,
                7298,
                7295,
                5679,
                5684,
                2750,
                5667,
                5672,
                962,
                4936,
                2916,
                5739,
                7956,
                7950,
                7945,
                7940,
                9799,
                8796,
                7244,
                2602,
                9242,
                2022,
                2027,
                2012,
                2017,
                4473,
                8807,
                6927,
                6929,
                6937,
                6924,
                1434,
                1411,
                7022,
                994,
                986,
                7307,
                9131,
                9134,
                735,
                1485,
                8579,
                9330,
                8324,
                6073,
                7315,
                7318,
                6970,
                6958,
                6966,
                6968,
                5436,
                7317,
                7314,
                7487,
                7498,
                7486,
                7497,
                7389,
                7392,
                3598,
                7382,
                7385,
                9067,
                9043,
                8266,
                4956,
                2328,
                3019,
                6312,
                416,
                7971,
                7710,
                7037,
                255,
                228,
                6482,
                3483,
                8216,
                8241,
                8289,
                8296,
                8211,
                8210,
                233,
                238,
                9361,
                7206,
                7006,
                9418,
                9412,
                8224,
                8219,
                2386,
                9251,
                9107,
                9260,
                9255,
                6670,
                6671,
                2329,
                5060,
                5065,
                737,
                2513,
                5070,
                5043,
                8157,
                6669,
                6672,
                1453,
                4187,
                1504,
                8531,
                6886,
                6885,
                4185,
                8162,
                938,
                6558,
                6556,
                3582,
                4355,
                4332,
                7243,
                6534,
                6758,
                6778,
                6772,
                6766,
                9625,
                858,
                863,
                6893,
                8574,
                6814,
                6813,
                9949,
                3819,
                3846,
                3863,
                3858,
                7135,
                7134,
                3670,
                6990,
                9850,
                408,
                404,
                8145,
                9901,
                9902,
                74,
                79,
                3159,
                427,
                423,
                86,
                62,
                3164,
                2943,
                9264,
                1114,
                9785,
                9667,
                9145,
                9127,
                9144,
                9126,
                8821,
                8640,
                7311,
                2182,
                9784,
                9666,
                6395,
                6390,
                6416,
                6411,
                2782,
                6896,
                415,
                5748,
                1010,
                1022,
                6897,
                5745,
                2529,
                481,
                477,
                1019,
                1016,
                473,
                8443,
                293,
                7511,
                1950,
                1945,
                4011,
                4006,
                4001,
                4028,
                507,
                64,
                508,
                6080,
                6054,
                8468,
                3672,
                2385,
                8064,
                9219,
                3928,
                9218,
                8467,
                6947,
                4856,
                8177,
                9730,
                9855,
                7171,
                3734,
                6550,
                1888,
                9581,
                7489,
                9823,
                9824,
                7372,
                7369,
                9191,
                9180,
                2880,
                6245,
                8339,
                870,
                4623,
                9221,
                9227,
                8158,
                2222,
                68,
                4136,
                4114,
                3323,
                8152,
                7299,
                813,
                1281,
                1278,
                5510,
                1275,
                1294,
                7838,
                7805,
                6173,
                6849,
                6838,
                7141,
                7136,
                2,
                27,
                12,
                7,
                3800,
                3796,
                3776,
                3792,
                1928,
                1952,
                8229,
                9222,
                8250,
                6267,
                5799,
                9228,
                7663,
                5824,
                5845,
                1697,
                4614,
                7678,
                4955,
                7510,
                7662,
                8486,
                6361,
                5259,
                433,
                448,
                6555,
                6386,
                2579,
                7225,
                7224,
                6955,
                1703,
                8475,
                9420,
                518,
                7677,
                658,
                653,
                8472,
                8174,
                2756,
                2734,
                6894,
                1393,
                6805,
                7149,
                9028,
                7148,
                487,
                502,
                498,
                515,
                9912,
                673,
                8873,
                8891,
                4824,
                8591,
                9377,
                9419,
                6866,
                7214,
                4676,
                5662,
                6876,
                8059,
                1809,
                6895,
                9274,
                4627,
                8895,
                6206,
                6201,
                2843,
                6476,
                6196,
                6223,
                3493,
                3034,
                3030,
                9924,
                7261,
                9396,
                8190,
                5146,
                8105,
                1503,
                6115,
                7081,
                3046,
                3042,
                9591,
                6486,
                7336,
                7335,
                1012,
                9773,
                6611,
                9772,
                1715,
                1083,
                1082,
                4716,
                2327,
                10000,
                1692,
                8484,
                8485,
                3615,
                3023,
                9312,
                7085,
                8580,
                8575,
                1743,
                4701,
                1738,
                604,
                5800,
                6478,
                6174,
                902,
                897,
                3789,
                9283,
                4296,
                8977,
                4602,
                9080,
                9059,
                8021,
                2592,
                8482,
                3441,
                6923,
                160,
                165,
                179,
                155,
                1967,
                1971,
                1975,
                1979,
                3980,
                6828,
                6825,
                9041,
                7878,
                9602,
                7156,
                9451,
                6362,
                605,
                9613,
                6387,
                339,
                1622,
                2379,
                9712,
                663,
                665,
                9077,
                7227,
                6821,
                7899,
                7893,
                766,
                763,
                6604,
                8525,
                791,
                789,
                3423,
                5414,
                5408,
                8170,
                6759,
                6779,
                6773,
                6767,
                9864,
                9865,
                844,
                861,
                8913,
                8909,
                8905,
                2728,
                341,
                8182,
                359,
                7536,
                7537,
                8163,
                3645,
                3642,
                6810,
                6811,
                2601,
                3131,
                9806,
                6807,
                6808,
                6799,
                2979,
                3007,
                2279,
                5226,
                488,
                503,
                499,
                495,
                283,
                7195,
                7197,
                8477,
                4950,
                4945,
                1112,
                7078,
                9790,
                7084,
                7083,
                3132,
                7496,
                4445,
                7087,
                4951,
                4946,
                7471,
                7472,
                7010,
                7176,
                8279,
                8444,
                1163,
                1164,
                5901,
                9691,
                7181,
                5497,
                7064,
                1981,
                6975,
                6976,
                1392,
                7212,
                1985,
                4793,
                9724,
                4815,
                6983,
                6972,
                7237,
                7238,
                356,
                352,
                2866,
                5264,
                1576,
                6695,
                6698,
                6819,
                4582,
                6369,
                353,
                349,
                2865,
                4472,
                8225,
                8220,
                5498,
                4968,
                769,
                122,
                118,
                108,
                131,
                7096,
                7097,
                7250,
                6587,
                6585,
                6589,
                7246,
                7249,
                7231,
                4738,
                7011,
                3202,
                7288,
                6608,
                8024,
                7286,
                5255,
                7167,
                7095,
                8912,
                6998,
                6999,
                8908,
                8904,
                9504,
                9506,
                9517,
                9519,
                9299,
                5236,
                9391,
                3536,
                1730,
                3537,
                121,
                143,
                2278,
                107,
                130,
                5696,
                7530,
                7433,
                7434,
                7553,
                9906,
                1327,
                1321,
                8726,
                7717,
                706,
                8725,
                7412,
                69,
                708,
                1326,
                1340,
                9224,
                7131,
                7130,
                4849,
                392,
                384,
                6491,
                8023,
                6492,
                9589,
                4497,
                9586,
                282,
                7533,
                7529,
                2882,
                6522,
                6508,
                21,
                9968,
                3028,
                9965,
                542,
                2433,
                516,
                5546,
                7481,
                9036,
                1876,
                1851,
                5556,
                7817,
                4298,
                2037,
                6308,
                6304,
                8684,
                1487,
                8362,
                7525,
                859,
                864,
                1816,
                9974,
                9980,
                5908,
                9130,
                8298,
                1714,
                9986,
                170,
                7417,
                1718,
                7289,
                5579,
                672,
                2672,
                6572,
                2678,
                7925,
                6994,
                6993,
                7226,
                7923,
                6776,
                7222,
                6571,
                3192,
                6548,
                6756,
                8004,
                7216,
                7217,
                1869,
                8006,
                7207,
                7208,
                6535,
                8172,
                8187,
                8185,
                8183,
                7350,
                7493,
                2911,
                5405,
                7635,
                2297,
                7629,
                1219,
                3801,
                3797,
                127,
                3777,
                3793,
                8159,
                8040,
                8079,
                8075,
                8091,
                8089,
                8153,
                8457,
                9204,
                666,
                664,
                6867,
                7290,
                9013,
                4920,
                9973,
                9979,
                9950,
                9818,
                9985,
                169,
                95,
                112,
                8179,
                5406,
                894,
                889,
                9651,
                9657,
                1390,
                1389,
                6686,
                6694,
                102,
                8299,
                1675,
                381,
                530,
                387,
                375,
                9387,
                9636,
                9642,
                9386,
                430,
                431,
                6131,
                5304,
                6803,
                6802,
                8175,
                8352,
                8346,
                1214,
                1194,
                744,
                765,
                6801,
                7488,
                7077,
                265,
                2934,
                8562,
                8560,
                9508,
                9507,
                8554,
                8552,
                7164,
                7165,
                2908,
                4904,
                1427,
                294,
                6342,
                3916,
                3921,
                8528,
                9320,
                9318,
                9314,
                9316,
                3937,
                3911,
                6875,
                7082,
                1108,
                9531,
                7730,
                7248,
                8391,
                6675,
                6676,
                338,
                853,
                9071,
                875,
                9282,
                9854,
                9859,
                7466,
                9744,
                9291,
                9277,
                9287,
                9289,
                9290,
                9276,
                9286,
                9288,
                9311,
                4392,
                1885,
                5950,
                5956,
                5940,
                7089,
                6782,
                6783,
                4802,
                4798,
                8342,
                3744,
                9607,
                3584,
                4562,
                6890,
                2749,
                812,
                8738,
                7846,
                226,
                8037,
                1991,
                6317,
                9326,
                9324,
                9333,
                9322,
                6501,
                6507,
                3724,
                6505,
                6503,
                4553,
                4897,
                6500,
                6506,
                7364,
                6504,
                6502,
                2339,
                984,
                1529,
                9174,
                9025,
                9024,
                9023,
                6787,
                6786,
                2371,
                2370,
                2365,
                1585,
                2364,
                7349,
                1428,
                882,
                883,
                1787,
                1213,
                1193,
                1532,
                6880,
                7795,
                96,
                113,
                1651,
                1650,
                3082,
                8851,
                8685,
                1046,
                7808,
                9457,
                8481,
                8480,
                8514,
                8512,
                6863,
                3544,
                7876,
                9027,
                8513,
                8511,
                140,
                4628,
                8850,
                2722,
                1586,
                7150,
                9076,
                7001,
                7000,
                1863,
                9897,
                740,
                1995,
                1970,
                6453,
                7173,
                7172,
                1974,
                1978,
                7139,
                8195,
                8193,
                8200,
                8202,
                7140,
                6078,
                739,
                3288,
                5300,
                7691,
                4498,
                4503,
                7539,
                3498,
                1862,
                5841,
                5384,
                710,
                688,
                2336,
                7232,
                5253,
                7690,
                5532,
                693,
                698,
                4517,
                7687,
                722,
                717,
                9569,
                9424,
                2577,
                5034,
                3426,
                5030,
                7685,
                7056,
                7055,
                5630,
                6847,
                6845,
                2011,
                1745,
                1749,
                1983,
                3038,
                3037,
                7014,
                8107,
                6307,
                6303,
                1865,
                7015,
                6460,
                2476,
                5228,
                6499,
                3468,
                9460,
                9473,
                4806,
                7088,
                9331,
                4231,
                5926,
                7046,
                7034,
                6949,
                6948,
                2680,
                2675,
                1797,
                8816,
                9749,
                9752,
                9759,
                9762,
                5531,
                4567,
                306,
                5272,
                7025,
                9040,
                7026,
                7436,
                6777,
                3622,
                5518,
                7782,
                7821,
                6757,
                3148,
                468,
                312,
                342,
                340,
                4707,
                248,
                2006,
                4538,
                5254,
                8969,
                8966,
                8948,
                8951,
                9474,
                4038,
                1562,
                2874,
                9671,
                9672,
                1106,
                1538,
                9273,
                9673,
                9674,
                4619,
                8343,
                3973,
                8781,
                5413,
                5407,
                8505,
                8254,
                8257,
                8244,
                8247,
                7883,
                5135,
                5130,
                5157,
                5152,
                8592,
                1822,
                219,
                3352,
                3358,
                3389,
                3395,
                6991,
                9310,
                738,
                6265,
                6466,
                3351,
                3357,
                7292,
                3388,
                3394,
                8652,
                7061,
                8226,
                8221,
                7062,
                6614,
                6613,
                8353,
                8347,
                6207,
                6202,
                5560,
                3644,
                3641,
                5551,
                1223,
                6197,
                6192,
                7374,
                7375,
                1378,
                7057,
                7378,
                7379,
                743,
                764,
                1218,
                1447,
                8499,
                8500,
                5778,
                469,
                9862,
                1003,
                9004,
                3556,
                2706,
                8555,
                6873,
                8556,
                7380,
                7390,
                7386,
                7383,
                8269,
                5519,
                2450,
                2426,
                2443,
                2448,
                8501,
                8502,
                4316,
                9086,
                8268,
                8743,
                919,
                922,
                747,
                750,
                4861,
                8875,
                8893,
                4221,
                2298,
                2818,
                819,
                825,
                7996,
                7989,
                9357,
                9358,
                3652,
                2924,
                7997,
                7991,
                8325,
                8503,
                627,
                8326,
                5529,
                2046,
                5552,
                8853,
                3476,
                8845,
                8869,
                8854,
                1080,
                3983,
                8864,
                8859,
                3638,
                3997,
                3608,
                6498,
                7180,
                7178,
                7416,
                5299,
                250,
                2681,
                251,
                1878,
                1879,
                7706,
                1904,
                1905,
                3595,
                3585,
                1373,
                7112,
                7113,
                7018,
                9295,
                73,
                80,
                1377,
                7009,
                8739,
                877,
                871,
                6291,
                872,
                85,
                63,
                7168,
                8649,
                8645,
                2272,
                2271,
                6618,
                6619,
                6620,
                6617,
                5258,
                1446,
                7352,
                6916,
                6292,
                1139,
                7651,
                7649,
                1508,
                6009,
                6015,
                4967,
                2809,
                528,
                532,
                373,
                377,
                4786,
                9175,
                4989,
                3730,
                7862,
                7860,
                2347,
                1242,
                4464,
                2614,
                9439,
                9436,
                9433,
                9448,
                6964,
                3425,
                3201,
                2862,
                5761,
                6358,
                5735,
                5730,
                5961,
                7424,
                1101,
                1098,
                4544,
                4550,
                295,
                3723,
                5828,
                3070,
                3075,
                3088,
                3065,
                8375,
                4376,
                4372,
                7458,
                703,
                2723,
                5837,
                5231,
                8565,
                7367,
                8566,
                3624,
                3629,
                7058,
                1932,
                3627,
                3632,
                1436,
                1431,
                5821,
                3521,
                6475,
                6441,
                9731,
                9856,
                3761,
                7969,
                6870,
                6871,
                8491,
                4784,
                8940,
                9791,
                4987,
                7050,
                2904,
                3289,
                7834,
                8281,
                7854,
                8926,
                5251,
                5188,
                8530,
                8317,
                8270,
                8351,
                8357,
                9590,
                8658,
                9587,
                7060,
                2455,
                9303,
                7005,
                7743,
                7741,
                4326,
                4638,
                4639,
                4677,
                8258,
                8440,
                8441,
                1246,
                4204,
                4181,
                8438,
                8434,
                8708,
                9526,
                6933,
                1430,
                6930,
                7803,
                7801,
                7450,
                9049,
                2221,
                1424,
                9740,
                6370,
                7330,
                8494,
                8300,
                7282,
                927,
                924,
                2580,
                4882,
                676,
                9223,
                1207,
                9362,
                1766,
                1761,
                1755,
                2104,
                6410,
                9085,
                2103,
                7245,
                8804,
                8803,
                1197,
                3548,
                8081,
                1231,
                4931,
                2964,
                2991,
                2986,
                2981,
                9022,
                4695,
                8071,
                8069,
                5338,
                8192,
                8194,
                8201,
                8199,
                1463,
                8070,
                8068,
                2491,
                4805,
                333,
                2045,
                7017,
                6607,
                6606,
                9502,
                5227,
                541,
                2973,
                6337,
                3733,
                3881,
                8603,
                8623,
                8615,
                8609,
                9592,
                3702,
                3696,
                1188,
                2033,
                6848,
                5286,
                6846,
                9650,
                9656,
                8894,
                4657,
                7287,
                4656,
                1821,
                9635,
                9641,
                4539,
                4399,
                8429,
                6827,
                6824,
                3520,
                334,
                5199,
                7324,
                7334,
                7333,
                5025,
                4668,
                4672,
                908,
                907,
                896,
                909,
                7667,
                1553,
                8957,
                8055,
                6250,
                2786,
                8516,
                6485,
                6481,
                7219,
                2700,
                8515,
                4194,
                2688,
                2683,
                608,
                8933,
                8932,
                7266,
                7265,
                1460,
                9176,
                8392,
                3230,
                2612,
                2859,
                2858,
                7284,
                7283,
                9588,
                8474,
                9585,
                7927,
                2791,
                8487,
                1541,
                1546,
                4203,
                4180,
                261,
                1709,
                669,
                305,
                724,
                6804,
                311,
                7069,
                2348,
                6474,
                6440,
                7070,
                8721,
                6074,
                1864,
                2807,
                5645,
                6891,
                7921,
                9767,
                8022,
                5654,
                5499,
                7823,
                7784,
                3371,
                523,
                9840,
                617,
                8836,
                8835,
                7002,
                8423,
                4075,
                8424,
                9995,
                7514,
                7052,
                8309,
                8305,
                8350,
                8356,
                4070,
                9775,
                9776,
                8310,
                8306,
                5721,
                2777,
                4439,
                8100,
                3177,
                1429,
                8471,
                8578,
                6978,
                1611,
                8223,
                8228,
                4589,
                9792,
                9807,
                8470,
                8577,
                4475,
                1686,
                9793,
                9808,
                335,
                1109,
                364,
                2773,
                4552,
                6963,
                2604,
                8108,
                671,
                1677,
                4315,
                8546,
                4178,
                8517,
                1158,
                8547,
                2524,
                2030,
                2029,
                8802,
                9797,
                7366,
                534,
                7157,
                5501,
                67,
                6467,
                1437,
                1432,
                3326,
                9998,
                4077,
                9711,
                2034,
                4425,
                8604,
                8624,
                7213,
                8616,
                8610,
                8813,
                2901,
                4310,
                9515,
                4305,
                1980,
                8744,
                7344,
                1984,
                4246,
                4241,
                1841,
                5536,
                8464,
                8479,
                814,
                9723,
                620,
                798,
                7048,
                7042,
                785,
                9275,
                1742,
                1737,
                4924,
                4925,
                8635,
                6754,
                6751,
                6748,
                6764,
                8564,
                3517,
                3512,
                3507,
                3534,
                7031,
                7043,
                8583,
                6753,
                6750,
                6747,
                6763,
                8421,
                2521,
                8406,
                7622,
                7585,
                7615,
                7608,
                9512,
                7137,
                7142,
                1041,
                5535,
                6400,
                7228,
                5375,
                5376,
                3491,
                8166,
                8167,
                7359,
                2788,
                8587,
                6995,
                5382,
                8820,
                3662,
                1555,
                3607,
                6109,
                152,
                6974,
                6977,
                151,
                9858,
                9853,
                9857,
                9852,
                3249,
                3245,
                845,
                3895,
                3778,
                6982,
                6973,
                8817,
                668,
                4095,
                4635,
                4630,
                3153,
                8331,
                3152,
                8523,
                5817,
                9381,
                6082,
                6056,
                4587,
                6008,
                6014,
                5827,
                2501,
                2495,
                7430,
                7431,
                6123,
                8460,
                8461,
                4860,
                8399,
                8413,
                9898,
                915,
                2987,
                2982,
                2965,
                2992,
                3906,
                727,
                4440,
                1341,
                6798,
                7468,
                4780,
                2374,
                8084,
                7036,
                8083,
                3350,
                1548,
                1543,
                4783,
                1076,
                2887,
                2905,
                1547,
                1542,
                7099,
                1481,
                7844,
                7842,
                6079,
                2003,
                1777,
                1782,
                9185,
                6512,
                6509,
                1184,
                6272,
                1835,
                1117,
                4810,
                4061,
                1116,
                6333,
                9305,
                9321,
                7016,
                9893,
                3059,
                3060,
                9916,
                2946,
                8495,
                2220,
                2219,
                6919,
                6920,
                6996,
                6997,
                280,
                8099,
                3532,
                7138,
                7146,
                2588,
                197,
                7338,
                8654,
                9215,
                6319,
                9849,
                7512,
                9237,
                6124,
                7513,
                461,
                457,
                453,
                472,
                4809,
                1498,
                1874,
                8080,
                2974,
                5271,
                4841,
                483,
                8815,
                8632,
                8648,
                4844,
                621,
                9012,
                9388,
                6874,
                5242,
                8387,
                8401,
                1886,
                4132,
                8805,
                8043,
                7030,
                5640,
                8035,
                8049,
                8784,
                8783,
                8402,
                5187,
                905,
                900,
                9074,
                7029,
                71,
                7211,
                9389,
                9670,
                466,
                2873,
                3752,
                9458,
                8358,
                6882,
                1311,
                1312,
                9187,
                8277,
                2002,
                8276,
                8283,
                1239,
                8284,
                5980,
                5137,
                5132,
                5159,
                5155,
                1268,
                9905,
                2291,
                2288,
                2285,
                2306,
                2608,
                2290,
                2287,
                2284,
                2305,
                2582,
                3661,
                6812,
                6227,
                6829,
                5179,
                9336,
                6872,
                8532,
                1279,
                1276,
                3204,
                1295,
                1293,
                9570,
                9425,
                4293,
                7194,
                7187,
                7188,
                7189,
                4171,
                4170,
                1820,
                8651,
                1804,
                8995,
                8999,
                8628,
                8636,
                8630,
                8617,
                3716,
                1788,
                8994,
                8998,
                8571,
                8570,
                5639,
                8597,
                5514,
                7186,
                8598,
                1222,
                6979,
                7919,
                524,
                7035,
                7047,
                3986,
                9721,
                9075,
                1217,
                1002,
                1040,
                1302,
                9172,
                9692,
                1528,
                2673,
                8372,
                8386,
                8382,
                8378,
                8748,
                8746,
                8729,
                8750,
                4794,
                6905,
                8629,
                8618,
                8627,
                8637,
                6904,
                4816,
                4762,
                5842,
                4957,
                6818,
                5433,
                1000,
                8003,
                7704,
                9156,
                3625,
                3630,
                1037,
                1057,
                1036,
                1056,
                1370,
                1051,
                1045,
                1050,
                1070,
                5419,
                3531,
                4698,
                4719,
                9551,
                9631,
                9755,
                9754,
                7506,
                7508,
                904,
                7518,
                7520,
                8450,
                899,
                6373,
                9248,
                9722,
                4474,
                7794,
                7415,
                8641,
                7806,
                2689,
                2684,
                3707,
                9429,
                1423,
                6899,
                2060,
                3947,
                2281,
                7490,
                4667,
                9062,
                9083,
                2679,
                2674,
                462,
                458,
                454,
                450,
                8846,
                8841,
                9611,
                6248,
                9612,
                8865,
                8860,
                9601,
                9600,
                838,
                3974,
                8855,
                5631,
                7799,
                8521,
                8014,
                7812,
                2175,
                2170,
                9240,
                9235,
                1155,
                9135,
                2157,
                2152,
                9243,
                9786,
                3967,
                2147,
                4513,
                2143,
                1982,
                1986,
                4633,
                4659,
                9132,
                6917,
                9632,
                2118,
                2144,
                3170,
                1456,
                8323,
                6956,
                6208,
                7041,
                7040,
                836,
                8154,
                3464,
                4563,
                1838,
                3773,
                3533,
                2049,
                6985,
                8160,
                6984,
                4410,
                4406,
                4415,
                4388,
                9593,
                7693,
                8400,
                8414,
                4411,
                4405,
                4416,
                4389,
                2799,
                7474,
                8285,
                2850,
                3597,
                7473,
                8168,
                5458,
                3561,
                5649,
                2202,
                2727,
                1616,
                1592,
                564,
                7100,
                223,
                551,
                1843,
                4212,
                4903,
                4236,
                6180,
                6918,
                2787,
                1934,
                2063,
                6774,
                6768,
                9452,
                6760,
                6780,
                3803,
                2949,
                2954,
                8271,
                6914,
                555,
                734,
                1819,
                8535,
                8533,
                4822,
                2766,
                6915,
                8506,
                9736,
                9735,
                9738,
                9737,
                9471,
                1855,
                1849,
                8536,
                8534,
                8009,
                2770,
                8557,
                8558,
                1854,
                1848,
                76,
                9876,
                88,
                82,
                4441,
                8148,
                3725,
                1620,
                4374,
                4401,
                2748,
                7054,
                1559,
                7053,
                4512,
                2988,
                2983,
                2966,
                2993,
                8704,
                5003,
                7340,
                6834,
                6836,
                20,
                4424,
                8822,
                3006,
                6840,
                6832,
                6833,
                6835,
                6839,
                6841,
                1535,
                4346,
                4341,
                5111,
                3673,
                2510,
                1588,
                527,
                9510,
                9511,
                2294,
                9594,
                991,
                989,
                3574,
                623,
                9178,
                1866,
                1280,
                1277,
                5920,
                3551,
                2419,
                2438,
                6769,
                6775,
                850,
                1115,
                1274,
                1292,
                2201,
                2179,
                2713,
                7346,
                2718,
                6755,
                6761,
                1220,
                1237,
                1283,
                7459,
                4188,
                931,
                75,
                9875,
                9194,
                87,
                81,
                7387,
                7051,
                4186,
                1615,
                1614,
                9244,
                3922,
                2357,
                2351,
                7963,
                6354,
                3339,
                4761,
                5464,
                1996,
                2023,
                2013,
                2018,
                1845,
                1850,
                4184,
                8595,
                977,
                6229,
                7865,
                7871,
                5180,
                9620,
                4189,
                3854,
                9787,
                3058,
                7351,
                6234,
                9989,
                9988,
                5120,
                9009,
                8010,
                3717,
                8011,
                6228,
                7872,
                7866,
                8452,
                8451,
                8727,
                8504,
                3925,
                5755,
                1457,
                413,
                2203,
                2208,
                2405,
                2213,
                2699,
                833,
                9727,
                834,
                9879,
                9880,
                3685,
                3680,
                8902,
                8903,
                5652,
                5651,
                1148,
                4789,
                6372,
                4423,
                3176,
                9395,
                9376,
                3769,
                1376,
                2800,
                1581,
                559,
                583,
                546,
                568,
                1304,
                1305,
                8463,
                1552,
                2649,
                2645,
                2667,
                2663,
                6419,
                6393,
                6414,
                6398,
                2665,
                2661,
                8273,
                2647,
                2643,
                9664,
                9662,
                6868,
                9665,
                9663,
                2244,
                2881,
                7726,
                9229,
                9626,
                9647,
                5829,
                8336,
                2989,
                2984,
                2967,
                2994,
                7306,
                8280,
                6126,
                8344,
                1633,
                1628,
                1067,
                9845,
                6128,
                9350,
                6980,
                7929,
                9344,
                3410,
                9064,
                9016,
                6226,
                6225,
                9017,
                2910,
                4245,
                4240,
                2600,
                660,
                6965,
                8488,
                6952,
                2190,
                1776,
                1781,
                4939,
                9481,
                9480,
                7526,
                8062,
                2194,
                6988,
                322,
                237,
                232,
                227,
                254,
                1687,
                1571,
                402,
                7079,
                2629,
                2598,
                2654,
                4262,
                7080,
                681,
                5607,
                990,
                992,
                2628,
                2653,
                5348,
                8852,
                9801,
                292,
                8916,
                8917,
                2623,
                2618,
                8679,
                9090,
                5337,
                355,
                351,
                8705,
                3488,
                3515,
                567,
                554,
                3519,
                3514,
                3097,
                3098,
                9403,
                2028,
                354,
                350,
                4432,
                3510,
                3505,
                3509,
                3504,
                9170,
                9171,
                2124,
                1583,
                5513,
                2129,
                4396,
                8267,
                8345,
                8790,
                2527,
                8956,
                5204,
                8963,
                5512,
                3868,
                2095,
                2090,
                680,
                9834,
                806,
                5243,
                851,
                9833,
                3950,
                2077,
                4566,
                2697,
                3518,
                3513,
                3508,
                3535,
                4583,
                810,
                4444,
                614,
                2696,
                2693,
                8476,
                553,
                615,
                7093,
                9538,
                8840,
                6401,
                8839,
                8473,
                566,
                7094,
                9462,
                8315,
                9246,
                9500,
                9499,
                6357,
                1263,
                4394,
                6912,
                6909,
                803,
                9269,
                2950,
                2975,
                704,
                5523,
                705,
                7558,
                4395,
                9003,
                9019,
                3558,
                2711,
                2729,
                8922,
                9020,
                9018,
                8408,
                8410,
                214,
                9313,
                2976,
                2951,
                9953,
                3475,
                3470,
                1061,
                1064,
                6762,
                6746,
                9151,
                9150,
                3081,
                4807,
                9141,
                9140,
                6749,
                6752,
                6152,
                5347,
                5205,
                1725,
                8828,
                6293,
                3530,
                5521,
                4914,
                337,
                802,
                2752,
                8937,
                7477,
                7463,
                5213,
                7449,
                7448,
                7452,
                7460,
                8631,
                8647,
                9546,
                9544,
                1176,
                9547,
                9545,
                1831,
                878,
                873,
                2759,
                7348,
                1034,
                1029,
                2343,
                9267,
                5353,
                9832,
                9831,
                4821,
                2323,
                7476,
                7462,
                1795,
                5366,
                327,
                345,
                4428,
                2953,
                2978,
                9443,
                4044,
                4017,
                8078,
                8094,
                8090,
                8088,
                6898,
                6127,
                9972,
                7787,
                7826,
                9158,
                3448,
                6831,
                6830,
                2058,
                999,
                998,
                7966,
                3154,
                1526,
                2232,
                2249,
                1560,
                6186,
                5856,
                2573,
                2530,
                1249,
                6098,
                1138,
                9441,
                728,
                9821,
                9820,
                5002,
                8829,
                5054,
                5452,
                1258,
                1252,
                9444,
                9063,
                2226,
                1536,
                5648,
                2245,
                2041,
                8320,
                2596,
                5402,
                2792,
                3764,
                1613,
                1612,
                3576,
                3804,
                3805,
                3408,
                3650,
                3549,
                1452,
                9768,
                6887,
                9301,
                1186,
                6215,
                1264,
                5780,
                5283,
                5278,
                1171,
                903,
                3847,
                3820,
                898,
                3859,
                3832,
                7603,
                707,
                1362,
                1366,
                1345,
                8717,
                5225,
                6239,
                3758,
                2070,
                8304,
                8308,
                1966,
                6130,
                2634,
                4147,
                8422,
                1659,
                2690,
                2685,
                3523,
                8053,
                3522,
                6184,
                8569,
                8568,
                3151,
                1739,
                9573,
                9577,
                9102,
                9099,
                9560,
                9564,
                9496,
                6125,
                9490,
                8449,
                1397,
                9073,
                1396,
                5197,
                5198,
                8446,
                8454,
                8448,
                8447,
                200,
                5266,
                2042,
                9163,
                9815,
                9753,
                9920,
                2075,
                4556,
                4769,
                4770,
                8109,
                1102,
                1099,
                8395,
                2808,
                9421,
                4157,
                3219,
                1933,
                5446,
                389,
                5447,
                3873,
                4727,
                4065,
                9952,
                5222,
                9399,
                4584,
                5208,
                9398,
                1668,
                1691,
                3378,
                1665,
                1669,
                6765,
                3674,
                9188,
                9205,
                7451,
                8653,
                820,
                843,
                6900,
                3855,
                1066,
                5515,
                1662,
                1636,
                9359,
                8369,
                8383,
                8379,
                8396,
                8176,
                1257,
                1251,
                8544,
                8541,
                7440,
                7444,
                8538,
                8549,
                5902,
                2088,
                4717,
                2282,
                9445,
                7443,
                7439,
                1868,
                4937,
                1181,
                8274,
                4443,
                1159,
                3052,
                5461,
                3051,
                8191,
                8184,
                8661,
                8660,
                8186,
                8188,
                6869,
                9623,
                6789,
                4578,
                6942,
                6106,
                2223,
                6359,
                2871,
                5818,
                7406,
                5834,
                2769,
                2660,
                9728,
                9729,
                3727,
                9152,
                6211,
                7327,
                7326,
                4669,
                6989,
                7120,
                7119,
                7127,
                7126,
                7880,
                942,
                1100,
                9459,
                1320,
                9309,
                3757,
                417,
                4357,
                6381,
                2113,
                4916,
                8303,
                4912,
                4913,
                5548,
                9919,
                5557,
                9915,
                1191,
                1211,
                6420,
                6394,
                3012,
                3009,
                6415,
                6399,
                2183,
                6171,
                9184,
                6332,
                2474,
                2475,
                1192,
                1212,
                8958,
                3560,
                8980,
                7447,
                7455,
                3557,
                3077,
                3099,
                8509,
                6243,
                2923,
                4153,
                4129,
                8507,
                2922,
                7774,
                9440,
                3613,
                9270,
                6377,
                5373,
                8510,
                8508,
                9363,
                9346,
                1590,
                9766,
                4494,
                4493,
                5982,
                1689,
                509,
                860,
                865,
                4790,
                6913,
                6910,
                8914,
                2461,
                8910,
                8906,
                6941,
                6939,
                6940,
                6938,
                1062,
                1077,
                4930,
                862,
                866,
                4358,
                1063,
                1078,
                5105,
                9001,
                5409,
                3246,
                3274,
                9161,
                9160,
                5415,
                7353,
                7370,
                6268,
                6842,
                6859,
                6855,
                6851,
                4823,
                189,
                187,
                9005,
                2698,
                190,
                188,
                7470,
                209,
                207,
                4859,
                210,
                208,
                8680,
                1387,
                2913,
                9297,
                2458,
                9296,
                9996,
                2094,
                2093,
                8318,
                8319,
                8181,
                3203,
                7345,
                2099,
                2098,
                5055,
                4942,
                9608,
                2995,
                2080,
                7543,
                3215,
                638,
                4260,
                1228,
                6326,
                914,
                565,
                490,
                5610,
                5609,
                492,
                837,
                8490,
                2068,
                8489,
                3306,
                3278,
                4885,
                552,
                6273,
                1416,
                1842,
                5418,
                4675,
                5290,
                9556,
                4776,
                839,
                4426,
                906,
                7393,
                901,
                6343,
                5704,
                5706,
                1374,
                9694,
                1375,
                8234,
                6944,
                3943,
                8259,
                8260,
                8239,
                2841,
                5462,
                6908,
                6911,
                9835,
                9836,
                6172,
                2488,
                3866,
                3407,
                591,
                9652,
                9658,
                1157,
                9637,
                9643,
                5185,
                9157,
                3086,
                3063,
                3068,
                3073,
                895,
                890,
                6785,
                126,
                4670,
                3263,
                3268,
                5593,
                5598,
                5611,
                5616,
                7601,
                936,
                8173,
                7599,
                9804,
                3719,
                9816,
                9817,
                6148,
                6376,
                1140,
                5214,
                1230,
                4969,
                3462,
                828,
                808,
                1240,
                8599,
                9769,
                8237,
                1925,
                1930,
                4702,
                857,
                8231,
                2947,
                2821,
                8715,
                5240,
                5983,
                1133,
                1128,
                3185,
                3161,
                1839,
                1123,
                1145,
                1867,
                7540,
                7373,
                7376,
                9598,
                9725,
                2089,
                3614,
                2705,
                7377,
                7492,
                9616,
                9846,
                3244,
                3248,
                3247,
                3243,
                3379,
                9406,
                4379,
                1025,
                1030,
                1887,
                8371,
                8385,
                1363,
                1367,
                1346,
                8370,
                8384,
                8668,
                3347,
                8381,
                8377,
                8667,
                6336,
                2903,
                8380,
                8376,
                4588,
                639,
                2840,
                7643,
                5779,
                2861,
                4685,
                4690,
                8354,
                8348,
                771,
                3591,
                3870,
                2703,
                2794,
                8761,
                4764,
                297,
                7538,
                1989,
                1241,
                309,
                5265,
                7668,
                5453,
                2868,
                2884,
                5750,
                9048,
                3952,
                5747,
                1496,
                9908,
                7547,
                9847,
                2502,
                2496,
                8110,
                8393,
                8563,
                9214,
                8582,
                1309,
                1331,
                8394,
                3539,
                9212,
                3292,
                1208,
                5650,
                3297,
                3302,
                8433,
                8585,
                4457,
                9717,
                8584,
                8230,
                8251,
                8432,
                8901,
                624,
                7464,
                4452,
                8900,
                7339,
                5424,
                8483,
                8294,
                8293,
                8997,
                8993,
                5580,
                2054,
                2313,
                4174,
                1187,
                9110,
                913,
                910,
                768,
                8366,
                8364,
                4898,
                9133,
                8263,
                8261,
                1579,
                1578,
                1840,
                1603,
                1598,
                2358,
                2352,
                1602,
                1597,
                2483,
                1105,
                755,
                760,
                1418,
                9682,
                775,
                780,
                6371,
                767,
                790,
                6181,
                5878,
                3348,
                3489,
                3516,
                3511,
                3506,
                9904,
                9903,
                1442,
                2400,
                2395,
                7437,
                7725,
                7723,
                3809,
                449,
                432,
                2069,
                3814,
                8915,
                8911,
                8907,
                5481,
                2832,
                9741,
                9390,
                655,
                650,
                6781,
                2721,
                2227,
                8832,
                9382,
                5206,
                8833,
                8664,
                3482,
                8663,
                2716,
                5984,
                6313,
                1006,
                3174,
                3944,
                3175,
                6003,
                5998,
                4877,
                8573,
                8572,
                1525,
                9456,
                8047,
                8048,
                5767,
                8032,
                8034,
                4420,
                8238,
                8233,
                9680,
                328,
                346,
                329,
                347,
                5612,
                5617,
                5594,
                5599,
                3907,
                5223,
                9860,
                2055,
                9861,
                5209,
                965,
                970,
                948,
                953,
                2324,
                1007,
                2344,
                8102,
                7895,
                6471,
                6926,
                6928,
                6925,
                6936,
                7780,
                852,
                9803,
                9802,
                1580,
                8327,
                1604,
                1599,
                9319,
                9317,
                9315,
                9328,
                4799,
                4795,
                1786,
                1937,
                9405,
                7560,
                7571,
                1285,
                3183,
                1284,
                1729,
                4771,
                8733,
                7658,
                3954,
                8681,
                9649,
                9628,
                5154,
                5128,
                5857,
                8349,
                8355,
                5133,
                5138,
                5768,
                9715,
                9648,
                9627,
                1813,
                1828,
                1806,
                8713,
                8407,
                8409,
                4959,
                4958,
                2231,
                2248,
                8236,
                4082,
                1086,
                8097,
                8095,
                8232,
                4559,
                5798,
                5793,
                5106,
                1229,
                8360,
                8359,
                8368,
                2945,
                7797,
                4257,
                7810,
                1698,
                2487,
                5036,
                5037,
                5431,
                3386,
                9907,
                1670,
                1666,
                2856,
                2855,
                3186,
                3162,
                1798,
                6901,
                1671,
                1667,
                8322,
                8321,
                9203,
                1872,
                1875,
                3985,
                9181,
                9192,
                3999,
                6164,
                4782,
                9814,
                9812,
                252,
                5671,
                5666,
                973,
                5683,
                5678,
                8141,
                979,
                8140,
                9813,
                9811,
                7328,
                826,
                3273,
                1700,
                1699,
                3275,
                3303,
                5033,
                5032,
                9047,
                856,
                5164,
                5170,
                3575,
                1861,
                9070,
                9046,
                7500,
                7501,
                5422,
                3578,
                5421,
                9829,
                2200,
                9830,
                2178,
                9226,
                9220,
                9259,
                9254,
                9249,
                9105,
                5249,
                9614,
                9596,
                2849,
                3913,
                3917,
                6473,
                1129,
                1134,
                1146,
                1124,
                5098,
                3005,
                3004,
                9675,
                3933,
                3938,
                9644,
                9638,
                9659,
                9653,
                3783,
                8644,
                9645,
                9639,
                9660,
                9654,
                6795,
                4948,
                4971,
                4140,
                6149,
                7889,
                4190,
                4183,
                3784,
                2578,
                2591,
                3753,
                9072,
                7562,
                7573,
                4108,
                5605,
                5606,
                1440,
                1466,
                3993,
                3990,
                8687,
                8689,
                1582,
                8015,
                7570,
                7581,
                1556,
                4746,
                8425,
                8307,
                8311,
                5769,
                7491,
                7485,
                1152,
                8767,
                8771,
                1408,
                6788,
                8753,
                8757,
                4363,
                9688,
                9702,
                9699,
                9696,
                9294,
                6261,
                7604,
                7453,
                7446,
                7708,
                4814,
                887,
                9084,
                7418,
                6288,
                6794,
                2595,
                2353,
                2359,
                841,
                2844,
                9061,
                9082,
                3653,
                441,
                436,
                7320,
                3927,
                8103,
                8104,
                5121,
                581,
                5711,
                582,
                3446,
                3473,
                3218,
                6021,
                7354,
                7371,
                2757,
                2758,
                6809,
                6806,
                9798,
                7365,
                485,
                1557,
                3501,
                4523,
                9033,
                9054,
                5147,
                8026,
                9139,
                9138,
                6784,
                9887,
                9883,
                4148,
                8439,
                8436,
                201,
                5623,
                8437,
                8435,
                9886,
                9882,
                9058,
                9053,
                9149,
                9148,
                3472,
                3445,
                3325,
                5759,
                1454,
                2195,
                4641,
                5136,
                5131,
                2783,
                2191,
                5158,
                5153,
                3902,
                6864,
                935,
                3460,
                8695,
                8694,
                274,
                5360,
                8519,
                854,
                8016,
                876,
                7735,
                1648,
                1643,
                4879,
                579,
                580,
                8882,
                3317,
                7516,
                5401,
                5372,
                3316,
                5673,
                8709,
                6020,
                3810,
                5655,
                9684,
                8791,
                3083,
                9118,
                9123,
                3815,
                3669,
                9765,
                9397,
                3749,
                4158,
                1870,
                3900,
                8001,
                9402,
                1349,
                1347,
                1350,
                1348,
                8972,
                8991,
                9096,
                9095,
                8987,
                8983,
                1354,
                1352,
                5163,
                5169,
                1355,
                1353,
                6865,
                4328,
                4334,
                8973,
                8992,
                9866,
                8988,
                8984,
                3668,
                3665,
                2112,
                246,
                270,
                1185,
                3694,
                3691,
                8013,
                4429,
                9103,
                9100,
                540,
                8227,
                8222,
                5707,
                3490,
                5175,
                5840,
                822,
                816,
                7355,
                7461,
                7475,
                4597,
                4593,
                815,
                821,
                6255,
                6224,
                3559,
                4896,
                2559,
                8887,
                9539,
                5334,
                3565,
                3570,
                7840,
                9540,
                7868,
                7864,
                8060,
                1492,
                57,
                33,
                8061,
                39,
                45,
                4430,
                4649,
                9213,
                9211,
                9571,
                9426,
                2827,
                2824,
                7499,
                5771,
                7551,
                5333,
                9931,
                220,
                1225,
                5629,
                3726,
                6421,
                2806,
                2805,
                1224,
                6432,
                6426,
                124,
                125,
                9584,
                9582,
                5245,
                9195,
                5000,
                5004,
                5832,
                2638,
                8272,
                4252,
                4226,
                9677,
                6301,
                8935,
                2813,
                2538,
                2533,
                2566,
                2561,
                9078,
                8728,
                8749,
                8747,
                8745,
                9400,
                9678,
                1236,
                1233,
                3636,
                1572,
                772,
                4500,
                4505,
                9621,
                6331,
                6306,
                9472,
                5232,
                3760,
                4117,
                6114,
                1339,
                1325,
                1315,
                9926,
                5432,
                2052,
                869,
                893,
                1818,
                4079,
                7319,
                51,
                7329,
                1443,
                4546,
                4541,
                829,
                8766,
                8772,
                2624,
                1814,
                8752,
                8758,
                5831,
                1829,
                1807,
                8363,
                9549,
                2619,
                324,
                5466,
                9548,
                8586,
                1940,
                9771,
                4057,
                3182,
                9910,
                3606,
                5543,
                5544,
                3966,
                685,
                7789,
                7828,
                684,
                9713,
                9583,
                3874,
                4825,
                4145,
                8589,
                2751,
                8328,
                8673,
                5534,
                8691,
                9503,
                8676,
                9914,
                8671,
                8138,
                3471,
                3444,
                9177,
                164,
                159,
                154,
                178,
                9364,
                9347,
                974,
                5352,
                5359,
                980,
                8765,
                8770,
                5772,
                5764,
                1960,
                5365,
                7980,
                3951,
                7978,
                2876,
                8751,
                8756,
                1381,
                2877,
                8843,
                8848,
                8862,
                8867,
                3206,
                3209,
                3671,
                3212,
                3190,
                2354,
                2360,
                8656,
                8639,
                5486,
                8655,
                8638,
                2412,
                9557,
                656,
                651,
                5469,
                1900,
                1894,
                670,
                9247,
                1920,
                1914,
                1899,
                1893,
                5737,
                1919,
                1913,
                8795,
                3720,
                8806,
                7502,
                4448,
                4238,
                4243,
                7322,
                3688,
                3683,
                506,
                1990,
                4242,
                4247,
                5766,
                1802,
                9201,
                3431,
                3436,
                7337,
                3456,
                3458,
                2852,
                1156,
                5919,
                2853,
                1973,
                1977,
                1969,
                4808,
                6155,
                4851,
                9618,
                2312,
                9619,
                9000,
                8996,
                9154,
                2482,
                2092,
                6262,
                7682,
                2511,
                3635,
                1489,
                1265,
                5308,
                7689,
                1490,
                2097,
                8754,
                8773,
                4960,
                9182,
                9193,
                3039,
                8768,
                8763,
                526,
                8942,
                8943,
                1299,
                1027,
                1032,
                952,
                947,
                969,
                964,
                4351,
                8012,
                4161,
                4160,
                1308,
                1330,
                6175,
                8027,
                8028,
                9334,
                9352,
                1307,
                1329,
                7778,
                7776,
                3763,
                8036,
                9719,
                1477,
                5241,
                1480,
                5342,
                3884,
                3894,
                3889,
                3885,
                5756,
                3864,
                3890,
                4571,
                9256,
                9261,
                9106,
                9250,
                9837,
                3344,
                7849,
                8430,
                8431,
                7830,
                3022,
                4192,
                8335,
                8334,
                9268,
                4615,
                5893,
                4084,
                5714,
                2096,
                2091,
                3217,
                7672,
                4081,
                9558,
                5505,
                8282,
                5069,
                5042,
                5059,
                5064,
                2150,
                2173,
                2160,
                2155,
                2384,
                8692,
                2720,
                8819,
                2715,
                5870,
                5874,
                7312,
                9407,
                9413,
                4621,
                4622,
                6090,
                6094,
                3369,
                8288,
                8295,
                3879,
                9668,
                3411,
                3605,
                2164,
                9609,
                9610,
                4892,
                4893,
                9120,
                9115,
                4908,
                4909,
                8732,
                1360,
                8731,
                9536,
                4723,
                4724,
                1388,
                9535,
                4819,
                4847,
                9464,
                149,
                3709,
                3710,
                3061,
                3066,
                3071,
                3076,
                4839,
                4835,
                2356,
                2350,
                1521,
                1516,
                1511,
                2893,
                218,
                4986,
                2867,
                2883,
                3903,
                8798,
                3216,
                7545,
                2464,
                4364,
                8809,
                290,
                287,
                1306,
                8722,
                6146,
                6120,
                3908,
                2076,
                2383,
                2276,
                2302,
                2972,
                2872,
                1328,
                1322,
                3762,
                7712,
                1653,
                1652,
                983,
                6096,
                945,
                1301,
                5987,
                2189,
                3090,
                700,
                694,
                1300,
                690,
                711,
                3089,
                3437,
                3432,
                3459,
                3457,
                5978,
                5740,
                15,
                9533,
                5960,
                5734,
                5729,
                6097,
                8607,
                8613,
                742,
                9097,
                8621,
                8601,
                5332,
                4253,
                4225,
                8606,
                8612,
                4471,
                4470,
                9087,
                8620,
                8626,
                4742,
                1531,
                9777,
                5573,
                5567,
                5712,
                5597,
                5602,
                5615,
                5620,
                5658,
                9026,
                5215,
                5210,
                5760,
                5454,
                5449,
                3259,
                3264,
                2515,
                5632,
                4581,
                4193,
                1769,
                2740,
                5194,
                3421,
                3417,
                7973,
                7881,
                3402,
                3398,
                9198,
                9199,
                9498,
                9497,
                8792,
                4732,
                5075,
                4755,
                8793,
                8886,
                1234,
                1235,
                5189,
                9921,
                4391,
                9461,
                9210,
                9225,
                1927,
                1951,
                325,
                6147,
                6121,
                3949,
                6219,
                5494,
                4833,
                4837,
                9479,
                9478,
                3948,
                4740,
                521,
                4845,
                4817,
                378,
                9051,
                2465,
                5339,
                9530,
                9529,
                9360,
                4521,
                8301,
                5144,
                9756,
                3015,
                5527,
                3122,
                3118,
                5391,
                4547,
                4642,
                3141,
                3137,
                5575,
                8051,
                8050,
                5396,
                8762,
                2575,
                886,
                7358,
                9532,
                4292,
                5282,
                5277,
                9271,
                4289,
                9272,
                3370,
                1267,
                6177,
                5869,
                5875,
                4852,
                4288,
                1266,
                434,
                439,
                9870,
                2848,
                9292,
                9293,
                6089,
                6095,
                9874,
                4779,
                4643,
                4634,
                4660,
                5303,
                1149,
                3053,
                3602,
                9669,
                1724,
                2275,
                2301,
                1435,
                967,
                971,
                1439,
                950,
                955,
                5441,
                9453,
                4864,
                5576,
                2637,
                2812,
                9646,
                9640,
                9661,
                9655,
                8889,
                8871,
                8657,
                7419,
                1785,
                9747,
                9748,
                9745,
                9746,
                9553,
                1289,
                9335,
                4510,
                8898,
                256,
                230,
                9770,
                940,
                3434,
                3439,
                1092,
                1091,
                4002,
                4029,
                1770,
                4012,
                4007,
                3214,
                234,
                240,
                3453,
                3429,
                2793,
                3345,
                4843,
                3830,
                3825,
                2078,
                3842,
                3837,
                9416,
                9410,
                3435,
                3440,
                1794,
                6289,
                3454,
                3430,
                3078,
                8701,
                8700,
                3080,
                9037,
                6169,
                849,
                9552,
                467,
                8143,
                2514,
                9687,
                4042,
                4047,
                2137,
                8723,
                5881,
                4109,
                943,
                4756,
                1790,
                5229,
                4733,
                981,
                7343,
                5061,
                5067,
                3419,
                3415,
                3400,
                3427,
                4058,
                5071,
                5045,
                2168,
                2165,
                1209,
                3179,
                2437,
                2418,
                958,
                1344,
                1343,
                3017,
                9263,
                5074,
                2417,
                2436,
                1368,
                1364,
                1351,
                1365,
                9705,
                9788,
                729,
                3330,
                1646,
                1641,
                1640,
                1645,
                1173,
                1174,
                9035,
                9056,
                4542,
                978,
                1342,
                7438,
                9997,
                4901,
                4902,
                2658,
                2659,
                1726,
                4990,
                3120,
                3116,
                4787,
                3139,
                3135,
                4632,
                4658,
                5488,
                1621,
                3014,
                2607,
                4089,
                7347,
                6251,
                6402,
                9245,
                419,
                249,
                1382,
                2462,
                4476,
                4447,
                9306,
                9304,
                2603,
                5694,
                8786,
                54,
                5186,
                1938,
                7362,
                4682,
                7363,
                284,
                4652,
                4647,
                1902,
                1908,
                8724,
                645,
                644,
                4651,
                4646,
                1103,
                4382,
                9029,
                262,
                5986,
                4947,
                4952,
                1065,
                9534,
                3968,
                9392,
                2724,
                3646,
                9197,
                9196,
                916,
                8286,
                8287,
                840,
                1844,
                7527,
                5313,
                2845,
                3187,
                3163,
                9409,
                9415,
                661,
                9826,
                9827,
                3721,
                3474,
                3447,
                9208,
                9155,
                4080,
                4533,
                9825,
                9828,
                4534,
                4495,
                4496,
                4527,
                4528,
                3043,
                3047,
                362,
                195,
                5493,
                5492,
                804,
                3031,
                3035,
                363,
                196,
                9923,
                1005,
                682,
                9922,
                1459,
                9567,
                9563,
                9555,
                9576,
                3079,
                7356,
                7357,
                5584,
                5590,
                5564,
                5570,
                9633,
                855,
                9209,
                4616,
                1815,
                2293,
                1563,
                4600,
                4629,
                1539,
                5219,
                4888,
                4022,
                4021,
                9236,
                5316,
                4518,
                9183,
                304,
                310,
                9241,
                4263,
                618,
                2337,
                4354,
                8706,
                9463,
                3658,
                7875,
                3634,
                7873,
                4469,
                9393,
                9394,
                7425,
                1415,
                1414,
                7733,
                4116,
                8925,
                444,
                446,
                2387,
                2912,
                9927,
                9928,
                9932,
                9933,
                5467,
                6016,
                6010,
                782,
                9455,
                5625,
                5656,
                1994,
                3718,
                4349,
                6246,
                53,
                52,
                8936,
                9789,
                8787,
                5062,
                5066,
                770,
                601,
                1075,
                9039,
                5072,
                5044,
                1479,
                1318,
                3750,
                2772,
                3272,
                1491,
                2167,
                2166,
                6220,
                683,
                2432,
                8923,
                8924,
                3087,
                3064,
                3069,
                3074,
                8759,
                5555,
                8760,
                5487,
                5470,
                2704,
                8730,
                9848,
                5420,
                8720,
                1060,
                1054,
                1035,
                1055,
                9091,
                1048,
                1068,
                982,
                1049,
                1069,
                385,
                393,
                599,
                944,
                510,
                9454,
                1417,
                6216,
                1836,
                7653,
                2081,
                1833,
                788,
                801,
                2074,
                2073,
                1832,
                2039,
                9603,
                2038,
                7321,
                3260,
                3265,
                4818,
                4846,
                4838,
                4834,
                9308,
                3567,
                3592,
                9739,
                3311,
                3333,
                725,
                9720,
                1509,
                4524,
                2617,
                257,
                229,
                2380,
                4741,
                3912,
                3918,
                2605,
                235,
                239,
                5217,
                9057,
                9052,
                1013,
                3934,
                3939,
                4773,
                7728,
                2816,
                1386,
                2641,
                674,
                1733,
                1734,
                4820,
                4848,
                3413,
                525,
                4840,
                4836,
                1681,
                1682,
                2120,
                8707,
                2125,
                3623,
                6436,
                320,
                6477,
                6442,
                8934,
                3021,
                3637,
                1533,
                3020,
                932,
                613,
                1519,
                1514,
                5149,
                8634,
                2576,
                4743,
                2771,
                9863,
                5715,
                2746,
                5969,
                9634,
                5104,
                4120,
                5653,
                6156,
                9341,
                9493,
                8810,
                8799,
                9676,
                5680,
                5686,
                2717,
                397,
                5668,
                5642,
                832,
                2712,
                4367,
                4342,
                5929,
                4972,
                4949,
                4272,
                2789,
                636,
                4164,
                1127,
                1121,
                4143,
                1359,
                1136,
                1131,
                1433,
                1438,
                7484,
                7478,
                1656,
                6434,
                8794,
                3524,
                2273,
                1290,
                951,
                946,
                2299,
                1993,
                968,
                963,
                5880,
                3104,
                3105,
                5331,
                9842,
                365,
                8896,
                4662,
                65,
                4679,
                758,
                753,
                778,
                773,
                9034,
                9055,
                9559,
                3349,
                2590,
                2589,
                941,
                1727,
                9432,
                3982,
                9554,
                3996,
                9079,
                1316,
                5742,
                243,
                267,
                4801,
                4797,
                6157,
                1167,
                1137,
                3706,
                46,
                1143,
                9896,
                2442,
                2447,
                2449,
                2454,
                5307,
                8888,
                7522,
                7521,
                1379,
                9543,
                1564,
                3978,
                2907,
                2050,
                5604,
                5851,
                5877,
                2780,
                8755,
                8774,
                2779,
                8769,
                8764,
                597,
                2776,
                966,
                972,
                8633,
                2775,
                949,
                954,
                6028,
                6023,
                6006,
                6033,
                3149,
                361,
                194,
                4699,
                2036,
                6249,
                611,
                8710,
                4261,
                9957,
                9961,
                9942,
                9946,
                637,
                9606,
                632,
                1740,
                8662,
                8666,
                5907,
                732,
                4673,
                1512,
                1522,
                1517,
                6405,
                5946,
                5952,
                5947,
                5953,
                8834,
                5790,
                5795,
                3831,
                3826,
                1245,
                8823,
                8824,
                5936,
                3843,
                3838,
                5937,
                4427,
                9414,
                9408,
                2838,
                1690,
                1747,
                1773,
                5380,
                3617,
                3618,
                9944,
                9939,
                9959,
                9954,
                3280,
                5056,
                4280,
                4282,
                2053,
                360,
                2526,
                3616,
                2229,
                215,
                9430,
                1549,
                1544,
                9431,
                3942,
                2890,
                4854,
                9351,
                9345,
                2889,
                2695,
                2694,
                603,
                1550,
                9011,
                6327,
                6193,
                6198,
                55,
                8674,
                8686,
                8669,
                6203,
                6178,
                4713,
                5354,
                1464,
                9521,
                9522,
                5367,
                5789,
                5794,
                8740,
                2710,
                2709,
                9465,
                3011,
                3008,
                6170,
                2427,
                2451,
                2446,
                2441,
                139,
                3010,
                2830,
                2428,
                2452,
                2445,
                2440,
                6018,
                6012,
                654,
                659,
                2228,
                4409,
                4404,
                4387,
                4414,
                5097,
                9509,
                5096,
                3573,
                835,
                3552,
                2277,
                2303,
                202,
                846,
                3840,
                3845,
                3828,
                4050,
                7465,
                5751,
                150,
                5741,
                8982,
                8986,
                8776,
                8775,
                1166,
                1190,
                8990,
                8971,
                2701,
                4398,
                1183,
                1178,
                3101,
                2001,
                4172,
                537,
                418,
                3897,
                5899,
                383,
                391,
                9442,
                9302,
                3143,
                4720,
                58,
                34,
                4418,
                40,
                16,
                5863,
                3307,
                3312,
                1871,
                1823,
                8690,
                8688,
                9572,
                9568,
                619,
                3839,
                3844,
                1084,
                9622,
                435,
                440,
                3827,
                4049,
                3871,
                2762,
                2761,
                7435,
                3583,
                9681,
                6461,
                6464,
                1711,
                4525,
                2493,
                649,
                2797,
                101,
                4321,
                2145,
                7469,
                2106,
                8921,
                9002,
                2119,
                1455,
                7323,
                6316,
                1150,
                3929,
                8880,
                8877,
                9726,
                8600,
                616,
                5681,
                5685,
                5966,
                2004,
                420,
                5669,
                5641,
                3609,
                1199,
                2121,
                3610,
                2126,
                1719,
                2648,
                2644,
                2666,
                2662,
                2650,
                2646,
                2668,
                2664,
                9716,
                3287,
                1104,
                9937,
                9938,
                1125,
                1147,
                1135,
                1130,
                9066,
                4458,
                4917,
                4453,
                8659,
                8825,
                1523,
                1518,
                3958,
                3526,
                3957,
                2574,
                2597,
                1513,
                1026,
                1031,
                4434,
                1568,
                6110,
                3923,
                4526,
                9257,
                9262,
                9108,
                9252,
                1310,
                1472,
                3976,
                3977,
                1162,
                1161,
                1569,
                5218,
                1179,
                1202,
                7432,
                9234,
                9233,
                2411,
                2616,
                5717,
                3057,
                5140,
                5114,
                6278,
                1074,
                1073,
                6284,
                5041,
                8897,
                9709,
                9710,
                9970,
                9969,
                9624,
                2100,
                5697,
                4592,
                4596,
                8883,
                302,
                318,
                303,
                319,
                5351,
                316,
                314,
                1383,
                317,
                315,
                4258,
                2599,
                9774,
                146,
                144,
                134,
                132,
                409,
                405,
                5107,
                6389,
                5674,
                5675,
                4224,
                428,
                424,
                5262,
                3745,
                4092,
                4531,
                147,
                145,
                9991,
                9992,
                4532,
                2391,
                135,
                133,
                6388,
                6058,
                6084,
                5302,
                9629,
                9630,
                4962,
                4961,
                4934,
                9780,
                1939,
                3054,
                2969,
                4033,
                4054,
                4034,
                4055,
                4094,
                4093,
                1873,
                930,
                929,
                1935,
                2105,
                8588,
                4857,
                3340,
                3107,
                4965,
                1961,
                3106,
                3115,
                9890,
                4905,
                8737,
                8736,
                6052,
                6025,
                5626,
                5312,
                6030,
                6035,
                9525,
                48,
                9524,
                4678,
                9384,
                9368,
                9372,
                9353,
                4832,
                2621,
                2622,
                2035,
                390,
                4661,
                4688,
                2626,
                2627,
                3525,
                1384,
                1215,
                1195,
                4504,
                2116,
                4499,
                9307,
                2292,
                5479,
                2810,
                9679,
                9936,
                9615,
                5192,
                2968,
                6150,
                4607,
                5762,
                9597,
                1554,
                2318,
                2307,
                2635,
                2918,
                2917,
                8981,
                719,
                714,
                933,
                4612,
                2393,
                2392,
                8955,
                9706,
                5220,
                8962,
                1936,
                8683,
                1458,
                6406,
                8682,
                3213,
                6360,
                1860,
                1859,
                9367,
                9383,
                9375,
                9371,
                9683,
                9065,
                2909,
                1591,
                2019,
                2014,
                2024,
                1997,
                4352,
                4353,
                9021,
                9032,
                888,
                5897,
                5898,
                3125,
                56,
                32,
                38,
                44,
                3802,
                1196,
                8650,
                8646,
                321,
                606,
                2691,
                2686,
                8779,
                8777,
                5117,
                5143,
                8780,
                8778,
                9911,
                2692,
                2687,
                6407,
                5116,
                5142,
                1685,
                4215,
                5350,
                9718,
                1551,
                6294,
                2736,
                2731,
                2315,
                625,
                9476,
                9477,
                2330,
                2456,
                4144,
                1227,
                4317,
                204,
                182,
                205,
                183,
                1708,
                184,
                192,
                185,
                193,
                9956,
                9962,
                8890,
                8872,
                1805,
                1778,
                9941,
                9947,
                1445,
                5833,
                2811,
                1221,
                1238,
                3806,
                3811,
                2636,
                2280,
                6384,
                9121,
                9116,
                2959,
                2955,
                6363,
                2939,
                2935,
                1780,
                1775,
                2114,
                4360,
                2847,
                2846,
                576,
                3424,
                589,
                3121,
                3117,
                3140,
                3136,
                9038,
                9599,
                9617,
                3502,
                5603,
                8702,
                8703,
                6199,
                6194,
                6179,
                6204,
                6279,
                3376,
                6256,
                4368,
                4343,
                1589,
                701,
                696,
                691,
                686,
                8876,
                8870,
                9137,
                6462,
                6463,
                66,
                9781,
                6298,
                5444,
                3492,
                3374,
                8602,
                8622,
                6297,
                8614,
                8608,
                3373,
                3181,
                3593,
                6176,
                830,
                2316,
                2331,
                5508,
                4234,
                4210,
                1710,
                3200,
                9045,
                9069,
                1303,
                2615,
                9044,
                9068,
                1269,
                1647,
                1642,
                9356,
                9990,
                452,
                471,
                460,
                456,
                451,
                470,
                459,
                455,
                2047,
                5932,
                2738,
                6067,
                6061,
                6047,
                6041,
                5309,
                5473,
                1380,
                5122,
                4295,
                5490,
                300,
                298,
                993,
                988,
                3765,
                299,
                301,
                2835,
                4772,
                2478,
                2477,
                1286,
                5608,
                3743,
                1200,
                2822,
                8952,
                47,
                8959,
                2295,
                3604,
                445,
                447,
                2435,
                3742,
                3741,
                3738,
                3737,
                1801,
                1510,
                3955,
                8856,
                8879,
                3127,
                9404,
                3503,
                3128,
                5341,
                6266,
                5676,
                5972,
                5967,
                4709,
                9200,
                5930,
                1853,
                1847,
                2127,
                2128,
                2764,
                2122,
                2123,
                2434,
                5315,
                3123,
                3119,
                344,
                3142,
                3138,
                2274,
                1852,
                1846,
                4361,
                2300,
                4331,
                4337,
                5496,
                1884,
                1883,
                3896,
                3899,
                3484,
                1825,
                1824,
                4291,
                4290,
                4287,
                4286,
                1655,
                6112,
                136,
                326,
                1478,
                3461,
                9999,
                5216,
                5211,
                5417,
                5455,
                5450,
                6320,
                5411,
                4842,
                1356,
                3329,
                1717,
                1713,
                4018,
                4045,
                4572,
                1702,
                1701,
                1716,
                3962,
                3963,
                1712,
                2180,
                921,
                918,
                749,
                746,
                8788,
                3772,
                5577,
                920,
                751,
                748,
                745,
                867,
                891,
                3100,
                868,
                892,
                5583,
                5589,
                5565,
                5571,
                1287,
                9006,
                1956,
                1957,
                6355,
                6153,
                1800,
                8849,
                8844,
                3541,
                3144,
                8868,
                8863,
                3813,
                3540,
                2523,
                3808,
                5489,
                368,
                369,
                1332,
                1333,
                2043,
                2888,
                5860,
                5502,
                5861,
                1210,
                1216,
                276,
                277,
                4191,
                4182,
                9284,
                9285,
                4522,
                5344,
                9162,
                2906,
                2071,
                1575,
                6258,
                6257,
                1574,
                3296,
                3189,
                3211,
                3291,
                6367,
                6368,
                3208,
                3205,
                1253,
                1259,
                2355,
                2333,
                2136,
                598,
                3387,
                1892,
                1891,
                3380,
                2340,
                2341,
                2345,
                2321,
                291,
                1741,
                535,
                536,
                491,
                489,
                1015,
                1018,
                1021,
                1009,
                1206,
                1205,
                1014,
                1017,
                1020,
                1023,
                1530,
                1314,
                199,
                6469,
                4919,
                6137,
                2138,
                2774,
                2778,
                6017,
                6011,
                4711,
                4710,
                1728,
                388,
                8831,
                8665,
                8830,
                4886,
                2204,
                2209,
                2214,
                2406,
                177,
                153,
                158,
                163,
                4734,
                2142,
                2146,
                1255,
                1272,
                4748,
                4747,
                6244,
                631,
                4918,
                6353,
                6348,
                1817,
                1004,
                4442,
                8920,
                9030,
                5507,
                1505,
                9042,
                6356,
                6352,
                6347,
                4380,
                1506,
                4237,
                5710,
                6049,
                6043,
                4213,
                6069,
                6063,
                4735,
                8590,
                224,
                4433,
                5526,
                3295,
                4052,
                3320,
                4063,
                4378,
                5246,
                5484,
                5485,
                6235,
                9124,
                9119,
                1901,
                4736,
                2181,
                191,
                186,
                3926,
                1085,
                2459,
                211,
                206,
                1907,
                4087,
                847,
                3382,
                2790,
                1444,
                937,
                3401,
                3397,
                3420,
                3416,
                6283,
                6277,
                6282,
                5438,
                6276,
                4437,
                4436,
                3056,
                4954,
                1837,
                4953,
                5992,
                1168,
                5991,
                3184,
                216,
                217,
                1198,
                1357,
                4715,
                4714,
                2534,
                2539,
                1673,
                1674,
                2562,
                2567,
                2535,
                2540,
                2563,
                2568,
                2565,
                2560,
                2537,
                2532,
                8928,
                4422,
                4573,
                6091,
                6086,
                6057,
                6083,
                5871,
                5866,
                4270,
                5528,
                2754,
                633,
                6280,
                6281,
                6274,
                6275,
                5660,
                723,
                718,
                934,
                3300,
                3301,
                4868,
                4008,
                4003,
                4872,
                9881,
                4030,
                4025,
                1903,
                2522,
                8899,
                1877,
                917,
                120,
                142,
                106,
                129,
                6324,
                4113,
                4135,
                1607,
                6323,
                5724,
                5723,
                2390,
                330,
                348,
                119,
                141,
                105,
                128,
                5868,
                5873,
                4322,
                5440,
                5027,
                6325,
                4085,
                2860,
                8714,
                9279,
                9278,
                6088,
                6093,
                3856,
                2188,
                827,
                1024,
                1043,
                960,
                959,
                8677,
                2921,
                8672,
                4827,
                1441,
                1465,
                2236,
                2235,
                4076,
                9975,
                9981,
                9987,
                171,
                4297,
                4869,
                6295,
                6296,
                511,
                512,
                4873,
                4618,
                1405,
                678,
                677,
                1400,
                8642,
                8643,
                809,
                805,
                3403,
                3399,
                3422,
                3418,
                4880,
                97,
                114,
                463,
                2234,
                4781,
                2952,
                2977,
                1144,
                2193,
                1271,
                1270,
                2197,
                4763,
                3463,
                5852,
                5846,
                2914,
                2915,
                6138,
                2842,
                4944,
                4943,
                2490,
                4548,
                3269,
                4375,
                4371,
                3150,
                110,
                109,
                3712,
                2817,
                721,
                716,
                2900,
                2899,
                720,
                715,
                2642,
                5693,
                2184,
                8699,
                1153,
                9128,
                6254,
                6310,
                9129,
                8919,
                6053,
                6026,
                6031,
                6036,
                396,
                395,
                5763,
                3191,
                3188,
                6158,
                8611,
                8605,
                8625,
                8619,
                3210,
                3207,
                1422,
                4585,
                4284,
                4285,
                5345,
                1028,
                1033,
                2117,
                759,
                754,
                1094,
                1093,
                779,
                774,
                406,
                429,
                8789,
                425,
                421,
                787,
                800,
                786,
                799,
                8985,
                8989,
                8970,
                8974,
                5410,
                5614,
                5619,
                5416,
                4777,
                1394,
                1395,
                2625,
                2620,
                5596,
                5601,
                8735,
                3324,
                8884,
                2583,
                3383,
                394,
                2584,
                4299,
                6253,
                5475,
                5343,
                2185,
                5743,
                4576,
                4577,
                1426,
                1425,
                4933,
                2543,
                2549,
                5781,
                3055,
                9888,
                9884,
                4543,
                2322,
                2342,
                2765,
                9889,
                9885,
                3172,
                522,
                379,
                9871,
                9867,
                1449,
                9872,
                1965,
                9868,
                5578,
                520,
                519,
                5314,
                5110,
                3195,
                5412,
                2730,
                2735,
                5386,
                6145,
                6119,
                4726,
                4725,
                5959,
                5958,
                5728,
                5733,
                5727,
                5732,
                4697,
                4350,
                4718,
                3872,
                3867,
                2518,
                1044,
                1042,
                1527,
                4233,
                4232,
                2283,
                2304,
                2289,
                2286,
                4489,
                4463,
                4479,
                4485,
                138,
                137,
                4520,
                5141,
                5113,
                1172,
                4519,
                1288,
                5914,
                5913,
                3965,
                3964,
                2314,
                2484,
                3703,
                3883,
                3893,
                3888,
                1942,
                1947,
                4362,
                1941,
                1946,
                4768,
                2639,
                2814,
                5879,
                3018,
                1087,
                2745,
                6311,
                6217,
                9159,
                1998,
                2025,
                2015,
                2020,
                3882,
                3892,
                3887,
                2416,
                2389,
                3538,
                1748,
                1744,
                4785,
                4988,
                1448,
                547,
                569,
                560,
                584,
                3327,
                5585,
                5591,
                5563,
                5569,
                5613,
                5618,
                610,
                5595,
                5600,
                1493,
                4671,
                5775,
                609,
                2798,
                1565,
                2632,
                3252,
                3257,
                3235,
                3240,
                2733,
                2755,
                4645,
                1976,
                1972,
                1968,
                1992,
                9900,
                4774,
                9899,
                9966,
                4706,
                5261,
                5260,
                3029,
                3026,
                2215,
                2210,
                2407,
                2205,
                2652,
                1250,
                2216,
                2211,
                438,
                443,
                2408,
                2206,
                2102,
                3409,
                2656,
                2581,
                168,
                174,
                9978,
                9984,
                2747,
                1095,
                1096,
                2132,
                2651,
                4407,
                4402,
                4417,
                4412,
                4235,
                2655,
                4211,
                4853,
                3566,
                3571,
                5976,
                5459,
                4993,
                3335,
                6117,
                6143,
                5244,
                4617,
                1319,
                3111,
                3112,
                2829,
                2826,
                4294,
                4564,
                4565,
                3924,
                2828,
                2825,
                9945,
                9940,
                2494,
                9960,
                9955,
                4460,
                4459,
                3199,
                3223,
                3226,
                3222,
                2940,
                2936,
                2960,
                2956,
                91,
                93,
                92,
                94,
                203,
                103,
                89,
                596,
                104,
                90,
                3443,
                2896,
                2897,
                3095,
                3096,
                2767,
                2768,
                5102,
                4278,
                4283,
                1494,
                1391,
                2187,
                1335,
                1334,
                5962,
                6107,
                5428,
                4105,
                4125,
                628,
                258,
                253,
                236,
                231,
                4119,
                4118,
                6212,
                3109,
                3110,
                331,
                332,
                2544,
                2550,
                557,
                562,
                556,
                561,
                6271,
                544,
                549,
                3766,
                3438,
                3433,
                3428,
                3455,
                543,
                548,
                577,
                578,
                5434,
                1497,
                675,
                2531,
                2542,
                9967,
                5275,
                5280,
                3313,
                3308,
                9964,
                3027,
                5281,
                5276,
                5193,
                1826,
                4514,
                5503,
                6346,
                6351,
                1791,
                550,
                545,
                563,
                558,
                4511,
                5813,
                5786,
                5809,
                5804,
                2517,
                880,
                881,
                8837,
                8838,
                762,
                757,
                6287,
                5885,
                5890,
                752,
                777,
                572,
                3392,
                3366,
                5537,
                3196,
                3355,
                3361,
                2492,
                3391,
                3365,
                3354,
                3360,
                5191,
                5190,
                3715,
                733,
                3044,
                3048,
                3032,
                3036,
                4377,
                4373,
                1654,
                3869,
                640,
                1001,
                156,
                161,
                175,
                180,
                157,
                162,
                176,
                181,
                5039,
                1767,
                5174,
                5964,
                2930,
                4131,
                4130,
                4339,
                5176,
                4319,
                5182,
                5177,
                5183,
                1402,
                1273,
                1256,
                4778,
                5160,
                1468,
                593,
                5456,
                2225,
                2224,
                6019,
                6013,
                6059,
                6085,
                2743,
                2744,
                6060,
                6066,
                6040,
                6046,
                3713,
                1358,
                713,
                2108,
                1053,
                2109,
                1052,
                1059,
                1039,
                1058,
                1038,
                1154,
                1470,
                2961,
                2957,
                2941,
                2937,
                5539,
                4465,
                2998,
                3002,
                2040,
                1683,
                1684,
                2999,
                3003,
                3775,
                3799,
                2555,
                5443,
                2376,
                2570,
[truncated: 1,844,636 more chars]
