# Supplementary material for: Dataset for time-lapse ultrasonic tomography of a granite slab under uniaxial compression test
Source: Data Brief. 2018 Aug 30;20:614–6. doi: 10.1016/j.dib.2018.08.151 (PMC6128094; doi:10.1016/j.dib.2018.08.151)
Supplement: Supplementary file 2 — Supplementary material [file mmc2.zip › data/OVERVIEW.txt]

1. Ultrasonic tomography data

2. stress-strain data from the uniaxial compression test

3. FDEM model (created and ran with software package Irazu 2.0.0 by Geomechanica Inc.)

4. Simulated AE data from the FDEM model (data structure explained in source_file_structure.txt)
