# Supplementary material for: Dataset for time-lapse ultrasonic tomography of a granite slab under uniaxial compression test
Source: Data Brief. 2018 Aug 30;20:614–6. doi: 10.1016/j.dib.2018.08.151 (PMC6128094; doi:10.1016/j.dib.2018.08.151)
Supplement: Supplementary file 2 — Supplementary material [file mmc2.zip › data/source_file_structure.txt]

Column  Value                           Unit

(1) 	x1				mm

(2) 	y1				mm

(3) 	z1				mm

(4) 	x2				mm

(5) 	y2				mm

(6) 	z2				mm

(7) 	x3				mm

(8) 	y3				mm

(9) 	z3				mm

(10) 	x4				mm

(11) 	y4				mm

(12) 	z4				mm

(13) 	Event energy			nanoJ

(14) 	Event time step			-

(15) 	Failure mode			-

(16) 	Failure time step		-

(17) 	Kinetic energy at failure	nanoJ

(18) 	Kinetic energy at yielding	nanoJ

(19) 	Yeilding time step		-	

(20) 	xc				mm

(21) 	yc				mm

(22) 	zc				mm


Notes:

1. Each cohesive crack element has four nodes. Their x, y, and z coordinates are indicated by subscriptions. In a conterclockwise order.

2. xc, yc, and zc represent the geometrical mean point of the four nodes.
