# Supplementary material for: Dataset for time-lapse ultrasonic tomography of a granite slab under uniaxial compression test
Source: Data Brief. 2018 Aug 30;20:614–6. doi: 10.1016/j.dib.2018.08.151 (PMC6128094; doi:10.1016/j.dib.2018.08.151)
Supplement: Supplementary file 2 — Supplementary material [file mmc2.zip › data/Ultrasonic_Tomo_data/README.txt]

1. Seven stages of ultrasonic tomography at different forces (Force) that resulted in stress levels of 0, 20, 40, 60, 80, 100, and 120 MPa.

2. At each stage, seismogram data for each transducer-receiver pair is stored in one text file.

3. Naming convention: (Force)kn_transducer#_receiver#_TestTime.txt.
