# Supplementary material for: Dataset for time-lapse ultrasonic tomography of a granite slab under uniaxial compression test
Source: Data Brief. 2018 Aug 30;20:614–6. doi: 10.1016/j.dib.2018.08.151 (PMC6128094; doi:10.1016/j.dib.2018.08.151)
Supplement: Supplementary file 2 — Supplementary material [file mmc2.zip › data/Ultrasonic_Tomo_data/Stage_1_0kn/Force_0kn_1_12_16875593.txt]

SOURCE FILE NAME: D:\ct_20141122\ct201411221m100v0kn_sh_12_12_a.TDA
DATE: Saturday, November 22, 2014
TIME: 11:24:48
SAMPLE INTERVAL (Seconds):   0.0000001000
SIGNAL UNITS: volts
TIME UNITS: Seconds
DATA TYPE: WAVEFORM
NUMBER OF DATA POINTS PER WAVEFORM: 1024
CHANNEL NUMBER: 1
HIT NUMBER: 1
TIME OF TEST:  16.8755932500

-0.00061035
-0.00030518
 0.00000000
 0.00030518
 0.00030518
 0.00030518
 0.00000000
-0.00030518
-0.00091553
-0.00152588
-0.00213623
-0.00213623
-0.00183105
-0.00122070
-0.00061035
-0.00030518
-0.00030518
-0.00061035
-0.00061035
-0.00030518
 0.00000000
 0.00000000
 0.00000000
-0.00030518
-0.00091553
-0.00122070
-0.00152588
-0.00183105
-0.00183105
-0.00183105
-0.00213623
-0.00213623
-0.00183105
-0.00091553
 0.00030518
 0.00152588
 0.00213623
 0.00213623
 0.00091553
-0.00030518
-0.00091553
-0.00122070
-0.00122070
-0.00152588
-0.00183105
-0.00274658
-0.00335693
-0.00396729
-0.00366211
-0.00305176
-0.00213623
-0.00122070
-0.00061035
 0.00000000
 0.00030518
 0.00030518
 0.00030518
-0.00030518
-0.00122070
-0.00213623
-0.00305176
-0.00335693
-0.00305176
-0.00213623
-0.00152588
-0.00091553
-0.00061035
-0.00061035
-0.00122070
-0.00152588
-0.00152588
-0.00152588
-0.00152588
-0.00152588
-0.00152588
-0.00122070
-0.00122070
-0.00122070
-0.00122070
-0.00152588
-0.00152588
-0.00152588
-0.00061035
 0.00030518
 0.00152588
 0.00274658
 0.00274658
 0.00213623
 0.00122070
 0.00030518
-0.00030518
 0.00000000
 0.00061035
 0.00061035
 0.00030518
-0.00030518
-0.00091553
-0.00091553
-0.00061035
 0.00030518
 0.00091553
 0.00152588
 0.00183105
 0.00213623
 0.00274658
 0.00305176
 0.00305176
 0.00244141
 0.00152588
 0.00000000
-0.00091553
-0.00122070
-0.00091553
 0.00000000
 0.00061035
 0.00061035
 0.00030518
-0.00030518
-0.00030518
 0.00000000
 0.00091553
 0.00152588
 0.00152588
 0.00122070
 0.00061035
-0.00030518
-0.00061035
-0.00061035
-0.00061035
-0.00091553
-0.00152588
-0.00213623
-0.00183105
-0.00061035
 0.00091553
 0.00183105
 0.00213623
 0.00152588
 0.00000000
-0.00122070
-0.00183105
-0.00152588
-0.00091553
-0.00030518
 0.00000000
-0.00061035
-0.00122070
-0.00152588
-0.00122070
 0.00000000
 0.00091553
 0.00183105
 0.00213623
 0.00183105
 0.00152588
 0.00122070
 0.00091553
 0.00030518
-0.00061035
-0.00183105
-0.00244141
-0.00213623
-0.00152588
-0.00061035
-0.00030518
-0.00030518
-0.00061035
-0.00061035
-0.00030518
 0.00000000
 0.00061035
 0.00091553
 0.00122070
 0.00091553
 0.00091553
 0.00061035
 0.00061035
 0.00030518
 0.00000000
-0.00061035
-0.00152588
-0.00213623
-0.00213623
-0.00091553
 0.00061035
 0.00183105
 0.00213623
 0.00152588
 0.00061035
 0.00030518
 0.00030518
 0.00061035
 0.00122070
 0.00122070
 0.00030518
-0.00030518
-0.00122070
-0.00122070
-0.00091553
-0.00030518
 0.00030518
 0.00030518
 0.00030518
 0.00030518
 0.00091553
 0.00122070
 0.00091553
 0.00000000
-0.00152588
-0.00305176
-0.00366211
-0.00335693
-0.00274658
-0.00152588
-0.00091553
-0.00091553
-0.00091553
-0.00091553
-0.00061035
 0.00000000
 0.00091553
 0.00122070
 0.00061035
 0.00000000
-0.00091553
-0.00152588
-0.00183105
-0.00183105
-0.00213623
-0.00274658
-0.00335693
-0.00366211
-0.00274658
-0.00122070
 0.00061035
 0.00183105
 0.00213623
 0.00122070
 0.00000000
-0.00122070
-0.00152588
-0.00091553
 0.00000000
 0.00061035
 0.00061035
-0.00030518
-0.00122070
-0.00183105
-0.00183105
-0.00122070
-0.00061035
-0.00030518
-0.00061035
-0.00030518
 0.00000000
 0.00030518
 0.00061035
 0.00030518
-0.00030518
-0.00091553
-0.00122070
-0.00091553
-0.00030518
 0.00061035
 0.00122070
 0.00122070
 0.00091553
 0.00030518
 0.00000000
 0.00061035
 0.00122070
 0.00183105
 0.00152588
 0.00122070
 0.00091553
 0.00061035
 0.00061035
 0.00030518
-0.00030518
-0.00122070
-0.00183105
-0.00183105
-0.00122070
 0.00030518
 0.00183105
 0.00305176
 0.00335693
 0.00244141
 0.00122070
 0.00061035
 0.00030518
 0.00061035
 0.00122070
 0.00122070
 0.00061035
-0.00061035
-0.00183105
-0.00213623
-0.00183105
-0.00122070
-0.00030518
 0.00030518
 0.00061035
 0.00061035
 0.00091553
 0.00091553
 0.00061035
 0.00000000
-0.00091553
-0.00152588
-0.00152588
-0.00122070
-0.00030518
 0.00061035
 0.00091553
 0.00061035
-0.00030518
-0.00091553
-0.00091553
-0.00061035
 0.00030518
 0.00030518
 0.00000000
-0.00091553
-0.00152588
-0.00152588
-0.00122070
-0.00061035
-0.00061035
-0.00091553
-0.00152588
-0.00213623
-0.00183105
-0.00061035
 0.00061035
 0.00152588
 0.00122070
 0.00061035
 0.00000000
-0.00030518
 0.00030518
 0.00122070
 0.00152588
 0.00122070
 0.00030518
-0.00122070
-0.00244141
-0.00274658
-0.00213623
-0.00091553
 0.00000000
 0.00061035
 0.00030518
 0.00030518
 0.00030518
 0.00091553
 0.00122070
 0.00091553
 0.00030518
-0.00061035
-0.00152588
-0.00183105
-0.00183105
-0.00152588
-0.00122070
-0.00122070
-0.00152588
-0.00152588
-0.00122070
-0.00061035
 0.00030518
 0.00091553
 0.00091553
 0.00061035
 0.00000000
 0.00000000
 0.00000000
 0.00000000
-0.00030518
-0.00091553
-0.00152588
-0.00152588
-0.00091553
 0.00030518
 0.00122070
 0.00152588
 0.00091553
 0.00000000
-0.00122070
-0.00152588
-0.00152588
-0.00061035
-0.00030518
-0.00061035
-0.00183105
-0.00305176
-0.00366211
-0.00335693
-0.00244141
-0.00091553
 0.00000000
 0.00000000
-0.00030518
-0.00061035
-0.00030518
 0.00030518
 0.00061035
 0.00030518
-0.00030518
-0.00091553
-0.00152588
-0.00152588
-0.00122070
-0.00091553
-0.00061035
-0.00091553
-0.00152588
-0.00152588
-0.00091553
 0.00000000
 0.00091553
 0.00152588
 0.00152588
 0.00122070
 0.00061035
 0.00030518
 0.00030518
 0.00061035
 0.00061035
 0.00000000
-0.00091553
-0.00183105
-0.00213623
-0.00183105
-0.00061035
 0.00030518
 0.00061035
 0.00030518
-0.00030518
-0.00061035
 0.00000000
 0.00091553
 0.00152588
 0.00152588
 0.00091553
 0.00000000
-0.00061035
-0.00061035
 0.00000000
 0.00122070
 0.00213623
 0.00305176
 0.00305176
 0.00274658
 0.00244141
 0.00213623
 0.00213623
 0.00183105
 0.00122070
 0.00061035
-0.00030518
-0.00061035
-0.00061035
 0.00000000
 0.00000000
 0.00000000
 0.00000000
-0.00030518
 0.00000000
 0.00061035
 0.00122070
 0.00152588
 0.00122070
 0.00091553
 0.00030518
-0.00030518
-0.00061035
-0.00061035
-0.00030518
-0.00030518
-0.00030518
-0.00030518
-0.00030518
 0.00000000
 0.00030518
 0.00061035
 0.00091553
 0.00091553
 0.00091553
 0.00122070
 0.00183105
 0.00213623
 0.00244141
 0.00213623
 0.00152588
 0.00061035
-0.00030518
-0.00030518
 0.00000000
 0.00061035
 0.00122070
 0.00122070
 0.00091553
 0.00030518
 0.00000000
 0.00000000
 0.00000000
 0.00030518
 0.00000000
-0.00030518
-0.00061035
-0.00061035
-0.00061035
-0.00030518
-0.00030518
-0.00061035
-0.00091553
-0.00091553
-0.00061035
 0.00030518
 0.00122070
 0.00183105
 0.00183105
 0.00122070
 0.00030518
-0.00030518
-0.00061035
-0.00061035
-0.00061035
-0.00061035
-0.00122070
-0.00152588
-0.00152588
-0.00091553
-0.00030518
 0.00030518
 0.00030518
 0.00000000
 0.00000000
-0.00030518
 0.00000000
 0.00030518
 0.00000000
-0.00061035
-0.00152588
-0.00244141
-0.00305176
-0.00274658
-0.00183105
-0.00122070
-0.00091553
-0.00091553
-0.00152588
-0.00213623
-0.00213623
-0.00183105
-0.00152588
-0.00122070
-0.00122070
-0.00122070
-0.00122070
-0.00091553
-0.00061035
-0.00030518
-0.00061035
-0.00122070
-0.00152588
-0.00152588
-0.00122070
-0.00091553
-0.00030518
 0.00000000
-0.00030518
-0.00091553
-0.00152588
-0.00183105
-0.00183105
-0.00152588
-0.00152588
-0.00183105
-0.00213623
-0.00244141
-0.00183105
-0.00152588
-0.00091553
-0.00122070
-0.00152588
-0.00183105
-0.00183105
-0.00122070
-0.00030518
 0.00030518
 0.00000000
-0.00061035
-0.00152588
-0.00183105
-0.00183105
-0.00152588
-0.00122070
-0.00091553
-0.00061035
-0.00061035
 0.00000000
 0.00030518
 0.00061035
 0.00030518
 0.00000000
-0.00061035
-0.00061035
-0.00061035
-0.00030518
 0.00030518
 0.00061035
 0.00030518
-0.00030518
-0.00122070
-0.00183105
-0.00152588
-0.00061035
 0.00030518
 0.00030518
 0.00000000
-0.00091553
-0.00152588
-0.00183105
-0.00152588
-0.00091553
-0.00030518
-0.00030518
-0.00061035
-0.00091553
-0.00061035
 0.00030518
 0.00152588
 0.00213623
 0.00152588
 0.00091553
 0.00030518
-0.00030518
-0.00061035
 0.00000000
 0.00061035
-0.00427246
-0.02471924
-0.07110596
-0.14373779
-0.22552490
-0.28594971
-0.29815674
-0.25787354
-0.19287109
-0.14831543
-0.15380859
-0.19592285
-0.21881104
-0.16479492
-0.02349854
 0.14770508
 0.25573730
 0.24017334
 0.12268066
-0.00610352
-0.05096436
 0.01922607
 0.15319824
 0.25939941
 0.27221680
 0.19042969
 0.07049561
-0.01403809
-0.01739502
 0.05737305
 0.16174316
 0.23132324
 0.22399902
 0.14526367
 0.04394531
-0.01800537
-0.00701904
 0.06378174
 0.14617920
 0.18981934
 0.17089844
 0.10467529
 0.03082275
-0.00854492
 0.00640869
 0.06408691
 0.12664795
 0.15441895
 0.13031006
 0.07049561
 0.01220703
-0.01190186
 0.00732422
 0.05279541
 0.09368896
 0.10528564
 0.08117676
 0.03448486
-0.00854492
-0.02593994
-0.00976563
 0.02624512
 0.05615234
 0.05920410
 0.03204346
-0.00885010
-0.03997803
-0.04608154
-0.02777100
 0.00061035
 0.02075195
 0.02044678
 0.00000000
-0.02807617
-0.04821777
-0.04852295
-0.02990723
-0.00457764
 0.01190186
 0.00946045
-0.00885010
-0.03143311
-0.04425049
-0.04028320
-0.02380371
-0.00610352
 0.00152588
-0.00488281
-0.02136230
-0.03814697
-0.04608154
-0.04211426
-0.03051758
-0.01953125
-0.01647949
-0.02380371
-0.03753662
-0.04974365
-0.05432129
-0.04943848
-0.03967285
-0.03143311
-0.03021240
-0.03692627
-0.04730225
-0.05523682
-0.05615234
-0.05004883
-0.04119873
-0.03448486
-0.03326416
-0.03753662
-0.04425049
-0.04882813
-0.04852295
-0.04394531
-0.03692627
-0.03204346
-0.03082275
-0.03356934
-0.03814697
-0.04089355
-0.03997803
-0.03570557
-0.03051758
-0.02716064
-0.02716064
-0.03021240
-0.03417969
-0.03662109
-0.03631592
-0.03387451
-0.03112793
-0.03021240
-0.03234863
-0.03601074
-0.04028320
-0.04211426
-0.04089355
-0.03692627
-0.03265381
-0.03021240
-0.03082275
-0.03326416
-0.03570557
-0.03601074
-0.03356934
-0.02899170
-0.02502441
-0.02258301
-0.02258301
-0.02380371
-0.02441406
-0.02319336
-0.02014160
-0.01647949
-0.01373291
-0.01312256
-0.01434326
-0.01586914
-0.01708984
-0.01647949
-0.01525879
-0.01403809
-0.01373291
-0.01434326
-0.01586914
-0.01647949
-0.01617432
-0.01464844
-0.01312256
-0.01190186
-0.01190186
-0.01251221
-0.01342773
-0.01342773
-0.01251221
-0.01068115
-0.00885010
-0.00732422
-0.00671387
-0.00610352
-0.00549316
-0.00457764
-0.00366211
-0.00244141
-0.00122070
 0.00030518
 0.00183105
 0.00335693
 0.00518799
 0.00640869
 0.00732422
 0.00793457
 0.00793457
 0.00793457
 0.00823975
 0.00885010
 0.00946045
 0.00976563
 0.00915527
 0.00793457
 0.00671387
 0.00579834
 0.00579834
 0.00579834
 0.00610352
 0.00640869
 0.00640869
 0.00671387
 0.00732422
 0.00854492
 0.00976563
 0.01037598
 0.01068115
 0.01037598
 0.01068115
 0.01159668
 0.01373291
 0.01617432
 0.01800537
 0.01922607
 0.01922607
 0.01861572
 0.01861572
 0.01892090
 0.02014160
 0.02075195
 0.02105713
 0.02044678
 0.01922607
 0.01800537
 0.01708984
 0.01708984
 0.01708984
 0.01678467
 0.01617432
 0.01556396
 0.01495361
 0.01495361
 0.01556396
 0.01647949
 0.01708984
 0.01678467
 0.01617432
 0.01495361
 0.01434326
 0.01464844
 0.01586914
 0.01678467
 0.01770020
 0.01770020
 0.01739502
 0.01739502
 0.01739502
 0.01800537
 0.01892090
 0.01953125
 0.01983643
 0.02014160
 0.02044678
 0.02075195
 0.02105713
 0.02105713
 0.02075195
 0.02014160
 0.01953125
 0.01953125
 0.01953125
 0.01953125
 0.01953125
 0.01892090
 0.01770020
 0.01647949
 0.01525879
 0.01495361
 0.01525879
 0.01556396
 0.01586914
 0.01556396
 0.01525879
 0.01525879
 0.01556396
 0.01586914
 0.01647949
 0.01617432
 0.01617432
 0.01586914
 0.01647949
 0.01739502
 0.01892090
 0.02014160
 0.02014160
 0.01922607
 0.01739502
 0.01586914
 0.01495361
 0.01495361
 0.01586914
 0.01617432
 0.01556396
 0.01434326
 0.01281738
 0.01220703
 0.01220703
 0.01281738
 0.01342773
 0.01373291
 0.01342773
 0.01251221
 0.01220703
 0.01159668
 0.01129150
 0.01098633
 0.01007080
 0.00915527
 0.00823975
 0.00823975
 0.00885010
 0.01007080
 0.01098633
 0.01098633
 0.01007080
 0.00885010
 0.00793457
 0.00732422
 0.00762939
 0.00823975
 0.00854492
 0.00823975
 0.00762939
 0.00701904
 0.00671387
 0.00671387
 0.00701904
 0.00671387
 0.00640869
 0.00579834
 0.00518799
 0.00488281
 0.00488281
 0.00488281
 0.00457764
 0.00335693
 0.00183105
 0.00030518
-0.00030518
-0.00030518
 0.00061035
 0.00152588
 0.00152588
 0.00122070
 0.00030518
 0.00000000
 0.00030518
 0.00091553
 0.00122070
 0.00152588
 0.00122070
 0.00091553
 0.00091553
 0.00061035
 0.00030518
-0.00061035
-0.00152588
-0.00274658
-0.00366211
-0.00366211
-0.00335693
-0.00274658
-0.00244141
-0.00305176
-0.00396729
-0.00518799
-0.00549316
-0.00518799
-0.00427246
-0.00366211
-0.00335693
-0.00396729
-0.00457764
-0.00518799
-0.00549316
-0.00549316
-0.00518799
-0.00518799
-0.00549316
-0.00579834
-0.00579834
-0.00518799
-0.00457764
-0.00396729
-0.00457764
-0.00579834
-0.00762939
-0.00885010
-0.00946045
-0.00885010
-0.00793457
-0.00701904
-0.00671387
-0.00732422
-0.00793457
-0.00823975
-0.00793457
-0.00732422
-0.00671387
-0.00671387
-0.00732422
-0.00854492
-0.00946045
-0.00976563
-0.01007080
-0.01007080
-0.01037598
-0.01068115
-0.01098633
-0.01098633
-0.01007080
-0.00854492
-0.00762939
-0.00732422
-0.00793457
-0.00885010
-0.00976563
-0.01007080
-0.01007080
-0.00976563
-0.00946045
-0.00976563
-0.01037598
-0.01129150
-0.01159668
-0.01190186
-0.01251221
-0.01312256
-0.01342773
-0.01373291
-0.01312256
-0.01220703
-0.01159668
-0.01159668
-0.01220703
-0.01342773
-0.01434326
-0.01495361
-0.01556396
-0.01556396
-0.01525879
-0.01525879
-0.01586914
-0.01678467
-0.01831055
-0.01953125
-0.02044678
-0.02136230
-0.02197266
-0.02288818
-0.02380371
-0.02471924
-0.02593994
-0.02716064
-0.02838135
-0.02929688
-0.02929688
-0.02838135
-0.02624512
-0.02349854
-0.01953125
-0.01556396
-0.01098633
-0.00610352
-0.00152588
 0.00366211
 0.00854492
 0.01403809
 0.01983643
 0.02532959
 0.03051758
 0.03509521
 0.03906250
 0.04272461
 0.04608154
 0.04882813
 0.05065918
 0.05126953
 0.05096436
 0.05004883
 0.04882813
 0.04699707
 0.04425049
 0.04028320
 0.03448486
 0.02746582
 0.02014160
 0.01281738
 0.00640869
 0.00061035
-0.00488281
-0.01129150
-0.01800537
-0.02563477
-0.03295898
-0.03967285
-0.04516602
-0.05004883
-0.05432129
-0.05889893
-0.06378174
-0.06866455
-0.07324219
-0.07751465
-0.08087158
-0.08392334
-0.08666992
-0.08880615
-0.09033203
-0.09094238
-0.09033203
-0.08850098
-0.08575439
-0.08239746
-0.07843018
-0.07385254
-0.06774902
-0.06042480
-0.05126953
-0.04058838
-0.02899170
-0.01708984
-0.00457764
 0.00854492
 0.02227783
 0.03631592
 0.05035400
 0.06347656
 0.07568359
 0.08666992
 0.09613037
 0.10406494
 0.10925293
 0.11169434
 0.11077881
 0.10681152
 0.09979248
 0.09094238
 0.07995605
 0.06744385
 0.05340576
 0.03784180
 0.02136230
 0.00457764
-0.01220703
-0.02777100
-0.04211426
-0.05462646
-0.06500244
-0.07385254
-0.08056641
-0.08483887
-0.08636475
-0.08544922
-0.08209229
-0.07629395
-0.06805420
-0.05767822
-0.04547119
-0.03204346
-0.01800537
-0.00457764
 0.00823975
 0.01983643
 0.02990723
 0.03875732
 0.04577637
 0.05096436
 0.05432129
 0.05523682
 0.05371094
 0.05035400
 0.04516602
 0.03906250
 0.03173828
 0.02380371
 0.01495361
 0.00640869
-0.00183105
-0.00854492
-0.01373291
-0.01739502
-0.01953125
-0.02044678
-0.01953125
-0.01678467
-0.01190186
-0.00488281
 0.00396729
 0.01403809
 0.02471924
 0.03509521
 0.04455566
 0.05340576
 0.06134033
 0.06805420
 0.07324219
 0.07568359
 0.07476807
 0.06988525
 0.06134033
 0.04974365
 0.03479004
 0.01739502
-0.00274658
-0.02532959
-0.04974365
-0.07446289
-0.09887695
-0.12176514
-0.14251709
-0.16082764
-0.17608643
-0.18768311
-0.19470215
-0.19653320
-0.19256592
-0.18249512
-0.16693115
-0.14556885
-0.11932373
-0.08789063
-0.05187988
-0.01251221
 0.02960205
 0.07324219
 0.11718750
 0.15991211
 0.20050049
 0.23742676
 0.27069092
 0.29968262
 0.32287598
 0.33905029
 0.34515381
 0.34057617
 0.32653809
 0.30426025
 0.27648926
 0.24291992
 0.20355225
 0.15777588
 0.10681152
 0.05218506
-0.00366211
-0.05920410
-0.11352539
-0.16540527
-0.21362305
-0.25726318
-0.29541016
-0.32684326
-0.35034180
-0.36468506
-0.36895752
-0.36346436
-0.34851074
-0.32440186
-0.29235840
-0.25299072
-0.20660400
-0.15472412
-0.09765625
-0.03692627
 0.02593994
 0.08850098
 0.14862061
 0.20568848
 0.25909424
 0.30731201
 0.34820557
 0.37963867
 0.40069580
 0.41168213
 0.41320801
 0.40466309
 0.38543701
 0.35583496
 0.31768799
 0.27343750
 0.22552490
 0.17425537
 0.11962891
 0.06256104
 0.00488281
-0.05126953
-0.10345459
-0.15045166
-0.19134521
-0.22491455
-0.25146484
-0.27008057
-0.28106689
-0.28442383
-0.28015137
-0.26855469
-0.24993896
-0.22613525
-0.19775391
-0.16601563
-0.13153076
-0.09613037
-0.06011963
-0.02532959
 0.00701904
 0.03662109
 0.06195068
 0.08300781
 0.09948730
 0.11077881
 0.11688232
 0.11718750
 0.11138916
 0.10009766
 0.08422852
 0.06408691
 0.04089355
 0.01525879
-0.01251221
-0.04119873
-0.06958008
-0.09643555
-0.12023926
-0.14068604
-0.15655518
-0.16754150
-0.17303467
-0.17242432
-0.16510010
-0.15106201
-0.13061523
-0.10437012
-0.07354736
-0.03906250
-0.00244141
 0.03601074
 0.07476807
 0.11322021
 0.14923096
 0.18157959
 0.20843506
 0.22918701
 0.24322510
 0.25024414
 0.24993896
 0.24230957
 0.22705078
 0.20385742
 0.17364502
 0.13641357
 0.09399414
 0.04791260
-0.00030518
-0.05004883
-0.10040283
-0.14923096
-0.19409180
-0.23254395
-0.26458740
-0.28991699
-0.30883789
-0.31951904
-0.32073975
-0.31158447
-0.29357910
-0.26763916
-0.23406982
-0.19378662
-0.14739990
-0.09704590
-0.04425049
 0.01007080
 0.06561279
 0.12023926
 0.17181396
 0.21881104
 0.26000977
 0.29510498
 0.32409668
 0.34515381
 0.35736084
 0.35888672
 0.34973145
 0.33020020
 0.30181885
 0.26672363
 0.22735596
 0.18432617
 0.13885498
 0.09063721
 0.04150391
-0.00640869
-0.05065918
-0.08972168
-0.12268066
-0.14862061
-0.16784668
-0.18005371
-0.18585205
-0.18524170
-0.17852783
-0.16571045
-0.14770508
-0.12664795
-0.10375977
-0.08056641
-0.05706787
-0.03417969
-0.01281738
 0.00549316
 0.01922607
 0.02777100
 0.03082275
 0.02899170
 0.02258301
 0.01190186
-0.00244141
-0.02014160
-0.04028320
-0.06286621
-0.08575439
-0.10742188
-0.12695313
-0.14282227
-0.15533447
-0.16387939
-0.16815186
-0.16754150
-0.16174316
-0.15075684
-0.13519287
-0.11596680
-0.09429932
-0.07110596
-0.04791260
-0.02471924
-0.00213623
 0.01892090
 0.03784180
 0.05340576
 0.06439209
 0.07080078
 0.07293701
 0.07171631
 0.06744385
 0.06072998
 0.05218506
 0.04211426
 0.03051758
 0.01922607
 0.00976563
 0.00335693
 0.00152588
 0.00427246
 0.01220703
 0.02563477
 0.04577637
 0.07232666
 0.10498047
 0.14221191
 0.18280029
 0.22613525
 0.27191162
 0.31768799
 0.36132813
 0.40008545
 0.43151855
 0.45471191
 0.46844482
 0.47271729
 0.46600342
 0.44860840
 0.41931152
 0.37841797
 0.32684326
 0.26580811
 0.19683838
 0.12145996
 0.04241943
-0.03906250
-0.12023926
-0.19927979
-0.27526855
-0.34637451
-0.41076660
-0.46447754
-0.50445557
-0.52947998
-0.53955078
-0.53588867
-0.51757813
-0.48492432
-0.43792725
-0.37811279
-0.30822754
-0.23040771
-0.14678955
-0.06011963
 0.02563477
 0.10681152
 0.18157959
 0.24810791
 0.30456543
 0.34729004
 0.37292480
 0.37933350
 0.36590576
 0.33416748
 0.28564453
 0.22186279
 0.14404297
 0.05401611
-0.04547119
-0.15228271
-0.26245117
-0.37261963
-0.47851563
-0.57617188
-0.66253662
-0.73486328
-0.79010010
-0.82519531
-0.83801270
-0.82824707
-0.79620361
-0.74249268
-0.66772461
-0.57312012
-0.46112061
-0.33508301
-0.19897461
-0.05615234
 0.09094238
 0.23834229
 0.38299561
 0.52062988
 0.64697266
 0.75988770
 0.85662842
 0.93475342
 0.99334717
 1.03118896
 1.04827881
 1.04583740
 1.02447510
 0.98480225
 0.92864990
 0.85815430
 0.77514648
 0.68206787
 0.58166504
 0.47668457
 0.37017822
 0.26489258
 0.16296387
 0.06652832
-0.02288818
-0.10223389
-0.17059326
-0.22766113
-0.27465820
-0.31219482
-0.33966064
-0.35675049
-0.36407471
-0.36376953
-0.35736084
-0.34637451
-0.33081055
-0.31280518
-0.29418945
-0.27709961
-0.26245117
-0.24993896
-0.23986816
-0.23376465
-0.23284912
-0.23681641
-0.24505615
-0.25665283
-0.27252197
-0.29388428
-0.32073975
-0.35186768
-0.38513184
-0.41839600
-0.45043945
-0.48065186
-0.50872803
-0.53375244
-0.55480957
-0.57006836
-0.57800293
-0.57678223
-0.56579590
-0.54534912
-0.51483154
-0.47485352
-0.42541504
-0.36773682
-0.30212402
-0.22918701
-0.14923096
-0.06347656
 0.02593994
 0.11779785
 0.21148682
 0.30548096
 0.39855957
 0.48675537
 0.56762695
 0.63842773
 0.69793701
 0.74615479
 0.78155518
 0.80322266
 0.81085205
 0.80444336
 0.78460693
 0.75225830
 0.70800781
 0.65368652
 0.59234619
 0.52612305
 0.45684814
 0.38665771
 0.31707764
 0.25115967
 0.19134521
 0.13885498
 0.09399414
 0.05737305
 0.02868652
 0.00854492
-0.00274658
-0.00518799
 0.00030518
 0.01251221
 0.03021240
 0.05065918
 0.07232666
 0.09246826
 0.10955811
 0.12207031
 0.12847900
 0.12695313
 0.11627197
 0.09490967
 0.06225586
 0.01831055
-0.03570557
-0.09796143
-0.16754150
-0.24291992
-0.32257080
-0.40344238
-0.48278809
-0.55664063
-0.62316895
-0.67993164
-0.72601318
-0.75958252
-0.77941895
-0.78399658
-0.77301025
-0.74676514
-0.70556641
-0.65124512
-0.58532715
-0.51086426
-0.43060303
-0.34667969
-0.26062012
-0.17425537
-0.09002686
-0.01068115
 0.06103516
 0.12359619
 0.17547607
 0.21636963
 0.24505615
 0.26092529
 0.26458740
 0.25665283
 0.23834229
 0.21179199
 0.17852783
 0.14038086
 0.09918213
 0.05676270
 0.01525879
-0.02441406
-0.05950928
-0.08789063
-0.10772705
-0.11810303
-0.11932373
-0.11108398
-0.09307861
-0.06469727
-0.02624512
 0.02197266
 0.07812500
 0.14190674
 0.21362305
 0.29235840
 0.37689209
 0.46508789
 0.55480957
 0.64422607
 0.73150635
 0.81420898
 0.89050293
 0.95886230
 1.01867676
 1.06842041
 1.10626221
 1.13098145
 1.14135742
 1.13616943
 1.11541748
 1.07849121
 1.02508545
 0.95611572
 0.87249756
 0.77514648
 0.66375732
 0.53924561
 0.40344238
 0.25909424
 0.10925293
-0.04516602
-0.20294189
-0.36254883
-0.52215576
-0.67749023
-0.82580566
-0.96466064
-1.09222412
-1.20727539
-1.30859375
-1.39465332
-1.46392822
-1.51428223
-1.54479980
-1.55517578
-1.54602051
-1.51855469
-1.47399902
-1.41326904
-1.33697510
-1.24664307
-1.14532471
-1.03485107
-0.91674805
-0.79254150
-0.66497803
-0.53619385
-0.40985107
-0.28717041
-0.16998291
-0.05920410
 0.04302979
 0.13519287
 0.21636963
 0.28747559
 0.34790039
 0.39672852
 0.43212891
 0.45379639
 0.46386719
 0.46478271
 0.45867920
 0.44616699
 0.42785645
 0.40557861
 0.38208008
 0.36041260
 0.34179688
 0.32653809
 0.31555176
 0.31066895
 0.31402588
 0.32684326
 0.34942627
 0.38116455
 0.42327881
 0.47546387
 0.53802490
 0.60974121
 0.68847656
 0.77239990
 0.86059570
 0.95245361
 1.04644775
 1.14044189
 1.23077393
 1.31378174
 1.38732910
 1.44927979
 1.49780273
 1.53137207
 1.54724121
 1.54296875
 1.51733398
 1.46881104
 1.39801025
 1.30493164
 1.18865967
 1.04949951
 0.88714600
 0.70343018
 0.50109863
 0.28289795
 0.05187988
-0.18890381
-0.43701172
-0.68847656
-0.93933105
-1.18469238
-1.42089844
-1.64367676
-1.84875488
-2.03125000
-2.18811035
-2.31597900
-2.41333008
-2.47863770
-2.51007080
-2.50732422
-2.47070313
-2.40234375
-2.30438232
-2.17864990
-2.02697754
-1.85241699
-1.65893555
-1.45172119
-1.23565674
-1.01470947
-0.79345703
-0.57678223
-0.37017822
-0.17730713
-0.00030518
 0.15991211
 0.30151367
 0.42236328
 0.51940918
 0.59234619
 0.64300537
 0.67413330
 0.68878174
 0.68969727
 0.67932129
 0.66192627
 0.64086914
 0.62042236
 0.60424805
 0.59448242
 0.59387207
 0.60516357
 0.63018799
 0.66986084
 0.72448730
 0.79315186
 0.87493896
 0.96862793
 1.07116699
 1.18041992
 1.29241943
 1.40319824
 1.50878906
 1.60491943
 1.68823242
 1.75445557
 1.79962158
 1.82098389
 1.81579590
 1.78192139
 1.71752930
 1.62261963
 1.49749756
 1.34490967
 1.16729736
 0.96832275
 0.75103760
 0.52062988
 0.28228760
 0.04119873
-0.19683838
-0.42663574
-0.64300537
-0.83984375
-1.01165771
-1.15447998
-1.26556396
-1.34307861
-1.38580322
-1.39312744
-1.36566162
-1.30554199
-1.21643066
-1.10321045
-0.97015381
-0.82244873
-0.66558838
-0.50598145
-0.35034180
-0.20538330
-0.07598877
 0.03265381
 0.11627197
 0.17089844
 0.19378662
 0.18402100
 0.14068604
 0.06561279
-0.03997803
-0.17395020
-0.33203125
-0.50994873
-0.70159912
-0.90026855
-1.09924316
-1.29119873
-1.46972656
-1.62872314
-1.76330566
-1.86798096
-1.93847656
-1.97143555
-1.96411133
-1.91558838
-1.82586670
-1.69555664
-1.52557373
-1.31958008
-1.08245850
-0.82031250
-0.53955078
-0.24444580
 0.05981445
 0.36773682
 0.67077637
 0.96130371
 1.23138428
 1.47644043
 1.69189453
 1.87347412
 2.01751709
 2.12036133
 2.18109131
 2.20062256
 2.18017578
 2.12158203
 2.02789307
 1.90246582
 1.75018311
 1.57623291
 1.38580322
 1.18469238
 0.97930908
 0.77575684
 0.57922363
 0.39489746
 0.22735596
 0.08026123
-0.04180908
-0.13671875
-0.20324707
-0.24047852
-0.24902344
-0.22949219
-0.18402100
-0.11535645
-0.02624512
 0.08056641
 0.20141602
 0.33142090
 0.46325684
 0.59020996
 0.70648193
 0.80902100
 0.89385986
 0.95794678
 0.99731445
 1.00799561
 0.98815918
 0.93658447
 0.85235596
 0.73608398
 0.58929443
 0.41534424
 0.21789551
 0.00061035
-0.23406982
-0.48065186
-0.73364258
-0.98693848
-1.23474121
-1.47247314
-1.69464111
-1.89544678
-2.06878662
-2.21099854
-2.31933594
-2.39105225
-2.42553711
-2.42187500
-2.38098145
-2.30499268
-2.19543457
-2.05383301
-1.88446045
-1.69250488
-1.48468018
-1.26647949
-1.04187012
-0.81604004
-0.59417725
-0.38299561
-0.18707275
-0.00946045
 0.14831543
 0.28472900
 0.39672852
 0.48339844
 0.54443359
 0.58135986
 0.59570313
 0.58929443
 0.56427002
 0.52459717
 0.47454834
 0.41839600
 0.35919189
 0.30029297
 0.24597168
 0.20019531
 0.16601563
 0.14587402
 0.14099121
 0.15289307
 0.18371582
 0.23498535
 0.30578613
 0.39459229
 0.49835205
 0.61523438
 0.74340820
 0.88012695
 1.02233887
 1.16546631
 1.30645752
 1.44165039
 1.56829834
 1.68182373
 1.77856445
 1.85638428
 1.91284180
 1.94732666
 1.95800781
 1.94458008
 1.90643311
 1.84417725
 1.75872803
 1.65130615
 1.52374268
 1.37817383
 1.21826172
 1.04705811
 0.86730957
 0.68084717
 0.49072266
 0.30059814
 0.11535645
-0.06195068
-0.22949219
-0.38604736
-0.53100586
-0.66253662
-0.77941895
-0.88104248
-0.96710205
-1.03881836
-1.09680176
-1.14257813
-1.17797852
-1.20422363
-1.22283936
-1.23535156
-1.24298096
-1.24694824
-1.24877930
-1.25000000
-1.25213623
-1.25549316
-1.26037598
-1.26739502
-1.27593994
-1.28601074
-1.29791260
-1.31103516
-1.32385254
-1.33544922
-1.34368896
-1.34674072
-1.34338379
-1.33270264
-1.31317139
-1.28295898
-1.24023438
-1.18316650
-1.11114502
-1.02508545
-0.92498779
-0.81176758
-0.68542480
-0.54779053
-0.40130615
-0.24841309
-0.09124756
 0.06927490
 0.23101807
 0.39062500
 0.54382324
 0.68878174
 0.82336426
 0.94787598
 1.06048584
 1.15936279
 1.24298096
 1.31195068
 1.36718750
 1.41021729
 1.44165039
 1.46209717
 1.47277832
 1.47491455
 1.47094727
 1.46301270
 1.45294189
 1.44256592
 1.43280029
 1.42456055
 1.41754150
 1.41113281
 1.40563965
 1.40075684
 1.39587402
 1.38916016
 1.37878418
 1.36169434
 1.33666992
 1.30249023
 1.25854492
 1.20361328
 1.13677979
 1.05682373
 0.96343994
 0.85693359
 0.73760986
 0.60577393
 0.46264648
 0.31005859
 0.15014648
-0.01556396
-0.18615723
-0.35980225
-0.53405762
-0.70526123
-0.87036133
-1.02722168
-1.17492676
-1.31134033
-1.43402100
-1.53991699
-1.62780762
-1.69799805
-1.75079346
-1.78802490
-1.80938721
-1.81427002
-1.80358887
-1.77764893
-1.73858643
-1.68823242
-1.62933350
-1.56341553
-1.49139404
-1.41387939
-1.33148193
-1.24511719
-1.15722656
-1.06872559
-0.98114014
-0.89447021
-0.80871582
-0.72418213
-0.64117432
-0.56030273
-0.48126221
-0.40466309
-0.33081055
-0.25970459
-0.19042969
-0.12207031
-0.05432129
 0.01251221
 0.07690430
 0.13946533
 0.20172119
 0.26550293
 0.33142090
 0.39764404
 0.46295166
 0.52642822
 0.58898926
 0.65124512
 0.71380615
 0.77636719
 0.83770752
 0.89752197
 0.95458984
 1.00830078
 1.05865479
 1.10473633
 1.14624023
 1.18255615
 1.21215820
 1.23352051
 1.24633789
 1.25061035
 1.24603271
 1.23260498
 1.20971680
 1.17736816
 1.13555908
 1.08489990
 1.02661133
 0.96191406
 0.89111328
 0.81604004
 0.73669434
 0.65368652
 0.56762695
 0.47882080
 0.38879395
 0.29968262
 0.21240234
 0.12878418
 0.04821777
-0.02777100
-0.09918213
-0.16387939
-0.22155762
-0.27160645
-0.31463623
-0.35095215
-0.38116455
-0.40466309
-0.42205811
-0.43304443
-0.43914795
-0.44250488
-0.44464111
-0.44738770
-0.45104980
-0.45623779
-0.46386719
-0.47454834
-0.48919678
-0.50872803
-0.53283691
-0.56091309
-0.59173584
-0.62500000
-0.65979004
-0.69488525
-0.72998047
-0.76416016
-0.79681396
-0.82702637
-0.85266113
-0.87310791
-0.88775635
-0.89630127
-0.89935303
-0.89691162
-0.88958740
-0.87707520
-0.85876465
-0.83496094
-0.80657959
-0.77423096
-0.73913574
-0.70190430
-0.66192627
-0.61950684
-0.57495117
-0.52764893
-0.47790527
-0.42572021
-0.37139893
-0.31433105
-0.25329590
-0.18737793
-0.11627197
-0.04028320
 0.04119873
 0.12878418
 0.22277832
 0.32348633
 0.42907715
 0.53771973
 0.64727783
 0.75714111
 0.86608887
 0.97259521
 1.07421875
 1.16851807
 1.25396729
 1.32873535
 1.39160156
 1.44104004
 1.47552490
 1.49383545
 1.49597168
 1.48162842
 1.45080566
 1.40411377
 1.34155273
 1.26495361
 1.17523193
 1.07513428
 0.96649170
 0.85144043
 0.73242188
 0.61126709
 0.49102783
 0.37445068
 0.26489258
 0.16387939
 0.07232666
-0.00885010
-0.07934570
-0.13763428
-0.18341064
-0.21697998
-0.23895264
-0.25085449
-0.25390625
-0.24993896
-0.24108887
-0.22918701
-0.21514893
-0.20141602
-0.19042969
-0.18463135
-0.18615723
-0.19561768
-0.21331787
-0.24017334
-0.27679443
-0.32440186
-0.38238525
-0.44982910
-0.52490234
-0.60577393
-0.69152832
-0.77880859
-0.86608887
-0.95001221
-1.02874756
-1.10015869
-1.16180420
-1.21215820
-1.24969482
-1.27349854
-1.28326416
-1.27716064
-1.25427246
-1.21398926
-1.15753174
-1.08612061
-1.00067139
-0.90240479
-0.79284668
-0.67321777
-0.54656982
-0.41564941
-0.28228760
-0.14862061
-0.01647949
 0.11260986
 0.23620605
 0.35278320
 0.45959473
 0.55603027
 0.64056396
 0.71228027
 0.77148438
 0.81817627
 0.85296631
 0.87615967
 0.88897705
 0.89172363
 0.88470459
 0.86914063
 0.84594727
 0.81634521
 0.78216553
 0.74493408
 0.70526123
 0.66375732
 0.62133789
 0.57800293
 0.53619385
 0.49652100
 0.46051025
 0.42877197
 0.40161133
 0.37963867
 0.36315918
 0.35278320
 0.34881592
 0.35125732
 0.35888672
 0.37109375
 0.38665771
 0.40466309
 0.42358398
 0.44250488
 0.46051025
 0.47607422
 0.48767090
 0.49316406
 0.49102783
 0.47973633
 0.45867920
 0.42755127
 0.38604736
 0.33386230
 0.27130127
 0.19866943
 0.11779785
 0.02960205
-0.06469727
-0.16387939
-0.26641846
-0.36956787
-0.47119141
-0.56915283
-0.66070557
-0.74371338
-0.81604004
-0.87677002
-0.92468262
-0.95947266
-0.98022461
-0.98724365
-0.98052979
-0.96099854
-0.92987061
-0.88867188
-0.83862305
-0.78155518
-0.72021484
-0.65612793
-0.59143066
-0.52825928
-0.46783447
-0.41137695
-0.36010742
-0.31524658
-0.27770996
-0.24841309
-0.22674561
-0.21331787
-0.20721436
-0.20751953
-0.21301270
-0.22155762
-0.23193359
-0.24230957
-0.25177002
-0.25909424
-0.26275635
-0.26123047
-0.25299072
-0.23651123
-0.21118164
-0.17669678
-0.13305664
-0.08056641
-0.02136230
 0.04333496
 0.11199951
 0.18371582
 0.25726318
 0.33142090
 0.40374756
 0.47210693
 0.53466797
 0.59143066
 0.64086914
 0.68145752
 0.71228027
 0.73303223
 0.74432373
 0.74798584
 0.74401855
 0.73333740
 0.71655273
 0.69488525
 0.66986084
 0.64270020
 0.61462402
 0.58654785
 0.56030273
 0.53649902
 0.51544189
 0.49774170
 0.48309326
 0.47180176
 0.46386719
 0.45867920
 0.45379639
 0.44769287
 0.43975830
 0.42907715
 0.41687012
 0.40191650
 0.38360596
 0.36010742
 0.33050537
 0.29479980
 0.25421143
 0.20904541
 0.15930176
 0.10437012
 0.04455566
-0.01892090
-0.08453369
-0.15136719
-0.21911621
-0.28717041
-0.35461426
-0.41931152
-0.48034668
-0.53619385
-0.58624268
-0.62927246
-0.66375732
-0.68908691
-0.70556641
-0.71380615
-0.71411133
-0.70678711
-0.69183350
-0.66986084
-0.64147949
-0.60760498
-0.57006836
-0.53009033
-0.48889160
-0.44738770
-0.40618896
-0.36590576
-0.32714844
-0.29174805
-0.26062012
-0.23437500
-0.21179199
-0.19287109
-0.17761230
-0.16632080
-0.15960693
-0.15777588
-0.15991211
-0.16571045
-0.17333984
-0.18066406
-0.18707275
-0.19165039
-0.19409180
-0.19409180
-0.19042969
-0.18157959
-0.16632080
-0.14465332
-0.11596680
-0.08026123
-0.03814697
 0.00946045
 0.06134033
 0.11688232
 0.17639160
 0.23986816
 0.30548096
 0.37017822
 0.43182373
 0.48980713
 0.54412842
 0.59356689
 0.63629150
 0.66955566
 0.69213867
 0.70343018
 0.70434570
 0.69580078
 0.67810059
 0.65277100
 0.62072754
 0.58349609
 0.54199219
 0.49774170
 0.45379639
 0.41290283
 0.37597656
 0.34332275
 0.31433105
 0.28991699
 0.27191162
 0.26092529
 0.25665283
 0.25604248
 0.25756836
 0.25878906
 0.25970459
 0.25878906
 0.25573730
 0.24902344
 0.23803711
 0.22155762
 0.19775391
 0.16510010
 0.12298584
 0.07171631
 0.01281738
-0.05249023
-0.12359619
-0.20080566
-0.28289795
-0.36895752
-0.45715332
-0.54473877
-0.62896729
-0.70800781
-0.77941895
-0.84106445
-0.89080811
-0.92712402
-0.94848633
-0.95458984
-0.94451904
-0.91918945
-0.87982178
-0.82763672
-0.76354980
-0.68847656
-0.60424805
-0.51330566
-0.41931152
-0.32562256
-0.23468018
-0.14831543
-0.06835938
 0.00335693
 0.06347656
 0.11016846
 0.14160156
 0.15747070
 0.15777588
 0.14251709
 0.11322021
 0.07019043
 0.01556396
-0.04821777
-0.11779785
-0.18920898
-0.25909424
-0.32318115
-0.37841797
-0.42114258
-0.44952393
-0.46142578
-0.45532227
-0.42999268
-0.38421631
-0.31860352
-0.23498535
-0.13580322
-0.02349854
 0.10040283
 0.23376465
 0.37322998
 0.51391602
 0.65032959
 0.77789307
 0.89355469
 0.99456787
 1.07788086
 1.14166260
 1.18286133
 1.20025635
 1.19232178
 1.15905762
 1.10168457
 1.02203369
 0.92285156
 0.80718994
 0.67871094
 0.54016113
 0.39550781
 0.24871826
 0.10528564
-0.03112793
-0.15655518
-0.26885986
-0.36529541
-0.44403076
-0.50292969
-0.53955078
-0.55328369
-0.54351807
-0.51177979
-0.46051025
-0.39245605
-0.31066895
-0.21820068
-0.11749268
-0.01129150
 0.09704590
 0.20446777
 0.30578613
 0.39581299
 0.47027588
 0.52642822
 0.56274414
 0.57891846
 0.57434082
 0.54779053
 0.49926758
 0.42877197
 0.33935547
 0.23376465
 0.11596680
-0.01098633
-0.14465332
-0.28137207
-0.41809082
-0.55053711
-0.67413330
-0.78521729
-0.88012695
-0.95642090
-1.01318359
-1.04888916
-1.06231689
-1.05316162
-1.02111816
-0.96710205
-0.89263916
-0.80017090
-0.69244385
-0.57159424
-0.44158936
-0.30639648
-0.16937256
-0.03417969
 0.09582520
 0.21789551
 0.32836914
 0.42327881
 0.49987793
 0.55541992
 0.58868408
 0.59875488
 0.58624268
 0.55206299
 0.49804688
 0.42694092
 0.34118652
 0.24414063
 0.13854980
 0.02807617
-0.08392334
-0.19256592
-0.29418945
-0.38482666
-0.46081543
-0.51940918
-0.55847168
-0.57617188
-0.57128906
-0.54229736
-0.48889160
-0.41229248
-0.31524658
-0.20050049
-0.06988525
 0.07507324
 0.23193359
 0.39611816
 0.56182861
 0.72296143
 0.87432861
 1.01257324
 1.13403320
 1.23504639
 1.31225586
 1.36352539
 1.38702393
 1.38153076
 1.34643555
 1.28234863
 1.19201660
 1.07818604
 0.94482422
 0.79406738
 0.62988281
 0.45654297
 0.27984619
 0.10589600
-0.06072998
-0.21636963
-0.35858154
-0.48522949
-0.59265137
-0.67840576
-0.73944092
-0.77423096
-0.78277588
-0.76721191
-0.72998047
-0.67321777
-0.60089111
-0.51574707
-0.42205811
-0.32440186
-0.22613525
-0.13122559
-0.04333496
 0.03326416
 0.09429932
 0.13732910
 0.16143799
 0.16540527
 0.14831543
 0.11016846
 0.05157471
-0.02410889
-0.11474609
-0.21759033
-0.33050537
-0.45074463
-0.57403564
-0.69549561
-0.81054688
-0.91522217
-1.00585938
-1.07971191
-1.13464355
-1.16882324
-1.18133545
-1.17095947
-1.13708496
-1.08093262
-1.00372314
-0.90820313
-0.79650879
-0.67138672
-0.53558350
-0.39306641
-0.24749756
-0.10253906
 0.03967285
 0.17608643
 0.30395508
 0.42022705
 0.52276611
 0.60943604
 0.67962646
 0.73272705
 0.76843262
 0.78674316
 0.78857422
 0.77545166
 0.74951172
 0.71411133
 0.67077637
 0.62194824
 0.56915283
 0.51513672
 0.46264648
 0.41503906
 0.37384033
 0.33905029
 0.31127930
 0.29296875
 0.28686523
 0.29479980
 0.31555176
 0.34576416
 0.38208008
 0.42388916
 0.46997070
 0.51940918
 0.56976318
 0.61767578
 0.66040039
 0.69641113
 0.72357178
 0.73974609
 0.74310303
 0.73272705
 0.70861816
 0.67047119
 0.61859131
 0.55297852
 0.47424316
 0.38421631
 0.28503418
 0.17883301
 0.06835938
-0.04486084
-0.15869141
-0.27191162
-0.38330078
-0.49041748
-0.59112549
-0.68237305
-0.76141357
-0.82672119
-0.87860107
-0.91705322
-0.94177246
-0.95245361
-0.94848633
-0.93048096
-0.90026855
-0.85998535
-0.81085205
-0.75500488
-0.69396973
-0.62896729
-0.56213379
-0.49530029
-0.42999268
-0.36834717
-0.31250000
-0.26397705
-0.22216797
-0.18676758
-0.15777588
-0.13488770
-0.11810303
-0.10681152
-0.09979248
-0.09582520
-0.09368896
-0.09307861
-0.09277344
-0.09155273
-0.08880615
-0.08392334
-0.07598877
-0.06439209
-0.04852295
-0.02899170
-0.00610352
 0.02044678
 0.05065918
 0.08422852
 0.12084961
 0.15869141
 0.19683838
 0.23559570
 0.27496338
 0.31402588
 0.35156250
 0.38604736
 0.41687012
 0.44433594
 0.46966553
 0.49255371
 0.51330566
 0.53222656
 0.54931641
 0.56549072
 0.58013916
 0.59326172
 0.60516357
 0.61645508
 0.62713623
 0.63690186
 0.64544678
 0.65155029
 0.65460205
 0.65429688
 0.65032959
 0.64178467
 0.62713623
 0.60577393
 0.57678223
 0.54016113
 0.49499512
 0.44128418
 0.37841797
 0.30670166
 0.22705078
 0.14038086
 0.04852295
-0.04852295
-0.14892578
-0.25054932
-0.35125732
-0.44830322
-0.53955078
-0.62225342
-0.69458008
-0.75347900
-0.79711914
-0.82366943
-0.83251953
-0.82397461
-0.79864502
-0.75744629
-0.70190430
-0.63385010
-0.55541992
-0.46875000
-0.37719727
-0.28411865
-0.19256592
-0.10559082
-0.02532959
 0.04577637
 0.10498047
 0.15014648
 0.18035889
 0.19439697
 0.19104004
 0.16967773
 0.13061523
 0.07568359
 0.00701904
-0.07324219
-0.16235352
-0.25848389
-0.35827637
-0.45776367
-0.55267334
-0.63842773
-0.71166992
-0.76934814
-0.80993652
-0.83160400
-0.83312988
-0.81329346
-0.77239990
-0.71075439
-0.63018799
-0.53253174
-0.42083740
-0.29876709
-0.16876221
-0.03326416
 0.10498047
 0.24322510
 0.37780762
 0.50384521
 0.61828613
 0.71838379
 0.80230713
 0.86791992
 0.91400146
 0.93963623
 0.94421387
 0.92956543
 0.89691162
 0.84838867
 0.78613281
 0.71166992
 0.62774658
 0.53741455
 0.44403076
 0.35156250
 0.26245117
 0.17974854
 0.10467529
 0.03845215
-0.01770020
-0.06286621
-0.09582520
-0.11657715
-0.12542725
-0.12329102
-0.11138916
-0.09033203
-0.06164551
-0.02655029
 0.01342773
 0.05615234
 0.09948730
 0.14129639
 0.17944336
 0.21240234
 0.23925781
 0.25878906
 0.27069092
 0.27374268
 0.26824951
 0.25390625
 0.23071289
 0.19927979
 0.16113281
 0.11718750
 0.06866455
 0.01617432
-0.03906250
-0.09521484
-0.14984131
-0.20263672
-0.25299072
-0.30181885
-0.34881592
-0.39306641
-0.43334961
-0.46844482
-0.49804688
-0.52154541
-0.53924561
-0.55084229
-0.55633545
-0.55572510
-0.54840088
-0.53375244
-0.51208496
-0.48339844
-0.44799805
-0.40710449
-0.36132813
-0.31188965
-0.26000977
-0.20629883
-0.15136719
-0.09552002
-0.04028320
 0.01312256
 0.06286621
 0.10833740
 0.14892578
 0.18371582
 0.21148682
 0.23071289
 0.24108887
 0.24261475
 0.23559570
 0.22094727
 0.19897461
 0.16998291
 0.13488770
 0.09490967
 0.05187988
 0.00854492
-0.03326416
-0.07141113
-0.10467529
-0.13122559
-0.14953613
-0.15869141
-0.15747070
-0.14495850
-0.12023926
-0.08392334
-0.03723145
 0.01800537
 0.08056641
 0.15014648
 0.22674561
 0.30944824
 0.39489746
 0.47912598
 0.55908203
 0.63232422
 0.69732666
 0.75286865
 0.79681396
 0.82702637
 0.84228516
 0.84075928
 0.82214355
 0.78643799
 0.73455811
 0.66772461
 0.58746338
 0.49560547
 0.39489746
 0.28808594
 0.17913818
 0.07202148
-0.03021240
-0.12542725
-0.21148682
-0.28717041
-0.35064697
-0.39978027
-0.43365479
-0.45104980
-0.45318604
-0.44128418
-0.41656494
-0.38177490
-0.33905029
-0.29083252
-0.23986816
-0.18798828
-0.13824463
-0.09338379
-0.05584717
-0.02777100
-0.01037598
-0.00488281
-0.01190186
-0.03204346
-0.06439209
-0.10833740
-0.16235352
-0.22430420
-0.29144287
-0.36132813
-0.43121338
-0.49835205
-0.56091309
-0.61645508
-0.66284180
-0.69732666
-0.71838379
-0.72509766
-0.71838379
-0.69854736
-0.66619873
-0.62225342
-0.56701660
-0.50140381
-0.42846680
-0.35095215
-0.27099609
-0.18981934
-0.10833740
-0.02746582
 0.04974365
 0.12054443
 0.18249512
 0.23590088
 0.28076172
 0.31738281
 0.34454346
 0.36163330
 0.36895752
 0.36834717
 0.36132813
 0.34820557
 0.32928467
 0.30670166
 0.28289795
 0.26062012
 0.24139404
 0.22491455
 0.21087646
 0.19958496
 0.19348145
 0.19348145
 0.19958496
 0.21026611
 0.22399902
 0.24139404
 0.26275635
 0.28930664
 0.31982422
 0.35278320
 0.38543701
 0.41656494
 0.44586182
 0.47302246
 0.49804688
 0.51879883
 0.53466797
 0.54565430
 0.55206299
 0.55328369
 0.54809570
 0.53649902
 0.51879883
 0.49652100
 0.46905518
 0.43579102
 0.39550781
 0.34820557
 0.29632568
 0.24169922
 0.18493652
 0.12420654
 0.05859375
-0.01098633
-0.08392334
-0.15838623
-0.23376465
-0.30944824
-0.38482666
-0.45898438
-0.53039551
-0.59814453
-0.66070557
-0.71624756
-0.76324463
-0.80017090
-0.82672119
-0.84320068
-0.84869385
-0.84381104
-0.82763672
-0.80047607
-0.76293945
-0.71624756
-0.66223145
-0.60211182
-0.53741455
-0.46966553
-0.39978027
-0.32958984
-0.26153564
-0.19744873
-0.13977051
-0.08941650
-0.04699707
-0.01312256
 0.01159668
 0.02777100
 0.03479004
 0.03326416
 0.02319336
 0.00579834
-0.01739502
-0.04364014
-0.07171631
-0.09918213
-0.12512207
-0.14739990
-0.16357422
-0.17211914
-0.17150879
-0.16143799
-0.14068604
-0.10925293
-0.06683350
-0.01403809
 0.04913330
 0.12237549
 0.20477295
 0.29510498
 0.39062500
 0.48858643
 0.58593750
 0.68054199
 0.77026367
 0.85327148
 0.92712402
 0.98999023
 1.03912354
 1.07360840
 1.09283447
 1.09619141
 1.08337402
 1.05377197
 1.00738525
 0.94512939
 0.86853027
 0.78033447
 0.68328857
 0.57922363
 0.46966553
 0.35675049
 0.24291992
 0.13122559
 0.02532959
-0.07202148
-0.15869141
-0.23376465
-0.29724121
-0.34881592
-0.38787842
-0.41412354
-0.42724609
-0.42907715
-0.42022705
-0.40283203
-0.37750244
-0.34667969
-0.31341553
-0.28015137
-0.24963379
-0.22308350
-0.20233154
-0.18890381
-0.18524170
-0.19134521
-0.20690918
-0.23193359
-0.26611328
-0.31036377
-0.36468506
-0.42633057
-0.49346924
-0.56335449
-0.63415527
-0.70404053
-0.77117920
-0.83312988
-0.88806152
-0.93444824
-0.97106934
-0.99609375
-1.00860596
-1.00769043
-0.99395752
-0.96740723
-0.92834473
-0.87585449
-0.80932617
-0.72998047
-0.63964844
-0.54107666
-0.43670654
-0.32775879
-0.21453857
-0.09857178
 0.01922607
 0.13793945
 0.25573730
 0.37078857
 0.48034668
 0.58258057
 0.67626953
 0.76171875
 0.83984375
 0.90942383
 0.96923828
 1.01806641
 1.05621338
 1.08489990
 1.10412598
 1.11389160
 1.11358643
 1.10290527
 1.08337402
 1.05529785
 1.01989746
 0.97747803
 0.92926025
 0.87524414
 0.81573486
 0.75073242
 0.68176270
 0.61004639
 0.53741455
 0.46508789
 0.39367676
 0.32379150
 0.25695801
 0.19439697
 0.13793945
 0.08758545
 0.04333496
 0.00518799
-0.02777100
-0.05493164
-0.07598877
-0.09155273
-0.10192871
-0.10803223
-0.11138916
-0.11413574
-0.11749268
-0.12329102
-0.13275146
-0.14648438
-0.16479492
-0.18859863
-0.21942139
-0.25878906
-0.30731201
-0.36468506
-0.42907715
-0.49957275
-0.57464600
-0.65460205
-0.73699951
-0.81939697
-0.89904785
-0.97351074
-1.04125977
-1.10137939
-1.15203857
-1.19140625
-1.21734619
-1.22894287
-1.22497559
-1.20452881
-1.16760254
-1.11511230
-1.04827881
-0.96832275
-0.87646484
-0.77331543
-0.66009521
-0.53924561
-0.41381836
-0.28625488
-0.15838623
-0.03082275
 0.09643555
 0.22155762
 0.34210205
 0.45593262
 0.56060791
 0.65521240
 0.73974609
 0.81390381
 0.87768555
 0.93078613
 0.97259521
 1.00311279
 1.02203369
 1.02935791
 1.02600098
 1.01318359
 0.99243164
 0.96496582
 0.93109131
 0.89080811
 0.84564209
 0.79650879
 0.74584961
 0.69488525
 0.64422607
 0.59478760
 0.54779053
 0.50415039
 0.46508789
 0.43182373
 0.40466309
 0.38421631
 0.36895752
 0.35797119
 0.35064697
 0.34729004
 0.34759521
 0.35095215
 0.35583496
 0.35980225
 0.36254883
 0.36193848
 0.35675049
 0.34484863
 0.32501221
 0.29754639
 0.26275635
 0.21972656
 0.16693115
 0.10375977
 0.02960205
-0.05371094
-0.14526367
-0.24475098
-0.35156250
-0.46539307
-0.58380127
-0.70312500
-0.82061768
-0.93353271
-1.04003906
-1.13769531
-1.22497559
-1.29913330
-1.35864258
-1.40106201
-1.42486572
-1.42883301
-1.41204834
-1.37573242
-1.32080078
-1.24847412
-1.15966797
-1.05590820
-0.93933105
-0.81237793
-0.67871094
-0.54138184
-0.40344238
-0.26794434
-0.13732910
-0.01342773
 0.10223389
 0.20812988
 0.30303955
 0.38513184
 0.45410156
 0.50933838
 0.55175781
 0.58197021
 0.60089111
 0.60974121
 0.61004639
 0.60455322
 0.59478760
 0.58258057
 0.56854248
 0.55450439
 0.54138184
 0.53161621
 0.52612305
 0.52612305
 0.53070068
 0.53924561
 0.55175781
 0.56732178
 0.58532715
 0.60516357
 0.62591553
 0.64666748
 0.66619873
 0.68298340
 0.69488525
 0.70159912
 0.70220947
 0.69671631
 0.68542480
 0.66711426
 0.64178467
 0.60913086
 0.56976318
 0.52398682
 0.47271729
 0.41625977
 0.35552979
 0.29174805
 0.22674561
 0.16113281
 0.09490967
 0.02807617
-0.03875732
-0.10437012
-0.16876221
-0.23254395
-0.29632568
-0.36010742
-0.42297363
-0.48431396
-0.54290771
-0.59906006
-0.65277100
-0.70373535
-0.75103760
-0.79345703
-0.83068848
-0.86181641
-0.88684082
-0.90515137
-0.91644287
-0.92010498
-0.91583252
-0.90332031
-0.88256836
-0.85388184
-0.81817627
-0.77606201
-0.72723389
-0.67169189
-0.61035156
-0.54382324
-0.47363281
-0.40100098
-0.32775879
-0.25482178
-0.18310547
-0.11260986
-0.04394531
 0.02227783
 0.08392334
 0.13946533
 0.18829346
 0.23132324
 0.27008057
 0.30456543
 0.33477783
 0.35919189
 0.37872314
 0.39459229
 0.40771484
 0.41961670
 0.42968750
 0.43884277
 0.44830322
 0.45867920
 0.47058105
 0.48370361
 0.49804688
 0.51391602
 0.53131104
 0.54962158
 0.56854248
 0.58685303
 0.60394287
 0.61920166
 0.63110352
 0.63812256
 0.63934326
 0.63415527
 0.62286377
 0.60485840
 0.58013916
 0.54840088
 0.50994873
 0.46417236
 0.41168213
 0.35430908
 0.29449463
 0.23437500
 0.17517090
 0.11718750
 0.06011963
 0.00518799
-0.04730225
-0.09613037
-0.14068604
-0.18096924
-0.21636963
-0.24688721
-0.27404785
-0.29846191
-0.32135010
-0.34179688
-0.35858154
-0.37261963
-0.38482666
-0.39672852
-0.40893555
-0.42144775
-0.43334961
-0.44464111
-0.45654297
-0.46875000
-0.48156738
-0.49468994
-0.50689697
-0.51757813
-0.52581787
-0.53100586
-0.53253174
-0.53009033
-0.52368164
-0.51330566
-0.49865723
-0.47943115
-0.45623779
-0.42877197
-0.39733887
-0.36315918
-0.32684326
-0.28930664
-0.25054932
-0.21057129
-0.16876221
-0.12664795
-0.08483887
-0.04364014
-0.00396729
 0.03509521
 0.07293701
 0.11016846
 0.14556885
 0.17883301
 0.20904541
 0.23742676
 0.26458740
 0.29205322
 0.32012939
 0.34759521
 0.37322998
 0.39672852
 0.41900635
 0.44128418
 0.46417236
 0.48614502
 0.50689697
 0.52581787
 0.54290771
 0.55816650
 0.57098389
 0.58013916
 0.58532715
 0.58593750
 0.58105469
 0.56976318
 0.55145264
 0.52703857
 0.49774170
 0.46325684
 0.42297363
 0.37597656
 0.32379150
 0.26794434
 0.21057129
 0.15258789
 0.09338379
 0.03356934
-0.02593994
-0.08361816
-0.13732910
-0.18524170
-0.22735596
-0.26336670
-0.29388428
-0.31860352
-0.33691406
-0.34851074
-0.35308838
-0.35156250
-0.34393311
-0.33172607
-0.31646729
-0.29907227
-0.28137207
-0.26428223
-0.24749756
-0.23162842
-0.21697998
-0.20416260
-0.19470215
-0.18920898
-0.18768311
-0.18890381
-0.19317627
-0.20111084
-0.21240234
-0.22674561
-0.24353027
-0.26153564
-0.28045654
-0.29998779
-0.31890869
-0.33599854
-0.34912109
-0.35827637
-0.36315918
-0.36407471
-0.35980225
-0.34912109
-0.33203125
-0.30975342
-0.28411865
-0.25512695
-0.22247314
-0.18493652
-0.14282227
-0.09826660
-0.05249023
-0.00640869
 0.04119873
 0.08941650
 0.13763428
 0.18432617
 0.22949219
 0.27313232
 0.31494141
 0.35400391
 0.38970947
 0.42175293
 0.45013428
 0.47546387
 0.49713135
 0.51483154
 0.52856445
 0.53833008
 0.54382324
 0.54565430
 0.54321289
 0.53680420
 0.52612305
 0.51055908
 0.49102783
 0.46783447
 0.44250488
 0.41473389
 0.38452148
 0.35156250
 0.31616211
 0.28137207
 0.24871826
 0.21881104
 0.19073486
 0.16357422
 0.13732910
 0.11230469
 0.08911133
 0.06805420
 0.04882813
 0.03051758
 0.01220703
-0.00701904
-0.02777100
-0.05065918
-0.07598877
-0.10375977
-0.13427734
-0.16845703
-0.20629883
-0.24841309
-0.29449463
-0.34362793
-0.39398193
-0.44372559
-0.49255371
-0.53985596
-0.58502197
-0.62652588
-0.66131592
-0.68725586
-0.70373535
-0.71075439
-0.70800781
-0.69458008
-0.66955566
-0.63323975
-0.58593750
-0.52917480
-0.46356201
-0.39062500
-0.31280518
-0.23223877
-0.15045166
-0.06835938
 0.01220703
 0.08758545
 0.15502930
 0.21240234
 0.25970459
 0.29754639
 0.32470703
 0.33874512
 0.33813477
 0.32318115
 0.29693604
 0.26245117
 0.22155762
 0.17456055
 0.12359619
 0.07141113
 0.02044678
-0.02655029
-0.06744385
-0.10040283
-0.12268066
-0.13275146
-0.13000488
-0.11322021
-0.08331299
-0.04058838
 0.01434326
 0.07995605
 0.15472412
 0.23712158
 0.32470703
 0.41351318
 0.49926758
 0.57830811
 0.64880371
 0.70861816
 0.75592041
 0.78857422
 0.80444336
 0.80230713
 0.78216553
 0.74493408
 0.69061279
 0.62103271
 0.53710938
 0.44158936
 0.33752441
 0.22766113
 0.11535645
 0.00366211
-0.10375977
-0.20446777
-0.29602051
-0.37658691
-0.44342041
-0.49468994
-0.52856445
-0.54504395
-0.54382324
-0.52673340
-0.49468994
-0.44952393
-0.39337158
-0.32928467
-0.25970459
-0.18768311
-0.11566162
-0.04699707
 0.01586914
 0.06988525
 0.11322021
 0.14404297
 0.16113281
 0.16387939
 0.15136719
 0.12451172
 0.08361816
 0.03082275
-0.03173828
-0.10223389
-0.17913818
-0.26062012
-0.34515381
-0.42938232
-0.50994873
-0.58288574
-0.64544678
-0.69641113
-0.73394775
-0.75683594
-0.76477051
-0.75653076
-0.73211670
-0.69091797
-0.63385010
-0.56335449
-0.48248291
-0.39367676
-0.29876709
-0.19989014
-0.09857178
 0.00213623
 0.09918213
 0.19073486
 0.27526855
 0.35186768
 0.41839600
 0.47241211
 0.51300049
 0.54077148
 0.55664063
 0.56030273
 0.55145264
 0.53222656
 0.50506592
 0.47302246
 0.43731689
 0.39825439
 0.35705566
 0.31616211
 0.27923584
 0.24841309
 0.22521973
 0.20996094
 0.20233154
 0.20233154
 0.20965576
 0.22399902
 0.24566650
 0.27496338
 0.31036377
 0.34881592
 0.38635254
 0.42022705
 0.45043945
 0.47668457
 0.49804688
 0.51269531
 0.51788330
 0.51269531
 0.49713135
 0.47058105
 0.43334961
 0.38574219
 0.32897949
 0.26458740
 0.19317627
 0.11596680
 0.03326416
-0.05218506
-0.13824463
-0.22308350
-0.30517578
-0.38330078
-0.45593262
-0.52124023
-0.57739258
-0.62438965
-0.66162109
-0.68847656
-0.70495605
-0.71166992
-0.70892334
-0.69854736
-0.68054199
-0.65612793
-0.62622070
-0.59234619
-0.55633545
-0.51910400
-0.48126221
-0.44342041
-0.40527344
-0.36773682
-0.33172607
-0.29846191
-0.26794434
-0.24047852
-0.21514893
-0.19104004
-0.16845703
-0.14831543
-0.13031006
-0.11352539
-0.09704590
-0.07965088
-0.06072998
-0.04028320
-0.01861572
 0.00457764
 0.02838135
 0.05371094
 0.08178711
 0.11230469
 0.14526367
 0.17852783
 0.21148682
 0.24383545
 0.27648926
 0.30975342
 0.34240723
 0.37322998
 0.40130615
 0.42694092
 0.45013428
 0.47149658
 0.49011230
 0.50567627
 0.51818848
 0.52673340
 0.53131104
 0.53131104
 0.52673340
 0.51849365
 0.50628662
 0.49041748
 0.47058105
 0.44677734
 0.41900635
 0.38787842
 0.35369873
 0.31646729
 0.27862549
 0.24108887
 0.20538330
 0.17059326
 0.13671875
 0.10467529
 0.07568359
 0.05096436
 0.03051758
 0.01342773
 0.00000000
-0.00915527
-0.01373291
-0.01373291
-0.00976563
-0.00274658
 0.00549316
 0.01434326
 0.02197266
 0.02716064
 0.02899170
 0.02716064
 0.02105713
 0.00823975
-0.01220703
-0.04211426
-0.08087158
-0.12756348
-0.18188477
-0.24353027
-0.31219482
-0.38635254
-0.46356201
-0.54199219
-0.61950684
-0.69396973
-0.76232910
-0.82244873
-0.87310791
-0.91278076
-0.94024658
-0.95336914
-0.95031738
-0.92987061
-0.89263916
-0.84014893
-0.77301025
-0.69183350
-0.59814453
-0.49377441
-0.38116455
-0.26367188
-0.14434814
-0.02563477
 0.08972168
 0.19958496
 0.30212402
 0.39459229
 0.47363281
 0.53771973
 0.58471680
 0.61553955
 0.63018799
 0.63018799
 0.61584473
 0.58837891
 0.54931641
 0.50079346
 0.44494629
 0.38452148
 0.32226563
 0.26123047
 0.20507813
 0.15502930
 0.11260986
 0.07843018
 0.05401611
 0.04089355
 0.04028320
 0.05279541
 0.07659912
 0.11077881
 0.15441895
 0.20660400
 0.26733398
 0.33447266
 0.40405273
 0.47241211
 0.53741455
 0.59722900
 0.65093994
 0.69671631
 0.73272705
 0.75622559
 0.76629639
 0.76171875
 0.74249268
 0.70770264
 0.65734863
 0.59265137
 0.51483154
 0.42572021
 0.32714844
 0.22003174
 0.10650635
-0.01037598
-0.12847900
-0.24627686
-0.36193848
-0.47454834
-0.58135986
-0.67993164
-0.76751709
-0.84259033
-0.90393066
-0.95031738
-0.98114014
-0.99639893
-0.99700928
-0.98327637
-0.95550537
-0.91308594
-0.85784912
-0.79162598
-0.71746826
-0.63751221
-0.55328369
-0.46661377
-0.37963867
-0.29418945
-0.21209717
-0.13458252
-0.06317139
 0.00030518
 0.05462646
 0.09887695
 0.13183594
 0.15380859
 0.16418457
 0.16357422
 0.15228271
 0.13214111
 0.10406494
 0.06988525
 0.03082275
-0.01098633
-0.05340576
-0.09429932
-0.13092041
-0.16204834
-0.18554688
-0.19989014
-0.20416260
-0.19836426
-0.18127441
-0.15289307
-0.11291504
-0.06225586
-0.00274658
 0.06317139
 0.13427734
 0.20935059
 0.28778076
 0.36712646
 0.44403076
 0.51574707
 0.57983398
 0.63385010
 0.67718506
 0.70831299
 0.72662354
 0.73181152
 0.72387695
 0.70312500
 0.66986084
 0.62530518
 0.57067871
 0.50781250
 0.43914795
 0.36682129
 0.29357910
 0.22155762
 0.15350342
 0.09155273
 0.03692627
-0.00915527
-0.04577637
-0.07232666
-0.08880615
-0.09582520
-0.09399414
-0.08361816
-0.06500244
-0.03997803
-0.01068115
 0.02044678
 0.05126953
 0.08026123
 0.10589600
 0.12695313
 0.14160156
 0.14831543
 0.14587402
 0.13366699
 0.11077881
 0.07781982
 0.03509521
-0.01647949
-0.07568359
-0.14190674
-0.21362305
-0.28991699
-0.36804199
-0.44555664
-0.52001953
-0.58868408
-0.65032959
-0.70343018
-0.74707031
-0.78002930
-0.80108643
-0.80871582
-0.80261230
-0.78277588
-0.75103760
-0.70831299
-0.65582275
-0.59387207
-0.52429199
-0.44799805
-0.36743164
-0.28533936
-0.20324707
-0.12207031
-0.04333496
 0.03173828
 0.10009766
 0.16021729
 0.21118164
 0.25238037
 0.28472900
 0.30914307
 0.32501221
 0.33233643
 0.33020020
 0.31951904
 0.30273438
 0.28289795
 0.26275635
 0.24414063
 0.22735596
 0.21240234
 0.20080566
 0.19409180
 0.19409180
 0.20080566
 0.21301270
 0.23101807
 0.25451660
 0.28411865
 0.31860352
 0.35614014
 0.39367676
 0.43090820
 0.46691895
 0.50140381
 0.53283691
 0.55847168
 0.57678223
 0.58746338
 0.58959961
 0.58349609
 0.56823730
 0.54412842
 0.51177979
 0.47119141
 0.42358398
 0.36895752
 0.30944824
 0.24810791
 0.18646240
 0.12664795
 0.06896973
 0.01434326
-0.03570557
-0.07965088
-0.11718750
-0.14892578
-0.17486572
-0.19500732
-0.20935059
-0.21789551
-0.22186279
-0.22277832
-0.22155762
-0.22003174
-0.21881104
-0.22003174
-0.22399902
-0.23132324
-0.24261475
-0.25878906
-0.28106689
-0.31036377
-0.34545898
-0.38421631
-0.42480469
-0.46691895
-0.50994873
-0.55236816
-0.59204102
-0.62713623
-0.65551758
-0.67504883
-0.68450928
-0.68206787
-0.66772461
-0.64208984
-0.60577393
-0.55877686
-0.50140381
-0.43395996
-0.35919189
-0.27984619
-0.19836426
-0.11596680
-0.03448486
 0.04455566
 0.11657715
 0.17944336
 0.23162842
 0.27435303
 0.30731201
 0.32836914
 0.33569336
 0.32775879
 0.30670166
 0.27709961
 0.24078369
 0.19958496
 0.15380859
 0.10589600
 0.05981445
 0.01861572
-0.01464844
-0.03906250
-0.05279541
-0.05401611
-0.04028320
-0.01159668
 0.03143311
 0.08758545
 0.15563965
 0.23559570
 0.32562256
 0.42236328
 0.52185059
 0.62042236
 0.71411133
 0.80017090
 0.87493896
 0.93597412
 0.98022461
 1.00708008
 1.01470947
 1.00250244
 0.96862793
 0.91369629
 0.83801270
 0.74371338
 0.63293457
 0.50842285
 0.37231445
 0.22857666
 0.08148193
-0.06530762
-0.20812988
-0.34454346
-0.47058105
-0.58380127
-0.68023682
-0.75775146
-0.81512451
-0.85052490
-0.86334229
-0.85388184
-0.82366943
-0.77484131
-0.71075439
-0.63323975
-0.54504395
-0.44921875
-0.34942627
-0.24993896
-0.15411377
-0.06439209
 0.01586914
 0.08331299
 0.13488770
 0.16937256
 0.18554688
 0.18249512
 0.16052246
 0.11901855
 0.06042480
-0.01312256
-0.09857178
-0.19409180
-0.29754639
-0.40557861
-0.51391602
-0.61828613
-0.71472168
-0.79956055
-0.86975098
-0.92224121
-0.95489502
-0.96618652
-0.95550537
-0.92224121
-0.86578369
-0.78552246
-0.68298340
-0.56152344
-0.42480469
-0.27587891
-0.11749268
 0.04913330
 0.22033691
 0.39215088
 0.55877686
 0.71594238
 0.85968018
 0.98815918
 1.09832764
 1.18804932
 1.25549316
 1.29913330
 1.31835938
 1.31347656
 1.28540039
 1.23565674
 1.16546631
 1.07788086
 0.97564697
 0.86090088
 0.73699951
 0.60699463
 0.47515869
 0.34576416
 0.22247314
 0.10833740
 0.00518799
-0.08453369
-0.15838623
-0.21453857
-0.25207520
-0.27160645
-0.27465820
-0.26275635
-0.23773193
-0.20080566
-0.15411377
-0.10040283
-0.04302979
 0.01434326
 0.06774902
 0.11352539
 0.14862061
 0.17059326
 0.17791748
 0.16845703
 0.14190674
 0.09735107
 0.03601074
-0.04119873
-0.13183594
-0.23406982
-0.34576416
-0.46356201
-0.58441162
-0.70343018
-0.81604004
-0.91766357
-1.00494385
-1.07421875
-1.12304688
-1.14959717
-1.15234375
-1.13098145
-1.08520508
-1.01531982
-0.92224121
-0.80718994
-0.67382813
-0.52734375
-0.37261963
-0.21453857
-0.05493164
 0.10375977
 0.25756836
 0.40100098
 0.52825928
 0.63568115
 0.72113037
 0.78460693
 0.82519531
 0.84197998
 0.83465576
 0.80352783
 0.75012207
 0.67687988
 0.58685303
 0.48431396
 0.37414551
 0.26123047
 0.14862061
 0.04028320
-0.06072998
-0.14953613
-0.22277832
-0.27740479
-0.31219482
-0.32592773
-0.31890869
-0.29052734
-0.24230957
-0.17639160
-0.09552002
-0.00244141
 0.09948730
 0.20751953
 0.31707764
 0.42388916
 0.52368164
 0.61218262
 0.68603516
 0.74249268
 0.77972412
 0.79589844
 0.78979492
 0.76232910
 0.71350098
 0.64544678
 0.55938721
 0.45715332
 0.34179688
 0.21728516
 0.08789063
-0.04241943
-0.17028809
-0.29357910
-0.40924072
-0.51391602
-0.60333252
-0.67504883
-0.72723389
-0.75866699
-0.77026367
-0.76263428
-0.73699951
-0.69519043
-0.63781738
-0.56671143
-0.48461914
-0.39459229
-0.30120850
-0.20751953
-0.11566162
-0.02746582
 0.05523682
 0.12939453
 0.19195557
 0.24169922
 0.27740479
 0.29846191
 0.30426025
 0.29479980
 0.27130127
 0.23559570
 0.18798828
 0.12908936
 0.06042480
-0.01434326
-0.09094238
-0.16662598
-0.23956299
-0.30853271
-0.37139893
-0.42480469
-0.46600342
-0.49346924
-0.50720215
-0.50659180
-0.49072266
-0.45959473
-0.41473389
-0.35827637
-0.29144287
-0.21514893
-0.13061523
-0.04119873
 0.05004883
 0.14068604
 0.22949219
 0.31524658
 0.39550781
 0.46569824
 0.52307129
 0.56640625
 0.59509277
 0.60882568
 0.60760498
 0.59173584
 0.56274414
 0.52215576
 0.47119141
 0.41015625
 0.34057617
 0.26580811
 0.18920898
 0.11413574
 0.04211426
-0.02593994
-0.08819580
-0.14312744
-0.18890381
-0.22430420
-0.24810791
-0.26092529
-0.26275635
-0.25451660
-0.23681641
-0.21057129
-0.17547607
-0.13275146
-0.08392334
-0.03173828
 0.02075195
 0.07171631
 0.11932373
 0.16235352
 0.19958496
 0.22979736
 0.25177002
 0.26397705
 0.26672363
 0.25909424
 0.24200439
 0.21606445
 0.18249512
 0.14221191
 0.09735107
 0.04882813
-0.00061035
-0.04852295
-0.09307861
-0.13214111
-0.16540527
-0.19165039
-0.21057129
-0.22155762
-0.22399902
-0.21759033
-0.20202637
-0.17822266
-0.14801025
-0.11352539
-0.07598877
-0.03692627
 0.00213623
 0.03967285
 0.07476807
 0.10467529
 0.12817383
 0.14312744
 0.14892578
 0.14434814
 0.13061523
 0.10742188
 0.07598877
 0.03631592
-0.01007080
-0.06134033
-0.11444092
-0.16723633
-0.21759033
-0.26489258
-0.30731201
-0.34301758
-0.37048340
-0.38787842
-0.39398193
-0.38726807
-0.36834717
-0.33782959
-0.29754639
-0.24871826
-0.19195557
-0.12756348
-0.05706787
 0.01678467
 0.09033203
 0.16204834
 0.23071289
 0.29602051
 0.35522461
 0.40527344
 0.44433594
 0.47058105
 0.48492432
 0.48675537
 0.47637939
 0.45501709
 0.42297363
 0.38177490
 0.33233643
 0.27618408
 0.21514893
 0.15167236
 0.08850098
 0.02777100
-0.02929688
-0.08087158
-0.12573242
-0.16326904
-0.19256592
-0.21331787
-0.22552490
-0.22827148
-0.22216797
-0.20874023
-0.18890381
-0.16357422
-0.13336182
-0.10009766
-0.06500244
-0.02990723
 0.00335693
 0.03326416
 0.05920410
 0.07965088
 0.09429932
 0.10253906
 0.10406494
 0.09857178
 0.08636475
 0.06835938
 0.04516602
 0.01861572
-0.01007080
-0.03997803
-0.06958008
-0.09826660
-0.12420654
-0.14648438
-0.16357422
-0.17486572
-0.18035889
-0.18066406
-0.17578125
-0.16601563
-0.15167236
-0.13275146
-0.10986328
-0.08392334
-0.05676270
-0.02990723
-0.00457764
 0.01922607
 0.04028320
 0.05859375
 0.07324219
 0.08331299
 0.08789063
 0.08728027
 0.08087158
 0.06958008
 0.05432129
 0.03570557
 0.01464844
-0.00823975
-0.03204346
-0.05554199
-0.07720947
-0.09643555
-0.11199951
-0.12390137
-0.13183594
-0.13549805
-0.13488770
-0.12939453
-0.11932373
-0.10528564
-0.08819580
-0.06896973
-0.04882813
-0.02868652
-0.00885010
 0.00976563
 0.02655029
 0.04089355
 0.05218506
 0.05950928
 0.06256104
 0.06195068
 0.05767822
 0.05035400
 0.03997803
 0.02716064
 0.01220703
-0.00457764
-0.02166748
-0.03845215
-0.05340576
-0.06591797
-0.07537842
-0.08239746
-0.08575439
-0.08514404
-0.07934570
-0.06866455
-0.05371094
-0.03509521
-0.01403809
 0.00854492
 0.03234863
 0.05645752
 0.08026123
 0.10223389
 0.12176514
 0.13793945
 0.15045166
 0.15838623
 0.16174316
 0.16113281
 0.15625000
 0.14709473
 0.13366699
 0.11627197
 0.09552002
 0.07324219
 0.05035400
 0.02777100
 0.00640869
-0.01312256
-0.02990723
-0.04302979
-0.05157471
-0.05462646
-0.05126953
-0.04089355
-0.02441406
-0.00305176
 0.02258301
 0.05279541
 0.08758545
 0.12573242
 0.16448975
 0.20233154
 0.23834229
 0.27282715
 0.30456543
 0.33142090
 0.35125732
 0.36285400
 0.36682129
 0.36285400
 0.34942627
 0.32623291
 0.29388428
 0.25451660
 0.20965576
 0.15991211
 0.10406494
 0.04211426
-0.02349854
-0.09033203
-0.15655518
-0.22125244
-0.28350830
-0.34271240
-0.39703369
-0.44525146
-0.48583984
-0.51849365
-0.54260254
-0.55786133
-0.56457520
-0.56213379
-0.55053711
-0.53039551
-0.50262451
-0.46783447
-0.42724609
-0.38208008
-0.33325195
-0.28167725
-0.22888184
-0.17517090
-0.12176514
-0.06958008
