# Supplementary material for: Dataset for time-lapse ultrasonic tomography of a granite slab under uniaxial compression test
Source: Data Brief. 2018 Aug 30;20:614–6. doi: 10.1016/j.dib.2018.08.151 (PMC6128094; doi:10.1016/j.dib.2018.08.151)
Supplement: Supplementary file 2 — Supplementary material [file mmc2.zip › data/Ultrasonic_Tomo_data/Stage_1_0kn/Force_0kn_1_14_21858840.txt]

SOURCE FILE NAME: D:\ct_20141122\ct201411221m100v0kn_sh_14_17_a0.TDA
DATE: Saturday, November 22, 2014
TIME: 11:28:06
SAMPLE INTERVAL (Seconds):   0.0000001000
SIGNAL UNITS: volts
TIME UNITS: Seconds
DATA TYPE: WAVEFORM
NUMBER OF DATA POINTS PER WAVEFORM: 1024
CHANNEL NUMBER: 1
HIT NUMBER: 1
TIME OF TEST:  21.8588400000

-0.00030518
 0.00030518
 0.00091553
 0.00152588
 0.00183105
 0.00183105
 0.00183105
 0.00152588
 0.00122070
 0.00030518
-0.00061035
-0.00091553
-0.00061035
 0.00000000
 0.00061035
 0.00091553
 0.00061035
 0.00000000
-0.00061035
-0.00122070
-0.00122070
-0.00091553
-0.00030518
 0.00030518
 0.00061035
 0.00061035
 0.00000000
-0.00030518
-0.00061035
-0.00061035
-0.00030518
-0.00030518
-0.00030518
 0.00000000
 0.00091553
 0.00152588
 0.00183105
 0.00152588
 0.00061035
-0.00061035
-0.00152588
-0.00152588
-0.00122070
-0.00030518
 0.00061035
 0.00091553
 0.00061035
 0.00000000
-0.00030518
-0.00061035
-0.00061035
-0.00030518
 0.00000000
 0.00030518
 0.00030518
 0.00061035
 0.00030518
-0.00030518
-0.00091553
-0.00152588
-0.00183105
-0.00183105
-0.00152588
-0.00122070
-0.00091553
-0.00061035
-0.00091553
-0.00122070
-0.00152588
-0.00122070
-0.00030518
 0.00091553
 0.00152588
 0.00183105
 0.00122070
 0.00091553
 0.00061035
 0.00091553
 0.00122070
 0.00122070
 0.00030518
-0.00030518
-0.00061035
-0.00030518
 0.00030518
 0.00091553
 0.00122070
 0.00091553
 0.00030518
-0.00061035
-0.00152588
-0.00152588
-0.00122070
-0.00061035
 0.00000000
-0.00030518
-0.00091553
-0.00152588
-0.00152588
-0.00122070
-0.00061035
 0.00000000
 0.00000000
-0.00030518
-0.00061035
-0.00091553
-0.00122070
-0.00213623
-0.00305176
-0.00366211
-0.00366211
-0.00335693
-0.00213623
-0.00122070
 0.00000000
 0.00030518
 0.00000000
-0.00061035
-0.00091553
-0.00091553
-0.00061035
-0.00061035
-0.00061035
-0.00091553
-0.00152588
-0.00152588
-0.00183105
-0.00183105
-0.00213623
-0.00244141
-0.00274658
-0.00305176
-0.00305176
-0.00244141
-0.00152588
-0.00030518
 0.00000000
-0.00061035
-0.00152588
-0.00244141
-0.00274658
-0.00244141
-0.00122070
-0.00030518
 0.00030518
 0.00030518
 0.00000000
-0.00061035
-0.00091553
-0.00061035
 0.00000000
 0.00030518
 0.00030518
 0.00000000
 0.00000000
 0.00000000
 0.00000000
-0.00030518
-0.00091553
-0.00152588
-0.00183105
-0.00152588
-0.00091553
 0.00000000
 0.00061035
 0.00091553
 0.00061035
 0.00030518
 0.00000000
 0.00000000
 0.00030518
 0.00061035
 0.00061035
 0.00030518
-0.00030518
-0.00091553
-0.00091553
-0.00091553
-0.00091553
-0.00122070
-0.00152588
-0.00152588
-0.00061035
 0.00061035
 0.00213623
 0.00305176
 0.00335693
 0.00274658
 0.00183105
 0.00091553
 0.00000000
-0.00030518
 0.00030518
 0.00122070
 0.00183105
 0.00152588
 0.00091553
 0.00061035
 0.00061035
 0.00091553
 0.00091553
 0.00061035
 0.00000000
 0.00000000
 0.00030518
 0.00030518
 0.00000000
-0.00030518
-0.00091553
-0.00061035
 0.00000000
 0.00061035
 0.00122070
 0.00183105
 0.00244141
 0.00244141
 0.00244141
 0.00183105
 0.00122070
 0.00122070
 0.00122070
 0.00122070
 0.00122070
 0.00091553
 0.00061035
 0.00061035
 0.00061035
 0.00061035
 0.00061035
 0.00030518
 0.00030518
 0.00030518
 0.00091553
 0.00183105
 0.00274658
 0.00335693
 0.00305176
 0.00213623
 0.00122070
 0.00030518
 0.00000000
 0.00000000
 0.00000000
-0.00030518
-0.00030518
-0.00061035
-0.00091553
-0.00091553
-0.00091553
-0.00030518
 0.00030518
 0.00091553
 0.00122070
 0.00122070
 0.00122070
 0.00091553
 0.00061035
 0.00000000
-0.00091553
-0.00122070
-0.00152588
-0.00122070
-0.00061035
 0.00000000
 0.00061035
 0.00061035
 0.00061035
 0.00000000
-0.00030518
-0.00091553
-0.00152588
-0.00213623
-0.00213623
-0.00213623
-0.00213623
-0.00213623
-0.00183105
-0.00122070
-0.00122070
-0.00091553
-0.00091553
-0.00061035
 0.00000000
 0.00061035
 0.00122070
 0.00091553
 0.00061035
-0.00030518
-0.00091553
-0.00152588
-0.00213623
-0.00213623
-0.00183105
-0.00122070
-0.00091553
-0.00061035
-0.00091553
-0.00091553
-0.00061035
-0.00030518
 0.00000000
 0.00030518
 0.00030518
 0.00030518
 0.00030518
-0.00030518
-0.00091553
-0.00152588
-0.00183105
-0.00213623
-0.00213623
-0.00183105
-0.00183105
-0.00152588
-0.00122070
-0.00091553
-0.00122070
-0.00152588
-0.00183105
-0.00122070
-0.00061035
-0.00030518
-0.00061035
-0.00091553
-0.00122070
-0.00122070
-0.00061035
-0.00061035
-0.00061035
-0.00122070
-0.00152588
-0.00122070
-0.00030518
 0.00091553
 0.00152588
 0.00152588
 0.00061035
-0.00061035
-0.00213623
-0.00305176
-0.00335693
-0.00305176
-0.00244141
-0.00183105
-0.00122070
-0.00091553
-0.00091553
-0.00061035
 0.00000000
 0.00030518
 0.00061035
 0.00091553
 0.00091553
 0.00091553
 0.00061035
 0.00000000
-0.00091553
-0.00152588
-0.00213623
-0.00244141
-0.00183105
-0.00122070
-0.00061035
 0.00000000
 0.00030518
 0.00061035
 0.00061035
 0.00061035
 0.00061035
 0.00030518
 0.00030518
 0.00061035
 0.00091553
 0.00091553
 0.00091553
 0.00061035
 0.00030518
 0.00000000
 0.00000000
-0.00030518
-0.00030518
 0.00000000
 0.00061035
 0.00122070
 0.00183105
 0.00152588
 0.00122070
 0.00061035
 0.00000000
-0.00030518
-0.00030518
 0.00000000
 0.00030518
 0.00030518
 0.00061035
 0.00091553
 0.00091553
 0.00091553
 0.00122070
 0.00152588
 0.00183105
 0.00244141
 0.00244141
 0.00213623
 0.00152588
 0.00061035
-0.00030518
-0.00122070
-0.00152588
-0.00152588
-0.00122070
-0.00061035
 0.00030518
 0.00091553
 0.00152588
 0.00183105
 0.00213623
 0.00244141
 0.00305176
 0.00305176
 0.00274658
 0.00213623
 0.00122070
 0.00061035
 0.00030518
 0.00000000
-0.00030518
-0.00061035
-0.00122070
-0.00122070
-0.00061035
 0.00030518
 0.00152588
 0.00213623
 0.00244141
 0.00213623
 0.00152588
 0.00061035
 0.00000000
-0.00030518
-0.00030518
-0.00030518
 0.00000000
-0.00030518
-0.00061035
-0.00061035
-0.00061035
-0.00030518
 0.00000000
 0.00030518
 0.00030518
 0.00030518
 0.00030518
 0.00000000
-0.00061035
-0.00122070
-0.00183105
-0.00213623
-0.00213623
-0.00183105
-0.00152588
-0.00122070
-0.00091553
-0.00061035
-0.00030518
 0.00000000
 0.00030518
 0.00030518
 0.00030518
 0.00000000
-0.00030518
-0.00091553
-0.00122070
-0.00152588
-0.00183105
-0.00213623
-0.00274658
-0.00305176
-0.00305176
-0.00274658
-0.00152588
-0.00030518
 0.00091553
 0.00183105
 0.00213623
 0.00183105
 0.00061035
 0.00000000
-0.00030518
-0.00061035
-0.00061035
-0.00091553
-0.00122070
-0.00152588
-0.00183105
-0.00183105
-0.00152588
-0.00122070
-0.00091553
-0.00030518
 0.00030518
 0.00061035
 0.00061035
 0.00030518
-0.00030518
-0.00152588
-0.00244141
-0.00305176
-0.00305176
-0.00244141
-0.00183105
-0.00122070
-0.00122070
-0.00091553
-0.00091553
-0.00061035
-0.00030518
 0.00000000
-0.00030518
-0.00061035
-0.00091553
-0.00152588
-0.00213623
-0.00213623
-0.00183105
-0.00183105
-0.00183105
-0.00183105
-0.00183105
-0.00152588
-0.00061035
 0.00061035
 0.00152588
 0.00183105
 0.00152588
 0.00061035
-0.00061035
-0.00122070
-0.00091553
-0.00061035
 0.00000000
-0.00030518
-0.00122070
-0.00213623
-0.00274658
-0.00244141
-0.00213623
-0.00122070
-0.00061035
 0.00030518
 0.00122070
 0.00152588
 0.00152588
 0.00091553
 0.00000000
-0.00091553
-0.00122070
-0.00152588
-0.00152588
-0.00122070
-0.00091553
-0.00061035
-0.00061035
-0.00030518
-0.00030518
-0.00030518
 0.00030518
 0.00091553
 0.00122070
 0.00091553
 0.00061035
 0.00000000
 0.00000000
 0.00000000
 0.00000000
-0.00030518
-0.00091553
-0.00122070
-0.00061035
 0.00061035
 0.00213623
 0.00305176
 0.00335693
 0.00305176
 0.00213623
 0.00030518
-0.00122070
-0.00244141
-0.00305176
-0.00274658
-0.00274658
-0.00274658
-0.00305176
-0.00305176
-0.00244141
-0.00122070
 0.00030518
 0.00122070
 0.00183105
 0.00244141
 0.00274658
 0.00305176
 0.00244141
 0.00152588
 0.00061035
-0.00061035
-0.00122070
-0.00122070
-0.00061035
 0.00030518
 0.00091553
 0.00091553
 0.00061035
 0.00030518
 0.00000000
-0.00030518
 0.00000000
 0.00061035
 0.00152588
 0.00183105
 0.00183105
 0.00152588
 0.00122070
 0.00061035
 0.00000000
-0.00061035
-0.00122070
-0.00122070
-0.00091553
-0.00061035
 0.00000000
 0.00061035
 0.00122070
 0.00152588
 0.00091553
-0.00030518
-0.00122070
-0.00091553
-0.00030518
 0.00000000
 0.00000000
-0.00183105
-0.01037598
-0.03784180
-0.09674072
-0.19134521
-0.30609131
-0.40954590
-0.46966553
-0.47271729
-0.43243408
-0.38055420
-0.34027100
-0.30883789
-0.25756836
-0.15777588
-0.01190186
 0.14007568
 0.24475098
 0.27252197
 0.24017334
 0.19256592
 0.16754150
 0.17150879
 0.18554688
 0.19348145
 0.19500732
 0.19927979
 0.20782471
 0.21087646
 0.20050049
 0.18127441
 0.16723633
 0.16693115
 0.17395020
 0.17608643
 0.16784668
 0.15563965
 0.14862061
 0.14892578
 0.15197754
 0.15075684
 0.14526367
 0.13824463
 0.13366699
 0.13153076
 0.13061523
 0.12847900
 0.12420654
 0.11810303
 0.11199951
 0.10772705
 0.10498047
 0.10131836
 0.09429932
 0.08514404
 0.07720947
 0.07324219
 0.07019043
 0.06439209
 0.05401611
 0.04272461
 0.03479004
 0.03051758
 0.02593994
 0.01739502
 0.00671387
-0.00213623
-0.00610352
-0.00762939
-0.01098633
-0.01678467
-0.02319336
-0.02655029
-0.02593994
-0.02441406
-0.02441406
-0.02593994
-0.02746582
-0.02746582
-0.02624512
-0.02624512
-0.02807617
-0.03112793
-0.03326416
-0.03356934
-0.03326416
-0.03356934
-0.03509521
-0.03692627
-0.03814697
-0.03906250
-0.04058838
-0.04333496
-0.04760742
-0.05157471
-0.05401611
-0.05554199
-0.05737305
-0.06072998
-0.06469727
-0.06835938
-0.07049561
-0.07110596
-0.07141113
-0.07171631
-0.07232666
-0.07202148
-0.07141113
-0.07080078
-0.07080078
-0.07110596
-0.07141113
-0.07080078
-0.06958008
-0.06805420
-0.06683350
-0.06561279
-0.06378174
-0.06164551
-0.05920410
-0.05767822
-0.05706787
-0.05676270
-0.05584717
-0.05432129
-0.05249023
-0.05187988
-0.05249023
-0.05371094
-0.05523682
-0.05645752
-0.05737305
-0.05828857
-0.05920410
-0.06042480
-0.06103516
-0.06134033
-0.06103516
-0.06072998
-0.06011963
-0.05981445
-0.05920410
-0.05859375
-0.05767822
-0.05645752
-0.05493164
-0.05279541
-0.05035400
-0.04791260
-0.04608154
-0.04486084
-0.04364014
-0.04150391
-0.03845215
-0.03509521
-0.03204346
-0.02990723
-0.02807617
-0.02655029
-0.02502441
-0.02380371
-0.02380371
-0.02441406
-0.02532959
-0.02563477
-0.02563477
-0.02502441
-0.02441406
-0.02441406
-0.02410889
-0.02410889
-0.02380371
-0.02349854
-0.02288818
-0.02197266
-0.02044678
-0.01922607
-0.01831055
-0.01800537
-0.01770020
-0.01678467
-0.01495361
-0.01251221
-0.01007080
-0.00793457
-0.00579834
-0.00335693
-0.00030518
 0.00274658
 0.00579834
 0.00762939
 0.00915527
 0.00976563
 0.01037598
 0.01098633
 0.01190186
 0.01281738
 0.01312256
 0.01312256
 0.01251221
 0.01159668
 0.01068115
 0.01037598
 0.01037598
 0.01129150
 0.01220703
 0.01312256
 0.01281738
 0.01251221
 0.01220703
 0.01220703
 0.01251221
 0.01281738
 0.01342773
 0.01403809
 0.01525879
 0.01739502
 0.01983643
 0.02166748
 0.02288818
 0.02349854
 0.02441406
 0.02563477
 0.02746582
 0.02929688
 0.03082275
 0.03173828
 0.03204346
 0.03204346
 0.03173828
 0.03112793
 0.03051758
 0.02990723
 0.02929688
 0.02868652
 0.02838135
 0.02807617
 0.02807617
 0.02838135
 0.02838135
 0.02838135
 0.02807617
 0.02716064
 0.02624512
 0.02563477
 0.02532959
 0.02532959
 0.02563477
 0.02563477
 0.02563477
 0.02563477
 0.02624512
 0.02746582
 0.02929688
 0.03082275
 0.03265381
 0.03387451
 0.03540039
 0.03631592
 0.03692627
 0.03692627
 0.03662109
 0.03601074
 0.03540039
 0.03509521
 0.03509521
 0.03540039
 0.03540039
 0.03509521
 0.03448486
 0.03326416
 0.03234863
 0.03173828
 0.03143311
 0.03173828
 0.03204346
 0.03143311
 0.03021240
 0.02868652
 0.02746582
 0.02716064
 0.02716064
 0.02746582
 0.02746582
 0.02716064
 0.02746582
 0.02807617
 0.02899170
 0.02990723
 0.03021240
 0.03021240
 0.02990723
 0.02960205
 0.02960205
 0.02960205
 0.02929688
 0.02929688
 0.02929688
 0.02868652
 0.02777100
 0.02655029
 0.02532959
 0.02471924
 0.02441406
 0.02471924
 0.02471924
 0.02441406
 0.02380371
 0.02349854
 0.02288818
 0.02197266
 0.02075195
 0.01953125
 0.01831055
 0.01739502
 0.01708984
 0.01708984
 0.01708984
 0.01647949
 0.01556396
 0.01525879
 0.01495361
 0.01525879
 0.01586914
 0.01647949
 0.01647949
 0.01617432
 0.01556396
 0.01464844
 0.01373291
 0.01281738
 0.01159668
 0.01068115
 0.00976563
 0.00885010
 0.00854492
 0.00854492
 0.00915527
 0.00946045
 0.00946045
 0.00854492
 0.00732422
 0.00610352
 0.00518799
 0.00488281
 0.00457764
 0.00427246
 0.00366211
 0.00305176
 0.00244141
 0.00183105
 0.00152588
 0.00152588
 0.00183105
 0.00244141
 0.00305176
 0.00305176
 0.00274658
 0.00213623
 0.00152588
 0.00091553
 0.00000000
-0.00091553
-0.00152588
-0.00183105
-0.00183105
-0.00183105
-0.00213623
-0.00305176
-0.00396729
-0.00488281
-0.00549316
-0.00579834
-0.00579834
-0.00579834
-0.00579834
-0.00579834
-0.00610352
-0.00671387
-0.00732422
-0.00762939
-0.00823975
-0.00885010
-0.00976563
-0.01007080
-0.01007080
-0.00946045
-0.00823975
-0.00701904
-0.00671387
-0.00732422
-0.00823975
-0.00885010
-0.00946045
-0.00946045
-0.00946045
-0.00976563
-0.01068115
-0.01190186
-0.01342773
-0.01464844
-0.01556396
-0.01586914
-0.01617432
-0.01586914
-0.01586914
-0.01556396
-0.01586914
-0.01617432
-0.01678467
-0.01739502
-0.01831055
-0.01861572
-0.01892090
-0.01892090
-0.01861572
-0.01831055
-0.01800537
-0.01770020
-0.01770020
-0.01800537
-0.01770020
-0.01739502
-0.01678467
-0.01617432
-0.01586914
-0.01617432
-0.01647949
-0.01678467
-0.01739502
-0.01800537
-0.01892090
-0.01983643
-0.02044678
-0.02044678
-0.02014160
-0.01953125
-0.01892090
-0.01861572
-0.01861572
-0.01953125
-0.02075195
-0.02166748
-0.02227783
-0.02197266
-0.02166748
-0.02136230
-0.02136230
-0.02166748
-0.02166748
-0.02197266
-0.02197266
-0.02197266
-0.02166748
-0.02105713
-0.02044678
-0.01983643
-0.01922607
-0.01953125
-0.02044678
-0.02136230
-0.02288818
-0.02410889
-0.02502441
-0.02593994
-0.02624512
-0.02716064
-0.02807617
-0.02960205
-0.03082275
-0.03173828
-0.03204346
-0.03173828
-0.03082275
-0.02960205
-0.02807617
-0.02624512
-0.02380371
-0.02075195
-0.01770020
-0.01403809
-0.00976563
-0.00518799
 0.00000000
 0.00610352
 0.01312256
 0.02014160
 0.02716064
 0.03326416
 0.03845215
 0.04241943
 0.04547119
 0.04791260
 0.04943848
 0.05035400
 0.05004883
 0.04852295
 0.04516602
 0.04028320
 0.03417969
 0.02685547
 0.01922607
 0.01098633
 0.00213623
-0.00701904
-0.01647949
-0.02563477
-0.03540039
-0.04516602
-0.05493164
-0.06408691
-0.07232666
-0.07904053
-0.08453369
-0.08850098
-0.09124756
-0.09307861
-0.09368896
-0.09307861
-0.09185791
-0.08911133
-0.08514404
-0.07995605
-0.07354736
-0.06652832
-0.05889893
-0.05126953
-0.04302979
-0.03448486
-0.02624512
-0.01800537
-0.01007080
-0.00244141
 0.00549316
 0.01373291
 0.02197266
 0.02960205
 0.03601074
 0.04180908
 0.04638672
 0.05035400
 0.05371094
 0.05676270
 0.05920410
 0.06103516
 0.06164551
 0.06103516
 0.05920410
 0.05615234
 0.05218506
 0.04699707
 0.04089355
 0.03356934
 0.02532959
 0.01678467
 0.00823975
-0.00091553
-0.01068115
-0.02166748
-0.03356934
-0.04516602
-0.05554199
-0.06439209
-0.07232666
-0.07873535
-0.08361816
-0.08697510
-0.08850098
-0.08789063
-0.08514404
-0.08026123
-0.07232666
-0.06256104
-0.05065918
-0.03784180
-0.02380371
-0.00885010
 0.00640869
 0.02197266
 0.03692627
 0.05126953
 0.06469727
 0.07690430
 0.08789063
 0.09796143
 0.10681152
 0.11383057
 0.11871338
 0.12115479
 0.12115479
 0.11932373
 0.11627197
 0.11260986
 0.10864258
 0.10406494
 0.09887695
 0.09277344
 0.08636475
 0.08026123
 0.07385254
 0.06805420
 0.06164551
 0.05523682
 0.04882813
 0.04211426
 0.03509521
 0.02777100
 0.01922607
 0.00915527
-0.00183105
-0.01403809
-0.02716064
-0.04089355
-0.05523682
-0.07049561
-0.08605957
-0.10223389
-0.11901855
-0.13549805
-0.15106201
-0.16479492
-0.17639160
-0.18554688
-0.19226074
-0.19653320
-0.19775391
-0.19592285
-0.19042969
-0.18188477
-0.16998291
-0.15502930
-0.13732910
-0.11688232
-0.09307861
-0.06683350
-0.03875732
-0.00976563
 0.01892090
 0.04638672
 0.07293701
 0.09796143
 0.12145996
 0.14251709
 0.16113281
 0.17639160
 0.18798828
 0.19531250
 0.19866943
 0.19836426
 0.19470215
 0.18859863
 0.18005371
 0.16906738
 0.15625000
 0.14190674
 0.12664795
 0.11077881
 0.09429932
 0.07751465
 0.06134033
 0.04638672
 0.03356934
 0.02258301
 0.01373291
 0.00610352
 0.00000000
-0.00549316
-0.01037598
-0.01464844
-0.01770020
-0.01953125
-0.02075195
-0.02166748
-0.02288818
-0.02471924
-0.02685547
-0.02899170
-0.03082275
-0.03204346
-0.03326416
-0.03448486
-0.03479004
-0.03387451
-0.03112793
-0.02655029
-0.02014160
-0.01281738
-0.00427246
 0.00518799
 0.01556396
 0.02746582
 0.04058838
 0.05462646
 0.06927490
 0.08361816
 0.09674072
 0.10833740
 0.11749268
 0.12420654
 0.12786865
 0.12847900
 0.12512207
 0.11779785
 0.10650635
 0.09155273
 0.07263184
 0.05035400
 0.02410889
-0.00579834
-0.03845215
-0.07263184
-0.10681152
-0.14068604
-0.17425537
-0.20629883
-0.23529053
-0.26062012
-0.28198242
-0.29968262
-0.31250000
-0.31921387
-0.31768799
-0.30883789
-0.29418945
-0.27526855
-0.25238037
-0.22399902
-0.19042969
-0.15258789
-0.11260986
-0.07202148
-0.03112793
 0.00915527
 0.04791260
 0.08392334
 0.11566162
 0.14190674
 0.16235352
 0.17639160
 0.18432617
 0.18676758
 0.18432617
 0.17761230
 0.16693115
 0.15228271
 0.13488770
 0.11657715
 0.09857178
 0.08239746
 0.06835938
 0.05859375
 0.05310059
 0.05340576
 0.05889893
 0.07049561
 0.08789063
 0.11169434
 0.14007568
 0.17211914
 0.20690918
 0.24475098
 0.28533936
 0.32684326
 0.36560059
 0.39825439
 0.42266846
 0.43884277
 0.44677734
 0.44616699
 0.43487549
 0.41137695
 0.37567139
 0.32897949
 0.27191162
 0.20629883
 0.13244629
 0.05218506
-0.03204346
-0.11871338
-0.20538330
-0.29083252
-0.37200928
-0.44616699
-0.51025391
-0.56182861
-0.60028076
-0.62469482
-0.63415527
-0.62835693
-0.60638428
-0.56884766
-0.51666260
-0.45227051
-0.37811279
-0.29724121
-0.21179199
-0.12390137
-0.03570557
 0.05035400
 0.13092041
 0.20324707
 0.26580811
 0.31616211
 0.35247803
 0.37231445
 0.37445068
 0.35888672
 0.32775879
 0.28259277
 0.22552490
 0.15777588
 0.08148193
-0.00030518
-0.08514404
-0.17028809
-0.25238037
-0.32928467
-0.39794922
-0.45532227
-0.49896240
-0.52734375
-0.53955078
-0.53466797
-0.51330566
-0.47576904
-0.42266846
-0.35583496
-0.27679443
-0.18768311
-0.09155273
 0.00946045
 0.11230469
 0.21545410
 0.31616211
 0.41015625
 0.49316406
 0.56243896
 0.61614990
 0.65338135
 0.67413330
 0.67810059
 0.66467285
 0.63354492
 0.58593750
 0.52246094
 0.44616699
 0.35949707
 0.26550293
 0.16784668
 0.06958008
-0.02685547
-0.11871338
-0.20355225
-0.27862549
-0.34149170
-0.38970947
-0.42175293
-0.43518066
-0.43029785
-0.40710449
-0.36621094
-0.30883789
-0.23742676
-0.15380859
-0.06103516
 0.03845215
 0.14251709
 0.24841309
 0.35247803
 0.44982910
 0.53619385
 0.60791016
 0.66314697
 0.69976807
 0.71624756
 0.71105957
 0.68389893
 0.63476563
 0.56396484
 0.47271729
 0.36346436
 0.23956299
 0.10406494
-0.03936768
-0.18768311
-0.33843994
-0.48797607
-0.63171387
-0.76477051
-0.88256836
-0.98144531
-1.05957031
-1.11541748
-1.14776611
-1.15661621
-1.14166260
-1.10382080
-1.04370117
-0.96282959
-0.86364746
-0.75042725
-0.62774658
-0.49896240
-0.36804199
-0.23803711
-0.11230469
 0.00640869
 0.11596680
 0.21545410
 0.30303955
 0.37658691
 0.43457031
 0.47607422
 0.50262451
 0.51605225
 0.51788330
 0.51025391
 0.49530029
 0.47485352
 0.45196533
 0.42877197
 0.40710449
 0.38879395
 0.37445068
 0.36529541
 0.36224365
 0.36621094
 0.37658691
 0.39245605
 0.41229248
 0.43395996
 0.45562744
 0.47668457
 0.49499512
 0.50842285
 0.51513672
 0.51361084
 0.50323486
 0.48339844
 0.45410156
 0.41381836
 0.36346436
 0.30487061
 0.23956299
 0.16937256
 0.09582520
 0.02014160
-0.05462646
-0.12573242
-0.19104004
-0.24963379
-0.30029297
-0.34210205
-0.37322998
-0.39306641
-0.40191650
-0.39978027
-0.38665771
-0.36407471
-0.33355713
-0.29876709
-0.26214600
-0.22552490
-0.18981934
-0.15655518
-0.12725830
-0.10406494
-0.08758545
-0.07812500
-0.07598877
-0.08117676
-0.09338379
-0.11169434
-0.13397217
-0.15869141
-0.18341064
-0.20660400
-0.22644043
-0.24139404
-0.25024414
-0.25207520
-0.24688721
-0.23345947
-0.21209717
-0.18310547
-0.14801025
-0.10894775
-0.06683350
-0.02380371
 0.01831055
 0.05737305
 0.09124756
 0.11749268
 0.13458252
 0.14099121
 0.13580322
 0.11932373
 0.09216309
 0.05493164
 0.00885010
-0.04486084
-0.10375977
-0.16418457
-0.22338867
-0.27832031
-0.32684326
-0.36590576
-0.39154053
-0.40039063
-0.39031982
-0.36132813
-0.31372070
-0.24871826
-0.16693115
-0.06958008
 0.04211426
 0.16510010
 0.29602051
 0.43090820
 0.56335449
 0.68786621
 0.79925537
 0.89385986
 0.96832275
 1.02020264
 1.04583740
 1.04309082
 1.01104736
 0.95031738
 0.86212158
 0.74859619
 0.61187744
 0.45654297
 0.28778076
 0.11077881
-0.06927490
-0.24780273
-0.42053223
-0.58105469
-0.72387695
-0.84381104
-0.93719482
-1.00158691
-1.03546143
-1.03912354
-1.01226807
-0.95581055
-0.87219238
-0.76354980
-0.63476563
-0.49194336
-0.34088135
-0.18737793
-0.03448486
 0.11383057
 0.25299072
 0.37780762
 0.48278809
 0.56488037
 0.62133789
 0.65246582
 0.65734863
 0.63659668
 0.59112549
 0.52337646
 0.43640137
 0.33416748
 0.22155762
 0.10345459
-0.01617432
-0.13305664
-0.24383545
-0.34454346
-0.43090820
-0.49987793
-0.54840088
-0.57525635
-0.57983398
-0.56182861
-0.52246094
-0.46356201
-0.38787842
-0.29785156
-0.19683838
-0.08819580
 0.02532959
 0.14007568
 0.25299072
 0.36132813
 0.46112061
 0.54870605
 0.62103271
 0.67626953
 0.71289063
 0.73089600
 0.72937012
 0.70892334
 0.67016602
 0.61370850
 0.54138184
 0.45410156
 0.35430908
 0.24475098
 0.12817383
 0.00732422
-0.11627197
-0.24017334
-0.36163330
-0.47821045
-0.58715820
-0.68664551
-0.77453613
-0.84960938
-0.91003418
-0.95520020
-0.98388672
-0.99548340
-0.98876953
-0.96374512
-0.92071533
-0.86029053
-0.78308105
-0.69030762
-0.58227539
-0.46112061
-0.32958984
-0.18951416
-0.04302979
 0.10833740
 0.26245117
 0.41625977
 0.56457520
 0.70343018
 0.82916260
 0.93902588
 1.03118896
 1.10321045
 1.15325928
 1.17919922
 1.18103027
 1.15936279
 1.11389160
 1.04614258
 0.95672607
 0.84808350
 0.72357178
 0.58654785
 0.44006348
 0.28869629
 0.13610840
-0.01281738
-0.15441895
-0.28564453
-0.40344238
-0.50415039
-0.58502197
-0.64270020
-0.67535400
-0.68206787
-0.66345215
-0.62133789
-0.55786133
-0.47698975
-0.38177490
-0.27648926
-0.16479492
-0.05035400
 0.06256104
 0.17028809
 0.26824951
 0.35186768
 0.41717529
 0.46112061
 0.48217773
 0.47912598
 0.45196533
 0.40130615
 0.32806396
 0.23559570
 0.12725830
 0.00671387
-0.12237549
-0.25695801
-0.39306641
-0.52520752
-0.64819336
-0.75653076
-0.84564209
-0.91308594
-0.95581055
-0.97351074
-0.96527100
-0.93139648
-0.87341309
-0.79315186
-0.69305420
-0.57708740
-0.44921875
-0.31463623
-0.17822266
-0.04394531
 0.08453369
 0.20385742
 0.31066895
 0.39978027
 0.46783447
 0.51300049
 0.53527832
 0.53588867
 0.51544189
 0.47485352
 0.41687012
 0.34484863
 0.26214600
 0.17364502
 0.08300781
-0.00457764
-0.08453369
-0.15136719
-0.20202637
-0.23406982
-0.24475098
-0.23254395
-0.19592285
-0.13519287
-0.05126953
 0.05401611
 0.17852783
 0.31951904
 0.47180176
 0.62957764
 0.78613281
 0.93627930
 1.07421875
 1.19506836
 1.29394531
 1.36718750
 1.41174316
 1.42517090
 1.40563965
 1.35162354
 1.26312256
 1.14105225
 0.98693848
 0.80444336
 0.59753418
 0.37170410
 0.13183594
-0.11627197
-0.36743164
-0.61584473
-0.85540771
-1.07940674
-1.28173828
-1.45690918
-1.60095215
-1.71081543
-1.78375244
-1.81762695
-1.81213379
-1.76757813
-1.68609619
-1.57135010
-1.42639160
-1.25457764
-1.05926514
-0.84564209
-0.62042236
-0.39031982
-0.16082764
 0.06439209
 0.28167725
 0.48583984
 0.67016602
 0.82916260
 0.95916748
 1.05804443
 1.12548828
 1.16058350
 1.16333008
 1.13433838
 1.07482910
 0.98754883
 0.87493896
 0.74005127
 0.58776855
 0.42419434
 0.25482178
 0.08514404
-0.08056641
-0.23834229
-0.38421631
-0.51361084
-0.62133789
-0.70404053
-0.75866699
-0.78460693
-0.78186035
-0.74981689
-0.68817139
-0.59814453
-0.48370361
-0.34912109
-0.19805908
-0.03326416
 0.14282227
 0.32653809
 0.51147461
 0.69091797
 0.85815430
 1.00769043
 1.13555908
 1.23809814
 1.31134033
 1.35192871
 1.35864258
 1.33117676
 1.26953125
 1.17431641
 1.04644775
 0.88867188
 0.70434570
 0.49957275
 0.27984619
 0.05065918
-0.18371582
-0.41778564
-0.64544678
-0.85998535
-1.05407715
-1.22222900
-1.36016846
-1.46545410
-1.53564453
-1.56860352
-1.56280518
-1.51824951
-1.43676758
-1.32202148
-1.17645264
-1.00463867
-0.81207275
-0.60668945
-0.39550781
-0.18524170
 0.02014160
 0.21667480
 0.39855957
 0.55847168
 0.68939209
 0.78796387
 0.85266113
 0.88378906
 0.88165283
 0.84625244
 0.77819824
 0.68176270
 0.56091309
 0.42205811
 0.26977539
 0.10925293
-0.05523682
-0.21820068
-0.37384033
-0.51635742
-0.63934326
-0.73791504
-0.80841064
-0.84899902
-0.85845947
-0.83618164
-0.78216553
-0.69824219
-0.58715820
-0.45440674
-0.30395508
-0.14038086
 0.03295898
 0.21209717
 0.39093018
 0.56243896
 0.72021484
 0.85784912
 0.97229004
 1.06079102
 1.12213135
 1.15478516
 1.15814209
 1.13250732
 1.08001709
 1.00219727
 0.90179443
 0.78125000
 0.64422607
 0.49560547
 0.34149170
 0.18676758
 0.03570557
-0.10742188
-0.23986816
-0.35827637
-0.45989990
-0.54260254
-0.60455322
-0.64575195
-0.66528320
-0.66467285
-0.64544678
-0.61004639
-0.56091309
-0.50170898
-0.43670654
-0.36956787
-0.30395508
-0.24169922
-0.18463135
-0.13427734
-0.09277344
-0.06164551
-0.04241943
-0.03540039
-0.04089355
-0.05828857
-0.08636475
-0.12298584
-0.16662598
-0.21545410
-0.26824951
-0.32257080
-0.37597656
-0.42510986
-0.46722412
-0.50140381
-0.52642822
-0.54016113
-0.54138184
-0.52825928
-0.49987793
-0.45715332
-0.40100098
-0.33294678
-0.25451660
-0.16693115
-0.07202148
 0.02899170
 0.13397217
 0.24108887
 0.34759521
 0.45043945
 0.54656982
 0.63323975
 0.70892334
 0.77239990
 0.82244873
 0.85723877
 0.87646484
 0.87951660
 0.86822510
 0.84381104
 0.80749512
 0.75988770
 0.70220947
 0.63659668
 0.56671143
 0.49591064
 0.42724609
 0.36254883
 0.30426025
 0.25451660
 0.21606445
 0.19042969
 0.17700195
 0.17486572
 0.18341064
 0.20202637
 0.23071289
 0.26733398
 0.31036377
 0.35614014
 0.40130615
 0.44281006
 0.47698975
 0.50140381
 0.51452637
 0.51452637
 0.49957275
 0.46783447
 0.41748047
 0.34790039
 0.26031494
 0.15563965
 0.03448486
-0.10131836
-0.24963379
-0.40710449
-0.56915283
-0.73181152
-0.89080811
-1.04125977
-1.17797852
-1.29577637
-1.39129639
-1.46118164
-1.50299072
-1.51367188
-1.49139404
-1.43524170
-1.34674072
-1.22711182
-1.07788086
-0.90301514
-0.70739746
-0.49835205
-0.28167725
-0.06164551
 0.15838623
 0.37261963
 0.57342529
 0.75164795
 0.89996338
 1.01501465
 1.09375000
 1.13494873
 1.13677979
 1.09924316
 1.02355957
 0.91339111
 0.77209473
 0.60516357
 0.41809082
 0.21759033
 0.01007080
-0.19836426
-0.40161133
-0.59204102
-0.76171875
-0.90362549
-1.01226807
-1.08398438
-1.11755371
-1.11145020
-1.06506348
-0.97839355
-0.85266113
-0.69305420
-0.50506592
-0.29571533
-0.06927490
 0.16876221
 0.41168213
 0.64971924
 0.87219238
 1.07055664
 1.23870850
 1.37268066
 1.46820068
 1.52038574
 1.52709961
 1.48834229
 1.40563965
 1.28082275
 1.11602783
 0.91583252
 0.68756104
 0.44036865
 0.18218994
-0.08056641
-0.34118652
-0.59143066
-0.82244873
-1.02508545
-1.19293213
-1.32019043
-1.40319824
-1.44012451
-1.43035889
-1.37451172
-1.27410889
-1.13128662
-0.95062256
-0.74096680
-0.51116943
-0.27008057
-0.02288818
 0.22399902
 0.46234131
 0.68145752
 0.87158203
 1.02508545
 1.13708496
 1.20391846
 1.22314453
 1.19354248
 1.11541748
 0.99182129
 0.82580566
 0.62377930
 0.39184570
 0.13732910
-0.13244629
-0.41046143
-0.68756104
-0.95306396
-1.19628906
-1.40838623
-1.58294678
-1.71600342
-1.80236816
-1.83776855
-1.82067871
-1.75201416
-1.63513184
-1.47338867
-1.27014160
-1.03118896
-0.76568604
-0.48339844
-0.19287109
 0.09918213
 0.38574219
 0.65826416
 0.90728760
 1.12426758
 1.30371094
 1.44134521
 1.53503418
 1.58203125
 1.58203125
 1.53625488
 1.44805908
 1.32202148
 1.16149902
 0.97198486
 0.76019287
 0.53497314
 0.30517578
 0.07873535
-0.13763428
-0.33691406
-0.51177979
-0.65490723
-0.76049805
-0.82580566
-0.84899902
-0.82916260
-0.76599121
-0.66223145
-0.52246094
-0.35339355
-0.16052246
 0.05126953
 0.27679443
 0.50750732
 0.73425293
 0.94665527
 1.13739014
 1.30004883
 1.43035889
 1.52343750
 1.57470703
 1.58203125
 1.54388428
 1.46179199
 1.33728027
 1.17370605
 0.97534180
 0.74859619
 0.50048828
 0.23895264
-0.02960205
-0.29754639
-0.55694580
-0.79895020
-1.01470947
-1.19842529
-1.34521484
-1.45172119
-1.51428223
-1.53167725
-1.50421143
-1.43432617
-1.32629395
-1.18286133
-1.00860596
-0.80963135
-0.59356689
-0.36865234
-0.14068604
 0.08605957
 0.30578613
 0.51055908
 0.69213867
 0.84381104
 0.96221924
 1.04522705
 1.09069824
 1.09710693
 1.06445313
 0.99456787
 0.88958740
 0.75347900
 0.59082031
 0.40710449
 0.20996094
 0.00610352
-0.19866943
-0.39916992
-0.58807373
-0.75836182
-0.90362549
-1.01989746
-1.10443115
-1.15539551
-1.17095947
-1.15020752
-1.09436035
-1.00524902
-0.88623047
-0.74066162
-0.57434082
-0.39245605
-0.20050049
-0.00244141
 0.19744873
 0.39337158
 0.57769775
 0.74340820
 0.88562012
 1.00219727
 1.09039307
 1.14746094
 1.17126465
 1.16088867
 1.11877441
 1.04736328
 0.94970703
 0.82855225
 0.68817139
 0.53283691
 0.36773682
 0.19805908
 0.02899170
-0.13427734
-0.28717041
-0.42541504
-0.54595947
-0.64575195
-0.72174072
-0.77239990
-0.79650879
-0.79437256
-0.76660156
-0.71533203
-0.64208984
-0.55023193
-0.44372559
-0.32714844
-0.20385742
-0.07751465
 0.04882813
 0.17089844
 0.28442383
 0.38452148
 0.46691895
 0.52917480
 0.56915283
 0.58593750
 0.57891846
 0.54840088
 0.49499512
 0.42144775
 0.33081055
 0.22705078
 0.11352539
-0.00610352
-0.12756348
-0.24749756
-0.36163330
-0.46600342
-0.55694580
-0.63140869
-0.68725586
-0.72265625
-0.73699951
-0.72998047
-0.70159912
-0.65246582
-0.58471680
-0.50231934
-0.40863037
-0.30700684
-0.20080566
-0.09338379
 0.01159668
 0.10925293
 0.19592285
 0.26916504
 0.32684326
 0.36590576
 0.38421631
 0.37963867
 0.35339355
 0.30822754
 0.24719238
 0.17272949
 0.08728027
-0.00640869
-0.10559082
-0.20599365
-0.30487061
-0.39764404
-0.48034668
-0.54992676
-0.60363770
-0.64025879
-0.65826416
-0.65643311
-0.63446045
-0.59265137
-0.53283691
-0.45715332
-0.36834717
-0.26916504
-0.16204834
-0.05065918
 0.06225586
 0.17395020
 0.28167725
 0.38208008
 0.47088623
 0.54504395
 0.60211182
 0.64178467
 0.66345215
 0.66711426
 0.65307617
 0.62225342
 0.57586670
 0.51605225
 0.44464111
 0.36376953
 0.27740479
 0.18829346
 0.10040283
 0.01617432
-0.06164551
-0.13092041
-0.18890381
-0.23223877
-0.26031494
-0.27221680
-0.26885986
-0.25024414
-0.21545410
-0.16540527
-0.10162354
-0.02685547
 0.05493164
 0.14190674
 0.23223877
 0.32318115
 0.41107178
 0.49194336
 0.56243896
 0.62042236
 0.66436768
 0.69305420
 0.70526123
 0.69946289
 0.67657471
 0.63690186
 0.58197021
 0.51239014
 0.42999268
 0.33660889
 0.23590088
 0.13061523
 0.02410889
-0.08178711
-0.18493652
-0.28289795
-0.37353516
-0.45379639
-0.52124023
-0.57434082
-0.61218262
-0.63385010
-0.63873291
-0.62744141
-0.60058594
-0.55969238
-0.50598145
-0.44097900
-0.36743164
-0.28808594
-0.20507813
-0.12023926
-0.03570557
 0.04608154
 0.12115479
 0.18676758
 0.24200439
 0.28594971
 0.31768799
 0.33447266
 0.33477783
 0.31829834
 0.28778076
 0.24566650
 0.19317627
 0.13122559
 0.06195068
-0.01129150
-0.08514404
-0.15655518
-0.22369385
-0.28472900
-0.33721924
-0.37841797
-0.40618896
-0.41961670
-0.41748047
-0.40008545
-0.36804199
-0.32196045
-0.26306152
-0.19287109
-0.11291504
-0.02532959
 0.06622314
 0.15869141
 0.25054932
 0.33874512
 0.42144775
 0.49438477
 0.55511475
 0.60180664
 0.63354492
 0.65002441
 0.65093994
 0.63568115
 0.60577393
 0.56243896
 0.50750732
 0.44219971
 0.36834717
 0.28808594
 0.20538330
 0.12237549
 0.04089355
-0.03753662
-0.10986328
-0.17364502
-0.22705078
-0.26947021
-0.30151367
-0.32287598
-0.33203125
-0.32897949
-0.31433105
-0.29174805
-0.26275635
-0.22857666
-0.18951416
-0.14739990
-0.10498047
-0.06591797
-0.03204346
-0.00488281
 0.01434326
 0.02410889
 0.02380371
 0.01220703
-0.00976563
-0.04119873
-0.08178711
-0.12939453
-0.18280029
-0.24047852
-0.30059814
-0.36193848
-0.42114258
-0.47515869
-0.52062988
-0.55541992
-0.57922363
-0.59112549
-0.58990479
-0.57373047
-0.54260254
-0.49713135
-0.43823242
-0.36773682
-0.28686523
-0.19775391
-0.10253906
-0.00396729
 0.09613037
 0.19500732
 0.28991699
 0.37780762
 0.45501709
 0.51971436
 0.57006836
 0.60516357
 0.62408447
 0.62652588
 0.61248779
 0.58258057
 0.53802490
 0.48004150
 0.41107178
 0.33355713
 0.25085449
 0.16479492
 0.07781982
-0.00885010
-0.09277344
-0.17120361
-0.24261475
-0.30609131
-0.36041260
-0.40466309
-0.43701172
-0.45745850
-0.46569824
-0.46295166
-0.44982910
-0.42755127
-0.39672852
-0.35980225
-0.31890869
-0.27496338
-0.22888184
-0.18096924
-0.13214111
-0.08422852
-0.03875732
 0.00335693
 0.04211426
 0.07751465
 0.10986328
 0.13854980
 0.16418457
 0.18646240
 0.20599365
 0.22277832
 0.23712158
 0.24902344
 0.25909424
 0.26733398
 0.27435303
 0.27984619
 0.28381348
 0.28686523
 0.28869629
 0.28900146
 0.28717041
 0.28320313
 0.27740479
 0.27008057
 0.26153564
 0.25238037
 0.24261475
 0.23162842
 0.22033691
 0.20843506
 0.19683838
 0.18615723
 0.17669678
 0.16906738
 0.16326904
 0.15899658
 0.15686035
 0.15686035
 0.15899658
 0.16296387
 0.16723633
 0.17150879
 0.17395020
 0.17364502
 0.16967773
 0.16113281
 0.14739990
 0.12756348
 0.10070801
 0.06530762
 0.02136230
-0.03112793
-0.09094238
-0.15716553
-0.22857666
-0.30456543
-0.38330078
-0.46264648
-0.53924561
-0.61096191
-0.67504883
-0.72937012
-0.77239990
-0.80169678
-0.81573486
-0.81237793
-0.79040527
-0.74890137
-0.68817139
-0.60943604
-0.51544189
-0.40893555
-0.29235840
-0.16815186
-0.03784180
 0.09582520
 0.22918701
 0.35766602
 0.47637939
 0.58166504
 0.67016602
 0.73974609
 0.78887939
 0.81604004
 0.82092285
 0.80444336
 0.76721191
 0.71136475
 0.63842773
 0.55145264
 0.45379639
 0.34912109
 0.24108887
 0.13336182
 0.03021240
-0.06469727
-0.14739990
-0.21484375
-0.26489258
-0.29693604
-0.31036377
-0.30578613
-0.28228760
-0.24047852
-0.18127441
-0.10681152
-0.02044678
 0.07385254
 0.17272949
 0.27313232
 0.37078857
 0.46020508
 0.53710938
 0.59753418
 0.63964844
 0.66284180
 0.66558838
 0.64697266
 0.60638428
 0.54473877
 0.46356201
 0.36560059
 0.25360107
 0.13153076
 0.00335693
-0.12634277
-0.25482178
-0.37994385
-0.49865723
-0.60699463
-0.70037842
-0.77545166
-0.83007813
-0.86395264
-0.87707520
-0.86975098
-0.84197998
-0.79498291
-0.73059082
-0.65185547
-0.56213379
-0.46661377
-0.36895752
-0.27374268
-0.18341064
-0.09979248
-0.02593994
 0.03570557
 0.08239746
 0.11230469
 0.12451172
 0.12054443
 0.10162354
 0.06958008
 0.02593994
-0.02685547
-0.08514404
-0.14587402
-0.20568848
-0.26245117
-0.31341553
-0.35675049
-0.38909912
-0.40771484
-0.41076660
-0.39703369
-0.36651611
-0.31951904
-0.25665283
-0.18005371
-0.09185791
 0.00488281
 0.10894775
 0.21789551
 0.32958984
 0.44006348
 0.54443359
 0.63903809
 0.72052002
 0.78735352
 0.83831787
 0.87127686
 0.88562012
 0.88104248
 0.85754395
 0.81634521
 0.75927734
 0.68817139
 0.60455322
 0.51055908
 0.40893555
 0.30120850
 0.19104004
 0.08178711
-0.02319336
-0.12115479
-0.20996094
-0.28869629
-0.35583496
-0.40924072
-0.44799805
-0.47088623
-0.47821045
-0.47058105
-0.44860840
-0.41351318
-0.36834717
-0.31677246
-0.26214600
-0.20690918
-0.15319824
-0.10284424
-0.05859375
-0.02319336
 0.00152588
 0.01525879
 0.01770020
 0.00854492
-0.01220703
-0.04455566
-0.08697510
-0.13732910
-0.19378662
-0.25360107
-0.31494141
-0.37506104
-0.43151855
-0.48156738
-0.52307129
-0.55389404
-0.57250977
-0.57647705
-0.56457520
-0.53649902
-0.49194336
-0.43212891
-0.35858154
-0.27252197
-0.17578125
-0.07080078
 0.03967285
 0.15258789
 0.26550293
 0.37445068
 0.47668457
 0.56945801
 0.65002441
 0.71685791
 0.76782227
 0.80108643
 0.81542969
 0.81024170
 0.78643799
 0.74584961
 0.69000244
 0.62011719
 0.53771973
 0.44464111
 0.34484863
 0.24261475
 0.14160156
 0.04455566
-0.04547119
-0.12481689
-0.18981934
-0.23681641
-0.26489258
-0.27404785
-0.26397705
-0.23529053
-0.18768311
-0.12237549
-0.04241943
 0.04943848
 0.15045166
 0.25695801
 0.36468506
 0.46783447
 0.56152344
 0.64025879
 0.70129395
 0.74279785
 0.76232910
 0.75744629
 0.72662354
 0.66955566
 0.58654785
 0.48004150
 0.35217285
 0.20629883
 0.04608154
-0.12481689
-0.30273438
-0.48248291
-0.65887451
-0.82550049
-0.97625732
-1.10626221
-1.21185303
-1.29119873
-1.34246826
-1.36291504
-1.35131836
-1.30767822
-1.23260498
-1.12945557
-1.00097656
-0.85113525
-0.68359375
-0.50354004
-0.31738281
-0.12969971
 0.05584717
 0.23590088
 0.40557861
 0.55908203
 0.69061279
 0.79620361
 0.87402344
 0.92254639
 0.94085693
 0.92834473
 0.88653564
 0.81817627
 0.72662354
 0.61584473
 0.48919678
 0.35125732
 0.20751953
 0.06347656
-0.07507324
-0.20416260
-0.32012939
-0.41809082
-0.49407959
-0.54473877
-0.56823730
-0.56457520
-0.53405762
-0.47851563
-0.40039063
-0.30334473
-0.19134521
-0.06805420
 0.06317139
 0.19775391
 0.33050537
 0.45471191
 0.56457520
 0.65490723
 0.72204590
 0.76416016
 0.77972412
 0.76812744
 0.73028564
 0.66680908
 0.57922363
 0.47058105
 0.34423828
 0.20538330
 0.05920410
-0.09002686
-0.23895264
-0.38269043
-0.51666260
-0.63507080
-0.73303223
-0.80749512
-0.85662842
-0.88043213
-0.87768555
-0.84899902
-0.79406738
-0.71441650
-0.61279297
-0.49346924
-0.36102295
-0.22094727
-0.07659912
 0.06896973
 0.21209717
 0.34881592
 0.47332764
 0.58013916
 0.66558838
 0.72814941
 0.76599121
 0.77880859
 0.76568604
 0.72570801
 0.66040039
 0.57098389
 0.46081543
 0.33386230
 0.19500732
 0.04821777
-0.10284424
-0.25421143
-0.40191650
-0.54107666
-0.66711426
-0.77545166
-0.86334229
-0.92803955
-0.96771240
-0.98175049
-0.97045898
-0.93475342
-0.87585449
-0.79437256
-0.69244385
-0.57373047
-0.44219971
-0.30242920
-0.15747070
-0.01068115
 0.13580322
 0.27770996
 0.41107178
 0.53192139
 0.63659668
 0.72387695
 0.79223633
 0.84106445
 0.86975098
 0.87799072
 0.86669922
 0.83709717
 0.79132080
 0.73120117
 0.65856934
 0.57556152
 0.48370361
 0.38665771
 0.28747559
 0.18981934
 0.09613037
 0.00854492
-0.07110596
-0.14099121
-0.19897461
-0.24291992
-0.27252197
-0.28717041
-0.28717041
-0.27282715
-0.24444580
-0.20263672
-0.14923096
-0.08575439
-0.01586914
 0.05859375
 0.13488770
 0.21179199
 0.28656006
 0.35644531
 0.41717529
 0.46630859
 0.50140381
 0.52215576
 0.52856445
 0.51971436
 0.49530029
 0.45532227
 0.40100098
 0.33508301
 0.25970459
 0.17761230
 0.09002686
 0.00000000
-0.09002686
-0.17669678
-0.25726318
-0.32989502
-0.39337158
-0.44525146
-0.48309326
-0.50628662
-0.51422119
-0.50933838
-0.49194336
-0.46386719
-0.42572021
-0.37963867
-0.32867432
-0.27587891
-0.22338867
-0.17303467
-0.12634277
-0.08636475
-0.05523682
-0.03509521
-0.02685547
-0.03021240
-0.04547119
-0.07171631
-0.10833740
-0.15380859
-0.20721436
-0.26733398
-0.33294678
-0.40039063
-0.46661377
-0.52825928
-0.58227539
-0.62683105
-0.65979004
-0.67932129
-0.68267822
-0.66864014
-0.63629150
-0.58593750
-0.51849365
-0.43457031
-0.33630371
-0.22521973
-0.10375977
 0.02563477
 0.16082764
 0.29846191
 0.43457031
 0.56518555
 0.68664551
 0.79589844
 0.89019775
 0.96740723
 1.02630615
 1.06597900
 1.08551025
 1.08520508
 1.06475830
 1.02569580
 0.97015381
 0.90057373
 0.81970215
 0.72998047
 0.63507080
 0.53771973
 0.44097900
 0.34667969
 0.25787354
 0.17578125
 0.10314941
 0.04028320
-0.01159668
-0.05218506
-0.08209229
-0.10162354
-0.11260986
-0.11657715
-0.11505127
-0.10894775
-0.10040283
-0.09094238
-0.08239746
-0.07690430
-0.07507324
-0.07812500
-0.08758545
-0.10467529
-0.12908936
-0.16052246
-0.19836426
-0.24261475
-0.29296875
-0.34912109
-0.40924072
-0.47149658
-0.53436279
-0.59722900
-0.65826416
-0.71594238
-0.76843262
-0.81390381
-0.85174561
-0.88073730
-0.89996338
-0.90820313
-0.90576172
-0.89202881
-0.86730957
-0.83160400
-0.78582764
-0.73059082
-0.66772461
-0.59783936
-0.52154541
-0.44067383
-0.35766602
-0.27404785
-0.19134521
-0.10986328
-0.02990723
 0.04730225
 0.12054443
 0.19012451
 0.25665283
 0.31921387
 0.37780762
 0.43090820
 0.47821045
 0.52124023
 0.56030273
 0.59600830
 0.62744141
 0.65490723
 0.67840576
 0.69824219
 0.71411133
 0.72601318
 0.73364258
 0.73638916
 0.73516846
 0.72998047
 0.72113037
 0.70831299
 0.69244385
 0.67321777
 0.65093994
 0.62561035
 0.59753418
 0.56671143
 0.53405762
 0.49957275
 0.46325684
 0.42510986
 0.38421631
 0.34149170
 0.29754639
 0.25360107
 0.20965576
 0.16571045
 0.12084961
 0.07507324
 0.02960205
-0.01464844
-0.05798340
-0.10040283
-0.14160156
-0.18127441
-0.21881104
-0.25421143
-0.28808594
-0.32043457
-0.35034180
-0.37628174
-0.39764404
-0.41473389
-0.42877197
-0.43945313
-0.44738770
-0.45166016
-0.45227051
-0.45013428
-0.44525146
-0.43823242
-0.42938232
-0.41839600
-0.40618896
-0.39245605
-0.37811279
-0.36407471
-0.35034180
-0.33630371
-0.32196045
-0.30761719
-0.29418945
-0.28320313
-0.27496338
-0.26885986
-0.26397705
-0.26062012
-0.25817871
-0.25695801
-0.25604248
-0.25512695
-0.25329590
-0.25024414
-0.24536133
-0.23742676
-0.22613525
-0.21026611
-0.18981934
-0.16418457
-0.13214111
-0.09277344
-0.04669189
 0.00518799
 0.06134033
 0.12084961
 0.18341064
 0.24871826
 0.31585693
 0.38299561
 0.44799805
 0.50872803
 0.56396484
 0.61248779
 0.65338135
 0.68511963
 0.70709229
 0.71807861
 0.71777344
 0.70617676
 0.68328857
 0.64971924
 0.60668945
 0.55450439
 0.49438477
 0.42816162
 0.35705566
 0.28442383
 0.21270752
 0.14434814
 0.08117676
 0.02502441
-0.02288818
-0.06072998
-0.08789063
-0.10314941
-0.10650635
-0.09796143
-0.07812500
-0.04699707
-0.00640869
 0.04150391
 0.09429932
 0.14953613
 0.20629883
 0.26245117
 0.31555176
 0.36193848
 0.39855957
 0.42236328
 0.43273926
 0.42877197
 0.40985107
 0.37506104
 0.32318115
 0.25543213
 0.17303467
 0.07812500
-0.02716064
-0.14099121
-0.26062012
-0.38299561
-0.50598145
-0.62591553
-0.74005127
-0.84411621
-0.93475342
-1.00982666
-1.06781006
-1.10778809
-1.12854004
-1.12854004
-1.10778809
-1.06781006
-1.00982666
-0.93597412
-0.84777832
-0.74676514
-0.63537598
-0.51696777
-0.39489746
-0.27252197
-0.15258789
-0.03875732
 0.06683350
 0.16204834
 0.24505615
 0.31494141
 0.36987305
 0.40771484
 0.42877197
 0.43273926
 0.42114258
 0.39550781
 0.35766602
 0.30975342
 0.25421143
 0.19409180
 0.13153076
 0.06866455
 0.00793457
-0.04791260
-0.09643555
-0.13549805
-0.16357422
-0.18066406
-0.18554688
-0.17730713
-0.15502930
-0.11810303
-0.06744385
-0.00427246
 0.06927490
 0.15197754
 0.24230957
 0.33843994
 0.43792725
 0.53680420
 0.63201904
 0.72021484
 0.79956055
 0.86822510
 0.92346191
 0.96282959
 0.98510742
 0.98999023
 0.97686768
 0.94635010
 0.89874268
 0.83465576
 0.75500488
 0.66192627
 0.55664063
 0.44097900
 0.31799316
 0.19104004
 0.06317139
-0.06225586
-0.18310547
-0.29724121
-0.40283203
-0.49774170
-0.57983398
-0.64666748
-0.69671631
-0.72937012
-0.74493408
-0.74462891
-0.72845459
-0.69793701
-0.65399170
-0.59906006
-0.53558350
-0.46630859
-0.39428711
-0.32226563
-0.25238037
-0.18707275
-0.12756348
-0.07598877
-0.03387451
-0.00274658
 0.01586914
 0.02105713
 0.01312256
-0.00762939
-0.03997803
-0.08270264
-0.13397217
-0.19195557
-0.25512695
-0.32165527
-0.38879395
-0.45318604
-0.51177979
-0.56243896
-0.60333252
-0.63262939
-0.64788818
-0.64666748
-0.62835693
-0.59387207
-0.54412842
-0.48065186
-0.40466309
-0.31738281
-0.22155762
-0.11901855
-0.01220703
 0.09735107
 0.20690918
 0.31372070
 0.41473389
 0.50750732
 0.59051514
 0.66223145
 0.72174072
 0.76782227
 0.79986572
 0.81817627
 0.82336426
 0.81665039
 0.79895020
 0.77087402
 0.73333740
 0.68786621
 0.63629150
 0.58166504
 0.52673340
 0.47302246
 0.42144775
 0.37292480
 0.32775879
 0.28839111
 0.25573730
 0.23132324
 0.21484375
 0.20538330
 0.20172119
 0.20324707
 0.20935059
 0.21911621
 0.23132324
 0.24475098
 0.25817871
 0.26977539
 0.27893066
 0.28381348
 0.28411865
 0.27893066
 0.26702881
 0.24780273
 0.21942139
 0.18127441
 0.13275146
 0.07476807
 0.00885010
-0.06378174
-0.14221191
-0.22521973
-0.31280518
-0.40344238
-0.49530029
-0.58563232
-0.67199707
-0.75225830
-0.82427979
-0.88775635
-0.94116211
-0.98358154
-1.01409912
-1.03149414
-1.03576660
-1.02661133
-1.00433350
-0.96923828
-0.92254639
-0.86456299
-0.79559326
-0.71624756
-0.62835693
-0.53375244
-0.43487549
-0.33416748
-0.23254395
-0.13183594
-0.03387451
 0.05981445
 0.14648438
 0.22552490
 0.29541016
 0.35491943
 0.40283203
 0.43731689
 0.45837402
 0.46722412
 0.46478271
 0.45257568
 0.43151855
 0.40222168
 0.36560059
 0.32409668
 0.27954102
 0.23437500
 0.19042969
 0.14953613
 0.11322021
 0.08361816
 0.06195068
 0.04882813
 0.04516602
 0.05096436
 0.06652832
 0.09124756
 0.12481689
 0.16571045
 0.21362305
 0.26702881
 0.32409668
 0.38208008
 0.43853760
 0.49133301
 0.53924561
 0.58013916
 0.61309814
 0.63568115
 0.64788818
 0.64941406
 0.64056396
 0.62164307
 0.59234619
 0.55236816
 0.50140381
 0.44036865
 0.37200928
 0.29785156
 0.22003174
 0.14007568
 0.05859375
-0.02319336
-0.10345459
-0.18035889
-0.25238037
-0.31860352
-0.37780762
-0.42877197
-0.47027588
-0.50140381
-0.52215576
-0.53344727
-0.53527832
-0.52795410
-0.51208496
-0.49011230
-0.46325684
-0.43273926
-0.39886475
-0.36224365
-0.32440186
-0.28839111
-0.25604248
-0.22796631
-0.20355225
-0.18249512
-0.16479492
-0.15136719
-0.14221191
-0.13732910
-0.13671875
-0.13916016
-0.14465332
-0.15197754
-0.16052246
-0.16967773
-0.17883301
-0.18737793
-0.19409180
-0.19866943
-0.19989014
-0.19744873
-0.19165039
-0.18310547
-0.17211914
-0.15869141
-0.14343262
-0.12634277
-0.10772705
-0.08819580
-0.06835938
-0.04943848
-0.03143311
-0.01525879
 0.00000000
 0.01434326
 0.02746582
 0.03936768
 0.05035400
 0.06072998
 0.07171631
 0.08361816
 0.09582520
 0.10894775
 0.12329102
 0.14007568
 0.15899658
 0.18066406
 0.20477295
 0.23345947
 0.26733398
 0.30609131
 0.34820557
 0.39154053
 0.43457031
 0.47790527
 0.52185059
 0.56518555
 0.60577393
 0.64117432
 0.67047119
 0.69274902
 0.70800781
 0.71502686
 0.71166992
 0.69732666
 0.67108154
 0.63385010
 0.58502197
 0.52581787
 0.45623779
 0.37841797
 0.29327393
 0.20263672
 0.10894775
 0.01373291
-0.08056641
-0.17211914
-0.25909424
-0.33996582
-0.41259766
-0.47515869
-0.52734375
-0.56823730
-0.59722900
-0.61309814
-0.61492920
-0.60363770
-0.58135986
-0.54992676
-0.51025391
-0.46325684
-0.41076660
-0.35552979
-0.30151367
-0.25115967
-0.20538330
-0.16479492
-0.13061523
-0.10406494
-0.08697510
-0.08056641
-0.08453369
-0.09948730
-0.12359619
-0.15563965
-0.19378662
-0.23681641
-0.28320313
-0.33203125
-0.38116455
-0.42816162
-0.47027588
-0.50537109
-0.53192139
-0.54931641
-0.55664063
-0.55267334
-0.53588867
-0.50628662
-0.46356201
-0.40893555
-0.34454346
-0.27191162
-0.19134521
-0.10467529
-0.01312256
 0.08178711
 0.17822266
 0.27465820
 0.36865234
 0.45745850
 0.53863525
 0.61065674
 0.67260742
 0.72418213
 0.76477051
 0.79406738
 0.81176758
 0.81756592
 0.81298828
 0.79864502
 0.77606201
 0.74554443
 0.70831299
 0.66497803
 0.61737061
 0.56762695
 0.51757813
 0.46813965
 0.42022705
 0.37353516
 0.32958984
 0.28930664
 0.25421143
 0.22460938
 0.19897461
 0.17669678
 0.15686035
 0.13977051
 0.12542725
 0.11199951
 0.09887695
 0.08453369
 0.06896973
 0.05096436
 0.02960205
 0.00488281
-0.02380371
-0.05554199
-0.09002686
-0.12725830
-0.16723633
-0.20965576
-0.25451660
-0.30151367
-0.34942627
-0.39672852
-0.44250488
-0.48614502
-0.52703857
-0.56518555
-0.59997559
-0.62988281
-0.65429688
-0.67321777
-0.68603516
-0.69244385
-0.69213867
-0.68542480
-0.67199707
-0.65277100
-0.62713623
-0.59631348
-0.56152344
-0.52368164
-0.48309326
-0.43975830
-0.39367676
-0.34515381
-0.29571533
-0.24658203
-0.19897461
-0.15197754
-0.10589600
-0.06072998
-0.01708984
 0.02380371
 0.06164551
 0.09613037
 0.12847900
 0.15777588
 0.18432617
 0.20721436
 0.22674561
 0.24353027
 0.25787354
 0.26916504
 0.27801514
 0.28533936
 0.29296875
 0.30151367
 0.31005859
 0.31677246
 0.32043457
 0.32196045
 0.32348633
 0.32592773
 0.32928467
 0.33294678
 0.33691406
 0.34057617
 0.34423828
 0.34759521
 0.35064697
 0.35369873
 0.35705566
 0.36010742
 0.36224365
 0.36407471
 0.36590576
 0.36773682
 0.36804199
 0.36621094
 0.36163330
 0.35461426
 0.34606934
 0.33477783
 0.31982422
 0.30090332
 0.27893066
 0.25451660
 0.22796631
 0.19744873
 0.16204834
 0.12298584
 0.08087158
 0.03601074
-0.01129150
-0.06072998
-0.11138916
-0.16143799
-0.21026611
-0.25787354
-0.30548096
-0.35156250
-0.39459229
-0.43212891
-0.46295166
-0.48675537
-0.50354004
-0.51269531
-0.51361084
-0.50689697
-0.49346924
-0.47302246
-0.44525146
-0.41076660
-0.36987305
-0.32470703
-0.27679443
-0.22766113
-0.17730713
-0.12634277
-0.07659912
-0.02960205
 0.01342773
 0.05096436
 0.08331299
 0.10986328
 0.13000488
 0.14282227
 0.14801025
 0.14526367
 0.13427734
 0.11627197
 0.09155273
 0.06164551
 0.02777100
-0.00946045
-0.04852295
-0.08819580
-0.12695313
-0.16326904
-0.19500732
-0.22125244
-0.24078369
-0.25207520
-0.25482178
-0.24841309
-0.23193359
-0.20538330
-0.16967773
-0.12512207
-0.07324219
-0.01525879
 0.04638672
 0.10986328
 0.17425537
 0.23925781
 0.30426025
 0.36621094
 0.42175293
 0.46844482
 0.50567627
 0.53375244
 0.55358887
 0.56304932
 0.56121826
 0.54809570
 0.52551270
 0.49560547
 0.45898438
 0.41473389
 0.36346436
 0.30822754
 0.25207520
 0.19744873
 0.14556885
 0.09643555
 0.05126953
 0.01159668
-0.02197266
-0.04882813
-0.06958008
-0.08392334
-0.09185791
-0.09307861
-0.08850098
-0.07904053
-0.06591797
-0.05035400
-0.03356934
-0.01617432
 0.00061035
 0.01586914
 0.02899170
 0.03845215
 0.04394531
 0.04547119
 0.04333496
 0.03692627
 0.02563477
 0.00885010
-0.01251221
-0.03814697
-0.06713867
-0.09918213
-0.13336182
-0.16845703
-0.20294189
-0.23620605
-0.26885986
-0.30181885
-0.33447266
-0.36468506
-0.39062500
-0.41168213
-0.42785645
-0.44036865
-0.44921875
-0.45440674
-0.45471191
-0.45135498
-0.44464111
-0.43548584
-0.42358398
-0.40832520
-0.38879395
-0.36529541
-0.33813477
-0.30914307
-0.27893066
-0.24841309
-0.21667480
-0.18371582
-0.14923096
-0.11352539
-0.07781982
-0.04241943
-0.00793457
 0.02502441
 0.05645752
 0.08575439
 0.11322021
 0.13824463
 0.16052246
 0.18005371
 0.19622803
 0.20996094
 0.22094727
 0.22888184
 0.23376465
 0.23468018
 0.23132324
 0.22399902
 0.21362305
 0.20111084
 0.18707275
 0.17272949
 0.15869141
 0.14526367
 0.13366699
 0.12420654
 0.11810303
 0.11566162
 0.11810303
 0.12573242
 0.13916016
 0.15808105
 0.18096924
 0.20751953
 0.23803711
 0.27252197
 0.31005859
 0.34759521
 0.38269043
 0.41473389
 0.44342041
 0.46813965
 0.48736572
 0.49774170
 0.49835205
 0.48950195
 0.47241211
 0.44616699
 0.41015625
 0.36407471
 0.30944824
 0.24902344
 0.18493652
 0.11749268
 0.04699707
-0.02471924
-0.09521484
-0.16235352
-0.22491455
-0.28289795
-0.33569336
-0.38055420
-0.41625977
-0.44219971
-0.45989990
-0.47027588
-0.47363281
-0.46997070
-0.45928955
-0.44311523
-0.42266846
-0.39916992
-0.37292480
-0.34484863
-0.31707764
-0.29144287
-0.26947021
-0.25115967
-0.23620605
-0.22460938
-0.21697998
-0.21392822
-0.21514893
-0.22094727
-0.22979736
-0.24139404
-0.25482178
-0.26885986
-0.28198242
-0.29266357
-0.29937744
-0.30151367
-0.29876709
-0.29083252
-0.27679443
-0.25604248
-0.22796631
-0.19287109
-0.15045166
-0.10101318
-0.04577637
 0.01373291
 0.07537842
 0.13793945
 0.20050049
 0.26306152
 0.32409668
 0.38146973
 0.43395996
 0.47973633
 0.51849365
 0.55023193
 0.57525635
 0.59265137
 0.60272217
 0.60546875
 0.60119629
 0.59051514
 0.57495117
 0.55541992
 0.53283691
 0.50811768
 0.48126221
 0.45318604
 0.42358398
 0.39276123
 0.35980225
 0.32501221
 0.28991699
 0.25573730
 0.22277832
 0.18981934
 0.15594482
 0.12084961
 0.08514404
 0.04974365
 0.01464844
-0.01983643
-0.05310059
-0.08392334
-0.11138916
-0.13488770
-0.15411377
-0.16937256
-0.18035889
-0.18615723
-0.18676758
-0.18218994
-0.17272949
-0.15899658
-0.14129639
-0.12084961
-0.09918213
-0.07781982
-0.05767822
-0.03967285
-0.02532959
-0.01556396
-0.01190186
-0.01464844
-0.02410889
-0.04028320
-0.06347656
-0.09338379
-0.13031006
-0.17272949
-0.22003174
-0.27130127
-0.32531738
-0.38055420
-0.43365479
-0.48248291
-0.52520752
-0.56152344
-0.59082031
-0.61157227
-0.62164307
-0.62011719
-0.60668945
-0.58258057
-0.54870605
-0.50537109
-0.45288086
-0.39306641
-0.32836914
-0.26062012
-0.19226074
-0.12420654
-0.05737305
 0.00640869
 0.06561279
 0.11779785
 0.16143799
 0.19592285
 0.21972656
 0.23345947
 0.23712158
 0.23132324
 0.21789551
 0.19744873
 0.17150879
 0.14129639
 0.10833740
 0.07476807
 0.04241943
 0.01403809
-0.00823975
-0.02349854
-0.03021240
-0.02746582
-0.01373291
 0.01159668
 0.04791260
 0.09338379
 0.14709473
 0.20782471
 0.27465820
 0.34576416
 0.41839600
 0.48889160
 0.55541992
 0.61553955
 0.66741943
 0.70953369
 0.74005127
 0.75744629
 0.76171875
 0.75256348
 0.73028564
 0.69519043
 0.64727783
 0.58746338
 0.51788330
 0.43975830
 0.35552979
 0.26702881
 0.17669678
 0.08605957
-0.00244141
-0.08605957
-0.16357422
-0.23345947
-0.29571533
-0.35003662
-0.39611816
-0.43334961
-0.46112061
-0.47943115
-0.48858643
-0.49011230
-0.48461914
-0.47332764
-0.45806885
-0.43975830
-0.41931152
-0.39764404
-0.37506104
-0.35217285
-0.33020020
-0.30975342
-0.29235840
-0.27862549
-0.26824951
-0.26092529
-0.25695801
-0.25726318
-0.26123047
-0.26824951
-0.27679443
-0.28656006
-0.29785156
-0.31097412
-0.32409668
-0.33538818
-0.34332275
-0.34790039
-0.34973145
-0.34820557
-0.34179688
-0.32928467
-0.31188965
-0.29083252
-0.26641846
-0.23773193
-0.20385742
-0.16510010
-0.12268066
-0.07720947
-0.02838135
 0.02288818
 0.07629395
 0.12969971
 0.18310547
 0.23712158
 0.29144287
 0.34515381
 0.39672852
 0.44586182
 0.49194336
 0.53588867
 0.57739258
 0.61523438
 0.64849854
 0.67749023
 0.70281982
 0.72479248
 0.74249268
 0.75561523
 0.76385498
 0.76660156
 0.76385498
 0.75561523
 0.74218750
 0.72326660
 0.69824219
 0.66680908
 0.62927246
 0.58624268
 0.53894043
 0.48797607
 0.43395996
 0.37597656
 0.31555176
 0.25360107
 0.19165039
 0.13092041
 0.07171631
 0.01373291
-0.04272461
-0.09674072
-0.14739990
-0.19439697
-0.23803711
-0.27862549
-0.31738281
-0.35339355
-0.38604736
-0.41503906
-0.44036865
-0.46295166
-0.48370361
-0.50201416
-0.51818848
-0.53314209
-0.54748535
-0.56121826
-0.57403564
-0.58471680
-0.59448242
-0.60394287
-0.61340332
-0.62225342
-0.62927246
-0.63415527
-0.63720703
-0.63842773
-0.63751221
-0.63446045
-0.62896729
-0.62072754
-0.60913086
-0.59356689
-0.57281494
-0.54718018
-0.51727295
-0.48278809
-0.44342041
-0.39855957
-0.34790039
-0.29205322
-0.23162842
-0.16632080
-0.09643555
-0.02349854
 0.05157471
 0.12725830
 0.20416260
 0.28198242
 0.35888672
 0.43273926
 0.50140381
 0.56365967
 0.61920166
 0.66772461
 0.70739746
 0.73730469
 0.75836182
 0.77026367
 0.77362061
 0.76812744
 0.75378418
 0.73181152
 0.70343018
 0.66955566
 0.63079834
 0.58746338
 0.54199219
 0.49530029
 0.44891357
 0.40222168
 0.35522461
 0.30883789
 0.26458740
 0.22430420
 0.18768311
 0.15441895
 0.12359619
 0.09490967
 0.06927490
 0.04608154
 0.02563477
 0.00701904
-0.01007080
-0.02532959
-0.03967285
-0.05462646
-0.07049561
-0.08728027
-0.10437012
-0.12207031
-0.14068604
-0.16082764
-0.18310547
-0.20629883
-0.22949219
-0.25329590
-0.27801514
-0.30426025
-0.33081055
-0.35675049
-0.38055420
-0.40283203
-0.42327881
-0.44189453
-0.45806885
-0.47119141
-0.48034668
-0.48645020
-0.48889160
-0.48736572
-0.48095703
-0.46997070
-0.45471191
-0.43670654
-0.41595459
-0.39154053
-0.36376953
-0.33233643
-0.29937744
-0.26550293
-0.23162842
-0.19714355
-0.16204834
-0.12634277
-0.09063721
-0.05615234
-0.02227783
 0.01037598
 0.04211426
 0.07232666
 0.10101318
 0.12786865
 0.15289307
 0.17578125
 0.19622803
 0.21362305
 0.22766113
 0.23834229
 0.24566650
 0.24993896
 0.25177002
 0.25146484
 0.24810791
 0.24261475
 0.23559570
 0.22857666
 0.22216797
 0.21667480
 0.21240234
 0.20996094
 0.20996094
 0.21362305
 0.22064209
 0.23071289
 0.24383545
 0.26092529
 0.28259277
 0.30883789
 0.33752441
 0.36621094
 0.39337158
 0.41931152
 0.44342041
 0.46478271
 0.48126221
 0.49072266
 0.49255371
 0.48645020
 0.47241211
 0.44982910
 0.41748047
 0.37506104
 0.32348633
 0.26519775
 0.20294189
 0.13702393
 0.06896973
-0.00091553
-0.07019043
-0.13610840
-0.19592285
-0.24871826
-0.29388428
-0.33020020
-0.35644531
-0.37170410
-0.37475586
-0.36590576
-0.34667969
-0.31799316
-0.28137207
-0.23925781
-0.19317627
-0.14465332
-0.09613037
-0.04943848
-0.00732422
 0.02777100
 0.05432129
 0.06988525
 0.07354736
 0.06408691
 0.04028320
 0.00305176
-0.04730225
-0.10925293
-0.18218994
-0.26458740
-0.35491943
-0.45013428
-0.54748535
-0.64270020
-0.73303223
-0.81512451
-0.88653564
-0.94421387
-0.98571777
-1.00860596
-1.01135254
-0.99304199
-0.95397949
-0.89416504
-0.81359863
-0.71289063
-0.59417725
-0.46112061
-0.31768799
-0.16693115
-0.01068115
 0.14862061
 0.30761719
 0.46203613
 0.60638428
 0.73638916
 0.84991455
 0.94390869
 1.01684570
 1.06689453
 1.09375000
 1.09802246
 1.08062744
 1.04278564
 0.98541260
 0.91033936
 0.82092285
 0.72082520
 0.61401367
 0.50231934
 0.38970947
 0.27893066
 0.17456055
 0.07965088
-0.00427246
-0.07476807
-0.13122559
-0.17181396
-0.19561768
-0.20263672
-0.19439697
-0.17089844
-0.13336182
-0.08300781
-0.02258301
 0.04425049
 0.11444092
 0.18646240
 0.25787354
 0.32684326
 0.38909912
 0.44067383
 0.47882080
 0.50262451
 0.51116943
 0.50354004
 0.47882080
 0.43609619
 0.37567139
 0.29876709
 0.20751953
 0.10437012
-0.00793457
-0.12786865
-0.25329590
-0.38146973
-0.51055908
-0.63598633
-0.75347900
-0.85968018
-0.95092773
-1.02569580
-1.08245850
-1.11938477
-1.13525391
-1.12976074
-1.10290527
-1.05499268
-0.98754883
-0.90148926
-0.79956055
-0.68420410
-0.55877686
-0.42663574
-0.29174805
-0.15777588
-0.02777100
 0.09613037
 0.21118164
 0.31555176
 0.40557861
 0.47851563
 0.53253174
 0.56640625
 0.58044434
 0.57556152
 0.55206299
 0.51177979
 0.45654297
 0.38879395
 0.31158447
 0.22888184
 0.14373779
 0.05920410
-0.02258301
-0.09765625
-0.16235352
-0.21270752
-0.24688721
-0.26428223
-0.26489258
-0.24688721
-0.20996094
-0.15350342
-0.07965088
 0.00915527
 0.11077881
 0.22369385
 0.34576416
 0.47271729
 0.59936523
 0.72143555
 0.83496094
 0.93719482
 1.02478027
 1.09405518
 1.14227295
 1.16821289
 1.17095947
 1.14959717
 1.10290527
 1.03179932
 0.93780518
 0.82275391
 0.68969727
 0.54077148
 0.38024902
 0.21240234
 0.04241943
-0.12573242
-0.28869629
-0.44311523
-0.58502197
-0.71014404
-0.81604004
-0.90026855
-0.96160889
-0.99853516
-1.01104736
-0.99853516
-0.96374512
-0.90850830
-0.83557129
-0.74768066
-0.64788818
-0.54077148
-0.43121338
-0.32348633
-0.22003174
-0.12359619
-0.03692627
 0.03692627
 0.09521484
 0.13580322
 0.15747070
 0.16052246
 0.14434814
 0.11016846
 0.05950928
-0.00488281
-0.07965088
-0.16204834
-0.24993896
-0.34027100
-0.42907715
-0.51239014
-0.58654785
-0.64788818
-0.69458008
-0.72326660
-0.73303223
-0.72204590
-0.69030762
-0.63812256
-0.56610107
-0.47637939
-0.37170410
-0.25512695
-0.12847900
 0.00579834
 0.14587402
 0.28778076
 0.42694092
 0.55786133
 0.67657471
 0.78002930
 0.86669922
 0.93444824
 0.98236084
 1.00921631
 1.01409912
 0.99731445
 0.96008301
 0.90423584
 0.83160400
 0.74432373
 0.64514160
 0.53710938
 0.42358398
 0.30853271
 0.19500732
 0.08697510
-0.01281738
-0.10192871
-0.17822266
-0.24108887
-0.28961182
-0.32226563
-0.33874512
-0.33843994
-0.32226563
-0.29235840
-0.25085449
-0.20050049
-0.14282227
-0.08026123
-0.01403809
 0.05218506
 0.11535645
 0.17211914
 0.22125244
 0.26123047
 0.29144287
 0.30883789
 0.31188965
 0.29937744
 0.27252197
 0.23315430
 0.18249512
 0.12084961
 0.04913330
-0.03082275
-0.11596680
-0.20477295
-0.29510498
-0.38574219
-0.47302246
-0.55389404
-0.62469482
-0.68420410
-0.73028564
-0.76202393
-0.77850342
-0.77911377
-0.76416016
-0.73394775
-0.68817139
-0.62774658
-0.55419922
-0.46997070
-0.37750244
-0.27893066
-0.17639160
-0.07263184
 0.02929688
 0.12725830
 0.21942139
 0.30426025
 0.37963867
 0.44219971
 0.49041748
 0.52276611
 0.53924561
 0.54046631
 0.52673340
 0.49743652
 0.45379639
 0.39794922
 0.33233643
 0.26000977
 0.18341064
 0.10375977
 0.02380371
-0.05371094
-0.12512207
-0.18768311
-0.24078369
-0.28320313
-0.31280518
-0.32714844
-0.32470703
-0.30609131
-0.27313232
-0.22766113
-0.16998291
-0.10040283
-0.02044678
 0.06774902
 0.16174316
 0.25939941
 0.35827637
 0.45440674
 0.54351807
 0.62225342
 0.68878174
 0.74188232
 0.78063965
 0.80352783
 0.80902100
 0.79620361
 0.76568604
 0.71899414
 0.65704346
 0.58044434
 0.49102783
 0.39062500
 0.28198242
 0.16876221
 0.05493164
-0.05645752
-0.16296387
-0.26367188
-0.35644531
-0.43853760
-0.50781250
-0.56243896
-0.60150146
-0.62438965
-0.63049316
-0.62011719
-0.59448242
-0.55633545
-0.50720215
-0.44891357
-0.38360596
-0.31433105
-0.24414063
-0.17517090
-0.10894775
-0.04669189
 0.01007080
 0.05828857
 0.09552002
 0.12115479
 0.13488770
 0.13702393
 0.12725830
 0.10711670
 0.07720947
 0.03906250
-0.00610352
-0.05706787
-0.11169434
-0.16754150
-0.22216797
-0.27435303
-0.32318115
-0.36712646
-0.40344238
-0.42938232
-0.44464111
-0.44952393
-0.44433594
-0.42877197
-0.40222168
-0.36560059
-0.32043457
-0.26824951
-0.20874023
-0.14251709
-0.07049561
 0.00457764
 0.07904053
 0.15228271
 0.22399902
 0.29357910
 0.35949707
 0.41870117
 0.46936035
 0.51086426
 0.54351807
 0.56701660
 0.58105469
 0.58502197
 0.57922363
 0.56427002
 0.54107666
 0.51086426
 0.47454834
 0.43334961
 0.38757324
 0.33813477
 0.28656006
 0.23376465
 0.18096924
 0.12939453
 0.07965088
 0.03204346
-0.01190186
-0.05218506
-0.08880615
-0.12176514
-0.15167236
-0.17761230
-0.19927979
-0.21697998
-0.23071289
-0.24139404
-0.24902344
-0.25329590
-0.25451660
-0.25299072
-0.24932861
-0.24353027
-0.23620605
-0.22796631
-0.21911621
-0.20965576
-0.19897461
-0.18707275
-0.17425537
-0.16143799
-0.14953613
-0.13885498
-0.12969971
-0.12176514
-0.11535645
-0.11047363
-0.10742188
-0.10681152
-0.10833740
-0.11260986
-0.11932373
-0.12756348
-0.13702393
-0.14739990
-0.15808105
-0.16845703
-0.17761230
-0.18493652
-0.18981934
-0.19195557
-0.19134521
-0.18737793
-0.18035889
-0.16998291
-0.15502930
-0.13519287
-0.10986328
-0.08026123
-0.04699707
-0.01037598
 0.02929688
 0.07232666
 0.11657715
 0.16113281
 0.20568848
 0.24993896
 0.29357910
 0.33538818
 0.37292480
 0.40466309
 0.42907715
 0.44677734
 0.45745850
 0.46051025
 0.45562744
 0.44342041
 0.42480469
 0.39978027
 0.36804199
 0.32989502
 0.28686523
 0.24078369
