# Supplementary material for: Dataset for time-lapse ultrasonic tomography of a granite slab under uniaxial compression test
Source: Data Brief. 2018 Aug 30;20:614–6. doi: 10.1016/j.dib.2018.08.151 (PMC6128094; doi:10.1016/j.dib.2018.08.151)
Supplement: Supplementary file 2 — Supplementary material [file mmc2.zip › data/Ultrasonic_Tomo_data/Stage_1_0kn/Force_0kn_1_15_22475878.txt]

SOURCE FILE NAME: D:\ct_20141122\ct201411221m100v0kn_sh_14_17_a0.TDA
DATE: Saturday, November 22, 2014
TIME: 11:28:06
SAMPLE INTERVAL (Seconds):   0.0000001000
SIGNAL UNITS: volts
TIME UNITS: Seconds
DATA TYPE: WAVEFORM
NUMBER OF DATA POINTS PER WAVEFORM: 1024
CHANNEL NUMBER: 1
HIT NUMBER: 2
TIME OF TEST:  22.4758782500

-0.00152588
-0.00152588
-0.00152588
-0.00152588
-0.00183105
-0.00152588
-0.00061035
 0.00030518
 0.00122070
 0.00152588
 0.00152588
 0.00091553
 0.00000000
-0.00091553
-0.00213623
-0.00213623
-0.00152588
-0.00030518
 0.00061035
 0.00122070
 0.00122070
 0.00091553
 0.00122070
 0.00122070
 0.00122070
 0.00122070
 0.00091553
 0.00091553
 0.00061035
 0.00000000
-0.00091553
-0.00152588
-0.00183105
-0.00122070
-0.00061035
 0.00030518
 0.00122070
 0.00183105
 0.00213623
 0.00183105
 0.00152588
 0.00122070
 0.00091553
 0.00091553
 0.00091553
 0.00091553
 0.00061035
 0.00030518
 0.00000000
 0.00000000
-0.00030518
-0.00061035
-0.00122070
-0.00152588
-0.00122070
-0.00030518
 0.00091553
 0.00213623
 0.00274658
 0.00274658
 0.00213623
 0.00122070
 0.00030518
-0.00030518
-0.00061035
-0.00030518
-0.00030518
-0.00030518
-0.00061035
-0.00091553
-0.00122070
-0.00122070
-0.00091553
-0.00061035
-0.00030518
 0.00000000
 0.00030518
 0.00030518
 0.00000000
-0.00061035
-0.00122070
-0.00213623
-0.00274658
-0.00274658
-0.00213623
-0.00091553
 0.00030518
 0.00122070
 0.00122070
 0.00122070
 0.00061035
 0.00000000
-0.00030518
-0.00061035
-0.00061035
-0.00091553
-0.00122070
-0.00183105
-0.00213623
-0.00213623
-0.00183105
-0.00152588
-0.00152588
-0.00152588
-0.00091553
 0.00000000
 0.00122070
 0.00213623
 0.00213623
 0.00152588
 0.00061035
-0.00030518
-0.00122070
-0.00152588
-0.00152588
-0.00122070
-0.00091553
-0.00061035
-0.00091553
-0.00122070
-0.00122070
-0.00091553
-0.00030518
 0.00030518
 0.00061035
 0.00061035
 0.00091553
 0.00091553
 0.00091553
 0.00030518
-0.00030518
-0.00091553
-0.00122070
-0.00091553
-0.00030518
 0.00000000
 0.00061035
 0.00061035
 0.00030518
-0.00030518
-0.00061035
-0.00091553
-0.00061035
-0.00061035
-0.00030518
-0.00061035
-0.00091553
-0.00122070
-0.00122070
-0.00091553
-0.00122070
-0.00122070
-0.00122070
-0.00061035
 0.00061035
 0.00152588
 0.00244141
 0.00274658
 0.00244141
 0.00183105
 0.00061035
-0.00061035
-0.00183105
-0.00244141
-0.00244141
-0.00183105
-0.00152588
-0.00152588
-0.00152588
-0.00122070
-0.00061035
 0.00030518
 0.00091553
 0.00122070
 0.00152588
 0.00122070
 0.00091553
 0.00000000
-0.00061035
-0.00122070
-0.00152588
-0.00152588
-0.00091553
-0.00030518
 0.00030518
 0.00061035
 0.00061035
 0.00030518
 0.00000000
-0.00030518
 0.00000000
 0.00061035
 0.00091553
 0.00122070
 0.00152588
 0.00152588
 0.00152588
 0.00122070
 0.00122070
 0.00091553
 0.00091553
 0.00091553
 0.00122070
 0.00183105
 0.00244141
 0.00305176
 0.00305176
 0.00244141
 0.00152588
 0.00030518
-0.00030518
-0.00030518
 0.00000000
 0.00000000
 0.00030518
 0.00030518
 0.00030518
 0.00030518
 0.00000000
 0.00030518
 0.00091553
 0.00183105
 0.00274658
 0.00335693
 0.00335693
 0.00305176
 0.00244141
 0.00152588
 0.00030518
-0.00091553
-0.00183105
-0.00213623
-0.00183105
-0.00122070
-0.00061035
-0.00030518
 0.00000000
 0.00030518
 0.00061035
 0.00091553
 0.00091553
 0.00061035
 0.00030518
 0.00000000
 0.00000000
-0.00030518
-0.00061035
-0.00091553
-0.00122070
-0.00122070
-0.00091553
-0.00061035
-0.00030518
 0.00030518
 0.00091553
 0.00122070
 0.00091553
 0.00000000
-0.00091553
-0.00183105
-0.00183105
-0.00183105
-0.00152588
-0.00122070
-0.00122070
-0.00152588
-0.00152588
-0.00122070
-0.00091553
-0.00030518
 0.00000000
 0.00030518
 0.00030518
 0.00030518
-0.00030518
-0.00091553
-0.00213623
-0.00305176
-0.00335693
-0.00366211
-0.00305176
-0.00244141
-0.00183105
-0.00091553
-0.00061035
-0.00030518
-0.00030518
-0.00061035
-0.00030518
 0.00030518
 0.00091553
 0.00091553
 0.00061035
 0.00000000
-0.00061035
-0.00122070
-0.00152588
-0.00183105
-0.00244141
-0.00244141
-0.00244141
-0.00183105
-0.00122070
-0.00061035
 0.00000000
 0.00000000
 0.00000000
-0.00061035
-0.00091553
-0.00122070
-0.00122070
-0.00091553
-0.00091553
-0.00152588
-0.00244141
-0.00305176
-0.00274658
-0.00213623
-0.00122070
-0.00030518
 0.00030518
 0.00061035
 0.00061035
 0.00030518
-0.00091553
-0.00213623
-0.00335693
-0.00396729
-0.00396729
-0.00366211
-0.00244141
-0.00122070
-0.00030518
 0.00000000
 0.00000000
-0.00030518
-0.00030518
 0.00000000
 0.00061035
 0.00122070
 0.00122070
 0.00091553
 0.00000000
-0.00091553
-0.00122070
-0.00152588
-0.00183105
-0.00213623
-0.00213623
-0.00213623
-0.00152588
-0.00030518
 0.00091553
 0.00183105
 0.00183105
 0.00152588
 0.00061035
 0.00000000
 0.00000000
 0.00030518
 0.00091553
 0.00091553
 0.00091553
 0.00000000
-0.00091553
-0.00152588
-0.00152588
-0.00122070
-0.00030518
 0.00030518
 0.00091553
 0.00122070
 0.00183105
 0.00183105
 0.00152588
 0.00061035
-0.00030518
-0.00091553
-0.00061035
 0.00000000
 0.00061035
 0.00091553
 0.00091553
 0.00091553
 0.00061035
 0.00091553
 0.00122070
 0.00183105
 0.00244141
 0.00244141
 0.00213623
 0.00091553
-0.00030518
-0.00152588
-0.00213623
-0.00213623
-0.00183105
-0.00152588
-0.00122070
-0.00061035
 0.00000000
 0.00091553
 0.00183105
 0.00244141
 0.00244141
 0.00213623
 0.00152588
 0.00061035
 0.00000000
 0.00000000
 0.00000000
 0.00000000
-0.00091553
-0.00183105
-0.00274658
-0.00274658
-0.00183105
-0.00030518
 0.00061035
 0.00152588
 0.00183105
 0.00213623
 0.00183105
 0.00122070
 0.00000000
-0.00091553
-0.00122070
-0.00061035
 0.00000000
 0.00030518
 0.00061035
 0.00030518
 0.00030518
-0.00030518
-0.00061035
-0.00091553
-0.00061035
 0.00030518
 0.00122070
 0.00122070
 0.00061035
 0.00000000
-0.00091553
-0.00091553
-0.00091553
-0.00061035
-0.00091553
-0.00061035
-0.00030518
 0.00030518
 0.00122070
 0.00213623
 0.00244141
 0.00213623
 0.00152588
 0.00061035
 0.00000000
 0.00000000
 0.00030518
 0.00030518
-0.00030518
-0.00122070
-0.00274658
-0.00335693
-0.00335693
-0.00274658
-0.00122070
 0.00000000
 0.00122070
 0.00183105
 0.00183105
 0.00152588
 0.00091553
 0.00030518
-0.00061035
-0.00122070
-0.00183105
-0.00183105
-0.00152588
-0.00122070
-0.00091553
-0.00122070
-0.00152588
-0.00213623
-0.00183105
-0.00122070
-0.00030518
 0.00091553
 0.00152588
 0.00152588
 0.00061035
-0.00061035
-0.00152588
-0.00213623
-0.00213623
-0.00183105
-0.00152588
-0.00152588
-0.00122070
-0.00030518
 0.00061035
 0.00122070
 0.00091553
 0.00000000
-0.00061035
-0.00122070
-0.00152588
-0.00122070
-0.00091553
-0.00091553
-0.00122070
-0.00152588
-0.00244141
-0.00274658
-0.00244141
-0.00122070
 0.00030518
 0.00122070
 0.00183105
 0.00183105
 0.00183105
 0.00152588
 0.00091553
 0.00000000
-0.00091553
-0.00152588
-0.00152588
-0.00152588
-0.00152588
-0.00152588
-0.00152588
-0.00183105
-0.00183105
-0.00183105
-0.00152588
-0.00061035
 0.00061035
 0.00183105
 0.00213623
 0.00183105
 0.00122070
 0.00061035
 0.00030518
-0.00030518
-0.00091553
-0.00122070
-0.00152588
-0.00122070
-0.00030518
 0.00061035
 0.00122070
 0.00152588
 0.00152588
 0.00122070
 0.00061035
 0.00061035
 0.00061035
 0.00091553
 0.00122070
 0.00091553
 0.00030518
-0.00061035
-0.00152588
-0.00152588
-0.00091553
 0.00030518
 0.00152588
 0.00213623
 0.00244141
 0.00213623
 0.00152588
 0.00091553
 0.00030518
-0.00061035
-0.00091553
-0.00152588
-0.00152588
-0.00122070
-0.00091553
-0.00030518
 0.00000000
 0.00000000
 0.00000000
-0.00030518
 0.00000000
 0.00030518
 0.00061035
 0.00061035
 0.00000000
-0.00061035
-0.00122070
-0.00183105
-0.00213623
-0.00244141
-0.00244141
-0.00213623
-0.00183105
-0.00122070
-0.00061035
 0.00000000
 0.00030518
 0.00061035
 0.00030518
 0.00000000
 0.00000000
 0.00000000
 0.00030518
 0.00091553
 0.00122070
 0.00091553
 0.00030518
-0.00061035
-0.00122070
-0.00122070
-0.00061035
 0.00000000
 0.00030518
 0.00061035
 0.00091553
 0.00091553
 0.00091553
 0.00061035
-0.00030518
-0.00122070
-0.00152588
-0.00122070
-0.00061035
-0.00030518
-0.00030518
-0.00061035
-0.00122070
-0.00152588
-0.00122070
-0.00091553
 0.00000000
 0.00091553
 0.00122070
 0.00122070
 0.00091553
 0.00000000
-0.00152588
-0.00244141
-0.00366211
-0.01068115
-0.03540039
-0.09094238
-0.18127441
-0.29388428
-0.39886475
-0.46417236
-0.47302246
-0.43640137
-0.38391113
-0.34118652
-0.30853271
-0.25939941
-0.16418457
-0.02197266
 0.13061523
 0.23864746
 0.27130127
 0.24139404
 0.19256592
 0.16448975
 0.16601563
 0.18035889
 0.19042969
 0.19378662
 0.19714355
 0.20324707
 0.20446777
 0.19470215
 0.17791748
 0.16632080
 0.16662598
 0.17242432
 0.17364502
 0.16601563
 0.15502930
 0.14831543
 0.14770508
 0.14831543
 0.14587402
 0.14068604
 0.13610840
 0.13366699
 0.13214111
 0.13000488
 0.12634277
 0.12115479
 0.11566162
 0.11077881
 0.10681152
 0.10375977
 0.09948730
 0.09246826
 0.08453369
 0.07781982
 0.07415771
 0.07080078
 0.06439209
 0.05401611
 0.04333496
 0.03601074
 0.03204346
 0.02746582
 0.01922607
 0.00915527
 0.00030518
-0.00457764
-0.00823975
-0.01312256
-0.01922607
-0.02410889
-0.02532959
-0.02380371
-0.02258301
-0.02349854
-0.02593994
-0.02746582
-0.02655029
-0.02502441
-0.02502441
-0.02716064
-0.02929688
-0.03021240
-0.02929688
-0.02838135
-0.02929688
-0.03204346
-0.03509521
-0.03723145
-0.03845215
-0.04028320
-0.04333496
-0.04699707
-0.05035400
-0.05249023
-0.05401611
-0.05676270
-0.06011963
-0.06347656
-0.06591797
-0.06713867
-0.06774902
-0.06866455
-0.06958008
-0.07049561
-0.07049561
-0.07019043
-0.07019043
-0.07110596
-0.07171631
-0.07110596
-0.06958008
-0.06744385
-0.06591797
-0.06530762
-0.06469727
-0.06347656
-0.06195068
-0.06011963
-0.05828857
-0.05706787
-0.05554199
-0.05401611
-0.05218506
-0.05096436
-0.05096436
-0.05157471
-0.05249023
-0.05279541
-0.05340576
-0.05432129
-0.05554199
-0.05706787
-0.05828857
-0.05920410
-0.05981445
-0.06042480
-0.06134033
-0.06164551
-0.06134033
-0.05981445
-0.05798340
-0.05645752
-0.05554199
-0.05401611
-0.05249023
-0.05004883
-0.04791260
-0.04577637
-0.04394531
-0.04180908
-0.03875732
-0.03540039
-0.03204346
-0.02929688
-0.02746582
-0.02655029
-0.02593994
-0.02563477
-0.02502441
-0.02471924
-0.02410889
-0.02349854
-0.02319336
-0.02319336
-0.02349854
-0.02380371
-0.02380371
-0.02380371
-0.02349854
-0.02288818
-0.02197266
-0.02105713
-0.02014160
-0.01953125
-0.01922607
-0.01892090
-0.01831055
-0.01770020
-0.01647949
-0.01464844
-0.01251221
-0.01037598
-0.00823975
-0.00610352
-0.00427246
-0.00244141
-0.00030518
 0.00244141
 0.00488281
 0.00701904
 0.00915527
 0.01068115
 0.01190186
 0.01251221
 0.01281738
 0.01281738
 0.01220703
 0.01190186
 0.01129150
 0.01068115
 0.01037598
 0.01068115
 0.01068115
 0.01037598
 0.00976563
 0.00915527
 0.00885010
 0.00915527
 0.01007080
 0.01129150
 0.01251221
 0.01373291
 0.01434326
 0.01525879
 0.01617432
 0.01739502
 0.01892090
 0.02075195
 0.02258301
 0.02471924
 0.02685547
 0.02868652
 0.03021240
 0.03112793
 0.03112793
 0.03051758
 0.02990723
 0.02960205
 0.02929688
 0.02990723
 0.03021240
 0.03051758
 0.03021240
 0.02960205
 0.02899170
 0.02838135
 0.02807617
 0.02807617
 0.02807617
 0.02807617
 0.02807617
 0.02777100
 0.02746582
 0.02685547
 0.02655029
 0.02593994
 0.02563477
 0.02563477
 0.02624512
 0.02746582
 0.02899170
 0.03051758
 0.03204346
 0.03326416
 0.03387451
 0.03387451
 0.03387451
 0.03417969
 0.03479004
 0.03570557
 0.03662109
 0.03723145
 0.03723145
 0.03662109
 0.03631592
 0.03601074
 0.03509521
 0.03448486
 0.03356934
 0.03265381
 0.03234863
 0.03204346
 0.03112793
 0.02990723
 0.02838135
 0.02716064
 0.02685547
 0.02685547
 0.02685547
 0.02716064
 0.02716064
 0.02716064
 0.02716064
 0.02685547
 0.02685547
 0.02716064
 0.02777100
 0.02838135
 0.02899170
 0.02929688
 0.02960205
 0.02960205
 0.02960205
 0.02868652
 0.02777100
 0.02624512
 0.02532959
 0.02502441
 0.02502441
 0.02563477
 0.02624512
 0.02624512
 0.02593994
 0.02471924
 0.02349854
 0.02197266
 0.02136230
 0.02105713
 0.02075195
 0.02014160
 0.01922607
 0.01800537
 0.01678467
 0.01586914
 0.01495361
 0.01464844
 0.01403809
 0.01403809
 0.01434326
 0.01495361
 0.01525879
 0.01556396
 0.01495361
 0.01434326
 0.01342773
 0.01251221
 0.01220703
 0.01220703
 0.01251221
 0.01251221
 0.01251221
 0.01220703
 0.01159668
 0.01068115
 0.00976563
 0.00915527
 0.00854492
 0.00823975
 0.00793457
 0.00732422
 0.00640869
 0.00549316
 0.00457764
 0.00396729
 0.00305176
 0.00213623
 0.00091553
 0.00030518
 0.00061035
 0.00152588
 0.00244141
 0.00305176
 0.00244141
 0.00152588
 0.00061035
 0.00000000
-0.00030518
 0.00000000
 0.00000000
-0.00030518
-0.00091553
-0.00213623
-0.00366211
-0.00488281
-0.00579834
-0.00640869
-0.00640869
-0.00640869
-0.00610352
-0.00549316
-0.00518799
-0.00518799
-0.00579834
-0.00671387
-0.00762939
-0.00793457
-0.00793457
-0.00793457
-0.00793457
-0.00823975
-0.00885010
-0.00946045
-0.00976563
-0.01007080
-0.01007080
-0.00946045
-0.00885010
-0.00885010
-0.00915527
-0.00946045
-0.00976563
-0.00976563
-0.01007080
-0.01098633
-0.01190186
-0.01281738
-0.01342773
-0.01312256
-0.01220703
-0.01129150
-0.01129150
-0.01159668
-0.01281738
-0.01434326
-0.01556396
-0.01647949
-0.01678467
-0.01708984
-0.01678467
-0.01708984
-0.01770020
-0.01861572
-0.01922607
-0.01922607
-0.01922607
-0.01892090
-0.01892090
-0.01861572
-0.01861572
-0.01861572
-0.01922607
-0.02014160
-0.02197266
-0.02349854
-0.02471924
-0.02563477
-0.02685547
-0.02807617
-0.02960205
-0.03173828
-0.03448486
-0.03692627
-0.03936768
-0.04058838
-0.04119873
-0.04089355
-0.03997803
-0.03845215
-0.03601074
-0.03265381
-0.02868652
-0.02380371
-0.01831055
-0.01220703
-0.00518799
 0.00274658
 0.01159668
 0.02136230
 0.03112793
 0.04058838
 0.04882813
 0.05615234
 0.06256104
 0.06744385
 0.07141113
 0.07354736
 0.07385254
 0.07202148
 0.06805420
 0.06134033
 0.05279541
 0.04211426
 0.03021240
 0.01770020
 0.00427246
-0.00976563
-0.02471924
-0.03967285
-0.05432129
-0.06805420
-0.08087158
-0.09277344
-0.10375977
-0.11291504
-0.11962891
-0.12390137
-0.12573242
-0.12542725
-0.12390137
-0.12084961
-0.11596680
-0.10955811
-0.10131836
-0.09216309
-0.08178711
-0.07110596
-0.06011963
-0.04974365
-0.03967285
-0.02960205
-0.02014160
-0.01068115
-0.00183105
 0.00579834
 0.01251221
 0.01861572
 0.02441406
 0.02960205
 0.03417969
 0.03723145
 0.03936768
 0.04058838
 0.04119873
 0.04180908
 0.04211426
 0.04241943
 0.04180908
 0.04058838
 0.03845215
 0.03570557
 0.03204346
 0.02838135
 0.02410889
 0.01953125
 0.01373291
 0.00701904
-0.00061035
-0.00854492
-0.01647949
-0.02441406
-0.03265381
-0.04058838
-0.04791260
-0.05432129
-0.05950928
-0.06317139
-0.06561279
-0.06652832
-0.06622314
-0.06408691
-0.06042480
-0.05432129
-0.04608154
-0.03540039
-0.02349854
-0.01098633
 0.00152588
 0.01373291
 0.02624512
 0.03814697
 0.04943848
 0.05889893
 0.06652832
 0.07202148
 0.07568359
 0.07781982
 0.07843018
 0.07690430
 0.07324219
 0.06805420
 0.06072998
 0.05279541
 0.04394531
 0.03509521
 0.02685547
 0.01922607
 0.01251221
 0.00640869
 0.00152588
-0.00213623
-0.00396729
-0.00396729
-0.00244141
-0.00030518
 0.00244141
 0.00457764
 0.00640869
 0.00793457
 0.00885010
 0.00854492
 0.00671387
 0.00305176
-0.00244141
-0.00946045
-0.01892090
-0.03021240
-0.04425049
-0.06042480
-0.07812500
-0.09643555
-0.11474609
-0.13244629
-0.14862061
-0.16326904
-0.17578125
-0.18554688
-0.19195557
-0.19439697
-0.19195557
-0.18493652
-0.17303467
-0.15686035
-0.13641357
-0.11230469
-0.08422852
-0.05310059
-0.02014160
 0.01342773
 0.04669189
 0.07934570
 0.11047363
 0.13977051
 0.16662598
 0.18981934
 0.20874023
 0.22247314
 0.23162842
 0.23559570
 0.23529053
 0.23132324
 0.22369385
 0.21301270
 0.19958496
 0.18371582
 0.16540527
 0.14587402
 0.12603760
 0.10620117
 0.08697510
 0.06835938
 0.05126953
 0.03570557
 0.02258301
 0.01220703
 0.00366211
-0.00366211
-0.00915527
-0.01342773
-0.01617432
-0.01708984
-0.01678467
-0.01525879
-0.01312256
-0.01068115
-0.00885010
-0.00732422
-0.00640869
-0.00610352
-0.00579834
-0.00579834
-0.00640869
-0.00762939
-0.00946045
-0.01190186
-0.01464844
-0.01770020
-0.02105713
-0.02502441
-0.02929688
-0.03417969
-0.03936768
-0.04425049
-0.04821777
-0.05218506
-0.05584717
-0.06011963
-0.06439209
-0.06866455
-0.07202148
-0.07446289
-0.07568359
-0.07629395
-0.07598877
-0.07507324
-0.07324219
-0.07080078
-0.06805420
-0.06439209
-0.05950928
-0.05340576
-0.04608154
-0.03814697
-0.02990723
-0.02166748
-0.01464844
-0.00915527
-0.00579834
-0.00457764
-0.00518799
-0.00732422
-0.01098633
-0.01708984
-0.02593994
-0.03753662
-0.05126953
-0.06683350
-0.08300781
-0.09948730
-0.11505127
-0.12908936
-0.14038086
-0.14862061
-0.15228271
-0.15045166
-0.14221191
-0.12695313
-0.10498047
-0.07537842
-0.03875732
 0.00549316
 0.05584717
 0.11169434
 0.17181396
 0.23559570
 0.30120850
 0.36682129
 0.42999268
 0.48858643
 0.54046631
 0.58502197
 0.62103271
 0.64666748
 0.65979004
 0.65917969
 0.64453125
 0.61706543
 0.57678223
 0.52459717
 0.46112061
 0.38787842
 0.30670166
 0.22033691
 0.13061523
 0.03967285
-0.05065918
-0.13885498
-0.22277832
-0.30090332
-0.37139893
-0.43212891
-0.48217773
-0.52093506
-0.54870605
-0.56610107
-0.57281494
-0.56915283
-0.55572510
-0.53405762
-0.50598145
-0.47363281
-0.43823242
-0.40130615
-0.36437988
-0.32958984
-0.29907227
-0.27496338
-0.25848389
-0.24871826
-0.24536133
-0.24688721
-0.25329590
-0.26458740
-0.28076172
-0.30029297
-0.32104492
-0.33996582
-0.35522461
-0.36437988
-0.36560059
-0.35675049
-0.33782959
-0.30761719
-0.26641846
-0.21362305
-0.14892578
-0.07171631
 0.01678467
 0.11566162
 0.22369385
 0.33905029
 0.45837402
 0.57769775
 0.69335938
 0.80322266
 0.90423584
 0.99456787
 1.07086182
 1.13098145
 1.17279053
 1.19476318
 1.19537354
 1.17309570
 1.12701416
 1.05773926
 0.96801758
 0.85937500
 0.73333740
 0.59051514
 0.43457031
 0.26916504
 0.09918213
-0.07171631
-0.24139404
-0.40771484
-0.56701660
-0.71441650
-0.84594727
-0.95764160
-1.04827881
-1.11602783
-1.15936279
-1.17706299
-1.16912842
-1.13647461
-1.08062744
-1.00311279
-0.90515137
-0.78979492
-0.66040039
-0.52215576
-0.37994385
-0.23803711
-0.10009766
 0.03051758
 0.15106201
 0.25909424
 0.35156250
 0.42541504
 0.47851563
 0.50994873
 0.52032471
 0.51086426
 0.48187256
 0.43518066
 0.37322998
 0.29998779
 0.22003174
 0.13702393
 0.05310059
-0.02868652
-0.10498047
-0.17211914
-0.22766113
-0.27069092
-0.30029297
-0.31494141
-0.31402588
-0.29815674
-0.26885986
-0.22888184
-0.17944336
-0.12084961
-0.05523682
 0.01434326
 0.08331299
 0.14923096
 0.21209717
 0.27160645
 0.32653809
 0.37445068
 0.41290283
 0.44158936
 0.46173096
 0.47424316
 0.47943115
 0.47790527
 0.47088623
 0.46020508
 0.44616699
 0.42907715
 0.40985107
 0.39001465
 0.36987305
 0.34942627
 0.32714844
 0.30303955
 0.27923584
 0.25634766
 0.23437500
 0.21057129
 0.18249512
 0.14984131
 0.11322021
 0.07202148
 0.02593994
-0.02532959
-0.08087158
-0.13977051
-0.20050049
-0.26336670
-0.32745361
-0.39093018
-0.45013428
-0.50231934
-0.54534912
-0.57922363
-0.60241699
-0.61309814
-0.61004639
-0.59326172
-0.56304932
-0.52093506
-0.46875000
-0.40802002
-0.34118652
-0.27038574
-0.19744873
-0.12451172
-0.05401611
 0.01159668
 0.06896973
 0.11566162
 0.15014648
 0.17120361
 0.17944336
 0.17395020
 0.15563965
 0.12512207
 0.08422852
 0.03509521
-0.01922607
-0.07598877
-0.13183594
-0.18402100
-0.22888184
-0.26306152
-0.28442383
-0.29144287
-0.28381348
-0.26031494
-0.22003174
-0.16296387
-0.09094238
-0.00640869
 0.08850098
 0.19195557
 0.30151367
 0.41320801
 0.52185059
 0.62255859
 0.71166992
 0.78643799
 0.84503174
 0.88500977
 0.90484619
 0.90301514
 0.87982178
 0.83679199
 0.77514648
 0.69732666
 0.60516357
 0.50231934
 0.39154053
 0.27679443
 0.16204834
 0.05157471
-0.05065918
-0.14160156
-0.22003174
-0.28533936
-0.33721924
-0.37536621
-0.39916992
-0.40954590
-0.40802002
-0.39764404
-0.38116455
-0.36132813
-0.34118652
-0.32409668
-0.31311035
-0.31066895
-0.31799316
-0.33691406
-0.36773682
-0.41107178
-0.46600342
-0.53009033
-0.60150146
-0.67810059
-0.75744629
-0.83557129
-0.90942383
-0.97442627
-1.02722168
-1.06414795
-1.08245850
-1.07910156
-1.05316162
-1.00372314
-0.93048096
-0.83312988
-0.71228027
-0.57128906
-0.41442871
-0.24566650
-0.06774902
 0.11718750
 0.30517578
 0.49041748
 0.66558838
 0.82550049
 0.96649170
 1.08612061
 1.18164063
 1.25061035
 1.29180908
 1.30584717
 1.29333496
 1.25518799
 1.19293213
 1.10931396
 1.00891113
 0.89691162
 0.77728271
 0.65338135
 0.52886963
 0.40863037
 0.29785156
 0.20019531
 0.11779785
 0.05157471
 0.00305176
-0.02716064
-0.03906250
-0.03356934
-0.01312256
 0.02075195
 0.06500244
 0.11505127
 0.16662598
 0.21636963
 0.26214600
 0.30151367
 0.33142090
 0.34759521
 0.34606934
 0.32623291
 0.28961182
 0.23742676
 0.17089844
 0.09033203
-0.00152588
-0.10192871
-0.20782471
-0.31555176
-0.42266846
-0.52490234
-0.61889648
-0.70159912
-0.77087402
-0.82550049
-0.86456299
-0.88684082
-0.89172363
-0.87982178
-0.85296631
-0.81268311
-0.76141357
-0.70068359
-0.63415527
-0.56365967
-0.49224854
-0.42205811
-0.35522461
-0.29388428
-0.24017334
-0.19561768
-0.16052246
-0.13549805
-0.12084961
-0.11627197
-0.12176514
-0.13549805
-0.15563965
-0.18005371
-0.20629883
-0.23193359
-0.25512695
-0.27374268
-0.28564453
-0.28991699
-0.28472900
-0.26702881
-0.23559570
-0.18859863
-0.12664795
-0.05065918
 0.03753662
 0.13671875
 0.24536133
 0.36163330
 0.48217773
 0.60363770
 0.72235107
 0.83587646
 0.94177246
 1.03820801
 1.12243652
 1.19171143
 1.24298096
 1.27502441
 1.28723145
 1.28021240
 1.25457764
 1.21063232
 1.14868164
 1.07025146
 0.97717285
 0.87219238
 0.75744629
 0.63568115
 0.51055908
 0.38513184
 0.26336670
 0.14739990
 0.03997803
-0.05706787
-0.14190674
-0.21362305
-0.27313232
-0.32104492
-0.35766602
-0.38238525
-0.39489746
-0.39581299
-0.38818359
-0.37536621
-0.35888672
-0.34027100
-0.32135010
-0.30395508
-0.29083252
-0.28411865
-0.28594971
-0.29724121
-0.31860352
-0.35003662
-0.39123535
-0.44189453
-0.50140381
-0.56854248
-0.64178467
-0.71868896
-0.79711914
-0.87493896
-0.94970703
-1.01898193
-1.07971191
-1.13098145
-1.17126465
-1.19995117
-1.21582031
-1.21643066
-1.20147705
-1.17004395
-1.12335205
-1.06262207
-0.98815918
-0.90087891
-0.80169678
-0.69183350
-0.57373047
-0.44860840
-0.31890869
-0.18615723
-0.05157471
 0.08392334
 0.21850586
 0.35003662
 0.47576904
 0.59387207
 0.70220947
 0.80078125
 0.88928223
 0.96710205
 1.03363037
 1.08795166
 1.13067627
 1.16149902
 1.18164063
 1.19262695
 1.19506836
 1.18957520
 1.17736816
 1.15844727
 1.13464355
 1.10717773
 1.07696533
 1.04492188
 1.01104736
 0.97656250
 0.94207764
 0.90850830
 0.87615967
 0.84564209
 0.81726074
 0.79101563
 0.76629639
 0.74157715
 0.71594238
 0.68939209
 0.66162109
 0.63232422
 0.60028076
 0.56396484
 0.52124023
 0.47119141
 0.41168213
 0.34210205
 0.26184082
 0.17089844
 0.06896973
-0.04486084
-0.17150879
-0.31127930
-0.46325684
-0.62591553
-0.79711914
-0.97412109
-1.15356445
-1.33178711
-1.50421143
-1.66687012
-1.81518555
-1.94396973
-2.04833984
-2.12524414
-2.17224121
-2.18658447
-2.16644287
-2.10845947
-2.01354980
-1.88323975
-1.72058105
-1.52862549
-1.30920410
-1.06750488
-0.81024170
-0.54473877
-0.27740479
-0.01312256
 0.24383545
 0.48675537
 0.70861816
 0.90362549
 1.06811523
 1.19964600
 1.29547119
 1.35345459
 1.37298584
 1.35589600
 1.30615234
 1.22741699
 1.12365723
 0.99884033
 0.85845947
 0.70800781
 0.55419922
 0.40191650
 0.25848389
 0.12908936
 0.01983643
-0.06561279
-0.12451172
-0.15502930
-0.15533447
-0.12573242
-0.06835938
 0.01464844
 0.12054443
 0.24719238
 0.39001465
 0.54290771
 0.69793701
 0.84899902
 0.99090576
 1.11846924
 1.22711182
 1.31103516
 1.36718750
 1.39312744
 1.38763428
 1.35040283
 1.28051758
 1.17980957
 1.05072021
 0.89782715
 0.72479248
 0.53649902
 0.33813477
 0.13610840
-0.06378174
-0.25543213
-0.43487549
-0.59722900
-0.73852539
-0.85571289
-0.94604492
-1.00921631
-1.04431152
-1.05194092
-1.03363037
-0.99182129
-0.93109131
-0.85540771
-0.76965332
-0.67871094
-0.58746338
-0.50109863
-0.42327881
-0.35797119
-0.30822754
-0.27648926
-0.26519775
-0.27557373
-0.30731201
-0.35858154
-0.42694092
-0.50842285
-0.60058594
-0.69915771
-0.79986572
-0.89813232
-0.98937988
-1.06903076
-1.13372803
-1.18041992
-1.20544434
-1.20697021
-1.18255615
-1.13220215
-1.05560303
-0.95367432
-0.82794189
-0.68145752
-0.51818848
-0.34271240
-0.15869141
 0.03082275
 0.22216797
 0.41107178
 0.59204102
 0.76019287
 0.91186523
 1.04431152
 1.15417480
 1.23962402
 1.29852295
 1.33056641
 1.33636475
 1.31683350
 1.27349854
 1.20910645
 1.12548828
 1.02569580
 0.91369629
 0.79345703
 0.66894531
 0.54443359
 0.42419434
 0.31219482
 0.21209717
 0.12695313
 0.05889893
 0.00885010
-0.02166748
-0.03295898
-0.02441406
 0.00244141
 0.04577637
 0.10406494
 0.17456055
 0.25451660
 0.33935547
 0.42388916
 0.50384521
 0.57495117
 0.63385010
 0.67779541
 0.70404053
 0.70953369
 0.69305420
 0.65368652
 0.59112549
 0.50567627
 0.39947510
 0.27557373
 0.13793945
-0.01007080
-0.16540527
-0.32470703
-0.48492432
-0.64086914
-0.78826904
-0.92254639
-1.04125977
-1.14166260
-1.22222900
-1.28051758
-1.31530762
-1.32507324
-1.31042480
-1.27197266
-1.21154785
-1.13098145
-1.03240967
-0.91766357
-0.78948975
-0.65124512
-0.50689697
-0.36102295
-0.21728516
-0.07843018
 0.05249023
 0.17425537
 0.28381348
 0.37872314
 0.45684814
 0.51605225
 0.55603027
 0.57647705
 0.57800293
 0.56091309
 0.52581787
 0.47454834
 0.40893555
 0.33142090
 0.24536133
 0.15289307
 0.05737305
-0.03845215
-0.13183594
-0.21972656
-0.29968262
-0.36834717
-0.42266846
-0.46051025
-0.48034668
-0.48126221
-0.46356201
-0.42724609
-0.37322998
-0.30303955
-0.21850586
-0.12207031
-0.01556396
 0.09857178
 0.21911621
 0.34393311
 0.47058105
 0.59600830
 0.71716309
 0.83129883
 0.93566895
 1.02905273
 1.10992432
 1.17614746
 1.22650146
 1.25823975
 1.27014160
 1.26068115
 1.22894287
 1.17492676
 1.09924316
 1.00219727
 0.88531494
 0.75073242
 0.60119629
 0.43975830
 0.27069092
 0.09674072
-0.07781982
-0.25024414
-0.41687012
-0.57403564
-0.71807861
-0.84442139
-0.95001221
-1.03271484
-1.09100342
-1.12426758
-1.13159180
-1.11389160
-1.07177734
-1.00830078
-0.92498779
-0.82489014
-0.71136475
-0.58898926
-0.46264648
-0.33691406
-0.21636963
-0.10345459
-0.00183105
 0.08544922
 0.15472412
 0.20446777
 0.23406982
 0.24353027
 0.23345947
 0.20385742
 0.15625000
 0.09185791
 0.01373291
-0.07476807
-0.17120361
-0.27191162
-0.37414551
-0.47485352
-0.57037354
-0.65765381
-0.73333740
-0.79528809
-0.84136963
-0.87005615
-0.87921143
-0.86853027
-0.83740234
-0.78643799
-0.71624756
-0.62866211
-0.52520752
-0.40924072
-0.28228760
-0.14678955
-0.00396729
 0.14404297
 0.29388428
 0.44189453
 0.58410645
 0.71685791
 0.83770752
 0.94512939
 1.03759766
 1.11328125
 1.16973877
 1.20574951
 1.22131348
 1.21612549
 1.19171143
 1.14868164
 1.08856201
 1.01257324
 0.92376709
 0.82519531
 0.71929932
 0.60913086
 0.49743652
 0.38757324
 0.28381348
 0.18829346
 0.10314941
 0.02899170
-0.03265381
-0.08087158
-0.11444092
-0.13366699
-0.13977051
-0.13366699
-0.11718750
-0.09155273
-0.05889893
-0.02166748
 0.01800537
 0.05798340
 0.09552002
 0.12908936
 0.15563965
 0.17303467
 0.17913818
 0.17333984
 0.15441895
 0.12207031
 0.07659912
 0.01953125
-0.04760742
-0.12268066
-0.20446777
-0.29174805
-0.38238525
-0.47393799
-0.56335449
-0.64697266
-0.72235107
-0.78735352
-0.84106445
-0.88226318
-0.90881348
-0.91979980
-0.91461182
-0.89324951
-0.85632324
-0.80444336
-0.73822021
-0.65795898
-0.56640625
-0.46600342
-0.35980225
-0.25085449
-0.14099121
-0.03326416
 0.06988525
 0.16601563
 0.25329590
 0.32989502
 0.39367676
 0.44219971
 0.47424316
 0.48980713
 0.49041748
 0.47760010
 0.45166016
 0.41320801
 0.36468506
 0.30944824
 0.25024414
 0.19042969
 0.13092041
 0.07354736
 0.01953125
-0.02899170
-0.06988525
-0.10253906
-0.12542725
-0.13763428
-0.13885498
-0.12878418
-0.10925293
-0.08056641
-0.04455566
-0.00152588
 0.04669189
 0.09887695
 0.15258789
 0.20660400
 0.26000977
 0.31219482
 0.36102295
 0.40466309
 0.44128418
 0.47027588
 0.49285889
 0.50872803
 0.51788330
 0.52001953
 0.51513672
 0.50354004
 0.48522949
 0.46020508
 0.42755127
 0.38635254
 0.33752441
 0.28259277
 0.22308350
 0.15960693
 0.09216309
 0.02105713
-0.05218506
-0.12512207
-0.19653320
-0.26489258
-0.33020020
-0.39001465
-0.44281006
-0.48675537
-0.52124023
-0.54656982
-0.56274414
-0.56945801
-0.56671143
-0.55511475
-0.53558350
-0.50933838
-0.47698975
-0.43884277
-0.39611816
-0.35064697
-0.30517578
-0.26123047
-0.21972656
-0.18127441
-0.14648438
-0.11688232
-0.09338379
-0.07781982
-0.06958008
-0.06958008
-0.07690430
-0.09124756
-0.11260986
-0.13946533
-0.17059326
-0.20416260
-0.23895264
-0.27343750
-0.30578613
-0.33447266
-0.35705566
-0.37200928
-0.37689209
-0.37048340
-0.35156250
-0.31921387
-0.27374268
-0.21484375
-0.14282227
-0.05798340
 0.03845215
 0.14495850
 0.25939941
 0.37963867
 0.50201416
 0.62194824
 0.73516846
 0.83679199
 0.92407227
 0.99426270
 1.04431152
 1.07147217
 1.07299805
 1.04705811
 0.99517822
 0.91857910
 0.81939697
 0.70007324
 0.56304932
 0.41229248
 0.25299072
 0.09002686
-0.07110596
-0.22613525
-0.37109375
-0.50170898
-0.61340332
-0.70190430
-0.76354980
-0.79650879
-0.80047607
-0.77423096
-0.71899414
-0.63568115
-0.52734375
-0.39916992
-0.25482178
-0.09796143
 0.06805420
 0.23925781
 0.40924072
 0.57037354
 0.71624756
 0.84259033
 0.94635010
 1.02539063
 1.07666016
 1.09832764
 1.08886719
 1.04888916
 0.97991943
 0.88348389
 0.76202393
 0.61737061
 0.45471191
 0.27862549
 0.09490967
-0.09246826
-0.27954102
-0.46264648
-0.63659668
-0.79589844
-0.93475342
-1.04949951
-1.13708496
-1.19598389
-1.22528076
-1.22467041
-1.19415283
-1.13616943
-1.05346680
-0.94848633
-0.82427979
-0.68481445
-0.53558350
-0.38269043
-0.23101807
-0.08392334
 0.05615234
 0.18707275
 0.30456543
 0.40466309
 0.48370361
 0.54046631
 0.57495117
 0.58776855
 0.58013916
 0.55236816
 0.50628662
 0.44372559
 0.36621094
 0.27740479
 0.18035889
 0.07843018
-0.02441406
-0.12603760
-0.22491455
-0.31829834
-0.40374756
-0.47821045
-0.53924561
-0.58471680
-0.61462402
-0.62805176
-0.62469482
-0.60424805
-0.56640625
-0.51239014
-0.44372559
-0.36285400
-0.27130127
-0.17150879
-0.06530762
 0.04577637
 0.16021729
 0.27587891
 0.38970947
 0.49865723
 0.59844971
 0.68664551
 0.76080322
 0.82031250
 0.86395264
 0.89050293
 0.89813232
 0.88714600
 0.85784912
 0.81146240
 0.74951172
 0.67352295
 0.58471680
 0.48583984
 0.38055420
 0.27191162
 0.16326904
 0.05767822
-0.04089355
-0.12908936
-0.20538330
-0.26794434
-0.31646729
-0.34973145
-0.36590576
-0.36376953
-0.34484863
-0.31158447
-0.26672363
-0.21270752
-0.15167236
-0.08575439
-0.01770020
 0.04791260
 0.10742188
 0.15686035
 0.19439697
 0.21759033
 0.22521973
 0.21575928
 0.18768311
 0.14129639
 0.07690430
-0.00396729
-0.09857178
-0.20538330
-0.32135010
-0.44281006
-0.56579590
-0.68481445
-0.79650879
-0.89660645
-0.98205566
-1.05010986
-1.09771729
-1.12243652
-1.12365723
-1.10076904
-1.05377197
-0.98297119
-0.88958740
-0.77575684
-0.64514160
-0.50231934
-0.35125732
-0.19592285
-0.03906250
 0.11627197
 0.26580811
 0.40557861
 0.53009033
 0.63507080
 0.71746826
 0.77545166
 0.80932617
 0.81909180
 0.80566406
 0.76995850
 0.71380615
 0.64086914
 0.55480957
 0.45989990
 0.36071777
 0.26123047
 0.16601563
 0.07995605
 0.00701904
-0.04943848
-0.08666992
-0.10284424
-0.09643555
-0.06744385
-0.01678467
 0.05401611
 0.14434814
 0.25238037
 0.37536621
 0.50842285
 0.64544678
 0.78063965
 0.90972900
 1.02813721
 1.13220215
 1.21704102
 1.27929688
 1.31500244
 1.32202148
 1.29882813
 1.24481201
 1.16058350
 1.04644775
 0.90393066
 0.73577881
 0.54565430
 0.33813477
 0.11871338
-0.10833740
-0.33782959
-0.56518555
-0.78521729
-0.99243164
-1.18194580
-1.34918213
-1.49047852
-1.60247803
-1.68243408
-1.72821045
-1.74011230
-1.71752930
-1.66137695
-1.57348633
-1.45629883
-1.31347656
-1.14807129
-0.96466064
-0.76751709
-0.56335449
-0.35858154
-0.15747070
 0.03601074
 0.21820068
 0.38482666
 0.52978516
 0.64819336
 0.73791504
 0.79925537
 0.83251953
 0.83831787
 0.81573486
 0.76629639
 0.69305420
 0.59906006
 0.48828125
 0.36468506
 0.23254395
 0.09704590
-0.03692627
-0.16510010
-0.28289795
-0.38665771
-0.47119141
-0.53344727
-0.57159424
-0.58441162
-0.57159424
-0.53314209
-0.46966553
-0.38391113
-0.27984619
-0.16174316
-0.03356934
 0.10131836
 0.23864746
 0.37384033
 0.50140381
 0.61645508
 0.71563721
 0.79559326
 0.85418701
 0.88958740
 0.89996338
 0.88439941
 0.84381104
 0.77972412
 0.69427490
 0.58959961
 0.46875000
 0.33569336
 0.19439697
 0.04974365
-0.09429932
-0.23406982
-0.36590576
-0.48522949
-0.58654785
-0.66589355
-0.72021484
-0.74798584
-0.74951172
-0.72479248
-0.67474365
-0.60028076
-0.50415039
-0.39031982
-0.26306152
-0.12695313
 0.01495361
 0.15991211
 0.30303955
 0.43884277
 0.56060791
 0.66314697
 0.74371338
 0.80078125
 0.83343506
 0.84106445
 0.82214355
 0.77789307
 0.70983887
 0.61950684
 0.50964355
 0.38269043
 0.24353027
 0.09704590
-0.05157471
-0.19897461
-0.34179688
-0.47637939
-0.59906006
-0.70495605
-0.79193115
-0.85784912
-0.90240479
-0.92437744
-0.92407227
-0.90179443
-0.85968018
-0.79895020
-0.72235107
-0.63201904
-0.53222656
-0.42663574
-0.31890869
-0.21118164
-0.10528564
-0.00427246
 0.08850098
 0.16967773
 0.23773193
 0.29205322
 0.33111572
 0.35339355
 0.35797119
 0.34454346
 0.31585693
 0.27557373
 0.22644043
 0.17059326
 0.10833740
 0.04241943
-0.02441406
-0.08911133
-0.14862061
-0.20050049
-0.24261475
-0.27252197
-0.28961182
-0.29388428
-0.28594971
-0.26580811
-0.23284912
-0.18554688
-0.12542725
-0.05371094
 0.02685547
 0.11474609
 0.20904541
 0.30792236
 0.40863037
 0.50689697
 0.59967041
 0.68328857
 0.75683594
 0.81848145
 0.86669922
 0.90026855
 0.91644287
 0.91461182
 0.89355469
 0.85357666
 0.79559326
 0.72082520
 0.63049316
 0.52703857
 0.41290283
 0.29174805
 0.16754150
 0.04302979
-0.07934570
-0.19683838
-0.30639648
-0.40344238
-0.48522949
-0.54901123
-0.59356689
-0.61767578
-0.61981201
-0.59936523
-0.55816650
-0.49865723
-0.42419434
-0.33660889
-0.23895264
-0.13397217
-0.02532959
 0.08331299
 0.18859863
 0.28656006
 0.37231445
 0.44097900
 0.49011230
 0.51788330
 0.52520752
 0.51086426
 0.47424316
 0.41381836
 0.33111572
 0.22918701
 0.11138916
-0.01983643
-0.16265869
-0.31433105
-0.47027588
-0.62530518
-0.77392578
-0.91156006
-1.03393555
-1.13861084
-1.22222900
-1.28265381
-1.31713867
-1.32354736
-1.30096436
-1.24908447
-1.16973877
-1.06506348
-0.93658447
-0.78704834
-0.62133789
-0.44403076
-0.26062012
-0.07446289
 0.11077881
 0.29144287
 0.46203613
 0.61676025
 0.75103760
 0.86181641
 0.94726563
 1.00585938
 1.03729248
 1.04095459
 1.01867676
 0.97229004
 0.90484619
 0.82000732
 0.71990967
 0.60791016
 0.48767090
 0.36407471
 0.24200439
 0.12512207
 0.01708984
-0.07904053
-0.15960693
-0.22186279
-0.26367188
-0.28503418
-0.28686523
-0.26885986
-0.23101807
-0.17364502
-0.09887695
-0.00946045
 0.09094238
 0.19989014
 0.31372070
 0.42785645
 0.53619385
 0.63476563
 0.72021484
 0.79132080
 0.84594727
 0.88073730
 0.89416504
 0.88439941
 0.85205078
 0.79772949
 0.72143555
 0.62408447
 0.50750732
 0.37506104
 0.23040771
 0.07781982
-0.07965088
-0.23864746
-0.39672852
-0.55023193
-0.69458008
-0.82672119
-0.94299316
-1.04064941
-1.11694336
-1.17095947
-1.20178223
-1.21002197
-1.19598389
-1.16027832
-1.10473633
-1.03149414
-0.94299316
-0.84136963
-0.72937012
-0.61065674
-0.48889160
-0.36834717
-0.25146484
-0.14068604
-0.03753662
 0.05401611
 0.13183594
 0.19500732
 0.24383545
 0.28015137
 0.30303955
 0.31066895
 0.30303955
 0.28259277
 0.25268555
 0.21667480
 0.17669678
 0.13336182
 0.08911133
 0.04760742
 0.01190186
-0.01586914
-0.03417969
-0.04302979
-0.04028320
-0.02502441
 0.00244141
 0.04089355
 0.08850098
 0.14373779
 0.20599365
 0.27496338
 0.34820557
 0.42205811
 0.49316406
 0.55908203
 0.61828613
 0.67108154
 0.71624756
 0.75195313
 0.77667236
 0.78979492
 0.79162598
 0.78155518
 0.75958252
 0.72601318
 0.68145752
 0.62713623
 0.56549072
 0.49682617
 0.42266846
 0.34393311
 0.26336670
 0.18280029
 0.10498047
 0.03112793
-0.03814697
-0.10101318
-0.15655518
-0.20324707
-0.24047852
-0.27008057
-0.29296875
-0.31036377
-0.32135010
-0.32440186
-0.32012939
-0.30975342
-0.29663086
-0.28289795
-0.26885986
-0.25482178
-0.24047852
-0.22705078
-0.21667480
-0.21026611
-0.20812988
-0.21087646
-0.21820068
-0.23071289
-0.24810791
-0.27069092
-0.29907227
-0.33264160
-0.37048340
-0.41015625
-0.45043945
-0.49041748
-0.52978516
-0.56854248
-0.60546875
-0.63934326
-0.66864014
-0.69305420
-0.71228027
-0.72509766
-0.73028564
-0.72631836
-0.71258545
-0.68817139
-0.65185547
-0.60241699
-0.53985596
-0.46386719
-0.37475586
-0.27282715
-0.15930176
-0.03479004
 0.09918213
 0.23925781
 0.38269043
 0.52490234
 0.66223145
 0.79010010
 0.90484619
 1.00372314
 1.08337402
 1.14196777
 1.17614746
 1.18499756
 1.16760254
 1.12457275
 1.05712891
 0.96740723
 0.85693359
 0.72845459
 0.58624268
 0.43518066
 0.28076172
 0.12847900
-0.01708984
-0.15197754
-0.27191162
-0.37292480
-0.45166016
-0.50445557
-0.53009033
-0.52764893
-0.49804688
-0.44250488
-0.36529541
-0.27008057
-0.16113281
-0.04150391
 0.08453369
 0.21270752
 0.33660889
 0.44982910
 0.54718018
 0.62377930
 0.67718506
 0.70465088
 0.70465088
 0.67626953
 0.61981201
 0.53588867
 0.42724609
 0.29632568
 0.14801025
-0.01312256
-0.18341064
-0.35797119
-0.53253174
-0.70037842
-0.85479736
-0.98968506
-1.10076904
-1.18591309
-1.24206543
-1.26739502
-1.26007080
-1.21978760
-1.14898682
-1.05072021
-0.92834473
-0.78613281
-0.62927246
-0.46417236
-0.29663086
-0.13153076
 0.02685547
 0.17425537
 0.30548096
 0.41564941
 0.50048828
 0.55938721
 0.59234619
 0.60058594
 0.58502197
 0.54687500
 0.48889160
 0.41595459
 0.33325195
 0.24566650
 0.15838623
 0.07568359
 0.00213623
-0.05859375
-0.10314941
-0.12847900
-0.13305664
-0.11566162
-0.07659912
-0.01800537
 0.05828857
 0.14923096
 0.25238037
 0.36346436
 0.47760010
 0.58929443
 0.69305420
 0.78552246
 0.86303711
 0.92346191
 0.96374512
 0.98266602
 0.97869873
 0.95123291
 0.90118408
 0.82885742
 0.73608398
 0.62561035
 0.50048828
 0.36437988
 0.22094727
 0.07476807
-0.07049561
-0.21087646
-0.34301758
-0.46417236
-0.57098389
-0.66070557
-0.73059082
-0.77941895
-0.80688477
-0.81359863
-0.80017090
-0.76751709
-0.71899414
-0.65704346
-0.58502197
-0.50659180
-0.42388916
-0.34057617
-0.25970459
-0.18493652
-0.11840820
-0.06164551
-0.01556396
 0.01861572
 0.03997803
 0.04821777
 0.04425049
 0.02960205
 0.00579834
-0.02593994
-0.06439209
-0.10742188
-0.15228271
-0.19714355
-0.24017334
-0.28106689
-0.31738281
-0.34729004
-0.36834717
-0.37902832
-0.37963867
-0.36926270
-0.34820557
-0.31707764
-0.27679443
-0.22735596
-0.16998291
-0.10559082
-0.03631592
 0.03540039
 0.10711670
 0.17822266
 0.24780273
 0.31494141
 0.37689209
 0.43090820
 0.47515869
 0.50994873
 0.53588867
 0.55358887
 0.56213379
 0.56121826
 0.55114746
 0.53283691
 0.50750732
 0.47607422
 0.43884277
 0.39581299
 0.34820557
 0.29663086
 0.24353027
 0.18951416
 0.13610840
 0.08331299
 0.03112793
-0.01892090
-0.06591797
-0.10894775
-0.14709473
-0.17974854
-0.20599365
-0.22583008
-0.23834229
-0.24383545
-0.24261475
-0.23437500
-0.21911621
-0.19714355
-0.16906738
-0.13519287
-0.09704590
-0.05584717
-0.01312256
 0.03021240
 0.07263184
 0.11352539
 0.15045166
 0.18188477
 0.20599365
 0.22247314
 0.23071289
 0.23010254
 0.22003174
 0.19989014
 0.16906738
 0.12908936
 0.08056641
 0.02532959
-0.03509521
-0.09826660
-0.16326904
-0.22888184
-0.29479980
-0.35980225
-0.42205811
-0.47851563
-0.52856445
-0.57098389
-0.60607910
-0.63293457
-0.65124512
-0.65856934
-0.65460205
-0.63842773
-0.60974121
-0.56823730
-0.51452637
-0.44891357
-0.37139893
-0.28350830
-0.18707275
-0.08422852
 0.02288818
 0.13244629
 0.24230957
 0.35003662
 0.45227051
 0.54504395
 0.62622070
 0.69396973
 0.74707031
 0.78430176
 0.80474854
 0.80871582
 0.79528809
 0.76538086
 0.71929932
 0.65765381
 0.58288574
 0.49682617
 0.40222168
 0.30120850
 0.19683838
 0.09185791
-0.01129150
-0.10894775
-0.19927979
-0.27954102
-0.34698486
-0.39978027
-0.43670654
-0.45654297
-0.45867920
-0.44311523
-0.41076660
-0.36407471
-0.30456543
-0.23437500
-0.15563965
-0.07019043
 0.01831055
 0.10742188
 0.19439697
 0.27740479
 0.35339355
 0.41870117
 0.47058105
 0.50781250
 0.52917480
 0.53436279
 0.52185059
 0.49041748
 0.44067383
 0.37384033
 0.29235840
 0.19989014
 0.09826660
-0.00946045
-0.12115479
-0.23406982
-0.34484863
-0.45013428
-0.54595947
-0.62927246
-0.69732666
-0.74890137
-0.78308105
-0.79925537
-0.79711914
-0.77697754
-0.74066162
-0.68908691
-0.62408447
-0.54779053
-0.46264648
-0.37109375
-0.27465820
-0.17547607
-0.07568359
 0.02136230
 0.11291504
 0.19714355
 0.27252197
 0.33752441
 0.39123535
 0.43121338
 0.45684814
 0.46783447
 0.46600342
 0.45257568
 0.42816162
 0.39398193
 0.35095215
 0.30151367
 0.24871826
 0.19470215
 0.14038086
 0.08728027
 0.03540039
-0.01342773
-0.05859375
-0.09948730
-0.13427734
-0.16296387
-0.18463135
-0.19805908
-0.20324707
-0.19958496
-0.18768311
-0.16754150
-0.14007568
-0.10498047
-0.06286621
-0.01464844
 0.03845215
 0.09429932
 0.15136719
 0.20874023
 0.26641846
 0.32287598
 0.37567139
 0.42205811
 0.45959473
 0.48736572
 0.50445557
 0.51147461
 0.50781250
 0.49285889
 0.46600342
 0.42663574
 0.37475586
 0.31188965
 0.23895264
 0.15869141
 0.07354736
-0.01525879
-0.10559082
-0.19592285
-0.28411865
-0.36712646
-0.44250488
-0.50750732
-0.55999756
-0.59875488
-0.62255859
-0.63049316
-0.62194824
-0.59722900
-0.55664063
-0.50201416
-0.43579102
-0.36010742
-0.27618408
-0.18676758
-0.09338379
 0.00061035
 0.09246826
 0.18005371
 0.26092529
 0.33172607
 0.38940430
 0.43090820
 0.45501709
 0.46203613
 0.45227051
 0.42510986
 0.38116455
 0.32165527
 0.24932861
 0.16784668
 0.07995605
-0.01129150
-0.10345459
-0.19348145
-0.27709961
-0.35064697
-0.41076660
-0.45501709
-0.48156738
-0.49011230
-0.48034668
-0.45257568
-0.40710449
-0.34576416
-0.27038574
-0.18341064
-0.08789063
 0.01342773
 0.11779785
 0.22216797
 0.32257080
 0.41534424
 0.49713135
 0.56488037
 0.61676025
 0.65124512
 0.66833496
 0.66680908
 0.64666748
 0.60729980
 0.54992676
 0.47637939
 0.39001465
 0.29327393
 0.18981934
 0.08239746
-0.02532959
-0.13031006
-0.23040771
-0.32287598
-0.40466309
-0.47180176
-0.52185059
-0.55267334
-0.56365967
-0.55541992
-0.52795410
-0.48248291
-0.42083740
-0.34545898
-0.25970459
-0.16693115
-0.06988525
 0.02807617
 0.12359619
 0.21423340
 0.29632568
 0.36590576
 0.41931152
 0.45349121
 0.46691895
 0.45928955
 0.43121338
 0.38391113
 0.31921387
 0.23864746
 0.14556885
 0.04364014
-0.06469727
-0.17608643
-0.28778076
-0.39520264
-0.49407959
-0.58013916
-0.65002441
-0.70159912
-0.73333740
-0.74462891
-0.73486328
-0.70434570
-0.65399170
-0.58563232
-0.50079346
-0.40252686
-0.29388428
-0.17852783
-0.05920410
 0.06103516
 0.17944336
 0.29205322
 0.39520264
 0.48553467
 0.56060791
 0.61828613
 0.65765381
 0.67779541
 0.67932129
 0.66223145
 0.62683105
 0.57403564
 0.50567627
 0.42419434
 0.33386230
 0.23803711
 0.14007568
 0.04364014
-0.04791260
-0.13122559
-0.20446777
-0.26519775
-0.31219482
-0.34240723
-0.35400391
-0.34606934
-0.31982422
-0.27740479
-0.22125244
-0.15289307
-0.07415771
 0.01159668
 0.10101318
 0.19104004
 0.27984619
 0.36346436
 0.43823242
 0.50079346
 0.54779053
 0.57769775
 0.58990479
 0.58380127
 0.55908203
 0.51666260
 0.45745850
 0.38421631
 0.29846191
 0.20324707
 0.10162354
-0.00305176
-0.10803223
-0.21118164
-0.30975342
-0.40069580
-0.48065186
-0.54779053
-0.59997559
-0.63598633
-0.65551758
-0.65765381
-0.64331055
-0.61370850
-0.57006836
-0.51422119
-0.44799805
-0.37353516
-0.29357910
-0.21148682
-0.12908936
-0.04913330
 0.02563477
 0.09277344
 0.15014648
 0.19714355
 0.23193359
 0.25451660
 0.26458740
 0.26245117
 0.24871826
 0.22399902
 0.18859863
 0.14434814
 0.09307861
 0.03814697
-0.01800537
-0.07324219
-0.12481689
-0.17150879
-0.21118164
-0.24200439
-0.26306152
-0.27282715
-0.27160645
-0.25817871
-0.23345947
-0.19714355
-0.14984131
-0.09338379
-0.02990723
 0.03814697
 0.10894775
 0.18096924
 0.25329590
 0.32348633
 0.38940430
 0.44830322
 0.49865723
 0.53924561
 0.56915283
 0.58776855
 0.59448242
 0.58898926
 0.57159424
 0.54382324
 0.50659180
 0.46051025
 0.40710449
 0.34820557
 0.28533936
 0.22003174
 0.15350342
 0.08789063
 0.02441406
-0.03540039
-0.09002686
-0.13946533
-0.18249512
-0.21850586
-0.24719238
-0.26824951
-0.28320313
-0.29205322
-0.29541016
-0.29357910
-0.28656006
-0.27557373
-0.26214600
-0.24719238
-0.23193359
-0.21759033
-0.20538330
-0.19592285
-0.18951416
-0.18646240
-0.18737793
-0.19256592
-0.20294189
-0.21850586
-0.23834229
-0.26184082
-0.28961182
-0.32104492
-0.35522461
-0.38940430
-0.42205811
-0.45196533
-0.47790527
-0.49926758
-0.51513672
-0.52398682
-0.52551270
-0.51910400
-0.50292969
-0.47607422
-0.43762207
-0.38787842
-0.32836914
-0.26031494
-0.18402100
-0.10101318
-0.01281738
 0.07965088
 0.17456055
 0.27069092
 0.36529541
 0.45562744
 0.53833008
 0.61065674
 0.67230225
 0.72113037
 0.75653076
 0.77789307
 0.78521729
 0.78002930
 0.76324463
 0.73486328
 0.69549561
 0.64666748
 0.59051514
 0.52856445
 0.46264648
 0.39398193
 0.32440186
 0.25695801
 0.19348145
 0.13519287
 0.08148193
 0.03326416
-0.00885010
-0.04333496
-0.06958008
-0.08789063
-0.09887695
-0.10314941
-0.10070801
-0.09246826
-0.07965088
-0.06378174
-0.04669189
-0.02990723
-0.01525879
-0.00274658
 0.00640869
 0.01159668
 0.01190186
 0.00579834
-0.00671387
-0.02563477
-0.05096436
-0.08209229
-0.11779785
-0.15747070
-0.19897461
-0.24230957
-0.28594971
-0.32928467
-0.37048340
-0.40740967
-0.43823242
-0.46112061
-0.47576904
-0.48156738
-0.47821045
-0.46478271
-0.44097900
-0.40740967
-0.36590576
-0.31860352
-0.26733398
-0.21331787
-0.15686035
-0.09979248
-0.04333496
 0.00915527
 0.05615234
 0.09613037
 0.12847900
 0.15289307
 0.16906738
 0.17730713
 0.17761230
 0.17028809
 0.15655518
 0.13671875
 0.11230469
 0.08544922
 0.05676270
 0.02716064
-0.00274658
-0.03204346
-0.05889893
-0.08148193
-0.09887695
-0.11016846
-0.11535645
-0.11352539
-0.10498047
-0.08941650
-0.06744385
-0.03906250
-0.00427246
 0.03662109
 0.08178711
 0.12908936
 0.17791748
 0.22796631
 0.27923584
 0.32989502
 0.37780762
 0.42053223
 0.45745850
 0.48980713
 0.51727295
 0.54016113
 0.55694580
 0.56762695
 0.57159424
 0.56823730
 0.55755615
 0.54016113
 0.51666260
 0.48858643
 0.45593262
 0.41809082
 0.37445068
 0.32562256
 0.27404785
 0.22064209
 0.16632080
 0.11047363
 0.05249023
-0.00701904
-0.06591797
-0.12359619
-0.17883301
-0.23162842
-0.28259277
-0.33172607
-0.37780762
-0.42022705
-0.45776367
-0.48889160
-0.51391602
-0.53192139
-0.54321289
-0.54809570
-0.54595947
-0.53741455
-0.52246094
-0.50109863
-0.47424316
-0.44219971
-0.40588379
-0.36682129
-0.32623291
-0.28625488
-0.24780273
-0.21240234
-0.18066406
-0.15319824
-0.13092041
-0.11413574
-0.10375977
-0.10009766
-0.10284424
-0.11199951
-0.12725830
-0.14770508
-0.17242432
-0.19897461
-0.22491455
-0.24902344
-0.27069092
-0.28930664
-0.30364990
-0.31066895
-0.30822754
-0.29541016
-0.27282715
-0.24047852
-0.19775391
-0.14404297
-0.08026123
-0.00854492
 0.06866455
 0.15045166
 0.23529053
 0.32104492
 0.40405273
 0.48065186
 0.54931641
 0.60913086
 0.65948486
 0.69824219
 0.72387695
 0.73486328
 0.73120117
 0.71441650
 0.68511963
 0.64453125
 0.59356689
 0.53314209
 0.46478271
 0.39062500
 0.31372070
 0.23681641
 0.16265869
 0.09338379
 0.03021240
-0.02532959
-0.07141113
-0.10620117
-0.12878418
-0.13916016
-0.13732910
-0.12451172
-0.10070801
-0.06713867
-0.02563477
 0.02258301
 0.07507324
 0.12969971
 0.18310547
 0.23345947
 0.27923584
 0.31829834
 0.34881592
 0.36743164
 0.37170410
 0.36041260
 0.33325195
 0.29144287
 0.23559570
 0.16662598
 0.08544922
-0.00701904
-0.10955811
-0.22064209
-0.33843994
-0.45959473
-0.58074951
-0.69763184
-0.80718994
-0.90759277
-0.99609375
-1.07025146
-1.12823486
-1.16760254
-1.18743896
-1.18591309
-1.16271973
-1.11816406
-1.05377197
-0.97167969
-0.87310791
-0.75897217
-0.63140869
-0.49438477
-0.35186768
-0.20721436
-0.06195068
 0.08209229
 0.22247314
 0.35430908
 0.47424316
 0.57891846
 0.66711426
 0.73730469
 0.78857422
 0.82000732
 0.83221436
 0.82580566
 0.80108643
 0.75988770
 0.70434570
 0.63751221
 0.56213379
 0.48095703
 0.39642334
 0.31250000
 0.23284912
 0.16143799
 0.10101318
 0.05371094
 0.02136230
 0.00579834
 0.00793457
 0.02716064
 0.06256104
 0.11413574
 0.18157959
 0.26336670
 0.35675049
 0.45684814
 0.55847168
 0.65734863
 0.75103760
 0.83587646
 0.90911865
 0.96679688
 1.00524902
 1.02172852
 1.01409912
 0.98236084
 0.92590332
 0.84564209
 0.74279785
 0.61798096
 0.47363281
 0.31372070
 0.14373779
-0.03173828
-0.20874023
-0.38391113
-0.55328369
-0.71228027
-0.85571289
-0.97961426
-1.08123779
-1.15936279
-1.21215820
-1.23901367
-1.23992920
-1.21673584
-1.17126465
-1.10626221
-1.02447510
-0.92926025
-0.82427979
-0.71472168
-0.60363770
-0.49468994
-0.39184570
-0.29876709
-0.21820068
-0.15319824
-0.10437012
-0.07232666
-0.05798340
-0.06042480
-0.07873535
-0.10986328
-0.15106201
-0.20019531
-0.25482178
-0.31188965
-0.36712646
-0.41625977
-0.45532227
-0.48156738
-0.49255371
-0.48645020
-0.46142578
-0.41687012
-0.35247803
-0.26977539
-0.17028809
-0.05554199
 0.07263184
 0.21209717
 0.35919189
 0.50933838
 0.65765381
 0.79956055
 0.93109131
 1.04919434
 1.15112305
 1.23443604
 1.29791260
 1.33941650
 1.35833740
 1.35498047
 1.32934570
 1.28295898
 1.21673584
 1.13311768
 1.03485107
 0.92437744
 0.80413818
 0.67718506
 0.54626465
 0.41503906
 0.28656006
 0.16387939
 0.04943848
-0.05493164
-0.14892578
-0.23162842
-0.30212402
-0.36010742
-0.40557861
-0.43945313
-0.46295166
-0.47729492
-0.48431396
-0.48461914
-0.48034668
-0.47241211
-0.46295166
-0.45288086
-0.44372559
-0.43609619
-0.43090820
-0.42907715
-0.43090820
-0.43731689
-0.44769287
-0.46142578
-0.47790527
-0.49621582
-0.51574707
-0.53558350
-0.55480957
-0.57250977
-0.58807373
-0.60150146
-0.61248779
-0.61981201
-0.62225342
-0.61981201
-0.61279297
-0.60180664
-0.58746338
-0.56884766
-0.54565430
-0.51849365
-0.48767090
-0.45349121
-0.41534424
-0.37292480
-0.32653809
-0.27679443
-0.22308350
-0.16510010
-0.10192871
-0.03448486
 0.03570557
 0.10833740
 0.18371582
 0.26306152
 0.34515381
 0.42816162
 0.50933838
 0.58715820
 0.66070557
 0.72937012
 0.79193115
 0.84594727
 0.89019775
 0.92376709
 0.94573975
 0.95581055
 0.95306396
 0.93750000
 0.90881348
 0.86853027
 0.81726074
 0.75653076
 0.68756104
 0.61187744
 0.53192139
 0.44921875
 0.36560059
 0.28411865
 0.20690918
 0.13580322
 0.07293701
 0.01953125
-0.02380371
-0.05554199
-0.07629395
-0.08605957
-0.08544922
-0.07476807
-0.05554199
-0.02899170
 0.00274658
 0.03723145
 0.07263184
 0.10650635
 0.13641357
 0.15991211
 0.17425537
 0.17730713
 0.16754150
 0.14343262
 0.10406494
 0.04913330
-0.01983643
-0.10162354
-0.19561768
-0.30029297
-0.41381836
-0.53283691
-0.65307617
-0.76934814
-0.87799072
-0.97625732
-1.06201172
-1.13250732
-1.18499756
-1.21795654
-1.22955322
-1.21917725
-1.18682861
-1.13311768
-1.05926514
-0.96679688
-0.85723877
-0.73303223
-0.59753418
-0.45471191
-0.30853271
-0.16265869
-0.01892090
 0.12023926
 0.25268555
 0.37445068
 0.48278809
 0.57495117
 0.64971924
 0.70678711
 0.74554443
 0.76660156
 0.77087402
 0.76019287
 0.73638916
 0.70129395
 0.65673828
 0.60607910
 0.55206299
 0.49743652
 0.44372559
 0.39245605
 0.34545898
 0.30578613
 0.27587891
 0.25726318
 0.24963379
 0.25268555
 0.26611328
 0.28961182
 0.32226563
 0.36071777
 0.40252686
 0.44647217
 0.49102783
 0.53436279
 0.57342529
 0.60577393
 0.62927246
 0.64239502
 0.64422607
 0.63293457
 0.60729980
 0.56732178
 0.51361084
 0.44769287
 0.36956787
 0.28045654
 0.18188477
 0.07690430
-0.03326416
-0.14617920
-0.26062012
-0.37414551
-0.48431396
-0.58807373
-0.68389893
-0.77026367
-0.84533691
-0.90698242
-0.95397949
-0.98510742
-0.99975586
-0.99822998
-0.98022461
-0.94604492
-0.89721680
-0.83465576
-0.75958252
-0.67382813
-0.57952881
-0.48065186
-0.38055420
-0.28167725
-0.18615723
-0.09429932
-0.00854492
 0.06835938
 0.13397217
 0.18646240
 0.22521973
 0.25054932
 0.26336670
 0.26367188
 0.25299072
 0.23162842
 0.20141602
 0.16357422
 0.11932373
 0.07141113
 0.02197266
-0.02685547
-0.07232666
-0.11322021
-0.14678955
-0.17120361
-0.18554688
-0.18920898
-0.18157959
-0.16296387
-0.13305664
-0.09094238
-0.03814697
 0.02410889
 0.09368896
 0.16967773
 0.25054932
 0.33416748
 0.41778564
 0.49743652
 0.57098389
 0.63690186
 0.69396973
 0.73944092
 0.77148438
 0.78826904
 0.78979492
 0.77636719
 0.74737549
 0.70251465
 0.64208984
 0.56701660
 0.48004150
 0.38299561
 0.27862549
 0.16937256
 0.05828857
-0.05218506
-0.15991211
-0.26306152
-0.35980225
-0.44677734
-0.52124023
-0.58135986
-0.62622070
-0.65612793
-0.67047119
-0.66986084
-0.65460205
-0.62591553
-0.58532715
-0.53405762
-0.47363281
-0.40710449
-0.33599854
-0.26336670
-0.19073486
-0.11993408
-0.05218506
 0.01037598
 0.06591797
 0.11352539
 0.15197754
 0.18035889
 0.19775391
 0.20416260
 0.19958496
 0.18493652
 0.16052246
 0.12725830
 0.08697510
 0.04089355
-0.00915527
-0.06134033
-0.11383057
-0.16387939
-0.20935059
-0.24902344
-0.28350830
-0.31158447
-0.33142090
-0.33966064
-0.33508301
-0.31799316
-0.29113770
-0.25512695
-0.20935059
-0.15380859
-0.08911133
-0.01800537
 0.05737305
 0.13610840
 0.21789551
 0.30029297
 0.37994385
 0.45318604
 0.51757813
 0.57250977
 0.61676025
 0.64880371
 0.66650391
 0.66986084
 0.65948486
 0.63659668
 0.60089111
 0.55267334
 0.49224854
 0.42144775
 0.34332275
 0.26031494
 0.17425537
 0.08697510
 0.00061035
-0.08270264
-0.16082764
-0.23254395
-0.29754639
-0.35491943
-0.40252686
-0.43853760
-0.46234131
-0.47393799
-0.47424316
-0.46356201
-0.44281006
-0.41168213
-0.37170410
-0.32562256
-0.27618408
-0.22460938
-0.17211914
-0.11901855
-0.06713867
-0.01800537
 0.02624512
 0.06408691
 0.09521484
 0.11871338
 0.13488770
 0.14312744
 0.14434814
 0.13946533
 0.12908936
 0.11383057
 0.09399414
 0.07049561
 0.04425049
 0.01739502
-0.00885010
-0.03326416
-0.05432129
-0.07080078
-0.08148193
-0.08636475
-0.08575439
-0.07873535
-0.06530762
-0.04608154
-0.02166748
 0.00793457
 0.04180908
 0.07995605
 0.12023926
 0.16052246
 0.19897461
 0.23590088
 0.27130127
 0.30487061
 0.33416748
 0.35614014
 0.36987305
 0.37597656
 0.37506104
 0.36651611
 0.34912109
 0.32287598
 0.28839111
 0.24749756
 0.20172119
 0.15075684
 0.09582520
 0.03784180
-0.02105713
-0.07934570
-0.13610840
-0.19042969
-0.24169922
-0.28839111
-0.32989502
-0.36529541
-0.39276123
-0.41076660
-0.41961670
-0.42083740
-0.41503906
-0.40191650
-0.38116455
-0.35278320
-0.31860352
-0.28137207
-0.24200439
-0.20050049
-0.15625000
-0.11138916
-0.06835938
-0.02899170
 0.00518799
 0.03417969
 0.05767822
 0.07537842
 0.08605957
 0.09033203
 0.08758545
 0.07873535
 0.06378174
 0.04333496
 0.01861572
-0.00854492
-0.03662109
-0.06530762
-0.09338379
-0.11993408
-0.14343262
-0.16265869
-0.17700195
-0.18707275
-0.19195557
-0.19165039
-0.18493652
-0.17242432
-0.15380859
-0.12908936
-0.09857178
-0.06378174
-0.02593994
 0.01403809
 0.05493164
 0.09704590
 0.13916016
 0.17944336
 0.21636963
 0.25024414
 0.28106689
 0.30944824
 0.33294678
 0.34973145
 0.35919189
 0.36224365
 0.36071777
 0.35583496
 0.34606934
 0.33020020
 0.30883789
 0.28411865
 0.25756836
 0.22918701
 0.19836426
 0.16448975
 0.12908936
 0.09307861
 0.05798340
 0.02380371
-0.00946045
-0.04150391
-0.07141113
-0.09826660
-0.12207031
-0.14190674
-0.15838623
-0.17059326
-0.17852783
-0.18188477
-0.18096924
-0.17608643
-0.16693115
-0.15441895
-0.13946533
-0.12237549
-0.10345459
-0.08209229
-0.05859375
-0.03356934
-0.00854492
 0.01495361
 0.03662109
 0.05493164
 0.06958008
 0.07995605
 0.08544922
 0.08544922
 0.07934570
 0.06683350
 0.04730225
 0.02075195
-0.01281738
-0.05279541
-0.09796143
-0.14678955
-0.19836426
-0.25146484
-0.30487061
-0.35675049
-0.40466309
-0.44708252
-0.48309326
-0.51116943
-0.53131104
-0.54077148
-0.53833008
-0.52215576
-0.49285889
-0.45104980
-0.39733887
-0.33294678
-0.25878906
-0.17639160
-0.08697510
 0.00762939
 0.10559082
 0.20538330
 0.30395508
 0.39886475
 0.48706055
 0.56579590
 0.63293457
 0.68664551
 0.72540283
 0.74920654
 0.75836182
 0.75347900
 0.73516846
 0.70373535
 0.66009521
 0.60577393
 0.54199219
 0.47149658
 0.39642334
 0.31982422
 0.24444580
 0.17333984
 0.10742188
 0.04821777
-0.00335693
-0.04577637
-0.07781982
-0.09857178
-0.10894775
-0.10894775
-0.09979248
-0.08239746
-0.05767822
-0.02746582
 0.00488281
 0.03784180
 0.06896973
 0.09674072
 0.11901855
 0.13488770
 0.14221191
 0.14068604
 0.12908936
 0.10650635
 0.07293701
 0.02838135
-0.02471924
-0.08544922
-0.15136719
-0.22186279
-0.29571533
-0.37017822
-0.44281006
-0.51025391
-0.57037354
-0.62164307
-0.66253662
-0.69183350
-0.70831299
-0.71044922
-0.69793701
-0.67077637
-0.62957764
-0.57525635
-0.50994873
-0.43579102
-0.35583496
-0.27221680
-0.18615723
-0.10040283
-0.01678467
 0.06134033
 0.13092041
 0.19012451
 0.23712158
 0.27130127
 0.29235840
 0.30090332
 0.29785156
 0.28411865
 0.26031494
 0.22796631
 0.18829346
 0.14343262
 0.09552002
 0.04669189
-0.00030518
-0.04394531
-0.08117676
-0.11077881
-0.13061523
-0.14007568
-0.13885498
-0.12725830
-0.10528564
-0.07324219
-0.03112793
 0.01861572
 0.07385254
 0.13214111
 0.19256592
 0.25421143
 0.31555176
 0.37322998
 0.42449951
 0.46691895
 0.49957275
 0.52246094
 0.53436279
 0.53466797
 0.52398682
 0.50323486
 0.47302246
 0.43365479
 0.38482666
 0.32775879
 0.26550293
 0.20080566
 0.13580322
 0.07110596
 0.00762939
-0.05310059
-0.10894775
-0.15777588
-0.19958496
-0.23376465
-0.25970459
-0.27709961
-0.28594971
-0.28717041
-0.28106689
-0.26885986
-0.25054932
-0.22705078
-0.19989014
-0.16998291
-0.13885498
-0.10772705
-0.07720947
-0.04852295
-0.02288818
-0.00122070
 0.01617432
 0.02838135
 0.03540039
 0.03753662
 0.03479004
 0.02746582
 0.01525879
-0.00152588
-0.02227783
-0.04577637
-0.07141113
-0.09887695
-0.12878418
-0.15991211
-0.19165039
-0.22277832
-0.25268555
-0.28167725
-0.30944824
-0.33447266
-0.35491943
-0.37048340
-0.38085938
-0.38665771
-0.38757324
-0.38177490
-0.36895752
-0.34820557
-0.32073975
-0.28717041
-0.24810791
-0.20355225
-0.15289307
-0.09643555
-0.03509521
 0.02929688
 0.09521484
 0.16143799
 0.22827148
 0.29479980
 0.35919189
 0.41870117
 0.47058105
 0.51361084
 0.54779053
 0.57342529
 0.58990479
 0.59600830
 0.59112549
 0.57556152
 0.55084229
 0.51757813
 0.47637939
 0.42755127
 0.37231445
 0.31341553
 0.25360107
 0.19439697
 0.13763428
 0.08392334
 0.03448486
-0.00885010
-0.04486084
-0.07354736
-0.09460449
-0.10742188
-0.11260986
-0.10955811
-0.09887695
-0.08209229
-0.06103516
-0.03692627
-0.01159668
 0.01342773
 0.03753662
 0.05920410
 0.07629395
 0.08819580
 0.09368896
 0.09216309
 0.08331299
 0.06683350
 0.04302979
 0.01312256
-0.02258301
-0.06286621
-0.10589600
-0.14984131
-0.19226074
-0.23223877
-0.26947021
-0.30364990
-0.33416748
-0.35919189
-0.37658691
-0.38574219
-0.38635254
-0.37872314
-0.36315918
-0.34027100
-0.31127930
-0.27862549
-0.24353027
-0.20660400
-0.16845703
-0.13031006
-0.09368896
-0.06011963
-0.03082275
-0.00579834
 0.01403809
 0.02807617
 0.03540039
 0.03631592
 0.03143311
 0.02227783
 0.00946045
-0.00579834
-0.02288818
-0.03967285
-0.05554199
-0.06988525
-0.08239746
-0.09124756
-0.09552002
-0.09429932
-0.08789063
-0.07598877
-0.05889893
-0.03631592
-0.00885010
 0.02288818
 0.05737305
 0.09399414
 0.13092041
 0.16754150
 0.20233154
 0.23437500
 0.26306152
 0.28839111
 0.30975342
 0.32592773
 0.33416748
 0.33355713
 0.32470703
 0.30975342
 0.29083252
 0.26916504
 0.24536133
 0.21881104
 0.19012451
 0.16052246
 0.13122559
 0.10345459
 0.07812500
 0.05493164
 0.03448486
 0.01800537
 0.00549316
-0.00335693
-0.00885010
-0.01159668
-0.01220703
-0.01129150
-0.00915527
-0.00610352
-0.00244141
 0.00183105
 0.00549316
 0.00823975
 0.00885010
 0.00640869
 0.00122070
-0.00732422
-0.01800537
-0.03143311
-0.04669189
-0.06408691
-0.08300781
-0.10314941
-0.12359619
-0.14373779
-0.16265869
-0.17974854
-0.19439697
-0.20568848
-0.21362305
-0.21728516
-0.21789551
-0.21484375
-0.20935059
-0.20111084
-0.19073486
-0.17913818
-0.16693115
-0.15472412
-0.14251709
-0.13122559
-0.12176514
-0.11474609
-0.11016846
-0.10864258
-0.10955811
-0.11352539
-0.11993408
-0.12878418
-0.13916016
-0.14984131
-0.15991211
-0.16876221
-0.17669678
-0.18280029
-0.18646240
-0.18676758
-0.18218994
-0.17242432
-0.15686035
-0.13549805
-0.10864258
-0.07568359
-0.03753662
 0.00579834
 0.05279541
 0.10253906
 0.15441895
 0.20843506
 0.26367188
 0.31890869
 0.37170410
 0.41992188
 0.46173096
 0.49682617
 0.52490234
 0.54595947
 0.55908203
 0.56304932
 0.55786133
 0.54382324
 0.52124023
 0.49011230
 0.45104980
 0.40374756
 0.35034180
 0.29296875
 0.23376465
 0.17425537
 0.11535645
 0.05798340
 0.00335693
-0.04699707
-0.09155273
-0.12908936
-0.15869141
-0.18066406
-0.19439697
-0.20019531
-0.19805908
-0.18920898
-0.17456055
-0.15563965
-0.13427734
-0.11199951
-0.08972168
-0.06927490
-0.05126953
-0.03692627
-0.02746582
-0.02380371
-0.02716064
-0.03784180
-0.05706787
-0.08392334
-0.11749268
-0.15686035
-0.20080566
-0.24871826
-0.29907227
-0.35095215
-0.40161133
-0.44891357
-0.49041748
-0.52459717
-0.54962158
-0.56427002
-0.56701660
-0.55664063
-0.53253174
-0.49530029
-0.44555664
-0.38452148
-0.31372070
-0.23437500
-0.14831543
-0.05767822
 0.03540039
 0.12878418
 0.22003174
 0.30731201
 0.38696289
 0.45562744
 0.51147461
 0.55297852
 0.58013916
 0.59204102
 0.58868408
 0.57067871
 0.53833008
 0.49316406
 0.43670654
 0.37017822
 0.29602051
 0.21759033
 0.13854980
 0.06195068
-0.01098633
-0.07843018
-0.13763428
-0.18615723
-0.22247314
-0.24627686
-0.25787354
-0.25695801
-0.24353027
-0.21789551
-0.18127441
-0.13549805
-0.08239746
-0.02380371
 0.03784180
 0.10009766
 0.16021729
 0.21728516
 0.27038574
 0.31860352
 0.35888672
 0.38940430
 0.40832520
 0.41534424
 0.41137695
 0.39581299
 0.36895752
 0.33142090
 0.28533936
 0.23284912
 0.17547607
 0.11383057
 0.04852295
-0.01831055
-0.08422852
-0.14648438
-0.20477295
-0.25848389
-0.30731201
-0.34973145
-0.38452148
-0.41076660
-0.42846680
-0.43853760
-0.44158936
-0.43823242
-0.42907715
-0.41503906
-0.39550781
-0.37048340
-0.34118652
-0.30914307
-0.27679443
-0.24444580
-0.21209717
-0.17913818
-0.14556885
-0.11199951
-0.07965088
-0.04882813
-0.01953125
 0.00823975
 0.03479004
 0.05920410
 0.08178711
 0.10314941
 0.12268066
 0.14099121
 0.15838623
 0.17486572
 0.19012451
 0.20416260
 0.21636963
 0.22583008
 0.23254395
 0.23681641
