# Supplementary material for: Dataset for time-lapse ultrasonic tomography of a granite slab under uniaxial compression test
Source: Data Brief. 2018 Aug 30;20:614–6. doi: 10.1016/j.dib.2018.08.151 (PMC6128094; doi:10.1016/j.dib.2018.08.151)
Supplement: Supplementary file 2 — Supplementary material [file mmc2.zip › data/Ultrasonic_Tomo_data/Stage_1_0kn/Force_0kn_1_16_23093160.txt]

SOURCE FILE NAME: D:\ct_20141122\ct201411221m100v0kn_sh_14_17_a0.TDA
DATE: Saturday, November 22, 2014
TIME: 11:28:06
SAMPLE INTERVAL (Seconds):   0.0000001000
SIGNAL UNITS: volts
TIME UNITS: Seconds
DATA TYPE: WAVEFORM
NUMBER OF DATA POINTS PER WAVEFORM: 1024
CHANNEL NUMBER: 1
HIT NUMBER: 3
TIME OF TEST:  23.0931600000

 0.00091553
 0.00122070
 0.00152588
 0.00183105
 0.00183105
 0.00091553
 0.00030518
-0.00030518
-0.00030518
-0.00061035
-0.00091553
-0.00091553
-0.00061035
 0.00000000
 0.00091553
 0.00122070
 0.00091553
 0.00030518
-0.00061035
-0.00122070
-0.00183105
-0.00183105
-0.00152588
-0.00091553
-0.00030518
-0.00030518
-0.00061035
-0.00122070
-0.00122070
-0.00091553
 0.00000000
 0.00061035
 0.00122070
 0.00183105
 0.00183105
 0.00122070
 0.00030518
-0.00091553
-0.00183105
-0.00244141
-0.00244141
-0.00213623
-0.00183105
-0.00122070
-0.00061035
 0.00000000
 0.00030518
 0.00000000
-0.00030518
-0.00061035
-0.00061035
-0.00030518
 0.00000000
-0.00030518
-0.00091553
-0.00152588
-0.00183105
-0.00183105
-0.00183105
-0.00183105
-0.00122070
-0.00091553
-0.00030518
 0.00030518
 0.00030518
 0.00061035
 0.00030518
 0.00000000
-0.00061035
-0.00091553
-0.00091553
-0.00061035
 0.00000000
 0.00030518
 0.00061035
 0.00061035
 0.00030518
 0.00000000
 0.00000000
 0.00000000
 0.00000000
 0.00030518
 0.00030518
 0.00030518
 0.00030518
 0.00030518
 0.00000000
-0.00091553
-0.00183105
-0.00274658
-0.00274658
-0.00213623
-0.00091553
 0.00030518
 0.00061035
 0.00061035
 0.00000000
-0.00030518
-0.00030518
 0.00000000
 0.00091553
 0.00152588
 0.00183105
 0.00152588
 0.00061035
-0.00061035
-0.00183105
-0.00213623
-0.00183105
-0.00152588
-0.00152588
-0.00122070
-0.00061035
 0.00030518
 0.00122070
 0.00213623
 0.00213623
 0.00152588
 0.00091553
 0.00030518
 0.00000000
-0.00030518
-0.00030518
 0.00000000
 0.00030518
 0.00000000
-0.00030518
-0.00091553
-0.00122070
-0.00091553
 0.00000000
 0.00061035
 0.00091553
 0.00061035
 0.00030518
 0.00000000
-0.00030518
-0.00061035
-0.00152588
-0.00213623
-0.00213623
-0.00152588
-0.00061035
 0.00030518
 0.00091553
 0.00122070
 0.00122070
 0.00091553
 0.00061035
 0.00000000
 0.00000000
 0.00030518
 0.00061035
 0.00030518
 0.00000000
-0.00061035
-0.00091553
-0.00061035
-0.00061035
-0.00030518
-0.00030518
-0.00030518
 0.00030518
 0.00122070
 0.00213623
 0.00274658
 0.00305176
 0.00244141
 0.00183105
 0.00091553
 0.00030518
 0.00030518
 0.00000000
 0.00000000
-0.00030518
-0.00061035
-0.00122070
-0.00152588
-0.00152588
-0.00122070
-0.00091553
-0.00030518
 0.00030518
 0.00061035
 0.00091553
 0.00122070
 0.00122070
 0.00091553
 0.00000000
-0.00122070
-0.00183105
-0.00183105
-0.00122070
 0.00000000
 0.00061035
 0.00061035
 0.00061035
 0.00030518
 0.00000000
-0.00030518
-0.00061035
-0.00091553
-0.00091553
-0.00122070
-0.00152588
-0.00183105
-0.00213623
-0.00183105
-0.00152588
-0.00122070
-0.00152588
-0.00183105
-0.00183105
-0.00061035
 0.00061035
 0.00183105
 0.00183105
 0.00091553
-0.00030518
-0.00183105
-0.00274658
-0.00305176
-0.00274658
-0.00244141
-0.00183105
-0.00152588
-0.00152588
-0.00152588
-0.00152588
-0.00122070
-0.00091553
 0.00000000
 0.00030518
 0.00030518
 0.00030518
 0.00061035
 0.00061035
 0.00030518
-0.00030518
-0.00122070
-0.00183105
-0.00183105
-0.00091553
-0.00030518
 0.00030518
 0.00000000
-0.00030518
-0.00061035
-0.00061035
-0.00030518
 0.00000000
 0.00030518
 0.00061035
 0.00061035
 0.00030518
 0.00000000
-0.00030518
-0.00061035
-0.00061035
-0.00091553
-0.00152588
-0.00152588
-0.00122070
 0.00000000
 0.00152588
 0.00244141
 0.00244141
 0.00183105
 0.00061035
-0.00061035
-0.00183105
-0.00244141
-0.00244141
-0.00183105
-0.00122070
-0.00122070
-0.00122070
-0.00152588
-0.00122070
-0.00030518
 0.00061035
 0.00122070
 0.00152588
 0.00152588
 0.00152588
 0.00122070
 0.00091553
 0.00000000
-0.00122070
-0.00274658
-0.00335693
-0.00335693
-0.00213623
-0.00091553
 0.00030518
 0.00091553
 0.00061035
 0.00030518
 0.00000000
 0.00000000
 0.00000000
 0.00030518
 0.00000000
 0.00000000
-0.00030518
-0.00061035
-0.00061035
-0.00030518
-0.00030518
-0.00030518
-0.00091553
-0.00152588
-0.00183105
-0.00152588
 0.00000000
 0.00122070
 0.00183105
 0.00152588
 0.00030518
-0.00030518
-0.00091553
-0.00061035
-0.00061035
 0.00000000
 0.00030518
 0.00061035
 0.00061035
 0.00030518
 0.00000000
 0.00000000
 0.00030518
 0.00091553
 0.00152588
 0.00183105
 0.00213623
 0.00213623
 0.00183105
 0.00122070
 0.00000000
-0.00152588
-0.00244141
-0.00244141
-0.00183105
-0.00061035
 0.00061035
 0.00122070
 0.00152588
 0.00152588
 0.00152588
 0.00152588
 0.00183105
 0.00183105
 0.00152588
 0.00122070
 0.00061035
-0.00030518
-0.00091553
-0.00122070
-0.00122070
-0.00122070
-0.00122070
-0.00122070
-0.00061035
 0.00030518
 0.00152588
 0.00274658
 0.00274658
 0.00244141
 0.00122070
 0.00000000
-0.00091553
-0.00152588
-0.00122070
-0.00061035
 0.00000000
 0.00030518
 0.00030518
 0.00030518
 0.00030518
 0.00030518
 0.00030518
 0.00030518
 0.00030518
 0.00030518
 0.00061035
 0.00091553
 0.00091553
 0.00030518
-0.00061035
-0.00183105
-0.00244141
-0.00213623
-0.00152588
-0.00030518
 0.00061035
 0.00122070
 0.00122070
 0.00061035
 0.00000000
 0.00000000
 0.00000000
 0.00030518
 0.00030518
 0.00030518
 0.00030518
 0.00000000
-0.00030518
-0.00091553
-0.00183105
-0.00274658
-0.00335693
-0.00366211
-0.00305176
-0.00152588
 0.00030518
 0.00183105
 0.00244141
 0.00213623
 0.00091553
 0.00000000
-0.00091553
-0.00091553
-0.00030518
 0.00000000
 0.00000000
-0.00061035
-0.00122070
-0.00183105
-0.00183105
-0.00152588
-0.00122070
-0.00061035
-0.00030518
 0.00000000
 0.00030518
 0.00030518
 0.00030518
 0.00000000
-0.00091553
-0.00213623
-0.00305176
-0.00335693
-0.00274658
-0.00122070
 0.00000000
 0.00091553
 0.00091553
 0.00061035
 0.00030518
 0.00030518
 0.00030518
 0.00000000
 0.00000000
-0.00030518
-0.00061035
-0.00122070
-0.00152588
-0.00183105
-0.00183105
-0.00213623
-0.00213623
-0.00213623
-0.00183105
-0.00061035
 0.00091553
 0.00213623
 0.00274658
 0.00244141
 0.00122070
-0.00030518
-0.00122070
-0.00122070
-0.00091553
-0.00061035
-0.00030518
-0.00091553
-0.00152588
-0.00244141
-0.00274658
-0.00244141
-0.00183105
-0.00091553
-0.00030518
 0.00000000
 0.00061035
 0.00091553
 0.00122070
 0.00091553
 0.00030518
-0.00091553
-0.00183105
-0.00244141
-0.00213623
-0.00152588
-0.00061035
 0.00000000
 0.00000000
-0.00061035
-0.00091553
-0.00091553
-0.00030518
 0.00061035
 0.00122070
 0.00122070
 0.00091553
 0.00030518
-0.00030518
-0.00061035
-0.00122070
-0.00152588
-0.00152588
-0.00152588
-0.00091553
 0.00000000
 0.00152588
 0.00274658
 0.00335693
 0.00305176
 0.00213623
 0.00030518
-0.00091553
-0.00122070
-0.00091553
-0.00030518
 0.00000000
-0.00030518
-0.00091553
-0.00091553
-0.00030518
 0.00000000
 0.00061035
 0.00091553
 0.00122070
 0.00183105
 0.00274658
 0.00305176
 0.00274658
 0.00183105
 0.00061035
-0.00061035
-0.00122070
-0.00122070
-0.00091553
 0.00000000
 0.00061035
 0.00061035
 0.00030518
-0.00061035
-0.00091553
-0.00061035
 0.00030518
 0.00122070
 0.00152588
 0.00152588
 0.00091553
 0.00061035
 0.00030518
-0.00030518
-0.00091553
-0.00152588
-0.00183105
-0.00213623
-0.00183105
-0.00122070
 0.00000000
 0.00122070
 0.00183105
 0.00183105
 0.00091553
 0.00000000
-0.00061035
-0.00091553
-0.00030518
 0.00000000
 0.00030518
 0.00000000
-0.00061035
-0.00122070
-0.00152588
-0.00122070
-0.00030518
 0.00061035
 0.00122070
 0.00152588
 0.00152588
 0.00122070
 0.00030518
-0.00091553
-0.00213623
-0.00305176
-0.00396729
-0.00427246
-0.00396729
-0.00335693
-0.00244141
-0.00122070
-0.00030518
 0.00030518
 0.00030518
 0.00091553
 0.00122070
 0.00183105
 0.00213623
 0.00183105
 0.00122070
 0.00061035
 0.00030518
 0.00030518
 0.00000000
-0.00030518
-0.00061035
-0.00061035
-0.00030518
 0.00000000
 0.00061035
 0.00091553
 0.00152588
 0.00152588
 0.00091553
 0.00000000
-0.00091553
-0.00091553
-0.00030518
 0.00030518
 0.00030518
-0.00030518
-0.00091553
-0.00122070
-0.00122070
-0.00091553
-0.00061035
-0.00030518
 0.00061035
 0.00091553
 0.00061035
 0.00000000
-0.00030518
-0.00061035
-0.00122070
-0.00183105
-0.00213623
-0.00366211
-0.01434326
-0.04669189
-0.11138916
-0.20782471
-0.31616211
-0.40557861
-0.44799805
-0.43701172
-0.39215088
-0.34423828
-0.31036377
-0.27801514
-0.21667480
-0.10589600
 0.03814697
 0.16815186
 0.23864746
 0.23956299
 0.20080566
 0.16540527
 0.15533447
 0.16510010
 0.17639160
 0.18157959
 0.18554688
 0.19256592
 0.19805908
 0.19287109
 0.17791748
 0.16326904
 0.15869141
 0.16357422
 0.16693115
 0.16174316
 0.15075684
 0.14190674
 0.13977051
 0.14129639
 0.14099121
 0.13732910
 0.13244629
 0.12878418
 0.12695313
 0.12542725
 0.12237549
 0.11749268
 0.11230469
 0.10742188
 0.10437012
 0.10223389
 0.09918213
 0.09338379
 0.08544922
 0.07812500
 0.07385254
 0.07049561
 0.06561279
 0.05706787
 0.04730225
 0.04028320
 0.03601074
 0.03112793
 0.02319336
 0.01281738
 0.00427246
-0.00061035
-0.00335693
-0.00762939
-0.01373291
-0.01953125
-0.02227783
-0.02166748
-0.02105713
-0.02258301
-0.02502441
-0.02593994
-0.02502441
-0.02319336
-0.02349854
-0.02532959
-0.02716064
-0.02807617
-0.02746582
-0.02777100
-0.02990723
-0.03295898
-0.03540039
-0.03601074
-0.03601074
-0.03692627
-0.03936768
-0.04272461
-0.04547119
-0.04730225
-0.04943848
-0.05249023
-0.05645752
-0.05981445
-0.06225586
-0.06347656
-0.06469727
-0.06622314
-0.06835938
-0.06958008
-0.06958008
-0.06896973
-0.06835938
-0.06805420
-0.06774902
-0.06713867
-0.06591797
-0.06469727
-0.06408691
-0.06378174
-0.06317139
-0.06195068
-0.05981445
-0.05798340
-0.05676270
-0.05584717
-0.05462646
-0.05279541
-0.05065918
-0.04882813
-0.04821777
-0.04852295
-0.04913330
-0.04974365
-0.05065918
-0.05187988
-0.05340576
-0.05493164
-0.05615234
-0.05706787
-0.05798340
-0.05889893
-0.05950928
-0.05920410
-0.05798340
-0.05676270
-0.05554199
-0.05462646
-0.05401611
-0.05279541
-0.05096436
-0.04913330
-0.04730225
-0.04547119
-0.04333496
-0.04089355
-0.03814697
-0.03570557
-0.03387451
-0.03234863
-0.03082275
-0.02899170
-0.02685547
-0.02502441
-0.02380371
-0.02288818
-0.02227783
-0.02166748
-0.02166748
-0.02227783
-0.02288818
-0.02349854
-0.02380371
-0.02380371
-0.02410889
-0.02410889
-0.02349854
-0.02258301
-0.02136230
-0.02014160
-0.01892090
-0.01770020
-0.01678467
-0.01586914
-0.01495361
-0.01403809
-0.01281738
-0.01129150
-0.00976563
-0.00823975
-0.00610352
-0.00396729
-0.00152588
 0.00152588
 0.00427246
 0.00701904
 0.00915527
 0.01098633
 0.01220703
 0.01312256
 0.01342773
 0.01312256
 0.01251221
 0.01220703
 0.01190186
 0.01190186
 0.01159668
 0.01098633
 0.01037598
 0.01007080
 0.00976563
 0.00976563
 0.01037598
 0.01129150
 0.01251221
 0.01342773
 0.01373291
 0.01403809
 0.01403809
 0.01495361
 0.01617432
 0.01770020
 0.01922607
 0.02044678
 0.02166748
 0.02288818
 0.02471924
 0.02655029
 0.02807617
 0.02960205
 0.03051758
 0.03112793
 0.03112793
 0.03112793
 0.03082275
 0.03082275
 0.03051758
 0.03021240
 0.02960205
 0.02868652
 0.02746582
 0.02685547
 0.02655029
 0.02685547
 0.02716064
 0.02716064
 0.02685547
 0.02685547
 0.02685547
 0.02655029
 0.02624512
 0.02593994
 0.02532959
 0.02502441
 0.02502441
 0.02563477
 0.02655029
 0.02746582
 0.02838135
 0.02899170
 0.02990723
 0.03112793
 0.03234863
 0.03417969
 0.03540039
 0.03662109
 0.03723145
 0.03723145
 0.03692627
 0.03631592
 0.03570557
 0.03479004
 0.03387451
 0.03265381
 0.03143311
 0.03021240
 0.02960205
 0.02960205
 0.02960205
 0.02960205
 0.02868652
 0.02746582
 0.02624512
 0.02563477
 0.02502441
 0.02441406
 0.02410889
 0.02380371
 0.02380371
 0.02410889
 0.02441406
 0.02441406
 0.02502441
 0.02563477
 0.02655029
 0.02716064
 0.02746582
 0.02777100
 0.02807617
 0.02807617
 0.02777100
 0.02685547
 0.02593994
 0.02532959
 0.02502441
 0.02502441
 0.02471924
 0.02410889
 0.02319336
 0.02227783
 0.02105713
 0.02044678
 0.02014160
 0.01983643
 0.01953125
 0.01892090
 0.01831055
 0.01739502
 0.01647949
 0.01556396
 0.01464844
 0.01373291
 0.01251221
 0.01129150
 0.01007080
 0.00976563
 0.00976563
 0.01068115
 0.01190186
 0.01281738
 0.01312256
 0.01281738
 0.01251221
 0.01220703
 0.01220703
 0.01220703
 0.01220703
 0.01159668
 0.01007080
 0.00885010
 0.00732422
 0.00640869
 0.00579834
 0.00549316
 0.00549316
 0.00518799
 0.00518799
 0.00488281
 0.00457764
 0.00396729
 0.00305176
 0.00213623
 0.00122070
 0.00030518
-0.00061035
-0.00091553
-0.00061035
-0.00061035
-0.00061035
-0.00091553
-0.00152588
-0.00152588
-0.00122070
-0.00030518
 0.00030518
 0.00000000
-0.00061035
-0.00152588
-0.00244141
-0.00274658
-0.00335693
-0.00396729
-0.00488281
-0.00549316
-0.00579834
-0.00579834
-0.00579834
-0.00518799
-0.00488281
-0.00488281
-0.00518799
-0.00610352
-0.00701904
-0.00762939
-0.00762939
-0.00793457
-0.00854492
-0.00915527
-0.01037598
-0.01190186
-0.01342773
-0.01495361
-0.01678467
-0.01831055
-0.01953125
-0.02075195
-0.02197266
-0.02349854
-0.02532959
-0.02716064
-0.02990723
-0.03265381
-0.03570557
-0.03814697
-0.03967285
-0.03997803
-0.03936768
-0.03814697
-0.03631592
-0.03417969
-0.03143311
-0.02685547
-0.02014160
-0.01190186
-0.00213623
 0.00793457
 0.01831055
 0.02899170
 0.03967285
 0.05004883
 0.06042480
 0.06958008
 0.07781982
 0.08422852
 0.08941650
 0.09277344
 0.09490967
 0.09552002
 0.09368896
 0.08941650
 0.08178711
 0.07110596
 0.05828857
 0.04364014
 0.02807617
 0.01190186
-0.00518799
-0.02288818
-0.04089355
-0.05889893
-0.07568359
-0.09124756
-0.10498047
-0.11627197
-0.12573242
-0.13305664
-0.13793945
-0.14068604
-0.14160156
-0.14099121
-0.13916016
-0.13549805
-0.13031006
-0.12329102
-0.11474609
-0.10498047
-0.09490967
-0.08483887
-0.07537842
-0.06652832
-0.05828857
-0.05004883
-0.04150391
-0.03234863
-0.02319336
-0.01464844
-0.00671387
 0.00061035
 0.00762939
 0.01434326
 0.02075195
 0.02685547
 0.03265381
 0.03845215
 0.04394531
 0.04913330
 0.05340576
 0.05706787
 0.05950928
 0.05981445
 0.05828857
 0.05462646
 0.04913330
 0.04211426
 0.03417969
 0.02471924
 0.01373291
 0.00061035
-0.01373291
-0.02899170
-0.04364014
-0.05737305
-0.06958008
-0.08026123
-0.08850098
-0.09429932
-0.09735107
-0.09735107
-0.09460449
-0.08911133
-0.08087158
-0.06988525
-0.05584717
-0.03967285
-0.02075195
-0.00030518
 0.02075195
 0.04211426
 0.06256104
 0.08148193
 0.09857178
 0.11383057
 0.12695313
 0.13702393
 0.14343262
 0.14617920
 0.14526367
 0.14038086
 0.13244629
 0.12145996
 0.10772705
 0.09216309
 0.07476807
 0.05676270
 0.03845215
 0.02105713
 0.00488281
-0.01007080
-0.02380371
-0.03662109
-0.04821777
-0.05798340
-0.06530762
-0.07019043
-0.07263184
-0.07385254
-0.07385254
-0.07354736
-0.07354736
-0.07385254
-0.07415771
-0.07446289
-0.07507324
-0.07659912
-0.07965088
-0.08422852
-0.09002686
-0.09704590
-0.10498047
-0.11444092
-0.12481689
-0.13580322
-0.14648438
-0.15625000
-0.16418457
-0.17059326
-0.17456055
-0.17639160
-0.17547607
-0.17242432
-0.16601563
-0.15625000
-0.14221191
-0.12390137
-0.10162354
-0.07690430
-0.05065918
-0.02288818
 0.00610352
 0.03570557
 0.06530762
 0.09368896
 0.12023926
 0.14465332
 0.16723633
 0.18737793
 0.20477295
 0.21881104
 0.22827148
 0.23406982
 0.23559570
 0.23406982
 0.22949219
 0.22277832
 0.21392822
 0.20355225
 0.19165039
 0.17791748
 0.16296387
 0.14770508
 0.13275146
 0.11932373
 0.10742188
 0.09674072
 0.08697510
 0.07781982
 0.06958008
 0.06195068
 0.05493164
 0.04882813
 0.04302979
 0.03753662
 0.03295898
 0.02960205
 0.02716064
 0.02532959
 0.02410889
 0.02258301
 0.02075195
 0.01831055
 0.01586914
 0.01342773
 0.01098633
 0.00823975
 0.00518799
 0.00061035
-0.00610352
-0.01495361
-0.02563477
-0.03845215
-0.05310059
-0.06988525
-0.08850098
-0.10955811
-0.13244629
-0.15716553
-0.18310547
-0.20996094
-0.23681641
-0.26428223
-0.29235840
-0.32012939
-0.34637451
-0.36834717
-0.38452148
-0.39459229
-0.39978027
-0.40039063
-0.39459229
-0.38116455
-0.35858154
-0.32714844
-0.28839111
-0.24261475
-0.18951416
-0.12878418
-0.06164551
 0.00976563
 0.08361816
 0.15869141
 0.23437500
 0.31005859
 0.38330078
 0.45135498
 0.51177979
 0.56335449
 0.60485840
 0.63537598
 0.65338135
 0.65795898
 0.64941406
 0.62805176
 0.59539795
 0.55175781
 0.49804688
 0.43487549
 0.36376953
 0.28747559
 0.20874023
 0.13031006
 0.05340576
-0.02044678
-0.08941650
-0.15106201
-0.20294189
-0.24414063
-0.27496338
-0.29571533
-0.30578613
-0.30517578
-0.29388428
-0.27221680
-0.24261475
-0.20538330
-0.16113281
-0.11169434
-0.05920410
-0.00793457
 0.03997803
 0.08300781
 0.12054443
 0.15075684
 0.17181396
 0.18218994
 0.18066406
 0.16754150
 0.14251709
 0.10528564
 0.05676270
-0.00122070
-0.06683350
-0.13732910
-0.21209717
-0.28900146
-0.36590576
-0.43884277
-0.50567627
-0.56518555
-0.61584473
-0.65673828
-0.68511963
-0.69885254
-0.69641113
-0.67901611
-0.64666748
-0.60089111
-0.54199219
-0.47210693
-0.39245605
-0.30517578
-0.21179199
-0.11413574
-0.01464844
 0.08483887
 0.18280029
 0.27832031
 0.36987305
 0.45501709
 0.53131104
 0.59661865
 0.65124512
 0.69488525
 0.72814941
 0.75164795
 0.76477051
 0.76812744
 0.76232910
 0.74798584
 0.72570801
 0.69580078
 0.65979004
 0.61859131
 0.57342529
 0.52459717
 0.47210693
 0.41534424
 0.35461426
 0.29052734
 0.22430420
 0.15563965
 0.08453369
 0.01068115
-0.06408691
-0.13946533
-0.21484375
-0.28961182
-0.36407471
-0.43670654
-0.50567627
-0.56976318
-0.62774658
-0.67840576
-0.72082520
-0.75317383
-0.77545166
-0.78674316
-0.78735352
-0.77636719
-0.75347900
-0.71807861
-0.67077637
-0.61157227
-0.54229736
-0.46417236
-0.37811279
-0.28533936
-0.18798828
-0.08789063
 0.01312256
 0.11230469
 0.20874023
 0.30090332
 0.38665771
 0.46325684
 0.52886963
 0.58166504
 0.62072754
 0.64544678
 0.65490723
 0.64849854
 0.62744141
 0.59326172
 0.54687500
 0.48889160
 0.42053223
 0.34362793
 0.26214600
 0.17822266
 0.09399414
 0.01098633
-0.06774902
-0.13854980
-0.19927979
-0.24841309
-0.28503418
-0.30822754
-0.31616211
-0.30822754
-0.28472900
-0.24749756
-0.19683838
-0.13275146
-0.05737305
 0.02746582
 0.11871338
 0.21331787
 0.30914307
 0.40374756
 0.49316406
 0.57312012
 0.64086914
 0.69427490
 0.73242188
 0.75408936
 0.75714111
 0.74127197
 0.70648193
 0.65307617
 0.58105469
 0.49072266
 0.38421631
 0.26489258
 0.13641357
 0.00213623
-0.13641357
-0.27648926
-0.41625977
-0.55114746
-0.67749023
-0.79132080
-0.88928223
-0.96954346
-1.02966309
-1.06872559
-1.08551025
-1.08032227
-1.05285645
-1.00433350
-0.93627930
-0.84960938
-0.74737549
-0.63140869
-0.50506592
-0.37200928
-0.23559570
-0.09857178
 0.03631592
 0.16662598
 0.29022217
 0.40313721
 0.50231934
 0.58563232
 0.65093994
 0.69854736
 0.72723389
 0.73699951
 0.72784424
 0.70129395
 0.65917969
 0.60363770
 0.53680420
 0.45989990
 0.37506104
 0.28594971
 0.19653320
 0.10925293
 0.02716064
-0.04882813
-0.11718750
-0.17608643
-0.22338867
-0.25756836
-0.27740479
-0.28350830
-0.27587891
-0.25482178
-0.21972656
-0.16998291
-0.10772705
-0.03448486
 0.04730225
 0.13580322
 0.22918701
 0.32501221
 0.41931152
 0.50750732
 0.58502197
 0.64971924
 0.69915771
 0.73059082
 0.74188232
 0.73150635
 0.69854736
 0.64239502
 0.56365967
 0.46234131
 0.34057617
 0.20111084
 0.04730225
-0.11810303
-0.29296875
-0.47363281
-0.65521240
-0.83282471
-1.00036621
-1.15386963
-1.28906250
-1.40289307
-1.49169922
-1.55242920
-1.58264160
-1.58081055
-1.54632568
-1.47918701
-1.38122559
-1.25396729
-1.10046387
-0.92437744
-0.73028564
-0.52459717
-0.31250000
-0.09857178
 0.11383057
 0.32104492
 0.51666260
 0.69366455
 0.84655762
 0.97167969
 1.06719971
 1.13250732
 1.16546631
 1.16577148
 1.13403320
 1.07299805
 0.98602295
 0.87615967
 0.74615479
 0.60119629
 0.44677734
 0.28900146
 0.13305664
-0.01586914
-0.15319824
-0.27404785
-0.37353516
-0.44830322
-0.49621582
-0.51574707
-0.50537109
-0.46569824
-0.39764404
-0.30426025
-0.18829346
-0.05249023
 0.10009766
 0.26550293
 0.43792725
 0.61065674
 0.77697754
 0.93139648
 1.06903076
 1.18530273
 1.27624512
 1.33819580
 1.36871338
 1.36566162
 1.32904053
 1.25823975
 1.15356445
 1.01654053
 0.85052490
 0.65979004
 0.44982910
 0.22705078
-0.00396729
-0.23742676
-0.46875000
-0.69152832
-0.90026855
-1.08856201
-1.25122070
-1.38488770
-1.48620605
-1.55334473
-1.58569336
-1.58233643
-1.54479980
-1.47460938
-1.37512207
-1.24969482
-1.10198975
-0.93627930
-0.75744629
-0.57189941
-0.38604736
-0.20599365
-0.03570557
 0.12115479
 0.26092529
 0.37811279
 0.46875000
 0.53009033
 0.56121826
 0.56365967
 0.53802490
 0.48583984
 0.40893555
 0.31250000
 0.20080566
 0.07873535
-0.04913330
-0.17883301
-0.30517578
-0.42114258
-0.52154541
-0.60089111
-0.65582275
-0.68420410
-0.68298340
-0.65093994
-0.58715820
-0.49377441
-0.37261963
-0.22705078
-0.05889893
 0.12817383
 0.32989502
 0.53985596
 0.74981689
 0.95275879
 1.14288330
 1.31469727
 1.46423340
 1.58630371
 1.67724609
 1.73400879
 1.75537109
 1.74072266
 1.69036865
 1.60614014
 1.48986816
 1.34552002
 1.17736816
 0.99060059
 0.79010010
 0.58105469
 0.36926270
 0.16052246
-0.04058838
-0.22918701
-0.40191650
-0.55603027
-0.68878174
-0.79803467
-0.88134766
-0.93841553
-0.96984863
-0.97747803
-0.96313477
-0.92864990
-0.87707520
-0.81115723
-0.73455811
-0.65063477
-0.56243896
-0.47363281
-0.38818359
-0.31005859
-0.24261475
-0.18798828
-0.14801025
-0.12329102
-0.11505127
-0.12359619
-0.14862061
-0.18981934
-0.24658203
-0.31646729
-0.39733887
-0.48522949
-0.57647705
-0.66680908
-0.75286865
-0.83068848
-0.89691162
-0.94848633
-0.98297119
-0.99945068
-0.99609375
-0.97320557
-0.92987061
-0.86761475
-0.78674316
-0.69030762
-0.58105469
-0.46325684
-0.34057617
-0.21728516
-0.09552002
 0.02166748
 0.13275146
 0.23437500
 0.32440186
 0.39978027
 0.45898438
 0.50201416
 0.52917480
 0.54229736
 0.54290771
 0.53192139
 0.51177979
 0.48492432
 0.45471191
 0.42419434
 0.39672852
 0.37475586
 0.36041260
 0.35583496
 0.36224365
 0.38024902
 0.41076660
 0.45410156
 0.51086426
 0.57952881
 0.65795898
 0.74340820
 0.83282471
 0.92285156
 1.01104736
 1.09313965
 1.16638184
 1.22711182
 1.27258301
 1.29943848
 1.30554199
 1.28814697
 1.24633789
 1.18011475
 1.09008789
 0.97839355
 0.84686279
 0.69824219
 0.53619385
 0.36499023
 0.18951416
 0.01342773
-0.16021729
-0.32867432
-0.48858643
-0.63690186
-0.76934814
-0.88378906
-0.97930908
-1.05621338
-1.11480713
-1.15570068
-1.18011475
-1.18957520
-1.18621826
-1.17156982
-1.14837646
-1.11816406
-1.08306885
-1.04461670
-1.00402832
-0.96252441
-0.92071533
-0.87890625
-0.83801270
-0.79742432
-0.75622559
-0.71319580
-0.66680908
-0.61676025
-0.56243896
-0.50415039
-0.44067383
-0.37292480
-0.30090332
-0.22460938
-0.14495850
-0.06256104
 0.02014160
 0.10131836
 0.17883301
 0.25085449
 0.31616211
 0.37231445
 0.41534424
 0.44403076
 0.45837402
 0.45959473
 0.44921875
 0.42755127
 0.39520264
 0.35400391
 0.30731201
 0.25909424
 0.21270752
 0.17181396
 0.13854980
 0.11627197
 0.10711670
 0.11291504
 0.13427734
 0.17272949
 0.22979736
 0.30609131
 0.39947510
 0.50750732
 0.62652588
 0.75347900
 0.88531494
 1.01867676
 1.14868164
 1.27075195
 1.37939453
 1.47003174
 1.53839111
 1.58203125
 1.59881592
 1.58721924
 1.54632568
 1.47552490
 1.37542725
 1.24847412
 1.09680176
 0.92437744
 0.73486328
 0.53253174
 0.32318115
 0.11169434
-0.09735107
-0.30029297
-0.49316406
-0.67199707
-0.83282471
-0.97229004
-1.08825684
-1.17919922
-1.24389648
-1.28234863
-1.29577637
-1.28692627
-1.25823975
-1.21337891
-1.15509033
-1.08795166
-1.01623535
-0.94299316
-0.87158203
-0.80413818
-0.74371338
-0.69305420
-0.65429688
-0.62774658
-0.61218262
-0.60607910
-0.60821533
-0.61706543
-0.63079834
-0.64666748
-0.66223145
-0.67474365
-0.68206787
-0.68206787
-0.67382813
-0.65551758
-0.62683105
-0.58746338
-0.53710938
-0.47668457
-0.40740967
-0.33172607
-0.25115967
-0.16784668
-0.08361816
-0.00122070
 0.07690430
 0.14892578
 0.21331787
 0.26947021
 0.31616211
 0.35125732
 0.37414551
 0.38513184
 0.38635254
 0.37963867
 0.36804199
 0.35308838
 0.33782959
 0.32440186
 0.31555176
 0.31341553
 0.32043457
 0.33691406
 0.36407471
 0.40191650
 0.45013428
 0.50872803
 0.57647705
 0.65155029
 0.73089600
 0.81085205
 0.88836670
 0.96160889
 1.02874756
 1.08734131
 1.13464355
 1.16790771
 1.18408203
 1.18286133
 1.16363525
 1.12640381
 1.07147217
 1.00006104
 0.91278076
 0.81207275
 0.69976807
 0.57861328
 0.45135498
 0.32165527
 0.19287109
 0.06805420
-0.05065918
-0.16204834
-0.26580811
-0.36102295
-0.44647217
-0.52154541
-0.58593750
-0.64117432
-0.68817139
-0.72875977
-0.76416016
-0.79559326
-0.82458496
-0.85235596
-0.88073730
-0.91094971
-0.94360352
-0.97930908
-1.01715088
-1.05712891
-1.09802246
-1.13891602
-1.17828369
-1.21307373
-1.24084473
-1.25854492
-1.26312256
-1.25152588
-1.22222900
-1.17401123
-1.10595703
-1.01806641
-0.90972900
-0.78155518
-0.63537598
-0.47485352
-0.30487061
-0.12908936
 0.04943848
 0.22766113
 0.40100098
 0.56396484
 0.71014404
 0.83526611
 0.93658447
 1.01226807
 1.06079102
 1.08184814
 1.07574463
 1.04400635
 0.98937988
 0.91430664
 0.82275391
 0.71838379
 0.60729980
 0.49530029
 0.38726807
 0.28808594
 0.20233154
 0.13366699
 0.08605957
 0.06225586
 0.06286621
 0.08819580
 0.13763428
 0.21148682
 0.30731201
 0.42144775
 0.54870605
 0.68267822
 0.81787109
 0.94940186
 1.07177734
 1.17950439
 1.26770020
 1.33209229
 1.36962891
 1.37695313
 1.35223389
 1.29425049
 1.20391846
 1.08337402
 0.93627930
 0.76568604
 0.57708740
 0.37597656
 0.16784668
-0.04119873
-0.24688721
-0.44403076
-0.62713623
-0.79132080
-0.93322754
-1.05102539
-1.14349365
-1.20941162
-1.24877930
-1.26190186
-1.25091553
-1.21887207
-1.16943359
-1.10534668
-1.02996826
-0.94757080
-0.86151123
-0.77545166
-0.69213867
-0.61370850
-0.54382324
-0.48492432
-0.43823242
-0.40435791
-0.38299561
-0.37384033
-0.37658691
-0.38970947
-0.41168213
-0.43914795
-0.47027588
-0.50231934
-0.53344727
-0.56121826
-0.58349609
-0.59844971
-0.60424805
-0.59906006
-0.58197021
-0.55206299
-0.50964355
-0.45593262
-0.39184570
-0.31860352
-0.23620605
-0.14526367
-0.04669189
 0.05828857
 0.16815186
 0.28137207
 0.39581299
 0.50994873
 0.62164307
 0.72845459
 0.82855225
 0.91979980
 1.00128174
 1.07116699
 1.12854004
 1.17279053
 1.20300293
 1.21856689
 1.21948242
 1.20452881
 1.17401123
 1.12823486
 1.06842041
 0.99548340
 0.91064453
 0.81512451
 0.70983887
 0.59631348
 0.47637939
 0.35339355
 0.22979736
 0.10925293
-0.00427246
-0.10864258
-0.20172119
-0.28198242
-0.34729004
-0.39550781
-0.42572021
-0.43792725
-0.43212891
-0.41046143
-0.37506104
-0.32897949
-0.27496338
-0.21606445
-0.15533447
-0.09613037
-0.04211426
 0.00305176
 0.03692627
 0.05737305
 0.06317139
 0.05218506
 0.02441406
-0.02044678
-0.08087158
-0.15533447
-0.24230957
-0.34057617
-0.44738770
-0.55938721
-0.67260742
-0.78277588
-0.88653564
-0.97961426
-1.05865479
-1.11999512
-1.16119385
-1.18072510
-1.17736816
-1.15020752
-1.09863281
-1.02325439
-0.92437744
-0.80383301
-0.66467285
-0.51086426
-0.34729004
-0.17700195
-0.00274658
 0.17211914
 0.34393311
 0.50659180
 0.65521240
 0.78643799
 0.89813232
 0.98785400
 1.05346680
 1.09283447
 1.10473633
 1.09039307
 1.05102539
 0.98876953
 0.90637207
 0.80718994
 0.69458008
 0.57250977
 0.44494629
 0.31646729
 0.19226074
 0.07690430
-0.02593994
-0.11352539
-0.18280029
-0.23223877
-0.26062012
-0.26794434
-0.25451660
-0.22155762
-0.17059326
-0.10345459
-0.02441406
 0.06408691
 0.15930176
 0.25909424
 0.36041260
 0.45837402
 0.54870605
 0.62713623
 0.69213867
 0.74249268
 0.77697754
 0.79467773
 0.79467773
 0.77667236
 0.74096680
 0.68847656
 0.62011719
 0.53802490
 0.44433594
 0.34179688
 0.23315430
 0.12176514
 0.01098633
-0.09582520
-0.19653320
-0.28961182
-0.37353516
-0.44586182
-0.50537109
-0.54992676
-0.58013916
-0.59600830
-0.59875488
-0.58898926
-0.56945801
-0.54260254
-0.51147461
-0.47851563
-0.44677734
-0.41778564
-0.39489746
-0.37994385
-0.37475586
-0.37994385
-0.39550781
-0.42144775
-0.45684814
-0.50109863
-0.55236816
-0.60882568
-0.66833496
-0.72845459
-0.78582764
-0.83770752
-0.88043213
-0.91278076
-0.93261719
-0.93872070
-0.93048096
-0.90606689
-0.86486816
-0.80535889
-0.72784424
-0.63293457
-0.52276611
-0.39916992
-0.26519775
-0.12237549
 0.02746582
 0.18310547
 0.34088135
 0.49652100
 0.64575195
 0.78491211
 0.91156006
 1.02355957
 1.11816406
 1.19323730
 1.24725342
 1.27990723
 1.29180908
 1.28326416
 1.25549316
 1.20941162
 1.14746094
 1.07238770
 0.98785400
 0.89569092
 0.79925537
 0.70159912
 0.60638428
 0.51635742
 0.43365479
 0.35949707
 0.29663086
 0.24566650
 0.20721436
 0.18005371
 0.16113281
 0.14831543
 0.13946533
 0.13244629
 0.12512207
 0.11535645
 0.10009766
 0.07781982
 0.04669189
 0.00579834
-0.04577637
-0.10711670
-0.17730713
-0.25604248
-0.34210205
-0.43487549
-0.53253174
-0.63171387
-0.72937012
-0.82397461
-0.91278076
-0.99426270
-1.06536865
-1.12274170
-1.16455078
-1.18896484
-1.19476318
-1.18103027
-1.14746094
-1.09466553
-1.02447510
-0.93811035
-0.83679199
-0.72326660
-0.59997559
-0.47180176
-0.34210205
-0.21453857
-0.09216309
 0.02288818
 0.12756348
 0.22033691
 0.29968262
 0.36407471
 0.41229248
 0.44342041
 0.45806885
 0.45715332
 0.44281006
 0.41595459
 0.37841797
 0.33264160
 0.28259277
 0.23193359
 0.18493652
 0.14404297
 0.11138916
 0.08972168
 0.08117676
 0.08636475
 0.10559082
 0.13854980
 0.18554688
 0.24658203
 0.31982422
 0.40161133
 0.48858643
 0.57739258
 0.66558838
 0.75042725
 0.82885742
 0.89843750
 0.95642090
 1.00189209
 1.03332520
 1.04949951
 1.04919434
 1.03240967
 0.99975586
 0.95062256
 0.88653564
 0.80871582
 0.71899414
 0.62011719
 0.51452637
 0.40405273
 0.29174805
 0.18005371
 0.07202148
-0.02960205
-0.12298584
-0.20690918
-0.28076172
-0.34362793
-0.39428711
-0.43273926
-0.45898438
-0.47393799
-0.47882080
-0.47546387
-0.46630859
-0.45349121
-0.43792725
-0.42175293
-0.40618896
-0.39276123
-0.38360596
-0.37994385
-0.38330078
-0.39550781
-0.41717529
-0.44860840
-0.49011230
-0.54046631
-0.59936523
-0.66497803
-0.73516846
-0.80780029
-0.88104248
-0.95214844
-1.01837158
-1.07757568
-1.12579346
-1.16088867
-1.17950439
-1.18041992
-1.16210938
-1.12396240
-1.06689453
-0.99090576
-0.89721680
-0.78674316
-0.66070557
-0.52215576
-0.37384033
-0.21850586
-0.05859375
 0.10406494
 0.26702881
 0.42694092
 0.58044434
 0.72448730
 0.85693359
 0.97656250
 1.08215332
 1.17279053
 1.24725342
 1.30493164
 1.34521484
 1.36779785
 1.37298584
 1.36169434
 1.33544922
 1.29486084
 1.24206543
 1.17919922
 1.10778809
 1.02935791
 0.94512939
 0.85601807
 0.76354980
 0.67016602
 0.57678223
 0.48400879
 0.39306641
 0.30487061
 0.22094727
 0.14160156
 0.06652832
-0.00549316
-0.07446289
-0.13946533
-0.20019531
-0.25726318
-0.31127930
-0.36254883
-0.41076660
-0.45501709
-0.49621582
-0.53558350
-0.57250977
-0.60638428
-0.63598633
-0.66101074
-0.68084717
-0.69580078
-0.70526123
-0.70861816
-0.70526123
-0.69519043
-0.67840576
-0.65490723
-0.62438965
-0.58776855
-0.54565430
-0.49804688
-0.44616699
-0.39123535
-0.33538818
-0.28106689
-0.22949219
-0.18157959
-0.13793945
-0.09887695
-0.06561279
-0.03906250
-0.01953125
-0.00732422
-0.00305176
-0.00610352
-0.01617432
-0.03234863
-0.05371094
-0.07873535
-0.10620117
-0.13519287
-0.16387939
-0.19012451
-0.21179199
-0.22766113
-0.23590088
-0.23559570
-0.22491455
-0.20172119
-0.16448975
-0.11230469
-0.04638672
 0.03173828
 0.12054443
 0.21911621
 0.32592773
 0.43823242
 0.55206299
 0.66406250
 0.77056885
 0.86914063
 0.95703125
 1.03149414
 1.08947754
 1.12945557
 1.15142822
 1.15447998
 1.13769531
 1.10076904
 1.04431152
 0.97106934
 0.88287354
 0.78216553
 0.66986084
 0.54779053
 0.41870117
 0.28656006
 0.15472412
 0.02685547
-0.09399414
-0.20568848
-0.30609131
-0.39367676
-0.46691895
-0.52459717
-0.56518555
-0.58807373
-0.59326172
-0.58227539
-0.55541992
-0.51452637
-0.46142578
-0.39855957
-0.32897949
-0.25543213
-0.18005371
-0.10528564
-0.03295898
 0.03417969
 0.09399414
 0.14373779
 0.18127441
 0.20416260
 0.21118164
 0.20111084
 0.17425537
 0.13061523
 0.07110596
-0.00183105
-0.08636475
-0.17913818
-0.27832031
-0.38085938
-0.48370361
-0.58288574
-0.67352295
-0.75225830
-0.81665039
-0.86486816
-0.89599609
-0.90789795
-0.90057373
-0.87432861
-0.83068848
-0.77178955
-0.69885254
-0.61431885
-0.52124023
-0.42266846
-0.32165527
-0.22003174
-0.11993408
-0.02410889
 0.06347656
 0.14038086
 0.20629883
 0.26153564
 0.30609131
 0.33874512
 0.35858154
 0.36560059
 0.36163330
 0.34820557
 0.32714844
 0.30120850
 0.27282715
 0.24505615
 0.22033691
 0.20019531
 0.18615723
 0.18035889
 0.18310547
 0.19561768
 0.21789551
 0.24963379
 0.29113770
 0.34149170
 0.39825439
 0.45928955
 0.52154541
 0.58288574
 0.64056396
 0.69213867
 0.73455811
 0.76538086
 0.78308105
 0.78613281
 0.77362061
 0.74462891
 0.69854736
 0.63690186
 0.56121826
 0.47271729
 0.37384033
 0.26611328
 0.15319824
 0.03814697
-0.07568359
-0.18524170
-0.28839111
-0.38238525
-0.46569824
-0.53649902
-0.59326172
-0.63507080
-0.66192627
-0.67382813
-0.67138672
-0.65551758
-0.62774658
-0.59051514
-0.54656982
-0.49774170
-0.44586182
-0.39276123
-0.34027100
-0.29144287
-0.24841309
-0.21118164
-0.18005371
-0.15502930
-0.13702393
-0.12664795
-0.12451172
-0.12969971
-0.14221191
-0.16082764
-0.18402100
-0.21057129
-0.23864746
-0.26794434
-0.29815674
-0.32836914
-0.35614014
-0.37902832
-0.39520264
-0.40435791
-0.40740967
-0.40405273
-0.39337158
-0.37384033
-0.34637451
-0.31250000
-0.27343750
-0.23071289
-0.18463135
-0.13641357
-0.08636475
-0.03509521
 0.01708984
 0.06896973
 0.12023926
 0.17059326
 0.22064209
 0.27160645
 0.32470703
 0.37963867
 0.43518066
 0.49072266
 0.54626465
 0.60272217
 0.65917969
 0.71441650
 0.76660156
 0.81542969
 0.85968018
 0.89874268
 0.93078613
 0.95397949
 0.96801758
 0.97198486
 0.96618652
 0.95001221
 0.92193604
 0.88165283
 0.82885742
 0.76538086
 0.69152832
 0.60882568
 0.51727295
 0.41809082
 0.31250000
 0.20294189
 0.09124756
-0.02014160
-0.12969971
-0.23681641
-0.34027100
-0.43853760
-0.53070068
-0.61401367
-0.68664551
-0.74707031
-0.79528809
-0.83068848
-0.85418701
-0.86578369
-0.86547852
-0.85266113
-0.82763672
-0.79162598
-0.74554443
-0.69183350
-0.63201904
-0.56793213
-0.50079346
-0.43304443
-0.36743164
-0.30639648
-0.25238037
-0.20721436
-0.17150879
-0.14678955
-0.13336182
-0.13183594
-0.14221191
-0.16265869
-0.19165039
-0.22766113
-0.26916504
-0.31341553
-0.35766602
-0.39733887
-0.42999268
-0.45318604
-0.46478271
-0.46203613
-0.44311523
-0.40618896
-0.35064697
-0.27740479
-0.18768311
-0.08209229
 0.03936768
 0.17456055
 0.32135010
 0.47515869
 0.63049316
 0.78277588
 0.92773438
 1.06201172
 1.18194580
 1.28448486
 1.36566162
 1.42242432
 1.45263672
 1.45538330
 1.43035889
 1.37786865
 1.29852295
 1.19476318
 1.06933594
 0.92529297
 0.76568604
 0.59387207
 0.41473389
 0.23376465
 0.05645752
-0.11322021
-0.27282715
-0.41961670
-0.55023193
-0.66070557
-0.74737549
-0.80993652
-0.84838867
-0.86364746
-0.85723877
-0.82977295
-0.78399658
-0.72265625
-0.64849854
-0.56549072
-0.47790527
-0.38940430
-0.30456543
-0.22674561
-0.15808105
-0.10009766
-0.05523682
-0.02532959
-0.01281738
-0.01739502
-0.03906250
-0.07537842
-0.12512207
-0.18615723
-0.25756836
-0.33660889
-0.41992188
-0.50292969
-0.58105469
-0.65093994
-0.70861816
-0.75256348
-0.77972412
-0.78857422
-0.77728271
-0.74462891
-0.68969727
-0.61309814
-0.51605225
-0.40191650
-0.27374268
-0.13397217
 0.01556396
 0.17303467
 0.33447266
 0.49530029
 0.64941406
 0.79284668
 0.92193604
 1.03363037
 1.12518311
 1.19323730
 1.23565674
 1.25122070
 1.23992920
 1.20208740
 1.13800049
 1.04980469
 0.93963623
 0.81085205
 0.66650391
 0.51055908
 0.34729004
 0.18188477
 0.01953125
-0.13519287
-0.27923584
-0.40985107
-0.52307129
-0.61523438
-0.68359375
-0.72662354
-0.74432373
-0.73791504
-0.70800781
-0.65582275
-0.58349609
-0.49468994
-0.39337158
-0.28289795
-0.16754150
-0.05096436
 0.06256104
 0.16845703
 0.26397705
 0.34515381
 0.40924072
 0.45318604
 0.47515869
 0.47454834
 0.45196533
 0.40802002
 0.34484863
 0.26489258
 0.17181396
 0.06988525
-0.03753662
-0.14862061
-0.26000977
-0.36773682
-0.46783447
-0.55694580
-0.63262939
-0.69366455
-0.73822021
-0.76416016
-0.77178955
-0.76171875
-0.73547363
-0.69396973
-0.63781738
-0.56884766
-0.48919678
-0.40252686
-0.31097412
-0.21575928
-0.11840820
-0.02136230
 0.07293701
 0.16296387
 0.24871826
 0.32928467
 0.40283203
 0.46752930
 0.52215576
 0.56732178
 0.60363770
 0.63140869
 0.65002441
 0.66009521
 0.66162109
 0.65490723
 0.63934326
 0.61431885
 0.58044434
 0.53802490
 0.48889160
 0.43334961
 0.37078857
 0.30242920
 0.22918701
 0.15258789
 0.07507324
-0.00274658
-0.07904053
-0.15197754
-0.21972656
-0.28137207
-0.33569336
-0.38116455
-0.41595459
-0.43853760
-0.44769287
-0.44250488
-0.42358398
-0.39062500
-0.34484863
-0.28625488
-0.21636963
-0.13732910
-0.05096436
 0.03936768
 0.13122559
 0.22216797
 0.30944824
 0.38909912
 0.45745850
 0.51116943
 0.54779053
 0.56671143
 0.56640625
 0.54656982
 0.50628662
 0.44677734
 0.36956787
 0.27679443
 0.17211914
 0.05828857
-0.06072998
-0.18188477
-0.30212402
-0.41839600
-0.52612305
-0.62133789
-0.70037842
-0.76019287
-0.79864502
-0.81451416
-0.80718994
-0.77697754
-0.72479248
-0.65307617
-0.56396484
-0.46051025
-0.34545898
-0.22369385
-0.09887695
 0.02502441
 0.14434814
 0.25604248
 0.35522461
 0.43823242
 0.50109863
 0.54229736
 0.56182861
 0.56060791
 0.53894043
 0.49804688
 0.43945313
 0.36560059
 0.27984619
 0.18646240
 0.08941650
-0.00823975
-0.10253906
-0.19012451
-0.26824951
-0.33447266
-0.38635254
-0.42297363
-0.44250488
-0.44433594
-0.42785645
-0.39520264
-0.34820557
-0.28930664
-0.21942139
-0.14129639
-0.05737305
 0.02838135
 0.11322021
 0.19470215
 0.27099609
 0.33966064
 0.39825439
 0.44464111
 0.47790527
 0.49865723
 0.50720215
 0.50415039
 0.48980713
 0.46508789
 0.43151855
 0.39123535
 0.34545898
 0.29724121
 0.24810791
 0.19989014
 0.15411377
 0.11077881
 0.07049561
 0.03417969
 0.00274658
-0.02319336
-0.04394531
-0.05950928
-0.07019043
-0.07690430
-0.07965088
-0.07965088
-0.07843018
-0.07629395
-0.07354736
-0.07049561
-0.06774902
-0.06561279
-0.06439209
-0.06469727
-0.06683350
-0.07080078
-0.07629395
-0.08331299
-0.09185791
-0.10162354
-0.11352539
-0.12664795
-0.14160156
-0.15808105
-0.17608643
-0.19561768
-0.21697998
-0.23956299
-0.26367188
-0.28961182
-0.31829834
-0.34881592
-0.37933350
-0.40863037
-0.43548584
-0.46081543
-0.48400879
-0.50384521
-0.51879883
-0.52673340
-0.52795410
-0.52185059
-0.50811768
-0.48522949
-0.45227051
-0.41015625
-0.35949707
-0.30120850
-0.23498535
-0.16143799
-0.08087158
 0.00610352
 0.09796143
 0.19470215
 0.29479980
 0.39581299
 0.49468994
 0.58837891
 0.67504883
 0.75317383
 0.82183838
 0.87921143
 0.92285156
 0.95031738
 0.96099854
 0.95367432
 0.92895508
 0.88745117
 0.82977295
 0.75744629
 0.67108154
 0.57250977
 0.46508789
 0.35217285
 0.23803711
 0.12542725
 0.01678467
-0.08453369
-0.17578125
-0.25482178
-0.31921387
-0.36773682
-0.39886475
-0.41137695
-0.40496826
-0.38146973
-0.34362793
-0.29388428
-0.23406982
-0.16601563
-0.09216309
-0.01647949
 0.05706787
 0.12481689
 0.18341064
 0.23040771
 0.26336670
 0.28106689
 0.28289795
 0.26855469
 0.23834229
 0.19226074
 0.13153076
 0.05767822
-0.02624512
-0.11657715
-0.21118164
-0.30792236
-0.40344238
-0.49438477
-0.57586670
-0.64514160
-0.70007324
-0.74035645
-0.76507568
-0.77362061
-0.76507568
-0.74035645
-0.70007324
-0.64605713
-0.58013916
-0.50445557
-0.42297363
-0.33905029
-0.25604248
-0.17639160
-0.10192871
-0.03479004
 0.02288818
 0.06988525
 0.10528564
 0.12878418
 0.14068604
 0.14190674
 0.13336182
 0.11657715
 0.09399414
 0.06774902
 0.04089355
 0.01586914
-0.00488281
-0.01953125
-0.02685547
-0.02593994
-0.01556396
 0.00488281
 0.03570557
 0.07598877
 0.12481689
 0.18157959
 0.24627686
 0.31707764
 0.39062500
 0.46325684
 0.53222656
 0.59539795
 0.65124512
 0.69793701
 0.73333740
 0.75561523
 0.76446533
 0.75958252
 0.74096680
 0.70892334
 0.66375732
 0.60760498
 0.54260254
 0.47088623
 0.39428711
 0.31524658
 0.23620605
 0.15991211
 0.08850098
 0.02288818
-0.03570557
-0.08666992
-0.12908936
-0.16296387
-0.18768311
-0.20324707
-0.20965576
-0.20843506
-0.20111084
-0.18951416
-0.17456055
-0.15808105
-0.14129639
-0.12603760
-0.11291504
-0.10284424
-0.09613037
-0.09368896
-0.09613037
-0.10375977
-0.11657715
-0.13336182
-0.15411377
-0.17761230
-0.20324707
-0.23040771
-0.25878906
-0.28808594
-0.31829834
-0.34912109
-0.37963867
-0.40985107
-0.43975830
-0.46936035
-0.49835205
-0.52551270
-0.55053711
-0.57281494
-0.59295654
-0.61035156
-0.62347412
-0.63018799
-0.62927246
-0.62042236
-0.60272217
-0.57556152
-0.53833008
-0.49041748
-0.43273926
-0.36651611
-0.29205322
-0.21026611
-0.12298584
-0.03112793
 0.06286621
 0.15777588
 0.25207520
 0.34393311
 0.43121338
 0.51086426
 0.58044434
 0.63873291
 0.68542480
 0.71990967
 0.74249268
 0.75347900
 0.75256348
 0.74127197
 0.71990967
 0.69030762
 0.65368652
 0.61218262
 0.56671143
 0.51971436
 0.47363281
 0.43090820
 0.39367676
 0.36224365
 0.33752441
 0.31921387
 0.30883789
 0.30670166
 0.31311035
 0.32623291
 0.34484863
 0.36743164
 0.39306641
 0.41931152
 0.44342041
 0.46264648
 0.47515869
 0.47912598
 0.47302246
 0.45471191
 0.42236328
 0.37506104
 0.31341553
 0.23864746
 0.15197754
 0.05493164
-0.05096436
-0.16418457
-0.28320313
-0.40496826
-0.52642822
-0.64331055
-0.75195313
-0.85021973
-0.93597412
-1.00708008
-1.06201172
-1.09893799
-1.11755371
-1.11755371
-1.09954834
-1.06414795
-1.01287842
-0.94879150
-0.87402344
-0.79193115
-0.70434570
-0.61431885
-0.52459717
-0.43853760
-0.35858154
-0.28656006
-0.22308350
-0.16845703
-0.12268066
-0.08636475
-0.06011963
-0.04302979
-0.03387451
-0.03112793
-0.03295898
-0.03784180
-0.04394531
-0.05004883
-0.05401611
-0.05493164
-0.05157471
-0.04180908
-0.02410889
 0.00183105
 0.03631592
 0.07843018
 0.12786865
 0.18524170
 0.25054932
 0.32318115
 0.40039063
 0.47851563
 0.55511475
 0.62957764
 0.70068359
 0.76782227
 0.82885742
 0.88226318
 0.92651367
 0.96038818
 0.98327637
 0.99456787
 0.99395752
 0.98236084
 0.96008301
 0.92773438
 0.88500977
 0.83221436
 0.77117920
 0.70312500
 0.62896729
 0.54901123
 0.46417236
 0.37536621
 0.28533936
 0.19561768
 0.10742188
 0.02105713
-0.06225586
-0.14251709
-0.21881104
-0.29174805
-0.36132813
-0.42755127
-0.48858643
-0.54351807
-0.59265137
-0.63629150
-0.67413330
-0.70648193
-0.73211670
-0.75042725
-0.76232910
-0.76721191
-0.76538086
-0.75683594
-0.74127197
-0.71960449
-0.69122314
-0.65673828
-0.61706543
-0.57373047
-0.52856445
-0.48339844
-0.43762207
-0.39184570
-0.34606934
-0.30242920
-0.26214600
-0.22613525
-0.19500732
-0.16815186
-0.14556885
-0.12695313
-0.11230469
-0.10070801
-0.09185791
-0.08544922
-0.07965088
-0.07354736
-0.06530762
-0.05432129
-0.03906250
-0.01861572
 0.00823975
 0.04241943
 0.08331299
 0.13061523
 0.18432617
 0.24536133
 0.31188965
 0.38177490
 0.45196533
 0.52032471
 0.58563232
 0.64727783
 0.70220947
 0.74798584
 0.78247070
 0.80444336
 0.81329346
 0.80902100
 0.78979492
 0.75592041
 0.70739746
 0.64605713
 0.57312012
 0.49041748
 0.40039063
 0.30670166
 0.21148682
 0.11749268
 0.02655029
-0.05920410
-0.13641357
-0.20263672
-0.25573730
-0.29510498
-0.32043457
-0.33050537
-0.32592773
-0.30731201
-0.27618408
-0.23468018
-0.18402100
-0.12542725
-0.06072998
 0.00732422
 0.07415771
 0.13610840
 0.19134521
 0.23925781
 0.27862549
 0.30700684
 0.32135010
 0.31951904
 0.30181885
 0.27099609
 0.22857666
 0.17456055
 0.10833740
 0.03112793
-0.05462646
-0.14526367
-0.23773193
-0.33050537
-0.42236328
-0.51116943
-0.59417725
-0.66833496
-0.73150635
-0.78216553
-0.81909180
-0.84259033
-0.85205078
-0.84808350
-0.83068848
-0.79986572
-0.75653076
-0.70251465
-0.63964844
-0.56945801
-0.49346924
-0.41381836
-0.33294678
-0.25177002
-0.16998291
-0.08758545
-0.00671387
 0.07080078
 0.14221191
 0.20843506
 0.27038574
 0.32745361
 0.37750244
 0.41809082
 0.44921875
 0.47210693
 0.48736572
 0.49468994
 0.49316406
 0.48309326
 0.46539307
 0.44189453
 0.41229248
 0.37750244
 0.33874512
 0.29907227
 0.26123047
 0.22674561
 0.19500732
 0.16601563
 0.14129639
 0.12237549
 0.11047363
 0.10589600
 0.10894775
 0.11962891
 0.13702393
 0.15960693
 0.18707275
 0.21911621
 0.25604248
 0.29693604
 0.33905029
 0.37872314
 0.41442871
 0.44525146
 0.47027588
 0.48858643
 0.49804688
 0.49682617
 0.48431396
 0.45989990
 0.42297363
 0.37384033
 0.31433105
 0.24688721
 0.17333984
 0.09460449
 0.01159668
-0.07476807
-0.16143799
-0.24658203
-0.32867432
-0.40649414
-0.47882080
-0.54382324
-0.59997559
-0.64636230
-0.68328857
-0.70983887
-0.72631836
-0.73272705
-0.72967529
-0.71838379
-0.69824219
-0.67016602
-0.63446045
-0.59356689
-0.54992676
-0.50537109
-0.46051025
-0.41564941
-0.37048340
-0.32623291
-0.28411865
-0.24505615
-0.20843506
-0.17395020
-0.14068604
-0.10833740
-0.07751465
-0.04821777
-0.01983643
 0.00793457
 0.03570557
 0.06317139
 0.09063721
 0.11840820
 0.14617920
 0.17395020
 0.20080566
 0.22552490
 0.24932861
 0.27343750
 0.29907227
 0.32501221
 0.34973145
 0.37170410
 0.38970947
 0.40496826
 0.41870117
 0.43060303
 0.44067383
 0.44891357
 0.45593262
 0.46203613
 0.46783447
 0.47363281
 0.47973633
 0.48645020
 0.49346924
 0.50018311
 0.50659180
 0.51300049
 0.51910400
 0.52398682
 0.52642822
 0.52398682
 0.51605225
 0.50109863
 0.47790527
 0.44555664
 0.40313721
 0.35034180
 0.28778076
 0.21545410
 0.13366699
 0.04364014
-0.05340576
-0.15533447
-0.26062012
-0.36712646
-0.47271729
-0.57403564
-0.66833496
-0.75225830
-0.82275391
-0.87860107
-0.91888428
-0.94299316
-0.95001221
-0.93963623
-0.91247559
-0.86853027
-0.80902100
-0.73577881
-0.65124512
-0.55816650
-0.46081543
-0.36254883
-0.26641846
-0.17456055
-0.08911133
-0.01190186
 0.05432129
 0.10742188
 0.14587402
 0.16937256
 0.17852783
 0.17333984
 0.15533447
 0.12573242
 0.08697510
 0.04150391
-0.00793457
-0.05828857
-0.10711670
-0.15167236
-0.18981934
-0.21942139
-0.23864746
-0.24627686
-0.24169922
-0.22277832
-0.18859863
-0.13946533
-0.07659912
-0.00274658
 0.07995605
 0.17059326
 0.26763916
 0.36834717
 0.46875000
 0.56457520
 0.65246582
 0.73120117
 0.79833984
 0.85174561
 0.88897705
 0.90820313
 0.90881348
 0.89202881
 0.85815430
 0.80810547
 0.74371338
 0.66711426
 0.58105469
 0.48736572
 0.38879395
 0.28808594
 0.18768311
 0.09124756
 0.00122070
-0.08056641
-0.15289307
-0.21545410
-0.26672363
-0.30670166
-0.33599854
-0.35430908
-0.36193848
-0.35888672
-0.34606934
-0.32562256
-0.30059814
-0.27313232
-0.24475098
-0.21697998
-0.19134521
-0.16937256
-0.15289307
-0.14221191
-0.13824463
-0.14129639
-0.15167236
-0.16937256
-0.19256592
-0.22033691
-0.25177002
-0.28656006
-0.32379150
-0.36193848
-0.39794922
-0.43029785
-0.45806885
-0.48004150
-0.49560547
-0.50323486
-0.50231934
-0.49346924
-0.47576904
-0.44891357
-0.41168213
-0.36407471
-0.30822754
-0.24566650
-0.17669678
-0.10253906
-0.02471924
 0.05462646
 0.13275146
 0.20904541
 0.28289795
 0.35186768
 0.41259766
 0.46264648
 0.50109863
 0.52856445
 0.54504395
 0.54931641
 0.54138184
 0.52185059
 0.49285889
 0.45623779
 0.41198730
 0.36132813
 0.30609131
 0.24963379
 0.19470215
 0.14221191
 0.09307861
 0.04913330
 0.01159668
-0.01739502
-0.03723145
-0.04760742
-0.04882813
-0.04028320
-0.02288818
 0.00213623
 0.03326416
 0.07049561
 0.11138916
 0.15350342
 0.19409180
 0.23132324
 0.26489258
 0.29357910
 0.31494141
 0.32409668
 0.31860352
 0.29998779
 0.27038574
 0.23162842
 0.18310547
 0.12329102
 0.05310059
-0.02410889
-0.10620117
-0.19134521
-0.27893066
-0.36682129
-0.45227051
-0.53131104
-0.60211182
-0.66314697
-0.71258545
-0.74859619
-0.76934814
-0.77453613
-0.76446533
-0.73852539
-0.69580078
-0.63690186
-0.56274414
-0.47668457
-0.38116455
-0.27832031
-0.17028809
-0.05920410
 0.05187988
 0.16113281
 0.26641846
 0.36560059
 0.45593262
 0.53436279
 0.59814453
 0.64636230
 0.67871094
 0.69519043
 0.69519043
 0.67962646
 0.64880371
 0.60455322
 0.54748535
 0.47943115
 0.40222168
 0.31799316
 0.22918701
 0.13824463
 0.04699707
-0.04241943
-0.12786865
-0.20751953
-0.27954102
-0.34301758
-0.39733887
-0.44128418
-0.47393799
-0.49438477
-0.50292969
-0.50018311
-0.48706055
-0.46325684
-0.43029785
-0.38848877
-0.34027100
-0.28717041
-0.23071289
-0.17150879
-0.10955811
-0.04577637
 0.01800537
 0.08026123
 0.13977051
 0.19714355
 0.25238037
 0.30395508
 0.35095215
 0.39093018
 0.42358398
 0.44891357
 0.46783447
 0.48034668
 0.48583984
 0.48309326
 0.47302246
 0.45623779
 0.43365479
 0.40588379
 0.37261963
 0.33447266
 0.29235840
 0.24841309
 0.20385742
 0.15930176
 0.11474609
 0.06988525
 0.02624512
-0.01586914
-0.05493164
-0.09033203
-0.12176514
-0.14923096
-0.17181396
-0.19012451
-0.20385742
-0.21331787
-0.21820068
-0.21911621
-0.21667480
-0.21118164
-0.20324707
-0.19287109
-0.18066406
-0.16754150
-0.15380859
-0.14068604
-0.12817383
-0.11688232
-0.10711670
-0.09857178
-0.09216309
-0.08789063
-0.08544922
-0.08514404
-0.08758545
-0.09277344
-0.10040283
-0.10955811
-0.12023926
-0.13183594
-0.14373779
-0.15563965
-0.16754150
-0.17913818
-0.19012451
-0.19958496
-0.20721436
-0.21179199
-0.21331787
-0.21209717
-0.20782471
-0.20080566
-0.18951416
-0.17425537
-0.15563965
-0.13366699
-0.10864258
-0.08087158
-0.05065918
-0.01861572
 0.01525879
 0.05096436
 0.08819580
 0.12695313
 0.16540527
 0.20324707
 0.24047852
 0.27770996
 0.31555176
 0.35186768
 0.38391113
 0.41046143
 0.43121338
 0.44708252
 0.45776367
 0.46264648
 0.45989990
 0.45013428
 0.43304443
 0.40893555
 0.37811279
 0.33966064
 0.29479980
 0.24536133
 0.19226074
 0.13610840
 0.07659912
 0.01403809
-0.04943848
-0.11077881
-0.16784668
-0.22033691
-0.26855469
-0.31158447
-0.34790039
-0.37536621
-0.39276123
-0.40069580
-0.39947510
-0.38940430
-0.37109375
-0.34515381
-0.31341553
-0.27709961
-0.23803711
-0.19683838
-0.15441895
-0.11230469
-0.07293701
-0.03692627
-0.00579834
 0.02044678
 0.04089355
 0.05523682
 0.06317139
 0.06439209
 0.06011963
 0.05126953
 0.03845215
 0.02227783
 0.00366211
-0.01678467
-0.03723145
-0.05737305
-0.07629395
-0.09368896
-0.10894775
-0.12176514
-0.13183594
-0.13885498
-0.14312744
-0.14404297
-0.14221191
-0.13793945
-0.13214111
-0.12451172
-0.11596680
-0.10650635
-0.09582520
-0.08483887
-0.07446289
-0.06500244
-0.05676270
-0.04974365
-0.04394531
-0.03875732
-0.03417969
-0.02929688
-0.02471924
-0.01983643
-0.01464844
-0.00793457
 0.00122070
 0.01373291
 0.02960205
 0.04852295
 0.07080078
 0.09643555
 0.12573242
 0.15777588
 0.19165039
 0.22735596
 0.26580811
 0.30609131
 0.34576416
 0.38146973
 0.41229248
 0.43823242
 0.45898438
 0.47393799
 0.48095703
 0.47912598
 0.46936035
 0.45288086
 0.42938232
 0.39825439
 0.35858154
 0.31219482
 0.26214600
 0.21118164
 0.15991211
 0.10742188
 0.05432129
 0.00213623
-0.04699707
-0.09216309
-0.13366699
-0.16998291
-0.20080566
-0.22460938
-0.24169922
-0.25299072
-0.25909424
-0.26062012
-0.25726318
-0.24932861
-0.23742676
-0.22338867
-0.20751953
-0.19104004
-0.17456055
-0.15930176
-0.14587402
-0.13488770
-0.12695313
-0.12237549
-0.12237549
-0.12725830
-0.13671875
-0.14984131
-0.16540527
-0.18310547
-0.20324707
-0.22430420
-0.24475098
-0.26306152
-0.27923584
-0.29388428
-0.30548096
-0.31311035
-0.31463623
-0.30944824
-0.29846191
-0.28289795
-0.26306152
-0.23803711
-0.20782471
-0.17272949
-0.13336182
-0.09094238
-0.04638672
-0.00061035
 0.04577637
 0.09155273
 0.13580322
 0.17639160
 0.21270752
 0.24444580
 0.27282715
 0.29846191
 0.32073975
 0.33752441
 0.34790039
 0.35308838
 0.35522461
 0.35491943
 0.35156250
 0.34606934
 0.33874512
 0.33203125
 0.32501221
 0.31768799
 0.30944824
 0.30273438
 0.30090332
 0.30426025
 0.31097412
 0.31799316
 0.32379150
 0.32928467
 0.33538818
 0.34179688
 0.34698486
 0.34820557
 0.34362793
 0.33172607
 0.31188965
 0.28411865
 0.24963379
 0.20782471
 0.15777588
 0.09826660
 0.03021240
-0.04425049
-0.12268066
-0.20355225
-0.28686523
-0.37139893
-0.45410156
-0.53222656
-0.60241699
-0.66375732
-0.71472168
-0.75439453
-0.78033447
-0.79254150
-0.79132080
-0.77697754
-0.74951172
-0.70831299
-0.65460205
-0.59020996
-0.51818848
-0.44097900
-0.35980225
-0.27679443
-0.19348145
-0.11169434
-0.03417969
 0.03723145
 0.10040283
 0.15411377
 0.19744873
 0.22979736
 0.25054932
 0.26000977
 0.25817871
 0.24627686
 0.22491455
 0.19561768
 0.16021729
 0.12115479
 0.07965088
 0.03814697
-0.00213623
-0.03967285
-0.07232666
-0.09826660
-0.11596680
-0.12420654
-0.12359619
-0.11352539
-0.09307861
-0.06225586
-0.02166748
 0.02655029
 0.08117676
 0.14099121
 0.20538330
 0.27343750
 0.34271240
 0.41076660
 0.47454834
 0.53192139
 0.58135986
 0.62072754
 0.64941406
 0.66619873
 0.67077637
 0.66345215
 0.64392090
 0.61309814
 0.57067871
 0.51818848
 0.45623779
 0.38696289
 0.31188965
 0.23345947
 0.15289307
 0.07141113
-0.00885010
-0.08575439
-0.15747070
-0.22308350
-0.28167725
-0.33355713
-0.37780762
-0.41381836
-0.44067383
-0.45776367
-0.46478271
-0.46295166
-0.45318604
-0.43670654
-0.41473389
-0.38787842
-0.35644531
-0.32104492
-0.28411865
-0.24719238
-0.21057129
-0.17425537
-0.13854980
-0.10467529
-0.07354736
-0.04669189
-0.02441406
-0.00640869
 0.00701904
 0.01556396
 0.01983643
 0.01983643
 0.01617432
 0.00854492
-0.00274658
-0.01770020
-0.03540039
-0.05462646
-0.07354736
-0.09155273
-0.10772705
-0.12084961
-0.13122559
-0.13824463
-0.14068604
-0.13824463
-0.12939453
-0.11474609
-0.09399414
-0.06835938
-0.03784180
-0.00244141
 0.03753662
 0.08056641
 0.12512207
 0.16998291
 0.21453857
 0.25878906
 0.30151367
 0.34118652
 0.37597656
 0.40435791
 0.42510986
 0.43853760
 0.44372559
 0.44067383
 0.42877197
 0.40740967
 0.37719727
 0.33905029
 0.29418945
 0.24414063
 0.19012451
 0.13305664
 0.07385254
 0.01312256
-0.04669189
-0.10437012
-0.15777588
-0.20507813
-0.24505615
-0.27770996
-0.30334473
-0.32135010
-0.33081055
-0.33020020
-0.31982422
-0.30059814
-0.27496338
-0.24353027
-0.20660400
-0.16510010
-0.12084961
-0.07598877
-0.03265381
 0.00793457
 0.04547119
 0.07812500
 0.10498047
 0.12390137
 0.13549805
 0.13916016
 0.13519287
 0.12298584
 0.10253906
 0.07385254
 0.03814697
-0.00366211
-0.05035400
-0.10009766
-0.15075684
-0.20111084
-0.24993896
-0.29632568
-0.33996582
-0.37841797
-0.40954590
-0.43182373
-0.44403076
-0.44677734
-0.43975830
-0.42358398
-0.39794922
-0.36407471
-0.32257080
-0.27557373
-0.22460938
-0.17028809
-0.11260986
-0.05157471
 0.01098633
 0.07293701
 0.13183594
 0.18707275
 0.23834229
 0.28625488
 0.32989502
 0.36804199
 0.39978027
 0.42510986
 0.44433594
 0.45806885
 0.46569824
 0.46661377
 0.46142578
 0.45074463
 0.43609619
 0.41870117
 0.39764404
 0.37261963
 0.34332275
 0.31127930
 0.27832031
 0.24566650
 0.21270752
 0.17883301
 0.14312744
 0.10620117
 0.06896973
 0.03265381
-0.00213623
-0.03570557
-0.06805420
-0.09887695
-0.12817383
-0.15533447
-0.18005371
-0.20111084
-0.21759033
-0.23040771
-0.23925781
-0.24566650
-0.24932861
-0.25024414
-0.24871826
-0.24444580
-0.23803711
-0.22979736
-0.21942139
-0.20690918
-0.19256592
-0.17639160
-0.15960693
-0.14282227
-0.12634277
-0.11047363
-0.09552002
-0.08178711
-0.06958008
-0.05889893
-0.05004883
-0.04364014
-0.03967285
-0.03814697
-0.03875732
-0.04058838
-0.04272461
-0.04486084
-0.04608154
-0.04638672
-0.04455566
-0.04028320
-0.03265381
-0.02136230
-0.00701904
 0.01007080
 0.02899170
 0.05035400
 0.07385254
 0.09979248
 0.12756348
 0.15655518
 0.18524170
 0.21209717
 0.23620605
 0.25756836
 0.27679443
 0.29449463
 0.31005859
 0.32257080
 0.33050537
 0.33203125
 0.32714844
 0.31646729
 0.30120850
 0.28381348
 0.26519775
 0.24505615
 0.22308350
 0.19927979
 0.17486572
 0.15045166
 0.12695313
 0.10437012
 0.08209229
 0.06103516
 0.04119873
 0.02349854
 0.00762939
-0.00701904
-0.02105713
-0.03448486
-0.04791260
-0.06225586
-0.07720947
-0.09277344
-0.10803223
-0.12268066
-0.13732910
-0.15197754
-0.16662598
-0.18005371
-0.19226074
-0.20233154
-0.21087646
-0.21850586
-0.22460938
-0.22918701
-0.23162842
-0.23193359
-0.23010254
-0.22583008
-0.22003174
-0.21301270
-0.20568848
-0.19775391
-0.18920898
-0.17974854
-0.16876221
-0.15747070
-0.14617920
-0.13580322
-0.12695313
-0.11901855
-0.11199951
-0.10589600
-0.10101318
-0.09613037
-0.09155273
-0.08636475
-0.08026123
-0.07354736
-0.06652832
-0.05889893
-0.05126953
-0.04333496
-0.03448486
-0.02471924
-0.01434326
-0.00305176
 0.00793457
 0.01831055
 0.02777100
 0.03570557
 0.04241943
 0.04821777
 0.05310059
 0.05706787
 0.05981445
 0.06134033
 0.06134033
 0.06042480
 0.05859375
 0.05676270
 0.05462646
 0.05249023
 0.05035400
 0.04913330
 0.04974365
 0.05249023
 0.05798340
 0.06622314
 0.07720947
 0.09063721
 0.10650635
 0.12420654
 0.14373779
 0.16510010
 0.18798828
 0.21118164
 0.23315430
 0.25299072
 0.26977539
 0.28228760
 0.29052734
 0.29327393
 0.28991699
 0.28015137
 0.26336670
 0.23986816
 0.20965576
 0.17303467
 0.13122559
 0.08453369
 0.03417969
-0.01892090
-0.07263184
-0.12451172
-0.17272949
-0.21636963
-0.25451660
-0.28778076
-0.31524658
-0.33630371
-0.35034180
-0.35675049
-0.35552979
-0.34698486
-0.33142090
-0.31097412
-0.28778076
-0.26336670
-0.23773193
-0.21148682
-0.18493652
-0.15991211
-0.13854980
-0.12145996
-0.10833740
-0.09918213
-0.09429932
-0.09338379
-0.09674072
-0.10375977
-0.11352539
-0.12481689
-0.13671875
-0.14770508
-0.15625000
-0.16174316
-0.16265869
-0.15838623
-0.14801025
-0.13092041
-0.10711670
-0.07598877
-0.03814697
 0.00610352
 0.05523682
 0.10864258
 0.16479492
 0.22399902
 0.28411865
 0.34393311
 0.40039063
 0.45074463
 0.49377441
 0.52978516
 0.55847168
 0.57891846
 0.58959961
 0.59020996
 0.58013916
 0.56030273
 0.53131104
 0.49407959
 0.44952393
 0.39855957
 0.34301758
 0.28503418
 0.22644043
 0.16937256
 0.11474609
 0.06286621
 0.01464844
-0.02868652
-0.06622314
-0.09735107
-0.12237549
-0.14099121
-0.15350342
-0.16021729
-0.16204834
-0.16082764
-0.15716553
-0.15136719
-0.14465332
-0.13732910
-0.13031006
-0.12512207
-0.12207031
-0.12145996
-0.12390137
-0.13031006
-0.13977051
-0.15228271
-0.16723633
-0.18402100
-0.20172119
-0.21972656
-0.23620605
-0.25024414
-0.26123047
-0.26916504
-0.27313232
-0.27313232
-0.26855469
-0.25848389
-0.24322510
-0.22338867
-0.19958496
-0.17181396
-0.14190674
-0.11047363
-0.07904053
-0.04821777
-0.01953125
 0.00671387
 0.02929688
 0.04730225
 0.06072998
 0.06896973
 0.07293701
 0.07263184
 0.06744385
 0.05798340
 0.04516602
 0.02960205
 0.01281738
-0.00457764
-0.02014160
-0.03326416
-0.04302979
-0.04913330
-0.05065918
-0.04669189
-0.03692627
-0.02136230
-0.00030518
 0.02593994
 0.05737305
 0.09307861
 0.13122559
 0.16937256
 0.20660400
 0.24291992
 0.27801514
 0.31036377
 0.33691406
 0.35552979
 0.36651611
 0.37109375
 0.36865234
 0.35797119
 0.33721924
 0.30822754
 0.27282715
 0.23376465
 0.19104004
 0.14434814
 0.09399414
 0.04119873
-0.01159668
-0.06378174
-0.11413574
-0.16143799
-0.20416260
-0.24108887
-0.27221680
-0.29785156
-0.31829834
-0.33264160
-0.33966064
-0.33966064
-0.33325195
-0.32226563
-0.30822754
-0.29296875
-0.27679443
-0.26031494
-0.24230957
-0.22277832
-0.20263672
-0.18341064
-0.16601563
-0.14984131
-0.13488770
-0.12054443
-0.10681152
-0.09429932
-0.08270264
-0.07171631
-0.06072998
-0.05065918
-0.04150391
-0.03326416
-0.02471924
-0.01556396
-0.00610352
 0.00396729
 0.01464844
 0.02593994
 0.03784180
 0.04943848
 0.05981445
 0.06927490
 0.07720947
 0.08422852
 0.08972168
 0.09368896
 0.09552002
 0.09521484
 0.09307861
 0.09002686
 0.08575439
 0.08087158
 0.07537842
 0.06958008
 0.06500244
 0.06164551
 0.06011963
 0.06103516
 0.06439209
 0.07049561
 0.07904053
 0.08972168
 0.10192871
 0.11566162
 0.13092041
 0.14739990
 0.16510010
 0.18310547
 0.19989014
 0.21453857
 0.22674561
 0.23590088
 0.24169922
 0.24353027
 0.24139404
 0.23529053
 0.22521973
 0.21057129
 0.19195557
 0.16906738
 0.14221191
 0.11230469
 0.07965088
 0.04577637
 0.01220703
-0.02014160
-0.05035400
-0.07781982
-0.10192871
-0.12298584
-0.14038086
-0.15380859
-0.16296387
-0.16815186
-0.16937256
-0.16723633
-0.16204834
-0.15533447
-0.14678955
-0.13763428
-0.12756348
-0.11749268
-0.10803223
-0.09948730
-0.09155273
-0.08483887
-0.07873535
-0.07385254
-0.07049561
-0.06835938
-0.06774902
-0.06927490
-0.07202148
-0.07598877
-0.08026123
-0.08392334
-0.08605957
-0.08697510
-0.08666992
-0.08544922
-0.08300781
-0.07934570
-0.07385254
-0.06652832
-0.05828857
-0.04913330
-0.03936768
-0.02929688
-0.01861572
-0.00823975
 0.00122070
 0.01007080
 0.01770020
 0.02441406
 0.03082275
 0.03692627
 0.04272461
 0.04821777
 0.05340576
 0.05767822
 0.06072998
 0.06286621
 0.06469727
 0.06622314
 0.06835938
 0.07171631
 0.07568359
 0.08117676
 0.08789063
 0.09643555
 0.10650635
 0.11871338
 0.13275146
 0.14831543
 0.16540527
 0.18402100
 0.20355225
 0.22338867
 0.24230957
 0.25909424
 0.27252197
 0.28198242
 0.28686523
 0.28717041
 0.28259277
 0.27282715
 0.25787354
 0.23651123
 0.20843506
 0.17395020
 0.13336182
 0.08850098
 0.03967285
-0.01190186
-0.06530762
-0.11871338
-0.17059326
-0.21972656
-0.26550293
-0.30792236
-0.34515381
-0.37536621
-0.39733887
-0.41015625
-0.41503906
-0.41107178
-0.39825439
-0.37658691
-0.34759521
-0.31341553
-0.27679443
-0.23864746
-0.19958496
-0.15960693
-0.12023926
-0.08361816
-0.05126953
-0.02471924
-0.00457764
 0.00885010
 0.01525879
 0.01434326
 0.00610352
-0.00854492
-0.02838135
-0.05249023
-0.07934570
-0.10711670
-0.13488770
-0.16113281
-0.18463135
-0.20416260
-0.21820068
-0.22521973
-0.22369385
-0.21331787
-0.19378662
-0.16571045
-0.12969971
-0.08666992
-0.03723145
 0.01708984
 0.07446289
 0.13366699
 0.19287109
 0.25146484
 0.30731201
 0.35797119
 0.40069580
 0.43273926
 0.45318604
 0.46264648
 0.46081543
 0.44830322
 0.42419434
 0.38879395
 0.34301758
 0.28869629
 0.22857666
 0.16448975
 0.09765625
 0.02960205
-0.03753662
-0.10131836
-0.15930176
-0.20904541
-0.24932861
-0.27954102
-0.29876709
-0.30609131
-0.30151367
-0.28564453
-0.25878906
-0.22186279
-0.17395020
-0.11627197
-0.05065918
 0.01953125
 0.09124756
 0.16326904
 0.23376465
 0.30059814
 0.36041260
 0.41107178
 0.45013428
 0.47760010
 0.49316406
 0.49560547
 0.48431396
 0.45867920
 0.41931152
 0.36773682
 0.30548096
 0.23437500
 0.15563965
 0.07141113
-0.01617432
-0.10437012
-0.19195557
-0.27740479
-0.35858154
-0.43365479
-0.50018311
-0.55572510
-0.59906006
-0.62927246
-0.64575195
-0.64758301
-0.63598633
-0.61126709
-0.57495117
-0.52764893
-0.46997070
-0.40344238
-0.33050537
-0.25360107
-0.17517090
-0.09613037
-0.01892090
 0.05493164
 0.12237549
 0.18188477
 0.23284912
 0.27526855
 0.30853271
 0.33142090
 0.34271240
 0.34179688
 0.32989502
 0.30853271
 0.27984619
 0.24536133
 0.20629883
 0.16418457
 0.11993408
 0.07537842
 0.03204346
-0.00793457
-0.04302979
-0.07293701
-0.09643555
-0.11291504
-0.12084961
-0.11901855
