# Supplementary material for: Dataset for time-lapse ultrasonic tomography of a granite slab under uniaxial compression test
Source: Data Brief. 2018 Aug 30;20:614–6. doi: 10.1016/j.dib.2018.08.151 (PMC6128094; doi:10.1016/j.dib.2018.08.151)
Supplement: Supplementary file 2 — Supplementary material [file mmc2.zip › data/Ultrasonic_Tomo_data/Stage_1_0kn/Force_0kn_1_17_23711271.txt]

SOURCE FILE NAME: D:\ct_20141122\ct201411221m100v0kn_sh_14_17_a0.TDA
DATE: Saturday, November 22, 2014
TIME: 11:28:06
SAMPLE INTERVAL (Seconds):   0.0000001000
SIGNAL UNITS: volts
TIME UNITS: Seconds
DATA TYPE: WAVEFORM
NUMBER OF DATA POINTS PER WAVEFORM: 1024
CHANNEL NUMBER: 1
HIT NUMBER: 4
TIME OF TEST:  23.7112715000

 0.00091553
 0.00061035
 0.00030518
 0.00000000
-0.00061035
-0.00122070
-0.00122070
-0.00091553
 0.00000000
 0.00061035
 0.00091553
 0.00061035
-0.00030518
-0.00122070
-0.00183105
-0.00183105
-0.00152588
-0.00122070
-0.00091553
-0.00091553
-0.00122070
-0.00152588
-0.00152588
-0.00122070
-0.00122070
-0.00091553
-0.00091553
-0.00061035
 0.00000000
 0.00030518
 0.00030518
 0.00030518
 0.00000000
-0.00061035
-0.00091553
-0.00091553
-0.00091553
-0.00091553
-0.00122070
-0.00152588
-0.00183105
-0.00213623
-0.00244141
-0.00244141
-0.00152588
-0.00061035
 0.00030518
 0.00091553
 0.00061035
 0.00061035
 0.00030518
 0.00061035
 0.00061035
 0.00000000
-0.00091553
-0.00183105
-0.00244141
-0.00213623
-0.00152588
-0.00061035
 0.00000000
 0.00030518
 0.00030518
 0.00000000
-0.00030518
-0.00061035
-0.00030518
 0.00000000
 0.00000000
 0.00000000
-0.00061035
-0.00122070
-0.00152588
-0.00122070
-0.00061035
 0.00000000
 0.00000000
 0.00000000
 0.00030518
 0.00061035
 0.00091553
 0.00061035
 0.00000000
-0.00061035
-0.00122070
-0.00122070
-0.00091553
-0.00061035
 0.00000000
 0.00000000
 0.00000000
-0.00030518
-0.00061035
-0.00061035
-0.00030518
 0.00030518
 0.00091553
 0.00091553
 0.00061035
 0.00000000
-0.00030518
-0.00030518
 0.00030518
 0.00061035
 0.00030518
-0.00061035
-0.00152588
-0.00183105
-0.00122070
-0.00061035
 0.00000000
 0.00000000
 0.00000000
 0.00030518
 0.00061035
 0.00091553
 0.00152588
 0.00152588
 0.00183105
 0.00152588
 0.00122070
 0.00061035
 0.00000000
-0.00030518
-0.00030518
-0.00030518
-0.00030518
-0.00061035
-0.00091553
-0.00061035
-0.00030518
 0.00030518
 0.00061035
 0.00030518
-0.00030518
-0.00030518
 0.00000000
 0.00030518
 0.00061035
 0.00030518
-0.00030518
-0.00061035
-0.00091553
-0.00061035
 0.00000000
 0.00030518
 0.00091553
 0.00091553
 0.00091553
 0.00061035
 0.00000000
 0.00000000
 0.00000000
 0.00000000
-0.00030518
-0.00122070
-0.00183105
-0.00183105
-0.00091553
 0.00061035
 0.00152588
 0.00183105
 0.00183105
 0.00122070
 0.00091553
 0.00061035
 0.00030518
 0.00061035
 0.00061035
 0.00061035
 0.00000000
-0.00061035
-0.00091553
-0.00091553
-0.00061035
-0.00061035
-0.00091553
-0.00152588
-0.00183105
-0.00183105
-0.00091553
-0.00030518
 0.00030518
 0.00030518
 0.00000000
 0.00000000
 0.00000000
 0.00030518
 0.00091553
 0.00091553
 0.00091553
 0.00030518
-0.00030518
-0.00061035
-0.00061035
-0.00030518
 0.00000000
 0.00000000
 0.00000000
-0.00030518
-0.00061035
-0.00061035
-0.00030518
 0.00000000
 0.00000000
-0.00061035
-0.00152588
-0.00213623
-0.00213623
-0.00152588
-0.00030518
 0.00030518
 0.00030518
 0.00000000
-0.00061035
-0.00091553
-0.00061035
-0.00030518
-0.00030518
-0.00030518
-0.00091553
-0.00152588
-0.00183105
-0.00183105
-0.00183105
-0.00152588
-0.00122070
-0.00091553
-0.00061035
-0.00030518
-0.00030518
 0.00000000
 0.00030518
 0.00030518
-0.00030518
-0.00091553
-0.00122070
-0.00091553
 0.00000000
 0.00061035
 0.00061035
 0.00030518
-0.00030518
-0.00091553
-0.00091553
-0.00091553
-0.00091553
-0.00091553
-0.00122070
-0.00152588
-0.00152588
-0.00122070
-0.00061035
 0.00000000
 0.00061035
 0.00030518
 0.00000000
-0.00061035
-0.00061035
 0.00000000
 0.00091553
 0.00122070
 0.00091553
 0.00000000
-0.00091553
-0.00183105
-0.00183105
-0.00183105
-0.00122070
-0.00061035
-0.00030518
-0.00061035
-0.00091553
-0.00122070
-0.00091553
-0.00061035
 0.00000000
 0.00000000
-0.00030518
-0.00030518
 0.00000000
 0.00061035
 0.00122070
 0.00122070
 0.00091553
 0.00000000
-0.00030518
-0.00030518
 0.00000000
 0.00030518
 0.00030518
 0.00000000
-0.00030518
-0.00061035
-0.00061035
-0.00030518
 0.00000000
 0.00061035
 0.00061035
 0.00030518
 0.00000000
-0.00030518
 0.00000000
 0.00030518
 0.00030518
 0.00000000
-0.00061035
-0.00091553
-0.00091553
-0.00061035
 0.00030518
 0.00091553
 0.00122070
 0.00061035
 0.00000000
-0.00091553
-0.00122070
-0.00091553
-0.00030518
 0.00000000
 0.00000000
-0.00030518
-0.00030518
 0.00000000
 0.00030518
 0.00061035
 0.00091553
 0.00122070
 0.00122070
 0.00091553
 0.00061035
 0.00030518
 0.00000000
-0.00030518
-0.00061035
-0.00122070
-0.00152588
-0.00122070
-0.00030518
 0.00061035
 0.00122070
 0.00122070
 0.00091553
 0.00030518
 0.00000000
 0.00030518
 0.00061035
 0.00091553
 0.00122070
 0.00122070
 0.00091553
 0.00091553
 0.00061035
 0.00091553
 0.00122070
 0.00122070
 0.00091553
 0.00000000
-0.00061035
-0.00091553
-0.00030518
 0.00061035
 0.00091553
 0.00030518
-0.00061035
-0.00122070
-0.00152588
-0.00091553
-0.00030518
 0.00000000
 0.00030518
 0.00000000
-0.00030518
-0.00061035
-0.00061035
-0.00061035
-0.00030518
 0.00000000
 0.00030518
 0.00030518
 0.00000000
-0.00030518
-0.00030518
-0.00091553
-0.00122070
-0.00183105
-0.00213623
-0.00213623
-0.00152588
-0.00061035
 0.00000000
 0.00030518
 0.00030518
 0.00000000
-0.00030518
-0.00030518
-0.00030518
-0.00030518
-0.00030518
-0.00061035
-0.00122070
-0.00152588
-0.00183105
-0.00183105
-0.00152588
-0.00152588
-0.00183105
-0.00213623
-0.00213623
-0.00152588
-0.00091553
 0.00000000
 0.00030518
 0.00030518
-0.00061035
-0.00122070
-0.00183105
-0.00152588
-0.00091553
 0.00000000
 0.00091553
 0.00091553
 0.00061035
 0.00030518
 0.00000000
-0.00030518
-0.00030518
-0.00030518
-0.00030518
 0.00000000
 0.00000000
 0.00000000
-0.00030518
-0.00091553
-0.00122070
-0.00183105
-0.00183105
-0.00183105
-0.00122070
-0.00030518
 0.00061035
 0.00122070
 0.00061035
-0.00030518
-0.00122070
-0.00183105
-0.00152588
-0.00091553
-0.00030518
 0.00000000
 0.00000000
-0.00061035
-0.00122070
-0.00183105
-0.00152588
-0.00122070
-0.00091553
-0.00091553
-0.00061035
-0.00030518
 0.00030518
 0.00122070
 0.00152588
 0.00152588
 0.00091553
 0.00000000
-0.00061035
-0.00030518
 0.00030518
 0.00091553
 0.00091553
 0.00030518
-0.00061035
-0.00122070
-0.00152588
-0.00152588
-0.00091553
-0.00030518
 0.00030518
 0.00030518
 0.00030518
 0.00000000
-0.00030518
-0.00061035
-0.00091553
-0.00152588
-0.00152588
-0.00122070
-0.00030518
 0.00061035
 0.00122070
 0.00152588
 0.00122070
 0.00061035
 0.00000000
-0.00030518
-0.00030518
 0.00000000
 0.00030518
 0.00030518
 0.00000000
-0.00061035
-0.00091553
-0.00061035
 0.00000000
 0.00061035
 0.00091553
 0.00091553
 0.00091553
 0.00091553
 0.00122070
 0.00152588
 0.00152588
 0.00122070
 0.00061035
 0.00000000
-0.00030518
-0.00030518
 0.00000000
 0.00061035
 0.00061035
 0.00030518
-0.00030518
-0.00122070
-0.00122070
-0.00091553
-0.00030518
 0.00061035
 0.00122070
 0.00183105
 0.00183105
 0.00152588
 0.00091553
 0.00030518
 0.00000000
 0.00000000
 0.00000000
 0.00030518
 0.00030518
 0.00061035
 0.00061035
 0.00091553
 0.00091553
 0.00030518
-0.00030518
-0.00030518
 0.00000000
 0.00061035
 0.00091553
 0.00061035
 0.00030518
 0.00000000
-0.00030518
-0.00061035
-0.00091553
-0.00122070
-0.00091553
-0.00061035
 0.00000000
 0.00030518
 0.00091553
 0.00152588
 0.00183105
 0.00152588
 0.00061035
-0.00061035
-0.00152588
-0.00183105
-0.00122070
-0.00061035
-0.00030518
-0.00030518
-0.00061035
-0.00091553
-0.00091553
-0.00091553
-0.00030518
 0.00000000
 0.00061035
 0.00061035
 0.00061035
 0.00061035
 0.00030518
 0.00000000
-0.00091553
-0.00183105
-0.00274658
-0.00305176
-0.00305176
-0.00274658
-0.00213623
-0.00213623
-0.00213623
-0.00244141
-0.00274658
-0.00274658
-0.00213623
-0.00091553
 0.00030518
 0.00091553
 0.00091553
 0.00000000
-0.00091553
-0.00122070
-0.00122070
-0.00061035
-0.00030518
-0.00030518
-0.00030518
-0.00091553
-0.00091553
-0.00091553
-0.00061035
 0.00000000
 0.00000000
 0.00000000
-0.00061035
-0.00091553
-0.00091553
-0.00030518
 0.00030518
 0.00000000
-0.00061035
-0.00091553
-0.00091553
-0.00061035
 0.00000000
 0.00061035
 0.00091553
 0.00122070
 0.00122070
 0.00061035
 0.00000000
-0.00091553
-0.00183105
-0.00244141
-0.00274658
-0.00274658
-0.00183105
-0.00091553
-0.00030518
 0.00000000
-0.00274658
-0.01647949
-0.05432129
-0.12542725
-0.22583008
-0.33233643
-0.41290283
-0.44372559
-0.42480469
-0.37994385
-0.33660889
-0.30639648
-0.27282715
-0.20568848
-0.08941650
 0.05645752
 0.18524170
 0.25238037
 0.24902344
 0.20629883
 0.16845703
 0.15869141
 0.16906738
 0.17913818
 0.17913818
 0.17822266
 0.18524170
 0.19561768
 0.19531250
 0.17944336
 0.15960693
 0.15197754
 0.15899658
 0.16723633
 0.16387939
 0.14953613
 0.13732910
 0.13641357
 0.14190674
 0.14373779
 0.13671875
 0.12725830
 0.12268066
 0.12359619
 0.12451172
 0.12084961
 0.11413574
 0.10925293
 0.10711670
 0.10559082
 0.10253906
 0.09704590
 0.09063721
 0.08422852
 0.07812500
 0.07232666
 0.06713867
 0.06195068
 0.05493164
 0.04608154
 0.03692627
 0.02990723
 0.02471924
 0.01953125
 0.01190186
 0.00335693
-0.00366211
-0.00732422
-0.00915527
-0.01190186
-0.01617432
-0.02044678
-0.02258301
-0.02258301
-0.02258301
-0.02410889
-0.02655029
-0.02777100
-0.02685547
-0.02502441
-0.02441406
-0.02624512
-0.02868652
-0.02990723
-0.02929688
-0.02868652
-0.02960205
-0.03204346
-0.03540039
-0.03753662
-0.03875732
-0.04028320
-0.04333496
-0.04760742
-0.05157471
-0.05401611
-0.05462646
-0.05523682
-0.05676270
-0.05920410
-0.06164551
-0.06347656
-0.06469727
-0.06561279
-0.06713867
-0.06866455
-0.06896973
-0.06835938
-0.06774902
-0.06713867
-0.06744385
-0.06713867
-0.06622314
-0.06439209
-0.06286621
-0.06134033
-0.06042480
-0.05920410
-0.05737305
-0.05523682
-0.05310059
-0.05187988
-0.05096436
-0.05065918
-0.05035400
-0.05035400
-0.05065918
-0.05126953
-0.05187988
-0.05249023
-0.05310059
-0.05371094
-0.05493164
-0.05615234
-0.05737305
-0.05767822
-0.05737305
-0.05676270
-0.05615234
-0.05584717
-0.05554199
-0.05523682
-0.05462646
-0.05371094
-0.05310059
-0.05218506
-0.05065918
-0.04791260
-0.04455566
-0.04119873
-0.03845215
-0.03601074
-0.03387451
-0.03143311
-0.02960205
-0.02777100
-0.02685547
-0.02593994
-0.02502441
-0.02410889
-0.02349854
-0.02349854
-0.02319336
-0.02288818
-0.02227783
-0.02197266
-0.02227783
-0.02258301
-0.02197266
-0.02075195
-0.01953125
-0.01861572
-0.01861572
-0.01922607
-0.01983643
-0.01983643
-0.01922607
-0.01831055
-0.01678467
-0.01495361
-0.01281738
-0.01098633
-0.00915527
-0.00762939
-0.00549316
-0.00305176
-0.00061035
 0.00213623
 0.00427246
 0.00640869
 0.00823975
 0.00976563
 0.01098633
 0.01159668
 0.01190186
 0.01220703
 0.01251221
 0.01312256
 0.01342773
 0.01373291
 0.01373291
 0.01312256
 0.01251221
 0.01190186
 0.01129150
 0.01098633
 0.01098633
 0.01129150
 0.01159668
 0.01159668
 0.01159668
 0.01190186
 0.01251221
 0.01342773
 0.01464844
 0.01556396
 0.01647949
 0.01800537
 0.02014160
 0.02258301
 0.02532959
 0.02746582
 0.02929688
 0.02960205
 0.02929688
 0.02868652
 0.02807617
 0.02807617
 0.02838135
 0.02929688
 0.02960205
 0.02929688
 0.02899170
 0.02868652
 0.02868652
 0.02868652
 0.02868652
 0.02838135
 0.02807617
 0.02777100
 0.02746582
 0.02716064
 0.02655029
 0.02563477
 0.02441406
 0.02288818
 0.02227783
 0.02258301
 0.02380371
 0.02563477
 0.02716064
 0.02838135
 0.02899170
 0.02929688
 0.02990723
 0.03021240
 0.03112793
 0.03204346
 0.03295898
 0.03387451
 0.03417969
 0.03387451
 0.03356934
 0.03356934
 0.03387451
 0.03356934
 0.03295898
 0.03204346
 0.03112793
 0.03112793
 0.03112793
 0.03143311
 0.03082275
 0.02990723
 0.02807617
 0.02655029
 0.02532959
 0.02441406
 0.02410889
 0.02410889
 0.02441406
 0.02441406
 0.02441406
 0.02410889
 0.02410889
 0.02441406
 0.02502441
 0.02593994
 0.02685547
 0.02716064
 0.02777100
 0.02807617
 0.02807617
 0.02746582
 0.02563477
 0.02380371
 0.02258301
 0.02197266
 0.02258301
 0.02319336
 0.02380371
 0.02410889
 0.02380371
 0.02288818
 0.02166748
 0.02075195
 0.02014160
 0.01983643
 0.01922607
 0.01861572
 0.01739502
 0.01617432
 0.01495361
 0.01403809
 0.01342773
 0.01281738
 0.01220703
 0.01190186
 0.01190186
 0.01251221
 0.01342773
 0.01434326
 0.01464844
 0.01434326
 0.01312256
 0.01190186
 0.01098633
 0.01037598
 0.01037598
 0.01068115
 0.01098633
 0.01068115
 0.01007080
 0.00946045
 0.00854492
 0.00762939
 0.00701904
 0.00671387
 0.00610352
 0.00549316
 0.00488281
 0.00457764
 0.00366211
 0.00305176
 0.00152588
 0.00000000
-0.00122070
-0.00183105
-0.00152588
-0.00091553
 0.00000000
 0.00030518
-0.00030518
-0.00152588
-0.00274658
-0.00427246
-0.00549316
-0.00671387
-0.00823975
-0.01037598
-0.01281738
-0.01617432
-0.01983643
-0.02410889
-0.02868652
-0.03295898
-0.03753662
-0.04180908
-0.04516602
-0.04760742
-0.04882813
-0.04913330
-0.04882813
-0.04821777
-0.04699707
-0.04455566
-0.03997803
-0.03326416
-0.02410889
-0.01312256
-0.00030518
 0.01373291
 0.02899170
 0.04547119
 0.06286621
 0.08087158
 0.09887695
 0.11596680
 0.13153076
 0.14495850
 0.15625000
 0.16479492
 0.16998291
 0.17089844
 0.16754150
 0.15991211
 0.14831543
 0.13336182
 0.11566162
 0.09582520
 0.07263184
 0.04669189
 0.01800537
-0.01251221
-0.04394531
-0.07476807
-0.10437012
-0.13214111
-0.15716553
-0.17913818
-0.19775391
-0.21240234
-0.22247314
-0.22735596
-0.22766113
-0.22308350
-0.21453857
-0.20202637
-0.18585205
-0.16662598
-0.14434814
-0.12023926
-0.09521484
-0.07110596
-0.04791260
-0.02655029
-0.00701904
 0.01098633
 0.02685547
 0.04089355
 0.05187988
 0.06011963
 0.06530762
 0.06805420
 0.06866455
 0.06805420
 0.06683350
 0.06530762
 0.06347656
 0.06103516
 0.05828857
 0.05554199
 0.05249023
 0.04913330
 0.04547119
 0.04119873
 0.03631592
 0.03051758
 0.02441406
 0.01739502
 0.00885010
-0.00183105
-0.01464844
-0.03021240
-0.04760742
-0.06713867
-0.08758545
-0.10894775
-0.13061523
-0.15228271
-0.17303467
-0.19287109
-0.21026611
-0.22491455
-0.23559570
-0.24169922
-0.24261475
-0.23834229
-0.22857666
-0.21301270
-0.19104004
-0.16265869
-0.12878418
-0.09094238
-0.05035400
-0.00701904
 0.03906250
 0.08728027
 0.13549805
 0.18218994
 0.22644043
 0.26763916
 0.30548096
 0.33782959
 0.36193848
 0.37719727
 0.38452148
 0.38452148
 0.37689209
 0.36010742
 0.33386230
 0.29968262
 0.26062012
 0.21820068
 0.17211914
 0.12298584
 0.07171631
 0.02014160
-0.02899170
-0.07476807
-0.11688232
-0.15502930
-0.18859863
-0.21636963
-0.23834229
-0.25390625
-0.26336670
-0.26672363
-0.26489258
-0.25878906
-0.24932861
-0.23681641
-0.22216797
-0.20538330
-0.18798828
-0.17028809
-0.15319824
-0.13732910
-0.12268066
-0.10955811
-0.09735107
-0.08666992
-0.07751465
-0.07019043
-0.06500244
-0.06134033
-0.05828857
-0.05523682
-0.05096436
-0.04547119
-0.03906250
-0.03204346
-0.02410889
-0.01556396
-0.00579834
 0.00549316
 0.01800537
 0.03143311
 0.04516602
 0.05889893
 0.07202148
 0.08422852
 0.09521484
 0.10467529
 0.11260986
 0.11810303
 0.12145996
 0.12268066
 0.12207031
 0.12054443
 0.11718750
 0.11291504
 0.10650635
 0.09826660
 0.08880615
 0.07873535
 0.06835938
 0.05889893
 0.04943848
 0.04058838
 0.03173828
 0.02349854
 0.01586914
 0.00946045
 0.00366211
-0.00152588
-0.00671387
-0.01190186
-0.01739502
-0.02380371
-0.03051758
-0.03784180
-0.04516602
-0.05340576
-0.06317139
-0.07446289
-0.08605957
-0.09704590
-0.10589600
-0.11230469
-0.11566162
-0.11505127
-0.10986328
-0.09918213
-0.08270264
-0.05981445
-0.02960205
 0.00793457
 0.05187988
 0.10131836
 0.15533447
 0.21331787
 0.27496338
 0.33782959
 0.39947510
 0.45684814
 0.50781250
 0.55084229
 0.58532715
 0.60943604
 0.62164307
 0.61981201
 0.60302734
 0.57006836
 0.52062988
 0.45593262
 0.37689209
 0.28564453
 0.18402100
 0.07354736
-0.04394531
-0.16540527
-0.28900146
-0.41107178
-0.52856445
-0.63781738
-0.73455811
-0.81665039
-0.88165283
-0.92834473
-0.95489502
-0.95947266
-0.94177246
-0.90240479
-0.84289551
-0.76477051
-0.66894531
-0.55755615
-0.43365479
-0.30151367
-0.16448975
-0.02563477
 0.11169434
 0.24444580
 0.36773682
 0.47760010
 0.56976318
 0.64178467
 0.69183350
 0.71868896
 0.72235107
 0.70312500
 0.66223145
 0.60150146
 0.52337646
 0.43060303
 0.32623291
 0.21423340
 0.09887695
-0.01586914
-0.12634277
-0.23010254
-0.32501221
-0.40863037
-0.47882080
-0.53344727
-0.57037354
-0.58929443
-0.58990479
-0.57281494
-0.53955078
-0.49133301
-0.42968750
-0.35675049
-0.27465820
-0.18524170
-0.09094238
 0.00518799
 0.10101318
 0.19470215
 0.28442383
 0.36834717
 0.44433594
 0.50994873
 0.56274414
 0.60241699
 0.62957764
 0.64422607
 0.64636230
 0.63598633
 0.61431885
 0.58258057
 0.54199219
 0.49255371
 0.43487549
 0.37078857
 0.30242920
 0.23132324
 0.15930176
 0.08605957
 0.01251221
-0.06103516
-0.13244629
-0.20172119
-0.26916504
-0.33477783
-0.39764404
-0.45715332
-0.51208496
-0.56213379
-0.60791016
-0.64849854
-0.68298340
-0.71136475
-0.73364258
-0.74981689
-0.75988770
-0.76171875
-0.75469971
-0.73852539
-0.71411133
-0.68145752
-0.63995361
-0.58990479
-0.53100586
-0.46447754
-0.39154053
-0.31311035
-0.22949219
-0.14251709
-0.05279541
 0.03875732
 0.13153076
 0.22491455
 0.31768799
 0.40649414
 0.48919678
 0.56457520
 0.63293457
 0.69396973
 0.74737549
 0.79193115
 0.82672119
 0.85052490
 0.86334229
 0.86486816
 0.85571289
 0.83618164
 0.80657959
 0.76721191
 0.71807861
 0.66009521
 0.59448242
 0.52276611
 0.44616699
 0.36590576
 0.28320313
 0.20080566
 0.12084961
 0.04486084
-0.02563477
-0.08941650
-0.14434814
-0.18951416
-0.22338867
-0.24627686
-0.25787354
-0.25787354
-0.24566650
-0.22186279
-0.18676758
-0.14160156
-0.08789063
-0.02685547
 0.03845215
 0.10559082
 0.17303467
 0.23895264
 0.30212402
 0.35919189
 0.40649414
 0.44128418
 0.46234131
 0.46905518
 0.45989990
 0.43273926
 0.38635254
 0.32104492
 0.23895264
 0.14251709
 0.03417969
-0.08514404
-0.21423340
-0.35064697
-0.49102783
-0.63049316
-0.76354980
-0.88531494
-0.99182129
-1.07940674
-1.14440918
-1.18316650
-1.19415283
-1.17584229
-1.12762451
-1.04797363
-0.93719482
-0.79681396
-0.63049316
-0.44311523
-0.23864746
-0.01983643
 0.21026611
 0.44586182
 0.67871094
 0.90026855
 1.10351563
 1.28387451
 1.43707275
 1.55883789
 1.64459229
 1.69097900
 1.69677734
 1.66168213
 1.58691406
 1.47399902
 1.32507324
 1.14349365
 0.93414307
 0.70373535
 0.45867920
 0.20599365
-0.04821777
-0.29815674
-0.53833008
-0.76324463
-0.96710205
-1.14410400
-1.29089355
-1.40411377
-1.48223877
-1.52435303
-1.53106689
-1.50360107
-1.44470215
-1.35772705
-1.24542236
-1.11175537
-0.96038818
-0.79589844
-0.62438965
-0.45166016
-0.28289795
-0.12207031
 0.02838135
 0.16632080
 0.28900146
 0.39398193
 0.47821045
 0.54138184
 0.58471680
 0.61004639
 0.61889648
 0.61187744
 0.59173584
 0.56060791
 0.52185059
 0.47790527
 0.42968750
 0.37841797
 0.32592773
 0.27404785
 0.22338867
 0.17486572
 0.12725830
 0.08087158
 0.03540039
-0.00946045
-0.05432129
-0.09979248
-0.14556885
-0.19134521
-0.23773193
-0.28533936
-0.33508301
-0.38635254
-0.43884277
-0.49102783
-0.54229736
-0.59143066
-0.63751221
-0.67840576
-0.71289063
-0.74005127
-0.75897217
-0.76965332
-0.77087402
-0.76202393
-0.74218750
-0.71136475
-0.67016602
-0.61889648
-0.55908203
-0.49194336
-0.41900635
-0.34149170
-0.26000977
-0.17486572
-0.08758545
 0.00091553
 0.09063721
 0.18066406
 0.27069092
 0.35980225
 0.44616699
 0.52886963
 0.60729980
 0.68054199
 0.74829102
 0.80963135
 0.86334229
 0.90820313
 0.94299316
 0.96649170
 0.97839355
 0.97808838
 0.96618652
 0.94238281
 0.90637207
 0.85906982
 0.80047607
 0.73242188
 0.65582275
 0.57220459
 0.48278809
 0.38909912
 0.29357910
 0.19866943
 0.10650635
 0.01861572
-0.06225586
-0.13427734
-0.19470215
-0.24261475
-0.27679443
-0.29724121
-0.30364990
-0.29632568
-0.27587891
-0.24169922
-0.19439697
-0.13580322
-0.06866455
 0.00396729
 0.07812500
 0.15167236
 0.22247314
 0.28747559
 0.34423828
 0.38879395
 0.41961670
 0.43457031
 0.43365479
 0.41534424
 0.37933350
 0.32623291
 0.25787354
 0.17700195
 0.08544922
-0.01373291
-0.11810303
-0.22552490
-0.33264160
-0.43518066
-0.53009033
-0.61248779
-0.67993164
-0.72906494
-0.75866699
-0.76721191
-0.75347900
-0.71716309
-0.65948486
-0.58227539
-0.48858643
-0.38177490
-0.26519775
-0.14312744
-0.01861572
 0.10406494
 0.22186279
 0.33111572
 0.42724609
 0.50598145
 0.56427002
 0.60089111
 0.61492920
 0.60729980
 0.57739258
 0.52642822
 0.45532227
 0.36621094
 0.26306152
 0.14892578
 0.02716064
-0.09887695
-0.22613525
-0.35064697
-0.46752930
-0.57250977
-0.66101074
-0.72937012
-0.77606201
-0.79925537
-0.79864502
-0.77331543
-0.72448730
-0.65277100
-0.56060791
-0.45104980
-0.32806396
-0.19561768
-0.05767822
 0.08361816
 0.22491455
 0.36193848
 0.48980713
 0.60455322
 0.70251465
 0.78216553
 0.84197998
 0.88134766
 0.89935303
 0.89538574
 0.87005615
 0.82489014
 0.76110840
 0.68023682
 0.58471680
 0.47698975
 0.36132813
 0.24078369
 0.11901855
-0.00152588
-0.11871338
-0.23040771
-0.33447266
-0.42877197
-0.51055908
-0.57861328
-0.63140869
-0.66894531
-0.69152832
-0.69885254
-0.69183350
-0.67138672
-0.63903809
-0.59600830
-0.54473877
-0.48675537
-0.42358398
-0.35766602
-0.29113770
-0.22644043
-0.16418457
-0.10559082
-0.05157471
-0.00366211
 0.03723145
 0.06958008
 0.09307861
 0.10681152
 0.10986328
 0.10192871
 0.08209229
 0.05157471
 0.01098633
-0.03845215
-0.09582520
-0.16052246
-0.23101807
-0.30609131
-0.38330078
-0.46081543
-0.53588867
-0.60699463
-0.67230225
-0.72998047
-0.77850342
-0.81573486
-0.83923340
-0.84686279
-0.83801270
-0.81146240
-0.76538086
-0.69854736
-0.61065674
-0.50262451
-0.37597656
-0.23132324
-0.06927490
 0.10925293
 0.30059814
 0.49957275
 0.70098877
 0.90026855
 1.09436035
 1.27838135
 1.44775391
 1.59698486
 1.72241211
 1.82220459
 1.89300537
 1.93206787
 1.93756104
 1.90795898
 1.84448242
 1.74835205
 1.62200928
 1.46667480
 1.28509521
 1.08062744
 0.85754395
 0.62042236
 0.37506104
 0.12725830
-0.11718750
-0.35339355
-0.57708740
-0.78186035
-0.96282959
-1.11450195
-1.23413086
-1.31896973
-1.36779785
-1.37939453
-1.35406494
-1.29364014
-1.20117188
-1.07971191
-0.93170166
-0.76232910
-0.57861328
-0.38757324
-0.19531250
-0.00579834
 0.17730713
 0.34881592
 0.50140381
 0.62896729
 0.72784424
 0.79650879
 0.83404541
 0.83953857
 0.81329346
 0.75714111
 0.67352295
 0.56640625
 0.43914795
 0.29663086
 0.14465332
-0.01129150
-0.16693115
-0.31738281
-0.45928955
-0.58685303
-0.69519043
-0.78125000
-0.84320068
-0.87982178
-0.89111328
-0.87768555
-0.84167480
-0.78613281
-0.71289063
-0.62469482
-0.52520752
-0.41900635
-0.31036377
-0.20233154
-0.09765625
 0.00091553
 0.08911133
 0.16418457
 0.22552490
 0.27343750
 0.30761719
 0.32653809
 0.32867432
 0.31494141
 0.28839111
 0.25451660
 0.21575928
 0.17395020
 0.13061523
 0.08758545
 0.04821777
 0.01525879
-0.00976563
-0.02624512
-0.03387451
-0.03234863
-0.02197266
-0.00457764
 0.01831055
 0.04516602
 0.07476807
 0.10498047
 0.13366699
 0.15838623
 0.17791748
 0.19073486
 0.19653320
 0.19409180
 0.18280029
 0.16326904
 0.13641357
 0.10375977
 0.06774902
 0.02990723
-0.00732422
-0.04150391
-0.07049561
-0.09216309
-0.10467529
-0.10711670
-0.09796143
-0.07629395
-0.04211426
 0.00335693
 0.05889893
 0.12237549
 0.19256592
 0.26763916
 0.34454346
 0.41900635
 0.48675537
 0.54382324
 0.58746338
 0.61523438
 0.62438965
 0.61248779
 0.57800293
 0.51971436
 0.43792725
 0.33386230
 0.21026611
 0.07019043
-0.08331299
-0.24627686
-0.41503906
-0.58410645
-0.74707031
-0.89721680
-1.02905273
-1.13830566
-1.22161865
-1.27532959
-1.29638672
-1.28356934
-1.23687744
-1.15692139
-1.04461670
-0.90301514
-0.73669434
-0.55175781
-0.35400391
-0.14923096
 0.05889893
 0.26550293
 0.46356201
 0.64544678
 0.80383301
 0.93414307
 1.03393555
 1.10076904
 1.13250732
 1.12884521
 1.08978271
 1.01806641
 0.91705322
 0.79010010
 0.64178467
 0.47729492
 0.30426025
 0.12908936
-0.04272461
-0.20690918
-0.35797119
-0.49041748
-0.59814453
-0.67718506
-0.72479248
-0.74035645
-0.72357178
-0.67382813
-0.59326172
-0.48553467
-0.35522461
-0.20660400
-0.04364014
 0.13031006
 0.30975342
 0.48706055
 0.65429688
 0.80505371
 0.93505859
 1.04064941
 1.11846924
 1.16607666
 1.18164063
 1.16546631
 1.11907959
 1.04522705
 0.94665527
 0.82580566
 0.68664551
 0.53405762
 0.37353516
 0.21118164
 0.05187988
-0.10040283
-0.24230957
-0.37109375
-0.48339844
-0.57708740
-0.64971924
-0.70037842
-0.72906494
-0.73577881
-0.72235107
-0.69091797
-0.64392090
-0.58441162
-0.51544189
-0.44067383
-0.36437988
-0.29022217
-0.22186279
-0.16204834
-0.11230469
-0.07415771
-0.04882813
-0.03662109
-0.03845215
-0.05401611
-0.08148193
-0.11871338
-0.16296387
-0.21179199
-0.26336670
-0.31616211
-0.36743164
-0.41412354
-0.45349121
-0.48431396
-0.50659180
-0.51971436
-0.52368164
-0.51727295
-0.50109863
-0.47485352
-0.43975830
-0.39672852
-0.34698486
-0.29266357
-0.23498535
-0.17517090
-0.11322021
-0.04943848
 0.01495361
 0.07781982
 0.13732910
 0.19317627
 0.24536133
 0.29418945
 0.33905029
 0.37811279
 0.41107178
 0.43701172
 0.45715332
 0.47210693
 0.48156738
 0.48522949
 0.48339844
 0.47607422
 0.46295166
 0.44403076
 0.41778564
 0.38391113
 0.34301758
 0.29693604
 0.24719238
 0.19500732
 0.14038086
 0.08392334
 0.02593994
-0.03143311
-0.08636475
-0.13732910
-0.18280029
-0.22186279
-0.25390625
-0.27954102
-0.29968262
-0.31463623
-0.32440186
-0.32928467
-0.32867432
-0.32257080
-0.31250000
-0.29968262
-0.28533936
-0.26947021
-0.25299072
-0.23590088
-0.21881104
-0.20263672
-0.18798828
-0.17456055
-0.16296387
-0.15228271
-0.14343262
-0.13610840
-0.13092041
-0.12725830
-0.12390137
-0.11962891
-0.11413574
-0.10681152
-0.09735107
-0.08544922
-0.07049561
-0.05249023
-0.03143311
-0.00762939
 0.01770020
 0.04394531
 0.07019043
 0.09521484
 0.11810303
 0.13854980
 0.15686035
 0.17211914
 0.18402100
 0.19195557
 0.19470215
 0.19317627
 0.18798828
 0.18035889
 0.17059326
 0.15899658
 0.14587402
 0.13214111
 0.11901855
 0.10650635
 0.09552002
 0.08697510
 0.08148193
 0.07995605
 0.08300781
 0.09033203
 0.10284424
 0.12145996
 0.14526367
 0.17272949
 0.20263672
 0.23437500
 0.26824951
 0.30395508
 0.33843994
 0.36926270
 0.39489746
 0.41473389
 0.42877197
 0.43640137
 0.43670654
 0.42938232
 0.41595459
 0.39764404
 0.37475586
 0.34729004
 0.31646729
 0.28472900
 0.25482178
 0.22735596
 0.20233154
 0.17852783
 0.15625000
 0.13580322
 0.11810303
 0.10375977
 0.09277344
 0.08453369
 0.07843018
 0.07385254
 0.06927490
 0.06378174
 0.05676270
 0.04760742
 0.03540039
 0.01983643
 0.00000000
-0.02410889
-0.05340576
-0.08758545
-0.12573242
-0.16601563
-0.20751953
-0.24932861
-0.29113770
-0.33111572
-0.36590576
-0.39306641
-0.41076660
-0.41992188
-0.42083740
-0.41442871
-0.39947510
-0.37597656
-0.34393311
-0.30487061
-0.25939941
-0.20904541
-0.15441895
-0.09704590
-0.03753662
 0.02288818
 0.08300781
 0.14129639
 0.19653320
 0.24841309
 0.29693604
 0.34057617
 0.37780762
 0.40588379
 0.42419434
 0.43273926
 0.43212891
 0.42144775
 0.40008545
 0.36773682
 0.32531738
 0.27526855
 0.21850586
 0.15502930
 0.08483887
 0.00823975
-0.07232666
-0.15441895
-0.23742676
-0.32043457
-0.40252686
-0.48309326
-0.55969238
-0.63079834
-0.69488525
-0.75103760
-0.79772949
-0.83312988
-0.85571289
-0.86456299
-0.85815430
-0.83587646
-0.79772949
-0.74432373
-0.67626953
-0.59448242
-0.50018311
-0.39550781
-0.28228760
-0.16296387
-0.03906250
 0.08758545
 0.21392822
 0.33538818
 0.44799805
 0.54840088
 0.63385010
 0.70190430
 0.75042725
 0.77819824
 0.78308105
 0.76538086
 0.72570801
 0.66467285
 0.58410645
 0.48614502
 0.37414551
 0.25146484
 0.12268066
-0.00762939
-0.13519287
-0.25604248
-0.36712646
-0.46539307
-0.54809570
-0.61279297
-0.65734863
-0.68054199
-0.68237305
-0.66375732
-0.62713623
-0.57434082
-0.50781250
-0.43060303
-0.34667969
-0.25909424
-0.17150879
-0.08666992
-0.00793457
 0.06225586
 0.12084961
 0.16601563
 0.19622803
 0.21057129
 0.20874023
 0.19012451
 0.15563965
 0.10711670
 0.04730225
-0.02014160
-0.09124756
-0.16174316
-0.22949219
-0.29174805
-0.34545898
-0.38665771
-0.41137695
-0.41748047
-0.40435791
-0.37200928
-0.32165527
-0.25451660
-0.17150879
-0.07507324
 0.03173828
 0.14648438
 0.26458740
 0.38177490
 0.49285889
 0.59417725
 0.68176270
 0.75378418
 0.80871582
 0.84442139
 0.85906982
 0.85144043
 0.82214355
 0.77301025
 0.70648193
 0.62561035
 0.53253174
 0.43090820
 0.32440186
 0.21697998
 0.11352539
 0.01647949
-0.07110596
-0.14617920
-0.20568848
-0.24719238
-0.27008057
-0.27435303
-0.26123047
-0.23101807
-0.18402100
-0.12237549
-0.04943848
 0.03143311
 0.11810303
 0.20874023
 0.30151367
 0.39245605
 0.47637939
 0.54840088
 0.60638428
 0.64941406
 0.67657471
 0.68664551
 0.67810059
 0.65032959
 0.60455322
 0.54229736
 0.46508789
 0.37536621
 0.27587891
 0.17059326
 0.06347656
-0.04211426
-0.14404297
-0.23986816
-0.32623291
-0.40069580
-0.46081543
-0.50567627
-0.53527832
-0.55023193
-0.55114746
-0.53863525
-0.51330566
-0.47607422
-0.42816162
-0.37231445
-0.31036377
-0.24475098
-0.17639160
-0.10681152
-0.03723145
 0.02960205
 0.09185791
 0.14770508
 0.19561768
 0.23437500
 0.26306152
 0.28106689
 0.28778076
 0.28411865
 0.27038574
 0.24688721
 0.21423340
 0.17425537
 0.12878418
 0.07995605
 0.02899170
-0.02319336
-0.07507324
-0.12603760
-0.17395020
-0.21789551
-0.25756836
-0.29357910
-0.32592773
-0.35461426
-0.37780762
-0.39398193
-0.40313721
-0.40618896
-0.40405273
-0.39672852
-0.38391113
-0.36407471
-0.33782959
-0.30670166
-0.27221680
-0.23468018
-0.19378662
-0.15014648
-0.10437012
-0.05828857
-0.01251221
 0.03295898
 0.07720947
 0.11993408
 0.15960693
 0.19470215
 0.22460938
 0.24871826
 0.26611328
 0.27587891
 0.27740479
 0.27008057
 0.25421143
 0.22918701
 0.19561768
 0.15411377
 0.10559082
 0.05157471
-0.00701904
-0.06835938
-0.13061523
-0.19134521
-0.24963379
-0.30364990
-0.35247803
-0.39489746
-0.43029785
-0.45776367
-0.47790527
-0.49072266
-0.49621582
-0.49499512
-0.48736572
-0.47515869
-0.45837402
-0.43823242
-0.41473389
-0.38818359
-0.35980225
-0.33020020
-0.30151367
-0.27435303
-0.24993896
-0.22796631
-0.20812988
-0.19012451
-0.17425537
-0.16082764
-0.15045166
-0.14221191
-0.13458252
-0.12542725
-0.11383057
-0.09887695
-0.07873535
-0.05218506
-0.01800537
 0.02380371
 0.07324219
 0.13000488
 0.19378662
 0.26458740
 0.34027100
 0.41900635
 0.49774170
 0.57403564
 0.64575195
 0.70983887
 0.76385498
 0.80505371
 0.83160400
 0.84228516
 0.83587646
 0.81237793
 0.77056885
 0.71105957
 0.63354492
 0.53985596
 0.43243408
 0.31494141
 0.19104004
 0.06439209
-0.06225586
-0.18676758
-0.30487061
-0.41229248
-0.50415039
-0.57678223
-0.62805176
-0.65704346
-0.66223145
-0.64300537
-0.59875488
-0.53009033
-0.43914795
-0.32867432
-0.20141602
-0.06011963
 0.09216309
 0.25085449
 0.41046143
 0.56610107
 0.71197510
 0.84411621
 0.95794678
 1.05010986
 1.11724854
 1.15692139
 1.16729736
 1.14746094
 1.09802246
 1.01959229
 0.91461182
 0.78552246
 0.63598633
 0.47088623
 0.29510498
 0.11444092
-0.06591797
-0.24230957
-0.41046143
-0.56579590
-0.70281982
-0.81665039
-0.90362549
-0.96252441
-0.99334717
-0.99731445
-0.97473145
-0.92681885
-0.85571289
-0.76446533
-0.65704346
-0.53771973
-0.41076660
-0.28045654
-0.15045166
-0.02441406
 0.09521484
 0.20568848
 0.30364990
 0.38482666
 0.44677734
 0.48767090
 0.50903320
 0.51208496
 0.49713135
 0.46508789
 0.41595459
 0.35217285
 0.27648926
 0.19256592
 0.10375977
 0.01342773
-0.07598877
-0.16204834
-0.24291992
-0.31707764
-0.38238525
-0.43731689
-0.48065186
-0.51208496
-0.53161621
-0.53985596
-0.53710938
-0.52337646
-0.50048828
-0.46905518
-0.43090820
-0.38726807
-0.33905029
-0.28900146
-0.23773193
-0.18676758
-0.13610840
-0.08544922
-0.03601074
 0.01068115
 0.05310059
 0.09124756
 0.12573242
 0.15777588
 0.18676758
 0.21240234
 0.23498535
 0.25604248
 0.27862549
 0.30364990
 0.32989502
 0.35461426
 0.37658691
 0.39611816
 0.41381836
 0.42938232
 0.44128418
 0.44769287
 0.44799805
 0.44219971
 0.42907715
 0.40679932
 0.37414551
 0.33142090
 0.28076172
 0.22369385
 0.16143799
 0.09307861
 0.01983643
-0.05737305
-0.13580322
-0.21484375
-0.29357910
-0.37170410
-0.44647217
-0.51513672
-0.57525635
-0.62500000
-0.66345215
-0.68969727
-0.70312500
-0.70373535
-0.69152832
-0.66650391
-0.62805176
-0.57647705
-0.51330566
-0.44006348
-0.35949707
-0.27221680
-0.18035889
-0.08544922
 0.01037598
 0.10467529
 0.19622803
 0.28320313
 0.36376953
 0.43487549
 0.49407959
 0.54107666
 0.57556152
 0.59692383
 0.60394287
 0.59600830
 0.57434082
 0.54107666
 0.49896240
 0.44891357
 0.39306641
 0.33264160
 0.27038574
 0.20782471
 0.14709473
 0.08941650
 0.03570557
-0.01159668
-0.05249023
-0.08605957
-0.11260986
-0.13214111
-0.14495850
-0.15136719
-0.15197754
-0.14770508
-0.13916016
-0.12756348
-0.11260986
-0.09582520
-0.07812500
-0.06011963
-0.04302979
-0.02746582
-0.01373291
-0.00183105
 0.00762939
 0.01556396
 0.02197266
 0.02807617
 0.03387451
 0.03936768
 0.04516602
 0.05096436
 0.05645752
 0.06286621
 0.06958008
 0.07690430
 0.08422852
 0.09094238
 0.09704590
 0.10223389
 0.10589600
 0.10742188
 0.10528564
 0.09918213
 0.08880615
 0.07476807
 0.05706787
 0.03601074
 0.01190186
-0.01556396
-0.04577637
-0.07873535
-0.11444092
-0.15167236
-0.18920898
-0.22583008
-0.26092529
-0.29388428
-0.32409668
-0.34942627
-0.36804199
-0.37902832
-0.38238525
-0.37780762
-0.36529541
-0.34423828
-0.31524658
-0.27923584
-0.23742676
-0.19134521
-0.14190674
-0.09094238
-0.04089355
 0.00579834
 0.04791260
 0.08453369
 0.11444092
 0.13763428
 0.15319824
 0.16021729
 0.15869141
 0.14831543
 0.12939453
 0.10314941
 0.07080078
 0.03387451
-0.00701904
-0.04943848
-0.09216309
-0.13214111
-0.16815186
-0.19805908
-0.22094727
-0.23498535
-0.23895264
-0.23254395
-0.21392822
-0.18310547
-0.13916016
-0.08300781
-0.01708984
 0.05706787
 0.13702393
 0.22247314
 0.31158447
 0.40191650
 0.48980713
 0.57159424
 0.64483643
 0.70831299
 0.75988770
 0.79803467
 0.82061768
 0.82611084
 0.81420898
 0.78521729
 0.73944092
 0.67718506
 0.59906006
 0.50659180
 0.40161133
 0.28564453
 0.16113281
 0.03143311
-0.10131836
-0.23498535
-0.36712646
-0.49499512
-0.61492920
-0.72387695
-0.81848145
-0.89721680
-0.95916748
-1.00341797
-1.02844238
-1.03332520
-1.01837158
-0.98449707
-0.93261719
-0.86395264
-0.78063965
-0.68450928
-0.57891846
-0.46722412
-0.35217285
-0.23620605
-0.12115479
-0.00885010
 0.09887695
 0.19989014
 0.29235840
 0.37384033
 0.44189453
 0.49499512
 0.53253174
 0.55541992
 0.56396484
 0.55877686
 0.54138184
 0.51300049
 0.47576904
 0.43121338
 0.38146973
 0.32897949
 0.27679443
 0.22827148
 0.18524170
 0.14953613
 0.12115479
 0.10101318
 0.08972168
 0.08758545
 0.09399414
 0.10833740
 0.12908936
 0.15533447
 0.18615723
 0.22003174
 0.25634766
 0.29327393
 0.32867432
 0.36071777
 0.38757324
 0.40740967
 0.41961670
 0.42388916
 0.41961670
 0.40618896
 0.38299561
 0.35003662
 0.30883789
 0.26123047
 0.20874023
 0.15228271
 0.09277344
 0.03082275
-0.03173828
-0.09246826
-0.14862061
-0.19927979
-0.24475098
-0.28472900
-0.31982422
-0.34881592
-0.37078857
-0.38513184
-0.39215088
-0.39306641
-0.38818359
-0.37841797
-0.36315918
-0.34271240
-0.31890869
-0.29357910
-0.26763916
-0.24169922
-0.21514893
-0.18768311
-0.16021729
-0.13366699
-0.10864258
-0.08605957
-0.06561279
-0.04791260
-0.03295898
-0.02075195
-0.01129150
-0.00396729
 0.00122070
 0.00335693
 0.00213623
-0.00183105
-0.00823975
-0.01770020
-0.02960205
-0.04425049
-0.06164551
-0.08117676
-0.10223389
-0.12481689
-0.14770508
-0.16998291
-0.19134521
-0.21057129
-0.22705078
-0.24078369
-0.25085449
-0.25695801
-0.25756836
-0.25268555
-0.24169922
-0.22552490
-0.20385742
-0.17639160
-0.14373779
-0.10620117
-0.06530762
-0.02136230
 0.02532959
 0.07354736
 0.12176514
 0.16784668
 0.21087646
 0.25054932
 0.28717041
 0.31890869
 0.34423828
 0.36071777
 0.36895752
 0.36956787
 0.36315918
 0.34912109
 0.32684326
 0.29724121
 0.26275635
 0.22521973
 0.18646240
 0.14648438
 0.10559082
 0.06500244
 0.02716064
-0.00701904
-0.03570557
-0.05767822
-0.07293701
-0.08026123
-0.08026123
-0.07324219
-0.05981445
-0.03997803
-0.01495361
 0.01403809
 0.04516602
 0.07690430
 0.10681152
 0.13397217
 0.15625000
 0.17333984
 0.18493652
 0.19012451
 0.18890381
 0.18066406
 0.16448975
 0.14129639
 0.11199951
 0.07781982
 0.03936768
-0.00183105
-0.04516602
-0.08911133
-0.13214111
-0.17303467
-0.20996094
-0.24169922
-0.26855469
-0.29083252
-0.30853271
-0.32135010
-0.32745361
-0.32592773
-0.31707764
-0.30334473
-0.28625488
-0.26672363
-0.24475098
-0.21942139
-0.19104004
-0.15991211
-0.12786865
-0.09521484
-0.06256104
-0.03021240
 0.00152588
 0.03204346
 0.06103516
 0.08758545
 0.11169434
 0.13336182
 0.15258789
 0.16906738
 0.18341064
 0.19592285
 0.20721436
 0.21667480
 0.22460938
 0.23040771
 0.23406982
 0.23620605
 0.23712158
 0.23712158
 0.23559570
 0.23254395
 0.22766113
 0.22125244
 0.21301270
 0.20324707
 0.19165039
 0.17852783
 0.16357422
 0.14709473
 0.12969971
 0.11138916
 0.09246826
 0.07293701
 0.05340576
 0.03387451
 0.01464844
-0.00335693
-0.01953125
-0.03326416
-0.04364014
-0.05096436
-0.05523682
-0.05737305
-0.05737305
-0.05615234
-0.05340576
-0.05035400
-0.04669189
-0.04394531
-0.04302979
-0.04394531
-0.04699707
-0.05218506
-0.05920410
-0.06774902
-0.07812500
-0.09002686
-0.10253906
-0.11444092
-0.12451172
-0.13214111
-0.13671875
-0.13793945
-0.13580322
-0.12969971
-0.11962891
-0.10498047
-0.08544922
-0.06103516
-0.03204346
 0.00091553
 0.03692627
 0.07446289
 0.11230469
 0.14862061
 0.18249512
 0.21209717
 0.23529053
 0.25085449
 0.25756836
 0.25451660
 0.24108887
 0.21636963
 0.17944336
 0.13000488
 0.06927490
-0.00091553
-0.07843018
-0.16174316
-0.24902344
-0.33905029
-0.42907715
-0.51605225
-0.59692383
-0.66925049
-0.73028564
-0.77728271
-0.80780029
-0.82061768
-0.81512451
-0.79101563
-0.74737549
-0.68420410
-0.60211182
-0.50354004
-0.39184570
-0.27008057
-0.14160156
-0.00823975
 0.12725830
 0.26092529
 0.38909912
 0.50598145
 0.60760498
 0.69061279
 0.75256348
 0.79284668
 0.81115723
 0.80688477
 0.78033447
 0.73303223
 0.66650391
 0.58288574
 0.48492432
 0.37536621
 0.25848389
 0.13854980
 0.01983643
-0.09429932
-0.20080566
-0.29693604
-0.37872314
-0.44403076
-0.49102783
-0.51818848
-0.52520752
-0.51147461
-0.47790527
-0.42633057
-0.35858154
-0.27801514
-0.18768311
-0.09094238
 0.00915527
 0.10955811
 0.20751953
 0.30029297
 0.38452148
 0.45623779
 0.51300049
 0.55419922
 0.57922363
 0.58898926
 0.58349609
 0.56365967
 0.53039551
 0.48522949
 0.42999268
 0.36651611
 0.29785156
 0.22735596
 0.15808105
 0.09185791
 0.02929688
-0.02960205
-0.08300781
-0.12878418
-0.16632080
-0.19531250
-0.21606445
-0.23010254
-0.23773193
-0.24017334
-0.23925781
-0.23620605
-0.23193359
-0.22705078
-0.22247314
-0.21972656
-0.21911621
-0.22094727
-0.22521973
-0.23101807
-0.23864746
-0.24749756
-0.25665283
-0.26428223
-0.26947021
-0.27069092
-0.26733398
-0.25756836
-0.24139404
-0.21789551
-0.18676758
-0.14801025
-0.10162354
-0.04760742
 0.01190186
 0.07537842
 0.14221191
 0.21118164
 0.28106689
 0.34912109
 0.41259766
 0.46875000
 0.51483154
 0.54992676
 0.57250977
 0.58074951
 0.57434082
 0.55236816
 0.51544189
 0.46386719
 0.39764404
 0.31829834
 0.22857666
 0.13092041
 0.02899170
-0.07476807
-0.17730713
-0.27557373
-0.36712646
-0.44860840
-0.51757813
-0.57220459
-0.60974121
-0.62896729
-0.62896729
-0.60913086
-0.57006836
-0.51269531
-0.43884277
-0.35064697
-0.25085449
-0.14160156
-0.02593994
 0.09429932
 0.21636963
 0.33691406
 0.45166016
 0.55664063
 0.64758301
 0.72204590
 0.77789307
 0.81390381
 0.82855225
 0.82153320
 0.79284668
 0.74310303
 0.67413330
 0.58685303
 0.48339844
 0.36682129
 0.24108887
 0.11077881
-0.02044678
-0.14953613
-0.27526855
-0.39398193
-0.50323486
-0.59906006
-0.67932129
-0.74249268
-0.78887939
-0.81848145
-0.83190918
-0.82885742
-0.81024170
-0.77728271
-0.73211670
-0.67657471
-0.61309814
-0.54382324
-0.47088623
-0.39672852
-0.32379150
-0.25299072
-0.18554688
-0.12268066
-0.06561279
-0.01525879
 0.02838135
 0.06561279
 0.09643555
 0.12176514
 0.14129639
 0.15563965
 0.16601563
 0.17364502
 0.17974854
 0.18402100
 0.18676758
 0.18737793
 0.18646240
 0.18402100
 0.18035889
 0.17547607
 0.16906738
 0.16204834
 0.15380859
 0.14404297
 0.13244629
 0.11871338
 0.10345459
 0.08728027
 0.07110596
 0.05432129
 0.03692627
 0.01983643
 0.00396729
-0.00946045
-0.01953125
-0.02532959
-0.02655029
-0.02319336
-0.01434326
 0.00030518
 0.02197266
 0.05065918
 0.08605957
 0.12664795
 0.17120361
 0.21881104
 0.26855469
 0.31860352
 0.36682129
 0.41198730
 0.45104980
 0.48248291
 0.50354004
 0.51391602
 0.51269531
 0.50048828
 0.47668457
 0.44036865
 0.39184570
 0.33203125
 0.26397705
 0.19012451
 0.11199951
 0.03143311
-0.05004883
-0.13000488
-0.20660400
-0.27801514
-0.34301758
-0.39978027
-0.44616699
-0.48034668
-0.50201416
-0.51147461
-0.50964355
-0.49713135
-0.47332764
-0.43945313
-0.39611816
-0.34576416
-0.29052734
-0.23193359
-0.17211914
-0.11230469
-0.05401611
 0.00091553
 0.05035400
 0.09185791
 0.12420654
 0.14678955
 0.15960693
 0.16296387
 0.15716553
 0.14282227
 0.12023926
 0.09094238
 0.05645752
 0.01831055
-0.02136230
-0.06072998
-0.09735107
-0.12939453
-0.15563965
-0.17578125
-0.18859863
-0.19378662
-0.19012451
-0.17761230
-0.15686035
-0.12908936
-0.09490967
-0.05523682
-0.01098633
 0.03692627
 0.08605957
 0.13458252
 0.18066406
 0.22369385
 0.26397705
 0.30181885
 0.33538818
 0.36254883
 0.38208008
 0.39367676
 0.39825439
 0.39581299
 0.38635254
 0.36895752
 0.34454346
 0.31433105
 0.28076172
 0.24414063
 0.20507813
 0.16387939
 0.12115479
 0.07904053
 0.03814697
-0.00030518
-0.03631592
-0.06988525
-0.09918213
-0.12420654
-0.14404297
-0.15930176
-0.17028809
-0.17761230
-0.18188477
-0.18402100
-0.18432617
-0.18310547
-0.18066406
-0.17761230
-0.17517090
-0.17395020
-0.17456055
-0.17669678
-0.18005371
-0.18402100
-0.18859863
-0.19348145
-0.19775391
-0.20019531
-0.20019531
-0.19683838
-0.18981934
-0.17944336
-0.16540527
-0.14770508
-0.12664795
-0.10284424
-0.07629395
-0.04760742
-0.01800537
 0.01068115
 0.03753662
 0.06134033
 0.08117676
 0.09674072
 0.10803223
 0.11444092
 0.11535645
 0.11108398
 0.10101318
 0.08575439
 0.06622314
 0.04272461
 0.01617432
-0.01281738
-0.04394531
-0.07751465
-0.11199951
-0.14587402
-0.17852783
-0.20812988
-0.23406982
-0.25604248
-0.27252197
-0.28289795
-0.28686523
-0.28411865
-0.27374268
-0.25512695
-0.22735596
-0.19104004
-0.14831543
-0.10009766
-0.04699707
 0.00915527
 0.06652832
 0.12207031
 0.17333984
 0.22033691
 0.26336670
 0.30212402
 0.33386230
 0.35614014
 0.36804199
 0.37109375
 0.36651611
 0.35461426
 0.33447266
 0.30700684
 0.27404785
 0.23834229
 0.19989014
 0.15747070
 0.11047363
 0.06042480
 0.01037598
-0.03845215
-0.08544922
-0.13153076
-0.17517090
-0.21423340
-0.24749756
-0.27496338
-0.29724121
-0.31402588
-0.32379150
-0.32501221
-0.31677246
-0.30029297
-0.27709961
-0.24658203
-0.20812988
-0.16143799
-0.10681152
-0.04669189
 0.01678467
 0.08239746
 0.15014648
 0.21972656
 0.28991699
 0.35766602
 0.41961670
 0.47424316
 0.52062988
 0.55847168
 0.58654785
 0.60333252
 0.60791016
 0.59997559
 0.58044434
 0.54962158
 0.50689697
 0.45227051
 0.38726807
 0.31433105
 0.23559570
 0.15319824
 0.06835938
-0.01678467
-0.09979248
-0.17883301
-0.25177002
-0.31829834
-0.37628174
-0.42388916
-0.45898438
-0.48065186
-0.48889160
-0.48370361
-0.46569824
-0.43487549
-0.39245605
-0.34057617
-0.28106689
-0.21606445
-0.14678955
-0.07629395
-0.00640869
 0.05981445
 0.12023926
 0.17333984
 0.21697998
 0.24871826
 0.26794434
 0.27374268
 0.26672363
 0.24719238
 0.21575928
 0.17211914
 0.11779785
 0.05401611
-0.01647949
-0.09124756
-0.16906738
-0.24810791
-0.32562256
-0.39978027
-0.46722412
-0.52642822
-0.57525635
-0.61157227
-0.63415527
-0.64086914
-0.63171387
-0.60607910
-0.56457520
-0.50781250
-0.43640137
-0.35156250
-0.25512695
-0.14923096
-0.03601074
 0.08239746
 0.20385742
 0.32562256
 0.44342041
 0.55328369
 0.65155029
 0.73547363
 0.80322266
 0.85296631
 0.88317871
 0.89294434
 0.88165283
 0.84991455
 0.79803467
 0.72723389
 0.63903809
 0.53588867
 0.42083740
 0.29754639
 0.16967773
 0.03997803
-0.08819580
-0.21179199
-0.32836914
-0.43548584
-0.52917480
-0.60577393
-0.66345215
-0.70098877
-0.71868896
-0.71685791
-0.69549561
-0.65429688
-0.59570313
-0.52276611
-0.43884277
-0.34667969
-0.24871826
-0.14739990
-0.04608154
 0.05187988
 0.14434814
 0.22888184
 0.30303955
 0.36346436
 0.40802002
 0.43579102
 0.44830322
 0.44677734
 0.43060303
 0.39978027
 0.35522461
 0.29998779
 0.23803711
 0.17181396
 0.10406494
 0.03570557
-0.03051758
-0.09216309
-0.14678955
-0.19287109
-0.22918701
-0.25512695
-0.27038574
-0.27587891
-0.27282715
-0.26275635
-0.24597168
-0.22277832
-0.19409180
-0.16204834
-0.12908936
-0.09765625
-0.06896973
-0.04425049
-0.02471924
-0.01098633
-0.00366211
-0.00213623
-0.00610352
-0.01556396
-0.03051758
-0.04974365
-0.07202148
-0.09521484
-0.11810303
-0.13916016
-0.15716553
-0.16967773
-0.17486572
-0.17211914
-0.16113281
-0.14160156
-0.11291504
-0.07476807
-0.02777100
 0.02716064
 0.08850098
 0.15594482
 0.22857666
 0.30456543
 0.38085938
 0.45349121
 0.52032471
 0.57952881
 0.62988281
 0.66986084
 0.69732666
 0.71075439
 0.70953369
 0.69366455
 0.66284180
 0.61798096
 0.55877686
 0.48614502
 0.40191650
 0.30761719
 0.20629883
 0.10162354
-0.00396729
-0.10742188
-0.20751953
-0.30212402
-0.38879395
-0.46508789
-0.52795410
-0.57586670
-0.60791016
-0.62286377
-0.62133789
-0.60333252
-0.57006836
-0.52368164
-0.46600342
-0.40008545
-0.32806396
-0.25268555
-0.17578125
-0.09887695
-0.02471924
 0.04455566
 0.10559082
 0.15625000
 0.19500732
 0.22125244
 0.23498535
 0.23620605
 0.22552490
 0.20324707
 0.17089844
 0.12939453
 0.08056641
 0.02563477
-0.03326416
-0.09307861
-0.15106201
-0.20477295
-0.25238037
-0.29327393
-0.32592773
-0.34881592
-0.36010742
-0.35827637
-0.34393311
-0.31829834
-0.28411865
-0.24291992
-0.19470215
-0.14068604
-0.08148193
-0.01892090
 0.04425049
 0.10467529
 0.16021729
 0.21087646
 0.25604248
 0.29632568
 0.33020020
 0.35583496
 0.37292480
 0.38146973
 0.38330078
 0.37933350
 0.36956787
 0.35339355
 0.33111572
 0.30456543
 0.27648926
 0.24810791
 0.21972656
 0.19134521
 0.16265869
 0.13397217
 0.10559082
 0.07751465
 0.04974365
 0.02258301
-0.00457764
-0.03112793
-0.05767822
-0.08453369
-0.11138916
-0.13946533
-0.16815186
-0.19653320
-0.22399902
-0.24963379
-0.27374268
-0.29632568
-0.31646729
-0.33264160
-0.34301758
-0.34759521
-0.34729004
-0.34210205
-0.33142090
-0.31494141
-0.29357910
-0.26794434
-0.23834229
-0.20446777
-0.16540527
-0.12176514
-0.07537842
-0.02807617
 0.01953125
 0.06744385
 0.11505127
 0.16082764
 0.20263672
 0.23986816
 0.27282715
 0.30120850
 0.32379150
 0.33782959
 0.34210205
 0.33599854
 0.32165527
 0.30090332
 0.27526855
 0.24597168
 0.21270752
 0.17578125
 0.13580322
 0.09399414
 0.05187988
 0.01098633
-0.02716064
-0.06164551
-0.09185791
-0.11749268
-0.13885498
-0.15625000
-0.16967773
-0.17852783
-0.18371582
-0.18524170
-0.18371582
-0.18005371
-0.17425537
-0.16662598
-0.15777588
-0.14831543
-0.13946533
-0.13092041
-0.12359619
-0.11688232
-0.11138916
-0.10711670
-0.10314941
-0.09979248
-0.09674072
-0.09429932
-0.09338379
-0.09368896
-0.09368896
-0.09338379
-0.09155273
-0.08819580
-0.08392334
-0.07781982
-0.07049561
-0.06103516
-0.05065918
-0.03875732
-0.02593994
-0.01159668
 0.00396729
 0.02136230
 0.03967285
 0.05950928
 0.07995605
 0.10131836
 0.12237549
 0.14251709
 0.16143799
 0.17883301
 0.19500732
 0.20935059
 0.22186279
 0.23162842
 0.23803711
 0.24078369
 0.23956299
 0.23468018
 0.22613525
 0.21392822
 0.19866943
 0.18005371
 0.15869141
 0.13519287
 0.10986328
 0.08331299
 0.05493164
 0.02593994
-0.00396729
-0.03417969
-0.06378174
-0.09246826
-0.11901855
-0.14221191
-0.16174316
-0.17761230
-0.18920898
-0.19653320
-0.19836426
-0.19500732
-0.18554688
-0.16998291
-0.14831543
-0.12084961
-0.08819580
-0.05126953
-0.01129150
 0.03112793
 0.07537842
 0.11993408
 0.16265869
 0.20324707
 0.24200439
 0.27923584
 0.31311035
 0.34118652
 0.36102295
 0.37231445
 0.37536621
 0.37078857
 0.35736084
 0.33447266
 0.30303955
 0.26428223
 0.22003174
 0.17028809
 0.11413574
 0.05218506
-0.01281738
-0.07843018
-0.14251709
-0.20416260
-0.26245117
-0.31616211
-0.36224365
-0.39825439
-0.42327881
-0.43731689
-0.44097900
-0.43334961
-0.41442871
-0.38421631
-0.34393311
-0.29541016
-0.24078369
-0.18005371
-0.11474609
-0.04638672
 0.02197266
 0.08697510
 0.14801025
 0.20477295
 0.25695801
 0.30273438
 0.33935547
 0.36468506
 0.37872314
 0.38238525
 0.37567139
 0.35827637
 0.32989502
 0.29235840
 0.24841309
 0.20080566
 0.15014648
 0.09643555
 0.04028320
-0.01586914
-0.06988525
-0.12054443
-0.16632080
-0.20660400
-0.23925781
-0.26336670
-0.27984619
-0.28930664
-0.29266357
-0.28991699
-0.28106689
-0.26641846
-0.24719238
-0.22399902
-0.19836426
-0.17120361
-0.14282227
-0.11474609
-0.08789063
-0.06317139
-0.04150391
-0.02410889
-0.01129150
-0.00244141
 0.00274658
 0.00427246
 0.00305176
-0.00091553
-0.00732422
-0.01556396
-0.02441406
-0.03326416
-0.04089355
-0.04638672
-0.04943848
-0.04943848
-0.04608154
-0.03997803
-0.03112793
-0.01922607
-0.00518799
 0.01068115
 0.02807617
 0.04638672
 0.06500244
 0.08422852
 0.10406494
 0.12359619
 0.14129639
 0.15563965
 0.16662598
 0.17425537
 0.17852783
 0.17852783
 0.17395020
 0.16387939
 0.14831543
 0.12725830
 0.10009766
 0.06744385
 0.03051758
-0.00946045
-0.05126953
-0.09460449
-0.13824463
-0.18005371
-0.21820068
-0.25054932
-0.27770996
-0.29937744
-0.31463623
-0.32165527
-0.31890869
-0.30731201
-0.28808594
-0.26153564
-0.22766113
-0.18585205
-0.13732910
-0.08300781
-0.02563477
 0.03356934
 0.09246826
 0.15045166
 0.20599365
 0.25848389
 0.30609131
 0.34667969
 0.37750244
 0.39764404
 0.40710449
 0.40618896
 0.39489746
 0.37170410
 0.33691406
 0.29235840
 0.24108887
 0.18524170
 0.12573242
 0.06256104
-0.00335693
-0.06927490
-0.13153076
-0.18707275
-0.23498535
-0.27465820
-0.30548096
-0.32592773
-0.33477783
-0.33111572
-0.31463623
-0.28747559
-0.25115967
-0.20751953
-0.15686035
-0.10009766
-0.03845215
 0.02563477
 0.08880615
 0.14862061
 0.20446777
 0.25512695
 0.29968262
 0.33508301
 0.35980225
 0.37292480
 0.37567139
 0.36804199
 0.35095215
 0.32409668
 0.28900146
 0.24749756
 0.20141602
 0.15197754
 0.10040283
 0.04669189
-0.00671387
-0.05828857
-0.10650635
-0.15045166
-0.18920898
-0.22216797
-0.24841309
-0.26763916
-0.27954102
-0.28442383
-0.28198242
-0.27282715
-0.25756836
-0.23651123
-0.21087646
-0.18127441
-0.14892578
-0.11474609
-0.07965088
-0.04455566
-0.01068115
 0.02136230
 0.05065918
 0.07690430
 0.09979248
 0.11932373
 0.13549805
 0.14801025
 0.15716553
 0.16296387
 0.16632080
 0.16784668
 0.16906738
 0.16967773
 0.16937256
 0.16815186
 0.16571045
 0.16265869
 0.15899658
 0.15472412
 0.14953613
 0.14312744
 0.13488770
 0.12420654
 0.10955811
 0.09094238
 0.06835938
 0.04150391
 0.01098633
-0.02410889
-0.06347656
-0.10650635
-0.15167236
-0.19744873
-0.24383545
-0.29083252
-0.33752441
-0.38238525
-0.42297363
-0.45684814
-0.48278809
-0.49957275
-0.50689697
-0.50415039
-0.49133301
-0.46813965
-0.43457031
-0.39031982
-0.33691406
-0.27587891
-0.20782471
-0.13427734
-0.05706787
 0.02136230
 0.09948730
 0.17547607
 0.24902344
 0.31829834
 0.38055420
 0.43273926
 0.47332764
 0.50262451
 0.52124023
 0.52886963
 0.52490234
 0.50903320
 0.48156738
 0.44342041
 0.39611816
 0.34179688
 0.28289795
 0.22277832
 0.16326904
 0.10589600
 0.05126953
 0.00091553
-0.04333496
-0.07995605
-0.10742188
-0.12603760
-0.13580322
-0.13702393
-0.12939453
-0.11413574
-0.09216309
-0.06500244
-0.03356934
 0.00000000
 0.03479004
 0.06927490
 0.10253906
 0.13366699
 0.16143799
 0.18402100
 0.20050049
 0.20935059
 0.21087646
 0.20446777
 0.19104004
 0.17028809
 0.14373779
 0.11138916
 0.07446289
 0.03417969
-0.00793457
-0.05096436
-0.09307861
-0.13244629
-0.16845703
-0.19989014
-0.22674561
-0.24780273
-0.26245117
-0.27069092
-0.27282715
-0.26977539
-0.26336670
-0.25421143
-0.24322510
-0.23040771
-0.21575928
-0.20019531
-0.18493652
-0.17059326
-0.15838623
-0.14862061
-0.14129639
-0.13610840
-0.13305664
-0.13122559
-0.13000488
-0.12969971
-0.12969971
-0.12969971
-0.12878418
-0.12603760
-0.12145996
-0.11505127
-0.10650635
-0.09521484
-0.08026123
-0.06134033
-0.03936768
-0.01464844
 0.01129150
 0.03753662
 0.06378174
 0.08911133
 0.11322021
 0.13549805
 0.15594482
 0.17364502
 0.18768311
 0.19805908
 0.20477295
 0.20782471
 0.20812988
 0.20568848
 0.20019531
 0.19195557
 0.18157959
 0.16967773
 0.15747070
 0.14526367
 0.13397217
 0.12359619
 0.11413574
 0.10528564
 0.09735107
 0.09063721
 0.08605957
 0.08361816
 0.08331299
 0.08422852
 0.08514404
 0.08544922
 0.08453369
 0.08209229
 0.07751465
 0.07019043
 0.05981445
 0.04638672
 0.02960205
 0.00915527
-0.01495361
-0.04241943
-0.07263184
-0.10467529
-0.13854980
-0.17303467
-0.20629883
-0.23620605
-0.26184082
-0.28350830
-0.30120850
-0.31494141
-0.32257080
-0.32226563
-0.31311035
-0.29663086
-0.27404785
-0.24627686
-0.21270752
-0.17364502
-0.12939453
-0.08178711
-0.03265381
 0.01678467
 0.06622314
 0.11444092
 0.15991211
 0.20050049
 0.23529053
 0.26519775
 0.29113770
 0.31219482
 0.32562256
 0.32836914
 0.31982422
 0.30181885
 0.27801514
 0.24993896
 0.21759033
 0.18066406
 0.13854980
 0.09338379
 0.04730225
 0.00152588
-0.04241943
-0.08300781
-0.11962891
-0.15045166
-0.17547607
-0.19439697
-0.20690918
-0.21301270
-0.21270752
-0.20690918
-0.19622803
-0.18127441
-0.16265869
-0.14038086
-0.11535645
-0.08880615
-0.06286621
-0.03753662
-0.01464844
 0.00579834
 0.02349854
 0.03814697
 0.05035400
 0.06042480
 0.06774902
 0.07263184
 0.07537842
 0.07629395
 0.07690430
 0.07781982
 0.07904053
 0.08148193
 0.08514404
 0.09094238
 0.09918213
 0.11047363
 0.12451172
 0.14129639
 0.15991211
 0.17944336
 0.19866943
 0.21697998
 0.23406982
 0.24932861
 0.26153564
 0.26977539
 0.27252197
 0.26885986
 0.25878906
 0.24169922
 0.21789551
 0.18737793
 0.15075684
 0.10803223
 0.05981445
 0.00732422
-0.04852295
-0.10620117
-0.16418457
-0.22155762
-0.27740479
-0.33081055
-0.37933350
-0.42114258
-0.45410156
-0.47698975
-0.48950195
-0.49194336
-0.48400879
-0.46569824
-0.43701172
-0.39764404
-0.34973145
-0.29479980
-0.23529053
-0.17242432
-0.10772705
-0.04302979
 0.02014160
 0.07934570
 0.13275146
 0.17913818
 0.21789551
 0.24780273
 0.26855469
 0.28045654
 0.28472900
 0.28137207
 0.27099609
 0.25299072
 0.22735596
 0.19561768
 0.15960693
 0.12054443
 0.07995605
 0.03875732
-0.00274658
-0.04333496
-0.08178711
-0.11688232
-0.14831543
-0.17486572
-0.19653320
-0.21270752
-0.22338867
-0.22857666
-0.22888184
-0.22491455
-0.21667480
-0.20477295
-0.18920898
-0.17028809
-0.14862061
-0.12481689
-0.09887695
-0.07110596
-0.04211426
-0.01220703
 0.01770020
 0.04791260
 0.07751465
 0.10681152
 0.13549805
 0.16326904
 0.18920898
 0.21270752
 0.23284912
 0.24932861
 0.26184082
 0.27099609
 0.27648926
 0.27832031
 0.27618408
 0.26977539
 0.25939941
 0.24505615
 0.22705078
 0.20599365
 0.18188477
 0.15533447
 0.12603760
 0.09429932
 0.06103516
 0.02746582
-0.00549316
-0.03631592
-0.06439209
-0.08972168
-0.11169434
-0.12939453
-0.14160156
-0.14709473
-0.14617920
-0.13946533
-0.12725830
-0.10986328
-0.08789063
-0.06134033
-0.03143311
 0.00061035
 0.03356934
 0.06652832
 0.09857178
 0.12817383
 0.15502930
 0.17852783
 0.19805908
 0.21270752
 0.22155762
 0.22338867
 0.21881104
 0.20751953
 0.19042969
 0.16754150
 0.13885498
 0.10437012
 0.06469727
 0.02044678
-0.02746582
-0.07812500
-0.12969971
-0.18096924
-0.23101807
-0.27984619
-0.32745361
-0.37170410
-0.41076660
-0.44281006
-0.46722412
-0.48370361
-0.49316406
-0.49499512
-0.48858643
-0.47424316
-0.45196533
-0.42114258
-0.38208008
-0.33630371
-0.28503418
-0.22949219
-0.16967773
-0.10589600
-0.03784180
 0.03204346
 0.10162354
 0.16967773
 0.23651123
 0.30151367
 0.36315918
 0.41870117
 0.46569824
 0.50354004
 0.53253174
 0.55267334
 0.56274414
 0.56213379
 0.55023193
 0.52856445
 0.49743652
 0.45776367
 0.40954590
 0.35400391
 0.29357910
 0.23040771
 0.16662598
 0.10284424
 0.04028320
-0.01983643
-0.07507324
-0.12359619
-0.16387939
-0.19500732
-0.21667480
-0.22888184
-0.23193359
-0.22583008
-0.21057129
-0.18707275
-0.15563965
-0.11840820
-0.07659912
-0.03295898
 0.01098633
 0.05371094
 0.09429932
 0.13092041
 0.16204834
 0.18585205
 0.20172119
 0.20843506
 0.20568848
 0.19317627
 0.17181396
 0.14221191
 0.10406494
 0.05828857
 0.00518799
-0.05249023
-0.11322021
-0.17517090
-0.23803711
-0.30059814
-0.36102295
-0.41717529
-0.46630859
-0.50750732
-0.53985596
-0.56182861
-0.57312012
-0.57220459
-0.55969238
-0.53527832
-0.49896240
-0.45166016
-0.39459229
-0.32989502
-0.26000977
-0.18585205
-0.10833740
-0.02929688
 0.04821777
 0.12237549
 0.19134521
 0.25451660
 0.31188965
 0.36102295
 0.39978027
 0.42724609
 0.44342041
 0.45013428
 0.44830322
 0.43762207
 0.41809082
 0.38940430
 0.35339355
 0.31250000
 0.26885986
 0.22430420
 0.17883301
 0.13336182
 0.08819580
 0.04577637
 0.00732422
-0.02593994
-0.05340576
-0.07537842
-0.09185791
-0.10253906
-0.10772705
-0.10772705
-0.10345459
-0.09582520
-0.08605957
-0.07446289
-0.06195068
-0.04974365
-0.03814697
-0.02807617
-0.01983643
-0.01434326
-0.01190186
-0.01312256
-0.01770020
-0.02471924
-0.03387451
-0.04486084
-0.05737305
-0.07019043
-0.08270264
-0.09399414
-0.10375977
-0.11077881
-0.11474609
-0.11505127
-0.11199951
-0.10528564
-0.09399414
-0.07843018
-0.05828857
-0.03509521
-0.00885010
 0.01861572
 0.04699707
 0.07568359
 0.10375977
 0.13092041
 0.15655518
 0.18005371
 0.19989014
 0.21545410
 0.22674561
 0.23345947
 0.23681641
 0.23620605
 0.23162842
 0.22247314
 0.20935059
 0.19226074
 0.17211914
 0.14831543
 0.12145996
 0.09216309
 0.06072998
 0.02777100
-0.00701904
-0.04211426
-0.07690430
-0.11047363
-0.14282227
-0.17364502
-0.20263672
-0.22888184
-0.25207520
-0.27252197
-0.29083252
-0.30731201
-0.32104492
-0.33142090
-0.33752441
-0.34027100
-0.33935547
-0.33386230
-0.32348633
-0.30822754
-0.28808594
-0.26397705
-0.23529053
-0.20050049
-0.15930176
-0.11230469
-0.05981445
-0.00366211
 0.05462646
 0.11413574
 0.17425537
 0.23468018
 0.29510498
 0.35339355
 0.40649414
 0.45166016
 0.48767090
 0.51422119
 0.53039551
 0.53588867
 0.53009033
 0.51177979
 0.48156738
 0.43975830
 0.38696289
 0.32409668
 0.25238037
 0.17395020
 0.09124756
 0.00610352
-0.07934570
-0.16265869
-0.24200439
-0.31555176
-0.38085938
-0.43579102
-0.47821045
-0.50720215
-0.52215576
-0.52276611
-0.50842285
-0.47882080
-0.43487549
-0.37933350
-0.31433105
-0.24169922
-0.16235352
-0.07812500
 0.00732422
 0.09185791
 0.17211914
 0.24749756
 0.31585693
 0.37475586
 0.42205811
 0.45532227
 0.47485352
 0.48065186
 0.47332764
 0.45227051
 0.41778564
 0.37078857
 0.31433105
 0.25115967
 0.18402100
 0.11383057
 0.04180908
-0.03021240
-0.09857178
-0.16021729
-0.21270752
-0.25543213
-0.28869629
-0.31188965
-0.32348633
-0.32257080
-0.30975342
-0.28686523
-0.25604248
-0.21850586
-0.17456055
-0.12512207
-0.07263184
-0.01983643
 0.03112793
 0.07843018
 0.12054443
 0.15533447
 0.18127441
 0.19775391
 0.20538330
 0.20416260
 0.19439697
 0.17547607
 0.14831543
 0.11413574
 0.07476807
 0.03143311
-0.01403809
-0.06042480
-0.10589600
-0.14862061
-0.18707275
-0.21942139
-0.24536133
-0.26397705
-0.27526855
-0.27923584
-0.27648926
-0.26733398
-0.25207520
-0.23071289
-0.20385742
-0.17242432
-0.13732910
-0.10131836
-0.06530762
-0.03051758
 0.00244141
 0.03326416
 0.06134033
 0.08575439
 0.10620117
 0.12207031
 0.13366699
 0.14099121
 0.14404297
 0.14282227
 0.13763428
 0.12939453
 0.11901855
 0.10681152
 0.09368896
 0.07934570
 0.06500244
 0.05126953
 0.03845215
 0.02746582
 0.01861572
 0.01220703
 0.00885010
 0.00885010
 0.01159668
 0.01678467
 0.02349854
 0.03143311
 0.04028320
 0.04974365
 0.05981445
 0.06927490
 0.07843018
 0.08666992
 0.09368896
 0.10009766
 0.10498047
 0.10803223
 0.10864258
 0.10620117
 0.10101318
 0.09338379
 0.08331299
 0.07141113
 0.05676270
 0.04028320
 0.02197266
 0.00152588
-0.02105713
-0.04486084
-0.06927490
-0.09338379
-0.11627197
-0.13763428
-0.15777588
-0.17669678
-0.19378662
-0.20843506
-0.22033691
-0.22979736
-0.23620605
-0.23956299
-0.23956299
-0.23590088
-0.22827148
-0.21697998
-0.20202637
-0.18402100
-0.16326904
-0.13946533
-0.11322021
-0.08514404
-0.05523682
-0.02380371
 0.00823975
 0.04028320
 0.07110596
 0.09979248
 0.12603760
 0.14984131
 0.17059326
 0.18859863
 0.20263672
 0.21270752
 0.21850586
 0.22033691
 0.21911621
 0.21453857
 0.20721436
 0.19653320
 0.18280029
 0.16662598
 0.14862061
 0.13000488
 0.11108398
 0.09277344
 0.07476807
 0.05767822
 0.04150391
 0.02624512
 0.01312256
 0.00244141
-0.00518799
-0.01007080
-0.01281738
-0.01373291
-0.01342773
-0.01190186
-0.00976563
-0.00701904
-0.00488281
-0.00305176
-0.00183105
-0.00061035
 0.00000000
 0.00061035
 0.00061035
 0.00030518
-0.00061035
-0.00183105
-0.00305176
-0.00396729
-0.00488281
-0.00457764
-0.00366211
-0.00122070
 0.00213623
 0.00610352
 0.01068115
 0.01586914
 0.02197266
 0.02929688
 0.03753662
 0.04669189
 0.05615234
 0.06622314
 0.07659912
 0.08697510
 0.09643555
 0.10437012
 0.11047363
 0.11444092
 0.11657715
 0.11718750
 0.11596680
 0.11260986
 0.10711670
 0.09918213
 0.08911133
 0.07659912
 0.06195068
 0.04608154
 0.02899170
 0.01159668
-0.00610352
-0.02410889
-0.04241943
-0.06103516
-0.07904053
-0.09613037
-0.11260986
-0.12786865
-0.14251709
-0.15594482
-0.16815186
-0.17852783
-0.18798828
-0.19683838
-0.20538330
-0.21392822
-0.22125244
-0.22674561
-0.23040771
-0.23193359
-0.23193359
-0.22949219
-0.22430420
-0.21667480
-0.20599365
-0.19195557
-0.17364502
-0.15014648
-0.12115479
-0.08819580
-0.05096436
-0.01037598
 0.03387451
 0.08117676
 0.12939453
 0.17669678
 0.22216797
 0.26580811
 0.30639648
 0.34210205
 0.37017822
 0.38909912
 0.39825439
 0.39764404
 0.38635254
 0.36346436
 0.32928467
 0.28533936
 0.23437500
 0.17791748
 0.11535645
 0.04699707
-0.02502441
-0.09735107
-0.16784668
-0.23468018
-0.29815674
-0.35583496
-0.40496826
-0.44189453
-0.46539307
-0.47546387
-0.47332764
-0.45806885
-0.42968750
-0.38848877
-0.33691406
-0.27740479
-0.21087646
-0.13793945
-0.06072998
 0.01770020
 0.09338379
 0.16418457
 0.22888184
 0.28717041
 0.33660889
 0.37384033
 0.39733887
 0.40710449
 0.40374756
 0.38757324
 0.35797119
 0.31677246
 0.26611328
 0.20935059
 0.14739990
 0.08148193
 0.01281738
-0.05554199
-0.12054443
-0.17913818
-0.23010254
-0.27374268
-0.30853271
-0.33355713
-0.34698486
-0.34851074
-0.33813477
-0.31738281
-0.28656006
-0.24749756
-0.20202637
-0.15106201
-0.09674072
-0.04028320
 0.01617432
 0.07019043
 0.11993408
 0.16387939
 0.20111084
 0.23132324
 0.25299072
 0.26580811
 0.26947021
 0.26367188
 0.24993896
 0.22796631
 0.19958496
 0.16540527
 0.12664795
 0.08544922
