# Supplementary material for: Dataset for time-lapse ultrasonic tomography of a granite slab under uniaxial compression test
Source: Data Brief. 2018 Aug 30;20:614–6. doi: 10.1016/j.dib.2018.08.151 (PMC6128094; doi:10.1016/j.dib.2018.08.151)
Supplement: Supplementary file 2 — Supplementary material [file mmc2.zip › data/Ultrasonic_Tomo_data/Stage_1_0kn/Force_0kn_1_24_32103088.txt]

SOURCE FILE NAME: D:\ct_20141122\ct201411221m100v0kn_sh_24_26_a.TDA
DATE: Saturday, November 22, 2014
TIME: 11:31:53
SAMPLE INTERVAL (Seconds):   0.0000001000
SIGNAL UNITS: volts
TIME UNITS: Seconds
DATA TYPE: WAVEFORM
NUMBER OF DATA POINTS PER WAVEFORM: 1024
CHANNEL NUMBER: 1
HIT NUMBER: 1
TIME OF TEST:  32.1030880000

-0.00366211
-0.00274658
-0.00183105
-0.00091553
 0.00030518
 0.00152588
 0.00244141
 0.00274658
 0.00274658
 0.00244141
 0.00152588
 0.00061035
-0.00030518
-0.00061035
-0.00091553
-0.00091553
-0.00122070
-0.00152588
-0.00213623
-0.00274658
-0.00244141
-0.00152588
-0.00030518
 0.00061035
 0.00122070
 0.00122070
 0.00122070
 0.00091553
 0.00030518
-0.00061035
-0.00122070
-0.00183105
-0.00152588
-0.00091553
 0.00000000
 0.00091553
 0.00091553
 0.00061035
 0.00000000
-0.00030518
-0.00061035
-0.00030518
 0.00000000
 0.00030518
 0.00030518
 0.00000000
-0.00030518
-0.00030518
-0.00030518
-0.00061035
-0.00091553
-0.00122070
-0.00122070
-0.00122070
-0.00030518
 0.00061035
 0.00183105
 0.00244141
 0.00213623
 0.00152588
 0.00091553
 0.00061035
 0.00061035
 0.00030518
 0.00000000
-0.00061035
-0.00152588
-0.00244141
-0.00274658
-0.00213623
-0.00152588
-0.00061035
 0.00000000
 0.00061035
 0.00122070
 0.00183105
 0.00213623
 0.00183105
 0.00122070
-0.00030518
-0.00152588
-0.00244141
-0.00244141
-0.00213623
-0.00152588
-0.00091553
-0.00122070
-0.00152588
-0.00183105
-0.00152588
-0.00091553
 0.00000000
 0.00061035
 0.00091553
 0.00061035
 0.00030518
 0.00000000
-0.00030518
-0.00061035
-0.00091553
-0.00183105
-0.00274658
-0.00274658
-0.00213623
-0.00091553
 0.00061035
 0.00122070
 0.00091553
 0.00000000
-0.00122070
-0.00213623
-0.00244141
-0.00213623
-0.00183105
-0.00152588
-0.00152588
-0.00183105
-0.00213623
-0.00213623
-0.00213623
-0.00152588
-0.00122070
-0.00061035
 0.00000000
 0.00091553
 0.00152588
 0.00183105
 0.00152588
 0.00061035
-0.00061035
-0.00183105
-0.00213623
-0.00213623
-0.00183105
-0.00152588
-0.00152588
-0.00152588
-0.00152588
-0.00152588
-0.00122070
-0.00061035
 0.00030518
 0.00122070
 0.00152588
 0.00122070
 0.00091553
 0.00030518
 0.00000000
 0.00000000
-0.00061035
-0.00122070
-0.00213623
-0.00244141
-0.00244141
-0.00152588
 0.00000000
 0.00122070
 0.00213623
 0.00244141
 0.00213623
 0.00122070
 0.00030518
 0.00000000
 0.00000000
 0.00000000
 0.00000000
-0.00061035
-0.00091553
-0.00122070
-0.00122070
-0.00061035
 0.00000000
 0.00061035
 0.00091553
 0.00122070
 0.00122070
 0.00122070
 0.00061035
-0.00030518
-0.00122070
-0.00213623
-0.00244141
-0.00244141
-0.00183105
-0.00091553
-0.00030518
-0.00030518
-0.00030518
 0.00000000
 0.00000000
 0.00061035
 0.00122070
 0.00183105
 0.00183105
 0.00152588
 0.00122070
 0.00061035
 0.00030518
 0.00000000
-0.00061035
-0.00122070
-0.00213623
-0.00244141
-0.00213623
-0.00091553
 0.00061035
 0.00152588
 0.00183105
 0.00152588
 0.00091553
 0.00061035
 0.00061035
 0.00091553
 0.00122070
 0.00061035
 0.00000000
-0.00091553
-0.00152588
-0.00152588
-0.00122070
-0.00061035
-0.00030518
 0.00000000
 0.00000000
 0.00030518
 0.00122070
 0.00213623
 0.00213623
 0.00152588
 0.00000000
-0.00122070
-0.00152588
-0.00122070
 0.00000000
 0.00091553
 0.00091553
 0.00061035
 0.00030518
 0.00061035
 0.00122070
 0.00213623
 0.00274658
 0.00274658
 0.00213623
 0.00152588
 0.00122070
 0.00091553
 0.00061035
 0.00000000
-0.00061035
-0.00152588
-0.00213623
-0.00244141
-0.00152588
-0.00030518
 0.00152588
 0.00274658
 0.00305176
 0.00305176
 0.00213623
 0.00122070
 0.00061035
 0.00000000
-0.00030518
-0.00061035
-0.00061035
-0.00091553
-0.00091553
-0.00122070
-0.00122070
-0.00122070
-0.00122070
-0.00122070
-0.00091553
 0.00000000
 0.00091553
 0.00183105
 0.00183105
 0.00091553
 0.00000000
-0.00122070
-0.00122070
-0.00061035
 0.00000000
 0.00061035
 0.00030518
 0.00000000
-0.00061035
-0.00061035
-0.00030518
 0.00000000
 0.00030518
 0.00030518
 0.00030518
-0.00030518
-0.00030518
-0.00030518
-0.00030518
-0.00030518
-0.00061035
-0.00152588
-0.00213623
-0.00244141
-0.00183105
-0.00091553
 0.00091553
 0.00244141
 0.00335693
 0.00305176
 0.00244141
 0.00152588
 0.00091553
 0.00061035
 0.00061035
 0.00000000
-0.00061035
-0.00122070
-0.00183105
-0.00183105
-0.00152588
-0.00122070
-0.00061035
-0.00030518
 0.00030518
 0.00091553
 0.00183105
 0.00213623
 0.00152588
 0.00061035
-0.00061035
-0.00152588
-0.00213623
-0.00183105
-0.00122070
-0.00061035
-0.00030518
-0.00061035
-0.00091553
-0.00122070
-0.00091553
-0.00061035
-0.00030518
 0.00000000
 0.00000000
-0.00030518
-0.00030518
 0.00000000
 0.00030518
 0.00091553
 0.00061035
 0.00000000
-0.00091553
-0.00152588
-0.00091553
 0.00000000
 0.00152588
 0.00213623
 0.00213623
 0.00152588
 0.00030518
-0.00061035
-0.00122070
-0.00122070
-0.00122070
-0.00152588
-0.00183105
-0.00244141
-0.00305176
-0.00274658
-0.00244141
-0.00183105
-0.00152588
-0.00152588
-0.00122070
-0.00091553
 0.00000000
 0.00091553
 0.00122070
 0.00030518
-0.00122070
-0.00244141
-0.00305176
-0.00244141
-0.00183105
-0.00122070
-0.00122070
-0.00183105
-0.00213623
-0.00213623
-0.00152588
-0.00061035
 0.00030518
 0.00061035
 0.00061035
 0.00061035
 0.00000000
 0.00000000
-0.00030518
-0.00061035
-0.00152588
-0.00274658
-0.00366211
-0.00366211
-0.00244141
-0.00061035
 0.00122070
 0.00183105
 0.00152588
 0.00061035
-0.00061035
-0.00091553
-0.00091553
-0.00061035
-0.00030518
-0.00030518
-0.00061035
-0.00091553
-0.00091553
-0.00061035
 0.00030518
 0.00091553
 0.00122070
 0.00122070
 0.00091553
 0.00122070
 0.00183105
 0.00213623
 0.00183105
 0.00091553
-0.00091553
-0.00244141
-0.00335693
-0.00274658
-0.00152588
-0.00030518
 0.00000000
-0.00030518
-0.00122070
-0.00152588
-0.00122070
-0.00061035
 0.00030518
 0.00091553
 0.00091553
 0.00091553
 0.00091553
 0.00061035
 0.00061035
 0.00030518
-0.00030518
-0.00091553
-0.00152588
-0.00183105
-0.00152588
-0.00030518
 0.00122070
 0.00213623
 0.00244141
 0.00183105
 0.00091553
 0.00030518
 0.00061035
 0.00122070
 0.00152588
 0.00091553
 0.00000000
-0.00122070
-0.00183105
-0.00183105
-0.00152588
-0.00091553
-0.00061035
-0.00061035
-0.00030518
 0.00000000
 0.00030518
 0.00061035
 0.00030518
-0.00091553
-0.00213623
-0.00274658
-0.00244141
-0.00152588
 0.00000000
 0.00091553
 0.00122070
 0.00122070
 0.00122070
 0.00122070
 0.00213623
 0.00274658
 0.00335693
 0.00335693
 0.00244141
 0.00152588
 0.00061035
 0.00030518
 0.00000000
 0.00000000
-0.00061035
-0.00152588
-0.00213623
-0.00183105
-0.00091553
 0.00061035
 0.00183105
 0.00183105
 0.00152588
 0.00030518
-0.00030518
-0.00030518
 0.00000000
 0.00091553
 0.00152588
 0.00122070
 0.00091553
 0.00000000
-0.00061035
-0.00061035
 0.00000000
 0.00030518
 0.00061035
 0.00091553
 0.00061035
 0.00091553
 0.00091553
 0.00122070
 0.00122070
 0.00061035
-0.00061035
-0.00122070
-0.00152588
-0.00091553
 0.00000000
 0.00030518
 0.00000000
-0.00061035
-0.00152588
-0.00183105
-0.00122070
 0.00000000
 0.00091553
 0.00061035
-0.00030518
-0.00122070
-0.00152588
-0.00183105
-0.00152588
-0.00183105
-0.00213623
-0.00274658
-0.00305176
-0.00274658
-0.00152588
-0.00030518
 0.00122070
 0.00213623
 0.00213623
 0.00152588
 0.00091553
 0.00091553
 0.00091553
 0.00122070
 0.00061035
-0.00030518
-0.00152588
-0.00244141
-0.00305176
-0.00274658
-0.00183105
-0.00122070
-0.00091553
-0.00091553
-0.00061035
 0.00000000
 0.00061035
 0.00091553
 0.00061035
-0.00030518
-0.00152588
-0.00213623
-0.00183105
-0.00091553
 0.00000000
 0.00030518
 0.00000000
-0.00091553
-0.00183105
-0.00213623
-0.00183105
-0.00091553
-0.00030518
-0.00030518
-0.00091553
-0.00122070
-0.00091553
 0.00000000
 0.00061035
 0.00091553
 0.00030518
-0.00091553
-0.00152588
-0.00122070
-0.00030518
 0.00030518
 0.00091553
 0.00061035
 0.00030518
 0.00000000
 0.00030518
 0.00061035
 0.00122070
 0.00152588
 0.00122070
 0.00030518
-0.00061035
-0.00122070
-0.00152588
-0.00122070
-0.00061035
 0.00030518
 0.00091553
 0.00152588
 0.00213623
 0.00274658
 0.00274658
 0.00244141
 0.00152588
 0.00091553
 0.00030518
-0.00030518
-0.00091553
-0.00091553
-0.00061035
 0.00000000
 0.00000000
-0.00091553
-0.00152588
-0.00122070
-0.00061035
 0.00030518
 0.00061035
-0.00091553
-0.01068115
-0.03936768
-0.09582520
-0.17639160
-0.26092529
-0.31829834
-0.32867432
-0.29846191
-0.25848389
-0.24108887
-0.25207520
-0.25909424
-0.21392822
-0.09460449
 0.06652832
 0.19439697
 0.22552490
 0.16082764
 0.06988525
 0.03875732
 0.09796143
 0.19775391
 0.25207520
 0.21484375
 0.11810303
 0.04333496
 0.04974365
 0.12664795
 0.20812988
 0.22888184
 0.17700195
 0.09490967
 0.04394531
 0.05645752
 0.11627197
 0.17364502
 0.18341064
 0.13763428
 0.07232666
 0.03662109
 0.05584717
 0.11047363
 0.15289307
 0.14862061
 0.10223389
 0.05218506
 0.03601074
 0.06134033
 0.10253906
 0.12512207
 0.11138916
 0.07263184
 0.03601074
 0.02471924
 0.04241943
 0.07049561
 0.08361816
 0.06774902
 0.03173828
 0.00030518
-0.00579834
 0.01342773
 0.03692627
 0.04180908
 0.02136230
-0.00976563
-0.02990723
-0.02777100
-0.00976563
 0.00610352
 0.00579834
-0.01068115
-0.03112793
-0.04119873
-0.03509521
-0.01922607
-0.00579834
-0.00457764
-0.01586914
-0.02990723
-0.03631592
-0.03021240
-0.01770020
-0.00946045
-0.01220703
-0.02471924
-0.03784180
-0.04211426
-0.03601074
-0.02624512
-0.02166748
-0.02746582
-0.03997803
-0.05065918
-0.05249023
-0.04608154
-0.03845215
-0.03631592
-0.04241943
-0.05218506
-0.05889893
-0.05828857
-0.05249023
-0.04699707
-0.04608154
-0.05065918
-0.05645752
-0.05920410
-0.05676270
-0.05126953
-0.04669189
-0.04577637
-0.04852295
-0.05187988
-0.05218506
-0.04913330
-0.04425049
-0.04058838
-0.03997803
-0.04211426
-0.04455566
-0.04516602
-0.04333496
-0.04058838
-0.03906250
-0.04028320
-0.04272461
-0.04486084
-0.04486084
-0.04302979
-0.04058838
-0.03967285
-0.04119873
-0.04364014
-0.04547119
-0.04516602
-0.04333496
-0.04089355
-0.03997803
-0.04028320
-0.04119873
-0.04119873
-0.03967285
-0.03723145
-0.03509521
-0.03326416
-0.03234863
-0.03173828
-0.03051758
-0.02899170
-0.02777100
-0.02685547
-0.02655029
-0.02655029
-0.02655029
-0.02593994
-0.02532959
-0.02410889
-0.02319336
-0.02197266
-0.02105713
-0.02014160
-0.01922607
-0.01861572
-0.01800537
-0.01708984
-0.01617432
-0.01525879
-0.01403809
-0.01342773
-0.01251221
-0.01220703
-0.01190186
-0.01190186
-0.01129150
-0.01098633
-0.01037598
-0.01007080
-0.00976563
-0.01007080
-0.01007080
-0.01068115
-0.01159668
-0.01281738
-0.01434326
-0.01617432
-0.01770020
-0.01953125
-0.02166748
-0.02502441
-0.02899170
-0.03295898
-0.03662109
-0.03936768
-0.04119873
-0.04150391
-0.04119873
-0.03906250
-0.03509521
-0.02899170
-0.02014160
-0.00915527
 0.00427246
 0.01922607
 0.03601074
 0.05493164
 0.07568359
 0.09765625
 0.12054443
 0.14251709
 0.16357422
 0.18280029
 0.19989014
 0.21423340
 0.22491455
 0.23193359
 0.23406982
 0.23132324
 0.22308350
 0.20904541
 0.18951416
 0.16448975
 0.13458252
 0.10009766
 0.06195068
 0.02105713
-0.02136230
-0.06500244
-0.10864258
-0.15167236
-0.19256592
-0.22979736
-0.26306152
-0.29235840
-0.31677246
-0.33538818
-0.34545898
-0.34606934
-0.33752441
-0.32104492
-0.29754639
-0.26763916
-0.23071289
-0.18676758
-0.13519287
-0.07751465
-0.01525879
 0.04821777
 0.11077881
 0.17211914
 0.23132324
 0.28808594
 0.33905029
 0.38116455
 0.41168213
 0.43090820
 0.43914795
 0.43640137
 0.42114258
 0.39215088
 0.35003662
 0.29754639
 0.23651123
 0.16754150
 0.09216309
 0.01220703
-0.06927490
-0.14953613
-0.22674561
-0.29907227
-0.36346436
-0.41748047
-0.45776367
-0.48339844
-0.49346924
-0.48736572
-0.46508789
-0.42602539
-0.37231445
-0.30578613
-0.22857666
-0.14312744
-0.05218506
 0.04180908
 0.13641357
 0.22918701
 0.31768799
 0.39855957
 0.46813965
 0.52337646
 0.56304932
 0.58654785
 0.59448242
 0.58685303
 0.56365967
 0.52612305
 0.47485352
 0.41168213
 0.33874512
 0.25909424
 0.17578125
 0.09155273
 0.00915527
-0.06927490
-0.14129639
-0.20355225
-0.25512695
-0.29479980
-0.32226563
-0.33599854
-0.33508301
-0.32073975
-0.29571533
-0.26184082
-0.22033691
-0.17181396
-0.11657715
-0.05767822
 0.00152588
 0.05828857
 0.11047363
 0.15716553
 0.19683838
 0.22766113
 0.24810791
 0.25787354
 0.25695801
 0.24505615
 0.22186279
 0.18798828
 0.14495850
 0.09338379
 0.03509521
-0.02868652
-0.09460449
-0.15991211
-0.22247314
-0.28106689
-0.33477783
-0.38208008
-0.42053223
-0.44769287
-0.46264648
-0.46508789
-0.45562744
-0.43426514
-0.40130615
-0.35827637
-0.30761719
-0.25146484
-0.19073486
-0.12695313
-0.06195068
 0.00122070
 0.05981445
 0.11260986
 0.15930176
 0.19927979
 0.23162842
 0.25573730
 0.27160645
 0.27984619
 0.28167725
 0.27770996
 0.26947021
 0.25817871
 0.24444580
 0.22918701
 0.21209717
 0.19409180
 0.17700195
 0.16143799
 0.14892578
 0.13977051
 0.13397217
 0.13244629
 0.13519287
 0.14251709
 0.15380859
 0.16967773
 0.18859863
 0.20965576
 0.23101807
 0.25115967
 0.27069092
 0.29052734
 0.30944824
 0.32440186
 0.33081055
 0.32562256
 0.30883789
 0.28198242
 0.24566650
 0.19897461
 0.13977051
 0.06744385
-0.01617432
-0.10894775
-0.20782471
-0.31036377
-0.41320801
-0.51147461
-0.59875488
-0.66955566
-0.71990967
-0.74676514
-0.74645996
-0.71685791
-0.65643311
-0.56701660
-0.45349121
-0.32073975
-0.17364502
-0.01556396
 0.14984131
 0.31585693
 0.47454834
 0.61676025
 0.73547363
 0.82580566
 0.88409424
 0.90911865
 0.89843750
 0.85083008
 0.76538086
 0.64239502
 0.48583984
 0.30059814
 0.09246826
-0.13397217
-0.37322998
-0.61767578
-0.85815430
-1.08306885
-1.28356934
-1.45111084
-1.57897949
-1.66168213
-1.69372559
-1.67388916
-1.60217285
-1.47949219
-1.30767822
-1.09130859
-0.83801270
-0.55816650
-0.26275635
 0.04089355
 0.34484863
 0.63964844
 0.91308594
 1.15417480
 1.35406494
 1.50787354
 1.61224365
 1.66320801
 1.66015625
 1.60430908
 1.49902344
 1.34826660
 1.15661621
 0.93048096
 0.68084717
 0.41992188
 0.15838623
-0.09521484
-0.33325195
-0.54595947
-0.72265625
-0.85510254
-0.93963623
-0.97503662
-0.96008301
-0.89447021
-0.78094482
-0.62652588
-0.44036865
-0.23010254
-0.00122070
 0.24017334
 0.48400879
 0.71807861
 0.93078613
 1.11511230
 1.26708984
 1.38305664
 1.45751953
 1.48651123
 1.46820068
 1.40350342
 1.29425049
 1.14318848
 0.95397949
 0.73242188
 0.48614502
 0.22277832
-0.05157471
-0.33020020
-0.60516357
-0.86791992
-1.10931396
-1.32263184
-1.50299072
-1.64672852
-1.75079346
-1.81274414
-1.83166504
-1.80938721
-1.74926758
-1.65588379
-1.53442383
-1.39007568
-1.22802734
-1.05316162
-0.87005615
-0.68420410
-0.50140381
-0.32714844
-0.16632080
-0.02166748
 0.10650635
 0.21820068
 0.31127930
 0.38360596
 0.43365479
 0.46142578
 0.46844482
 0.45715332
 0.42846680
 0.38482666
 0.32806396
 0.26184082
 0.19073486
 0.11840820
 0.04913330
-0.01312256
-0.06500244
-0.10375977
-0.12664795
-0.13183594
-0.11810303
-0.08453369
-0.03051758
 0.04302979
 0.13488770
 0.24230957
 0.36132813
 0.48736572
 0.61614990
 0.74340820
 0.86456299
 0.97564697
 1.07269287
 1.15173340
 1.21032715
 1.24725342
 1.26068115
 1.25061035
 1.21643066
 1.15875244
 1.07971191
 0.98236084
 0.87005615
 0.74615479
 0.61401367
 0.47729492
 0.33966064
 0.20507813
 0.07629395
-0.04486084
-0.15686035
-0.25817871
-0.34729004
-0.42419434
-0.48858643
-0.54168701
-0.58441162
-0.61737061
-0.64117432
-0.65734863
-0.66741943
-0.67382813
-0.67687988
-0.67749023
-0.67535400
-0.67077637
-0.66406250
-0.65521240
-0.64453125
-0.63232422
-0.61767578
-0.59967041
-0.57739258
-0.55114746
-0.52185059
-0.49163818
-0.46203613
-0.43395996
-0.40832520
-0.38635254
-0.36926270
-0.35858154
-0.35522461
-0.35919189
-0.36987305
-0.38604736
-0.40618896
-0.42877197
-0.45257568
-0.47607422
-0.49835205
-0.51696777
-0.52917480
-0.53283691
-0.52490234
-0.50384521
-0.46752930
-0.41564941
-0.34851074
-0.26580811
-0.16693115
-0.05157471
 0.08026123
 0.22735596
 0.38574219
 0.55175781
 0.72113037
 0.88928223
 1.05224609
 1.20513916
 1.34399414
 1.46453857
 1.56250000
 1.63543701
 1.67999268
 1.69433594
 1.67755127
 1.62872314
 1.54846191
 1.43798828
 1.30035400
 1.14013672
 0.96130371
 0.76904297
 0.56854248
 0.36651611
 0.16998291
-0.01525879
-0.18371582
-0.33142090
-0.45501709
-0.55145264
-0.61767578
-0.65185547
-0.65429688
-0.62622070
-0.57037354
-0.49072266
-0.39276123
-0.28198242
-0.16448975
-0.04547119
 0.07049561
 0.17761230
 0.27069092
 0.34362793
 0.39154053
 0.41015625
 0.39764404
 0.35339355
 0.27984619
 0.17974854
 0.05706787
-0.08483887
-0.24353027
-0.41381836
-0.59020996
-0.76568604
-0.93292236
-1.08673096
-1.22314453
-1.33789063
-1.42730713
-1.48864746
-1.51855469
-1.51641846
-1.48223877
-1.41784668
-1.32537842
-1.20727539
-1.06689453
-0.90759277
-0.73364258
-0.55084229
-0.36529541
-0.18218994
-0.00518799
 0.16174316
 0.31524658
 0.45135498
 0.56610107
 0.65704346
 0.72357178
 0.76629639
 0.78613281
 0.78552246
 0.76721191
 0.73333740
 0.68725586
 0.63140869
 0.56884766
 0.50292969
 0.43731689
 0.37475586
 0.31799316
 0.27038574
 0.23376465
 0.20904541
 0.19592285
 0.19317627
 0.20050049
 0.21850586
 0.24810791
 0.28808594
 0.33569336
 0.38787842
 0.44158936
 0.49530029
 0.54870605
 0.60058594
 0.64880371
 0.69183350
 0.72784424
 0.75561523
 0.77392578
 0.78216553
 0.77850342
 0.76171875
 0.73059082
 0.68542480
 0.62652588
 0.55511475
 0.47363281
 0.38299561
 0.28564453
 0.18341064
 0.07873535
-0.02685547
-0.13092041
-0.23223877
-0.32989502
-0.42266846
-0.50994873
-0.59020996
-0.66284180
-0.72723389
-0.78277588
-0.82885742
-0.86578369
-0.89324951
-0.91156006
-0.92041016
-0.91949463
-0.90911865
-0.88958740
-0.86303711
-0.83038330
-0.79406738
-0.75500488
-0.71472168
-0.67413330
-0.63354492
-0.59295654
-0.55267334
-0.51361084
-0.47637939
-0.44036865
-0.40405273
-0.36651611
-0.32836914
-0.28991699
-0.25238037
-0.21514893
-0.17669678
-0.13671875
-0.09582520
-0.05462646
-0.01251221
 0.03082275
 0.07598877
 0.12359619
 0.17456055
 0.22918701
 0.28778076
 0.34881592
 0.40985107
 0.46813965
 0.52154541
 0.56854248
 0.60699463
 0.63415527
 0.64849854
 0.64849854
 0.63446045
 0.60760498
 0.56945801
 0.52185059
 0.46752930
 0.40863037
 0.34759521
 0.28778076
 0.23223877
 0.18402100
 0.14495850
 0.11566162
 0.09582520
 0.08544922
 0.08453369
 0.09277344
 0.10986328
 0.13397217
 0.16418457
 0.19927979
 0.23864746
 0.28137207
 0.32440186
 0.36560059
 0.40161133
 0.42968750
 0.44830322
 0.45654297
 0.45410156
 0.43975830
 0.41259766
 0.37261963
 0.32135010
 0.26092529
 0.19317627
 0.11993408
 0.04425049
-0.03204346
-0.10559082
-0.17395020
-0.23559570
-0.29022217
-0.33752441
-0.37597656
-0.40466309
-0.42327881
-0.43182373
-0.43182373
-0.42449951
-0.41107178
-0.39184570
-0.36773682
-0.34027100
-0.31127930
-0.28289795
-0.25726318
-0.23620605
-0.22064209
-0.21148682
-0.20874023
-0.21270752
-0.22369385
-0.24139404
-0.26641846
-0.29907227
-0.33752441
-0.37872314
-0.42022705
-0.45928955
-0.49530029
-0.52673340
-0.55175781
-0.56854248
-0.57586670
-0.57312012
-0.55969238
-0.53466797
-0.49835205
-0.45043945
-0.39215088
-0.32440186
-0.24780273
-0.16357422
-0.07354736
 0.01983643
 0.11535645
 0.21148682
 0.30670166
 0.39886475
 0.48492432
 0.56274414
 0.63049316
 0.68756104
 0.73303223
 0.76629639
 0.78735352
 0.79681396
 0.79589844
 0.78552246
 0.76599121
 0.73883057
 0.70617676
 0.67016602
 0.63171387
 0.59112549
 0.54901123
 0.50628662
 0.46417236
 0.42327881
 0.38299561
 0.34240723
 0.30334473
 0.26641846
 0.23254395
 0.20080566
 0.17059326
 0.14190674
 0.11596680
 0.09307861
 0.07354736
 0.05645752
 0.04211426
 0.02990723
 0.02014160
 0.01190186
 0.00518799
-0.00122070
-0.00701904
-0.01251221
-0.01770020
-0.02380371
-0.03173828
-0.04180908
-0.05554199
-0.07354736
-0.09674072
-0.12481689
-0.15808105
-0.19714355
-0.24383545
-0.29907227
-0.36224365
-0.43212891
-0.50567627
-0.58135986
-0.65704346
-0.73181152
-0.80261230
-0.86730957
-0.92285156
-0.96649170
-0.99670410
-1.01165771
-1.01013184
-0.99182129
-0.95672607
-0.90454102
-0.83465576
-0.74768066
-0.64514160
-0.52978516
-0.40588379
-0.27679443
-0.14526367
-0.01403809
 0.11505127
 0.23864746
 0.35369873
 0.45593262
 0.54229736
 0.61004639
 0.65856934
 0.68939209
 0.70312500
 0.70098877
 0.68328857
 0.65124512
 0.60852051
 0.55816650
 0.50354004
 0.44738770
 0.39093018
 0.33599854
 0.28533936
 0.24200439
 0.20874023
 0.18646240
 0.17578125
 0.17639160
 0.18737793
 0.20812988
 0.23864746
 0.27832031
 0.32501221
 0.37506104
 0.42419434
 0.46905518
 0.50811768
 0.53924561
 0.55969238
 0.56732178
 0.55999756
 0.53680420
 0.49743652
 0.44250488
 0.37261963
 0.28961182
 0.19592285
 0.09552002
-0.00915527
-0.11535645
-0.22125244
-0.32348633
-0.41900635
-0.50384521
-0.57434082
-0.62774658
-0.66284180
-0.67901611
-0.67626953
-0.65551758
-0.61676025
-0.56121826
-0.49194336
-0.41290283
-0.32775879
-0.24078369
-0.15411377
-0.07049561
 0.00671387
 0.07446289
 0.12847900
 0.16571045
 0.18554688
 0.18707275
 0.17120361
 0.13854980
 0.09063721
 0.02838135
-0.04577637
-0.13000488
-0.22094727
-0.31524658
-0.40893555
-0.49774170
-0.57891846
-0.64971924
-0.70770264
-0.75073242
-0.77606201
-0.78125000
-0.76538086
-0.72906494
-0.67291260
-0.59753418
-0.50445557
-0.39520264
-0.27221680
-0.13854980
 0.00396729
 0.15289307
 0.30395508
 0.45227051
 0.59326172
 0.72265625
 0.83770752
 0.93658447
 1.01623535
 1.07391357
 1.10870361
 1.11968994
 1.10839844
 1.07513428
 1.01989746
 0.94451904
 0.85052490
 0.74096680
 0.61859131
 0.48614502
 0.34759521
 0.20690918
 0.06805420
-0.06591797
-0.19226074
-0.30792236
-0.40893555
-0.49072266
-0.55084229
-0.58898926
-0.60455322
-0.59814453
-0.56976318
-0.52124023
-0.45471191
-0.37414551
-0.28381348
-0.18737793
-0.08758545
 0.01190186
 0.10833740
 0.19866943
 0.28045654
 0.35003662
 0.40405273
 0.44036865
 0.45745850
 0.45532227
 0.43426514
 0.39489746
 0.33721924
 0.26275635
 0.17364502
 0.07324219
-0.03479004
-0.14801025
-0.26275635
-0.37567139
-0.48278809
-0.58013916
-0.66406250
-0.73150635
-0.77972412
-0.80749512
-0.81512451
-0.80291748
-0.77239990
-0.72448730
-0.66009521
-0.58105469
-0.49194336
-0.39581299
-0.29632568
-0.19561768
-0.09613037
-0.00122070
 0.08697510
 0.16662598
 0.23742676
 0.29846191
 0.34698486
 0.38085938
 0.39916992
 0.40344238
 0.39581299
 0.37780762
 0.34973145
 0.31250000
 0.26885986
 0.22308350
 0.17791748
 0.13519287
 0.09613037
 0.06286621
 0.03814697
 0.02258301
 0.01647949
 0.01983643
 0.03295898
 0.05676270
 0.08941650
 0.12817383
 0.17059326
 0.21484375
 0.26123047
 0.30853271
 0.35430908
 0.39550781
 0.42907715
 0.45501709
 0.47210693
 0.48034668
 0.47851563
 0.46630859
 0.44372559
 0.41107178
 0.36895752
 0.31829834
 0.26123047
 0.20050049
 0.13793945
 0.07415771
 0.00946045
-0.05462646
-0.11566162
-0.17089844
-0.21942139
-0.26184082
-0.29846191
-0.32897949
-0.35369873
-0.37231445
-0.38543701
-0.39398193
-0.39794922
-0.39733887
-0.39337158
-0.38604736
-0.37567139
-0.36193848
-0.34362793
-0.32104492
-0.29510498
-0.26672363
-0.23651123
-0.20355225
-0.16815186
-0.13000488
-0.09002686
-0.04943848
-0.00915527
 0.02960205
 0.06500244
 0.09582520
 0.12023926
 0.13793945
 0.14862061
 0.15197754
 0.14709473
 0.13366699
 0.11138916
 0.08148193
 0.04516602
 0.00366211
-0.04150391
-0.08880615
-0.13610840
-0.18096924
-0.22064209
-0.25360107
-0.27954102
-0.29724121
-0.30639648
-0.30639648
-0.29663086
-0.27740479
-0.24871826
-0.21026611
-0.16204834
-0.10498047
-0.04150391
 0.02593994
 0.09613037
 0.16876221
 0.24261475
 0.31616211
 0.38574219
 0.44830322
 0.50170898
 0.54504395
 0.57769775
 0.59844971
 0.60607910
 0.59967041
 0.57891846
 0.54504395
 0.49865723
 0.44158936
 0.37536621
 0.30273438
 0.22644043
 0.14862061
 0.07171631
-0.00274658
-0.07202148
-0.13275146
-0.18218994
-0.21942139
-0.24322510
-0.25390625
-0.25146484
-0.23620605
-0.20935059
-0.17242432
-0.12756348
-0.07720947
-0.02410889
 0.02960205
 0.08178711
 0.12969971
 0.17120361
 0.20355225
 0.22430420
 0.23254395
 0.22766113
 0.20965576
 0.17852783
 0.13427734
 0.07751465
 0.00946045
-0.06805420
-0.15289307
-0.24230957
-0.33447266
-0.42633057
-0.51422119
-0.59478760
-0.66528320
-0.72326660
-0.76660156
-0.79406738
-0.80383301
-0.79620361
-0.77209473
-0.73394775
-0.68267822
-0.61920166
-0.54534912
-0.46295166
-0.37567139
-0.28533936
-0.19378662
-0.10284424
-0.01464844
 0.06835938
 0.14587402
 0.21759033
 0.28320313
 0.34118652
 0.38940430
 0.42663574
 0.45288086
 0.46966553
 0.47760010
 0.47668457
 0.46691895
 0.44982910
 0.42755127
 0.40161133
 0.37170410
 0.33813477
 0.30181885
 0.26519775
 0.23010254
 0.19683838
 0.16510010
 0.13519287
 0.10864258
 0.08697510
 0.07049561
 0.05950928
 0.05401611
 0.05462646
 0.06317139
 0.07904053
 0.10192871
 0.13000488
 0.16235352
 0.19866943
 0.23834229
 0.28015137
 0.32196045
 0.36102295
 0.39459229
 0.42022705
 0.43762207
 0.44677734
 0.44769287
 0.44006348
 0.42358398
 0.39642334
 0.35827637
 0.31066895
 0.25482178
 0.19226074
 0.12359619
 0.04913330
-0.02990723
-0.11199951
-0.19531250
-0.27862549
-0.36071777
-0.43945313
-0.51177979
-0.57556152
-0.62835693
-0.66925049
-0.69702148
-0.70983887
-0.70678711
-0.68847656
-0.65612793
-0.61065674
-0.55419922
-0.48767090
-0.41381836
-0.33508301
-0.25451660
-0.17456055
-0.09735107
-0.02532959
 0.03875732
 0.09246826
 0.13427734
 0.16326904
 0.17913818
 0.18157959
 0.17089844
 0.14831543
 0.11505127
 0.07385254
 0.02685547
-0.02410889
-0.07659912
-0.12725830
-0.17333984
-0.21026611
-0.23590088
-0.24841309
-0.24719238
-0.23193359
-0.20172119
-0.15655518
-0.09735107
-0.02624512
 0.05493164
 0.14434814
 0.23956299
 0.33782959
 0.43518066
 0.52673340
 0.60882568
 0.67901611
 0.73516846
 0.77636719
 0.80108643
 0.80841064
 0.79895020
 0.77301025
 0.73272705
 0.67901611
 0.61340332
 0.53741455
 0.45318604
 0.36285400
 0.26977539
 0.17639160
 0.08483887
-0.00274658
-0.08544922
-0.16204834
-0.23254395
-0.29663086
-0.35339355
-0.40191650
-0.44067383
-0.47027588
-0.49102783
-0.50354004
-0.50811768
-0.50537109
-0.49591064
-0.48095703
-0.46142578
-0.43701172
-0.40679932
-0.37139893
-0.33081055
-0.28625488
-0.23773193
-0.18554688
-0.13000488
-0.07232666
-0.01281738
 0.04730225
 0.10620117
 0.16143799
 0.21118164
 0.25421143
 0.29052734
 0.31951904
 0.33782959
 0.34179688
 0.32989502
 0.30273438
 0.26367188
 0.21423340
 0.15472412
 0.08544922
 0.00732422
-0.07720947
-0.16571045
-0.25695801
-0.34851074
-0.43731689
-0.51879883
-0.58898926
-0.64575195
-0.68786621
-0.71350098
-0.72052002
-0.70709229
-0.67260742
-0.61798096
-0.54412842
-0.45227051
-0.34545898
-0.22613525
-0.09826660
 0.03601074
 0.17364502
 0.31066895
 0.44097900
 0.55786133
 0.65704346
 0.73516846
 0.79132080
 0.82458496
 0.83282471
 0.81481934
 0.77087402
 0.70220947
 0.61126709
 0.50079346
 0.37506104
 0.23925781
 0.09826660
-0.04302979
-0.18035889
-0.30975342
-0.42724609
-0.52825928
-0.60913086
-0.66711426
-0.70098877
-0.70892334
-0.69000244
-0.64453125
-0.57434082
-0.48431396
-0.37841797
-0.26123047
-0.13610840
-0.00640869
 0.12481689
 0.25360107
 0.37536621
 0.48461914
 0.57800293
 0.65185547
 0.70556641
 0.73822021
 0.74951172
 0.73944092
 0.70892334
 0.65856934
 0.58990479
 0.50567627
 0.40893555
 0.30242920
 0.18981934
 0.07415771
-0.04180908
-0.15533447
-0.26336670
-0.36254883
-0.44982910
-0.52368164
-0.58166504
-0.62194824
-0.64422607
-0.64819336
-0.63507080
-0.60577393
-0.56060791
-0.50201416
-0.43243408
-0.35491943
-0.27252197
-0.18646240
-0.09857178
-0.01190186
 0.07019043
 0.14495850
 0.21057129
 0.26641846
 0.31219482
 0.34667969
 0.36773682
 0.37414551
 0.36499023
 0.34088135
 0.30456543
 0.25817871
 0.20446777
 0.14526367
 0.08087158
 0.01281738
-0.05706787
-0.12603760
-0.19073486
-0.24902344
-0.30029297
-0.34332275
-0.37628174
-0.39764404
-0.40557861
-0.39886475
-0.37750244
-0.34240723
-0.29449463
-0.23529053
-0.16601563
-0.08819580
-0.00335693
 0.08758545
 0.18341064
 0.28228760
 0.38116455
 0.47668457
 0.56549072
 0.64544678
 0.71472168
 0.77270508
 0.81756592
 0.84808350
 0.86303711
 0.86151123
 0.84411621
 0.81146240
 0.76416016
 0.70281982
 0.62866211
 0.54290771
 0.44738770
 0.34484863
 0.23742676
 0.12817383
 0.01953125
-0.08789063
-0.19287109
-0.29418945
-0.38909912
-0.47485352
-0.54840088
-0.60821533
-0.65399170
-0.68511963
-0.70159912
-0.70281982
-0.68878174
-0.66009521
-0.61767578
-0.56427002
-0.50231934
-0.43395996
-0.36163330
-0.28686523
-0.21118164
-0.13702393
-0.06622314
-0.00091553
 0.05615234
 0.10375977
 0.14190674
 0.17059326
 0.18981934
 0.19866943
 0.19714355
 0.18493652
 0.16326904
 0.13366699
 0.09796143
 0.05767822
 0.01434326
-0.03051758
-0.07568359
-0.11932373
-0.15960693
-0.19531250
-0.22460938
-0.24688721
-0.26214600
-0.27038574
-0.27038574
-0.26184082
-0.24383545
-0.21636963
-0.17944336
-0.13458252
-0.08239746
-0.02441406
 0.03814697
 0.10375977
 0.17059326
 0.23712158
 0.30090332
 0.35827637
 0.40588379
 0.44128418
 0.46447754
 0.47576904
 0.47485352
 0.45989990
 0.43029785
 0.38635254
 0.33111572
 0.26763916
 0.19866943
 0.12512207
 0.04760742
-0.03173828
-0.10955811
-0.18341064
-0.25146484
-0.31188965
-0.36346436
-0.40374756
-0.43182373
-0.44647217
-0.44830322
-0.43670654
-0.41107178
-0.37200928
-0.32135010
-0.26214600
-0.19714355
-0.12695313
-0.05279541
 0.02258301
 0.09521484
 0.16082764
 0.21789551
 0.26641846
 0.30548096
 0.33294678
 0.34545898
 0.34118652
 0.32104492
 0.28686523
 0.24169922
 0.18585205
 0.12023926
 0.04669189
-0.03204346
-0.11352539
-0.19592285
-0.27801514
-0.35705566
-0.42907715
-0.49072266
-0.53924561
-0.57342529
-0.59295654
-0.59692383
-0.58288574
-0.55023193
-0.49957275
-0.43334961
-0.35369873
-0.26367188
-0.16601563
-0.06378174
 0.04028320
 0.14312744
 0.24230957
 0.33386230
 0.41442871
 0.47973633
 0.52734375
 0.55633545
 0.56762695
 0.56060791
 0.53497314
 0.49102783
 0.43029785
 0.35552979
 0.26947021
 0.17517090
 0.07629395
-0.02349854
-0.12145996
-0.21331787
-0.29663086
-0.36743164
-0.42266846
-0.45898438
-0.47485352
-0.46997070
-0.44464111
-0.40008545
-0.33721924
-0.25817871
-0.16632080
-0.06378174
 0.04547119
 0.15869141
 0.27191162
 0.38116455
 0.48248291
 0.57312012
 0.65063477
 0.71228027
 0.75683594
 0.78247070
 0.78826904
 0.77545166
 0.74554443
 0.69976807
 0.63873291
 0.56396484
 0.47698975
 0.38208008
 0.28289795
 0.18310547
 0.08575439
-0.00671387
-0.09155273
-0.16693115
-0.23071289
-0.28228760
-0.32104492
-0.34667969
-0.35797119
-0.35461426
-0.33874512
-0.31341553
-0.28106689
-0.24414063
-0.20294189
-0.15930176
-0.11505127
-0.07324219
-0.03540039
-0.00305176
 0.02227783
 0.04028320
 0.04974365
 0.05035400
 0.04211426
 0.02563477
 0.00183105
-0.02746582
-0.06164551
-0.09887695
-0.13793945
-0.17730713
-0.21423340
-0.24749756
-0.27587891
-0.29907227
-0.31677246
-0.32745361
-0.32897949
-0.32165527
-0.30639648
-0.28564453
-0.26062012
-0.23132324
-0.19805908
-0.16113281
-0.12298584
-0.08483887
-0.04730225
-0.01129150
 0.02319336
 0.05462646
 0.08239746
 0.10559082
 0.12481689
 0.14068604
 0.15350342
 0.16296387
 0.16906738
 0.17242432
 0.17272949
 0.17059326
 0.16662598
 0.16052246
 0.15258789
 0.14312744
 0.13214111
 0.11993408
 0.10620117
 0.09094238
 0.07507324
 0.05798340
 0.03967285
 0.02044678
 0.00030518
-0.02014160
-0.03936768
-0.05584717
-0.06927490
-0.07873535
-0.08361816
-0.08300781
-0.07690430
-0.06439209
-0.04455566
-0.01739502
 0.01678467
 0.05706787
 0.10131836
 0.14862061
 0.19805908
 0.24963379
 0.30242920
 0.35369873
 0.39947510
 0.43670654
 0.46417236
 0.48187256
 0.48919678
 0.48492432
 0.46661377
 0.43334961
 0.38452148
 0.32226563
 0.24749756
 0.16235352
 0.06866455
-0.03112793
-0.13488770
-0.24017334
-0.34545898
-0.44830322
-0.54504395
-0.63201904
-0.70648193
-0.76629639
-0.81024170
-0.83679199
-0.84533691
-0.83526611
-0.80749512
-0.76324463
-0.70373535
-0.63079834
-0.54626465
-0.45349121
-0.35552979
-0.25482178
-0.15472412
-0.05737305
 0.03326416
 0.11352539
 0.18157959
 0.23620605
 0.27587891
 0.29907227
 0.30487061
 0.29266357
 0.26367188
 0.21972656
 0.16235352
 0.09246826
 0.01281738
-0.07354736
-0.16265869
-0.25177002
-0.33752441
-0.41595459
-0.48309326
-0.53588867
-0.57220459
-0.59020996
-0.58898926
-0.56762695
-0.52520752
-0.46325684
-0.38360596
-0.28869629
-0.18035889
-0.06103516
 0.06683350
 0.19989014
 0.33569336
 0.46966553
 0.59783936
 0.71594238
 0.82153320
 0.91247559
 0.98846436
 1.04766846
 1.08764648
 1.10656738
 1.10443115
 1.08215332
 1.04156494
 0.98388672
 0.91094971
 0.82427979
 0.72662354
 0.62042236
 0.50811768
 0.39306641
 0.27893066
 0.16876221
 0.06622314
-0.02716064
-0.10864258
-0.17608643
-0.22796631
-0.26275635
-0.28045654
-0.28259277
-0.27038574
-0.24444580
-0.20568848
-0.15625000
-0.09857178
-0.03601074
 0.02777100
 0.09002686
 0.14648438
 0.19409180
 0.22949219
 0.25054932
 0.25634766
 0.24627686
 0.21881104
 0.17333984
 0.10925293
 0.02868652
-0.06591797
-0.17272949
-0.28930664
-0.41381836
-0.54229736
-0.66986084
-0.79132080
-0.90301514
-1.00189209
-1.08551025
-1.15142822
-1.19720459
-1.22100830
-1.22192383
-1.20025635
-1.15631104
-1.09069824
-1.00494385
-0.90057373
-0.78033447
-0.64697266
-0.50354004
-0.35400391
-0.20202637
-0.05035400
 0.09796143
 0.24047852
 0.37506104
 0.49804688
 0.60668945
 0.69915771
 0.77392578
 0.83038330
 0.86914063
 0.88989258
 0.89416504
 0.88378906
 0.86120605
 0.82916260
 0.78979492
 0.74493408
 0.69671631
 0.64636230
 0.59661865
 0.54931641
 0.50689697
 0.46997070
 0.43914795
 0.41473389
 0.39703369
 0.38574219
 0.38085938
 0.38116455
 0.38543701
 0.39184570
 0.39978027
 0.40771484
 0.41442871
 0.41839600
 0.41839600
 0.41259766
 0.39947510
 0.37750244
 0.34576416
 0.30548096
 0.25848389
 0.20660400
 0.15045166
 0.08972168
 0.02502441
-0.04150391
-0.10681152
-0.16845703
-0.22583008
-0.27954102
-0.32928467
-0.37414551
-0.41259766
-0.44403076
-0.46905518
-0.48950195
-0.50659180
-0.52246094
-0.53710938
-0.55084229
-0.56457520
-0.57891846
-0.59417725
-0.60974121
-0.62530518
-0.64117432
-0.65704346
-0.67321777
-0.68817139
-0.69976807
-0.70709229
-0.70922852
-0.70617676
-0.69671631
-0.67932129
-0.65277100
-0.61737061
-0.57281494
-0.51971436
-0.45867920
-0.39001465
-0.31524658
-0.23559570
-0.15228271
-0.06713867
 0.01678467
 0.09643555
 0.16906738
 0.23437500
 0.29174805
 0.34027100
 0.37811279
 0.40283203
 0.41473389
 0.41473389
 0.40466309
 0.38543701
 0.35827637
 0.32501221
 0.28747559
 0.24902344
 0.21087646
 0.17517090
 0.14282227
 0.11627197
 0.09643555
 0.08453369
 0.08117676
 0.08605957
 0.09979248
 0.12237549
 0.15380859
 0.19470215
 0.24383545
 0.29998779
 0.35980225
 0.42083740
 0.48065186
 0.53833008
 0.59265137
 0.64086914
 0.68054199
 0.70861816
 0.72418213
 0.72631836
 0.71533203
 0.68969727
 0.64880371
 0.59295654
 0.52246094
 0.44006348
 0.34759521
 0.24780273
 0.14373779
 0.03875732
-0.06561279
-0.16723633
-0.26489258
-0.35552979
-0.43609619
-0.50354004
-0.55664063
-0.59478760
-0.61767578
-0.62500000
-0.61676025
-0.59417725
-0.55877686
-0.51361084
-0.46051025
-0.40252686
-0.34210205
-0.28259277
-0.22674561
-0.17669678
-0.13427734
-0.10070801
-0.07873535
-0.06988525
-0.07385254
-0.08972168
-0.11535645
-0.14953613
-0.19104004
-0.23864746
-0.29174805
-0.34729004
-0.40252686
-0.45501709
-0.50170898
-0.54168701
-0.57342529
-0.59448242
-0.60363770
-0.59875488
-0.57922363
-0.54504395
-0.49713135
-0.43609619
-0.36254883
-0.27770996
-0.18249512
-0.07934570
 0.02960205
 0.14129639
 0.25299072
 0.36102295
 0.46264648
 0.55480957
 0.63507080
 0.70281982
 0.75653076
 0.79528809
 0.81817627
 0.82489014
 0.81665039
 0.79498291
 0.76080322
 0.71563721
 0.66070557
 0.59783936
 0.52978516
 0.45898438
 0.38696289
 0.31585693
 0.24841309
 0.18585205
 0.12939453
 0.07934570
 0.03692627
 0.00335693
-0.02014160
-0.03326416
-0.03692627
-0.03265381
-0.02166748
-0.00457764
 0.01739502
 0.04394531
 0.07293701
 0.10284424
 0.13244629
 0.16052246
 0.18615723
 0.20843506
 0.22705078
 0.24108887
 0.25024414
 0.25360107
 0.25177002
 0.24505615
 0.23376465
 0.21789551
 0.19714355
 0.17089844
 0.13916016
 0.10131836
 0.05737305
 0.00762939
-0.04669189
-0.10437012
-0.16479492
-0.22827148
-0.29510498
-0.36376953
-0.43243408
-0.49865723
-0.56030273
-0.61676025
-0.66650391
-0.70861816
-0.74157715
-0.76324463
-0.77209473
-0.76721191
-0.74890137
-0.71807861
-0.67535400
-0.62103271
-0.55541992
-0.47973633
-0.39611816
-0.30670166
-0.21453857
-0.12207031
-0.03234863
 0.05218506
 0.12908936
 0.19714355
 0.25573730
 0.30334473
 0.33843994
 0.35919189
 0.36529541
 0.35675049
 0.33508301
 0.30242920
 0.26031494
 0.21057129
 0.15533447
 0.09674072
 0.03723145
-0.02044678
-0.07476807
-0.12329102
-0.16448975
-0.19622803
-0.21728516
-0.22552490
-0.22064209
-0.20172119
-0.16937256
-0.12390137
-0.06683350
-0.00030518
 0.07446289
 0.15625000
 0.24383545
 0.33477783
 0.42541504
 0.51239014
 0.59265137
 0.66528320
 0.72937012
 0.78308105
 0.82397461
 0.84930420
 0.85784912
 0.84899902
 0.82366943
 0.78277588
 0.72692871
 0.65734863
 0.57464600
 0.47973633
 0.37536621
 0.26428223
 0.15045166
 0.03723145
-0.07232666
-0.17730713
-0.27587891
-0.36560059
-0.44433594
-0.50964355
-0.56060791
-0.59692383
-0.61950684
-0.62805176
-0.62286377
-0.60485840
-0.57495117
-0.53497314
-0.48675537
-0.43243408
-0.37445068
-0.31555176
-0.25787354
-0.20263672
-0.15075684
-0.10314941
-0.06164551
-0.02807617
-0.00366211
 0.01129150
 0.01708984
 0.01403809
 0.00274658
-0.01647949
-0.04364014
-0.07781982
-0.11749268
-0.15960693
-0.20263672
-0.24627686
-0.29113770
-0.33660889
-0.38055420
-0.42083740
-0.45501709
-0.48156738
-0.50079346
-0.51147461
-0.51330566
-0.50567627
-0.48919678
-0.46356201
-0.42846680
-0.38391113
-0.33142090
-0.27282715
-0.21087646
-0.14556885
-0.07720947
-0.00732422
 0.06134033
 0.12634277
 0.18676758
 0.24291992
 0.29571533
 0.34423828
 0.38665771
 0.42205811
 0.45074463
 0.47332764
 0.49072266
 0.50323486
 0.51208496
 0.51849365
 0.52246094
 0.52398682
 0.52246094
 0.51818848
 0.51239014
 0.50628662
 0.49957275
 0.49163818
 0.48217773
 0.47088623
 0.45806885
 0.44342041
 0.42755127
 0.41015625
 0.39093018
 0.36834717
 0.34179688
 0.31097412
 0.27801514
 0.24353027
 0.20874023
 0.17333984
 0.13641357
 0.09826660
 0.05981445
 0.02197266
-0.01464844
-0.04974365
-0.08239746
-0.11199951
-0.13793945
-0.16082764
-0.18096924
-0.19836426
-0.21240234
-0.22338867
-0.23162842
-0.23864746
-0.24475098
-0.24993896
-0.25390625
-0.25756836
-0.26092529
-0.26458740
-0.26947021
-0.27526855
-0.28350830
-0.29449463
-0.30761719
-0.32226563
-0.33691406
-0.35217285
-0.36773682
-0.38391113
-0.39947510
-0.41381836
-0.42541504
-0.43395996
-0.43945313
-0.44158936
-0.43945313
-0.43243408
-0.42022705
-0.40313721
-0.38055420
-0.35339355
-0.32287598
-0.29083252
-0.25817871
-0.22460938
-0.18951416
-0.15289307
-0.11566162
-0.07934570
-0.04516602
-0.01312256
 0.01678467
 0.04486084
 0.07110596
 0.09552002
 0.11810303
 0.14038086
 0.16265869
 0.18463135
 0.20599365
 0.22827148
 0.25268555
 0.28137207
 0.31494141
 0.35247803
 0.39306641
 0.43640137
 0.48278809
 0.53100586
 0.58044434
 0.62866211
 0.67504883
 0.71838379
 0.75744629
 0.79040527
 0.81481934
 0.82916260
 0.83282471
 0.82489014
 0.80474854
 0.77178955
 0.72662354
 0.66986084
 0.60241699
 0.52490234
 0.43975830
 0.34881592
 0.25482178
 0.15960693
 0.06530762
-0.02655029
-0.11383057
-0.19470215
-0.26763916
-0.33142090
-0.38482666
-0.42633057
-0.45593262
-0.47363281
-0.48034668
-0.47698975
-0.46447754
-0.44342041
-0.41564941
-0.38208008
-0.34545898
-0.30822754
-0.27252197
-0.24017334
-0.21301270
-0.19165039
-0.17700195
-0.17028809
-0.17242432
-0.18310547
-0.20111084
-0.22613525
-0.25817871
-0.29754639
-0.34332275
-0.39215088
-0.44097900
-0.48706055
-0.52978516
-0.56793213
-0.60028076
-0.62469482
-0.63903809
-0.64270020
-0.63446045
-0.61492920
-0.58288574
-0.53833008
-0.48248291
-0.41687012
-0.34301758
-0.26153564
-0.17395020
-0.08300781
 0.00823975
 0.09674072
 0.18005371
 0.25848389
 0.33020020
 0.39337158
 0.44464111
 0.48278809
 0.50750732
 0.51971436
 0.52032471
 0.51025391
 0.49133301
 0.46539307
 0.43395996
 0.39764404
 0.35766602
 0.31677246
 0.27832031
 0.24505615
 0.21850586
 0.19805908
 0.18402100
 0.17791748
 0.18035889
 0.19134521
 0.20965576
 0.23468018
 0.26550293
 0.30029297
 0.33691406
 0.37170410
 0.40161133
 0.42572021
 0.44372559
 0.45410156
 0.45410156
 0.44158936
 0.41534424
 0.37567139
 0.32440186
 0.26275635
 0.19195557
 0.11291504
 0.02807617
-0.05950928
-0.14739990
-0.23193359
-0.31188965
-0.38452148
-0.44738770
-0.49835205
-0.53436279
-0.55511475
-0.55938721
-0.54718018
-0.51910400
-0.47576904
-0.41961670
-0.35339355
-0.27984619
-0.20019531
-0.11627197
-0.03082275
 0.05187988
 0.12695313
 0.19195557
 0.24475098
 0.28381348
 0.30670166
 0.31066895
 0.29449463
 0.25878906
 0.20568848
 0.13671875
 0.05401611
-0.04028320
-0.14343262
-0.25207520
-0.36346436
-0.47424316
-0.57952881
-0.67443848
-0.75408936
-0.81604004
-0.85937500
-0.88317871
-0.88653564
-0.86853027
-0.82855225
-0.76843262
-0.68969727
-0.59570313
-0.48858643
-0.37261963
-0.25115967
-0.12725830
-0.00396729
 0.11596680
 0.22979736
 0.33416748
 0.42633057
 0.50415039
 0.56671143
 0.61401367
 0.64666748
 0.66467285
 0.66894531
 0.66101074
 0.64239502
 0.61553955
 0.58227539
 0.54565430
 0.50811768
 0.47149658
 0.43792725
 0.40832520
 0.38391113
 0.36621094
 0.35552979
 0.35186768
 0.35491943
 0.36376953
 0.37780762
 0.39550781
 0.41595459
 0.43731689
 0.45715332
 0.47363281
 0.48492432
 0.48980713
 0.48828125
 0.48004150
 0.46508789
 0.44250488
 0.41107178
 0.36987305
 0.31982422
 0.26306152
 0.20172119
 0.13732910
 0.06927490
-0.00122070
-0.07324219
-0.14434814
-0.21331787
-0.27923584
-0.34240723
-0.40100098
-0.45471191
-0.50231934
-0.54382324
-0.58013916
-0.61126709
-0.63629150
-0.65490723
-0.66802979
-0.67687988
-0.68176270
-0.68328857
-0.68084717
-0.67413330
-0.66375732
-0.64971924
-0.63171387
-0.60974121
-0.58349609
-0.55328369
-0.51879883
-0.47943115
-0.43426514
-0.38391113
-0.32958984
-0.27221680
-0.21148682
-0.14617920
-0.07659912
-0.00427246
 0.06774902
 0.13824463
 0.20629883
 0.27252197
 0.33630371
 0.39489746
 0.44586182
 0.48767090
 0.52032471
 0.54321289
 0.55603027
 0.55755615
 0.54809570
 0.52886963
 0.50109863
 0.46508789
 0.42053223
 0.36895752
 0.31250000
 0.25451660
 0.19714355
 0.14160156
 0.08819580
 0.03814697
-0.00671387
-0.04394531
-0.07232666
-0.09155273
-0.10162354
-0.10253906
-0.09460449
-0.07873535
-0.05523682
-0.02502441
 0.01220703
 0.05493164
 0.10162354
 0.14923096
 0.19653320
 0.24322510
 0.28839111
 0.33111572
 0.36804199
 0.39672852
 0.41534424
 0.42419434
 0.42327881
 0.41198730
 0.38848877
 0.35186768
 0.30242920
 0.24139404
 0.17028809
 0.09002686
 0.00305176
-0.08880615
-0.18341064
-0.27923584
-0.37475586
-0.46844482
-0.55694580
-0.63659668
-0.70434570
-0.75805664
-0.79681396
-0.82031250
-0.82763672
-0.81878662
-0.79315186
-0.75042725
-0.69183350
-0.61889648
-0.53527832
-0.44342041
-0.34515381
-0.24230957
-0.13641357
-0.03082275
 0.07080078
 0.16601563
 0.25238037
 0.32806396
 0.39001465
 0.43609619
 0.46478271
 0.47607422
 0.47058105
 0.44799805
 0.40832520
 0.35369873
 0.28686523
 0.21179199
 0.13061523
 0.04577637
-0.04089355
-0.12512207
-0.20294189
-0.27191162
-0.32989502
-0.37567139
-0.40710449
-0.42175293
-0.41809082
-0.39611816
-0.35675049
-0.30120850
-0.23040771
-0.14648438
-0.05126953
 0.05249023
 0.16265869
 0.27648926
 0.39093018
 0.50140381
 0.60241699
 0.69030762
 0.76263428
 0.81817627
 0.85571289
 0.87371826
 0.87005615
 0.84381104
 0.79620361
 0.72875977
 0.64392090
 0.54412842
 0.43273926
 0.31219482
 0.18676758
 0.05981445
-0.06561279
-0.18585205
-0.29815674
-0.39916992
-0.48583984
-0.55603027
-0.60729980
-0.63873291
-0.65063477
-0.64300537
-0.61614990
-0.57159424
-0.51086426
-0.43762207
-0.35461426
-0.26519775
-0.17089844
-0.07507324
 0.01892090
 0.10650635
 0.18432617
 0.25085449
 0.30487061
 0.34423828
 0.36651611
 0.36956787
 0.35339355
 0.31982422
 0.27191162
 0.21087646
 0.13885498
 0.05737305
-0.03021240
-0.12115479
-0.21270752
-0.30181885
-0.38604736
-0.46112061
-0.52429199
-0.57312012
-0.60607910
-0.62225342
-0.62042236
-0.59997559
-0.56121826
-0.50598145
-0.43548584
-0.35247803
-0.25939941
-0.15930176
-0.05615234
 0.04730225
 0.14862061
 0.24536133
 0.33477783
 0.41290283
 0.47637939
 0.52337646
 0.55328369
 0.56640625
 0.56335449
 0.54443359
 0.50994873
 0.46112061
 0.40069580
 0.33203125
 0.25848389
 0.18341064
 0.10955811
 0.03814697
-0.02807617
-0.08728027
-0.13580322
-0.17120361
-0.19195557
-0.19775391
-0.18890381
-0.16510010
-0.12756348
-0.07720947
-0.01678467
 0.05065918
 0.12298584
 0.19805908
 0.27343750
 0.34545898
 0.41137695
 0.46691895
 0.51055908
 0.54016113
 0.55511475
 0.55419922
 0.53680420
 0.50262451
 0.45288086
 0.38909912
 0.31311035
 0.22735596
 0.13397217
 0.03601074
-0.06408691
-0.16357422
-0.26062012
-0.35247803
-0.43640137
-0.50933838
-0.56945801
-0.61523438
-0.64575195
-0.66101074
-0.66040039
-0.64514160
-0.61645508
-0.57678223
-0.52795410
-0.47180176
-0.41015625
-0.34637451
-0.28381348
-0.22491455
-0.17181396
-0.12512207
-0.08636475
-0.05645752
-0.03753662
-0.02929688
-0.03173828
-0.04394531
-0.06469727
-0.09277344
-0.12695313
-0.16479492
-0.20355225
-0.24108887
-0.27648926
-0.30761719
-0.33172607
-0.34515381
-0.34576416
-0.33294678
-0.30761719
-0.27069092
-0.22155762
-0.16021729
-0.08697510
-0.00366211
 0.08666992
 0.18188477
 0.27984619
 0.37841797
 0.47393799
 0.56274414
 0.64270020
 0.71197510
 0.76965332
 0.81542969
 0.84747314
 0.86517334
 0.86853027
 0.85815430
 0.83465576
 0.79895020
 0.75164795
 0.69458008
 0.62927246
 0.55816650
 0.48309326
 0.40557861
 0.32836914
 0.25299072
 0.18188477
 0.11596680
 0.05645752
 0.00457764
-0.03997803
-0.07629395
-0.10498047
-0.12603760
-0.13977051
-0.14678955
-0.14831543
-0.14587402
-0.14038086
-0.13366699
-0.12664795
-0.12084961
-0.11688232
-0.11535645
-0.11749268
-0.12481689
-0.13793945
-0.15747070
-0.18249512
-0.21270752
-0.24780273
-0.28747559
-0.33203125
-0.38055420
-0.43090820
-0.48095703
-0.53009033
-0.57739258
-0.62133789
-0.66040039
-0.69274902
-0.71746826
-0.73394775
-0.74127197
-0.73852539
-0.72509766
-0.70129395
-0.66741943
-0.62438965
-0.57220459
-0.51116943
-0.44219971
-0.36804199
-0.29113770
-0.21270752
-0.13366699
-0.05401611
 0.02410889
 0.09918213
 0.17028809
 0.23681641
 0.29876709
 0.35552979
 0.40588379
 0.44860840
 0.48309326
 0.51025391
 0.53009033
 0.54321289
 0.54901123
 0.54870605
 0.54290771
 0.53344727
 0.52093506
 0.50567627
 0.48736572
 0.46783447
 0.44769287
 0.42846680
 0.41137695
 0.39733887
 0.38604736
 0.37780762
 0.37292480
 0.37078857
 0.37139893
 0.37475586
 0.37963867
 0.38543701
 0.39062500
 0.39337158
 0.39398193
 0.39154053
 0.38574219
 0.37506104
 0.35766602
 0.33233643
 0.30029297
 0.26275635
 0.22094727
 0.17456055
 0.12298584
 0.06561279
 0.00366211
-0.06134033
-0.12756348
-0.19470215
-0.26184082
-0.32806396
-0.39154053
-0.45043945
-0.50354004
-0.55023193
-0.58959961
-0.62072754
-0.64270020
-0.65460205
-0.65734863
-0.65185547
-0.63934326
-0.61950684
-0.59295654
-0.56030273
-0.52337646
-0.48492432
-0.44586182
-0.40710449
-0.36926270
-0.33325195
-0.30059814
-0.27252197
-0.24963379
-0.23254395
-0.22064209
-0.21423340
-0.21270752
-0.21636963
-0.22369385
-0.23437500
-0.24749756
-0.26123047
-0.27404785
-0.28442383
-0.29113770
-0.29357910
-0.29083252
-0.28198242
-0.26611328
-0.24200439
-0.20935059
-0.16754150
-0.11688232
-0.05828857
 0.00549316
 0.07293701
 0.14282227
 0.21545410
 0.29052734
 0.36590576
 0.43884277
 0.50659180
 0.56823730
 0.62255859
 0.66986084
 0.70922852
 0.73944092
 0.75927734
 0.76873779
 0.76751709
 0.75592041
 0.73516846
 0.70648193
 0.67108154
 0.63018799
 0.58441162
 0.53558350
 0.48461914
 0.43334961
 0.38330078
 0.33569336
 0.29296875
 0.25665283
 0.22766113
 0.20507813
 0.18859863
 0.17730713
 0.17120361
 0.16998291
 0.17181396
 0.17486572
 0.17761230
 0.17852783
 0.17730713
 0.17211914
 0.16204834
 0.14556885
 0.12207031
 0.09063721
 0.05126953
 0.00396729
-0.04943848
-0.10833740
-0.17211914
-0.24047852
-0.31341553
-0.38879395
-0.46417236
-0.53649902
-0.60363770
-0.66406250
-0.71685791
-0.76019287
-0.79223633
-0.81268311
-0.82061768
-0.81542969
-0.79742432
-0.76690674
-0.72631836
-0.67687988
-0.61981201
-0.55541992
-0.48553467
-0.41259766
-0.33996582
-0.27069092
-0.20568848
-0.14556885
-0.09094238
-0.04211426
-0.00061035
 0.03173828
 0.05462646
 0.06835938
 0.07385254
 0.07232666
 0.06530762
 0.05401611
 0.03936768
 0.02288818
 0.00610352
-0.00793457
-0.01770020
-0.02166748
-0.01861572
-0.00762939
 0.01190186
 0.04058838
 0.07843018
 0.12603760
 0.18280029
 0.24841309
 0.32043457
 0.39672852
 0.47393799
 0.55023193
 0.62469482
 0.69549561
 0.76049805
 0.81695557
 0.86181641
 0.89447021
 0.91400146
 0.92071533
 0.91430664
 0.89416504
 0.86029053
 0.81298828
 0.75347900
 0.68389893
 0.60577393
 0.52124023
 0.43121338
 0.33843994
 0.24475098
 0.15289307
 0.06469727
-0.01800537
-0.09246826
-0.15716553
-0.21118164
-0.25512695
-0.28961182
-0.31585693
-0.33325195
-0.34179688
-0.34118652
-0.33264160
-0.31829834
-0.30059814
-0.28259277
-0.26519775
-0.24963379
-0.23590088
-0.22521973
-0.21911621
-0.21911621
-0.22491455
-0.23590088
-0.25238037
-0.27496338
-0.30426025
-0.34027100
-0.38177490
-0.42663574
-0.47271729
-0.51940918
-0.56518555
-0.60913086
-0.64971924
-0.68572998
-0.71624756
-0.74035645
-0.75622559
-0.76324463
-0.76049805
-0.74829102
-0.72631836
-0.69549561
-0.65521240
-0.60546875
-0.54748535
-0.48217773
-0.41137695
-0.33691406
-0.25970459
-0.18066406
-0.09948730
-0.01770020
 0.06378174
 0.14373779
 0.22155762
 0.29632568
 0.36712646
 0.43212891
 0.49102783
 0.54351807
 0.58990479
 0.63079834
 0.66528320
 0.69244385
 0.71197510
 0.72479248
 0.73150635
 0.73150635
 0.72479248
 0.71136475
 0.69305420
 0.66986084
 0.64239502
 0.61004639
 0.57312012
 0.53222656
 0.48858643
 0.44219971
 0.39337158
 0.34332275
 0.29327393
 0.24536133
 0.20050049
 0.15899658
 0.12115479
 0.08728027
 0.05859375
 0.03631592
 0.02014160
 0.01037598
 0.00640869
 0.00793457
 0.01434326
 0.02410889
 0.03662109
 0.04974365
 0.06164551
 0.07049561
 0.07476807
 0.07324219
 0.06561279
 0.05096436
 0.02807617
-0.00427246
-0.04638672
-0.09857178
-0.15930176
-0.22857666
-0.30517578
-0.38787842
-0.47393799
-0.56152344
-0.64788818
-0.73181152
-0.80993652
-0.88012695
-0.93902588
-0.98510742
-1.01684570
-1.03271484
-1.03149414
-1.01196289
-0.97320557
-0.91674805
-0.84381104
-0.75561523
-0.65338135
-0.53924561
-0.41595459
-0.28686523
-0.15441895
-0.02136230
 0.10986328
 0.23620605
 0.35400391
 0.46051025
 0.55328369
 0.63018799
 0.69030762
 0.73272705
 0.75775146
 0.76568604
 0.75744629
 0.73425293
 0.69732666
 0.64880371
 0.59051514
 0.52490234
 0.45501709
 0.38299561
 0.31280518
 0.24749756
 0.19073486
 0.14312744
 0.10498047
 0.07690430
 0.05950928
 0.05401611
 0.06103516
 0.07904053
 0.10650635
 0.14099121
 0.18096924
 0.22491455
 0.27130127
 0.31799316
 0.36163330
 0.39947510
 0.42938232
 0.45013428
 0.46173096
 0.46417236
 0.45715332
 0.43975830
 0.41076660
 0.37017822
 0.31921387
 0.26062012
 0.19622803
 0.12786865
 0.05645752
-0.01678467
-0.09002686
-0.16174316
-0.23071289
-0.29602051
-0.35705566
-0.41168213
-0.45776367
-0.49468994
-0.52246094
-0.54168701
-0.55236816
-0.55419922
-0.54748535
-0.53344727
-0.51300049
-0.48736572
-0.45623779
-0.41931152
-0.37719727
-0.33172607
-0.28472900
-0.23681641
-0.18859863
-0.13977051
-0.09124756
-0.04333496
 0.00305176
 0.04730225
 0.08880615
 0.12603760
 0.15808105
 0.18432617
 0.20416260
 0.21667480
 0.22186279
 0.22003174
 0.21057129
 0.19409180
 0.17059326
 0.14068604
 0.10528564
 0.06500244
 0.02075195
-0.02716064
-0.07690430
-0.12634277
-0.17395020
-0.21820068
-0.25909424
-0.29541016
-0.32653809
-0.35064697
-0.36621094
-0.37261963
-0.36834717
-0.35369873
-0.32867432
-0.29418945
-0.24993896
-0.19622803
-0.13305664
-0.06134033
 0.01617432
 0.09765625
 0.18127441
 0.26611328
 0.35156250
 0.43457031
 0.51239014
 0.58258057
 0.64361572
 0.69396973
 0.73272705
 0.75744629
 0.76721191
 0.76202393
 0.74157715
 0.70678711
 0.65734863
 0.59387207
 0.51696777
 0.42877197
 0.33111572
 0.22674561
 0.11840820
 0.00976563
-0.09643555
-0.19836426
-0.29388428
-0.38146973
-0.45776367
-0.52124023
-0.57067871
-0.60485840
-0.62377930
-0.62622070
-0.61279297
-0.58441162
-0.54199219
-0.48767090
-0.42327881
-0.35125732
-0.27404785
-0.19378662
-0.11169434
-0.02960205
 0.04974365
 0.12268066
 0.18646240
 0.24108887
 0.28656006
 0.32165527
 0.34271240
 0.34637451
 0.33233643
 0.30334473
 0.26214600
 0.21087646
 0.15014648
 0.08026123
 0.00366211
-0.07690430
-0.15960693
-0.24169922
-0.32073975
-0.39428711
-0.45928955
-0.51330566
-0.55480957
-0.58319092
-0.59783936
-0.59814453
-0.58410645
-0.55603027
-0.51422119
-0.46051025
-0.39611816
-0.32318115
-0.24353027
-0.15838623
-0.07019043
 0.01770020
 0.10253906
 0.18280029
 0.25756836
 0.32653809
 0.38757324
 0.43731689
 0.47393799
 0.49774170
 0.50994873
 0.51147461
 0.50323486
 0.48522949
 0.45837402
 0.42449951
 0.38452148
 0.33996582
 0.29296875
 0.24627686
 0.20172119
 0.16082764
 0.12268066
 0.08789063
 0.05737305
 0.03234863
 0.01373291
 0.00213623
-0.00274658
-0.00122070
 0.00579834
 0.01770020
 0.03356934
 0.05279541
 0.07507324
 0.09979248
 0.12634277
 0.15258789
 0.17791748
 0.20111084
 0.22186279
 0.23956299
 0.25299072
 0.26153564
 0.26550293
 0.26397705
 0.25726318
 0.24536133
 0.22827148
 0.20507813
 0.17608643
 0.14099121
 0.09979248
 0.05371094
 0.00366211
-0.04913330
-0.10284424
-0.15716553
-0.21209717
-0.26702881
-0.32196045
-0.37475586
-0.42297363
-0.46478271
-0.49987793
-0.52856445
-0.54992676
-0.56365967
-0.56793213
-0.56213379
-0.54718018
-0.52368164
-0.49346924
-0.45654297
-0.41351318
-0.36529541
-0.31280518
-0.25787354
-0.20111084
-0.14373779
-0.08666992
-0.03143311
 0.02075195
 0.06835938
 0.11108398
 0.14831543
 0.17913818
 0.20202637
 0.21667480
 0.22277832
 0.22125244
 0.21301270
 0.19836426
 0.17822266
 0.15258789
 0.12329102
 0.09185791
 0.06103516
 0.03234863
 0.00732422
-0.01373291
-0.02990723
-0.04089355
-0.04486084
-0.04058838
-0.02807617
-0.00793457
 0.01953125
 0.05310059
 0.09155273
 0.13336182
 0.17791748
 0.22521973
 0.27435303
 0.32379150
 0.37078857
 0.41229248
 0.44647217
 0.47393799
 0.49438477
 0.50720215
 0.51116943
 0.50476074
 0.48706055
 0.45928955
 0.42205811
 0.37658691
 0.32348633
 0.26519775
 0.20294189
 0.13854980
 0.07232666
 0.00610352
-0.05859375
-0.11901855
-0.17364502
-0.22186279
-0.26458740
-0.30151367
-0.33172607
-0.35369873
-0.36712646
-0.37261963
-0.37200928
-0.36651611
-0.35614014
-0.34027100
-0.31982422
-0.29663086
-0.27282715
-0.24993896
-0.22827148
-0.20874023
-0.19134521
-0.17639160
-0.16510010
-0.15777588
-0.15502930
-0.15655518
-0.16296387
-0.17272949
-0.18493652
-0.19775391
-0.21087646
-0.22399902
-0.23681641
-0.24810791
-0.25695801
-0.26214600
-0.26245117
-0.25787354
-0.24841309
-0.23437500
-0.21545410
-0.19195557
-0.16418457
-0.13214111
-0.09582520
-0.05645752
-0.01525879
 0.02624512
 0.06683350
 0.10620117
 0.14465332
 0.18096924
 0.21331787
 0.24078369
 0.26428223
 0.28472900
 0.30273438
 0.31738281
 0.32806396
 0.33447266
 0.33752441
 0.33843994
 0.33721924
 0.33447266
 0.33050537
 0.32745361
 0.32501221
 0.32135010
 0.31463623
 0.30456543
 0.29296875
 0.28198242
 0.27099609
 0.25848389
 0.24139404
 0.21972656
 0.19378662
 0.16448975
 0.13183594
 0.09582520
 0.05645752
 0.01556396
-0.02716064
-0.07080078
-0.11474609
-0.15686035
-0.19500732
-0.22766113
-0.25482178
-0.27679443
-0.29327393
-0.30334473
-0.30548096
-0.29937744
-0.28472900
-0.26214600
-0.23162842
-0.19317627
-0.14739990
-0.09613037
-0.04058838
 0.01800537
 0.07720947
 0.13488770
 0.18829346
 0.23681641
 0.27954102
 0.31524658
 0.34179688
 0.35644531
 0.35675049
 0.34210205
 0.31433105
 0.27618408
 0.22888184
 0.17272949
 0.10711670
 0.03356934
-0.04516602
-0.12695313
-0.20874023
-0.28961182
-0.36682129
-0.43792725
-0.50048828
-0.55206299
-0.59204102
-0.61920166
-0.63201904
-0.62957764
-0.61248779
-0.58166504
-0.53924561
-0.48583984
-0.42297363
-0.35125732
-0.27374268
-0.19226074
-0.10894775
-0.02655029
 0.05279541
 0.12725830
 0.19531250
 0.25756836
 0.31280518
 0.35980225
 0.39581299
 0.41931152
 0.43060303
 0.43273926
 0.42694092
 0.41412354
 0.39276123
 0.36315918
 0.32684326
 0.28778076
 0.24810791
 0.20935059
 0.17211914
 0.13641357
 0.10345459
 0.07446289
 0.05035400
 0.03295898
 0.02288818
 0.02136230
 0.02716064
 0.03967285
 0.05767822
 0.08117676
 0.11016846
 0.14312744
 0.17791748
 0.21270752
 0.24719238
 0.28076172
 0.31219482
 0.33935547
 0.35919189
 0.37139893
 0.37628174
 0.37292480
 0.35980225
 0.33599854
 0.30242920
 0.26092529
 0.21331787
 0.15960693
 0.09796143
 0.02960205
-0.04425049
-0.11993408
-0.19622803
-0.27221680
-0.34698486
-0.41839600
-0.48431396
-0.54260254
-0.59265137
-0.63415527
-0.66528320
-0.68481445
-0.69183350
-0.68725586
-0.67169189
-0.64636230
-0.61187744
-0.56793213
-0.51574707
-0.45623779
-0.39184570
-0.32470703
-0.25665283
-0.18798828
-0.11993408
-0.05340576
 0.00976563
 0.06774902
 0.11901855
 0.16296387
 0.19927979
 0.22766113
 0.24780273
 0.25970459
 0.26306152
 0.25939941
 0.24932861
 0.23345947
 0.21331787
 0.18920898
 0.16296387
 0.13519287
 0.10864258
 0.08453369
 0.06439209
 0.04943848
 0.04058838
 0.03784180
 0.04150391
 0.05065918
 0.06561279
 0.08666992
 0.11322021
 0.14434814
 0.17761230
 0.21148682
 0.24536133
 0.27954102
 0.31250000
 0.34240723
 0.36621094
 0.38238525
 0.39062500
 0.39093018
 0.38269043
 0.36437988
 0.33538818
 0.29724121
 0.25146484
 0.19927979
 0.14129639
 0.07781982
 0.01037598
-0.05828857
-0.12512207
-0.18859863
-0.24749756
-0.30120850
-0.34820557
-0.38635254
-0.41320801
-0.42755127
-0.42968750
-0.42022705
-0.39978027
-0.36865234
-0.32714844
-0.27679443
-0.21972656
-0.15808105
-0.09277344
-0.02532959
 0.04180908
 0.10528564
 0.16265869
 0.21179199
 0.25238037
 0.28350830
 0.30334473
 0.30914307
 0.30059814
 0.27832031
 0.24505615
 0.20111084
 0.14678955
 0.08239746
 0.01037598
-0.06652832
-0.14465332
-0.22247314
-0.29785156
-0.36956787
-0.43395996
-0.48858643
-0.53070068
-0.55908203
-0.57342529
-0.57434082
-0.56121826
-0.53436279
-0.49407959
-0.44128418
-0.37780762
-0.30578613
-0.22674561
-0.14343262
-0.05828857
 0.02624512
 0.10803223
 0.18554688
 0.25756836
 0.32196045
 0.37658691
 0.41961670
 0.44952393
 0.46661377
 0.47119141
 0.46508789
 0.44891357
 0.42388916
 0.39062500
 0.35095215
 0.30700684
 0.26245117
 0.22003174
 0.18127441
 0.14648438
 0.11596680
 0.09033203
 0.07080078
 0.05859375
 0.05340576
 0.05554199
 0.06378174
 0.07781982
 0.09643555
 0.11871338
 0.14282227
 0.16784668
 0.19287109
 0.21728516
 0.23895264
 0.25695801
 0.27008057
 0.27770996
 0.27954102
 0.27557373
 0.26519775
 0.24871826
 0.22583008
 0.19714355
 0.16296387
 0.12451172
 0.08270264
 0.03906250
-0.00549316
-0.05065918
-0.09613037
-0.14038086
-0.18188477
-0.21942139
-0.25329590
-0.28381348
-0.31158447
-0.33630371
-0.35644531
-0.37231445
-0.38360596
-0.39093018
-0.39520264
-0.39642334
-0.39459229
-0.39031982
-0.38391113
-0.37506104
-0.36376953
-0.35064697
-0.33569336
-0.31890869
-0.30090332
-0.28167725
-0.26092529
-0.23864746
-0.21362305
-0.18585205
-0.15594482
-0.12481689
-0.09216309
-0.05828857
-0.02197266
 0.01556396
 0.05340576
 0.09094238
 0.12756348
 0.16357422
 0.19714355
 0.22735596
 0.25238037
 0.27221680
 0.28778076
 0.29907227
 0.30517578
 0.30426025
 0.29693604
 0.28381348
 0.26580811
 0.24291992
 0.21514893
 0.18280029
 0.14770508
 0.11169434
 0.07629395
 0.04180908
 0.00946045
-0.01953125
-0.04364014
-0.06164551
-0.07324219
-0.07720947
-0.07354736
-0.06195068
-0.04302979
-0.01739502
 0.01525879
 0.05401611
 0.09674072
 0.14099121
 0.18371582
 0.22430420
 0.26245117
 0.29846191
 0.32989502
 0.35430908
 0.36926270
 0.37353516
 0.36621094
 0.34729004
 0.31707764
 0.27709961
 0.22888184
 0.17303467
 0.11077881
 0.04211426
-0.03021240
-0.10345459
-0.17517090
-0.24383545
-0.30914307
-0.36895752
-0.42053223
-0.46112061
-0.48858643
-0.50323486
-0.50567627
-0.49682617
-0.47668457
-0.44525146
-0.40344238
-0.35369873
-0.29754639
-0.23773193
-0.17578125
-0.11352539
-0.05279541
 0.00457764
 0.05554199
 0.09826660
 0.13153076
 0.15411377
 0.16510010
 0.16418457
 0.15136719
 0.12817383
 0.09552002
 0.05584717
 0.00946045
-0.04150391
-0.09552002
-0.14923096
-0.19989014
-0.24566650
-0.28472900
-0.31646729
-0.33935547
-0.35156250
-0.35278320
-0.34271240
-0.32196045
-0.29113770
-0.25146484
-0.20446777
-0.15106201
-0.09277344
-0.03112793
 0.03173828
 0.09307861
 0.15106201
 0.20416260
 0.25238037
 0.29571533
 0.33355713
 0.36407471
 0.38696289
 0.40130615
 0.40771484
 0.40649414
 0.39886475
 0.38665771
 0.37109375
 0.35278320
 0.33142090
 0.30822754
 0.28442383
 0.26245117
 0.24322510
 0.22583008
 0.20996094
 0.19470215
 0.18066406
 0.16784668
 0.15594482
 0.14373779
 0.13153076
 0.11932373
 0.10650635
 0.09277344
 0.07629395
 0.05737305
 0.03631592
 0.01434326
-0.00732422
-0.02838135
-0.04852295
-0.06805420
-0.08697510
-0.10528564
-0.12207031
-0.13641357
-0.14739990
-0.15472412
-0.15869141
-0.15930176
-0.15686035
-0.15167236
-0.14343262
-0.13305664
-0.12145996
-0.10955811
-0.09765625
-0.08666992
-0.07659912
-0.06774902
-0.06103516
-0.05706787
-0.05676270
-0.06103516
-0.06927490
-0.08087158
-0.09460449
-0.10955811
-0.12542725
-0.14190674
-0.15869141
-0.17517090
-0.19012451
-0.20263672
-0.21179199
-0.21728516
-0.21942139
-0.21759033
-0.21179199
-0.20172119
-0.18676758
-0.16723633
-0.14404297
-0.11840820
-0.09155273
-0.06439209
-0.03723145
-0.00976563
 0.01739502
 0.04394531
 0.06835938
 0.09033203
 0.10864258
 0.12390137
 0.13549805
 0.14465332
 0.15167236
 0.15655518
 0.15960693
 0.16143799
 0.16204834
 0.16296387
 0.16418457
 0.16632080
 0.16967773
 0.17425537
 0.18005371
 0.18737793
 0.19653320
 0.20782471
 0.22094727
 0.23437500
 0.24719238
 0.25817871
 0.26672363
 0.27252197
 0.27587891
 0.27648926
 0.27313232
 0.26580811
 0.25268555
 0.23437500
 0.21057129
 0.18188477
 0.14923096
 0.11260986
 0.07263184
 0.02960205
-0.01495361
-0.05981445
-0.10314941
-0.14434814
-0.18249512
-0.21728516
-0.24749756
-0.27343750
-0.29541016
-0.31250000
-0.32409668
-0.32836914
-0.32531738
-0.31555176
-0.30181885
-0.28594971
-0.26763916
-0.24658203
-0.22186279
-0.19409180
-0.16540527
-0.13671875
-0.10955811
-0.08392334
-0.06011963
-0.03936768
-0.02197266
-0.00823975
 0.00122070
 0.00732422
 0.01007080
 0.01007080
 0.00762939
 0.00244141
-0.00488281
-0.01495361
-0.02655029
-0.03845215
-0.04913330
-0.05798340
-0.06469727
-0.07019043
-0.07476807
-0.07751465
-0.07843018
-0.07659912
-0.07263184
-0.06744385
