# Supplementary material for: Dataset for time-lapse ultrasonic tomography of a granite slab under uniaxial compression test
Source: Data Brief. 2018 Aug 30;20:614–6. doi: 10.1016/j.dib.2018.08.151 (PMC6128094; doi:10.1016/j.dib.2018.08.151)
Supplement: Supplementary file 2 — Supplementary material [file mmc2.zip › data/Ultrasonic_Tomo_data/Stage_1_0kn/Force_0kn_1_25_32721042.txt]

SOURCE FILE NAME: D:\ct_20141122\ct201411221m100v0kn_sh_24_26_a.TDA
DATE: Saturday, November 22, 2014
TIME: 11:31:53
SAMPLE INTERVAL (Seconds):   0.0000001000
SIGNAL UNITS: volts
TIME UNITS: Seconds
DATA TYPE: WAVEFORM
NUMBER OF DATA POINTS PER WAVEFORM: 1024
CHANNEL NUMBER: 1
HIT NUMBER: 2
TIME OF TEST:  32.7210420000

 0.00122070
 0.00030518
-0.00061035
-0.00152588
-0.00244141
-0.00274658
-0.00244141
-0.00183105
-0.00122070
-0.00091553
-0.00122070
-0.00122070
-0.00122070
-0.00061035
 0.00000000
 0.00061035
 0.00091553
 0.00091553
 0.00000000
-0.00061035
-0.00091553
-0.00122070
-0.00122070
-0.00183105
-0.00213623
-0.00244141
-0.00213623
-0.00152588
-0.00061035
 0.00030518
 0.00122070
 0.00183105
 0.00183105
 0.00183105
 0.00122070
 0.00061035
 0.00061035
 0.00030518
 0.00030518
-0.00030518
-0.00091553
-0.00183105
-0.00183105
-0.00152588
-0.00091553
-0.00030518
 0.00000000
 0.00030518
 0.00061035
 0.00061035
 0.00061035
 0.00000000
-0.00061035
-0.00122070
-0.00183105
-0.00183105
-0.00152588
-0.00122070
-0.00091553
-0.00061035
-0.00030518
-0.00030518
 0.00000000
 0.00061035
 0.00122070
 0.00152588
 0.00152588
 0.00061035
-0.00030518
-0.00122070
-0.00183105
-0.00183105
-0.00213623
-0.00213623
-0.00213623
-0.00183105
-0.00091553
 0.00030518
 0.00122070
 0.00183105
 0.00213623
 0.00183105
 0.00122070
 0.00091553
 0.00030518
-0.00030518
-0.00030518
-0.00061035
-0.00061035
-0.00091553
-0.00122070
-0.00152588
-0.00152588
-0.00122070
-0.00061035
 0.00030518
 0.00061035
 0.00091553
 0.00091553
 0.00061035
 0.00061035
 0.00061035
 0.00030518
 0.00000000
 0.00000000
 0.00030518
 0.00061035
 0.00091553
 0.00061035
 0.00030518
-0.00030518
-0.00030518
 0.00000000
 0.00061035
 0.00091553
 0.00091553
 0.00061035
 0.00000000
-0.00061035
-0.00122070
-0.00152588
-0.00152588
-0.00152588
-0.00183105
-0.00183105
-0.00152588
-0.00061035
 0.00061035
 0.00183105
 0.00213623
 0.00183105
 0.00122070
 0.00061035
 0.00000000
-0.00030518
-0.00030518
-0.00061035
-0.00091553
-0.00152588
-0.00213623
-0.00244141
-0.00213623
-0.00122070
 0.00000000
 0.00091553
 0.00152588
 0.00183105
 0.00213623
 0.00213623
 0.00183105
 0.00091553
-0.00030518
-0.00122070
-0.00183105
-0.00152588
-0.00122070
-0.00061035
-0.00030518
-0.00030518
-0.00061035
-0.00091553
-0.00122070
-0.00122070
-0.00061035
 0.00000000
 0.00061035
 0.00061035
 0.00061035
 0.00000000
 0.00000000
 0.00000000
 0.00030518
 0.00000000
-0.00030518
-0.00030518
 0.00000000
 0.00122070
 0.00213623
 0.00244141
 0.00183105
 0.00091553
 0.00000000
-0.00030518
-0.00030518
-0.00030518
 0.00000000
 0.00030518
 0.00000000
-0.00061035
-0.00091553
-0.00122070
-0.00122070
-0.00061035
 0.00030518
 0.00091553
 0.00152588
 0.00183105
 0.00183105
 0.00183105
 0.00122070
 0.00061035
 0.00000000
-0.00061035
-0.00091553
-0.00091553
-0.00061035
-0.00030518
 0.00000000
-0.00030518
-0.00061035
-0.00061035
 0.00000000
 0.00091553
 0.00183105
 0.00213623
 0.00183105
 0.00122070
 0.00030518
 0.00000000
-0.00030518
-0.00091553
-0.00122070
-0.00152588
-0.00122070
-0.00030518
 0.00091553
 0.00183105
 0.00244141
 0.00213623
 0.00122070
 0.00000000
-0.00061035
-0.00061035
-0.00030518
 0.00030518
 0.00091553
 0.00122070
 0.00061035
 0.00000000
-0.00030518
-0.00030518
 0.00030518
 0.00122070
 0.00213623
 0.00244141
 0.00244141
 0.00183105
 0.00091553
 0.00030518
-0.00061035
-0.00122070
-0.00152588
-0.00122070
-0.00061035
 0.00000000
 0.00030518
 0.00030518
 0.00000000
-0.00030518
-0.00030518
-0.00030518
 0.00000000
 0.00061035
 0.00122070
 0.00152588
 0.00152588
 0.00122070
 0.00061035
 0.00000000
-0.00061035
-0.00091553
-0.00122070
-0.00122070
-0.00091553
 0.00000000
 0.00091553
 0.00152588
 0.00122070
 0.00061035
 0.00030518
 0.00000000
 0.00030518
 0.00061035
 0.00091553
 0.00091553
 0.00061035
 0.00030518
-0.00030518
-0.00091553
-0.00122070
-0.00091553
-0.00030518
 0.00030518
 0.00091553
 0.00152588
 0.00152588
 0.00122070
 0.00030518
-0.00061035
-0.00122070
-0.00183105
-0.00213623
-0.00183105
-0.00122070
-0.00061035
-0.00030518
-0.00030518
-0.00061035
-0.00061035
-0.00061035
 0.00000000
 0.00061035
 0.00091553
 0.00091553
 0.00061035
 0.00000000
-0.00061035
-0.00152588
-0.00213623
-0.00274658
-0.00305176
-0.00274658
-0.00213623
-0.00122070
 0.00000000
 0.00061035
 0.00061035
 0.00030518
-0.00061035
-0.00122070
-0.00152588
-0.00152588
-0.00091553
 0.00000000
 0.00030518
 0.00030518
-0.00030518
-0.00091553
-0.00152588
-0.00183105
-0.00152588
-0.00091553
-0.00030518
 0.00000000
 0.00030518
 0.00000000
-0.00061035
-0.00122070
-0.00152588
-0.00152588
-0.00122070
-0.00091553
-0.00061035
-0.00061035
-0.00061035
-0.00061035
-0.00091553
-0.00152588
-0.00152588
-0.00122070
-0.00061035
-0.00030518
 0.00000000
 0.00000000
-0.00030518
-0.00091553
-0.00183105
-0.00244141
-0.00305176
-0.00335693
-0.00274658
-0.00213623
-0.00091553
 0.00000000
 0.00091553
 0.00122070
 0.00091553
 0.00030518
-0.00030518
-0.00061035
-0.00030518
 0.00000000
 0.00030518
 0.00000000
-0.00061035
-0.00122070
-0.00183105
-0.00213623
-0.00244141
-0.00213623
-0.00122070
-0.00030518
 0.00061035
 0.00122070
 0.00122070
 0.00061035
 0.00000000
-0.00061035
-0.00091553
-0.00091553
-0.00061035
-0.00030518
 0.00030518
 0.00030518
 0.00000000
-0.00061035
-0.00091553
-0.00122070
-0.00091553
-0.00091553
-0.00091553
-0.00091553
-0.00091553
-0.00061035
-0.00061035
-0.00091553
-0.00091553
-0.00122070
-0.00152588
-0.00122070
-0.00061035
 0.00030518
 0.00091553
 0.00152588
 0.00122070
 0.00061035
 0.00000000
-0.00061035
-0.00091553
-0.00030518
 0.00030518
 0.00061035
 0.00030518
-0.00030518
-0.00152588
-0.00213623
-0.00274658
-0.00244141
-0.00213623
-0.00152588
-0.00091553
 0.00030518
 0.00122070
 0.00183105
 0.00152588
 0.00061035
-0.00030518
-0.00091553
-0.00061035
-0.00061035
-0.00061035
-0.00061035
-0.00061035
-0.00091553
-0.00122070
-0.00152588
-0.00152588
-0.00091553
-0.00030518
 0.00030518
 0.00061035
 0.00061035
 0.00030518
 0.00030518
 0.00000000
-0.00030518
-0.00091553
-0.00122070
-0.00122070
-0.00091553
 0.00000000
 0.00091553
 0.00183105
 0.00183105
 0.00122070
 0.00030518
-0.00061035
-0.00152588
-0.00152588
-0.00122070
-0.00091553
-0.00061035
-0.00091553
-0.00122070
-0.00183105
-0.00183105
-0.00122070
-0.00061035
 0.00000000
 0.00030518
 0.00061035
 0.00091553
 0.00122070
 0.00122070
 0.00061035
 0.00000000
-0.00061035
-0.00061035
-0.00030518
 0.00030518
 0.00030518
 0.00000000
-0.00030518
-0.00091553
-0.00122070
-0.00152588
-0.00152588
-0.00122070
-0.00061035
-0.00030518
 0.00000000
 0.00000000
 0.00030518
 0.00030518
 0.00030518
 0.00000000
-0.00061035
-0.00122070
-0.00122070
-0.00091553
 0.00000000
 0.00061035
 0.00091553
 0.00030518
 0.00000000
-0.00061035
-0.00061035
-0.00030518
 0.00000000
 0.00061035
 0.00091553
 0.00061035
 0.00030518
-0.00030518
-0.00091553
-0.00091553
-0.00061035
 0.00030518
 0.00061035
 0.00091553
 0.00122070
 0.00122070
 0.00122070
 0.00061035
-0.00030518
-0.00122070
-0.00152588
-0.00122070
-0.00030518
 0.00000000
 0.00000000
-0.00030518
-0.00091553
-0.00091553
-0.00061035
-0.00030518
 0.00000000
 0.00030518
 0.00030518
 0.00030518
 0.00030518
 0.00000000
 0.00000000
 0.00000000
 0.00000000
-0.00030518
-0.00061035
-0.00030518
 0.00000000
 0.00091553
 0.00122070
 0.00122070
 0.00030518
-0.00061035
-0.00122070
-0.00091553
-0.00030518
 0.00030518
 0.00091553
 0.00122070
 0.00091553
 0.00061035
 0.00030518
 0.00000000
 0.00000000
 0.00000000
-0.00030518
-0.00091553
-0.00122070
-0.00183105
-0.00183105
-0.00183105
-0.00183105
-0.00152588
-0.00122070
-0.00030518
 0.00061035
 0.00122070
 0.00152588
 0.00183105
 0.00152588
 0.00091553
 0.00030518
 0.00000000
 0.00030518
 0.00122070
 0.00213623
 0.00244141
 0.00213623
 0.00152588
 0.00122070
 0.00122070
 0.00122070
 0.00091553
 0.00030518
-0.00061035
-0.00091553
-0.00091553
 0.00000000
 0.00061035
 0.00122070
 0.00122070
 0.00091553
 0.00030518
 0.00000000
 0.00000000
 0.00030518
 0.00091553
 0.00122070
 0.00091553
 0.00000000
-0.00030518
 0.00000000
 0.00030518
 0.00091553
 0.00122070
 0.00122070
 0.00091553
 0.00061035
 0.00030518
-0.00061035
-0.00671387
-0.02746582
-0.07385254
-0.14984131
-0.24444580
-0.33355713
-0.38909912
-0.39825439
-0.36956787
-0.32867432
-0.29571533
-0.26977539
-0.22888184
-0.14831543
-0.02746582
 0.10284424
 0.19744873
 0.22949219
 0.20904541
 0.17242432
 0.15136719
 0.15228271
 0.16052246
 0.16265869
 0.15991211
 0.16357422
 0.17517090
 0.18341064
 0.17669678
 0.15747070
 0.14160156
 0.14007568
 0.14923096
 0.15441895
 0.14739990
 0.13427734
 0.12603760
 0.12725830
 0.13153076
 0.13000488
 0.12268066
 0.11474609
 0.11169434
 0.11260986
 0.11322021
 0.11077881
 0.10498047
 0.09887695
 0.09429932
 0.09185791
 0.09002686
 0.08697510
 0.08148193
 0.07385254
 0.06683350
 0.06286621
 0.06072998
 0.05615234
 0.04730225
 0.03631592
 0.02807617
 0.02471924
 0.02288818
 0.01800537
 0.00885010
-0.00030518
-0.00610352
-0.00793457
-0.00976563
-0.01464844
-0.02044678
-0.02441406
-0.02410889
-0.02197266
-0.02105713
-0.02258301
-0.02471924
-0.02502441
-0.02319336
-0.02166748
-0.02227783
-0.02532959
-0.02746582
-0.02777100
-0.02624512
-0.02593994
-0.02777100
-0.03204346
-0.03540039
-0.03723145
-0.03753662
-0.03845215
-0.04119873
-0.04455566
-0.04699707
-0.04791260
-0.04913330
-0.05157471
-0.05523682
-0.05859375
-0.06042480
-0.06011963
-0.05950928
-0.05950928
-0.06042480
-0.06103516
-0.06103516
-0.06042480
-0.05981445
-0.06042480
-0.06103516
-0.06072998
-0.05920410
-0.05737305
-0.05615234
-0.05615234
-0.05615234
-0.05554199
-0.05371094
-0.05157471
-0.05065918
-0.05065918
-0.05065918
-0.05004883
-0.04913330
-0.04852295
-0.04974365
-0.05218506
-0.05554199
-0.05920410
-0.06286621
-0.06774902
-0.07324219
-0.07995605
-0.08697510
-0.09399414
-0.10131836
-0.10833740
-0.11505127
-0.11932373
-0.12084961
-0.11901855
-0.11383057
-0.10620117
-0.09643555
-0.08392334
-0.06896973
-0.05187988
-0.03295898
-0.01342773
 0.00640869
 0.02593994
 0.04486084
 0.06256104
 0.07812500
 0.09155273
 0.10284424
 0.11322021
 0.12298584
 0.13214111
 0.14068604
 0.14770508
 0.15258789
 0.15472412
 0.15411377
 0.14984131
 0.14129639
 0.12817383
 0.11077881
 0.08941650
 0.06439209
 0.03601074
 0.00549316
-0.02685547
-0.05920410
-0.09094238
-0.12084961
-0.14862061
-0.17303467
-0.19378662
-0.21026611
-0.22186279
-0.22949219
-0.23315430
-0.23345947
-0.23010254
-0.22277832
-0.21118164
-0.19470215
-0.17395020
-0.14984131
-0.12298584
-0.09429932
-0.06439209
-0.03479004
-0.00640869
 0.01983643
 0.04364014
 0.06469727
 0.08331299
 0.09887695
 0.11108398
 0.12054443
 0.12695313
 0.13153076
 0.13519287
 0.13854980
 0.14160156
 0.14465332
 0.14801025
 0.15136719
 0.15472412
 0.15747070
 0.15960693
 0.16052246
 0.15960693
 0.15716553
 0.15319824
 0.14739990
 0.13885498
 0.12786865
 0.11474609
 0.09979248
 0.08178711
 0.06042480
 0.03448486
 0.00518799
-0.02716064
-0.06134033
-0.09735107
-0.13427734
-0.17150879
-0.20660400
-0.23834229
-0.26611328
-0.28900146
-0.30487061
-0.31127930
-0.30700684
-0.29327393
-0.27191162
-0.24475098
-0.21179199
-0.17425537
-0.13336182
-0.09216309
-0.05279541
-0.01647949
 0.01678467
 0.04730225
 0.07385254
 0.09674072
 0.11566162
 0.13122559
 0.14404297
 0.15441895
 0.16174316
 0.16632080
 0.16754150
 0.16510010
 0.15808105
 0.14587402
 0.12817383
 0.10589600
 0.07995605
 0.05218506
 0.02349854
-0.00427246
-0.02960205
-0.05035400
-0.06530762
-0.07324219
-0.07385254
-0.06805420
-0.05615234
-0.03967285
-0.01861572
 0.00488281
 0.03021240
 0.05706787
 0.08483887
 0.11383057
 0.14373779
 0.17333984
 0.20355225
 0.23498535
 0.26916504
 0.30548096
 0.34210205
 0.37567139
 0.40405273
 0.42633057
 0.44219971
 0.45013428
 0.44891357
 0.43792725
 0.41656494
 0.38574219
 0.34667969
 0.29998779
 0.24719238
 0.18737793
 0.12115479
 0.04730225
-0.03356934
-0.12084961
-0.21423340
-0.31341553
-0.41839600
-0.52642822
-0.63415527
-0.73699951
-0.83068848
-0.91064453
-0.97167969
-1.00921631
-1.02081299
-1.00494385
-0.96191406
-0.89080811
-0.79254150
-0.66925049
-0.52520752
-0.36651611
-0.19775391
-0.02105713
 0.16143799
 0.34759521
 0.53314209
 0.71289063
 0.88256836
 1.03912354
 1.17889404
 1.29821777
 1.39343262
 1.46179199
 1.50085449
 1.50878906
 1.48406982
 1.42578125
 1.33453369
 1.21337891
 1.06689453
 0.90026855
 0.71990967
 0.53161621
 0.34362793
 0.16235352
-0.00549316
-0.15655518
-0.28808594
-0.39916992
-0.48828125
-0.55450439
-0.59844971
-0.62133789
-0.62591553
-0.61523438
-0.59234619
-0.56030273
-0.52215576
-0.48034668
-0.43701172
-0.39367676
-0.35247803
-0.31555176
-0.28503418
-0.26245117
-0.24719238
-0.23925781
-0.23773193
-0.24261475
-0.25238037
-0.26580811
-0.28106689
-0.29693604
-0.31158447
-0.32287598
-0.32745361
-0.32409668
-0.31372070
-0.29815674
-0.27923584
-0.25756836
-0.23315430
-0.20538330
-0.17578125
-0.14556885
-0.11627197
-0.08758545
-0.06042480
-0.03540039
-0.01281738
 0.00701904
 0.02380371
 0.03753662
 0.04760742
 0.05249023
 0.05126953
 0.04455566
 0.03265381
 0.01647949
-0.00244141
-0.02227783
-0.04150391
-0.05767822
-0.06896973
-0.07446289
-0.07293701
-0.06439209
-0.04974365
-0.03051758
-0.00915527
 0.01190186
 0.02960205
 0.04089355
 0.04364014
 0.03692627
 0.01983643
-0.00579834
-0.03845215
-0.07568359
-0.11596680
-0.15655518
-0.19348145
-0.22308350
-0.24169922
-0.24780273
-0.24078369
-0.22094727
-0.18737793
-0.14099121
-0.08300781
-0.01525879
 0.05950928
 0.13916016
 0.22064209
 0.30029297
 0.37261963
 0.43212891
 0.47546387
 0.50018311
 0.50476074
 0.48828125
 0.44769287
 0.38238525
 0.29479980
 0.18859863
 0.06713867
-0.06652832
-0.21026611
-0.36010742
-0.50933838
-0.65093994
-0.77972412
-0.89141846
-0.98327637
-1.05163574
-1.09191895
-1.10198975
-1.08062744
-1.02722168
-0.94238281
-0.82702637
-0.68450928
-0.52032471
-0.33966064
-0.14739990
 0.05218506
 0.25299072
 0.44647217
 0.62286377
 0.77453613
 0.89691162
 0.98815918
 1.04705811
 1.07208252
 1.06292725
 1.02050781
 0.94787598
 0.84869385
 0.72814941
 0.59143066
 0.44494629
 0.29510498
 0.14648438
 0.00274658
-0.13214111
-0.25421143
-0.35827637
-0.44128418
-0.50079346
-0.53588867
-0.54687500
-0.53375244
-0.49804688
-0.44097900
-0.36560059
-0.27465820
-0.17211914
-0.06042480
 0.05798340
 0.17974854
 0.30181885
 0.42053223
 0.53161621
 0.63232422
 0.72082520
 0.79559326
 0.85540771
 0.89874268
 0.92346191
 0.92987061
 0.91766357
 0.88745117
 0.84075928
 0.77850342
 0.70220947
 0.61370850
 0.51483154
 0.40771484
 0.29571533
 0.18249512
 0.07324219
-0.02929688
-0.12298584
-0.20660400
-0.27893066
-0.33874512
-0.38482666
-0.41564941
-0.43121338
-0.43060303
-0.41412354
-0.38299561
-0.33996582
-0.28686523
-0.22552490
-0.15655518
-0.08148193
-0.00244141
 0.07690430
 0.15380859
 0.22583008
 0.29113770
 0.34667969
 0.38879395
 0.41442871
 0.42144775
 0.40893555
 0.37750244
 0.32684326
 0.25787354
 0.17242432
 0.07293701
-0.03723145
-0.15533447
-0.27832031
-0.40374756
-0.52764893
-0.64575195
-0.75378418
-0.84777832
-0.92376709
-0.97808838
-1.00830078
-1.01226807
-0.99029541
-0.94116211
-0.86547852
-0.76385498
-0.63812256
-0.49255371
-0.33264160
-0.16296387
 0.01281738
 0.19012451
 0.36315918
 0.52429199
 0.66589355
 0.78430176
 0.87707520
 0.94238281
 0.97839355
 0.98297119
 0.95550537
 0.89782715
 0.81329346
 0.70404053
 0.57342529
 0.42510986
 0.26428223
 0.09643555
-0.07446289
-0.24505615
-0.41137695
-0.56732178
-0.70648193
-0.82305908
-0.91400146
-0.97808838
-1.01379395
-1.02020264
-0.99670410
-0.94390869
-0.86456299
-0.76232910
-0.64147949
-0.50781250
-0.36712646
-0.22521973
-0.08636475
 0.04608154
 0.16937256
 0.28015137
 0.37384033
 0.44616699
 0.49560547
 0.52154541
 0.52490234
 0.50659180
 0.46722412
 0.40893555
 0.33447266
 0.24688721
 0.15045166
 0.04821777
-0.05706787
-0.16235352
-0.26336670
-0.35614014
-0.43731689
-0.50384521
-0.55480957
-0.58868408
-0.60516357
-0.60394287
-0.58532715
-0.55084229
-0.50262451
-0.44250488
-0.37322998
-0.29785156
-0.21850586
-0.13702393
-0.05523682
 0.02502441
 0.10070801
 0.17028809
 0.23254395
 0.28717041
 0.33264160
 0.36773682
 0.39093018
 0.40191650
 0.40283203
 0.39550781
 0.38055420
 0.35797119
 0.32836914
 0.29418945
 0.25878906
 0.22491455
 0.19348145
 0.16387939
 0.13519287
 0.10803223
 0.08209229
 0.05706787
 0.03265381
 0.00823975
-0.01617432
-0.04119873
-0.06622314
-0.09124756
-0.11596680
-0.13885498
-0.15869141
-0.17395020
-0.18341064
-0.18615723
-0.18127441
-0.16845703
-0.14739990
-0.11779785
-0.07904053
-0.03143311
 0.02441406
 0.08789063
 0.15899658
 0.23681641
 0.32043457
 0.40740967
 0.49530029
 0.58074951
 0.66162109
 0.73486328
 0.79772949
 0.84564209
 0.87524414
 0.88378906
 0.86914063
 0.83160400
 0.77026367
 0.68634033
 0.58074951
 0.45684814
 0.31921387
 0.17333984
 0.02380371
-0.12573242
-0.27160645
-0.40954590
-0.53527832
-0.64422607
-0.73303223
-0.79925537
-0.84259033
-0.86151123
-0.85601807
-0.82458496
-0.76812744
-0.68786621
-0.58593750
-0.46600342
-0.33203125
-0.18707275
-0.03387451
 0.12481689
 0.28442383
 0.43914795
 0.58135986
 0.70495605
 0.80566406
 0.88104248
 0.92987061
 0.95062256
 0.94207764
 0.90423584
 0.83770752
 0.74523926
 0.62988281
 0.49591064
 0.34820557
 0.19226074
 0.03234863
-0.12664795
-0.28137207
-0.42633057
-0.55694580
-0.66833496
-0.75683594
-0.82061768
-0.85906982
-0.87280273
-0.86303711
-0.83068848
-0.77758789
-0.70556641
-0.61706543
-0.51544189
-0.40405273
-0.28686523
-0.16693115
-0.04699707
 0.07110596
 0.18463135
 0.29022217
 0.38482666
 0.46478271
 0.52795410
 0.57250977
 0.59783936
 0.60394287
 0.59173584
 0.56304932
 0.52093506
 0.46813965
 0.40832520
 0.34332275
 0.27679443
 0.21118164
 0.14892578
 0.09063721
 0.03601074
-0.01525879
-0.06439209
-0.11199951
-0.15869141
-0.20599365
-0.25451660
-0.30517578
-0.35736084
-0.40924072
-0.45867920
-0.50384521
-0.54351807
-0.57556152
-0.59814453
-0.60821533
-0.60485840
-0.58868408
-0.56091309
-0.52368164
-0.47729492
-0.42297363
-0.36254883
-0.29815674
-0.23193359
-0.16387939
-0.09338379
-0.02105713
 0.05126953
 0.12268066
 0.19165039
 0.25878906
 0.32318115
 0.38269043
 0.43457031
 0.47607422
 0.50598145
 0.52337646
 0.52703857
 0.51574707
 0.48858643
 0.44677734
 0.39245605
 0.32745361
 0.25421143
 0.17486572
 0.09216309
 0.00885010
-0.07263184
-0.15045166
-0.22277832
-0.28808594
-0.34484863
-0.39184570
-0.42724609
-0.44952393
-0.45684814
-0.44799805
-0.42327881
-0.38299561
-0.32836914
-0.26092529
-0.18218994
-0.09338379
 0.00152588
 0.09948730
 0.19653320
 0.28778076
 0.36865234
 0.43426514
 0.48065186
 0.50567627
 0.50872803
 0.48980713
 0.44982910
 0.38970947
 0.31188965
 0.22033691
 0.11871338
 0.00976563
-0.10375977
-0.21881104
-0.33111572
-0.43701172
-0.53222656
-0.61340332
-0.67749023
-0.72174072
-0.74462891
-0.74493408
-0.72174072
-0.67382813
-0.60028076
-0.50292969
-0.38482666
-0.24993896
-0.10223389
 0.05523682
 0.21881104
 0.38299561
 0.53985596
 0.68206787
 0.80413818
 0.90118408
 0.97015381
 1.00891113
 1.01531982
 0.98907471
 0.93109131
 0.84167480
 0.72357178
 0.58074951
 0.41961670
 0.24780273
 0.07080078
-0.10589600
-0.27862549
-0.44158936
-0.58929443
-0.71563721
-0.81665039
-0.88928223
-0.93231201
-0.94512939
-0.92773438
-0.88104248
-0.80688477
-0.70709229
-0.58502197
-0.44555664
-0.29479980
-0.13641357
 0.02593994
 0.19073486
 0.35339355
 0.50811768
 0.64849854
 0.76904297
 0.86730957
 0.94146729
 0.99151611
 1.01623535
 1.01531982
 0.98937988
 0.94024658
 0.87066650
 0.78338623
 0.68267822
 0.57189941
 0.45410156
 0.33203125
 0.20874023
 0.08850098
-0.02593994
-0.13275146
-0.23101807
-0.32012939
-0.39916992
-0.46630859
-0.52093506
-0.56243896
-0.59082031
-0.60546875
-0.60638428
-0.59387207
-0.57006836
-0.53649902
-0.49499512
-0.44525146
-0.38848877
-0.32684326
-0.26184082
-0.19439697
-0.12420654
-0.05126953
 0.02319336
 0.09735107
 0.16937256
 0.23986816
 0.30792236
 0.37170410
 0.42816162
 0.47424316
 0.50903320
 0.53192139
 0.54229736
 0.53802490
 0.51757813
 0.48004150
 0.42663574
 0.35888672
 0.27862549
 0.18829346
 0.09124756
-0.00976563
-0.11230469
-0.21362305
-0.31097412
-0.40100098
-0.48004150
-0.54595947
-0.59692383
-0.63079834
-0.64697266
-0.64422607
-0.62347412
-0.58685303
-0.53558350
-0.47271729
-0.40008545
-0.32043457
-0.23651123
-0.14923096
-0.06134033
 0.02441406
 0.10498047
 0.17822266
 0.24383545
 0.30090332
 0.34790039
 0.38238525
 0.40283203
 0.40954590
 0.40313721
 0.38513184
 0.35552979
 0.31494141
 0.26550293
 0.20904541
 0.14801025
 0.08331299
 0.01739502
-0.04669189
-0.10559082
-0.15625000
-0.19805908
-0.23071289
-0.25360107
-0.26702881
-0.27130127
-0.26702881
-0.25573730
-0.23864746
-0.21789551
-0.19500732
-0.17242432
-0.15197754
-0.13458252
-0.12115479
-0.11199951
-0.10711670
-0.10620117
-0.10772705
-0.11138916
-0.11688232
-0.12359619
-0.13092041
-0.13702393
-0.14129639
-0.14160156
-0.13763428
-0.12847900
-0.11383057
-0.09338379
-0.06774902
-0.03692627
-0.00213623
 0.03601074
 0.07568359
 0.11444092
 0.14984131
 0.17944336
 0.20202637
 0.21606445
 0.22003174
 0.21270752
 0.19317627
 0.16143799
 0.11810303
 0.06469727
 0.00366211
-0.06134033
-0.12573242
-0.18615723
-0.23986816
-0.28533936
-0.32104492
-0.34362793
-0.35034180
-0.33905029
-0.30975342
-0.26275635
-0.20019531
-0.12268066
-0.03295898
 0.06652832
 0.17211914
 0.28045654
 0.38696289
 0.48767090
 0.57739258
 0.65185547
 0.70770264
 0.74188232
 0.75347900
 0.74066162
 0.70343018
 0.64178467
 0.55786133
 0.45379639
 0.33416748
 0.20324707
 0.06652832
-0.07141113
-0.20660400
-0.33477783
-0.45135498
-0.55145264
-0.63049316
-0.68450928
-0.71166992
-0.71105957
-0.68237305
-0.62683105
-0.54626465
-0.44525146
-0.32806396
-0.20050049
-0.06683350
 0.06927490
 0.20355225
 0.33081055
 0.44494629
 0.54046631
 0.61309814
 0.66070557
 0.68298340
 0.67993164
 0.65246582
 0.60272217
 0.53253174
 0.44464111
 0.34240723
 0.22979736
 0.11230469
-0.00549316
-0.11962891
-0.22613525
-0.32165527
-0.40222168
-0.46478271
-0.50659180
-0.52612305
-0.52398682
-0.50079346
-0.45928955
-0.40191650
-0.33233643
-0.25421143
-0.17089844
-0.08605957
-0.00244141
 0.07568359
 0.14495850
 0.20263672
 0.24658203
 0.27679443
 0.29235840
 0.29479980
 0.28472900
 0.26367188
 0.23223877
 0.19165039
 0.14373779
 0.09002686
 0.03326416
-0.02380371
-0.07873535
-0.12847900
-0.17150879
-0.20599365
-0.23040771
-0.24505615
-0.24963379
-0.24505615
-0.23193359
-0.21148682
-0.18463135
-0.15319824
-0.11962891
-0.08544922
-0.05279541
-0.02349854
 0.00122070
 0.02075195
 0.03448486
 0.04241943
 0.04516602
 0.04302979
 0.03692627
 0.02807617
 0.01739502
 0.00640869
-0.00396729
-0.01281738
-0.01922607
-0.02166748
-0.01953125
-0.01220703
 0.00061035
 0.01892090
 0.04272461
 0.07049561
 0.10101318
 0.13305664
 0.16448975
 0.19378662
 0.22003174
 0.24139404
 0.25726318
 0.26672363
 0.26947021
 0.26458740
 0.25085449
 0.22766113
 0.19592285
 0.15594482
 0.10864258
 0.05493164
-0.00396729
-0.06530762
-0.12725830
-0.18859863
-0.24841309
-0.30548096
-0.35644531
-0.39825439
-0.42846680
-0.44586182
-0.45013428
-0.44067383
-0.41687012
-0.37963867
-0.33020020
-0.27130127
-0.20385742
-0.12908936
-0.04882813
 0.03417969
 0.11657715
 0.19653320
 0.27282715
 0.34362793
 0.40557861
 0.45501709
 0.49011230
 0.51147461
 0.51910400
 0.51391602
 0.49499512
 0.46142578
 0.41412354
 0.35400391
 0.28381348
 0.20568848
 0.12237549
 0.03662109
-0.04913330
-0.13153076
-0.20843506
-0.27679443
-0.33355713
-0.37689209
-0.40557861
-0.41900635
-0.41625977
-0.39794922
-0.36468506
-0.31860352
-0.26184082
-0.19622803
-0.12329102
-0.04608154
 0.03234863
 0.10955811
 0.18371582
 0.25360107
 0.31768799
 0.37292480
 0.41625977
 0.44586182
 0.46203613
 0.46478271
 0.45349121
 0.42633057
 0.38391113
 0.32806396
 0.26214600
 0.18920898
 0.11108398
 0.02899170
-0.05371094
-0.13366699
-0.20782471
-0.27465820
-0.33264160
-0.37994385
-0.41442871
-0.43579102
-0.44403076
-0.44158936
-0.42999268
-0.40985107
-0.38177490
-0.34729004
-0.30792236
-0.26611328
-0.22247314
-0.17761230
-0.13153076
-0.08605957
-0.04272461
-0.00366211
 0.03021240
 0.05798340
 0.07843018
 0.09094238
 0.09490967
 0.09094238
 0.07995605
 0.06195068
 0.03845215
 0.01007080
-0.02075195
-0.05279541
-0.08392334
-0.11260986
-0.13732910
-0.15716553
-0.17120361
-0.17944336
-0.18218994
-0.17974854
-0.17211914
-0.15930176
-0.14160156
-0.11962891
-0.09399414
-0.06500244
-0.03326416
 0.00000000
 0.03417969
 0.06927490
 0.10467529
 0.14038086
 0.17456055
 0.20660400
 0.23681641
 0.26550293
 0.29174805
 0.31433105
 0.33111572
 0.34118652
 0.34484863
 0.34179688
 0.33203125
 0.31494141
 0.29174805
 0.26458740
 0.23529053
 0.20416260
 0.17059326
 0.13427734
 0.09613037
 0.05767822
 0.02014160
-0.01647949
-0.05218506
-0.08636475
-0.11871338
-0.14923096
-0.17761230
-0.20263672
-0.22277832
-0.23681641
-0.24383545
-0.24353027
-0.23590088
-0.22033691
-0.19653320
-0.16510010
-0.12603760
-0.08117676
-0.03234863
 0.01831055
 0.06866455
 0.11688232
 0.16143799
 0.20111084
 0.23376465
 0.25817871
 0.27313232
 0.27801514
 0.27374268
 0.26062012
 0.23956299
 0.21057129
 0.17425537
 0.13214111
 0.08575439
 0.03753662
-0.01098633
-0.05706787
-0.09826660
-0.13336182
-0.16021729
-0.17822266
-0.18615723
-0.18280029
-0.16815186
-0.14221191
-0.10650635
-0.06347656
-0.01434326
 0.03936768
 0.09582520
 0.15167236
 0.20385742
 0.25024414
 0.28991699
 0.32165527
 0.34240723
 0.34942627
 0.34149170
 0.31921387
 0.28503418
 0.24139404
 0.18859863
 0.12725830
 0.05859375
-0.01403809
-0.08789063
-0.15960693
-0.22857666
-0.29266357
-0.35034180
-0.39855957
-0.43518066
-0.45898438
-0.46997070
-0.46844482
-0.45379639
-0.42633057
-0.38635254
-0.33508301
-0.27526855
-0.20904541
-0.13732910
-0.06286621
 0.01251221
 0.08453369
 0.15045166
 0.20843506
 0.25756836
 0.29754639
 0.32562256
 0.33966064
 0.33721924
 0.32043457
 0.29235840
 0.25634766
 0.21453857
 0.16754150
 0.11718750
 0.06591797
 0.01708984
-0.02716064
-0.06500244
-0.09643555
-0.12115479
-0.13854980
-0.14862061
-0.15197754
-0.14923096
-0.14190674
-0.13153076
-0.11932373
-0.10742188
-0.09674072
-0.08819580
-0.08270264
-0.08056641
-0.08209229
-0.08789063
-0.09765625
-0.11047363
-0.12603760
-0.14434814
-0.16418457
-0.18554688
-0.20690918
-0.22705078
-0.24444580
-0.25817871
-0.26641846
-0.26855469
-0.26397705
-0.25299072
-0.23498535
-0.20996094
-0.17791748
-0.13916016
-0.09552002
-0.04791260
 0.00122070
 0.05004883
 0.09735107
 0.14190674
 0.18218994
 0.21667480
 0.24414063
 0.26306152
 0.27343750
 0.27557373
 0.26947021
 0.25512695
 0.23284912
 0.20263672
 0.16540527
 0.12207031
 0.07446289
 0.02502441
-0.02441406
-0.07202148
-0.11566162
-0.15441895
-0.18707275
-0.21240234
-0.22979736
-0.23834229
-0.23803711
-0.22979736
-0.21423340
-0.19256592
-0.16540527
-0.13458252
-0.10101318
-0.06713867
-0.03448486
-0.00427246
 0.02288818
 0.04638672
 0.06622314
 0.08239746
 0.09521484
 0.10559082
 0.11413574
 0.12176514
 0.12878418
 0.13610840
 0.14465332
 0.15502930
 0.16723633
 0.18035889
 0.19378662
 0.20629883
 0.21759033
 0.22674561
 0.23284912
 0.23468018
 0.23132324
 0.22247314
 0.20751953
 0.18737793
 0.16265869
 0.13397217
 0.10162354
 0.06683350
 0.02960205
-0.00854492
-0.04608154
-0.08239746
-0.11627197
-0.14678955
-0.17303467
-0.19439697
-0.21026611
-0.21972656
-0.22186279
-0.21575928
-0.20050049
-0.17639160
-0.14373779
-0.10253906
-0.05310059
 0.00305176
 0.06286621
 0.12420654
 0.18463135
 0.24383545
 0.29998779
 0.35003662
 0.38970947
 0.41656494
 0.43090820
 0.43334961
 0.42297363
 0.39855957
 0.35949707
 0.30822754
 0.24810791
 0.18188477
 0.11077881
 0.03570557
-0.04028320
-0.11444092
-0.18371582
-0.24719238
-0.30334473
-0.35064697
-0.38757324
-0.41290283
-0.42541504
-0.42480469
-0.41046143
-0.38269043
-0.34332275
-0.29479980
-0.23956299
-0.17761230
-0.10955811
-0.03723145
 0.03540039
 0.10528564
 0.16998291
 0.22918701
 0.28137207
 0.32409668
 0.35491943
 0.37261963
 0.37719727
 0.36926270
 0.34973145
 0.31951904
 0.28045654
 0.23437500
 0.18371582
 0.12847900
 0.07019043
 0.00976563
-0.05035400
-0.10772705
-0.16021729
-0.20599365
-0.24444580
-0.27526855
-0.29846191
-0.31311035
-0.31768799
-0.31158447
-0.29541016
-0.27130127
-0.24108887
-0.20538330
-0.16479492
-0.12054443
-0.07507324
-0.03021240
 0.01190186
 0.05065918
 0.08514404
 0.11505127
 0.14038086
 0.16052246
 0.17608643
 0.18676758
 0.19226074
 0.19256592
 0.18768311
 0.17852783
 0.16510010
 0.14709473
 0.12512207
 0.09918213
 0.06958008
 0.03753662
 0.00305176
-0.03234863
-0.06744385
-0.10162354
-0.13366699
-0.16296387
-0.18859863
-0.20996094
-0.22644043
-0.23803711
-0.24505615
-0.24749756
-0.24505615
-0.23712158
-0.22338867
-0.20385742
-0.17852783
-0.14770508
-0.11199951
-0.07232666
-0.02929688
 0.01556396
 0.06134033
 0.10650635
 0.14953613
 0.18859863
 0.22308350
 0.25115967
 0.27221680
 0.28533936
 0.29052734
 0.28778076
 0.27709961
 0.25787354
 0.23010254
 0.19439697
 0.15228271
 0.10528564
 0.05371094
-0.00183105
-0.06042480
-0.12023926
-0.17944336
-0.23681641
-0.29174805
-0.34332275
-0.38909912
-0.42663574
-0.45349121
-0.46966553
-0.47424316
-0.46661377
-0.44555664
-0.41107178
-0.36376953
-0.30487061
-0.23590088
-0.15808105
-0.07385254
 0.01342773
 0.10162354
 0.18829346
 0.27099609
 0.34759521
 0.41503906
 0.46997070
 0.51086426
 0.53741455
 0.54931641
 0.54565430
 0.52703857
 0.49377441
 0.44677734
 0.38818359
 0.31982422
 0.24383545
 0.16296387
 0.08056641
-0.00152588
-0.08056641
-0.15441895
-0.22094727
-0.27832031
-0.32531738
-0.36132813
-0.38452148
-0.39367676
-0.38757324
-0.36773682
-0.33660889
-0.29632568
-0.24841309
-0.19439697
-0.13519287
-0.07293701
-0.01068115
 0.04943848
 0.10467529
 0.15258789
 0.19134521
 0.21972656
 0.23681641
 0.24230957
 0.23590088
 0.21759033
 0.18859863
 0.14923096
 0.10040283
 0.04333496
-0.01953125
-0.08605957
-0.15350342
-0.21972656
-0.28289795
-0.34057617
-0.38940430
-0.42785645
-0.45379639
-0.46630859
-0.46447754
-0.44677734
-0.41320801
-0.36468506
-0.30273438
-0.22918701
-0.14556885
-0.05340576
 0.04455566
 0.14495850
 0.24475098
 0.34057617
 0.42938232
 0.50720215
 0.57159424
 0.61981201
 0.65185547
 0.66741943
 0.66680908
 0.65002441
 0.61859131
 0.57373047
 0.51910400
 0.45654297
 0.38909912
 0.31951904
 0.24993896
 0.18341064
 0.12145996
 0.06591797
 0.01708984
-0.02441406
-0.05737305
-0.08239746
-0.09857178
-0.10620117
-0.10620117
-0.09887695
-0.08605957
-0.06958008
-0.04974365
-0.02838135
-0.00610352
 0.01556396
 0.03509521
 0.05126953
 0.06286621
 0.06896973
 0.06896973
 0.06195068
 0.04852295
 0.02868652
 0.00366211
-0.02563477
-0.05859375
-0.09277344
-0.12664795
-0.15777588
-0.18554688
-0.20874023
-0.22735596
-0.24047852
-0.24810791
-0.25024414
-0.24688721
-0.23864746
-0.22613525
-0.21057129
-0.19287109
-0.17547607
-0.15930176
-0.14556885
-0.13458252
-0.12725830
-0.12420654
-0.12634277
-0.13305664
-0.14434814
-0.15930176
-0.17700195
-0.19653320
-0.21606445
-0.23345947
-0.24658203
-0.25390625
-0.25360107
-0.24505615
-0.22674561
-0.19836426
-0.16082764
-0.11383057
-0.05828857
 0.00366211
 0.06988525
 0.13793945
 0.20538330
 0.27038574
 0.33050537
 0.38208008
 0.42205811
 0.44830322
 0.46081543
 0.45959473
 0.44372559
 0.41259766
 0.36712646
 0.31036377
 0.24597168
 0.17669678
 0.10375977
 0.02807617
-0.04760742
-0.11840820
-0.18096924
-0.23254395
-0.27252197
-0.29968262
-0.31219482
-0.31005859
-0.29418945
-0.26580811
-0.22644043
-0.17608643
-0.11596680
-0.04821777
 0.02319336
 0.09490967
 0.16326904
 0.22613525
 0.28076172
 0.32470703
 0.35522461
 0.36895752
 0.36529541
 0.34332275
 0.30578613
 0.25482178
 0.19287109
 0.12145996
 0.04302979
-0.03936768
-0.12084961
-0.19744873
-0.26672363
-0.32806396
-0.37902832
-0.41748047
-0.44097900
-0.45013428
-0.44708252
-0.43365479
-0.41137695
-0.38116455
-0.34515381
-0.30578613
-0.26611328
-0.22735596
-0.18981934
-0.15502930
-0.12420654
-0.09979248
-0.08239746
-0.07202148
-0.06774902
-0.06896973
-0.07537842
-0.08697510
-0.10314941
-0.12268066
-0.14434814
-0.16571045
-0.18493652
-0.20019531
-0.20996094
-0.21240234
-0.20690918
-0.19287109
-0.16937256
-0.13702393
-0.09643555
-0.04821777
 0.00579834
 0.06408691
 0.12573242
 0.18951416
 0.25482178
 0.32043457
 0.38330078
 0.44158936
 0.49468994
 0.54290771
 0.58685303
 0.62561035
 0.65856934
 0.68481445
 0.70465088
 0.71746826
 0.72296143
 0.72052002
 0.70983887
 0.69122314
 0.66467285
 0.63018799
 0.58868408
 0.54107666
 0.48889160
 0.43243408
 0.37231445
 0.30944824
 0.24475098
 0.17974854
 0.11505127
 0.05004883
-0.01434326
-0.07812500
-0.14038086
-0.20111084
-0.26092529
-0.31982422
-0.37628174
-0.42785645
-0.47241211
-0.50903320
-0.53710938
-0.55511475
-0.56243896
-0.55847168
-0.54351807
-0.51910400
-0.48492432
-0.44250488
-0.39245605
-0.33752441
-0.28045654
-0.22247314
-0.16540527
-0.10986328
-0.05828857
-0.01281738
 0.02563477
 0.05615234
 0.07934570
 0.09521484
 0.10253906
 0.10192871
 0.09399414
 0.07965088
 0.06042480
 0.03723145
 0.01098633
-0.01678467
-0.04425049
-0.06958008
-0.09124756
-0.10833740
-0.11932373
-0.12390137
-0.12176514
-0.11322021
-0.09857178
-0.07781982
-0.05157471
-0.02075195
 0.01373291
 0.04943848
 0.08483887
 0.11871338
 0.14923096
 0.17639160
 0.19897461
 0.21636963
 0.22888184
 0.23559570
 0.23681641
 0.23193359
 0.22186279
 0.20660400
 0.18707275
 0.16387939
 0.13732910
 0.10864258
 0.07843018
 0.04791260
 0.01861572
-0.00885010
-0.03295898
-0.05340576
-0.06958008
-0.08117676
-0.08789063
-0.08972168
-0.08636475
-0.07843018
-0.06744385
-0.05462646
-0.04150391
-0.02960205
-0.01983643
-0.01403809
-0.01312256
-0.01800537
-0.02929688
-0.04638672
-0.06958008
-0.09826660
-0.13183594
-0.16784668
-0.20507813
-0.24200439
-0.27832031
-0.31250000
-0.34240723
-0.36560059
-0.38055420
-0.38696289
-0.38665771
-0.37902832
-0.36437988
-0.34179688
-0.31341553
-0.28167725
-0.24841309
-0.21453857
-0.18005371
-0.14526367
-0.11169434
-0.08117676
-0.05462646
-0.03173828
-0.01159668
 0.00518799
 0.01831055
 0.02807617
 0.03448486
 0.03875732
 0.04119873
 0.04180908
 0.04119873
 0.04089355
 0.04241943
 0.04699707
 0.05462646
 0.06561279
 0.08087158
 0.10101318
 0.12542725
 0.15350342
 0.18402100
 0.21636963
 0.25085449
 0.28656006
 0.32226563
 0.35552979
 0.38421631
 0.40649414
 0.42175293
 0.42938232
 0.42907715
 0.42053223
 0.40405273
 0.37872314
 0.34545898
 0.30548096
 0.26062012
 0.21270752
 0.16204834
 0.11016846
 0.05798340
 0.00793457
-0.03845215
-0.07873535
-0.11260986
-0.13946533
-0.15899658
-0.17028809
-0.17395020
-0.17028809
-0.15960693
-0.14312744
-0.12145996
-0.09552002
-0.06683350
-0.03662109
-0.00610352
 0.02349854
 0.05096436
 0.07568359
 0.09674072
 0.11444092
 0.12908936
 0.14038086
 0.14801025
 0.15167236
 0.15106201
 0.14648438
 0.13824463
 0.12695313
 0.11260986
 0.09521484
 0.07446289
 0.05035400
 0.02319336
-0.00671387
-0.03936768
-0.07507324
-0.11352539
-0.15350342
-0.19348145
-0.23193359
-0.26824951
-0.30212402
-0.33203125
-0.35705566
-0.37475586
-0.38452148
-0.38665771
-0.38055420
-0.36590576
-0.34240723
-0.31127930
-0.27465820
-0.23315430
-0.18737793
-0.13641357
-0.07995605
-0.01983643
 0.04211426
 0.10467529
 0.16754150
 0.23193359
 0.29663086
 0.35949707
 0.41687012
 0.46630859
 0.50689697
 0.53894043
 0.56243896
 0.57556152
 0.57678223
 0.56579590
 0.54412842
 0.51391602
 0.47576904
 0.42999268
 0.37719727
 0.31890869
 0.25848389
 0.19805908
 0.13885498
 0.08056641
 0.02380371
-0.02960205
-0.07843018
-0.12298584
-0.16387939
-0.20080566
-0.23193359
-0.25665283
-0.27526855
-0.28991699
-0.30212402
-0.31219482
-0.31982422
-0.32531738
-0.32958984
-0.33386230
-0.33874512
-0.34362793
-0.34881592
-0.35430908
-0.35980225
-0.36468506
-0.36804199
-0.36895752
-0.36560059
-0.35675049
-0.34118652
-0.31768799
-0.28656006
-0.24841309
-0.20263672
-0.14892578
-0.08819580
-0.02197266
 0.04730225
 0.11718750
 0.18737793
 0.25665283
 0.32318115
 0.38330078
 0.43395996
 0.47271729
 0.49865723
 0.51086426
 0.50933838
 0.49316406
 0.46203613
 0.41656494
 0.35736084
 0.28564453
 0.20385742
 0.11352539
 0.01770020
-0.08239746
-0.18432617
-0.28503418
-0.38177490
-0.46997070
-0.54656982
-0.60852051
-0.65399170
-0.68176270
-0.69061279
-0.67993164
-0.64941406
-0.59936523
-0.53100586
-0.44708252
-0.35034180
-0.24475098
-0.13305664
-0.01831055
 0.09765625
 0.21118164
 0.31890869
 0.41656494
 0.50140381
 0.57128906
 0.62469482
 0.66009521
 0.67718506
 0.67474365
 0.65307617
 0.61279297
 0.55511475
 0.48156738
 0.39520264
 0.29846191
 0.19470215
 0.08697510
-0.02166748
-0.12786865
-0.22949219
-0.32348633
-0.40679932
-0.47607422
-0.52856445
-0.56304932
-0.57983398
-0.57891846
-0.55999756
-0.52368164
-0.47149658
-0.40710449
-0.33325195
-0.25207520
-0.16510010
-0.07415771
 0.01739502
 0.10620117
 0.18951416
 0.26672363
 0.33477783
 0.39123535
 0.43273926
 0.45806885
 0.46783447
 0.46264648
 0.44189453
 0.40466309
 0.35278320
 0.28900146
 0.21697998
 0.13885498
 0.05676270
-0.02624512
-0.10467529
-0.17425537
-0.23315430
-0.28076172
-0.31555176
-0.33538818
-0.33752441
-0.32287598
-0.29296875
-0.24993896
-0.19439697
-0.12695313
-0.04913330
 0.03509521
 0.12207031
 0.21087646
 0.29937744
 0.38513184
 0.46386719
 0.53131104
 0.58532715
 0.62438965
 0.64727783
 0.65277100
 0.63812256
 0.60302734
 0.54687500
 0.47119141
 0.37780762
 0.26977539
 0.15106201
 0.02563477
-0.10314941
-0.23315430
-0.36193848
-0.48492432
-0.59753418
-0.69549561
-0.77636719
-0.83770752
-0.87829590
-0.89630127
-0.89172363
-0.86395264
-0.81390381
-0.74249268
-0.65155029
-0.54321289
-0.42053223
-0.28656006
-0.14465332
 0.00274658
 0.15350342
 0.30303955
 0.44586182
 0.57647705
 0.69030762
 0.78552246
 0.86090088
 0.91522217
 0.94757080
 0.95642090
 0.94177246
 0.90484619
 0.84716797
 0.77117920
 0.67901611
 0.57342529
 0.45745850
 0.33416748
 0.20690918
 0.07843018
-0.04882813
-0.17150879
-0.28839111
-0.39642334
-0.49438477
-0.57891846
-0.64788818
-0.69854736
-0.72998047
-0.74157715
-0.73303223
-0.70556641
-0.65917969
-0.59509277
-0.51544189
-0.42236328
-0.31921387
-0.20904541
-0.09429932
 0.02227783
 0.13793945
 0.24993896
 0.35522461
 0.45104980
 0.53375244
 0.60150146
 0.65277100
 0.68603516
 0.70159912
 0.69824219
 0.67565918
 0.63293457
 0.57037354
 0.48889160
 0.39062500
 0.27832031
 0.15502930
 0.02319336
-0.11444092
-0.25604248
-0.39764404
-0.53619385
-0.66680908
-0.78552246
-0.88867188
-0.97381592
-1.03851318
-1.08062744
-1.09771729
-1.08886719
-1.05407715
-0.99426270
-0.91033936
-0.80352783
-0.67565918
-0.53039551
-0.37231445
-0.20568848
-0.03265381
 0.14343262
 0.31829834
 0.48553467
 0.63751221
 0.76904297
 0.87646484
 0.95764160
 1.01074219
 1.03332520
 1.02416992
 0.98327637
 0.91156006
 0.81146240
 0.68572998
 0.53894043
 0.37597656
 0.20324707
 0.02593994
-0.15075684
-0.32135010
-0.48004150
-0.62072754
-0.73791504
-0.82763672
-0.88684082
-0.91339111
-0.90637207
-0.86547852
-0.79162598
-0.68725586
-0.55725098
-0.40740967
-0.24230957
-0.06622314
 0.11779785
 0.30364990
 0.48370361
 0.64910889
 0.79376221
 0.91369629
 1.00646973
 1.06781006
 1.09527588
 1.08612061
 1.04125977
 0.96282959
 0.85296631
 0.71502686
 0.55358887
 0.37506104
 0.18646240
-0.00701904
-0.20111084
-0.39062500
-0.56823730
-0.72662354
-0.86029053
-0.96618652
-1.04187012
-1.08551025
-1.09588623
-1.07330322
-1.02020264
-0.93811035
-0.82946777
-0.69702148
-0.54595947
-0.38238525
-0.21270752
-0.03997803
 0.13214111
 0.29937744
 0.45501709
 0.59265137
 0.70770264
 0.79956055
 0.86700439
 0.90911865
 0.92498779
 0.91461182
 0.88012695
 0.82397461
 0.74890137
 0.65765381
 0.55389404
 0.44158936
 0.32470703
 0.20751953
 0.09368896
-0.01373291
-0.11138916
-0.19775391
-0.27130127
-0.33203125
-0.37780762
-0.40802002
-0.42236328
-0.42114258
-0.40588379
-0.37719727
-0.33752441
-0.28900146
-0.23376465
-0.17364502
-0.10833740
-0.03936768
 0.03143311
 0.10131836
 0.16906738
 0.23406982
 0.29632568
 0.35400391
 0.40466309
 0.44616699
 0.47790527
 0.50109863
 0.51483154
 0.51940918
 0.51391602
 0.49865723
 0.47302246
 0.43701172
 0.39031982
 0.33325195
 0.26824951
 0.19714355
 0.12115479
 0.04119873
-0.04119873
-0.12512207
-0.20874023
-0.29052734
-0.36895752
-0.44158936
-0.50659180
-0.56152344
-0.60577393
-0.63781738
-0.65673828
-0.66162109
-0.65216064
-0.62927246
-0.59326172
-0.54504395
-0.48492432
-0.41564941
-0.33966064
-0.25909424
-0.17578125
-0.09033203
-0.00549316
 0.07476807
 0.14678955
 0.20965576
 0.26306152
 0.30700684
 0.33935547
 0.35705566
 0.35827637
 0.34362793
 0.31646729
 0.27954102
 0.23498535
 0.18341064
 0.12695313
 0.06774902
 0.00885010
-0.04730225
-0.09857178
-0.14343262
-0.18035889
-0.20782471
-0.22583008
-0.23345947
-0.23101807
-0.21911621
-0.19805908
-0.16967773
-0.13580322
-0.09796143
-0.05767822
-0.01617432
 0.02441406
 0.06225586
 0.09613037
 0.12390137
 0.14404297
 0.15655518
 0.16082764
 0.15716553
 0.14526367
 0.12451172
 0.09521484
 0.05859375
 0.01708984
-0.02777100
-0.07507324
-0.12268066
-0.16845703
-0.20965576
-0.24536133
-0.27526855
-0.29937744
-0.31616211
-0.32287598
-0.31890869
-0.30456543
-0.28320313
-0.25604248
-0.22308350
-0.18463135
-0.14068604
-0.09368896
-0.04638672
-0.00030518
 0.04364014
 0.08422852
 0.11993408
 0.14953613
 0.17181396
 0.18585205
 0.19195557
 0.18981934
 0.17974854
 0.16265869
 0.13916016
 0.11047363
 0.07659912
 0.03936768
 0.00000000
-0.03967285
-0.07843018
-0.11505127
-0.14892578
-0.17913818
-0.20477295
-0.22552490
-0.24108887
-0.25085449
-0.25573730
-0.25634766
-0.25360107
-0.24749756
-0.23803711
-0.22521973
-0.20874023
-0.18859863
-0.16510010
-0.13824463
-0.10803223
-0.07568359
-0.04089355
-0.00335693
 0.03723145
 0.08087158
 0.12542725
 0.16998291
 0.21514893
 0.26153564
 0.30944824
 0.35675049
 0.40100098
 0.44097900
 0.47729492
 0.51055908
 0.54016113
 0.56427002
 0.58166504
 0.59204102
 0.59600830
 0.59295654
 0.58135986
 0.56121826
 0.53283691
 0.49682617
 0.45379639
 0.40344238
 0.34637451
 0.28472900
 0.22064209
 0.15625000
 0.09124756
 0.02685547
-0.03662109
-0.09674072
-0.15167236
-0.20019531
-0.24200439
-0.27648926
-0.30456543
-0.32562256
-0.33905029
-0.34454346
-0.34088135
-0.32836914
-0.30914307
-0.28472900
-0.25665283
-0.22521973
-0.19042969
-0.15380859
-0.11688232
-0.08209229
-0.05035400
-0.02258301
 0.00030518
 0.01800537
 0.02960205
 0.03509521
 0.03417969
 0.02777100
 0.01556396
-0.00122070
-0.02166748
-0.04455566
-0.06805420
-0.09124756
-0.11322021
-0.13244629
-0.14862061
-0.16052246
-0.16754150
-0.16845703
-0.16326904
-0.15197754
-0.13427734
-0.11077881
-0.08209229
-0.04821777
-0.01068115
 0.02990723
 0.07202148
 0.11535645
 0.15747070
 0.19683838
 0.23223877
 0.26367188
 0.29144287
 0.31433105
 0.32958984
 0.33386230
 0.32623291
 0.30853271
 0.28350830
 0.25268555
 0.21606445
 0.17272949
 0.12359619
 0.06988525
 0.01403809
-0.04272461
-0.09918213
-0.15289307
-0.20324707
-0.24902344
-0.28991699
-0.32531738
-0.35369873
-0.37353516
-0.38360596
-0.38391113
-0.37445068
-0.35522461
-0.32623291
-0.28900146
-0.24444580
-0.19409180
-0.13854980
-0.07812500
-0.01495361
 0.04852295
 0.10894775
 0.16510010
 0.21606445
 0.26123047
 0.29907227
 0.32836914
 0.34698486
 0.35400391
 0.34881592
 0.33111572
 0.30181885
 0.26336670
 0.21728516
 0.16418457
 0.10498047
 0.03997803
-0.02838135
-0.09826660
-0.16754150
-0.23590088
-0.30181885
-0.36346436
-0.41809082
-0.46417236
-0.49987793
-0.52551270
-0.53985596
-0.54229736
-0.53344727
-0.51330566
-0.48248291
-0.44219971
-0.39245605
-0.33508301
-0.27282715
-0.20660400
-0.13763428
-0.06652832
 0.00488281
 0.07446289
 0.14007568
 0.20233154
 0.26184082
 0.31829834
 0.36926270
 0.41229248
 0.44616699
 0.47210693
 0.49072266
 0.50170898
 0.50354004
 0.49652100
 0.48126221
 0.45867920
 0.42907715
 0.39184570
 0.34820557
 0.29998779
 0.24963379
 0.19897461
 0.14831543
 0.09796143
 0.04974365
 0.00610352
-0.03143311
-0.06164551
-0.08483887
-0.10009766
-0.10681152
-0.10467529
-0.09338379
-0.07324219
-0.04425049
-0.00671387
 0.03814697
 0.08758545
 0.13946533
 0.19226074
 0.24536133
 0.29693604
 0.34484863
 0.38482666
 0.41412354
 0.43182373
 0.43823242
 0.43212891
 0.41229248
 0.37811279
 0.32989502
 0.26947021
 0.19866943
 0.11932373
 0.03234863
-0.06042480
-0.15655518
-0.25482178
-0.35400391
-0.45166016
-0.54504395
-0.63079834
-0.70587158
-0.76873779
-0.81878662
-0.85449219
-0.87402344
-0.87615967
-0.86059570
-0.82733154
-0.77728271
-0.71136475
-0.63049316
-0.53680420
-0.43212891
-0.31951904
-0.20202637
-0.08239746
 0.03601074
 0.15136719
 0.26031494
 0.36071777
 0.44830322
 0.52062988
 0.57464600
 0.60974121
 0.62530518
 0.62072754
 0.59692383
 0.55389404
 0.49407959
 0.41961670
 0.33294678
 0.23742676
 0.13641357
 0.03417969
-0.06652832
-0.16296387
-0.25268555
-0.33264160
-0.40008545
-0.45166016
-0.48553467
-0.50018311
-0.49560547
-0.47241211
-0.43151855
-0.37414551
-0.30181885
-0.21667480
-0.12115479
-0.01739502
 0.09307861
 0.20690918
 0.32135010
 0.43212891
 0.53527832
 0.62683105
 0.70404053
 0.76538086
 0.80902100
 0.83374023
 0.83801270
 0.82214355
 0.78613281
 0.73150635
 0.65979004
 0.57159424
 0.46905518
 0.35522461
 0.23376465
 0.10925293
-0.01556396
-0.13793945
-0.25665283
-0.36956787
-0.47424316
-0.56823730
-0.64819336
-0.71258545
-0.76110840
-0.79406738
-0.81176758
-0.81420898
-0.80200195
-0.77636719
-0.73822021
-0.68969727
-0.63201904
-0.56671143
-0.49591064
-0.42175293
-0.34545898
-0.26885986
-0.19287109
-0.11932373
-0.04974365
 0.01525879
 0.07507324
 0.12939453
 0.17730713
 0.21759033
 0.25054932
 0.27740479
 0.29937744
 0.31494141
 0.32165527
 0.31799316
 0.30609131
 0.28839111
 0.26763916
 0.24383545
 0.21575928
 0.18371582
 0.14892578
 0.11383057
 0.07965088
 0.04669189
 0.01586914
-0.01159668
-0.03417969
-0.05035400
-0.05920410
-0.06072998
-0.05462646
-0.04211426
-0.02288818
 0.00335693
 0.03631592
 0.07537842
 0.11871338
 0.16448975
 0.21179199
 0.26031494
 0.30914307
 0.35552979
 0.39642334
 0.42968750
 0.45532227
 0.47241211
 0.48034668
 0.47882080
 0.46691895
 0.44464111
 0.41198730
 0.36865234
 0.31494141
 0.25360107
 0.18676758
 0.11596680
 0.04272461
-0.03143311
-0.10437012
-0.17395020
-0.23834229
-0.29724121
-0.34912109
-0.39093018
-0.42083740
-0.43762207
-0.44250488
-0.43640137
-0.41900635
-0.39001465
-0.35034180
-0.30303955
-0.25085449
-0.19561768
-0.13763428
-0.07812500
-0.01892090
 0.03753662
 0.08880615
 0.13397217
 0.17181396
 0.20111084
 0.22094727
 0.23132324
 0.23284912
 0.22674561
 0.21331787
 0.19226074
 0.16387939
 0.12908936
 0.08941650
 0.04638672
 0.00061035
-0.04699707
-0.09521484
-0.14190674
-0.18524170
-0.22460938
-0.26000977
-0.29235840
-0.32012939
-0.34240723
-0.35736084
-0.36529541
-0.36590576
-0.35980225
-0.34606934
-0.32501221
-0.29815674
-0.26733398
-0.23376465
-0.19622803
-0.15472412
-0.10925293
-0.06195068
-0.01464844
 0.03143311
 0.07720947
 0.12176514
 0.16387939
 0.20141602
 0.23376465
 0.26153564
 0.28533936
 0.30609131
 0.32226563
 0.33294678
 0.33752441
 0.33508301
 0.32592773
 0.31036377
 0.29022217
 0.26672363
 0.24047852
 0.21148682
 0.17913818
 0.14282227
 0.10345459
 0.06225586
 0.01953125
-0.02349854
-0.06652832
-0.10894775
-0.14984131
-0.18768311
-0.22186279
-0.25085449
-0.27526855
-0.29571533
-0.31250000
-0.32409668
-0.32928467
-0.32653809
-0.31646729
-0.30059814
-0.28015137
-0.25543213
-0.22583008
-0.19165039
-0.15441895
-0.11505127
-0.07415771
-0.03234863
 0.01007080
 0.05187988
 0.09155273
 0.12847900
 0.16204834
 0.19226074
 0.21820068
 0.23895264
 0.25390625
 0.26214600
 0.26458740
 0.26123047
 0.25299072
 0.23956299
 0.22125244
 0.19744873
 0.16876221
 0.13580322
 0.09979248
 0.06225586
 0.02410889
-0.01281738
-0.04760742
-0.07995605
-0.10864258
-0.13336182
-0.15289307
-0.16632080
-0.17272949
-0.17242432
-0.16479492
-0.15014648
-0.12878418
-0.10070801
-0.06774902
-0.03112793
 0.00701904
 0.04547119
 0.08239746
 0.11657715
 0.14678955
 0.17211914
 0.19165039
 0.20385742
 0.20812988
 0.20446777
 0.19256592
 0.17303467
 0.14678955
 0.11566162
 0.08056641
 0.04272461
 0.00305176
-0.03631592
-0.07324219
-0.10589600
-0.13305664
-0.15380859
-0.16723633
-0.17242432
-0.16754150
-0.15228271
-0.12756348
-0.09399414
-0.05218506
-0.00335693
 0.05004883
 0.10498047
 0.15930176
 0.21270752
 0.26428223
 0.31311035
 0.35522461
 0.38604736
 0.40435791
 0.40985107
 0.40344238
 0.38482666
 0.35339355
 0.30944824
 0.25634766
 0.19622803
 0.13153076
 0.06256104
-0.00915527
-0.08056641
-0.14923096
-0.21179199
-0.26733398
-0.31402588
-0.35003662
-0.37292480
-0.38208008
-0.37780762
-0.36102295
-0.33325195
-0.29602051
-0.25054932
-0.19927979
-0.14373779
-0.08544922
-0.02685547
 0.02929688
 0.08056641
 0.12451172
 0.15960693
 0.18432617
 0.19775391
 0.19927979
 0.18951416
 0.16998291
 0.14221191
 0.10681152
 0.06591797
 0.02044678
-0.02716064
-0.07476807
-0.12054443
-0.16204834
-0.19805908
-0.22644043
-0.24688721
-0.25878906
-0.26306152
-0.26031494
-0.25146484
-0.23620605
-0.21575928
-0.19073486
-0.16265869
-0.13275146
-0.10223389
-0.07263184
-0.04547119
-0.02227783
-0.00396729
 0.00823975
 0.01464844
 0.01586914
 0.01251221
 0.00457764
-0.00732422
-0.02227783
-0.03906250
-0.05645752
-0.07324219
-0.08758545
-0.09918213
-0.10650635
-0.10894775
-0.10650635
-0.09826660
-0.08453369
-0.06561279
-0.04241943
-0.01556396
 0.01342773
 0.04394531
 0.07446289
 0.10437012
 0.13244629
 0.15777588
 0.17974854
 0.19653320
 0.20751953
 0.21240234
 0.21057129
 0.20294189
 0.19012451
 0.17303467
 0.15289307
 0.13092041
 0.10772705
 0.08453369
 0.06256104
 0.04333496
 0.02746582
 0.01556396
 0.00793457
 0.00518799
 0.00671387
 0.01190186
 0.01983643
 0.02838135
 0.03662109
 0.04241943
 0.04486084
 0.04302979
 0.03631592
 0.02410889
 0.00671387
-0.01708984
-0.04669189
-0.08148193
-0.12054443
-0.16174316
-0.20324707
-0.24383545
-0.28259277
-0.31768799
-0.34698486
-0.36834717
-0.37963867
-0.37963867
-0.36773682
-0.34423828
-0.31005859
-0.26580811
-0.21148682
-0.14709473
-0.07415771
 0.00549316
 0.08880615
 0.17395020
 0.25817871
 0.33935547
 0.41381836
 0.47882080
 0.53222656
 0.57312012
 0.60058594
 0.61370850
 0.61096191
 0.59234619
 0.55908203
 0.51269531
 0.45471191
 0.38696289
 0.31188965
 0.23315430
 0.15411377
 0.07659912
 0.00244141
-0.06683350
-0.12817383
-0.17944336
-0.21820068
-0.24444580
-0.25726318
-0.25726318
-0.24475098
-0.22125244
-0.18768311
-0.14587402
-0.09826660
-0.04699707
 0.00518799
 0.05523682
 0.10070801
 0.13977051
 0.17089844
 0.19256592
 0.20355225
 0.20355225
 0.19195557
 0.16937256
 0.13641357
 0.09490967
 0.04638672
-0.00671387
-0.06225586
-0.11779785
-0.17120361
-0.22033691
-0.26367188
-0.29998779
-0.32806396
-0.34667969
-0.35491943
-0.35186768
-0.33782959
-0.31433105
-0.28320313
-0.24688721
-0.20660400
-0.16357422
-0.11901855
-0.07476807
-0.03387451
 0.00213623
 0.03173828
 0.05371094
 0.06744385
 0.07202148
 0.06774902
 0.05493164
 0.03509521
 0.00976563
-0.01922607
-0.05035400
-0.08148193
-0.11047363
-0.13580322
-0.15533447
-0.16784668
-0.17211914
-0.16723633
-0.15350342
-0.13122559
-0.10131836
-0.06408691
-0.02075195
 0.02716064
 0.07751465
 0.12786865
 0.17608643
 0.22125244
 0.26184082
 0.29663086
 0.32440186
 0.34362793
 0.35339355
 0.35156250
 0.33843994
 0.31463623
 0.28259277
 0.24505615
 0.20324707
 0.15777588
 0.10894775
 0.05889893
 0.01007080
-0.03509521
-0.07598877
-0.11169434
-0.14099121
-0.16357422
-0.17822266
-0.18524170
-0.18585205
-0.18096924
-0.17120361
-0.15838623
-0.14373779
-0.12908936
-0.11535645
-0.10406494
-0.09643555
-0.09307861
-0.09490967
-0.10314941
-0.11718750
-0.13641357
-0.16052246
-0.18737793
-0.21606445
-0.24475098
-0.27282715
-0.29846191
-0.32012939
-0.33508301
-0.34057617
-0.33538818
-0.31921387
-0.29388428
-0.26000977
-0.21759033
-0.16540527
-0.10437012
-0.03662109
 0.03448486
 0.10589600
 0.17517090
 0.24139404
 0.30334473
 0.35797119
 0.40191650
 0.43273926
 0.45013428
 0.45410156
 0.44525146
 0.42327881
 0.38879395
 0.34301758
 0.28900146
 0.22949219
 0.16723633
 0.10375977
 0.04150391
-0.01739502
-0.06958008
-0.11352539
-0.14770508
-0.17120361
-0.18280029
-0.18127441
-0.16693115
-0.14129639
-0.10528564
-0.06072998
-0.00885010
 0.04791260
 0.10559082
 0.16204834
 0.21545410
 0.26458740
 0.30761719
 0.34118652
 0.36437988
 0.37597656
 0.37658691
 0.36621094
 0.34515381
 0.31372070
 0.27496338
 0.23193359
 0.18707275
 0.14129639
 0.09613037
 0.05249023
 0.01281738
-0.02136230
-0.04974365
-0.07141113
-0.08697510
-0.09552002
-0.09765625
-0.09429932
-0.08728027
-0.07781982
-0.06713867
-0.05615234
-0.04577637
-0.03784180
-0.03356934
-0.03356934
-0.03784180
-0.04669189
-0.05981445
-0.07690430
-0.09796143
-0.12176514
-0.14709473
-0.17364502
-0.19897461
-0.22277832
-0.24291992
-0.25909424
-0.27069092
-0.27679443
-0.27709961
-0.27130127
-0.25878906
-0.24017334
-0.21514893
-0.18524170
-0.15167236
-0.11535645
-0.07751465
-0.03906250
-0.00152588
 0.03326416
 0.06378174
 0.08850098
 0.10681152
 0.11871338
 0.12451172
 0.12451172
 0.11901855
 0.10864258
 0.09368896
 0.07537842
 0.05493164
 0.03356934
 0.01312256
-0.00549316
-0.02105713
-0.03234863
-0.03906250
-0.03936768
-0.03356934
-0.02105713
-0.00274658
 0.02044678
 0.04760742
 0.07781982
 0.10986328
 0.14221191
 0.17364502
 0.20172119
 0.22552490
 0.24353027
 0.25482178
 0.25939941
 0.25756836
 0.24871826
 0.23345947
 0.21148682
 0.18341064
 0.15014648
 0.11260986
 0.07232666
 0.03051758
-0.01220703
-0.05432129
-0.09490967
-0.13305664
-0.16784668
-0.19775391
-0.22155762
-0.23895264
-0.25024414
-0.25634766
-0.25726318
-0.25329590
-0.24444580
-0.23071289
-0.21362305
-0.19409180
-0.17333984
-0.15258789
-0.13275146
-0.11383057
-0.09704590
-0.08270264
-0.07141113
-0.06347656
-0.05889893
-0.05767822
-0.05981445
-0.06408691
-0.07110596
-0.07965088
-0.08911133
-0.09948730
-0.10986328
-0.11993408
-0.12908936
-0.13732910
-0.14465332
-0.15106201
-0.15686035
-0.16174316
-0.16510010
-0.16632080
-0.16632080
-0.16448975
-0.16082764
-0.15502930
-0.14709473
-0.13671875
-0.12390137
-0.10742188
-0.08728027
-0.06408691
-0.03723145
-0.00732422
 0.02655029
 0.06439209
 0.10528564
 0.14770508
 0.19012451
 0.23315430
 0.27618408
 0.31860352
 0.35858154
 0.39367676
 0.42266846
 0.44433594
 0.45837402
 0.46447754
 0.46173096
 0.45043945
 0.43029785
 0.40191650
 0.36499023
 0.32073975
 0.27099609
 0.21820068
 0.16418457
 0.10925293
 0.05401611
 0.00061035
-0.04882813
-0.09246826
-0.12878418
-0.15686035
-0.17639160
-0.18646240
-0.18707275
-0.17883301
-0.16235352
-0.13854980
-0.10803223
-0.07263184
-0.03387451
 0.00579834
 0.04486084
 0.08087158
 0.11260986
 0.13885498
 0.15838623
 0.17059326
 0.17456055
 0.16937256
 0.15472412
 0.13092041
 0.09979248
 0.06195068
 0.01800537
-0.03112793
-0.08392334
-0.13824463
-0.19165039
-0.24261475
-0.28991699
-0.33142090
-0.36529541
-0.38970947
-0.40435791
-0.40863037
-0.40283203
-0.38574219
-0.35797119
-0.32135010
-0.27770996
-0.22949219
-0.17791748
-0.12298584
-0.06683350
-0.01159668
 0.04119873
 0.08911133
 0.13183594
 0.16815186
 0.19714355
 0.21820068
 0.23101807
 0.23590088
 0.23254395
 0.22186279
 0.20385742
 0.18005371
 0.15197754
 0.12084961
 0.08728027
 0.05279541
 0.01861572
-0.01342773
-0.04272461
-0.06744385
-0.08758545
-0.10253906
-0.11138916
-0.11474609
-0.11291504
-0.10559082
-0.09368896
-0.07720947
-0.05737305
-0.03479004
-0.01068115
 0.01464844
 0.04119873
 0.06805420
 0.09521484
 0.12176514
 0.14709473
 0.17059326
 0.19226074
 0.21148682
 0.22796631
 0.24230957
 0.25360107
 0.26153564
 0.26550293
 0.26519775
 0.26062012
 0.25177002
 0.23864746
 0.22125244
 0.19958496
 0.17425537
 0.14556885
 0.11444092
 0.08178711
 0.04791260
 0.01281738
-0.02288818
-0.05859375
-0.09368896
-0.12695313
-0.15777588
-0.18554688
-0.20996094
-0.23101807
-0.24810791
-0.26153564
-0.27130127
-0.27709961
-0.27893066
-0.27679443
-0.27099609
-0.26123047
-0.24810791
-0.23162842
-0.21240234
-0.19134521
-0.16937256
-0.14739990
-0.12634277
-0.10711670
-0.09033203
-0.07690430
-0.06652832
-0.06011963
-0.05737305
-0.05950928
-0.06683350
-0.07843018
-0.09399414
-0.11230469
-0.13275146
-0.15441895
-0.17639160
-0.19714355
-0.21545410
-0.23040771
-0.24078369
-0.24597168
-0.24475098
-0.23590088
-0.21820068
-0.19165039
-0.15533447
-0.11016846
-0.05676270
 0.00305176
 0.06744385
 0.13641357
 0.20874023
 0.28350830
 0.35827637
 0.42999268
 0.49591064
 0.55389404
 0.60211182
 0.63964844
 0.66528320
 0.67840576
 0.67932129
 0.66772461
 0.64422607
 0.60852051
 0.56152344
 0.50415039
 0.43792725
 0.36529541
 0.28747559
 0.20660400
 0.12481689
 0.04333496
-0.03479004
-0.10803223
-0.17456055
-0.23254395
-0.28198242
-0.32226563
-0.35278320
-0.37322998
-0.38238525
-0.38055420
-0.36804199
-0.34667969
-0.31860352
-0.28656006
-0.25207520
-0.21636963
-0.18035889
-0.14465332
-0.11108398
-0.08056641
-0.05462646
-0.03326416
-0.01617432
-0.00396729
 0.00305176
 0.00488281
 0.00183105
-0.00518799
-0.01525879
-0.02716064
-0.04058838
-0.05462646
-0.06866455
-0.08209229
-0.09521484
-0.10711670
-0.11779785
-0.12603760
-0.13214111
-0.13610840
-0.13824463
-0.13854980
-0.13641357
-0.13305664
-0.12847900
-0.12329102
-0.11749268
-0.11077881
-0.10375977
-0.09613037
-0.08758545
-0.07751465
-0.06591797
-0.05279541
-0.03875732
-0.02349854
-0.00701904
 0.01190186
 0.03356934
 0.05767822
 0.08392334
 0.11230469
 0.14251709
 0.17303467
 0.20324707
 0.23193359
 0.26031494
 0.28869629
 0.31524658
 0.33813477
 0.35522461
 0.36621094
 0.37078857
 0.36926270
 0.35949707
 0.34057617
 0.31341553
 0.27923584
 0.24017334
 0.19683838
 0.14801025
 0.09490967
 0.03845215
-0.01831055
-0.07415771
-0.12695313
-0.17547607
-0.21728516
-0.25054932
-0.27404785
-0.28747559
-0.29083252
-0.28472900
-0.26824951
-0.24200439
-0.20660400
-0.16357422
-0.11505127
-0.06195068
-0.00701904
 0.04821777
 0.10162354
 0.15075684
 0.19287109
 0.22644043
 0.24963379
 0.26245117
 0.26458740
 0.25634766
 0.23742676
 0.20812988
 0.16876221
 0.12084961
 0.06591797
 0.00549316
-0.05798340
-0.12268066
-0.18646240
-0.24688721
-0.30303955
-0.35308838
-0.39520264
-0.42785645
-0.45043945
-0.46356201
-0.46691895
-0.46051025
-0.44372559
-0.41625977
-0.37933350
-0.33447266
-0.28442383
-0.23071289
-0.17395020
-0.11505127
-0.05554199
 0.00305176
 0.05828857
 0.10925293
 0.15472412
 0.19439697
 0.22766113
 0.25360107
 0.27191162
 0.28289795
 0.28717041
 0.28503418
 0.27770996
 0.26641846
 0.25146484
 0.23376465
 0.21423340
 0.19348145
 0.17181396
 0.15045166
 0.12939453
 0.10986328
 0.09216309
 0.07690430
 0.06408691
 0.05401611
 0.04547119
 0.03845215
 0.03234863
 0.02746582
 0.02258301
 0.01831055
 0.01434326
 0.01068115
 0.00823975
 0.00732422
 0.00701904
 0.00701904
 0.00701904
 0.00732422
 0.00854492
 0.01098633
 0.01495361
 0.02044678
 0.02716064
 0.03479004
 0.04272461
 0.05065918
 0.05767822
 0.06347656
 0.06805420
 0.07049561
 0.07019043
 0.06652832
 0.05950928
 0.04852295
 0.03356934
 0.01403809
-0.00976563
-0.03814697
-0.07080078
-0.10681152
-0.14495850
-0.18402100
-0.22277832
-0.26123047
-0.29907227
-0.33630371
-0.37109375
-0.40069580
-0.42327881
-0.43762207
-0.44372559
-0.44128418
-0.42907715
-0.40588379
-0.37200928
-0.32867432
-0.27679443
-0.21728516
-0.15045166
-0.07720947
 0.00030518
 0.08026123
 0.16052246
 0.23956299
 0.31494141
 0.38330078
 0.44128418
 0.48736572
 0.52154541
 0.54290771
 0.55145264
 0.54626465
 0.52795410
 0.49591064
 0.45135498
 0.39550781
 0.33020020
 0.25817871
 0.18188477
 0.10314941
 0.02410889
-0.05279541
-0.12481689
-0.18951416
-0.24536133
-0.29205322
-0.32928467
-0.35583496
-0.36956787
-0.36926270
-0.35491943
-0.32836914
-0.29113770
-0.24505615
-0.19073486
-0.12969971
-0.06347656
 0.00549316
 0.07415771
 0.14068604
 0.20385742
 0.26275635
 0.31463623
 0.35675049
 0.38665771
 0.40405273
 0.40954590
 0.40283203
 0.38360596
 0.35186768
 0.30975342
 0.26062012
 0.20660400
 0.14862061
 0.08666992
 0.02166748
-0.04394531
-0.10681152
-0.16387939
-0.21392822
-0.25604248
-0.29083252
-0.31768799
-0.33538818
-0.34301758
-0.33996582
-0.32653809
-0.30456543
-0.27648926
-0.24383545
-0.20690918
-0.16632080
-0.12237549
-0.07720947
-0.03356934
 0.00732422
 0.04364014
 0.07507324
 0.10040283
 0.11993408
 0.13244629
 0.13854980
 0.13763428
 0.13000488
 0.11566162
 0.09552002
 0.07049561
 0.04180908
 0.01068115
-0.02136230
-0.05340576
-0.08422852
-0.11322021
-0.13916016
-0.16174316
-0.17974854
-0.19256592
-0.20050049
-0.20263672
-0.19958496
-0.19012451
-0.17486572
-0.15380859
-0.12878418
-0.10070801
-0.06988525
-0.03692627
-0.00213623
 0.03387451
 0.06958008
 0.10375977
 0.13580322
 0.16510010
 0.19073486
 0.21270752
 0.23101807
 0.24505615
 0.25543213
 0.26153564
 0.26397705
 0.26245117
 0.25756836
 0.24963379
 0.23834229
 0.22369385
 0.20568848
 0.18432617
 0.16021729
 0.13427734
 0.10711670
 0.07904053
 0.05126953
 0.02349854
-0.00396729
-0.03143311
-0.05767822
-0.08270264
-0.10528564
-0.12512207
-0.14221191
-0.15655518
-0.16815186
-0.17669678
-0.18218994
-0.18493652
-0.18493652
-0.18157959
-0.17486572
-0.16448975
-0.15136719
-0.13519287
-0.11657715
-0.09643555
-0.07568359
-0.05523682
-0.03570557
-0.01739502
-0.00061035
 0.01464844
 0.02777100
 0.03753662
 0.04394531
 0.04638672
 0.04516602
 0.04119873
 0.03448486
 0.02532959
 0.01403809
 0.00122070
-0.01281738
-0.02624512
-0.03875732
-0.04943848
-0.05828857
-0.06530762
-0.06958008
-0.07110596
-0.06927490
-0.06347656
-0.05371094
-0.03997803
-0.02319336
-0.00366211
 0.01770020
 0.04028320
 0.06408691
 0.08819580
 0.11138916
 0.13336182
 0.15228271
 0.16815186
 0.18005371
 0.18768311
 0.19073486
 0.18890381
 0.18249512
 0.17120361
 0.15563965
 0.13641357
 0.11474609
 0.09155273
 0.06774902
 0.04333496
 0.01861572
-0.00579834
-0.02929688
-0.05096436
-0.07019043
-0.08605957
-0.09918213
-0.10894775
-0.11566162
-0.11932373
-0.11932373
-0.11596680
-0.10955811
-0.10040283
-0.08850098
-0.07507324
-0.06011963
-0.04425049
-0.02777100
-0.01129150
 0.00366211
 0.01708984
 0.02807617
 0.03662109
 0.04272461
 0.04730225
 0.04974365
 0.05065918
 0.04974365
 0.04669189
 0.04180908
 0.03540039
 0.02868652
 0.02197266
 0.01586914
 0.01007080
 0.00488281
 0.00000000
-0.00396729
-0.00701904
-0.00915527
-0.01037598
-0.01068115
-0.00946045
-0.00732422
-0.00366211
 0.00122070
 0.00701904
 0.01373291
 0.02044678
 0.02655029
 0.03173828
 0.03570557
 0.03814697
 0.03936768
 0.03814697
 0.03417969
 0.02685547
 0.01556396
 0.00122070
-0.01617432
-0.03570557
-0.05767822
-0.08148193
-0.10681152
-0.13214111
-0.15716553
-0.18035889
-0.20141602
-0.21942139
-0.23437500
-0.24597168
-0.25360107
-0.25665283
-0.25451660
-0.24658203
-0.23223877
-0.21240234
-0.18676758
-0.15655518
-0.12207031
-0.08361816
-0.04211426
 0.00091553
 0.04425049
