# Supplementary material for: Dataset for time-lapse ultrasonic tomography of a granite slab under uniaxial compression test
Source: Data Brief. 2018 Aug 30;20:614–6. doi: 10.1016/j.dib.2018.08.151 (PMC6128094; doi:10.1016/j.dib.2018.08.151)
Supplement: Supplementary file 2 — Supplementary material [file mmc2.zip › data/Ultrasonic_Tomo_data/Stage_1_0kn/Force_0kn_1_26_33338135.txt]

SOURCE FILE NAME: D:\ct_20141122\ct201411221m100v0kn_sh_24_26_a.TDA
DATE: Saturday, November 22, 2014
TIME: 11:31:53
SAMPLE INTERVAL (Seconds):   0.0000001000
SIGNAL UNITS: volts
TIME UNITS: Seconds
DATA TYPE: WAVEFORM
NUMBER OF DATA POINTS PER WAVEFORM: 1024
CHANNEL NUMBER: 1
HIT NUMBER: 3
TIME OF TEST:  33.3381355000

-0.00183105
-0.00152588
-0.00122070
-0.00091553
 0.00030518
 0.00122070
 0.00183105
 0.00152588
 0.00091553
 0.00030518
 0.00000000
 0.00030518
 0.00091553
 0.00122070
 0.00091553
 0.00030518
-0.00030518
-0.00030518
-0.00030518
 0.00000000
 0.00000000
-0.00061035
-0.00122070
-0.00152588
-0.00122070
 0.00030518
 0.00183105
 0.00335693
 0.00335693
 0.00244141
 0.00122070
 0.00030518
 0.00030518
 0.00061035
 0.00061035
 0.00030518
-0.00061035
-0.00152588
-0.00183105
-0.00152588
-0.00091553
 0.00000000
 0.00030518
 0.00091553
 0.00091553
 0.00152588
 0.00183105
 0.00244141
 0.00213623
 0.00122070
-0.00030518
-0.00152588
-0.00213623
-0.00213623
-0.00091553
 0.00000000
 0.00091553
 0.00091553
 0.00061035
 0.00000000
-0.00030518
-0.00030518
 0.00000000
 0.00030518
 0.00030518
 0.00030518
 0.00000000
-0.00030518
-0.00030518
 0.00000000
 0.00000000
 0.00000000
-0.00030518
-0.00030518
 0.00030518
 0.00152588
 0.00274658
 0.00335693
 0.00274658
 0.00122070
-0.00061035
-0.00183105
-0.00183105
-0.00122070
-0.00061035
-0.00030518
-0.00061035
-0.00122070
-0.00152588
-0.00152588
-0.00122070
-0.00091553
-0.00061035
-0.00061035
-0.00030518
 0.00030518
 0.00091553
 0.00152588
 0.00122070
 0.00030518
-0.00152588
-0.00274658
-0.00335693
-0.00305176
-0.00213623
-0.00122070
-0.00030518
-0.00030518
-0.00061035
-0.00061035
-0.00061035
 0.00000000
 0.00061035
 0.00061035
 0.00030518
-0.00030518
-0.00061035
-0.00091553
-0.00091553
-0.00122070
-0.00152588
-0.00213623
-0.00244141
-0.00244141
-0.00152588
 0.00000000
 0.00122070
 0.00183105
 0.00091553
-0.00091553
-0.00244141
-0.00335693
-0.00305176
-0.00213623
-0.00152588
-0.00122070
-0.00122070
-0.00152588
-0.00152588
-0.00122070
-0.00030518
 0.00030518
 0.00061035
 0.00061035
 0.00061035
 0.00061035
 0.00061035
 0.00061035
 0.00000000
-0.00122070
-0.00244141
-0.00335693
-0.00305176
-0.00244141
-0.00122070
 0.00000000
 0.00030518
 0.00030518
 0.00000000
-0.00030518
 0.00000000
 0.00061035
 0.00122070
 0.00152588
 0.00122070
 0.00030518
-0.00030518
-0.00091553
-0.00122070
-0.00152588
-0.00183105
-0.00244141
-0.00274658
-0.00274658
-0.00213623
-0.00061035
 0.00061035
 0.00152588
 0.00122070
 0.00030518
-0.00061035
-0.00091553
-0.00091553
-0.00030518
 0.00000000
 0.00000000
-0.00061035
-0.00122070
-0.00152588
-0.00122070
-0.00091553
-0.00030518
 0.00030518
 0.00061035
 0.00122070
 0.00152588
 0.00152588
 0.00091553
 0.00000000
-0.00122070
-0.00213623
-0.00274658
-0.00213623
-0.00091553
 0.00061035
 0.00183105
 0.00213623
 0.00213623
 0.00183105
 0.00152588
 0.00152588
 0.00183105
 0.00213623
 0.00183105
 0.00122070
 0.00061035
-0.00030518
-0.00091553
-0.00122070
-0.00122070
-0.00152588
-0.00152588
-0.00152588
-0.00122070
-0.00030518
 0.00122070
 0.00244141
 0.00305176
 0.00274658
 0.00183105
 0.00061035
 0.00000000
 0.00000000
 0.00030518
 0.00091553
 0.00122070
 0.00061035
 0.00000000
-0.00061035
-0.00091553
-0.00061035
-0.00030518
-0.00030518
 0.00000000
 0.00030518
 0.00061035
 0.00091553
 0.00091553
 0.00030518
-0.00061035
-0.00152588
-0.00183105
-0.00152588
-0.00061035
 0.00030518
 0.00091553
 0.00091553
 0.00030518
 0.00030518
 0.00030518
 0.00091553
 0.00183105
 0.00213623
 0.00213623
 0.00122070
 0.00030518
-0.00091553
-0.00122070
-0.00152588
-0.00152588
-0.00152588
-0.00183105
-0.00183105
-0.00122070
 0.00000000
 0.00152588
 0.00244141
 0.00305176
 0.00244141
 0.00122070
 0.00030518
-0.00061035
-0.00061035
-0.00061035
-0.00061035
-0.00122070
-0.00152588
-0.00213623
-0.00244141
-0.00213623
-0.00122070
-0.00030518
 0.00061035
 0.00122070
 0.00152588
 0.00183105
 0.00152588
 0.00091553
 0.00000000
-0.00091553
-0.00183105
-0.00183105
-0.00122070
-0.00061035
 0.00000000
 0.00030518
 0.00000000
-0.00061035
-0.00091553
-0.00122070
-0.00061035
 0.00000000
 0.00030518
 0.00030518
-0.00030518
-0.00122070
-0.00183105
-0.00152588
-0.00152588
-0.00152588
-0.00152588
-0.00183105
-0.00183105
-0.00122070
 0.00000000
 0.00122070
 0.00213623
 0.00244141
 0.00213623
 0.00152588
 0.00061035
 0.00000000
-0.00030518
-0.00061035
-0.00091553
-0.00152588
-0.00244141
-0.00305176
-0.00305176
-0.00244141
-0.00152588
-0.00061035
 0.00030518
 0.00061035
 0.00091553
 0.00122070
 0.00122070
 0.00091553
 0.00030518
-0.00061035
-0.00183105
-0.00244141
-0.00274658
-0.00244141
-0.00152588
-0.00122070
-0.00091553
-0.00061035
-0.00061035
-0.00030518
 0.00030518
 0.00091553
 0.00152588
 0.00152588
 0.00122070
 0.00061035
 0.00000000
-0.00061035
-0.00091553
-0.00122070
-0.00091553
-0.00061035
 0.00000000
 0.00030518
 0.00091553
 0.00152588
 0.00183105
 0.00183105
 0.00122070
 0.00030518
-0.00030518
-0.00091553
-0.00122070
-0.00091553
-0.00091553
-0.00091553
-0.00122070
-0.00152588
-0.00122070
-0.00061035
 0.00030518
 0.00091553
 0.00152588
 0.00183105
 0.00183105
 0.00152588
 0.00091553
 0.00030518
 0.00000000
-0.00061035
-0.00091553
-0.00152588
-0.00183105
-0.00183105
-0.00183105
-0.00152588
-0.00122070
-0.00091553
-0.00061035
 0.00000000
 0.00061035
 0.00122070
 0.00152588
 0.00152588
 0.00122070
 0.00030518
-0.00061035
-0.00091553
-0.00122070
-0.00152588
-0.00183105
-0.00183105
-0.00183105
-0.00122070
 0.00000000
 0.00091553
 0.00122070
 0.00122070
 0.00091553
 0.00061035
 0.00000000
 0.00000000
-0.00030518
-0.00030518
-0.00061035
-0.00122070
-0.00183105
-0.00213623
-0.00183105
-0.00091553
 0.00030518
 0.00122070
 0.00152588
 0.00183105
 0.00183105
 0.00183105
 0.00122070
 0.00030518
-0.00061035
-0.00183105
-0.00244141
-0.00274658
-0.00213623
-0.00152588
-0.00091553
-0.00061035
-0.00030518
-0.00030518
-0.00030518
 0.00000000
 0.00061035
 0.00122070
 0.00152588
 0.00091553
 0.00030518
-0.00030518
-0.00091553
-0.00122070
-0.00152588
-0.00183105
-0.00213623
-0.00244141
-0.00244141
-0.00213623
-0.00122070
-0.00030518
 0.00030518
 0.00061035
 0.00061035
 0.00030518
 0.00061035
 0.00061035
 0.00091553
 0.00061035
 0.00000000
-0.00091553
-0.00152588
-0.00183105
-0.00183105
-0.00152588
-0.00122070
-0.00091553
-0.00061035
-0.00030518
-0.00030518
-0.00030518
-0.00030518
-0.00030518
-0.00091553
-0.00152588
-0.00183105
-0.00183105
-0.00183105
-0.00152588
-0.00152588
-0.00183105
-0.00152588
-0.00091553
 0.00030518
 0.00122070
 0.00183105
 0.00183105
 0.00152588
 0.00091553
 0.00061035
 0.00000000
-0.00030518
-0.00091553
-0.00152588
-0.00213623
-0.00244141
-0.00244141
-0.00152588
-0.00030518
 0.00091553
 0.00152588
 0.00152588
 0.00122070
 0.00091553
 0.00091553
 0.00091553
 0.00061035
 0.00000000
-0.00091553
-0.00152588
-0.00183105
-0.00152588
-0.00122070
-0.00091553
-0.00061035
-0.00061035
-0.00061035
-0.00030518
 0.00000000
 0.00030518
 0.00061035
 0.00061035
 0.00030518
 0.00030518
 0.00000000
 0.00000000
 0.00030518
 0.00030518
 0.00061035
 0.00030518
 0.00000000
-0.00030518
-0.00061035
-0.00030518
 0.00061035
 0.00152588
 0.00213623
 0.00183105
 0.00122070
 0.00061035
 0.00000000
-0.00030518
-0.00030518
-0.00061035
-0.00122070
-0.00152588
-0.00152588
-0.00091553
 0.00000000
 0.00122070
 0.00183105
 0.00213623
 0.00213623
 0.00183105
 0.00152588
 0.00152588
 0.00122070
 0.00091553
 0.00030518
-0.00091553
-0.00213623
-0.00305176
-0.00305176
-0.00274658
-0.00183105
-0.00091553
 0.00000000
 0.00061035
 0.00091553
 0.00152588
 0.00213623
 0.00244141
 0.00213623
 0.00152588
 0.00061035
 0.00000000
 0.00000000
 0.00061035
 0.00061035
 0.00061035
 0.00000000
-0.00030518
 0.00000000
 0.00061035
 0.00091553
 0.00122070
 0.00061035
 0.00000000
-0.00030518
 0.00000000
 0.00030518
 0.00061035
 0.00061035
 0.00030518
 0.00000000
-0.00030518
-0.00030518
 0.00000000
 0.00122070
 0.00244141
 0.00305176
 0.00244141
 0.00183105
 0.00122070
 0.00122070
 0.00122070
 0.00091553
 0.00061035
 0.00000000
-0.00061035
-0.00122070
-0.00152588
-0.00122070
-0.00061035
 0.00000000
 0.00000000
-0.00061035
-0.00427246
-0.01892090
-0.05615234
-0.12298584
-0.20996094
-0.29113770
-0.33660889
-0.33386230
-0.29724121
-0.26092529
-0.25054932
-0.25970459
-0.24932861
-0.17852783
-0.04302979
 0.11108398
 0.21209717
 0.21575928
 0.14404297
 0.07171631
 0.06591797
 0.13244629
 0.21209717
 0.23437500
 0.18035889
 0.09704590
 0.05493164
 0.08575439
 0.15869141
 0.21118164
 0.20233154
 0.14190674
 0.07781982
 0.05584717
 0.08666992
 0.14099121
 0.17456055
 0.16052246
 0.10955811
 0.06042480
 0.05004883
 0.08361816
 0.13092041
 0.15136719
 0.12847900
 0.08178711
 0.04852295
 0.05218506
 0.08392334
 0.11474609
 0.11901855
 0.09399414
 0.05798340
 0.03509521
 0.03692627
 0.05706787
 0.07476807
 0.07293701
 0.04882813
 0.01739502
-0.00030518
 0.00518799
 0.02410889
 0.03601074
 0.02716064
 0.00183105
-0.02197266
-0.02868652
-0.01739502
-0.00122070
 0.00457764
-0.00488281
-0.02197266
-0.03417969
-0.03387451
-0.02319336
-0.01190186
-0.00946045
-0.01861572
-0.03326416
-0.04486084
-0.04821777
-0.04669189
-0.04852295
-0.06164551
-0.08605957
-0.11566162
-0.14221191
-0.16113281
-0.17486572
-0.18951416
-0.20843506
-0.22949219
-0.24505615
-0.24688721
-0.23223877
-0.20538330
-0.17150879
-0.13427734
-0.09155273
-0.03875732
 0.02471924
 0.09552002
 0.16662598
 0.23223877
 0.28961182
 0.33935547
 0.38238525
 0.41778564
 0.44311523
 0.45379639
 0.44708252
 0.42266846
 0.38299561
 0.33233643
 0.27435303
 0.20965576
 0.13763428
 0.05828857
-0.02593994
-0.11016846
-0.19042969
-0.26306152
-0.32745361
-0.38269043
-0.42724609
-0.45837402
-0.47302246
-0.46844482
-0.44433594
-0.40222168
-0.34423828
-0.27374268
-0.19165039
-0.09979248
 0.00061035
 0.10620117
 0.21270752
 0.31341553
 0.40252686
 0.47424316
 0.52490234
 0.55114746
 0.55084229
 0.52062988
 0.45959473
 0.36834717
 0.25177002
 0.11444092
-0.03875732
-0.20385742
-0.37628174
-0.54901123
-0.71350098
-0.86090088
-0.98510742
-1.08123779
-1.14654541
-1.17919922
-1.17797852
-1.14440918
-1.08001709
-0.98663330
-0.86639404
-0.72235107
-0.55938721
-0.38391113
-0.20172119
-0.01770020
 0.16418457
 0.34057617
 0.50628662
 0.65582275
 0.78521729
 0.89172363
 0.97473145
 1.03485107
 1.07452393
 1.09588623
 1.10107422
 1.09191895
 1.06964111
 1.03607178
 0.99273682
 0.94177246
 0.88409424
 0.81909180
 0.74554443
 0.66101074
 0.56365967
 0.45196533
 0.32684326
 0.19042969
 0.04608154
-0.10375977
-0.25634766
-0.40924072
-0.55877686
-0.70220947
-0.83587646
-0.95703125
-1.06475830
-1.15936279
-1.24084473
-1.30981445
-1.36657715
-1.41143799
-1.44470215
-1.46575928
-1.47430420
-1.46759033
-1.44348145
-1.39862061
-1.32995605
-1.23413086
-1.10900879
-0.95336914
-0.76873779
-0.55816650
-0.32501221
-0.07324219
 0.19287109
 0.46752930
 0.74096680
 1.00372314
 1.24725342
 1.46453857
 1.65039063
 1.79962158
 1.90795898
 1.97174072
 1.99035645
 1.96380615
 1.89453125
 1.78558350
 1.64184570
 1.46911621
 1.27197266
 1.05499268
 0.82244873
 0.58044434
 0.33599854
 0.09552002
-0.13641357
-0.35552979
-0.55633545
-0.73394775
-0.88317871
-1.00097656
-1.08612061
-1.13800049
-1.15692139
-1.14196777
-1.09405518
-1.01440430
-0.90484619
-0.76965332
-0.61401367
-0.44433594
-0.26550293
-0.08148193
 0.10437012
 0.28656006
 0.45806885
 0.61035156
 0.73822021
 0.83648682
 0.90148926
 0.93048096
 0.92132568
 0.87463379
 0.79315186
 0.68115234
 0.54412842
 0.38848877
 0.22308350
 0.05828857
-0.09613037
-0.23193359
-0.34332275
-0.42602539
-0.47668457
-0.49377441
-0.47729492
-0.42907715
-0.35278320
-0.25268555
-0.13427734
-0.00427246
 0.13092041
 0.26550293
 0.39489746
 0.51574707
 0.62530518
 0.72204590
 0.80261230
 0.86486816
 0.90576172
 0.92346191
 0.91827393
 0.89263916
 0.84747314
 0.78369141
 0.70007324
 0.59661865
 0.47576904
 0.34118652
 0.19958496
 0.05554199
-0.08605957
-0.22277832
-0.35278320
-0.47302246
-0.58105469
-0.67352295
-0.74859619
-0.80474854
-0.84167480
-0.86029053
-0.86273193
-0.85174561
-0.83007813
-0.80108643
-0.76660156
-0.72814941
-0.68725586
-0.64697266
-0.60974121
-0.57922363
-0.55786133
-0.54748535
-0.54748535
-0.55480957
-0.56549072
-0.57525635
-0.58135986
-0.58135986
-0.57098389
-0.54473877
-0.49652100
-0.42236328
-0.32043457
-0.19042969
-0.03295898
 0.14953613
 0.35186768
 0.56610107
 0.78216553
 0.99182129
 1.18743896
 1.36077881
 1.50268555
 1.60461426
 1.65924072
 1.66259766
 1.61437988
 1.51672363
 1.37237549
 1.18438721
 0.95733643
 0.69702148
 0.41046143
 0.10681152
-0.20477295
-0.51483154
-0.81512451
-1.09771729
-1.35559082
-1.58264160
-1.77368164
-1.92321777
-2.02667236
-2.07916260
-2.07794189
-2.02270508
-1.91619873
-1.76330566
-1.56860352
-1.33605957
-1.07269287
-0.78857422
-0.49621582
-0.20690918
 0.07049561
 0.32684326
 0.55236816
 0.73608398
 0.86975098
 0.94970703
 0.97625732
 0.95092773
 0.87615967
 0.75531006
 0.59661865
 0.41076660
 0.20812988
-0.00152588
-0.20935059
-0.40466309
-0.57617188
-0.71441650
-0.81268311
-0.86578369
-0.87066650
-0.82366943
-0.72540283
-0.58105469
-0.39794922
-0.18432617
 0.05187988
 0.30120850
 0.55206299
 0.79162598
 1.00830078
 1.19171143
 1.33392334
 1.42730713
 1.46697998
 1.44989014
 1.37725830
 1.25274658
 1.08215332
 0.87249756
 0.63293457
 0.37353516
 0.10345459
-0.16784668
-0.42968750
-0.67016602
-0.87707520
-1.04187012
-1.15997314
-1.22955322
-1.25000000
-1.21887207
-1.13586426
-1.00158691
-0.82122803
-0.60211182
-0.35278320
-0.08056641
 0.20599365
 0.49865723
 0.78704834
 1.05987549
 1.30554199
 1.51489258
 1.67999268
 1.79504395
 1.85638428
 1.86096191
 1.80908203
 1.70410156
 1.55151367
 1.35833740
 1.13189697
 0.88104248
 0.61553955
 0.34637451
 0.08209229
-0.16876221
-0.39886475
-0.59906006
-0.76110840
-0.88073730
-0.95581055
-0.98663330
-0.97259521
-0.91278076
-0.80780029
-0.66406250
-0.48950195
-0.29235840
-0.07843018
 0.14678955
 0.37414551
 0.59265137
 0.79071045
 0.95855713
 1.08947754
 1.17858887
 1.22131348
 1.21520996
 1.16119385
 1.06170654
 0.92102051
 0.74462891
 0.53894043
 0.31280518
 0.07537842
-0.16448975
-0.39825439
-0.61706543
-0.81298828
-0.97778320
-1.10717773
-1.19750977
-1.24725342
-1.25640869
-1.22497559
-1.15570068
-1.05194092
-0.91827393
-0.75988770
-0.58380127
-0.39642334
-0.20385742
-0.01129150
 0.17639160
 0.35278320
 0.50994873
 0.64178467
 0.74371338
 0.81451416
 0.85357666
 0.85998535
 0.83282471
 0.77301025
 0.68237305
 0.56549072
 0.42724609
 0.27313232
 0.10864258
-0.06072998
-0.22949219
-0.39276123
-0.54504395
-0.68084717
-0.79437256
-0.88134766
-0.93872070
-0.96618652
-0.96374512
-0.93231201
-0.87249756
-0.78735352
-0.68115234
-0.55969238
-0.42938232
-0.29541016
-0.16265869
-0.03723145
 0.07537842
 0.17089844
 0.24719238
 0.30364990
 0.33905029
 0.35156250
 0.33996582
 0.30731201
 0.25878906
 0.19958496
 0.13305664
 0.06164551
-0.01159668
-0.08331299
-0.15075684
-0.21301270
-0.27221680
-0.32867432
-0.38177490
-0.42968750
-0.47271729
-0.51239014
-0.55053711
-0.58746338
-0.62194824
-0.65307617
-0.67962646
-0.70007324
-0.71380615
-0.71960449
-0.71685791
-0.70678711
-0.68908691
-0.66406250
-0.63079834
-0.58959961
-0.54168701
-0.48858643
-0.43212891
-0.37322998
-0.31372070
-0.25421143
-0.19378662
-0.13183594
-0.06774902
-0.00274658
 0.06072998
 0.11993408
 0.17578125
 0.22918701
 0.28198242
 0.33264160
 0.37933350
 0.41931152
 0.45104980
 0.47363281
 0.48645020
 0.48858643
 0.47882080
 0.45623779
 0.42022705
 0.37109375
 0.30883789
 0.23468018
 0.15045166
 0.05950928
-0.03479004
-0.12939453
-0.21972656
-0.30151367
-0.36987305
-0.42083740
-0.45135498
-0.45837402
-0.44067383
-0.39825439
-0.33325195
-0.24871826
-0.15014648
-0.04150391
 0.07354736
 0.19134521
 0.30822754
 0.42022705
 0.52276611
 0.61218262
 0.68664551
 0.74432373
 0.78582764
 0.81176758
 0.82275391
 0.81970215
 0.80291748
 0.77270508
 0.72967529
 0.67382813
 0.60668945
 0.52917480
 0.44403076
 0.35491943
 0.26519775
 0.17822266
 0.09613037
 0.02227783
-0.03997803
-0.08728027
-0.11718750
-0.12847900
-0.12115479
-0.09552002
-0.05340576
 0.00305176
 0.07202148
 0.15106201
 0.23803711
 0.32897949
 0.41809082
 0.50018311
 0.57098389
 0.62774658
 0.66864014
 0.69152832
 0.69427490
 0.67596436
 0.63690186
 0.57891846
 0.50323486
 0.41168213
 0.30639648
 0.19195557
 0.07354736
-0.04394531
-0.15716553
-0.26245117
-0.35675049
-0.43609619
-0.49743652
-0.53955078
-0.56152344
-0.56243896
-0.54260254
-0.50354004
-0.44708252
-0.37719727
-0.29693604
-0.20874023
-0.11505127
-0.01922607
 0.07629395
 0.16784668
 0.25360107
 0.33081055
 0.39733887
 0.45104980
 0.49163818
 0.51849365
 0.53222656
 0.53283691
 0.52032471
 0.49621582
 0.46203613
 0.42022705
 0.37200928
 0.31921387
 0.26336670
 0.20660400
 0.14984131
 0.09399414
 0.04028320
-0.01037598
-0.05706787
-0.09826660
-0.13458252
-0.16479492
-0.18920898
-0.20660400
-0.21636963
-0.21911621
-0.21636963
-0.20904541
-0.19805908
-0.18493652
-0.16998291
-0.15533447
-0.14251709
-0.13305664
-0.12817383
-0.12878418
-0.13519287
-0.14648438
-0.16204834
-0.17913818
-0.19714355
-0.21484375
-0.23254395
-0.24902344
-0.26306152
-0.27526855
-0.28625488
-0.29815674
-0.31219482
-0.32867432
-0.34606934
-0.36499023
-0.38543701
-0.40863037
-0.43426514
-0.46081543
-0.48736572
-0.51208496
-0.53405762
-0.55145264
-0.56243896
-0.56610107
-0.56274414
-0.55206299
-0.53375244
-0.50689697
-0.47149658
-0.42785645
-0.37628174
-0.31829834
-0.25604248
-0.19073486
-0.12268066
-0.05249023
 0.01892090
 0.08758545
 0.14984131
 0.20202637
 0.24383545
 0.27740479
 0.30212402
 0.31585693
 0.31585693
 0.30181885
 0.27679443
 0.24475098
 0.20751953
 0.16540527
 0.11871338
 0.06988525
 0.02075195
-0.02685547
-0.07354736
-0.11901855
-0.16235352
-0.20172119
-0.23681641
-0.26824951
-0.29693604
-0.32226563
-0.34149170
-0.35369873
-0.35888672
-0.35858154
-0.35369873
-0.34301758
-0.32714844
-0.30609131
-0.28259277
-0.25787354
-0.23162842
-0.20385742
-0.17456055
-0.14343262
-0.11077881
-0.07598877
-0.03814697
 0.00274658
 0.04577637
 0.08972168
 0.13488770
 0.18157959
 0.23040771
 0.28076172
 0.33111572
 0.37963867
 0.42327881
 0.46112061
 0.49224854
 0.51788330
 0.53833008
 0.55297852
 0.55999756
 0.55755615
 0.54473877
 0.52246094
 0.49133301
 0.45227051
 0.40527344
 0.35034180
 0.28839111
 0.22155762
 0.15136719
 0.07934570
 0.00793457
-0.06072998
-0.12359619
-0.17913818
-0.22552490
-0.26123047
-0.28564453
-0.29876709
-0.30090332
-0.29296875
-0.27557373
-0.24902344
-0.21453857
-0.17272949
-0.12573242
-0.07537842
-0.02380371
 0.02746582
 0.07690430
 0.12329102
 0.16540527
 0.20202637
 0.23315430
 0.25756836
 0.27557373
 0.28717041
 0.29205322
 0.29022217
 0.28259277
 0.27008057
 0.25329590
 0.23345947
 0.21179199
 0.18981934
 0.16998291
 0.15380859
 0.14282227
 0.13824463
 0.14038086
 0.14953613
 0.16479492
 0.18463135
 0.20904541
 0.23864746
 0.27343750
 0.31219482
 0.35278320
 0.39154053
 0.42724609
 0.45928955
 0.48858643
 0.51513672
 0.53741455
 0.55419922
 0.56427002
 0.56671143
 0.56152344
 0.54840088
 0.52795410
 0.49926758
 0.46264648
 0.41778564
 0.36651611
 0.31066895
 0.25329590
 0.19592285
 0.13824463
 0.08026123
 0.02166748
-0.03631592
-0.09155273
-0.14373779
-0.19226074
-0.23864746
-0.28411865
-0.32836914
-0.37048340
-0.40893555
-0.44219971
-0.46997070
-0.49285889
-0.51086426
-0.52276611
-0.52703857
-0.52246094
-0.50964355
-0.48919678
-0.46142578
-0.42694092
-0.38574219
-0.33905029
-0.28930664
-0.23712158
-0.18280029
-0.12695313
-0.07202148
-0.02075195
 0.02410889
 0.06072998
 0.08941650
 0.10925293
 0.11871338
 0.11688232
 0.10345459
 0.07904053
 0.04425049
 0.00030518
-0.05157471
-0.10864258
-0.16845703
-0.22918701
-0.28991699
-0.34790039
-0.40008545
-0.44281006
-0.47363281
-0.49255371
-0.49987793
-0.49468994
-0.47546387
-0.44128418
-0.39337158
-0.33386230
-0.26458740
-0.18646240
-0.10192871
-0.01403809
 0.07354736
 0.15838623
 0.23895264
 0.31219482
 0.37384033
 0.42022705
 0.44860840
 0.45776367
 0.44769287
 0.41870117
 0.36956787
 0.30120850
 0.21697998
 0.11993408
 0.01434326
-0.09765625
-0.21301270
-0.32836914
-0.43914795
-0.54199219
-0.63354492
-0.71044922
-0.76904297
-0.80688477
-0.82366943
-0.81970215
-0.79589844
-0.75256348
-0.69061279
-0.61157227
-0.51940918
-0.41809082
-0.31127930
-0.20172119
-0.09246826
 0.01312256
 0.11169434
 0.20141602
 0.28015137
 0.34454346
 0.39276123
 0.42266846
 0.43518066
 0.43151855
 0.41351318
 0.38146973
 0.33752441
 0.28320313
 0.22186279
 0.15502930
 0.08392334
 0.00976563
-0.06530762
-0.13793945
-0.20599365
-0.26916504
-0.32653809
-0.37597656
-0.41503906
-0.44128418
-0.45501709
-0.45806885
-0.45104980
-0.43395996
-0.40588379
-0.36773682
-0.32165527
-0.27069092
-0.21636963
-0.15869141
-0.09735107
-0.03295898
 0.03356934
 0.10253906
 0.17364502
 0.24719238
 0.32257080
 0.39764404
 0.47088623
 0.53985596
 0.60241699
 0.65643311
 0.70007324
 0.73211670
 0.75225830
 0.76019287
 0.75622559
 0.73974609
 0.71166992
 0.67321777
 0.62591553
 0.57159424
 0.51116943
 0.44525146
 0.37536621
 0.30273438
 0.22888184
 0.15472412
 0.08117676
 0.00976563
-0.05767822
-0.11871338
-0.17028809
-0.20965576
-0.23590088
-0.24780273
-0.24505615
-0.22705078
-0.19317627
-0.14465332
-0.08392334
-0.01434326
 0.06072998
 0.13916016
 0.21942139
 0.29937744
 0.37536621
 0.44342041
 0.50018311
 0.54351807
 0.57312012
 0.58837891
 0.58959961
 0.57678223
 0.54962158
 0.50781250
 0.45135498
 0.38116455
 0.29968262
 0.20904541
 0.11260986
 0.01251221
-0.08819580
-0.18646240
-0.27862549
-0.36163330
-0.43304443
-0.49041748
-0.53192139
-0.55664063
-0.56427002
-0.55480957
-0.52917480
-0.48736572
-0.43182373
-0.36651611
-0.29479980
-0.21942139
-0.14068604
-0.05981445
 0.02044678
 0.09735107
 0.16845703
 0.23345947
 0.29174805
 0.34210205
 0.38238525
 0.41015625
 0.42602539
 0.43029785
 0.42358398
 0.40496826
 0.37475586
 0.33477783
 0.28747559
 0.23590088
 0.18096924
 0.12298584
 0.06225586
 0.00091553
-0.05920410
-0.11505127
-0.16571045
-0.21026611
-0.24871826
-0.28198242
-0.31036377
-0.33264160
-0.34820557
-0.35614014
-0.35675049
-0.34973145
-0.33630371
-0.31616211
-0.29022217
-0.25909424
-0.22277832
-0.18249512
-0.13854980
-0.09246826
-0.04577637
-0.00030518
 0.04211426
 0.08026123
 0.11260986
 0.13671875
 0.15197754
 0.15747070
 0.15289307
 0.13793945
 0.11352539
 0.07904053
 0.03601074
-0.01434326
-0.07019043
-0.12969971
-0.19195557
-0.25665283
-0.32318115
-0.39031982
-0.45562744
-0.51696777
-0.57250977
-0.62103271
-0.66162109
-0.69274902
-0.71350098
-0.72296143
-0.72052002
-0.70739746
-0.68359375
-0.64910889
-0.60363770
-0.54870605
-0.48583984
-0.41717529
-0.34545898
-0.27252197
-0.19989014
-0.12817383
-0.05828857
 0.00885010
 0.07202148
 0.12939453
 0.18035889
 0.22430420
 0.26153564
 0.29266357
 0.31646729
 0.33233643
 0.34088135
 0.34271240
 0.33874512
 0.32928467
 0.31463623
 0.29663086
 0.27709961
 0.25726318
 0.23773193
 0.21759033
 0.19683838
 0.17547607
 0.15472412
 0.13488770
 0.11596680
 0.09765625
 0.08026123
 0.06408691
 0.04913330
 0.03479004
 0.02136230
 0.00915527
-0.00061035
-0.00762939
-0.01129150
-0.01251221
-0.01098633
-0.00762939
-0.00274658
 0.00366211
 0.01159668
 0.02105713
 0.03173828
 0.04302979
 0.05432129
 0.06530762
 0.07568359
 0.08544922
 0.09307861
 0.09857178
 0.10131836
 0.10131836
 0.09887695
 0.09460449
 0.08941650
 0.08270264
 0.07537842
 0.06713867
 0.05950928
 0.05401611
 0.05187988
 0.05462646
 0.06256104
 0.07507324
 0.09277344
 0.11566162
 0.14282227
 0.17303467
 0.20446777
 0.23620605
 0.26885986
 0.30181885
 0.33325195
 0.36102295
 0.38330078
 0.40039063
 0.41229248
 0.41961670
 0.42175293
 0.41748047
 0.40649414
 0.38909912
 0.36529541
 0.33538818
 0.30029297
 0.26092529
 0.21942139
 0.17578125
 0.13122559
 0.08697510
 0.04516602
 0.00854492
-0.02166748
-0.04516602
-0.06134033
-0.07019043
-0.07110596
-0.06439209
-0.05157471
-0.03356934
-0.01220703
 0.01220703
 0.03753662
 0.06347656
 0.08758545
 0.10925293
 0.12725830
 0.13977051
 0.14617920
 0.14648438
 0.14099121
 0.12939453
 0.11230469
 0.08941650
 0.06134033
 0.02960205
-0.00427246
-0.03845215
-0.07110596
-0.10070801
-0.12481689
-0.14251709
-0.15197754
-0.15197754
-0.14160156
-0.12115479
-0.09063721
-0.05249023
-0.00793457
 0.04028320
 0.09033203
 0.14007568
 0.18768311
 0.22949219
 0.26306152
 0.28656006
 0.29846191
 0.29876709
 0.28686523
 0.26214600
 0.22430420
 0.17242432
 0.10681152
 0.02960205
-0.05706787
-0.15014648
-0.24810791
-0.34942627
-0.45196533
-0.55267334
-0.64819336
-0.73455811
-0.80810547
-0.86700439
-0.90881348
-0.93231201
-0.93658447
-0.92193604
-0.88806152
-0.83587646
-0.76538086
-0.67901611
-0.57922363
-0.47027588
-0.35583496
-0.23956299
-0.12451172
-0.01312256
 0.09155273
 0.18707275
 0.27008057
 0.33813477
 0.38879395
 0.42083740
 0.43457031
 0.42999268
 0.40679932
 0.36651611
 0.31097412
 0.24353027
 0.16723633
 0.08544922
 0.00122070
-0.08239746
-0.16235352
-0.23559570
-0.29937744
-0.35186768
-0.39093018
-0.41473389
-0.42297363
-0.41625977
-0.39611816
-0.36468506
-0.32440186
-0.27709961
-0.22552490
-0.17181396
-0.11749268
-0.06439209
-0.01373291
 0.03265381
 0.07385254
 0.10955811
 0.13885498
 0.16082764
 0.17456055
 0.17974854
 0.17669678
 0.16693115
 0.15106201
 0.12939453
 0.10253906
 0.07141113
 0.03845215
 0.00518799
-0.02532959
-0.05187988
-0.07324219
-0.08850098
-0.09735107
-0.09948730
-0.09429932
-0.08209229
-0.06286621
-0.03814697
-0.00976563
 0.02044678
 0.05004883
 0.07781982
 0.10284424
 0.12451172
 0.14160156
 0.15319824
 0.15808105
 0.15563965
 0.14526367
 0.12786865
 0.10467529
 0.07629395
 0.04455566
 0.00976563
-0.02593994
-0.06134033
-0.09338379
-0.11993408
-0.13824463
-0.14709473
-0.14526367
-0.13153076
-0.10528564
-0.06652832
-0.01525879
 0.04669189
 0.11779785
 0.19561768
 0.27709961
 0.35888672
 0.43762207
 0.50903320
 0.57098389
 0.62164307
 0.65856934
 0.68054199
 0.68603516
 0.67504883
 0.64880371
 0.60882568
 0.55603027
 0.49163818
 0.41687012
 0.33386230
 0.24627686
 0.15747070
 0.06958008
-0.01556396
-0.09582520
-0.16876221
-0.23284912
-0.28686523
-0.32867432
-0.35522461
-0.36437988
-0.35552979
-0.33020020
-0.29113770
-0.24017334
-0.17822266
-0.10589600
-0.02655029
 0.05493164
 0.13488770
 0.21026611
 0.27832031
 0.33691406
 0.38269043
 0.41320801
 0.42816162
 0.42663574
 0.40954590
 0.37750244
 0.33294678
 0.27923584
 0.21911621
 0.15502930
 0.08819580
 0.01953125
-0.04760742
-0.11016846
-0.16510010
-0.21057129
-0.24536133
-0.26947021
-0.28228760
-0.28381348
-0.27496338
-0.25543213
-0.22613525
-0.18829346
-0.14434814
-0.09674072
-0.04791260
 0.00030518
 0.04577637
 0.08666992
 0.12054443
 0.14526367
 0.15960693
 0.16357422
 0.15808105
 0.14373779
 0.12237549
 0.09460449
 0.06134033
 0.02441406
-0.01464844
-0.05432129
-0.09216309
-0.12695313
-0.15777588
-0.18432617
-0.20629883
-0.22369385
-0.23559570
-0.24261475
-0.24475098
-0.24261475
-0.23620605
-0.22644043
-0.21392822
-0.19836426
-0.18096924
-0.16174316
-0.14221191
-0.12420654
-0.10894775
-0.09765625
-0.09094238
-0.08880615
-0.09094238
-0.09796143
-0.10894775
-0.12359619
-0.14038086
-0.15777588
-0.17364502
-0.18707275
-0.19683838
-0.20172119
-0.20233154
-0.19744873
-0.18737793
-0.17181396
-0.15167236
-0.12756348
-0.10101318
-0.07324219
-0.04516602
-0.01800537
 0.00823975
 0.03356934
 0.05706787
 0.07904053
 0.09796143
 0.11383057
 0.12603760
 0.13458252
 0.14007568
 0.14221191
 0.14068604
 0.13549805
 0.12664795
 0.11474609
 0.09979248
 0.08239746
 0.06317139
 0.04241943
 0.02014160
-0.00366211
-0.02838135
-0.05371094
-0.07904053
-0.10437012
-0.12969971
-0.15563965
-0.18157959
-0.20751953
-0.23223877
-0.25512695
-0.27618408
-0.29510498
-0.31219482
-0.32653809
-0.33691406
-0.34118652
-0.33782959
-0.32684326
-0.30944824
-0.28717041
-0.26123047
-0.23010254
-0.19287109
-0.14923096
-0.10040283
-0.04821777
 0.00579834
 0.05981445
 0.11230469
 0.16174316
 0.20751953
 0.25024414
 0.28869629
 0.32165527
 0.34667969
 0.36193848
 0.36743164
 0.36346436
 0.35095215
 0.32928467
 0.30029297
 0.26458740
 0.22491455
 0.18188477
 0.13610840
 0.08880615
 0.04180908
-0.00305176
-0.04364014
-0.07965088
-0.11016846
-0.13366699
-0.14892578
-0.15563965
-0.15533447
-0.14831543
-0.13580322
-0.11779785
-0.09460449
-0.06774902
-0.03784180
-0.00640869
 0.02532959
 0.05676270
 0.08666992
 0.11444092
 0.14007568
 0.16296387
 0.18249512
 0.19775391
 0.20874023
 0.21514893
 0.21759033
 0.21636963
 0.21209717
 0.20477295
 0.19500732
 0.18310547
 0.16998291
 0.15625000
 0.14373779
 0.13305664
 0.12451172
 0.11810303
 0.11352539
 0.11047363
 0.10894775
 0.10864258
 0.10864258
 0.10925293
 0.10986328
 0.11016846
 0.11016846
 0.10894775
 0.10711670
 0.10437012
 0.10131836
 0.09826660
 0.09582520
 0.09460449
 0.09521484
 0.09796143
 0.10253906
 0.10925293
 0.11779785
 0.12817383
 0.14007568
 0.15350342
 0.16784668
 0.18249512
 0.19683838
 0.21026611
 0.22094727
 0.22857666
 0.23193359
 0.23071289
 0.22460938
 0.21179199
 0.19195557
 0.16418457
 0.12878418
 0.08697510
 0.03967285
-0.01251221
-0.06805420
-0.12512207
-0.18280029
-0.23925781
-0.29327393
-0.34210205
-0.38330078
-0.41412354
-0.43365479
-0.44311523
-0.44311523
-0.43243408
-0.41015625
-0.37597656
-0.33111572
-0.27862549
-0.21972656
-0.15441895
-0.08361816
-0.00854492
 0.06774902
 0.14312744
 0.21667480
 0.28717041
 0.35247803
 0.41015625
 0.45654297
 0.48980713
 0.51025391
 0.51696777
 0.50903320
 0.48583984
 0.44708252
 0.39398193
 0.32867432
 0.25390625
 0.17181396
 0.08392334
-0.00732422
-0.09979248
-0.19104004
-0.27862549
-0.35980225
-0.43273926
-0.49560547
-0.54656982
-0.58441162
-0.60791016
-0.61614990
-0.60882568
-0.58715820
-0.55328369
-0.50872803
-0.45410156
-0.39062500
-0.31982422
-0.24505615
-0.16906738
-0.09460449
-0.02227783
 0.04669189
 0.11016846
 0.16540527
 0.21179199
 0.24932861
 0.27954102
 0.30181885
 0.31372070
 0.31311035
 0.29968262
 0.27618408
 0.24414063
 0.20385742
 0.15380859
 0.09368896
 0.02563477
-0.04638672
-0.12054443
-0.19622803
-0.27221680
-0.34729004
-0.41687012
-0.47821045
-0.52886963
-0.56793213
-0.59478760
-0.60821533
-0.60791016
-0.59326172
-0.56610107
-0.52734375
-0.47821045
-0.41961670
-0.35369873
-0.28259277
-0.20904541
-0.13427734
-0.05920410
 0.01495361
 0.08514404
 0.14739990
 0.19958496
 0.24230957
 0.27770996
 0.30578613
 0.32409668
 0.32928467
 0.32043457
 0.29937744
 0.26916504
 0.23254395
 0.18920898
 0.13977051
 0.08544922
 0.02807617
-0.03051758
-0.08789063
-0.14221191
-0.19104004
-0.23223877
-0.26580811
-0.29174805
-0.30914307
-0.31616211
-0.31005859
-0.29144287
-0.26214600
-0.22399902
-0.17761230
-0.12329102
-0.06195068
 0.00427246
 0.07202148
 0.13885498
 0.20416260
 0.26641846
 0.32348633
 0.37261963
 0.41107178
 0.43792725
 0.45288086
 0.45623779
 0.44891357
 0.43090820
 0.40313721
 0.36743164
 0.32562256
 0.28045654
 0.23437500
 0.18768311
 0.14160156
 0.09643555
 0.05371094
 0.01525879
-0.01739502
-0.04394531
-0.06530762
-0.08148193
-0.09277344
-0.09826660
-0.09796143
-0.09185791
-0.07934570
-0.06134033
-0.03845215
-0.01159668
 0.01831055
 0.05035400
 0.08300781
 0.11474609
 0.14434814
 0.16998291
 0.19165039
 0.20874023
 0.22155762
 0.22949219
 0.23132324
 0.22735596
 0.21728516
 0.20141602
 0.18127441
 0.15808105
 0.13305664
 0.10711670
 0.08117676
 0.05584717
 0.03143311
 0.00976563
-0.00823975
-0.02197266
-0.03143311
-0.03631592
-0.03692627
-0.03295898
-0.02471924
-0.01190186
 0.00579834
 0.02716064
 0.05096436
 0.07659912
 0.10284424
 0.13000488
 0.15777588
 0.18615723
 0.21362305
 0.23925781
 0.26306152
 0.28442383
 0.30334473
 0.31890869
 0.32989502
 0.33447266
 0.33264160
 0.32409668
 0.30914307
 0.28930664
 0.26580811
 0.23895264
 0.20812988
 0.17303467
 0.13305664
 0.09002686
 0.04516602
 0.00030518
-0.04394531
-0.08728027
-0.12878418
-0.16845703
-0.20477295
-0.23681641
-0.26306152
-0.28198242
-0.29357910
-0.29815674
-0.29632568
-0.28900146
-0.27587891
-0.25756836
-0.23406982
-0.20599365
-0.17547607
-0.14343262
-0.11169434
-0.08148193
-0.05371094
-0.02807617
-0.00579834
 0.01251221
 0.02655029
 0.03509521
 0.03845215
 0.03723145
 0.03295898
 0.02593994
 0.01678467
 0.00579834
-0.00732422
-0.02197266
-0.03784180
-0.05310059
-0.06744385
-0.07934570
-0.08911133
-0.09704590
-0.10314941
-0.10681152
-0.10894775
-0.10894775
-0.10864258
-0.10833740
-0.10955811
-0.11230469
-0.11688232
-0.12329102
-0.13153076
-0.14221191
-0.15594482
-0.17364502
-0.19439697
-0.21728516
-0.23986816
-0.26153564
-0.28198242
-0.30181885
-0.32043457
-0.33691406
-0.34912109
-0.35644531
-0.35949707
-0.35827637
-0.35186768
-0.33905029
-0.31982422
-0.29510498
-0.26550293
-0.23101807
-0.19104004
-0.14587402
-0.09704590
-0.04699707
 0.00305176
 0.05279541
 0.10223389
 0.14984131
 0.19317627
 0.22949219
 0.25848389
 0.28045654
 0.29602051
 0.30456543
 0.30487061
 0.29785156
 0.28472900
 0.26733398
 0.24627686
 0.22155762
 0.19348145
 0.16296387
 0.13183594
 0.10040283
 0.06896973
 0.03814697
 0.00854492
-0.01831055
-0.04211426
-0.06378174
-0.08392334
-0.10314941
-0.12115479
-0.13763428
-0.15197754
-0.16387939
-0.17395020
-0.18249512
-0.19012451
-0.19714355
-0.20324707
-0.20751953
-0.21026611
-0.21057129
-0.20935059
-0.20599365
-0.20019531
-0.19165039
-0.17944336
-0.16418457
-0.14587402
-0.12481689
-0.10223389
-0.07781982
-0.05279541
-0.02624512
 0.00091553
 0.02838135
 0.05493164
 0.07904053
 0.10009766
 0.11749268
 0.13092041
 0.14068604
 0.14617920
 0.14739990
 0.14404297
 0.13580322
 0.12359619
 0.10711670
 0.08728027
 0.06469727
 0.03997803
 0.01434326
-0.01098633
-0.03448486
-0.05493164
-0.07019043
-0.07934570
-0.08178711
-0.07690430
-0.06378174
-0.04119873
-0.00915527
 0.03204346
 0.08148193
 0.13824463
 0.20019531
 0.26641846
 0.33447266
 0.40161133
 0.46508789
 0.52246094
 0.57220459
 0.61279297
 0.64239502
 0.66070557
 0.66619873
 0.65887451
 0.63873291
 0.60516357
 0.55847168
 0.49957275
 0.42999268
 0.35186768
 0.26702881
 0.17761230
 0.08636475
-0.00518799
-0.09490967
-0.18157959
-0.26336670
-0.33813477
-0.40283203
-0.45532227
-0.49407959
-0.51910400
-0.53039551
-0.52764893
-0.50994873
-0.47760010
-0.43182373
-0.37475586
-0.30914307
-0.23590088
-0.15655518
-0.07232666
 0.01373291
 0.09857178
 0.17883301
 0.25360107
 0.32104492
 0.37872314
 0.42419434
 0.45562744
 0.47332764
 0.47790527
 0.46966553
 0.44830322
 0.41290283
 0.36529541
 0.30822754
 0.24414063
 0.17517090
 0.10223389
 0.02685547
-0.04791260
-0.11901855
-0.18432617
-0.24261475
-0.29327393
-0.33508301
-0.36560059
-0.38421631
-0.39001465
-0.38330078
-0.36499023
-0.33599854
-0.29815674
-0.25329590
-0.20385742
-0.15045166
-0.09399414
-0.03631592
 0.02075195
 0.07415771
 0.12237549
 0.16387939
 0.19836426
 0.22460938
 0.24169922
 0.24993896
 0.24871826
 0.23925781
 0.22125244
 0.19622803
 0.16448975
 0.12817383
 0.08789063
 0.04547119
 0.00152588
-0.04089355
-0.08026123
-0.11474609
-0.14282227
-0.16418457
-0.17791748
-0.18371582
-0.18066406
-0.16876221
-0.14770508
-0.11901855
-0.08331299
-0.04302979
 0.00030518
 0.04455566
 0.08819580
 0.12908936
 0.16510010
 0.19378662
 0.21331787
 0.22247314
 0.22003174
 0.20629883
 0.18218994
 0.14862061
 0.10559082
 0.05432129
-0.00396729
-0.06713867
-0.13214111
-0.19775391
-0.26275635
-0.32623291
-0.38604736
-0.44006348
-0.48583984
-0.52246094
-0.55023193
-0.56854248
-0.57678223
-0.57403564
-0.55969238
-0.53588867
-0.50323486
-0.46234131
-0.41442871
-0.36102295
-0.30395508
-0.24627686
-0.18829346
-0.13061523
-0.07354736
-0.01861572
 0.03234863
 0.07843018
 0.11871338
 0.15289307
 0.18127441
 0.20294189
 0.21789551
 0.22674561
 0.22949219
 0.22613525
 0.21728516
 0.20416260
 0.18798828
 0.16937256
 0.14923096
 0.12817383
 0.10681152
 0.08636475
 0.06744385
 0.05096436
 0.03723145
 0.02593994
 0.01708984
 0.01037598
 0.00518799
 0.00061035
-0.00366211
-0.00854492
-0.01434326
-0.02166748
-0.03082275
-0.04180908
-0.05493164
-0.07019043
-0.08666992
-0.10375977
-0.12054443
-0.13610840
-0.14923096
-0.15838623
-0.16296387
-0.16204834
-0.15594482
-0.14373779
-0.12573242
-0.10162354
-0.07171631
-0.03692627
 0.00152588
 0.04333496
 0.08666992
 0.12969971
 0.17059326
 0.20843506
 0.24322510
 0.27526855
 0.30364990
 0.32623291
 0.34118652
 0.34729004
 0.34393311
 0.33203125
 0.31219482
 0.28594971
 0.25451660
 0.21789551
 0.17608643
 0.12939453
 0.07934570
 0.02868652
-0.02075195
-0.06774902
-0.11138916
-0.15045166
-0.18341064
-0.20843506
-0.22430420
-0.23132324
-0.22857666
-0.21636963
-0.19439697
-0.16326904
-0.12359619
-0.07659912
-0.02319336
 0.03417969
 0.09246826
 0.14953613
 0.20446777
 0.25665283
 0.30364990
 0.34271240
 0.37048340
 0.38574219
 0.38909912
 0.38055420
 0.36010742
 0.32867432
 0.28717041
 0.23864746
 0.18493652
 0.12725830
 0.06652832
 0.00488281
-0.05462646
-0.10955811
-0.15777588
-0.19866943
-0.23101807
-0.25299072
-0.26336670
-0.26184082
-0.24871826
-0.22460938
-0.18951416
-0.14404297
-0.08941650
-0.02777100
 0.03875732
 0.10833740
 0.18005371
 0.25146484
 0.32073975
 0.38421631
 0.43975830
 0.48461914
 0.51757813
 0.53802490
 0.54565430
 0.53924561
 0.51818848
 0.48217773
 0.43212891
 0.36987305
 0.29724121
 0.21606445
 0.12847900
 0.03723145
-0.05493164
-0.14495850
-0.23071289
-0.31036377
-0.38177490
-0.44281006
-0.49163818
-0.52673340
-0.54779053
-0.55511475
-0.54931641
-0.53161621
-0.50415039
-0.46783447
-0.42419434
-0.37475586
-0.32165527
-0.26733398
-0.21423340
-0.16418457
-0.11749268
-0.07507324
-0.03784180
-0.00732422
 0.01617432
 0.03143311
 0.03906250
 0.03936768
 0.03326416
 0.02197266
 0.00701904
-0.01068115
-0.02990723
-0.05035400
-0.07080078
-0.08941650
-0.10528564
-0.11688232
-0.12359619
-0.12542725
-0.12237549
-0.11505127
-0.10345459
-0.08789063
-0.06866455
-0.04669189
-0.02258301
 0.00213623
 0.02685547
 0.05035400
 0.07324219
 0.09429932
 0.11322021
 0.12908936
 0.14099121
 0.14862061
 0.15167236
 0.15136719
 0.14770508
 0.14190674
 0.13336182
 0.12268066
 0.11047363
 0.09704590
 0.08361816
 0.07080078
 0.05920410
 0.04821777
 0.03814697
 0.02807617
 0.01800537
 0.00823975
-0.00183105
-0.01220703
-0.02380371
-0.03784180
-0.05523682
-0.07598877
-0.09979248
-0.12573242
-0.15380859
-0.18310547
-0.21301270
-0.24322510
-0.27404785
-0.30426025
-0.33294678
-0.35766602
-0.37628174
-0.38848877
-0.39398193
-0.39367676
-0.38665771
-0.37078857
-0.34576416
-0.31250000
-0.27313232
-0.22888184
-0.17944336
-0.12420654
-0.06286621
 0.00213623
 0.06774902
 0.13153076
 0.19256592
 0.25085449
 0.30517578
 0.35430908
 0.39581299
 0.42724609
 0.44799805
 0.45715332
 0.45593262
 0.44525146
 0.42510986
 0.39672852
 0.35949707
 0.31524658
 0.26550293
 0.21270752
 0.15838623
 0.10437012
 0.05126953
 0.00030518
-0.04760742
-0.09155273
-0.13122559
-0.16510010
-0.19134521
-0.20935059
-0.21850586
-0.21911621
-0.21240234
-0.19836426
-0.17730713
-0.14923096
-0.11444092
-0.07415771
-0.02990723
 0.01647949
 0.06286621
 0.10803223
 0.15045166
 0.18890381
 0.22216797
 0.24932861
 0.26916504
 0.28198242
 0.28778076
 0.28778076
 0.28289795
 0.27221680
 0.25634766
 0.23529053
 0.20965576
 0.18066406
 0.14984131
 0.11779785
 0.08605957
 0.05462646
 0.02471924
-0.00305176
-0.02838135
-0.04943848
-0.06530762
-0.07537842
-0.07965088
-0.07812500
-0.07141113
-0.05859375
-0.04058838
-0.01739502
 0.00976563
 0.03967285
 0.07019043
 0.10009766
 0.12878418
 0.15472412
 0.17700195
 0.19470215
 0.20690918
 0.21240234
 0.21026611
 0.19989014
 0.18096924
 0.15502930
 0.12237549
 0.08361816
 0.03875732
-0.01098633
-0.06469727
-0.12023926
-0.17547607
-0.22979736
-0.28167725
-0.33081055
-0.37475586
-0.41198730
-0.44006348
-0.45745850
-0.46447754
-0.46051025
-0.44616699
-0.42144775
-0.38696289
-0.34362793
-0.29174805
-0.23193359
-0.16510010
-0.09277344
-0.01800537
 0.05676270
 0.13031006
 0.20233154
 0.27160645
 0.33660889
 0.39428711
 0.44219971
 0.47882080
 0.50445557
 0.51879883
 0.52215576
 0.51452637
 0.49438477
 0.46203613
 0.41687012
 0.36102295
 0.29693604
 0.22705078
 0.15350342
 0.07690430
-0.00152588
-0.07965088
-0.15472412
-0.22430420
-0.28747559
-0.34271240
-0.38848877
-0.42358398
-0.44677734
-0.45715332
-0.45593262
-0.44342041
-0.41961670
-0.38574219
-0.34362793
-0.29479980
-0.24047852
-0.18188477
-0.11901855
-0.05371094
 0.01068115
 0.07171631
 0.12725830
 0.17608643
 0.21759033
 0.25085449
 0.27435303
 0.28839111
 0.29296875
 0.28778076
 0.27252197
 0.24780273
 0.21362305
 0.17120361
 0.12237549
 0.06835938
 0.01098633
-0.04760742
-0.10559082
-0.16052246
-0.21026611
-0.25360107
-0.29022217
-0.32012939
-0.34210205
-0.35461426
-0.35583496
-0.34515381
-0.32348633
-0.29327393
-0.25665283
-0.21484375
-0.16815186
-0.11688232
-0.06317139
-0.00885010
 0.04333496
 0.09216309
 0.13580322
 0.17303467
 0.20233154
 0.22247314
 0.23315430
 0.23345947
 0.22430420
 0.20599365
 0.17944336
 0.14587402
 0.10650635
 0.06256104
 0.01586914
-0.03234863
-0.07995605
-0.12512207
-0.16601563
-0.20111084
-0.22857666
-0.24841309
-0.26031494
-0.26428223
-0.26123047
-0.25085449
-0.23284912
-0.20812988
-0.17730713
-0.14129639
-0.10162354
-0.05889893
-0.01403809
 0.03112793
 0.07537842
 0.11688232
 0.15411377
 0.18646240
 0.21301270
 0.23376465
 0.24871826
 0.25817871
 0.26184082
 0.25909424
 0.25054932
 0.23620605
 0.21667480
 0.19348145
 0.16754150
 0.13977051
 0.11108398
 0.08270264
 0.05493164
 0.02868652
 0.00457764
-0.01770020
-0.03753662
-0.05462646
-0.06835938
-0.07812500
-0.08453369
-0.08789063
-0.08880615
-0.08850098
-0.08728027
-0.08575439
-0.08392334
-0.08148193
-0.07873535
-0.07598877
-0.07354736
-0.07171631
-0.07019043
-0.06866455
-0.06744385
-0.06622314
-0.06439209
-0.06225586
-0.05950928
-0.05615234
-0.05126953
-0.04455566
-0.03662109
-0.02746582
-0.01770020
-0.00854492
 0.00000000
 0.00762939
 0.01464844
 0.02105713
 0.02685547
 0.03082275
 0.03295898
 0.03265381
 0.02960205
 0.02441406
 0.01739502
 0.00946045
 0.00030518
-0.00915527
-0.01892090
-0.02807617
-0.03631592
-0.04333496
-0.04852295
-0.05187988
-0.05310059
-0.05126953
-0.04547119
-0.03479004
-0.01892090
 0.00152588
 0.02532959
 0.05249023
 0.08270264
 0.11535645
 0.14984131
 0.18493652
 0.22064209
 0.25604248
 0.29052734
 0.32318115
 0.35217285
 0.37567139
 0.39245605
 0.40222168
 0.40496826
 0.40130615
 0.39062500
 0.37292480
 0.34790039
 0.31677246
 0.28137207
 0.24322510
 0.20294189
 0.16021729
 0.11505127
 0.06896973
 0.02441406
-0.01770020
-0.05615234
-0.09155273
-0.12420654
-0.15380859
-0.17974854
-0.20202637
-0.22064209
-0.23590088
-0.24719238
-0.25543213
-0.26062012
-0.26306152
-0.26367188
-0.26214600
-0.25909424
-0.25482178
-0.24963379
-0.24322510
-0.23498535
-0.22521973
-0.21362305
-0.20111084
-0.18737793
-0.17242432
-0.15594482
-0.13732910
-0.11596680
-0.09246826
-0.06652832
-0.03906250
-0.01129150
 0.01647949
 0.04364014
 0.06896973
 0.09155273
 0.11077881
 0.12542725
 0.13519287
 0.14068604
 0.14160156
 0.13793945
 0.13000488
 0.11779785
 0.10131836
 0.08117676
 0.05889893
 0.03570557
 0.01220703
-0.00946045
-0.02960205
-0.04669189
-0.06103516
-0.07202148
-0.07843018
-0.08056641
-0.07720947
-0.06896973
-0.05584717
-0.03814697
-0.01708984
 0.00701904
 0.03295898
 0.05950928
 0.08483887
 0.10742188
 0.12573242
 0.13885498
 0.14617920
 0.14709473
 0.14129639
 0.12786865
 0.10620117
 0.07659912
 0.03967285
-0.00305176
-0.04974365
-0.09857178
-0.14739990
-0.19409180
-0.23773193
-0.27679443
-0.31036377
-0.33660889
-0.35369873
-0.36010742
-0.35430908
-0.33721924
-0.31005859
-0.27313232
-0.22735596
-0.17211914
-0.10833740
-0.03845215
 0.03356934
 0.10559082
 0.17578125
 0.24414063
 0.30914307
 0.36834717
 0.41717529
 0.45288086
 0.47424316
 0.48248291
 0.47851563
 0.46234131
 0.43365479
 0.39245605
 0.34027100
 0.28076172
 0.21545410
 0.14648438
 0.07446289
 0.00061035
-0.07293701
-0.14373779
-0.21118164
-0.27404785
-0.33203125
-0.38299561
-0.42541504
-0.45867920
-0.48278809
-0.49835205
-0.50537109
-0.50323486
-0.49163818
-0.47088623
-0.44189453
-0.40557861
-0.36376953
-0.31799316
-0.26947021
-0.21881104
-0.16601563
-0.11230469
-0.05920410
-0.00823975
 0.03967285
 0.08453369
 0.12756348
 0.16754150
 0.20324707
 0.23437500
 0.26184082
 0.28686523
 0.30975342
 0.33020020
 0.34667969
 0.35980225
 0.36987305
 0.37628174
 0.37872314
 0.37658691
 0.37109375
 0.36285400
 0.35095215
 0.33416748
 0.31188965
 0.28625488
 0.25878906
 0.23071289
 0.20141602
 0.16937256
 0.13519287
 0.10040283
 0.06652832
 0.03448486
 0.00518799
-0.02136230
-0.04425049
-0.06347656
-0.07904053
-0.09033203
-0.09735107
-0.09887695
-0.09490967
-0.08575439
-0.07324219
-0.05798340
-0.04058838
-0.02166748
-0.00244141
 0.01708984
 0.03509521
 0.05126953
 0.06378174
 0.07141113
 0.07476807
 0.07415771
 0.06958008
 0.06042480
 0.04577637
 0.02563477
 0.00030518
-0.02929688
-0.06195068
-0.09704590
-0.13397217
-0.17089844
-0.20721436
-0.24291992
-0.27801514
-0.31066895
-0.33966064
-0.36193848
-0.37689209
-0.38452148
-0.38452148
-0.37658691
-0.35949707
-0.33416748
-0.30181885
-0.26397705
-0.22155762
-0.17456055
-0.12298584
-0.06866455
-0.01312256
 0.04150391
 0.09307861
 0.14099121
 0.18310547
 0.21850586
 0.24688721
 0.26763916
 0.28167725
 0.28839111
 0.28778076
 0.27954102
 0.26489258
 0.24414063
 0.21820068
 0.18859863
 0.15625000
 0.12207031
 0.08728027
 0.05340576
 0.02197266
-0.00518799
-0.02716064
-0.04302979
-0.05340576
-0.05767822
-0.05554199
-0.04699707
-0.03173828
-0.01037598
 0.01556396
 0.04486084
 0.07537842
 0.10620117
 0.13580322
 0.16326904
 0.18768311
 0.20782471
 0.22247314
 0.23071289
 0.23193359
 0.22552490
 0.21179199
 0.19073486
 0.16265869
 0.12756348
 0.08605957
 0.03967285
-0.00946045
-0.06011963
-0.11047363
-0.15869141
-0.20355225
-0.24383545
-0.27923584
-0.30883789
-0.33111572
-0.34393311
-0.34576416
-0.33691406
-0.32043457
-0.29815674
-0.27191162
-0.24139404
-0.20690918
-0.16937256
-0.13092041
-0.09429932
-0.06103516
-0.03234863
-0.00793457
 0.01129150
 0.02441406
 0.03021240
 0.02868652
 0.01983643
 0.00488281
-0.01495361
-0.03784180
-0.06195068
-0.08666992
-0.11138916
-0.13488770
-0.15594482
-0.17181396
-0.18066406
-0.18218994
-0.17608643
-0.16326904
-0.14312744
-0.11596680
-0.08239746
-0.04364014
-0.00030518
 0.04638672
 0.09490967
 0.14282227
 0.18768311
 0.22827148
 0.26428223
 0.29602051
 0.32073975
 0.33447266
 0.33477783
 0.32257080
 0.30029297
 0.27008057
 0.23254395
 0.18737793
 0.13458252
 0.07629395
 0.01464844
-0.04760742
-0.10833740
-0.16418457
-0.21301270
-0.25360107
-0.28594971
-0.30883789
-0.32043457
-0.31860352
-0.30303955
-0.27557373
-0.23803711
-0.19104004
-0.13397217
-0.06774902
 0.00488281
 0.08056641
 0.15716553
 0.23284912
 0.30639648
 0.37414551
 0.43304443
 0.48126221
 0.51788330
 0.54290771
 0.55541992
 0.55358887
 0.53741455
 0.50689697
 0.46417236
 0.40985107
 0.34484863
 0.27160645
 0.19195557
 0.10894775
 0.02471924
-0.05889893
-0.14007568
-0.21667480
-0.28747559
-0.35125732
-0.40649414
-0.45135498
-0.48339844
-0.50231934
-0.50903320
-0.50445557
-0.49072266
-0.46783447
-0.43518066
-0.39398193
-0.34545898
-0.29205322
-0.23590088
-0.17852783
-0.12023926
-0.06195068
-0.00549316
 0.04730225
 0.09490967
 0.13641357
 0.17120361
 0.19866943
 0.21881104
 0.23162842
 0.23773193
 0.23803711
 0.23315430
 0.22247314
 0.20721436
 0.18768311
 0.16571045
 0.14251709
 0.11962891
 0.09735107
 0.07598877
 0.05615234
 0.03845215
 0.02380371
 0.01220703
 0.00366211
-0.00091553
-0.00183105
 0.00122070
 0.00823975
 0.01892090
 0.03295898
 0.04943848
 0.06774902
 0.08697510
 0.10711670
 0.12756348
 0.14862061
 0.16967773
 0.18981934
 0.20812988
 0.22369385
 0.23620605
 0.24505615
 0.25054932
 0.25207520
 0.24932861
 0.24108887
 0.22735596
 0.20812988
 0.18249512
 0.15136719
 0.11444092
 0.07202148
 0.02502441
-0.02624512
-0.08056641
-0.13549805
-0.18951416
-0.24108887
-0.29022217
-0.33569336
-0.37597656
-0.40863037
-0.43090820
-0.44250488
-0.44372559
-0.43457031
-0.41412354
-0.38238525
-0.34027100
-0.29022217
-0.23406982
-0.17242432
-0.10681152
-0.03814697
 0.03051758
 0.09643555
 0.15838623
 0.21514893
 0.26550293
 0.30761719
 0.33905029
 0.35766602
 0.36254883
 0.35369873
 0.33203125
 0.29876709
 0.25604248
 0.20446777
 0.14526367
 0.07904053
 0.00854492
-0.06378174
-0.13458252
-0.20172119
-0.26428223
-0.31982422
-0.36682129
-0.40252686
-0.42510986
-0.43395996
-0.42999268
-0.41320801
-0.38452148
-0.34515381
-0.29663086
-0.24047852
-0.17852783
-0.11230469
-0.04302979
 0.02593994
 0.09155273
 0.15045166
 0.20141602
 0.24414063
 0.27984619
 0.30822754
 0.32684326
 0.33294678
 0.32623291
 0.30853271
 0.28350830
 0.25390625
 0.22003174
 0.18096924
 0.13824463
 0.09399414
 0.05126953
 0.01159668
-0.02441406
-0.05676270
-0.08514404
-0.10833740
-0.12573242
-0.13732910
-0.14343262
-0.14404297
-0.13977051
-0.13153076
-0.12054443
-0.10803223
-0.09399414
-0.07965088
-0.06530762
-0.05249023
-0.04150391
-0.03326416
-0.02746582
-0.02410889
-0.02319336
-0.02502441
-0.03021240
-0.03814697
-0.04882813
-0.06134033
-0.07446289
-0.08697510
-0.09826660
-0.10803223
-0.11627197
-0.12268066
-0.12603760
-0.12634277
-0.12268066
-0.11505127
-0.10406494
-0.08941650
-0.07232666
-0.05310059
-0.03204346
-0.00915527
 0.01495361
 0.03875732
 0.06195068
 0.08331299
 0.10345459
 0.12207031
 0.13977051
 0.15533447
 0.16784668
 0.17700195
 0.18249512
 0.18432617
 0.18280029
 0.17852783
 0.17150879
 0.16174316
 0.14892578
 0.13305664
 0.11444092
 0.09338379
 0.07080078
 0.04760742
 0.02349854
-0.00122070
-0.02655029
-0.05126953
-0.07415771
-0.09490967
-0.11199951
-0.12603760
-0.13641357
-0.14373779
-0.14739990
-0.14678955
-0.14129639
-0.13092041
-0.11627197
-0.09765625
-0.07598877
-0.05157471
-0.02502441
 0.00396729
 0.03417969
 0.06500244
 0.09552002
 0.12481689
 0.15228271
 0.17700195
 0.19866943
 0.21606445
 0.22857666
 0.23559570
 0.23712158
 0.23284912
 0.22338867
 0.20965576
 0.19165039
 0.16998291
 0.14434814
 0.11474609
 0.08178711
 0.04730225
 0.01190186
-0.02258301
-0.05584717
-0.08758545
-0.11749268
-0.14434814
-0.16815186
-0.18707275
-0.20111084
-0.20996094
-0.21331787
-0.21179199
-0.20568848
-0.19500732
-0.17974854
-0.15991211
-0.13671875
-0.11138916
-0.08575439
-0.06042480
-0.03631592
-0.01342773
 0.00823975
 0.02868652
 0.04699707
 0.06317139
 0.07629395
 0.08697510
 0.09521484
 0.10223389
 0.10803223
 0.11260986
 0.11627197
 0.11901855
 0.12054443
 0.12176514
 0.12298584
 0.12359619
 0.12359619
 0.12237549
 0.11962891
 0.11566162
 0.11077881
 0.10467529
 0.09765625
 0.08941650
 0.07904053
 0.06683350
 0.05249023
 0.03692627
 0.02044678
 0.00366211
-0.01312256
-0.03051758
-0.04760742
-0.06378174
-0.07843018
-0.09094238
-0.10040283
-0.10742188
-0.11169434
-0.11260986
-0.11016846
-0.10437012
-0.09460449
-0.08117676
-0.06500244
-0.04791260
-0.03082275
-0.01495361
-0.00091553
 0.01068115
 0.01953125
 0.02502441
 0.02624512
 0.02227783
 0.01281738
-0.00274658
-0.02349854
-0.04821777
-0.07537842
-0.10498047
-0.13702393
-0.16998291
-0.20202637
-0.23101807
-0.25604248
-0.27648926
-0.29296875
-0.30395508
-0.30761719
-0.30273438
-0.28930664
-0.26763916
-0.23773193
-0.19958496
-0.15380859
-0.10253906
-0.04760742
 0.00885010
 0.06652832
 0.12298584
 0.17578125
 0.22277832
 0.26275635
 0.29632568
 0.32196045
 0.33752441
 0.33996582
 0.32928467
 0.30700684
 0.27587891
 0.23803711
 0.19348145
 0.14282227
 0.08728027
 0.02929688
-0.02868652
-0.08575439
-0.14007568
-0.18920898
-0.22979736
-0.26000977
-0.27923584
-0.28778076
-0.28594971
-0.27374268
-0.25024414
-0.21545410
-0.16906738
-0.11291504
-0.04913330
 0.01922607
 0.08941650
 0.16052246
 0.23132324
 0.29998779
 0.36315918
 0.41748047
 0.46020508
 0.49102783
 0.51025391
 0.51788330
 0.51422119
 0.49865723
 0.47149658
 0.43243408
 0.38330078
 0.32623291
 0.26336670
 0.19683838
 0.12878418
 0.05920410
-0.01068115
-0.07812500
-0.14129639
-0.19775391
-0.24688721
-0.28778076
-0.32012939
-0.34332275
-0.35675049
-0.35949707
-0.35156250
-0.33386230
-0.30792236
-0.27618408
-0.24078369
-0.20385742
-0.16510010
-0.12573242
-0.08666992
-0.04913330
-0.01525879
 0.01403809
 0.03784180
 0.05554199
 0.06713867
 0.07263184
 0.07263184
 0.06774902
 0.05798340
 0.04394531
 0.02624512
 0.00579834
-0.01586914
-0.03753662
-0.05859375
-0.07843018
-0.09552002
-0.10894775
-0.11840820
-0.12298584
-0.12298584
-0.11810303
-0.10833740
-0.09460449
-0.07720947
-0.05584717
-0.03173828
-0.00518799
 0.02288818
 0.05157471
 0.07995605
 0.10742188
 0.13366699
 0.15777588
 0.17944336
 0.19805908
 0.21270752
 0.22338867
 0.22979736
 0.23254395
 0.23162842
 0.22735596
 0.21942139
 0.20782471
 0.19226074
 0.17364502
 0.15258789
 0.13000488
 0.10681152
 0.08361816
 0.06072998
 0.03814697
 0.01647949
-0.00427246
-0.02319336
-0.03997803
-0.05493164
-0.06805420
-0.07965088
-0.08972168
-0.09826660
-0.10498047
-0.11047363
-0.11505127
-0.11932373
-0.12329102
-0.12664795
-0.12817383
-0.12817383
-0.12664795
-0.12329102
-0.11932373
-0.11444092
-0.10833740
-0.10131836
-0.09338379
-0.08453369
-0.07537842
-0.06591797
-0.05676270
-0.04821777
-0.03997803
-0.03234863
-0.02563477
-0.01953125
-0.01495361
-0.01159668
-0.00976563
-0.00915527
-0.00946045
-0.01068115
-0.01373291
-0.01831055
-0.02502441
-0.03387451
-0.04425049
-0.05615234
-0.06866455
-0.08209229
-0.09613037
-0.11077881
-0.12603760
-0.14160156
-0.15716553
-0.17181396
-0.18524170
-0.19744873
-0.20812988
-0.21636963
-0.22216797
-0.22491455
-0.22430420
-0.22033691
-0.21240234
-0.20019531
-0.18402100
-0.16326904
-0.13854980
-0.10986328
-0.07781982
-0.04364014
-0.00762939
 0.02899170
 0.06561279
 0.10223389
 0.13793945
 0.17181396
 0.20294189
 0.23040771
 0.25329590
 0.27160645
 0.28533936
 0.29449463
 0.29876709
 0.29846191
 0.29296875
 0.28320313
 0.26977539
 0.25299072
 0.23284912
 0.20965576
 0.18280029
 0.15319824
 0.12207031
 0.09002686
 0.05859375
 0.02777100
-0.00152588
-0.02929688
-0.05462646
-0.07720947
-0.09674072
-0.11291504
-0.12573242
-0.13488770
-0.14038086
-0.14251709
-0.14129639
-0.13732910
-0.13061523
-0.12207031
-0.11138916
-0.09918213
-0.08575439
-0.07110596
-0.05523682
-0.03814697
-0.02044678
-0.00152588
 0.01770020
 0.03662109
 0.05554199
 0.07385254
 0.09124756
 0.10833740
 0.12481689
 0.13977051
 0.15319824
 0.16448975
 0.17303467
 0.17883301
 0.18218994
 0.18188477
 0.17791748
 0.16967773
 0.15716553
 0.14099121
 0.12115479
 0.09857178
 0.07263184
 0.04333496
 0.01129150
-0.02319336
-0.05920410
-0.09521484
-0.13000488
-0.16204834
-0.19042969
-0.21453857
-0.23437500
-0.24871826
-0.25695801
-0.25848389
-0.25329590
-0.24047852
-0.22033691
-0.19287109
-0.15869141
-0.11871338
-0.07415771
-0.02563477
 0.02532959
 0.07690430
 0.12725830
 0.17425537
 0.21850586
 0.25970459
 0.29724121
 0.32928467
 0.35247803
 0.36651611
 0.37109375
 0.36743164
 0.35522461
 0.33416748
 0.30517578
 0.26977539
 0.22918701
 0.18493652
 0.13702393
 0.08666992
 0.03540039
-0.01434326
-0.06164551
-0.10498047
-0.14373779
-0.17547607
-0.19927979
-0.21362305
-0.21942139
-0.21789551
-0.20996094
-0.19500732
-0.17364502
-0.14587402
-0.11230469
-0.07476807
-0.03448486
 0.00671387
 0.04730225
 0.08575439
 0.12145996
 0.15319824
 0.18035889
 0.20141602
 0.21484375
 0.22003174
 0.21759033
 0.20782471
 0.19012451
 0.16510010
 0.13244629
 0.09338379
 0.04943848
 0.00305176
-0.04516602
-0.09368896
-0.14099121
-0.18615723
-0.22796631
-0.26641846
-0.30120850
-0.33142090
-0.35491943
-0.37078857
-0.37902832
-0.38146973
-0.37811279
-0.36956787
-0.35552979
-0.33538818
-0.31127930
-0.28472900
-0.25726318
-0.22857666
-0.19866943
-0.16693115
-0.13458252
-0.10314941
-0.07354736
-0.04608154
-0.02166748
 0.00061035
 0.02075195
 0.03906250
 0.05584717
 0.07049561
 0.08300781
 0.09368896
 0.10345459
 0.11230469
 0.12145996
 0.12969971
 0.13732910
 0.14373779
 0.14923096
 0.15350342
 0.15686035
 0.15838623
 0.15716553
 0.15289307
 0.14526367
 0.13458252
 0.12084961
 0.10528564
 0.08789063
 0.06896973
 0.04760742
 0.02410889
-0.00091553
-0.02655029
-0.05096436
-0.07354736
-0.09338379
-0.10986328
-0.12359619
-0.13427734
-0.14129639
-0.14404297
-0.14190674
-0.13427734
-0.12207031
-0.10559082
-0.08575439
-0.06225586
-0.03601074
-0.00732422
 0.02197266
 0.05065918
 0.07690430
 0.10009766
 0.11962891
 0.13549805
 0.14801025
 0.15625000
 0.16021729
 0.15838623
 0.15106201
 0.13824463
 0.12115479
 0.10131836
 0.07873535
 0.05462646
 0.02960205
 0.00366211
-0.02166748
-0.04516602
-0.06652832
-0.08514404
-0.10040283
-0.11199951
-0.11993408
-0.12359619
-0.12207031
-0.11535645
-0.10467529
-0.09063721
-0.07415771
-0.05676270
-0.03845215
-0.01983643
-0.00091553
 0.01739502
 0.03479004
 0.05065918
 0.06347656
 0.07263184
 0.07873535
 0.08239746
 0.08361816
 0.08300781
 0.08117676
 0.07812500
 0.07415771
 0.07110596
 0.06896973
 0.06896973
 0.07080078
 0.07324219
 0.07659912
 0.08026123
 0.08483887
 0.09002686
 0.09643555
 0.10314941
 0.10925293
 0.11352539
 0.11627197
 0.11688232
 0.11566162
 0.11260986
 0.10803223
 0.10162354
 0.09338379
 0.08361816
 0.07202148
 0.05950928
 0.04608154
 0.03204346
 0.01800537
 0.00488281
-0.00671387
-0.01525879
-0.02014160
-0.02044678
-0.01647949
-0.00823975
 0.00335693
 0.01770020
 0.03540039
 0.05584717
 0.07965088
 0.10589600
 0.13244629
 0.15808105
 0.18096924
 0.20050049
 0.21606445
 0.22644043
 0.23162842
 0.23040771
 0.22216797
 0.20660400
 0.18310547
 0.15289307
 0.11718750
 0.07659912
 0.03112793
-0.01861572
-0.07141113
-0.12451172
-0.17578125
-0.22369385
-0.26763916
-0.30670166
-0.33996582
-0.36590576
-0.38391113
-0.39306641
-0.39398193
-0.38604736
-0.36956787
-0.34484863
-0.31433105
-0.27954102
-0.24200439
-0.20233154
-0.16143799
-0.12115479
-0.08331299
-0.04974365
-0.02075195
 0.00305176
 0.02136230
 0.03387451
 0.03967285
 0.03875732
 0.03112793
 0.01800537
 0.00091553
-0.01861572
-0.03906250
-0.05920410
-0.07843018
-0.09582520
-0.11047363
-0.12115479
-0.12664795
-0.12573242
-0.11871338
-0.10498047
-0.08514404
-0.05950928
-0.02838135
 0.00732422
 0.04730225
 0.08972168
 0.13244629
 0.17303467
 0.21026611
 0.24444580
 0.27618408
 0.30456543
 0.32745361
 0.34301758
 0.34942627
 0.34667969
 0.33508301
 0.31555176
 0.28930664
 0.25848389
 0.22399902
 0.18585205
 0.14434814
 0.09948730
 0.05310059
 0.00701904
-0.03753662
-0.08026123
-0.12023926
-0.15686035
-0.18859863
-0.21423340
-0.23345947
-0.24749756
-0.25695801
-0.26275635
-0.26489258
-0.26367188
-0.25909424
-0.25115967
-0.24017334
-0.22674561
-0.21209717
-0.19744873
-0.18280029
-0.16876221
-0.15472412
-0.14129639
-0.12786865
-0.11566162
-0.10437012
-0.09368896
-0.08392334
-0.07415771
-0.06439209
-0.05523682
-0.04669189
-0.03967285
-0.03326416
-0.02716064
-0.02136230
-0.01556396
-0.01007080
-0.00579834
-0.00305176
-0.00183105
-0.00152588
-0.00152588
-0.00152588
-0.00152588
-0.00122070
-0.00061035
-0.00030518
 0.00030518
 0.00122070
 0.00335693
 0.00640869
 0.01129150
 0.01739502
 0.02532959
 0.03570557
 0.04791260
 0.06225586
 0.07812500
 0.09490967
 0.11230469
 0.13031006
 0.14831543
 0.16632080
 0.18371582
 0.19989014
 0.21423340
 0.22552490
 0.23376465
 0.23803711
 0.23895264
 0.23620605
 0.22979736
 0.21972656
 0.20660400
 0.19012451
 0.17120361
 0.14984131
 0.12695313
 0.10253906
 0.07751465
 0.05279541
 0.02868652
 0.00610352
-0.01342773
-0.02929688
-0.04058838
-0.04791260
-0.05065918
-0.04943848
-0.04425049
-0.03540039
-0.02288818
-0.00732422
 0.01098633
 0.03082275
 0.05065918
 0.06988525
 0.08728027
 0.10192871
 0.11291504
 0.11932373
 0.12023926
 0.11596680
 0.10589600
 0.09094238
 0.07019043
 0.04455566
 0.01373291
-0.02166748
-0.06011963
-0.10009766
-0.14007568
-0.17883301
-0.21453857
-0.24719238
-0.27618408
-0.30120850
-0.32104492
-0.33386230
-0.33813477
-0.33264160
-0.31829834
-0.29663086
-0.26824951
-0.23315430
-0.19042969
-0.14007568
-0.08331299
-0.02288818
 0.03845215
 0.09948730
 0.15960693
 0.21820068
 0.27374268
 0.32531738
 0.36987305
 0.40527344
 0.43060303
 0.44525146
 0.44921875
 0.44342041
 0.42816162
 0.40283203
 0.36773682
 0.32409668
 0.27465820
 0.22064209
 0.16357422
 0.10406494
 0.04302979
-0.01770020
-0.07507324
-0.12817383
-0.17547607
-0.21575928
-0.24871826
-0.27313232
-0.28961182
-0.29846191
-0.30059814
-0.29632568
-0.28533936
-0.26794434
-0.24536133
-0.21881104
-0.18951416
-0.15838623
-0.12603760
-0.09399414
-0.06317139
-0.03479004
-0.01037598
 0.00946045
 0.02441406
 0.03448486
 0.04028320
 0.04119873
 0.03723145
 0.02868652
 0.01617432
 0.00030518
-0.01739502
-0.03631592
-0.05584717
-0.07476807
-0.09246826
-0.10803223
-0.12084961
-0.13031006
-0.13641357
-0.13885498
-0.13702393
-0.13092041
-0.12145996
-0.10864258
-0.09307861
-0.07598877
-0.05737305
-0.03814697
-0.01953125
-0.00213623
 0.01403809
 0.02777100
 0.03967285
 0.04913330
 0.05584717
 0.05920410
 0.05950928
 0.05706787
 0.05249023
 0.04669189
 0.03967285
 0.03143311
 0.02105713
 0.00946045
-0.00305176
-0.01586914
-0.02838135
-0.04058838
-0.05249023
-0.06408691
-0.07568359
-0.08666992
-0.09613037
-0.10375977
-0.10894775
-0.11260986
-0.11444092
-0.11444092
-0.11169434
-0.10589600
-0.09643555
-0.08361816
-0.06652832
-0.04547119
-0.02136230
 0.00518799
 0.03417969
 0.06622314
 0.10131836
 0.13763428
 0.17333984
 0.20721436
 0.23895264
 0.26947021
 0.29846191
 0.32348633
 0.34210205
 0.35308838
 0.35675049
 0.35247803
 0.34057617
 0.32012939
 0.29266357
 0.25878906
 0.21911621
 0.17364502
 0.12298584
 0.06866455
 0.01251221
-0.04364014
-0.09857178
-0.15106201
-0.19866943
-0.23986816
-0.27404785
-0.30059814
-0.31799316
-0.32501221
-0.32043457
-0.30548096
-0.28167725
-0.24993896
-0.20996094
-0.16204834
-0.10803223
-0.05035400
 0.00885010
 0.06744385
 0.12329102
 0.17456055
 0.21942139
 0.25726318
 0.28717041
 0.30761719
 0.31555176
 0.31005859
 0.29235840
 0.26550293
 0.23101807
 0.18890381
 0.13885498
 0.08239746
 0.02258301
-0.03784180
-0.09613037
-0.15045166
-0.19958496
-0.24139404
-0.27496338
-0.29846191
-0.31127930
-0.31188965
-0.29998779
-0.27709961
-0.24505615
-0.20446777
-0.15472412
-0.09643555
-0.03143311
 0.03601074
 0.10345459
 0.16845703
 0.23101807
 0.28991699
 0.34332275
 0.38818359
 0.42236328
 0.44433594
 0.45410156
 0.45196533
 0.43853760
 0.41381836
 0.37872314
 0.33355713
 0.28015137
 0.22033691
 0.15594482
 0.08850098
 0.01953125
-0.04882813
-0.11383057
-0.17333984
-0.22644043
-0.27374268
-0.31463623
-0.34759521
-0.37078857
-0.38299561
-0.38543701
-0.37994385
-0.36651611
-0.34637451
-0.31982422
-0.28869629
-0.25482178
-0.21911621
-0.18280029
-0.14587402
-0.11016846
-0.07659912
-0.04577637
-0.01800537
 0.00610352
 0.02502441
 0.03906250
 0.04791260
 0.05279541
 0.05462646
 0.05371094
 0.05004883
 0.04364014
 0.03509521
 0.02532959
 0.01464844
 0.00396729
-0.00640869
