# Supplementary material for: Dataset for time-lapse ultrasonic tomography of a granite slab under uniaxial compression test
Source: Data Brief. 2018 Aug 30;20:614–6. doi: 10.1016/j.dib.2018.08.151 (PMC6128094; doi:10.1016/j.dib.2018.08.151)
Supplement: Supplementary file 2 — Supplementary material [file mmc2.zip › data/Ultrasonic_Tomo_data/Stage_1_0kn/Force_0kn_10_12_16875593.txt]

SOURCE FILE NAME: D:\ct_20141122\ct201411221m100v0kn_sh_12_12_a.TDA
DATE: Saturday, November 22, 2014
TIME: 11:24:48
SAMPLE INTERVAL (Seconds):   0.0000001000
SIGNAL UNITS: volts
TIME UNITS: Seconds
DATA TYPE: WAVEFORM
NUMBER OF DATA POINTS PER WAVEFORM: 1024
CHANNEL NUMBER: 10
HIT NUMBER: 1
TIME OF TEST:  16.8755932500

 0.00030518
 0.00000000
-0.00030518
-0.00061035
-0.00122070
-0.00183105
-0.00183105
-0.00213623
-0.00213623
-0.00213623
-0.00244141
-0.00244141
-0.00244141
-0.00213623
-0.00183105
-0.00152588
-0.00152588
-0.00183105
-0.00213623
-0.00213623
-0.00183105
-0.00122070
-0.00091553
-0.00122070
-0.00152588
-0.00183105
-0.00183105
-0.00183105
-0.00213623
-0.00274658
-0.00335693
-0.00335693
-0.00335693
-0.00244141
-0.00091553
 0.00061035
 0.00183105
 0.00213623
 0.00122070
-0.00030518
-0.00122070
-0.00152588
-0.00122070
-0.00122070
-0.00152588
-0.00213623
-0.00335693
-0.00396729
-0.00427246
-0.00366211
-0.00305176
-0.00213623
-0.00122070
-0.00061035
 0.00000000
 0.00000000
 0.00000000
-0.00030518
-0.00091553
-0.00152588
-0.00244141
-0.00274658
-0.00244141
-0.00183105
-0.00122070
-0.00061035
-0.00061035
-0.00091553
-0.00122070
-0.00091553
-0.00091553
-0.00061035
-0.00061035
-0.00091553
-0.00122070
-0.00122070
-0.00122070
-0.00091553
-0.00091553
-0.00122070
-0.00183105
-0.00213623
-0.00183105
-0.00061035
 0.00061035
 0.00183105
 0.00244141
 0.00183105
 0.00061035
-0.00061035
-0.00122070
-0.00122070
-0.00061035
 0.00000000
 0.00000000
-0.00061035
-0.00122070
-0.00152588
-0.00122070
-0.00030518
 0.00061035
 0.00091553
 0.00091553
 0.00091553
 0.00152588
 0.00213623
 0.00274658
 0.00244141
 0.00152588
-0.00030518
-0.00183105
-0.00274658
-0.00244141
-0.00183105
-0.00091553
-0.00061035
-0.00122070
-0.00213623
-0.00244141
-0.00244141
-0.00122070
 0.00000000
 0.00091553
 0.00091553
 0.00030518
-0.00061035
-0.00091553
-0.00061035
-0.00030518
-0.00030518
-0.00122070
-0.00213623
-0.00244141
-0.00183105
 0.00000000
 0.00213623
 0.00305176
 0.00305176
 0.00183105
 0.00030518
-0.00091553
-0.00122070
-0.00061035
 0.00030518
 0.00061035
 0.00030518
-0.00030518
-0.00091553
-0.00091553
-0.00030518
 0.00061035
 0.00122070
 0.00152588
 0.00152588
 0.00122070
 0.00122070
 0.00091553
 0.00000000
-0.00091553
-0.00213623
-0.00305176
-0.00305176
-0.00244141
-0.00122070
-0.00030518
 0.00000000
-0.00030518
-0.00061035
-0.00061035
-0.00030518
 0.00061035
 0.00122070
 0.00122070
 0.00122070
 0.00091553
 0.00030518
 0.00030518
 0.00030518
 0.00030518
-0.00030518
-0.00091553
-0.00213623
-0.00244141
-0.00183105
-0.00061035
 0.00091553
 0.00122070
 0.00091553
-0.00030518
-0.00122070
-0.00152588
-0.00091553
-0.00061035
-0.00061035
-0.00122070
-0.00213623
-0.00305176
-0.00335693
-0.00274658
-0.00152588
-0.00061035
-0.00030518
-0.00030518
-0.00061035
-0.00030518
 0.00030518
 0.00061035
 0.00030518
-0.00091553
-0.00274658
-0.00396729
-0.00396729
-0.00274658
-0.00122070
-0.00030518
-0.00030518
-0.00091553
-0.00152588
-0.00152588
-0.00091553
 0.00000000
 0.00061035
 0.00061035
 0.00000000
-0.00122070
-0.00213623
-0.00244141
-0.00213623
-0.00183105
-0.00213623
-0.00305176
-0.00366211
-0.00396729
-0.00274658
-0.00091553
 0.00091553
 0.00183105
 0.00152588
 0.00061035
-0.00061035
-0.00152588
-0.00152588
-0.00061035
 0.00030518
 0.00091553
 0.00030518
-0.00061035
-0.00183105
-0.00213623
-0.00183105
-0.00152588
-0.00122070
-0.00152588
-0.00152588
-0.00091553
-0.00030518
 0.00030518
 0.00000000
-0.00061035
-0.00152588
-0.00244141
-0.00244141
-0.00152588
-0.00030518
 0.00061035
 0.00091553
 0.00061035
-0.00030518
-0.00061035
-0.00030518
 0.00061035
 0.00152588
 0.00183105
 0.00122070
 0.00061035
 0.00030518
 0.00000000
-0.00030518
-0.00091553
-0.00152588
-0.00274658
-0.00335693
-0.00335693
-0.00213623
-0.00030518
 0.00152588
 0.00244141
 0.00213623
 0.00061035
-0.00091553
-0.00152588
-0.00091553
 0.00000000
 0.00061035
 0.00030518
-0.00091553
-0.00213623
-0.00305176
-0.00274658
-0.00183105
-0.00061035
 0.00030518
 0.00030518
 0.00000000
 0.00000000
 0.00030518
 0.00091553
 0.00122070
 0.00030518
-0.00091553
-0.00183105
-0.00213623
-0.00122070
-0.00030518
 0.00061035
 0.00061035
 0.00000000
-0.00091553
-0.00152588
-0.00122070
-0.00030518
 0.00030518
 0.00030518
-0.00030518
-0.00122070
-0.00152588
-0.00122070
-0.00030518
 0.00030518
 0.00000000
-0.00091553
-0.00183105
-0.00183105
-0.00061035
 0.00091553
 0.00213623
 0.00244141
 0.00183105
 0.00061035
-0.00030518
-0.00030518
 0.00030518
 0.00091553
 0.00122070
 0.00061035
-0.00091553
-0.00274658
-0.00396729
-0.00396729
-0.00305176
-0.00213623
-0.00122070
-0.00091553
-0.00091553
-0.00061035
-0.00030518
 0.00030518
 0.00030518
 0.00000000
-0.00061035
-0.00152588
-0.00183105
-0.00183105
-0.00152588
-0.00122070
-0.00091553
-0.00122070
-0.00152588
-0.00183105
-0.00152588
-0.00061035
 0.00000000
 0.00000000
-0.00061035
-0.00122070
-0.00152588
-0.00152588
-0.00122070
-0.00122070
-0.00183105
-0.00274658
-0.00305176
-0.00274658
-0.00183105
-0.00030518
 0.00091553
 0.00122070
 0.00030518
-0.00091553
-0.00213623
-0.00213623
-0.00152588
-0.00061035
-0.00030518
-0.00091553
-0.00213623
-0.00335693
-0.00366211
-0.00274658
-0.00152588
-0.00030518
 0.00000000
 0.00000000
-0.00030518
-0.00061035
-0.00030518
 0.00000000
 0.00000000
-0.00061035
-0.00152588
-0.00213623
-0.00213623
-0.00183105
-0.00152588
-0.00122070
-0.00183105
-0.00274658
-0.00335693
-0.00335693
-0.00244141
-0.00091553
 0.00061035
 0.00152588
 0.00152588
 0.00122070
 0.00061035
 0.00061035
 0.00061035
 0.00061035
 0.00000000
-0.00091553
-0.00152588
-0.00183105
-0.00152588
-0.00061035
 0.00030518
 0.00061035
 0.00061035
-0.00030518
-0.00091553
-0.00061035
 0.00030518
 0.00122070
 0.00213623
 0.00183105
 0.00061035
-0.00122070
-0.00213623
-0.00183105
-0.00030518
 0.00122070
 0.00244141
 0.00244141
 0.00213623
 0.00152588
 0.00122070
 0.00122070
 0.00122070
 0.00091553
 0.00000000
-0.00061035
-0.00122070
-0.00091553
-0.00030518
 0.00030518
 0.00061035
 0.00030518
 0.00000000
-0.00030518
 0.00000000
 0.00091553
 0.00152588
 0.00152588
 0.00122070
 0.00030518
-0.00061035
-0.00091553
-0.00091553
-0.00061035
-0.00061035
-0.00091553
-0.00122070
-0.00152588
-0.00122070
-0.00061035
-0.00030518
 0.00000000
 0.00000000
-0.00030518
-0.00061035
-0.00030518
 0.00030518
 0.00091553
 0.00122070
 0.00091553
 0.00000000
-0.00091553
-0.00122070
-0.00091553
-0.00030518
 0.00000000
 0.00000000
-0.00061035
-0.00061035
-0.00061035
 0.00000000
 0.00030518
 0.00030518
 0.00000000
-0.00061035
-0.00122070
-0.00122070
-0.00091553
-0.00030518
 0.00000000
-0.00030518
-0.00122070
-0.00183105
-0.00183105
-0.00061035
 0.00061035
 0.00152588
 0.00183105
 0.00091553
 0.00000000
-0.00030518
-0.00030518
-0.00030518
-0.00030518
-0.00061035
-0.00122070
-0.00152588
-0.00183105
-0.00152588
-0.00122070
-0.00061035
-0.00030518
-0.00030518
-0.00030518
-0.00061035
-0.00030518
 0.00000000
 0.00061035
 0.00030518
-0.00061035
-0.00213623
-0.00305176
-0.00335693
-0.00244141
-0.00152588
-0.00091553
-0.00122070
-0.00213623
-0.00305176
-0.00335693
-0.00305176
-0.00213623
-0.00183105
-0.00152588
-0.00183105
-0.00213623
-0.00213623
-0.00183105
-0.00152588
-0.00122070
-0.00122070
-0.00152588
-0.00213623
-0.00244141
-0.00213623
-0.00152588
-0.00122070
-0.00122070
-0.00183105
-0.00244141
-0.00274658
-0.00274658
-0.00213623
-0.00183105
-0.00183105
-0.00213623
-0.00244141
-0.00244141
-0.00183105
-0.00152588
-0.00152588
-0.00183105
-0.00213623
-0.00213623
-0.00152588
-0.00091553
-0.00030518
 0.00000000
-0.00061035
-0.00152588
-0.00244141
-0.00274658
-0.00244141
-0.00152588
-0.00122070
-0.00091553
-0.00122070
-0.00122070
-0.00061035
 0.00000000
 0.00030518
 0.00000000
-0.00030518
-0.00091553
-0.00122070
-0.00091553
 0.00000000
 0.00061035
 0.00091553
 0.00030518
-0.00061035
-0.00183105
-0.00183105
-0.00122070
 0.00030518
 0.00122070
 0.00091553
 0.00000000
-0.00122070
-0.00213623
-0.00183105
-0.00091553
 0.00030518
 0.00122070
 0.00091553
 0.00000000
-0.00061035
-0.00030518
 0.00061035
 0.00152588
 0.00152588
 0.00091553
 0.00000000
-0.00061035
-0.00122070
-0.00152588
-0.00091553
-0.00152588
-0.01129150
-0.04211426
-0.10101318
-0.18066406
-0.25329590
-0.28564453
-0.25909424
-0.18920898
-0.12298584
-0.10742188
-0.15228271
-0.21118164
-0.20935059
-0.10162354
 0.08087158
 0.23956299
 0.27770996
 0.17547607
 0.01190186
-0.09124756
-0.05950928
 0.08270264
 0.23559570
 0.29937744
 0.24017334
 0.10406494
-0.02197266
-0.06530762
-0.00671387
 0.11383057
 0.22216797
 0.25299072
 0.18829346
 0.06958008
-0.02960205
-0.05065918
 0.01281738
 0.11474609
 0.19012451
 0.19622803
 0.13397217
 0.04272461
-0.02502441
-0.03234863
 0.02105713
 0.09979248
 0.15411377
 0.14953613
 0.09033203
 0.01403809
-0.03326416
-0.02807617
 0.01922607
 0.07537842
 0.10589600
 0.09399414
 0.04730225
-0.00793457
-0.04119873
-0.03479004
 0.00427246
 0.04913330
 0.06958008
 0.05218506
 0.00762939
-0.03631592
-0.05493164
-0.04119873
-0.00732422
 0.02410889
 0.03479004
 0.01922607
-0.01281738
-0.04272461
-0.05310059
-0.03875732
-0.00946045
 0.01586914
 0.02166748
 0.00488281
-0.02319336
-0.04516602
-0.04882813
-0.03387451
-0.01190186
 0.00305176
 0.00122070
-0.01525879
-0.03631592
-0.05035400
-0.05004883
-0.03723145
-0.02166748
-0.01281738
-0.01617432
-0.02960205
-0.04486084
-0.05340576
-0.05035400
-0.03814697
-0.02502441
-0.01892090
-0.02319336
-0.03417969
-0.04547119
-0.05004883
-0.04577637
-0.03601074
-0.02716064
-0.02380371
-0.02777100
-0.03601074
-0.04364014
-0.04669189
-0.04394531
-0.03692627
-0.03051758
-0.02838135
-0.03143311
-0.03814697
-0.04425049
-0.04608154
-0.04364014
-0.03875732
-0.03509521
-0.03570557
-0.04119873
-0.04913330
-0.05645752
-0.06103516
-0.06256104
-0.06286621
-0.06439209
-0.06835938
-0.07446289
-0.08056641
-0.08361816
-0.08209229
-0.07507324
-0.06439209
-0.05310059
-0.04302979
-0.03509521
-0.02746582
-0.01770020
-0.00457764
 0.01098633
 0.02655029
 0.03967285
 0.04852295
 0.05371094
 0.05737305
 0.06103516
 0.06622314
 0.07202148
 0.07568359
 0.07568359
 0.07141113
 0.06439209
 0.05584717
 0.04760742
 0.03936768
 0.03082275
 0.02044678
 0.00915527
-0.00244141
-0.01190186
-0.01708984
-0.01739502
-0.01281738
-0.00488281
 0.00549316
 0.01739502
 0.03173828
 0.04791260
 0.06530762
 0.08178711
 0.09521484
 0.10467529
 0.10803223
 0.10498047
 0.09490967
 0.07812500
 0.05584717
 0.02746582
-0.00671387
-0.04669189
-0.09033203
-0.13549805
-0.18157959
-0.22888184
-0.27801514
-0.32684326
-0.37109375
-0.40649414
-0.43121338
-0.44525146
-0.44860840
-0.43975830
-0.41748047
-0.38116455
-0.33172607
-0.27191162
-0.20324707
-0.12695313
-0.04547119
 0.03845215
 0.12176514
 0.20233154
 0.27984619
 0.35339355
 0.42114258
 0.48095703
 0.53131104
 0.57220459
 0.60363770
 0.62591553
 0.63751221
 0.63690186
 0.62164307
 0.59051514
 0.54229736
 0.47882080
 0.40161133
 0.31341553
 0.21545410
 0.10925293
-0.00366211
-0.12084961
-0.23742676
-0.34790039
-0.44677734
-0.52978516
-0.59478760
-0.64178467
-0.67108154
-0.68237305
-0.67565918
-0.65063477
-0.60760498
-0.54809570
-0.47454834
-0.38909912
-0.29418945
-0.19104004
-0.08209229
 0.03143311
 0.14617920
 0.25817871
 0.36193848
 0.45227051
 0.52490234
 0.57739258
 0.60760498
 0.61370850
 0.59417725
 0.54931641
 0.48156738
 0.39489746
 0.29327393
 0.17974854
 0.05615234
-0.07507324
-0.21026611
-0.34454346
-0.47149658
-0.58471680
-0.68054199
-0.75561523
-0.80810547
-0.83618164
-0.83709717
-0.80841064
-0.74768066
-0.65399170
-0.52978516
-0.37933350
-0.20782471
-0.01983643
 0.18035889
 0.38635254
 0.58990479
 0.78063965
 0.95062256
 1.09344482
 1.20422363
 1.27899170
 1.31622314
 1.31561279
 1.27960205
 1.20880127
 1.10321045
 0.96435547
 0.79742432
 0.61157227
 0.41381836
 0.20751953
-0.00762939
-0.23040771
-0.45318604
-0.66619873
-0.85937500
-1.02630615
-1.16363525
-1.26831055
-1.33575439
-1.36413574
-1.35314941
-1.30493164
-1.22192383
-1.10778809
-0.96801758
-0.81024170
-0.64331055
-0.47485352
-0.31097412
-0.15594482
-0.01434326
 0.11077881
 0.21759033
 0.30548096
 0.37414551
 0.42541504
 0.46081543
 0.48278809
 0.49377441
 0.49621582
 0.49194336
 0.48339844
 0.47271729
 0.46295166
 0.45837402
 0.46295166
 0.48034668
 0.51422119
 0.56640625
 0.63781738
 0.72875977
 0.83770752
 0.96008301
 1.09008789
 1.22009277
 1.34246826
 1.44958496
 1.53381348
 1.58752441
 1.60552979
 1.58386230
 1.52038574
 1.41265869
 1.26129150
 1.06994629
 0.84808350
 0.60333252
 0.34057617
 0.06072998
-0.23437500
-0.53649902
-0.83465576
-1.11846924
-1.38183594
-1.62261963
-1.83746338
-2.01965332
-2.16217041
-2.25921631
-2.30926514
-2.31048584
-2.26257324
-2.16674805
-2.02697754
-1.84997559
-1.64337158
-1.41387939
-1.16912842
-0.91857910
-0.67352295
-0.44372559
-0.23712158
-0.05828857
 0.09002686
 0.20507813
 0.28564453
 0.33142090
 0.34576416
 0.33264160
 0.29663086
 0.24230957
 0.17486572
 0.09948730
 0.02227783
-0.05065918
-0.11352539
-0.16052246
-0.18646240
-0.18676758
-0.15808105
-0.09857178
-0.00732422
 0.11444092
 0.26397705
 0.43884277
 0.63507080
 0.84686279
 1.06567383
 1.28204346
 1.48681641
 1.67236328
 1.83074951
 1.95373535
 2.03277588
 2.06115723
 2.03643799
 1.95617676
 1.81976318
 1.62719727
 1.38366699
 1.09924316
 0.78613281
 0.45349121
 0.10681152
-0.24688721
-0.59478760
-0.91888428
-1.20300293
-1.43646240
-1.61499023
-1.73706055
-1.79992676
-1.80267334
-1.74743652
-1.63879395
-1.48284912
-1.28601074
-1.05712891
-0.80780029
-0.54962158
-0.29357910
-0.04699707
 0.18249512
 0.38513184
 0.55145264
 0.67199707
 0.74096680
 0.75469971
 0.71441650
 0.62316895
 0.48645020
 0.30761719
 0.08941650
-0.16479492
-0.44616699
-0.74035645
-1.03088379
-1.30584717
-1.55853271
-1.78283691
-1.97143555
-2.11486816
-2.20520020
-2.23968506
-2.21923828
-2.14294434
-2.00866699
-1.81549072
-1.56677246
-1.27014160
-0.93536377
-0.57006836
-0.18157959
 0.22186279
 0.62805176
 1.02264404
 1.39312744
 1.72790527
 2.01751709
 2.25311279
 2.42706299
 2.53417969
 2.57415771
 2.54943848
 2.46459961
 2.32604980
 2.14111328
 1.92016602
 1.67327881
 1.41113281
 1.14471436
 0.88470459
 0.64147949
 0.42327881
 0.23437500
 0.07659912
-0.04882813
-0.13916016
-0.19195557
-0.20599365
-0.18310547
-0.12786865
-0.04547119
 0.05798340
 0.17730713
 0.30639648
 0.43853760
 0.56427002
 0.67535400
 0.76446533
 0.82611084
 0.85571289
 0.84960938
 0.80474854
 0.72113037
 0.60241699
 0.45562744
 0.28533936
 0.09460449
-0.11322021
-0.33203125
-0.55206299
-0.76293945
-0.95672607
-1.12884521
-1.27532959
-1.39251709
-1.47674561
-1.52526855
-1.53869629
-1.51702881
-1.46148682
-1.37268066
-1.25305176
-1.10626221
-0.93811035
-0.75439453
-0.56213379
-0.36865234
-0.18096924
-0.00518799
 0.15319824
 0.28839111
 0.39398193
 0.46356201
 0.49255371
 0.48126221
 0.43304443
 0.35308838
 0.24536133
 0.11169434
-0.04455566
-0.21789551
-0.39886475
-0.57678223
-0.74157715
-0.88562012
-1.00311279
-1.08917236
-1.14105225
-1.15600586
-1.13189697
-1.06689453
-0.96069336
-0.81451416
-0.63171387
-0.41656494
-0.17272949
 0.09674072
 0.38665771
 0.68756104
 0.98815918
 1.27716064
 1.54510498
 1.78466797
 1.98760986
 2.14569092
 2.24945068
 2.29248047
 2.27264404
 2.19085693
 2.05017090
 1.85546875
 1.61254883
 1.33209229
 1.02722168
 0.71044922
 0.39154053
 0.07904053
-0.21911621
-0.49194336
-0.72784424
-0.91888428
-1.06170654
-1.15814209
-1.21002197
-1.21826172
-1.18286133
-1.10595703
-0.99212646
-0.84869385
-0.68389893
-0.50445557
-0.31677246
-0.12725830
 0.05584717
 0.22613525
 0.37506104
 0.49468994
 0.57617188
 0.61187744
 0.59936523
 0.54016113
 0.43914795
 0.29937744
 0.12268066
-0.08789063
-0.32531738
-0.57800293
-0.83251953
-1.07727051
-1.30462646
-1.50787354
-1.68212891
-1.82128906
-1.92138672
-1.97937012
-1.99371338
-1.96350098
-1.88903809
-1.77185059
-1.61437988
-1.41967773
-1.19201660
-0.93872070
-0.66772461
-0.38726807
-0.10437012
 0.17395020
 0.44006348
 0.68420410
 0.89508057
 1.06323242
 1.18164063
 1.24816895
 1.26251221
 1.22680664
 1.14440918
 1.02050781
 0.86303711
 0.68206787
 0.48828125
 0.29144287
 0.10040283
-0.07751465
-0.23376465
-0.35827637
-0.44158936
-0.47912598
-0.46997070
-0.41656494
-0.32196045
-0.18768311
-0.01647949
 0.18737793
 0.41625977
 0.66253662
 0.91613770
 1.16699219
 1.40563965
 1.62261963
 1.81091309
 1.96228027
 2.06939697
 2.12524414
 2.12615967
 2.07122803
 1.96105957
 1.79809570
 1.58477783
 1.32812500
 1.03912354
 0.72937012
 0.40740967
 0.07843018
-0.25268555
-0.57647705
-0.88012695
-1.15173340
-1.38397217
-1.57501221
-1.72424316
-1.83135986
-1.89453125
-1.91284180
-1.88659668
-1.81793213
-1.70898438
-1.56494141
-1.39190674
-1.19659424
-0.98663330
-0.76904297
-0.55145264
-0.34149170
-0.14648438
 0.02685547
 0.17272949
 0.28594971
 0.36285400
 0.40191650
 0.40557861
 0.37780762
 0.32348633
 0.24658203
 0.15167236
 0.04302979
-0.07385254
-0.19378662
-0.31036377
-0.41870117
-0.51361084
-0.59204102
-0.65216064
-0.69213867
-0.71044922
-0.70434570
-0.67138672
-0.61157227
-0.52551270
-0.41595459
-0.28564453
-0.13702393
 0.02593994
 0.19958496
 0.37750244
 0.55267334
 0.71807861
 0.86700439
 0.99487305
 1.09802246
 1.17462158
 1.22375488
 1.24572754
 1.24267578
 1.21826172
 1.17767334
 1.12518311
 1.06506348
 0.99945068
 0.93170166
 0.86425781
 0.79986572
 0.74035645
 0.68634033
 0.63720703
 0.59295654
 0.55267334
 0.51696777
 0.48492432
 0.45684814
 0.43212891
 0.41137695
 0.39337158
 0.37567139
 0.35675049
 0.33477783
 0.31036377
 0.28259277
 0.24902344
 0.20538330
 0.14923096
 0.08148193
 0.00366211
-0.08270264
-0.17730713
-0.27832031
-0.38238525
-0.48492432
-0.58197021
-0.67169189
-0.75134277
-0.81878662
-0.87219238
-0.91064453
-0.93505859
-0.94726563
-0.94818115
-0.93750000
-0.91583252
-0.88378906
-0.84228516
-0.79223633
-0.73394775
-0.66864014
-0.59722900
-0.51971436
-0.43792725
-0.35369873
-0.27191162
-0.19683838
-0.13061523
-0.07537842
-0.03173828
-0.00183105
 0.01281738
 0.01190186
-0.00335693
-0.03051758
-0.06774902
-0.11138916
-0.15594482
-0.19714355
-0.23284912
-0.26428223
-0.29083252
-0.30944824
-0.31463623
-0.30395508
-0.28015137
-0.24810791
-0.21026611
-0.16479492
-0.10864258
-0.04150391
 0.03326416
 0.11383057
 0.19836426
 0.28717041
 0.37811279
 0.46875000
 0.55664063
 0.64117432
 0.72052002
 0.79223633
 0.85205078
 0.89782715
 0.92956543
 0.94696045
 0.95031738
 0.93811035
 0.91064453
 0.86822510
 0.81207275
 0.74279785
 0.66131592
 0.57037354
 0.47485352
 0.37811279
 0.28106689
 0.18310547
 0.08453369
-0.01129150
-0.10101318
-0.18218994
-0.25604248
-0.32318115
-0.38238525
-0.43060303
-0.46722412
-0.49255371
-0.50994873
-0.52032471
-0.52368164
-0.52093506
-0.51330566
-0.50354004
-0.49377441
-0.48522949
-0.47912598
-0.47637939
-0.47973633
-0.49102783
-0.50994873
-0.53588867
-0.56823730
-0.60577393
-0.64758301
-0.69274902
-0.73883057
-0.78277588
-0.82153320
-0.85266113
-0.87463379
-0.88623047
-0.88775635
-0.87829590
-0.85632324
-0.82092285
-0.77117920
-0.70831299
-0.63354492
-0.54901123
-0.45623779
-0.35675049
-0.25115967
-0.14068604
-0.02655029
 0.08972168
 0.20599365
 0.31982422
 0.42907715
 0.53253174
 0.63049316
 0.72265625
 0.80780029
 0.88470459
 0.95153809
 1.00799561
 1.05377197
 1.08917236
 1.11480713
 1.13067627
 1.13586426
 1.12976074
 1.11083984
 1.07879639
 1.03424072
 0.97839355
 0.91217041
 0.83526611
 0.74737549
 0.65032959
 0.54626465
 0.43823242
 0.32836914
 0.21850586
 0.10925293
 0.00244141
-0.10192871
-0.20202637
-0.29541016
-0.37902832
-0.44891357
-0.50445557
-0.54626465
-0.57464600
-0.58898926
-0.58868408
-0.57250977
-0.54107666
-0.49591064
-0.43914795
-0.37322998
-0.29998779
-0.22247314
-0.14129639
-0.05828857
 0.02471924
 0.10375977
 0.17456055
 0.23345947
 0.27984619
 0.31372070
 0.33416748
 0.34027100
 0.33081055
 0.30670166
 0.26794434
 0.21575928
 0.15167236
 0.07751465
-0.00244141
-0.08605957
-0.17181396
-0.25878906
-0.34362793
-0.42175293
-0.48736572
-0.53833008
-0.57373047
-0.59387207
-0.59844971
-0.58532715
-0.55419922
-0.50567627
-0.44158936
-0.36407471
-0.27557373
-0.17913818
-0.07873535
 0.02227783
 0.12084961
 0.21362305
 0.29815674
 0.37078857
 0.42907715
 0.47119141
 0.49682617
 0.50506592
 0.49560547
 0.46875000
 0.42633057
 0.37139893
 0.30670166
 0.23468018
 0.15747070
 0.07812500
 0.00000000
-0.07324219
-0.13854980
-0.19287109
-0.23406982
-0.25970459
-0.26885986
-0.26123047
-0.23742676
-0.19805908
-0.14495850
-0.07995605
-0.00579834
 0.07415771
 0.15747070
 0.24078369
 0.31951904
 0.39031982
 0.44921875
 0.49407959
 0.52307129
 0.53497314
 0.52886963
 0.50323486
 0.45898438
 0.39733887
 0.32012939
 0.22979736
 0.12939453
 0.02105713
-0.09338379
-0.21209717
-0.33111572
-0.44525146
-0.54901123
-0.63873291
-0.71197510
-0.76812744
-0.80596924
-0.82336426
-0.81939697
-0.79376221
-0.74645996
-0.67779541
-0.58837891
-0.48065186
-0.35797119
-0.22369385
-0.07995605
 0.07019043
 0.22369385
 0.37414551
 0.51574707
 0.64300537
 0.75103760
 0.83648682
 0.89569092
 0.92651367
 0.92803955
 0.89813232
 0.83618164
 0.74218750
 0.62072754
 0.47760010
 0.31768799
 0.14251709
-0.04760742
-0.24902344
-0.45166016
-0.64361572
-0.81573486
-0.96374512
-1.08612061
-1.17858887
-1.23626709
-1.25488281
-1.23352051
-1.17309570
-1.07421875
-0.93902588
-0.77270508
-0.58349609
-0.37902832
-0.16479492
 0.05645752
 0.27893066
 0.49438477
 0.69213867
 0.86456299
 1.00891113
 1.12304688
 1.20391846
 1.24816895
 1.25366211
 1.22161865
 1.15447998
 1.05346680
 0.92071533
 0.76110840
 0.58288574
 0.39337158
 0.19592285
-0.00946045
-0.22033691
-0.42907715
-0.62469482
-0.79772949
-0.94421387
-1.06292725
-1.15325928
-1.21215820
-1.23657227
-1.22589111
-1.18194580
-1.10717773
-1.00341797
-0.87341309
-0.72052002
-0.54992676
-0.36743164
-0.17761230
 0.01495361
 0.20660400
 0.39184570
 0.56488037
 0.72021484
 0.85418701
 0.96466064
 1.04980469
 1.10748291
 1.13555908
 1.13281250
 1.10046387
 1.04034424
 0.95520020
 0.84686279
 0.71838379
 0.57434082
 0.42114258
 0.26428223
 0.10772705
-0.04730225
-0.19683838
-0.33508301
-0.45562744
-0.55419922
-0.63018799
-0.68420410
-0.71624756
-0.72631836
-0.71502686
-0.68542480
-0.64208984
-0.58776855
-0.52398682
-0.45166016
-0.37170410
-0.28717041
-0.20050049
-0.11352539
-0.02777100
 0.05462646
 0.13122559
 0.20019531
 0.26031494
 0.31097412
 0.35156250
 0.38055420
 0.39703369
 0.39916992
 0.38787842
 0.36468506
 0.33172607
 0.28961182
 0.23803711
 0.17761230
 0.10925293
 0.03570557
-0.04089355
-0.12023926
-0.20263672
-0.28839111
-0.37506104
-0.45776367
-0.53253174
-0.59753418
-0.65216064
-0.69488525
-0.72296143
-0.73333740
-0.72357178
-0.69427490
-0.64605713
-0.58013916
-0.49743652
-0.39978027
-0.29022217
-0.17181396
-0.04547119
 0.08697510
 0.22399902
 0.36193848
 0.49713135
 0.62652588
 0.74798584
 0.86029053
 0.96160889
 1.04919434
 1.11999512
 1.17279053
 1.20513916
 1.21643066
 1.20483398
 1.17004395
 1.11236572
 1.03302002
 0.93353271
 0.81481934
 0.67962646
 0.53375244
 0.38177490
 0.22644043
 0.06835938
-0.09277344
-0.25390625
-0.40771484
-0.54779053
-0.66986084
-0.77362061
-0.85937500
-0.92529297
-0.96893311
-0.98785400
-0.98144531
-0.94970703
-0.89324951
-0.81207275
-0.70709229
-0.58166504
-0.43884277
-0.28228760
-0.11566162
 0.05676270
 0.22949219
 0.39520264
 0.54687500
 0.67749023
 0.78247070
 0.85845947
 0.90332031
 0.91552734
 0.89294434
 0.83343506
 0.73791504
 0.61218262
 0.46386719
 0.29846191
 0.11810303
-0.07690430
-0.28228760
-0.49011230
-0.68939209
-0.87310791
-1.03668213
-1.17767334
-1.29211426
-1.37542725
-1.42364502
-1.43493652
-1.41082764
-1.35162354
-1.25823975
-1.13281250
-0.97839355
-0.80108643
-0.60699463
-0.40252686
-0.19287109
 0.01647949
 0.22186279
 0.41839600
 0.60119629
 0.76507568
 0.90576172
 1.02142334
 1.11236572
 1.17797852
 1.21765137
 1.23046875
 1.21643066
 1.17706299
 1.11419678
 1.02722168
 0.91552734
 0.78063965
 0.62774658
 0.46508789
 0.29754639
 0.12817383
-0.04211426
-0.21026611
-0.36895752
-0.50933838
-0.62469482
-0.71166992
-0.77056885
-0.80139160
-0.80444336
-0.78125000
-0.73486328
-0.66833496
-0.58502197
-0.48797607
-0.38085938
-0.26702881
-0.15106201
-0.03540039
 0.07751465
 0.18707275
 0.29113770
 0.38726807
 0.47241211
 0.54382324
 0.59967041
 0.63781738
 0.65734863
 0.65765381
 0.63842773
 0.59967041
 0.54229736
 0.46752930
 0.37902832
 0.27954102
 0.17059326
 0.05218506
-0.07537842
-0.20996094
-0.34759521
-0.48400879
-0.61523438
-0.73913574
-0.85418701
-0.95886230
-1.05133057
-1.12854004
-1.18682861
-1.22192383
-1.23077393
-1.21093750
-1.16180420
-1.08276367
-0.97442627
-0.83801270
-0.67657471
-0.49530029
-0.29846191
-0.09094238
 0.12207031
 0.33386230
 0.53710938
 0.72448730
 0.89050293
 1.03240967
 1.14685059
 1.23168945
 1.28509521
 1.30615234
 1.29669189
 1.25885010
 1.19506836
 1.10748291
 0.99761963
 0.86822510
 0.72357178
 0.56945801
 0.41259766
 0.25787354
 0.10833740
-0.03570557
-0.17150879
-0.29388428
-0.39459229
-0.46844482
-0.51330566
-0.53131104
-0.52398682
-0.49224854
-0.43670654
-0.35888672
-0.26367188
-0.15502930
-0.03662109
 0.08911133
 0.21820068
 0.34545898
 0.46691895
 0.57891846
 0.67993164
 0.76629639
 0.83374023
 0.87768555
 0.89660645
 0.89019775
 0.85723877
 0.79681396
 0.70861816
 0.59539795
 0.46203613
 0.31097412
 0.14343262
-0.03997803
-0.23468018
-0.43182373
-0.62194824
-0.79895020
-0.96008301
-1.10321045
-1.22467041
-1.31896973
-1.38366699
-1.41815186
-1.42333984
-1.39953613
-1.34735107
-1.26861572
-1.16546631
-1.04034424
-0.89630127
-0.73608398
-0.56579590
-0.39062500
-0.21545410
-0.04272461
 0.12512207
 0.28442383
 0.43029785
 0.55755615
 0.66345215
 0.74645996
 0.80657959
 0.84259033
 0.85449219
 0.84320068
 0.80963135
 0.75531006
 0.68206787
 0.59417725
 0.49591064
 0.39184570
 0.28381348
 0.17395020
 0.06439209
-0.04180908
-0.14068604
-0.23010254
-0.30761719
-0.37017822
-0.41503906
-0.44036865
-0.44677734
-0.43518066
-0.40557861
-0.35827637
-0.29449463
-0.21759033
-0.13122559
-0.03662109
 0.06439209
 0.17120361
 0.27923584
 0.38360596
 0.47943115
 0.56335449
 0.63293457
 0.68542480
 0.71868896
 0.73120117
 0.72174072
 0.68969727
 0.63446045
 0.55725098
 0.46173096
 0.35278320
 0.23406982
 0.10711670
-0.02838135
-0.16998291
-0.31250000
-0.44921875
-0.57373047
-0.68237305
-0.77362061
-0.84625244
-0.89874268
-0.92956543
-0.93780518
-0.92254639
-0.88470459
-0.82489014
-0.74554443
-0.65002441
-0.54107666
-0.42205811
-0.29632568
-0.16632080
-0.03692627
 0.08911133
 0.20812988
 0.31646729
 0.41168213
 0.49041748
 0.55145264
 0.59295654
 0.61401367
 0.61309814
 0.58959961
 0.54473877
 0.48095703
 0.40161133
 0.31036377
 0.20904541
 0.09887695
-0.01892090
-0.14099121
-0.26245117
-0.37658691
-0.47821045
-0.56365967
-0.63140869
-0.68054199
-0.71014404
-0.71746826
-0.70068359
-0.65917969
-0.59356689
-0.50598145
-0.39886475
-0.27557373
-0.13977051
 0.00610352
 0.15899658
 0.31524658
 0.46966553
 0.61523438
 0.74584961
 0.85815430
 0.94909668
 1.01776123
 1.06201172
 1.08093262
 1.07421875
 1.04339600
 0.98999023
 0.91644287
 0.82519531
 0.71990967
 0.60485840
 0.48309326
 0.35736084
 0.23040771
 0.10498047
-0.01647949
-0.13183594
-0.23986816
-0.33874512
-0.42449951
-0.49407959
-0.54595947
-0.58013916
-0.59814453
-0.60150146
-0.59051514
-0.56671143
-0.53283691
-0.49102783
-0.44281006
-0.38940430
-0.33203125
-0.27435303
-0.21911621
-0.16845703
-0.12207031
-0.07965088
-0.04058838
-0.00671387
 0.02105713
 0.04211426
 0.05676270
 0.06591797
 0.06988525
 0.06958008
 0.06561279
 0.05859375
 0.04821777
 0.03540039
 0.02105713
 0.00701904
-0.00488281
-0.01464844
-0.02197266
-0.02807617
-0.03265381
-0.03601074
-0.03906250
-0.04150391
-0.04455566
-0.04821777
-0.05432129
-0.06286621
-0.07446289
-0.08819580
-0.10314941
-0.11810303
-0.13244629
-0.14526367
-0.15563965
-0.16265869
-0.16479492
-0.16113281
-0.15106201
-0.13427734
-0.11138916
-0.08300781
-0.04974365
-0.01159668
 0.03082275
 0.07629395
 0.12329102
 0.16906738
 0.21179199
 0.25024414
 0.28411865
 0.31311035
 0.33691406
 0.35369873
 0.36193848
 0.36163330
 0.35247803
 0.33630371
 0.31494141
 0.28991699
 0.26153564
 0.22979736
 0.19439697
 0.15625000
 0.11688232
 0.07873535
 0.04333496
 0.01159668
-0.01647949
-0.04058838
-0.06072998
-0.07629395
-0.08636475
-0.09094238
-0.08972168
-0.08361816
-0.07263184
-0.05798340
-0.04028320
-0.02014160
 0.00183105
 0.02593994
 0.05157471
 0.07781982
 0.10314941
 0.12695313
 0.14801025
 0.16571045
 0.17913818
 0.18707275
 0.18737793
 0.18005371
 0.16448975
 0.14038086
 0.10711670
 0.06469727
 0.01373291
-0.04425049
-0.10803223
-0.17730713
-0.25177002
-0.32928467
-0.40618896
-0.47943115
-0.54748535
-0.60974121
-0.66589355
-0.71350098
-0.75012207
-0.77301025
-0.78186035
-0.77697754
-0.75775146
-0.72387695
-0.67443848
-0.60943604
-0.53009033
-0.43884277
-0.33813477
-0.23162842
-0.12268066
-0.01464844
 0.09033203
 0.18981934
 0.28167725
 0.36346436
 0.43243408
 0.48675537
 0.52581787
 0.54962158
 0.55938721
 0.55603027
 0.54168701
 0.51788330
 0.48583984
 0.44708252
 0.40466309
 0.36132813
 0.32043457
 0.28320313
 0.25085449
 0.22399902
 0.20446777
 0.19409180
 0.19409180
 0.20477295
 0.22521973
 0.25421143
 0.29022217
 0.33203125
 0.37719727
 0.42266846
 0.46478271
 0.50079346
 0.52734375
 0.54199219
 0.54229736
 0.52642822
 0.49346924
 0.44311523
 0.37567139
 0.29235840
 0.19439697
 0.08178711
-0.04425049
-0.18035889
-0.32165527
-0.46295166
-0.59844971
-0.72418213
-0.83679199
-0.93292236
-1.00921631
-1.06292725
-1.09222412
-1.09619141
-1.07513428
-1.02996826
-0.96191406
-0.87310791
-0.76629639
-0.64575195
-0.51635742
-0.38330078
-0.25177002
-0.12725830
-0.01312256
 0.08544922
 0.16510010
 0.22247314
 0.25634766
 0.26641846
 0.25238037
 0.21575928
 0.15899658
 0.08666992
 0.00335693
-0.08697510
-0.18157959
-0.27587891
-0.36346436
-0.43701172
-0.49072266
-0.52154541
-0.52825928
-0.50903320
-0.46264648
-0.38848877
-0.28900146
-0.16693115
-0.02593994
 0.13153076
 0.30090332
 0.47760010
 0.65490723
 0.82580566
 0.98388672
 1.12365723
 1.24023438
 1.32965088
 1.38885498
 1.41571045
 1.40991211
 1.37176514
 1.30249023
 1.20452881
 1.07849121
 0.92742920
 0.75744629
 0.57617188
 0.39215088
 0.21026611
 0.03204346
-0.14007568
-0.30029297
-0.44006348
-0.55053711
-0.62835693
-0.67352295
-0.68786621
-0.67291260
-0.62957764
-0.56030273
-0.46905518
-0.36132813
-0.24261475
-0.11840820
 0.00549316
 0.12329102
 0.22918701
 0.31982422
 0.39062500
 0.43884277
 0.46142578
 0.45745850
 0.42785645
 0.37414551
 0.29907227
 0.20477295
 0.09338379
-0.03265381
-0.17089844
-0.31677246
-0.46325684
-0.60333252
-0.73059082
-0.84075928
-0.93231201
-1.00402832
-1.05346680
-1.07910156
-1.08001709
-1.05682373
-1.01104736
-0.94451904
-0.85906982
-0.75775146
-0.64392090
-0.52185059
-0.39520264
-0.26733398
-0.14190674
-0.02227783
 0.08880615
 0.18951416
 0.27832031
 0.35430908
 0.41564941
 0.46112061
 0.48980713
 0.50231934
 0.50048828
 0.48645020
 0.46234131
 0.43060303
 0.39276123
 0.35186768
 0.31005859
 0.26916504
 0.23132324
 0.19744873
 0.16937256
 0.14892578
 0.13610840
 0.13122559
 0.13397217
 0.14465332
 0.16265869
 0.18737793
 0.21667480
 0.24871826
 0.28167725
 0.31494141
 0.34790039
 0.37902832
 0.40649414
 0.42938232
 0.44738770
 0.46051025
 0.46722412
 0.46752930
 0.46203613
 0.45196533
 0.43762207
 0.41931152
 0.39642334
 0.36926270
 0.33905029
 0.30700684
 0.27374268
 0.23834229
 0.20019531
 0.15991211
 0.11749268
 0.07354736
 0.02746582
-0.02044678
-0.07019043
-0.12207031
-0.17822266
-0.24108887
-0.31066895
-0.38452148
-0.45928955
-0.53314209
-0.60607910
-0.67932129
-0.75164795
-0.82092285
-0.88439941
-0.94024658
-0.98693848
-1.02355957
-1.04919434
-1.06292725
-1.06384277
-1.05163574
-1.02569580
-0.98571777
-0.93200684
-0.86639404
-0.79071045
-0.70556641
-0.61157227
-0.50933838
-0.40100098
-0.28839111
-0.17425537
-0.06011963
 0.05157471
 0.15869141
 0.25970459
 0.35369873
 0.43945313
 0.51574707
 0.58074951
 0.63171387
 0.66802979
 0.69061279
 0.70007324
 0.69671631
 0.68115234
 0.65368652
 0.61645508
 0.57159424
 0.52276611
 0.47180176
 0.42114258
 0.37292480
 0.32836914
 0.28961182
 0.25848389
 0.23620605
 0.22399902
 0.22308350
 0.23254395
 0.25177002
 0.27984619
 0.31646729
 0.36041260
 0.40924072
 0.46051025
 0.51177979
 0.56030273
 0.60424805
 0.64147949
 0.67047119
 0.69000244
 0.69915771
 0.69610596
 0.67901611
 0.64697266
 0.59967041
 0.54016113
 0.47149658
 0.39550781
 0.31311035
 0.22460938
 0.13000488
 0.03112793
-0.07049561
-0.17303467
-0.27435303
-0.37322998
-0.46752930
-0.55633545
-0.64025879
-0.71960449
-0.79437256
-0.86303711
-0.92468262
-0.97991943
-1.02905273
-1.07208252
-1.10748291
-1.13372803
-1.14990234
-1.15570068
-1.15173340
-1.13830566
-1.11572266
-1.08337402
-1.04034424
-0.98693848
-0.92254639
-0.84808350
-0.76507568
-0.67474365
-0.57800293
-0.47546387
-0.36834717
-0.25787354
-0.14587402
-0.03387451
 0.07598877
 0.18280029
 0.28503418
 0.38208008
 0.47302246
 0.55664063
 0.63079834
 0.69366455
 0.74493408
 0.78460693
 0.81512451
 0.83831787
 0.85449219
 0.86334229
 0.86456299
 0.85876465
 0.84869385
 0.83648682
 0.82458496
 0.81390381
 0.80474854
 0.79711914
 0.79132080
 0.78704834
 0.78430176
 0.78216553
 0.78033447
 0.77789307
 0.77270508
 0.76324463
 0.74829102
 0.72723389
 0.69824219
 0.65917969
 0.60821533
 0.54382324
 0.46569824
 0.37536621
 0.27374268
 0.16021729
 0.03356934
-0.10650635
-0.25848389
-0.41809082
-0.57983398
-0.73944092
-0.89263916
-1.03668213
-1.16760254
-1.28204346
-1.37573242
-1.44500732
-1.48712158
-1.50024414
-1.48315430
-1.43615723
-1.36199951
-1.26312256
-1.14227295
-1.00158691
-0.84442139
-0.67474365
-0.49926758
-0.32470703
-0.15716553
-0.00030518
 0.14251709
 0.26794434
 0.37231445
 0.45288086
 0.50720215
 0.53436279
 0.53436279
 0.50842285
 0.46051025
 0.39550781
 0.31707764
 0.22827148
 0.13183594
 0.03265381
-0.06225586
-0.14617920
-0.21514893
-0.26733398
-0.29937744
-0.30883789
-0.29327393
-0.25268555
-0.18920898
-0.10528564
-0.00183105
 0.11993408
 0.25573730
 0.40069580
 0.54840088
 0.69488525
 0.83587646
 0.96740723
 1.08367920
 1.18011475
 1.25457764
 1.30462646
 1.32904053
 1.32598877
 1.29486084
 1.23687744
 1.15356445
 1.04553223
 0.91400146
 0.76232910
 0.59753418
 0.42724609
 0.25543213
 0.08178711
-0.09399414
-0.26855469
-0.43487549
-0.58471680
-0.71350098
-0.82061768
-0.90637207
-0.97076416
-1.01318359
-1.03302002
-1.03149414
-1.01013184
-0.97045898
-0.91430664
-0.84381104
-0.76202393
-0.67108154
-0.57250977
-0.46844482
-0.36132813
-0.25482178
-0.15167236
-0.05371094
 0.03784180
 0.12115479
 0.19500732
 0.25817871
 0.31066895
 0.35125732
 0.37841797
 0.39093018
 0.38879395
 0.37353516
 0.34759521
 0.31158447
 0.26428223
 0.20507813
 0.13549805
 0.05737305
-0.02746582
-0.11901855
-0.21636963
-0.31768799
-0.41839600
-0.51391602
-0.59967041
-0.67382813
-0.73333740
-0.77575684
-0.79864502
-0.80047607
-0.78033447
-0.73730469
-0.66986084
-0.57861328
-0.46539307
-0.33477783
-0.19165039
-0.03845215
 0.12237549
 0.28717041
 0.45104980
 0.60638428
 0.74737549
 0.86975098
 0.96984863
 1.04492188
 1.09161377
 1.10870361
 1.09619141
 1.05438232
 0.98358154
 0.88378906
 0.75836182
 0.61340332
 0.45837402
 0.29907227
 0.13824463
-0.02349854
-0.18310547
-0.33355713
-0.46508789
-0.57067871
-0.64819336
-0.69763184
-0.71899414
-0.71166992
-0.67535400
-0.61065674
-0.52124023
-0.41137695
-0.28503418
-0.14801025
-0.00549316
 0.13854980
 0.27893066
 0.41076660
 0.52825928
 0.62438965
 0.69488525
 0.73669434
 0.74829102
 0.72784424
 0.67474365
 0.59112549
 0.48095703
 0.34912109
 0.19744873
 0.02716064
-0.15991211
-0.35705566
-0.55450439
-0.74188232
-0.91339111
-1.06475830
-1.19323730
-1.29455566
-1.36383057
-1.39831543
-1.39617920
-1.35864258
-1.28723145
-1.18347168
-1.04980469
-0.88989258
-0.70831299
-0.51269531
-0.30883789
-0.10253906
 0.10192871
 0.29968262
 0.48492432
 0.65124512
 0.79315186
 0.90698242
 0.99090576
 1.04278564
 1.06201172
 1.04980469
 1.00830078
 0.94024658
 0.84838867
 0.73638916
 0.60943604
 0.47485352
 0.33874512
 0.20568848
 0.07934570
-0.03570557
-0.13458252
-0.21362305
-0.27008057
-0.30242920
-0.30914307
-0.28900146
-0.24261475
-0.17425537
-0.08758545
 0.01373291
 0.12725830
 0.24963379
 0.37567139
 0.49865723
 0.61340332
 0.71502686
 0.79925537
 0.86120605
 0.89874268
 0.91033936
 0.89508057
 0.85174561
 0.77880859
 0.67749023
 0.55236816
 0.40985107
 0.25299072
 0.08209229
-0.10192871
-0.29479980
-0.48797607
-0.67138672
-0.83862305
-0.98571777
-1.11053467
-1.21063232
-1.28265381
-1.32415771
-1.33331299
-1.31042480
-1.25671387
-1.17370605
-1.06506348
-0.93444824
-0.78552246
-0.62408447
-0.45471191
-0.28259277
-0.11077881
 0.05767822
 0.21820068
 0.36621094
 0.49652100
 0.60638428
 0.69427490
 0.75927734
 0.80047607
 0.81695557
 0.80932617
 0.77880859
 0.72662354
 0.65521240
 0.56854248
 0.47210693
 0.37109375
 0.26763916
 0.16296387
 0.05981445
-0.03692627
-0.12145996
-0.19195557
-0.24871826
-0.29144287
-0.31768799
-0.32409668
-0.30975342
-0.27862549
-0.23559570
-0.18249512
-0.11901855
-0.04516602
 0.03631592
 0.12084961
 0.20507813
 0.28747559
 0.36651611
 0.43884277
 0.50109863
 0.55023193
 0.58563232
 0.60699463
 0.61279297
 0.60058594
 0.56915283
 0.52062988
 0.45684814
 0.38024902
 0.29266357
 0.19561768
 0.09185791
-0.01617432
-0.12664795
-0.23742676
-0.34484863
-0.44525146
-0.53314209
-0.60668945
-0.66558838
-0.71044922
-0.74096680
-0.75592041
-0.75439453
-0.73669434
-0.70404053
-0.65765381
-0.59783936
-0.52490234
-0.44036865
-0.34698486
-0.24719238
-0.14282227
-0.03540039
 0.07263184
 0.17822266
 0.27832031
 0.37139893
 0.45501709
 0.52764893
 0.58563232
 0.62713623
 0.65124512
 0.65887451
 0.65002441
 0.62469482
 0.58288574
 0.52612305
 0.45715332
 0.37841797
 0.29113770
 0.19622803
 0.09613037
-0.00671387
-0.11047363
-0.21453857
-0.31677246
-0.41381836
-0.50018311
-0.57189941
-0.62744141
-0.66802979
-0.69335938
-0.70343018
-0.69702148
-0.67474365
-0.63751221
-0.58715820
-0.52398682
-0.45043945
-0.36895752
-0.28350830
-0.19683838
-0.10986328
-0.02441406
 0.05767822
 0.13366699
 0.20172119
 0.26031494
 0.30914307
 0.34790039
 0.37567139
 0.39245605
 0.39764404
 0.39215088
 0.37719727
 0.35400391
 0.32501221
 0.29266357
 0.25817871
 0.22216797
 0.18524170
 0.14862061
 0.11383057
 0.08178711
 0.05371094
 0.02929688
 0.00854492
-0.00976563
-0.02502441
-0.03814697
-0.04882813
-0.05737305
-0.06408691
-0.07019043
-0.07568359
-0.08087158
-0.08544922
-0.08880615
-0.09033203
-0.08972168
-0.08697510
-0.08239746
-0.07568359
-0.06683350
-0.05493164
-0.03936768
-0.02075195
 0.00122070
 0.02593994
 0.05249023
 0.08056641
 0.10894775
 0.13671875
 0.16265869
 0.18585205
 0.20416260
 0.21606445
 0.21972656
 0.21514893
 0.20172119
 0.17852783
 0.14465332
 0.09979248
 0.04486084
-0.01800537
-0.08666992
-0.16052246
-0.23864746
-0.31890869
-0.39794922
-0.47210693
-0.53833008
-0.59509277
-0.64117432
-0.67474365
-0.69396973
-0.69763184
-0.68542480
-0.65765381
-0.61340332
-0.55267334
-0.47637939
-0.38665771
-0.28656006
-0.17944336
-0.06774902
 0.04699707
 0.16204834
 0.27465820
 0.38146973
 0.47882080
 0.56304932
 0.63140869
 0.68176270
 0.71350098
 0.72692871
 0.72265625
 0.70068359
 0.66131592
 0.60577393
 0.53741455
 0.46020508
 0.37933350
 0.29724121
 0.21575928
 0.13580322
 0.06011963
-0.00793457
-0.06469727
-0.10772705
-0.13641357
-0.15075684
-0.15075684
-0.13732910
-0.11199951
-0.07537842
-0.02929688
 0.02502441
 0.08483887
 0.14617920
 0.20629883
 0.26306152
 0.31585693
 0.36315918
 0.40313721
 0.43365479
 0.45288086
 0.46112061
 0.45867920
 0.44586182
 0.42327881
 0.39123535
 0.35186768
 0.30639648
 0.25573730
 0.19927979
 0.13702393
 0.07080078
 0.00366211
-0.06164551
-0.12420654
-0.18554688
-0.24749756
-0.30975342
-0.36987305
-0.42449951
-0.47271729
-0.51544189
-0.55389404
-0.58898926
-0.62011719
-0.64666748
-0.66772461
-0.68328857
-0.69335938
-0.69793701
-0.69641113
-0.68817139
-0.67169189
-0.64605713
-0.61126709
-0.56793213
-0.51635742
-0.45654297
-0.38848877
-0.31280518
-0.23010254
-0.14282227
-0.05249023
 0.03967285
 0.13305664
 0.22552490
 0.31555176
 0.40161133
 0.48187256
 0.55480957
 0.61828613
 0.67077637
 0.71105957
 0.73913574
 0.75592041
 0.76080322
 0.75317383
 0.73303223
 0.70068359
 0.65643311
 0.60241699
 0.54107666
 0.47576904
 0.40893555
 0.34301758
 0.27893066
 0.21697998
 0.15899658
 0.10742188
 0.06500244
 0.03326416
 0.01251221
 0.00183105
 0.00000000
 0.00671387
 0.02105713
 0.04150391
 0.06683350
 0.09399414
 0.12084961
 0.14465332
 0.16357422
 0.17578125
 0.17974854
 0.17364502
 0.15472412
 0.12115479
 0.07263184
 0.00946045
-0.06805420
-0.15991211
-0.26611328
-0.38421631
-0.51147461
-0.64361572
-0.77728271
-0.90911865
-1.03515625
-1.15112305
-1.25274658
-1.33697510
-1.40075684
-1.44165039
-1.45629883
-1.44195557
-1.39709473
-1.32293701
-1.22131348
-1.09436035
-0.94390869
-0.77270508
-0.58441162
-0.38391113
-0.17547607
 0.03753662
 0.25024414
 0.45715332
 0.65216064
 0.82916260
 0.98480225
 1.11541748
 1.21856689
 1.29211426
 1.33331299
 1.34094238
 1.31622314
 1.26068115
 1.17675781
 1.06750488
 0.93627930
 0.78765869
 0.62805176
 0.46539307
 0.30578613
 0.15319824
 0.01007080
-0.12176514
-0.23834229
-0.33447266
-0.40435791
-0.44525146
-0.45654297
-0.44097900
-0.40130615
-0.34088135
-0.26367188
-0.17272949
-0.07202148
 0.03448486
 0.14221191
 0.24627686
 0.34118652
 0.42236328
 0.48614502
 0.53009033
 0.55175781
 0.54931641
 0.52093506
 0.46752930
 0.39062500
 0.29418945
 0.18127441
 0.05401611
-0.08544922
-0.23406982
-0.38665771
-0.53588867
-0.67474365
-0.79772949
-0.90087891
-0.98083496
-1.03546143
-1.06262207
-1.06231689
-1.03363037
-0.97747803
-0.89447021
-0.78582764
-0.65551758
-0.50811768
-0.34973145
-0.18493652
-0.01770020
 0.14831543
 0.30822754
 0.45593262
 0.58441162
 0.68817139
 0.76385498
 0.81054688
 0.82824707
 0.81634521
 0.77484131
 0.70373535
 0.60607910
 0.48767090
 0.35430908
 0.21087646
 0.06042480
-0.09399414
-0.24749756
-0.39184570
-0.51849365
-0.62042236
-0.69427490
-0.73944092
-0.75500488
-0.74066162
-0.69488525
-0.61798096
-0.51330566
-0.38452148
-0.23559570
-0.07019043
 0.10742188
 0.29205322
 0.47637939
 0.65521240
 0.82336426
 0.97595215
 1.10900879
 1.21795654
 1.29943848
 1.35162354
 1.37298584
 1.36352539
 1.32415771
 1.25640869
 1.16241455
 1.04431152
 0.90545654
 0.75012207
 0.58471680
 0.41595459
 0.24719238
 0.07904053
-0.08819580
-0.25177002
-0.40557861
-0.54290771
-0.65948486
-0.75500488
-0.83099365
-0.88745117
-0.92407227
-0.93963623
-0.93505859
-0.91217041
-0.87188721
-0.81695557
-0.74859619
-0.66955566
-0.58319092
-0.49102783
-0.39642334
-0.30151367
-0.21026611
-0.12542725
-0.04882813
 0.01831055
 0.07476807
 0.12084961
 0.15594482
 0.18035889
 0.19409180
 0.19653320
 0.18890381
 0.17211914
 0.14923096
 0.12176514
 0.09155273
 0.05920410
 0.02532959
-0.00915527
-0.04272461
-0.07415771
-0.10223389
-0.12664795
-0.14678955
-0.16265869
-0.17425537
-0.18127441
-0.18371582
-0.18188477
-0.17639160
-0.16815186
-0.15838623
-0.14770508
-0.13610840
-0.12298584
-0.10803223
-0.09094238
-0.07110596
-0.04882813
-0.02410889
 0.00396729
 0.03601074
 0.07354736
 0.11718750
 0.16571045
 0.21850586
 0.27496338
 0.33386230
 0.39428711
 0.45440674
 0.51208496
 0.56549072
 0.61187744
 0.64971924
 0.67687988
 0.69213867
 0.69458008
 0.68389893
 0.65917969
 0.61981201
 0.56365967
 0.49133301
 0.40466309
 0.30578613
 0.19683838
 0.07751465
-0.05249023
-0.19165039
-0.33630371
-0.48126221
-0.62072754
-0.75103760
-0.86944580
-0.97351074
-1.06109619
-1.12945557
-1.17614746
-1.19934082
-1.19842529
-1.17309570
-1.12457275
-1.05438232
-0.96405029
-0.85479736
-0.72814941
-0.58624268
-0.43395996
-0.27496338
-0.11413574
 0.04547119
 0.20050049
 0.34729004
 0.48187256
 0.59997559
 0.69793701
 0.77209473
 0.82061768
 0.84381104
 0.84228516
 0.81695557
 0.76934814
 0.70068359
 0.61431885
 0.51483154
 0.40771484
 0.29663086
 0.18463135
 0.07476807
-0.02899170
-0.12359619
-0.20599365
-0.27526855
-0.32958984
-0.36621094
-0.38269043
-0.37811279
-0.35491943
-0.31677246
-0.26702881
-0.20874023
-0.14312744
-0.07263184
 0.00030518
 0.07171631
 0.13732910
 0.19409180
 0.23956299
 0.27221680
 0.29174805
 0.29754639
 0.28869629
 0.26550293
 0.22888184
 0.18005371
 0.12084961
 0.05493164
-0.01373291
-0.08148193
-0.14678955
-0.20904541
-0.26794434
-0.31982422
-0.36132813
-0.38909912
-0.40252686
-0.40344238
-0.39184570
-0.36834717
-0.33233643
-0.28503418
-0.22888184
-0.16571045
-0.09674072
-0.02288818
 0.05432129
 0.13214111
 0.20904541
 0.28320313
 0.35339355
 0.41748047
 0.47180176
 0.51452637
 0.54412842
 0.56152344
 0.56732178
 0.56152344
 0.54321289
 0.51269531
 0.47027588
 0.41870117
 0.36010742
 0.29541016
 0.22460938
 0.14770508
 0.06713867
-0.01464844
-0.09521484
-0.17425537
-0.25115967
-0.32501221
-0.39154053
-0.44769287
-0.49133301
-0.52154541
-0.53894043
-0.54260254
-0.53253174
-0.50811768
-0.47027588
-0.41961670
-0.35797119
-0.28625488
-0.20629883
-0.12054443
-0.03143311
 0.05889893
 0.14862061
 0.23620605
 0.31921387
 0.39550781
 0.46264648
 0.51818848
 0.55938721
 0.58471680
 0.59326172
 0.58471680
 0.55938721
 0.51757813
 0.46081543
 0.38970947
 0.30609131
 0.21148682
 0.10894775
 0.00122070
-0.10864258
-0.21728516
-0.32104492
-0.41656494
-0.49987793
-0.56732178
-0.61737061
-0.64910889
-0.66223145
-0.65582275
-0.63079834
-0.58807373
-0.52917480
-0.45623779
-0.37078857
-0.27648926
-0.17639160
-0.07476807
 0.02502441
 0.12084961
 0.21026611
 0.29083252
 0.36010742
 0.41503906
 0.45410156
 0.47576904
 0.47943115
 0.46508789
 0.43457031
 0.39031982
 0.33508301
 0.27099609
 0.19958496
 0.12298584
 0.04516602
-0.02929688
-0.09704590
-0.15502930
-0.20172119
-0.23620605
-0.25695801
-0.26306152
-0.25421143
-0.23101807
-0.19500732
-0.14678955
-0.08911133
-0.02441406
 0.04394531
 0.11352539
 0.18218994
 0.24841309
 0.30975342
 0.36315918
 0.40557861
 0.43487549
 0.45074463
 0.45257568
 0.44006348
 0.41320801
 0.37353516
 0.32348633
 0.26489258
 0.19927979
 0.12756348
 0.05218506
-0.02288818
-0.09460449
-0.16052246
-0.22033691
-0.27404785
-0.32012939
-0.35675049
-0.38299561
-0.39794922
-0.40344238
-0.40100098
-0.39245605
-0.37841797
-0.36010742
-0.33782959
-0.31372070
-0.29052734
-0.27008057
-0.25299072
-0.23956299
-0.23071289
-0.22766113
-0.23010254
-0.23773193
-0.24871826
-0.26367188
-0.28289795
-0.30517578
-0.32775879
-0.34606934
-0.35919189
-0.36621094
-0.36773682
-0.36102295
-0.34393311
-0.31524658
-0.27709961
-0.23193359
-0.18005371
-0.11993408
-0.05096436
 0.02502441
 0.10437012
 0.18493652
 0.26519775
 0.34484863
 0.42175293
 0.49407959
 0.55999756
 0.61737061
 0.66497803
 0.70159912
 0.72570801
 0.73730469
 0.73730469
 0.72601318
 0.70434570
 0.67230225
 0.63110352
 0.58166504
 0.52612305
 0.46661377
 0.40557861
 0.34545898
 0.28747559
 0.23132324
 0.17730713
 0.12603760
 0.07965088
 0.03936768
 0.00488281
-0.02593994
-0.05371094
-0.07934570
-0.10314941
-0.12603760
-0.14862061
-0.17150879
-0.19470215
-0.21911621
-0.24688721
-0.27954102
-0.31616211
-0.35400391
-0.39001465
-0.42266846
-0.45227051
-0.47973633
-0.50384521
-0.52337646
-0.53619385
-0.54077148
-0.53741455
-0.52612305
-0.50689697
-0.47882080
-0.44189453
-0.39581299
-0.34271240
-0.28503418
-0.22644043
-0.16845703
-0.11169434
-0.05645752
-0.00488281
 0.04119873
 0.07965088
 0.10894775
 0.13000488
 0.14221191
 0.14617920
 0.14221191
 0.13061523
 0.11260986
 0.08911133
 0.06164551
 0.03112793
 0.00061035
-0.02777100
-0.05218506
-0.07141113
-0.08483887
-0.09124756
-0.08911133
-0.07629395
-0.05126953
-0.01434326
 0.03448486
 0.09399414
 0.16235352
 0.23803711
 0.31982422
 0.40588379
 0.49346924
 0.57922363
 0.65887451
 0.72875977
 0.78643799
 0.83038330
 0.85968018
 0.87219238
 0.86669922
 0.84228516
 0.79833984
 0.73577881
 0.65490723
 0.55847168
 0.45043945
 0.33447266
 0.21362305
 0.08850098
-0.04058838
-0.17089844
-0.29724121
-0.41259766
-0.51269531
-0.59448242
-0.65826416
-0.70312500
-0.72814941
-0.73242188
-0.71655273
-0.68145752
-0.63049316
-0.56671143
-0.49285889
-0.41290283
-0.32989502
-0.24719238
-0.16845703
-0.09765625
-0.03784180
 0.00793457
 0.03845215
 0.05310059
 0.05126953
 0.03356934
 0.00122070
-0.04364014
-0.09918213
-0.16418457
-0.23742676
-0.31463623
-0.39093018
-0.46051025
-0.51910400
-0.56488037
-0.59753418
-0.61492920
-0.61492920
-0.59570313
-0.55694580
-0.49987793
-0.42633057
-0.33874512
-0.24017334
-0.13336182
-0.02136230
 0.09277344
 0.20538330
 0.31280518
 0.41046143
 0.49530029
 0.56427002
 0.61614990
 0.64971924
 0.66406250
 0.65795898
 0.63201904
 0.58715820
 0.52581787
 0.45257568
 0.37078857
 0.28350830
 0.19226074
 0.09887695
 0.00701904
-0.07751465
-0.14953613
-0.20507813
-0.24200439
-0.26062012
-0.26000977
-0.23956299
-0.19866943
-0.13702393
-0.05676270
 0.03875732
 0.14495850
 0.25756836
 0.37200928
 0.48370361
 0.58746338
 0.67779541
 0.74890137
 0.79711914
 0.81939697
 0.81390381
 0.77880859
 0.71319580
 0.61859131
 0.49896240
 0.35888672
 0.20050049
 0.02471924
-0.16540527
-0.36285400
-0.55664063
-0.73638916
-0.89599609
-1.03302002
-1.14471436
-1.22619629
-1.27227783
-1.27990723
-1.25000000
-1.18438721
-1.08428955
-0.95214844
-0.79101563
-0.60760498
-0.40893555
-0.20050049
 0.01251221
 0.22460938
 0.42816162
 0.61523438
 0.77911377
 0.91461182
 1.01745605
 1.08459473
 1.11419678
 1.10626221
 1.06079102
 0.97778320
 0.86059570
 0.71533203
 0.54992676
 0.37109375
 0.18188477
-0.01647949
-0.22003174
-0.41931152
-0.60241699
-0.76019287
-0.88775635
-0.98388672
-1.04614258
-1.07238770
-1.06018066
-1.00891113
-0.92010498
-0.79650879
-0.64331055
-0.46691895
-0.27343750
-0.06805420
 0.14434814
 0.35705566
 0.56152344
 0.74798584
 0.90881348
 1.03912354
 1.13647461
 1.19842529
 1.22222900
 1.20697021
 1.15386963
 1.06323242
 0.93841553
 0.78369141
 0.60821533
 0.41992188
 0.22491455
 0.02502441
-0.17700195
-0.37322998
-0.55236816
-0.70281982
-0.81970215
-0.90179443
-0.95031738
-0.96435547
-0.94299316
-0.88653564
-0.79742432
-0.68054199
-0.54138184
-0.38726807
-0.22521973
-0.06164551
 0.09765625
 0.24932861
 0.38757324
 0.50628662
 0.59906006
 0.66253662
 0.69580078
 0.69824219
 0.67047119
 0.61309814
 0.52978516
 0.42541504
 0.30487061
 0.17181396
 0.02807617
-0.12207031
-0.27160645
-0.41259766
-0.53802490
-0.64361572
-0.72570801
-0.78216553
-0.81085205
-0.80932617
-0.77850342
-0.71960449
-0.63537598
-0.53009033
-0.40771484
-0.27313232
-0.13092041
 0.01464844
 0.15869141
 0.29632568
 0.42114258
 0.52764893
 0.61157227
 0.67077637
 0.70404053
 0.71075439
 0.68847656
 0.63690186
 0.55816650
 0.45684814
 0.33905029
 0.20843506
 0.06683350
-0.08453369
-0.24169922
-0.39764404
-0.54321289
-0.67169189
-0.77758789
-0.85815430
-0.91125488
-0.93536377
-0.92956543
-0.89416504
-0.83007813
-0.73913574
-0.62377930
-0.48828125
-0.33813477
-0.17852783
-0.01403809
 0.15167236
 0.31494141
 0.47058105
 0.61218262
 0.73486328
 0.83587646
 0.91400146
 0.96862793
 0.99853516
 1.00402832
 0.98510742
 0.94390869
 0.88226318
 0.80230713
 0.70678711
 0.60028076
 0.48828125
 0.37658691
 0.26824951
 0.16357422
 0.06256104
-0.03082275
-0.11169434
-0.17608643
-0.22460938
-0.26153564
-0.29022217
-0.30914307
-0.31616211
-0.31005859
-0.29449463
-0.27526855
-0.25665283
-0.23956299
-0.22369385
-0.20965576
-0.19805908
-0.19073486
-0.18768311
-0.18920898
-0.19531250
-0.20690918
-0.22338867
-0.24414063
-0.26824951
-0.29541016
-0.32348633
-0.34973145
-0.37109375
-0.38574219
-0.39428711
-0.39672852
-0.39154053
-0.37719727
-0.35217285
-0.31860352
-0.27862549
-0.23498535
-0.18707275
-0.13427734
-0.07720947
-0.01892090
 0.03784180
 0.09094238
 0.13977051
 0.18341064
 0.22155762
 0.25299072
 0.27709961
 0.29327393
 0.30181885
 0.30334473
 0.29846191
 0.28717041
 0.26977539
 0.24627686
 0.21728516
 0.18402100
 0.14801025
 0.11138916
 0.07629395
 0.04425049
 0.01586914
-0.00793457
-0.02685547
-0.03997803
-0.04638672
-0.04516602
-0.03601074
-0.01953125
 0.00305176
 0.02960205
 0.05889893
 0.09063721
 0.12420654
 0.15869141
 0.19287109
 0.22491455
 0.25390625
 0.28076172
 0.30548096
 0.32775879
 0.34637451
 0.36010742
 0.36773682
 0.36926270
 0.36407471
 0.35217285
 0.33264160
 0.30670166
 0.27496338
 0.23681641
 0.19073486
 0.13610840
 0.07415771
 0.00762939
-0.06072998
-0.13092041
-0.20355225
-0.27862549
-0.35369873
-0.42510986
-0.48950195
-0.54595947
-0.59478760
-0.63537598
-0.66589355
-0.68450928
-0.68969727
-0.68145752
-0.65917969
-0.62286377
-0.57220459
-0.50842285
-0.43365479
-0.35003662
-0.25878906
-0.16296387
-0.06439209
 0.03265381
 0.12573242
 0.21118164
 0.28686523
 0.35034180
 0.39978027
 0.43365479
 0.45104980
 0.45227051
 0.43792725
 0.40954590
 0.36926270
 0.31982422
 0.26336670
 0.20141602
 0.13580322
 0.06866455
 0.00335693
-0.05615234
-0.10650635
-0.14587402
-0.17303467
-0.18707275
-0.18798828
-0.17547607
-0.14984131
-0.11108398
-0.05950928
 0.00305176
 0.07385254
 0.14923096
 0.22583008
 0.30059814
 0.37231445
 0.43762207
 0.49316406
 0.53527832
 0.56213379
 0.57373047
 0.56976318
 0.54992676
 0.51452637
 0.46539307
 0.40588379
 0.33782959
 0.26184082
 0.17791748
 0.08911133
 0.00000000
-0.08483887
-0.16387939
-0.23834229
-0.30731201
-0.36743164
-0.41412354
-0.44464111
-0.45898438
-0.46020508
-0.44860840
-0.42480469
-0.38848877
-0.34210205
-0.28930664
-0.23376465
-0.17791748
-0.12420654
-0.07507324
-0.03356934
-0.00183105
 0.01892090
 0.02716064
 0.02136230
 0.00122070
-0.03265381
-0.07934570
-0.13702393
-0.20568848
-0.28259277
-0.36468506
-0.44677734
-0.52490234
-0.59661865
-0.66009521
-0.71258545
-0.75073242
-0.77087402
-0.77178955
-0.75317383
-0.71502686
-0.65582275
-0.57617188
-0.47698975
-0.36193848
-0.23437500
-0.09796143
 0.04394531
 0.18829346
 0.33264160
 0.47241211
 0.60333252
 0.72113037
 0.82183838
 0.90301514
 0.96313477
 1.00128174
 1.01593018
 1.00799561
 0.97869873
 0.92956543
 0.86181641
 0.77697754
 0.67810059
 0.56915283
 0.45501709
 0.33874512
 0.22216797
 0.10711670
-0.00366211
-0.10742188
-0.20080566
-0.28167725
-0.34759521
-0.39733887
-0.42968750
-0.44464111
-0.44281006
-0.42572021
-0.39337158
-0.34729004
-0.29022217
-0.22674561
-0.15930176
-0.09002686
-0.01892090
 0.05157471
 0.11810303
 0.17730713
 0.22613525
 0.26367188
 0.28900146
 0.30273438
 0.30426025
 0.29449463
 0.27343750
 0.24047852
 0.19500732
 0.13732910
 0.07049561
-0.00152588
-0.07568359
-0.15075684
-0.22735596
-0.30426025
-0.37780762
-0.44403076
-0.49926758
-0.54290771
-0.57586670
-0.59814453
-0.60943604
-0.60852051
-0.59570313
-0.57250977
-0.53985596
-0.49865723
-0.44860840
-0.39093018
-0.32775879
-0.26092529
-0.19165039
-0.11962891
-0.04547119
 0.03021240
 0.10559082
 0.17944336
 0.25177002
 0.32226563
 0.39031982
 0.45440674
 0.51422119
 0.56854248
 0.61798096
 0.66131592
 0.69854736
 0.72875977
 0.75134277
 0.76629639
 0.77209473
 0.76843262
 0.75500488
 0.73272705
 0.70190430
 0.66223145
 0.61218262
 0.55206299
 0.48339844
 0.40710449
 0.32470703
 0.23651123
 0.14343262
 0.04608154
-0.05401611
-0.15625000
-0.25970459
-0.36193848
-0.45928955
-0.54809570
-0.62622070
-0.69335938
-0.74859619
-0.79101563
-0.81848145
-0.82946777
-0.82397461
-0.80230713
-0.76538086
-0.71350098
-0.64666748
-0.56640625
-0.47515869
-0.37506104
-0.27008057
-0.16326904
-0.05767822
 0.04394531
 0.14007568
 0.22735596
 0.30334473
 0.36560059
 0.41229248
 0.44189453
 0.45318604
 0.44647217
 0.42266846
 0.38360596
 0.33142090
 0.26672363
 0.19073486
 0.10559082
 0.01525879
-0.07629395
-0.16662598
-0.25268555
-0.33203125
-0.40039063
-0.45440674
-0.49133301
-0.51147461
-0.51422119
-0.49835205
-0.46386719
-0.41198730
-0.34545898
-0.26794434
-0.18157959
-0.08819580
 0.00946045
 0.10742188
 0.20233154
 0.29113770
 0.37170410
 0.44158936
 0.49774170
 0.53833008
 0.56243896
 0.56854248
 0.55664063
 0.52612305
 0.47973633
 0.42022705
 0.35034180
 0.27099609
 0.18310547
 0.08941650
-0.00671387
-0.10070801
-0.19012451
-0.27343750
-0.34729004
-0.40710449
-0.44982910
-0.47332764
-0.47912598
-0.46752930
-0.43792725
-0.39093018
-0.32806396
-0.25360107
-0.17181396
-0.08422852
 0.00854492
 0.10437012
 0.19958496
 0.29022217
 0.37292480
 0.44555664
 0.50628662
 0.55328369
 0.58624268
 0.60363770
 0.60516357
 0.58959961
 0.55603027
 0.50720215
 0.44647217
 0.37750244
 0.30059814
 0.21606445
 0.12573242
 0.03265381
-0.05920410
-0.14709473
-0.23071289
-0.30883789
-0.37841797
-0.43548584
-0.47882080
-0.50964355
-0.52856445
-0.53619385
-0.53161621
-0.51513672
-0.48858643
-0.45379639
-0.41137695
-0.36193848
-0.30731201
-0.25054932
-0.19409180
-0.13885498
-0.08453369
-0.03143311
 0.01953125
 0.06591797
 0.10711670
 0.14221191
 0.17089844
 0.19226074
 0.20538330
 0.21148682
 0.21118164
 0.20599365
 0.19531250
 0.17974854
 0.15899658
 0.13397217
 0.10681152
 0.07781982
 0.04882813
 0.02014160
-0.00732422
-0.03326416
-0.05676270
-0.07751465
-0.09460449
-0.10681152
-0.11505127
-0.11901855
-0.11871338
-0.11413574
-0.10437012
-0.08972168
-0.07019043
-0.04638672
-0.01953125
 0.00976563
 0.04028320
 0.07080078
 0.10070801
 0.13061523
 0.15930176
 0.18676758
 0.21148682
 0.23254395
 0.24993896
 0.26397705
 0.27435303
 0.28137207
 0.28472900
 0.28381348
 0.27862549
 0.26885986
 0.25451660
 0.23590088
 0.21362305
 0.18676758
 0.15563965
 0.11932373
 0.07873535
 0.03570557
-0.00823975
-0.05187988
-0.09552002
-0.13763428
-0.17730713
-0.21331787
-0.24719238
-0.27954102
-0.30944824
-0.33416748
-0.35095215
-0.35919189
-0.36102295
-0.35797119
-0.34881592
-0.33264160
-0.30944824
-0.28167725
-0.25238037
-0.22216797
-0.19012451
-0.15441895
-0.11566162
-0.07598877
-0.03814697
-0.00274658
 0.02990723
 0.05981445
 0.08605957
 0.10833740
 0.12664795
 0.14038086
 0.14953613
 0.15289307
 0.14984131
 0.14160156
 0.12878418
 0.11169434
 0.08941650
 0.06164551
 0.02899170
-0.00732422
-0.04608154
-0.08575439
-0.12573242
-0.16418457
-0.19989014
-0.23254395
-0.26306152
-0.29144287
-0.31494141
-0.32867432
-0.32836914
-0.31463623
-0.29083252
-0.26062012
-0.22430420
-0.17852783
-0.12207031
-0.05554199
 0.01770020
 0.09460449
 0.17395020
 0.25543213
 0.33691406
 0.41534424
 0.48828125
 0.55297852
 0.60913086
 0.65429688
 0.68725586
 0.70648193
 0.71197510
 0.70434570
 0.68237305
 0.64483643
 0.59173584
 0.52520752
 0.44860840
 0.36529541
 0.27648926
 0.18280029
 0.08636475
-0.01037598
-0.10467529
-0.19439697
-0.27740479
-0.35064697
-0.41107178
-0.45593262
-0.48431396
-0.49774170
-0.49621582
-0.47912598
-0.44586182
-0.39794922
-0.33874512
-0.27313232
-0.20416260
-0.13336182
-0.06103516
 0.01037598
 0.07690430
 0.13397217
 0.17822266
 0.20721436
 0.22003174
 0.21545410
 0.19287109
 0.15258789
 0.09552002
 0.02288818
-0.06439209
-0.16510010
-0.27648926
-0.39398193
-0.51086426
-0.62194824
-0.72418213
-0.81604004
-0.89416504
-0.95458984
-0.99304199
-1.00646973
-0.99548340
-0.96069336
-0.90240479
-0.82031250
-0.71441650
-0.58715820
-0.44250488
-0.28503418
-0.11840820
 0.05340576
 0.22735596
 0.39916992
 0.56457520
 0.71838379
 0.85571289
 0.97229004
 1.06567383
 1.13433838
 1.17767334
 1.19598389
 1.18957520
 1.15844727
 1.10443115
 1.02966309
 0.93688965
 0.82885742
 0.71014404
 0.58624268
 0.46234131
 0.34210205
 0.22705078
 0.11810303
 0.01708984
-0.07171631
-0.14495850
-0.20019531
-0.23742676
-0.25848389
-0.26397705
-0.25573730
-0.23406982
-0.20019531
-0.15533447
-0.10284424
-0.04608154
 0.01129150
 0.06652832
 0.11779785
 0.16326904
 0.20080566
 0.22827148
 0.24322510
 0.24444580
 0.23193359
 0.20568848
 0.16632080
 0.11444092
 0.05187988
-0.01892090
-0.09735107
-0.18280029
-0.27404785
-0.36743164
-0.45837402
-0.54321289
-0.62011719
-0.68786621
-0.74584961
-0.79162598
-0.82275391
-0.83831787
-0.83892822
-0.82550049
-0.79833984
-0.75805664
-0.70526123
-0.64086914
-0.56640625
-0.48309326
-0.39367676
-0.29998779
-0.20477295
-0.10986328
-0.01739502
 0.07202148
 0.15747070
 0.23773193
 0.31127930
 0.37567139
 0.42999268
 0.47302246
 0.50506592
 0.52642822
 0.53771973
 0.53833008
 0.52856445
 0.50933838
 0.48217773
 0.44799805
 0.40924072
 0.36651611
 0.32104492
 0.27435303
 0.22766113
 0.18157959
 0.13885498
 0.10040283
 0.06835938
 0.04333496
 0.02624512
 0.01708984
 0.01678467
 0.02532959
 0.04333496
 0.07019043
 0.10437012
 0.14465332
 0.18920898
 0.23681641
 0.28717041
 0.33905029
 0.38940430
 0.43518066
 0.47332764
 0.50140381
 0.51879883
 0.52551270
 0.52032471
 0.50170898
 0.46875000
 0.42083740
 0.35888672
 0.28350830
 0.19653320
 0.09918213
-0.00732422
-0.12207031
-0.24353027
-0.36895752
-0.49468994
-0.61645508
-0.73059082
-0.83496094
-0.92773438
-1.00799561
-1.07330322
-1.12213135
-1.15264893
-1.16394043
-1.15570068
-1.12762451
-1.08093262
-1.01654053
-0.93597412
-0.84106445
-0.73333740
-0.61492920
-0.48950195
-0.35980225
-0.22949219
-0.10192871
 0.02044678
 0.13610840
 0.24383545
 0.34118652
 0.42633057
 0.49652100
 0.55145264
 0.59112549
 0.61645508
 0.62744141
 0.62500000
 0.60913086
 0.58166504
 0.54412842
 0.49926758
 0.44891357
 0.39672852
 0.34515381
 0.29632568
 0.25085449
 0.20843506
 0.17028809
 0.13885498
 0.11596680
 0.10253906
 0.09796143
 0.10162354
 0.11260986
 0.13061523
 0.15472412
 0.18310547
 0.21423340
 0.24688721
 0.27954102
 0.31066895
 0.33874512
 0.36193848
 0.37994385
 0.39123535
 0.39428711
 0.38787842
 0.37231445
 0.34881592
 0.31829834
 0.28167725
 0.23925781
 0.19165039
 0.13916016
 0.08300781
 0.02410889
-0.03540039
-0.09338379
-0.14770508
-0.19775391
-0.24475098
-0.28900146
-0.32928467
-0.36254883
-0.38665771
-0.40191650
-0.41015625
-0.41290283
-0.41046143
-0.40283203
-0.39123535
-0.37658691
-0.35888672
-0.33782959
-0.31372070
-0.28900146
-0.26672363
-0.24810791
-0.23101807
-0.21392822
-0.19531250
-0.17639160
-0.15869141
-0.14190674
-0.12542725
-0.10864258
-0.09124756
-0.07415771
-0.05645752
-0.03906250
-0.02166748
-0.00457764
 0.01190186
 0.02838135
 0.04425049
 0.05889893
 0.07202148
 0.08209229
 0.08941650
 0.09429932
 0.09704590
 0.09765625
 0.09521484
 0.09002686
 0.08209229
 0.07049561
 0.05676270
 0.04089355
 0.02471924
 0.00915527
-0.00518799
-0.01892090
-0.03143311
-0.04180908
-0.04882813
-0.05096436
-0.04760742
-0.03875732
-0.02471924
-0.00579834
 0.01861572
 0.04882813
 0.08422852
 0.12420654
 0.16723633
 0.21301270
 0.26031494
 0.30853271
 0.35675049
 0.40344238
 0.44677734
 0.48583984
 0.51849365
 0.54351807
 0.55908203
 0.56488037
 0.55938721
 0.54229736
 0.51269531
 0.47149658
 0.41931152
 0.35675049
 0.28503418
 0.20385742
 0.11535645
 0.02075195
-0.07751465
-0.17852783
-0.27984619
-0.37841797
-0.47027588
-0.55175781
-0.62072754
-0.67718506
-0.72143555
-0.75134277
-0.76599121
-0.76385498
-0.74584961
-0.71350098
