# Supplementary material for: Dataset for time-lapse ultrasonic tomography of a granite slab under uniaxial compression test
Source: Data Brief. 2018 Aug 30;20:614–6. doi: 10.1016/j.dib.2018.08.151 (PMC6128094; doi:10.1016/j.dib.2018.08.151)
Supplement: Supplementary file 2 — Supplementary material [file mmc2.zip › data/Ultrasonic_Tomo_data/Stage_1_0kn/Force_0kn_10_14_21858840.txt]

SOURCE FILE NAME: D:\ct_20141122\ct201411221m100v0kn_sh_14_17_a0.TDA
DATE: Saturday, November 22, 2014
TIME: 11:28:06
SAMPLE INTERVAL (Seconds):   0.0000001000
SIGNAL UNITS: volts
TIME UNITS: Seconds
DATA TYPE: WAVEFORM
NUMBER OF DATA POINTS PER WAVEFORM: 1024
CHANNEL NUMBER: 10
HIT NUMBER: 1
TIME OF TEST:  21.8588400000

-0.00152588
-0.00091553
-0.00030518
 0.00030518
 0.00061035
 0.00061035
 0.00061035
 0.00061035
 0.00000000
-0.00061035
-0.00152588
-0.00213623
-0.00183105
-0.00091553
 0.00000000
 0.00030518
 0.00030518
-0.00061035
-0.00122070
-0.00152588
-0.00122070
-0.00030518
 0.00061035
 0.00091553
 0.00091553
 0.00061035
 0.00000000
-0.00030518
-0.00061035
-0.00030518
 0.00000000
 0.00000000
-0.00030518
-0.00030518
 0.00030518
 0.00091553
 0.00122070
 0.00091553
-0.00061035
-0.00213623
-0.00335693
-0.00335693
-0.00274658
-0.00183105
-0.00091553
-0.00091553
-0.00091553
-0.00152588
-0.00183105
-0.00183105
-0.00152588
-0.00122070
-0.00091553
-0.00061035
-0.00061035
-0.00061035
-0.00061035
-0.00091553
-0.00122070
-0.00152588
-0.00213623
-0.00213623
-0.00213623
-0.00152588
-0.00122070
-0.00061035
-0.00091553
-0.00152588
-0.00213623
-0.00244141
-0.00183105
-0.00091553
 0.00030518
 0.00030518
 0.00000000
-0.00091553
-0.00122070
-0.00122070
-0.00152588
-0.00152588
-0.00213623
-0.00244141
-0.00244141
-0.00213623
-0.00122070
-0.00030518
 0.00030518
 0.00000000
-0.00091553
-0.00213623
-0.00274658
-0.00274658
-0.00183105
-0.00061035
 0.00000000
-0.00030518
-0.00091553
-0.00152588
-0.00152588
-0.00122070
-0.00061035
-0.00030518
 0.00000000
 0.00000000
 0.00000000
-0.00030518
-0.00091553
-0.00183105
-0.00274658
-0.00335693
-0.00366211
-0.00335693
-0.00244141
-0.00122070
-0.00030518
 0.00030518
 0.00000000
-0.00091553
-0.00152588
-0.00152588
-0.00152588
-0.00091553
-0.00061035
-0.00091553
-0.00122070
-0.00152588
-0.00152588
-0.00152588
-0.00152588
-0.00152588
-0.00213623
-0.00244141
-0.00274658
-0.00274658
-0.00213623
-0.00152588
-0.00122070
-0.00152588
-0.00213623
-0.00305176
-0.00335693
-0.00274658
-0.00183105
-0.00091553
-0.00061035
-0.00061035
-0.00122070
-0.00183105
-0.00213623
-0.00183105
-0.00122070
-0.00091553
-0.00091553
-0.00091553
-0.00091553
-0.00061035
-0.00030518
-0.00061035
-0.00091553
-0.00152588
-0.00152588
-0.00122070
-0.00030518
 0.00030518
 0.00091553
 0.00091553
 0.00091553
 0.00061035
 0.00030518
 0.00000000
 0.00061035
 0.00122070
 0.00152588
 0.00122070
 0.00030518
-0.00061035
-0.00091553
-0.00091553
-0.00061035
-0.00061035
-0.00091553
-0.00091553
-0.00061035
 0.00061035
 0.00183105
 0.00274658
 0.00305176
 0.00244141
 0.00152588
 0.00061035
 0.00000000
-0.00030518
 0.00030518
 0.00122070
 0.00152588
 0.00122070
 0.00061035
 0.00030518
 0.00030518
 0.00091553
 0.00091553
 0.00061035
 0.00000000
-0.00030518
 0.00000000
 0.00000000
 0.00000000
-0.00061035
-0.00122070
-0.00122070
-0.00061035
 0.00000000
 0.00091553
 0.00152588
 0.00183105
 0.00183105
 0.00152588
 0.00091553
 0.00000000
-0.00030518
-0.00030518
 0.00000000
 0.00030518
 0.00000000
-0.00061035
-0.00122070
-0.00122070
-0.00091553
-0.00061035
-0.00030518
-0.00030518
-0.00061035
-0.00030518
 0.00030518
 0.00122070
 0.00183105
 0.00183105
 0.00122070
 0.00030518
-0.00061035
-0.00091553
-0.00091553
-0.00091553
-0.00091553
-0.00091553
-0.00122070
-0.00183105
-0.00183105
-0.00152588
-0.00091553
 0.00000000
 0.00061035
 0.00091553
 0.00091553
 0.00091553
 0.00061035
 0.00030518
-0.00030518
-0.00122070
-0.00183105
-0.00183105
-0.00152588
-0.00061035
 0.00030518
 0.00091553
 0.00122070
 0.00091553
 0.00030518
-0.00030518
-0.00091553
-0.00122070
-0.00122070
-0.00122070
-0.00152588
-0.00213623
-0.00213623
-0.00183105
-0.00091553
-0.00030518
-0.00030518
-0.00061035
-0.00061035
-0.00030518
 0.00061035
 0.00091553
 0.00091553
 0.00030518
-0.00091553
-0.00213623
-0.00274658
-0.00335693
-0.00335693
-0.00305176
-0.00274658
-0.00244141
-0.00244141
-0.00244141
-0.00274658
-0.00213623
-0.00183105
-0.00152588
-0.00152588
-0.00152588
-0.00122070
-0.00091553
-0.00061035
-0.00122070
-0.00183105
-0.00244141
-0.00274658
-0.00244141
-0.00213623
-0.00183105
-0.00122070
-0.00091553
-0.00030518
-0.00061035
-0.00091553
-0.00122070
-0.00091553
-0.00030518
 0.00030518
 0.00030518
 0.00000000
-0.00030518
-0.00030518
-0.00030518
-0.00030518
-0.00091553
-0.00122070
-0.00152588
-0.00122070
-0.00030518
 0.00061035
 0.00122070
 0.00122070
 0.00061035
-0.00030518
-0.00152588
-0.00213623
-0.00213623
-0.00213623
-0.00152588
-0.00152588
-0.00122070
-0.00122070
-0.00122070
-0.00122070
-0.00061035
 0.00030518
 0.00061035
 0.00061035
 0.00030518
 0.00000000
-0.00030518
-0.00091553
-0.00152588
-0.00274658
-0.00366211
-0.00396729
-0.00335693
-0.00244141
-0.00152588
-0.00091553
-0.00061035
-0.00030518
 0.00000000
 0.00000000
 0.00000000
-0.00030518
-0.00030518
-0.00030518
 0.00000000
 0.00000000
 0.00000000
-0.00030518
-0.00030518
-0.00061035
-0.00061035
-0.00091553
-0.00152588
-0.00152588
-0.00091553
 0.00030518
 0.00091553
 0.00091553
 0.00030518
-0.00091553
-0.00183105
-0.00183105
-0.00152588
-0.00122070
-0.00122070
-0.00122070
-0.00122070
-0.00091553
-0.00091553
-0.00061035
 0.00000000
 0.00061035
 0.00122070
 0.00183105
 0.00213623
 0.00183105
 0.00152588
 0.00030518
-0.00091553
-0.00183105
-0.00244141
-0.00213623
-0.00152588
-0.00061035
 0.00030518
 0.00091553
 0.00122070
 0.00152588
 0.00183105
 0.00183105
 0.00213623
 0.00213623
 0.00183105
 0.00091553
-0.00030518
-0.00122070
-0.00183105
-0.00213623
-0.00213623
-0.00274658
-0.00335693
-0.00335693
-0.00274658
-0.00152588
-0.00030518
 0.00061035
 0.00122070
 0.00091553
 0.00000000
-0.00091553
-0.00183105
-0.00213623
-0.00183105
-0.00152588
-0.00122070
-0.00122070
-0.00152588
-0.00152588
-0.00122070
-0.00091553
-0.00061035
-0.00030518
-0.00030518
 0.00000000
 0.00000000
 0.00000000
-0.00061035
-0.00152588
-0.00213623
-0.00274658
-0.00274658
-0.00244141
-0.00183105
-0.00122070
-0.00061035
-0.00030518
-0.00030518
-0.00061035
-0.00091553
-0.00061035
-0.00030518
 0.00000000
 0.00000000
-0.00061035
-0.00122070
-0.00152588
-0.00183105
-0.00213623
-0.00244141
-0.00305176
-0.00366211
-0.00335693
-0.00213623
-0.00091553
 0.00061035
 0.00183105
 0.00213623
 0.00183105
 0.00061035
-0.00061035
-0.00122070
-0.00122070
-0.00091553
-0.00091553
-0.00152588
-0.00213623
-0.00274658
-0.00274658
-0.00213623
-0.00183105
-0.00152588
-0.00122070
-0.00061035
-0.00030518
-0.00030518
-0.00061035
-0.00091553
-0.00183105
-0.00274658
-0.00335693
-0.00366211
-0.00274658
-0.00183105
-0.00091553
-0.00030518
-0.00030518
-0.00030518
-0.00030518
 0.00000000
 0.00061035
 0.00061035
 0.00061035
 0.00000000
-0.00091553
-0.00152588
-0.00213623
-0.00213623
-0.00183105
-0.00152588
-0.00183105
-0.00183105
-0.00183105
-0.00091553
 0.00030518
 0.00152588
 0.00183105
 0.00122070
 0.00030518
-0.00061035
-0.00122070
-0.00122070
-0.00091553
-0.00091553
-0.00122070
-0.00183105
-0.00274658
-0.00305176
-0.00305176
-0.00213623
-0.00122070
-0.00030518
 0.00030518
 0.00091553
 0.00152588
 0.00152588
 0.00122070
 0.00030518
-0.00030518
-0.00091553
-0.00091553
-0.00122070
-0.00091553
-0.00091553
-0.00061035
-0.00061035
-0.00091553
-0.00091553
-0.00091553
-0.00061035
 0.00030518
 0.00061035
 0.00030518
-0.00030518
-0.00091553
-0.00091553
-0.00061035
-0.00061035
-0.00122070
-0.00183105
-0.00213623
-0.00183105
-0.00030518
 0.00122070
 0.00244141
 0.00274658
 0.00244141
 0.00122070
-0.00061035
-0.00213623
-0.00305176
-0.00305176
-0.00244141
-0.00213623
-0.00244141
-0.00305176
-0.00366211
-0.00305176
-0.00183105
 0.00000000
 0.00152588
 0.00213623
 0.00213623
 0.00213623
 0.00213623
 0.00213623
 0.00183105
 0.00091553
-0.00030518
-0.00122070
-0.00183105
-0.00152588
-0.00061035
 0.00030518
 0.00091553
 0.00061035
 0.00000000
-0.00061035
-0.00061035
 0.00000000
 0.00091553
 0.00183105
 0.00213623
 0.00152588
 0.00091553
 0.00030518
 0.00000000
 0.00000000
-0.00030518
-0.00061035
-0.00091553
-0.00091553
-0.00061035
-0.00061035
 0.00000000
 0.00061035
 0.00152588
 0.00122070
-0.00030518
-0.00152588
-0.00152588
-0.00091553
-0.00061035
-0.00122070
-0.00244141
-0.00823975
-0.02960205
-0.08026123
-0.16754150
-0.27893066
-0.38360596
-0.44647217
-0.45074463
-0.40832520
-0.35278320
-0.31219482
-0.28747559
-0.24902344
-0.16326904
-0.02624512
 0.12481689
 0.23223877
 0.26092529
 0.22491455
 0.17242432
 0.14617920
 0.15411377
 0.17395020
 0.18402100
 0.18310547
 0.18432617
 0.19256592
 0.19836426
 0.19012451
 0.17089844
 0.15533447
 0.15533447
 0.16540527
 0.17028809
 0.16235352
 0.14801025
 0.13885498
 0.13946533
 0.14373779
 0.14404297
 0.13793945
 0.12939453
 0.12298584
 0.12023926
 0.11901855
 0.11627197
 0.11108398
 0.10345459
 0.09643555
 0.09124756
 0.08850098
 0.08514404
 0.07843018
 0.06866455
 0.06072998
 0.05706787
 0.05615234
 0.05218506
 0.04302979
 0.03204346
 0.02471924
 0.02227783
 0.02044678
 0.01434326
 0.00488281
-0.00335693
-0.00610352
-0.00518799
-0.00549316
-0.00976563
-0.01586914
-0.01922607
-0.01861572
-0.01647949
-0.01586914
-0.01770020
-0.02014160
-0.02136230
-0.02105713
-0.02227783
-0.02532959
-0.02960205
-0.03295898
-0.03479004
-0.03540039
-0.03692627
-0.03967285
-0.04272461
-0.04455566
-0.04516602
-0.04608154
-0.04821777
-0.05187988
-0.05523682
-0.05676270
-0.05645752
-0.05584717
-0.05676270
-0.05889893
-0.06134033
-0.06195068
-0.06134033
-0.05981445
-0.05889893
-0.05828857
-0.05767822
-0.05676270
-0.05615234
-0.05615234
-0.05737305
-0.05889893
-0.05981445
-0.06011963
-0.06011963
-0.06042480
-0.06072998
-0.06072998
-0.06011963
-0.05950928
-0.05950928
-0.06011963
-0.06072998
-0.06042480
-0.05950928
-0.05798340
-0.05737305
-0.05798340
-0.05889893
-0.05950928
-0.05981445
-0.05920410
-0.05889893
-0.05859375
-0.05798340
-0.05706787
-0.05523682
-0.05340576
-0.05157471
-0.04974365
-0.04821777
-0.04669189
-0.04547119
-0.04455566
-0.04364014
-0.04272461
-0.04119873
-0.03936768
-0.03784180
-0.03753662
-0.03814697
-0.03845215
-0.03814697
-0.03662109
-0.03448486
-0.03265381
-0.03173828
-0.03112793
-0.03051758
-0.02960205
-0.02868652
-0.02807617
-0.02838135
-0.02807617
-0.02716064
-0.02532959
-0.02319336
-0.02105713
-0.01953125
-0.01800537
-0.01647949
-0.01495361
-0.01373291
-0.01220703
-0.01037598
-0.00823975
-0.00671387
-0.00579834
-0.00640869
-0.00732422
-0.00793457
-0.00793457
-0.00701904
-0.00640869
-0.00579834
-0.00488281
-0.00366211
-0.00213623
-0.00030518
 0.00122070
 0.00183105
 0.00213623
 0.00183105
 0.00152588
 0.00152588
 0.00213623
 0.00305176
 0.00396729
 0.00457764
 0.00488281
 0.00488281
 0.00518799
 0.00579834
 0.00762939
 0.01007080
 0.01251221
 0.01434326
 0.01525879
 0.01556396
 0.01586914
 0.01678467
 0.01770020
 0.01861572
 0.01922607
 0.01983643
 0.02075195
 0.02197266
 0.02349854
 0.02441406
 0.02441406
 0.02349854
 0.02288818
 0.02288818
 0.02319336
 0.02349854
 0.02380371
 0.02380371
 0.02319336
 0.02227783
 0.02105713
 0.01983643
 0.01922607
 0.01922607
 0.01892090
 0.01892090
 0.01892090
 0.01922607
 0.01983643
 0.02044678
 0.02075195
 0.02075195
 0.01953125
 0.01770020
 0.01464844
 0.01037598
 0.00488281
-0.00213623
-0.01129150
-0.02380371
-0.03997803
-0.05889893
-0.07965088
-0.10284424
-0.12939453
-0.15838623
-0.18798828
-0.21636963
-0.24383545
-0.27130127
-0.29785156
-0.31890869
-0.32806396
-0.32104492
-0.29846191
-0.26245117
-0.21423340
-0.15106201
-0.06988525
 0.02899170
 0.14221191
 0.26733398
 0.40313721
 0.54779053
 0.69732666
 0.84533691
 0.98449707
 1.11114502
 1.22253418
 1.31469727
 1.38214111
 1.41937256
 1.42425537
 1.39617920
 1.33300781
 1.23199463
 1.09191895
 0.91583252
 0.70983887
 0.47973633
 0.22644043
-0.04943848
-0.34332275
-0.64544678
-0.94268799
-1.22497559
-1.48529053
-1.71875000
-1.91986084
-2.08282471
-2.20092773
-2.27020264
-2.28790283
-2.25219727
-2.16247559
-2.01995850
-1.82800293
-1.58966064
-1.31072998
-0.99761963
-0.65887451
-0.30242920
 0.06469727
 0.43609619
 0.80261230
 1.15142822
 1.46942139
 1.74713135
 1.97814941
 2.15850830
 2.28240967
 2.34497070
 2.34375000
 2.28118896
 2.16217041
 1.99035645
 1.76971436
 1.50573730
 1.20971680
 0.89569092
 0.57586670
 0.25573730
-0.05981445
-0.36468506
-0.64666748
-0.89294434
-1.09375000
-1.24694824
-1.35223389
-1.41113281
-1.42303467
-1.38946533
-1.31408691
-1.20300293
-1.06231689
-0.89874268
-0.71960449
-0.53314209
-0.34790039
-0.17150879
-0.00976563
 0.13275146
 0.25268555
 0.34637451
 0.41076660
 0.44555664
 0.45074463
 0.42938232
 0.38452148
 0.32012939
 0.24017334
 0.14862061
 0.04974365
-0.05096436
-0.14892578
-0.23895264
-0.31646729
-0.37658691
-0.41503906
-0.42816162
-0.41442871
-0.37414551
-0.31036377
-0.22674561
-0.12664795
-0.01373291
 0.10742188
 0.23071289
 0.34881592
 0.45410156
 0.54016113
 0.60241699
 0.63659668
 0.63873291
 0.60668945
 0.54138184
 0.44677734
 0.32775879
 0.18615723
 0.02319336
-0.15869141
-0.35095215
-0.54199219
-0.72052002
-0.87829590
-1.01135254
-1.11602783
-1.18774414
-1.22222900
-1.21734619
-1.17370605
-1.09222412
-0.97442627
-0.82489014
-0.64971924
-0.45806885
-0.25848389
-0.05737305
 0.13885498
 0.32318115
 0.48645020
 0.62072754
 0.72113037
 0.78491211
 0.81176758
 0.80108643
 0.75408936
 0.67504883
 0.56915283
 0.44464111
 0.30914307
 0.16876221
 0.03051758
-0.09918213
-0.21209717
-0.29968262
-0.35186768
-0.36132813
-0.32562256
-0.24536133
-0.12237549
 0.04272461
 0.24902344
 0.49285889
 0.76507568
 1.05255127
 1.34338379
 1.62689209
 1.89208984
 2.12646484
 2.31597900
 2.44873047
 2.51678467
 2.51586914
 2.44201660
 2.29034424
 2.05993652
 1.75506592
 1.38580322
 0.96282959
 0.49499512
-0.00885010
-0.53680420
-1.07208252
-1.59484863
-2.08770752
-2.53540039
-2.92572021
-3.24829102
-3.49365234
-3.65386963
-3.72344971
-3.70025635
-3.58520508
-3.38226318
-3.09692383
-2.73803711
-2.31628418
-1.84600830
-1.34521484
-0.83099365
-0.31768799
 0.18188477
 0.65368652
 1.08245850
 1.45233154
 1.75231934
 1.97723389
 2.12402344
 2.19268799
 2.18353271
 2.10205078
 1.95617676
 1.75598145
 1.51092529
 1.23321533
 0.93902588
 0.64636230
 0.36895752
 0.11535645
-0.10772705
-0.28930664
-0.41412354
-0.46875000
-0.44921875
-0.35919189
-0.20446777
 0.01129150
 0.28503418
 0.60607910
 0.95794678
 1.32110596
 1.67968750
 2.02178955
 2.33398438
 2.59948730
 2.80303955
 2.93273926
 2.98339844
 2.95104980
 2.83172607
 2.62237549
 2.32513428
 1.94763184
 1.50115967
 0.99639893
 0.44219971
-0.15167236
-0.77026367
-1.39465332
-2.00408936
-2.58056641
-3.10791016
-3.57086182
-3.95629883
-4.25231934
-4.45098877
-4.54833984
-4.54223633
-4.43328857
-4.22515869
-3.92578125
-3.54705811
-3.10180664
-2.60375977
-2.06939697
-1.51702881
-0.96740723
-0.43823242
 0.05706787
 0.50750732
 0.90209961
 1.22772217
 1.47369385
 1.63574219
 1.71630859
 1.71997070
 1.65039063
 1.51123047
 1.31103516
 1.06536865
 0.79132080
 0.50354004
 0.21057129
-0.07873535
-0.35125732
-0.58990479
-0.77789307
-0.90576172
-0.96954346
-0.96862793
-0.90209961
-0.77056885
-0.57830811
-0.33264160
-0.04272461
 0.28228760
 0.63140869
 0.99029541
 1.34368896
 1.67694092
 1.97875977
 2.23999023
 2.45300293
 2.60803223
 2.69775391
 2.71850586
 2.67089844
 2.55767822
 2.38067627
 2.14141846
 1.84417725
 1.49963379
 1.12060547
 0.71960449
 0.30426025
-0.11932373
-0.54260254
-0.95214844
-1.33270264
-1.67175293
-1.96136475
-2.19665527
-2.37396240
-2.48992920
-2.54425049
-2.54058838
-2.48504639
-2.38311768
-2.24243164
-2.07031250
-1.87652588
-1.67175293
-1.46484375
-1.26434326
-1.07604980
-0.90576172
-0.75714111
-0.63201904
-0.53192139
-0.45623779
-0.40222168
-0.36468506
-0.33782959
-0.31616211
-0.29724121
-0.27801514
-0.25512695
-0.22155762
-0.17181396
-0.10162354
-0.01037598
 0.10223389
 0.23681641
 0.39123535
 0.56274414
 0.74615479
 0.93536377
 1.12548828
 1.31195068
 1.48864746
 1.64825439
 1.78497314
 1.89453125
 1.97448730
 2.02331543
 2.03948975
 2.02209473
 1.97235107
 1.89361572
 1.79016113
 1.66809082
 1.53228760
 1.38824463
 1.24084473
 1.09436035
 0.95275879
 0.81970215
 0.69793701
 0.58959961
 0.49743652
 0.42236328
 0.36437988
 0.32257080
 0.29541016
 0.28167725
 0.28076172
 0.29083252
 0.30944824
 0.33355713
 0.36010742
 0.38665771
 0.41107178
 0.42968750
 0.43914795
 0.43579102
 0.41656494
 0.38055420
 0.32745361
 0.25726318
 0.17089844
 0.06896973
-0.04730225
-0.17639160
-0.31463623
-0.45623779
-0.59600830
-0.72875977
-0.85235596
-0.96435547
-1.06323242
-1.14715576
-1.21490479
-1.26495361
-1.29730225
-1.31134033
-1.30889893
-1.29150391
-1.26098633
-1.21917725
-1.16790771
-1.10809326
-1.04248047
-0.97412109
-0.90637207
-0.84259033
-0.78491211
-0.73577881
-0.69610596
-0.66528320
-0.64239502
-0.62622070
-0.61492920
-0.60607910
-0.59600830
-0.58074951
-0.55664063
-0.52093506
-0.47210693
-0.40924072
-0.33203125
-0.24139404
-0.13916016
-0.02655029
 0.09521484
 0.22430420
 0.35827637
 0.49468994
 0.63079834
 0.76538086
 0.89752197
 1.02569580
 1.14898682
 1.26617432
 1.37512207
 1.47491455
 1.56311035
 1.63696289
 1.69525146
 1.73614502
 1.75720215
 1.75506592
 1.72729492
 1.67297363
 1.59240723
 1.48437500
 1.34643555
 1.17675781
 0.97747803
 0.75408936
 0.51208496
 0.25207520
-0.02655029
-0.32226563
-0.62683105
-0.92834473
-1.21765137
-1.48925781
-1.73889160
-1.95953369
-2.14324951
-2.28210449
-2.37335205
-2.41699219
-2.41149902
-2.35534668
-2.24853516
-2.09533691
-1.90338135
-1.67938232
-1.42852783
-1.15783691
-0.87677002
-0.59661865
-0.32745361
-0.07507324
 0.15563965
 0.35827637
 0.52520752
 0.65063477
 0.73364258
 0.77392578
 0.77239990
 0.72906494
 0.64636230
 0.53131104
 0.39184570
 0.23345947
 0.05798340
-0.13183594
-0.32867432
-0.52124023
-0.69885254
-0.85479736
-0.98632813
-1.09069824
-1.16333008
-1.20056152
-1.20056152
-1.16394043
-1.09100342
-0.98236084
-0.83862305
-0.66497803
-0.46844482
-0.25512695
-0.02899170
 0.20660400
 0.44647217
 0.68359375
 0.90942383
 1.11938477
 1.30950928
 1.47705078
 1.61773682
 1.72851563
 1.80816650
 1.85729980
 1.87591553
 1.86462402
 1.82434082
 1.75811768
 1.67022705
 1.56433105
 1.44378662
 1.31195068
 1.17370605
 1.03454590
 0.89996338
 0.77270508
 0.65490723
 0.54779053
 0.45379639
 0.37414551
 0.30792236
 0.25238037
 0.20446777
 0.16143799
 0.12176514
 0.08270264
 0.04150391
-0.00396729
-0.05340576
-0.10711670
-0.16601563
-0.23132324
-0.30364990
-0.37933350
-0.45501709
-0.52673340
-0.59326172
-0.65429688
-0.70831299
-0.75378418
-0.78948975
-0.81481934
-0.82977295
-0.83435059
-0.82763672
-0.80871582
-0.77819824
-0.73730469
-0.68817139
-0.63201904
-0.56976318
-0.50262451
-0.43212891
-0.36132813
-0.29235840
-0.22796631
-0.16967773
-0.11932373
-0.07659912
-0.04272461
-0.01800537
-0.00335693
 0.00152588
-0.00152588
-0.01068115
-0.02441406
-0.04241943
-0.06500244
-0.09246826
-0.12390137
-0.15777588
-0.19470215
-0.23529053
-0.28015137
-0.32745361
-0.37322998
-0.41320801
-0.44494629
-0.46630859
-0.47485352
-0.46600342
-0.43579102
-0.38208008
-0.30548096
-0.20782471
-0.08972168
 0.04852295
 0.20538330
 0.37750244
 0.55908203
 0.74401855
 0.92620850
 1.10076904
 1.26434326
 1.41387939
 1.54602051
 1.65710449
 1.74377441
 1.80328369
 1.83502197
 1.83959961
 1.81549072
 1.76147461
 1.67755127
 1.56616211
 1.42944336
 1.26983643
 1.08886719
 0.89019775
 0.68084717
 0.46783447
 0.25543213
 0.04394531
-0.16601563
-0.36926270
-0.55816650
-0.72601318
-0.87097168
-0.99548340
-1.10076904
-1.18621826
-1.24938965
-1.29089355
-1.31286621
-1.31683350
-1.30462646
-1.27655029
-1.23443604
-1.18011475
-1.11572266
-1.04278564
-0.96374512
-0.88226318
-0.80230713
-0.72723389
-0.65917969
-0.59967041
-0.55175781
-0.51849365
-0.50170898
-0.50170898
-0.51727295
-0.54595947
-0.58624268
-0.63537598
-0.68969727
-0.74554443
-0.79986572
-0.84930420
-0.89202881
-0.92529297
-0.94635010
-0.95306396
-0.94390869
-0.91827393
-0.87646484
-0.81909180
-0.74584961
-0.65643311
-0.55114746
-0.43273926
-0.30334473
-0.16510010
-0.01892090
 0.13427734
 0.29174805
 0.44952393
 0.60241699
 0.74615479
 0.87707520
 0.99243164
 1.09008789
 1.16760254
 1.22467041
 1.26129150
 1.27868652
 1.27777100
 1.26037598
 1.22924805
 1.18713379
 1.13739014
 1.08184814
 1.02233887
 0.96008301
 0.89691162
 0.83496094
 0.77545166
 0.71868896
 0.66528320
 0.61462402
 0.56732178
 0.52429199
 0.48614502
 0.45318604
 0.42572021
 0.40283203
 0.38330078
 0.36499023
 0.34606934
 0.32562256
 0.30242920
 0.27526855
 0.24139404
 0.19836426
 0.14495850
 0.08239746
 0.01190186
-0.06561279
-0.15136719
-0.24444580
-0.34362793
-0.44525146
-0.54626465
-0.64544678
-0.74127197
-0.83343506
-0.91979980
-0.99853516
-1.06842041
-1.12945557
-1.17980957
-1.21704102
-1.23962402
-1.24633789
-1.23748779
-1.21337891
-1.17401123
-1.11999512
-1.05316162
-0.97717285
-0.89508057
-0.80932617
-0.72265625
-0.63842773
-0.55999756
-0.48919678
-0.42663574
-0.37048340
-0.32043457
-0.27679443
-0.23925781
-0.20507813
-0.16937256
-0.12756348
-0.07629395
-0.01556396
 0.05523682
 0.13763428
 0.23254395
 0.33935547
 0.45593262
 0.57952881
 0.70709229
 0.83679199
 0.96527100
 1.08917236
 1.20452881
 1.30828857
 1.39923096
 1.47491455
 1.53320313
 1.57226563
 1.59118652
 1.59118652
 1.57257080
 1.53656006
 1.48406982
 1.41693115
 1.33697510
 1.24786377
 1.15173340
 1.05163574
 0.95092773
 0.85205078
 0.75714111
 0.66833496
 0.58685303
 0.51269531
 0.44647217
 0.38726807
 0.33416748
 0.28564453
 0.23956299
 0.19287109
 0.14343262
 0.09033203
 0.03387451
-0.02593994
-0.08972168
-0.15930176
-0.23590088
-0.31860352
-0.40374756
-0.48919678
-0.57342529
-0.65765381
-0.74249268
-0.82733154
-0.91094971
-0.99182129
-1.06933594
-1.14318848
-1.21185303
-1.27349854
-1.32659912
-1.36901855
-1.40045166
-1.41967773
-1.42669678
-1.42181396
-1.40563965
-1.37847900
-1.34033203
-1.29241943
-1.23718262
-1.17645264
-1.11297607
-1.04736328
-0.98114014
-0.91522217
-0.85113525
-0.78887939
-0.72784424
-0.66772461
-0.60974121
-0.55419922
-0.50018311
-0.44586182
-0.38940430
-0.33050537
-0.26855469
-0.20355225
-0.13366699
-0.05676270
 0.02838135
 0.12359619
 0.22949219
 0.34637451
 0.47393799
 0.60943604
 0.74951172
 0.89050293
 1.02844238
 1.15966797
 1.28021240
 1.38610840
 1.47338867
 1.53778076
 1.57745361
 1.59057617
 1.57745361
 1.53869629
 1.47552490
 1.39068604
 1.28814697
 1.17279053
 1.04919434
 0.92010498
 0.78765869
 0.65521240
 0.52825928
 0.41137695
 0.30670166
 0.21392822
 0.13183594
 0.06072998
 0.00122070
-0.04638672
-0.08361816
-0.11230469
-0.13366699
-0.14923096
-0.16082764
-0.17181396
-0.18463135
-0.19958496
-0.21697998
-0.23834229
-0.26672363
-0.30303955
-0.34637451
-0.39337158
-0.44158936
-0.49133301
-0.54290771
-0.59600830
-0.64819336
-0.69793701
-0.74401855
-0.78826904
-0.83099365
-0.87219238
-0.91064453
-0.94696045
-0.98052979
-1.01196289
-1.04003906
-1.06384277
-1.08184814
-1.09313965
-1.09588623
-1.08886719
-1.07055664
-1.03973389
-0.99578857
-0.93780518
-0.86547852
-0.78002930
-0.68328857
-0.57769775
-0.46539307
-0.34881592
-0.23010254
-0.11108398
 0.00640869
 0.12115479
 0.23254395
 0.33935547
 0.44097900
 0.53649902
 0.62622070
 0.70983887
 0.78857422
 0.86212158
 0.93109131
 0.99517822
 1.05529785
 1.11175537
 1.16363525
 1.21032715
 1.25091553
 1.28479004
 1.31225586
 1.33361816
 1.34948730
 1.35925293
 1.36291504
 1.36016846
 1.35101318
 1.33483887
 1.31164551
 1.28112793
 1.24420166
 1.20147705
 1.15295410
 1.09771729
 1.03515625
 0.96496582
 0.88836670
 0.80535889
 0.71655273
 0.62133789
 0.52001953
 0.41442871
 0.30609131
 0.19500732
 0.07965088
-0.04241943
-0.17211914
-0.30700684
-0.44342041
-0.57861328
-0.71136475
-0.84075928
-0.96496582
-1.08062744
-1.18530273
-1.27532959
-1.34857178
-1.40197754
-1.43432617
-1.44500732
-1.43371582
-1.40167236
-1.34948730
-1.27838135
-1.19140625
-1.09130859
-0.98205566
-0.86853027
-0.75531006
-0.64666748
-0.54595947
-0.45379639
-0.37170410
-0.30242920
-0.24932861
-0.21514893
-0.19866943
-0.19805908
-0.21118164
-0.23773193
-0.27740479
-0.32653809
-0.37994385
-0.43151855
-0.47821045
-0.51788330
-0.54809570
-0.56610107
-0.56884766
-0.55419922
-0.52185059
-0.47119141
-0.40222168
-0.31555176
-0.21301270
-0.09796143
 0.02746582
 0.16204834
 0.30456543
 0.45196533
 0.60119629
 0.74951172
 0.89416504
 1.03271484
 1.16241455
 1.28082275
 1.38519287
 1.47277832
 1.54083252
 1.58691406
 1.60949707
 1.60827637
 1.58294678
 1.53381348
 1.46179199
 1.36840820
 1.25579834
 1.12640381
 0.98266602
 0.82763672
 0.66558838
 0.50292969
 0.34454346
 0.19317627
 0.04852295
-0.08972168
-0.22003174
-0.33935547
-0.44311523
-0.52917480
-0.59753418
-0.64880371
-0.68511963
-0.70770264
-0.71838379
-0.71807861
-0.70922852
-0.69427490
-0.67718506
-0.66131592
-0.64910889
-0.64270020
-0.64270020
-0.64941406
-0.66436768
-0.68725586
-0.71777344
-0.75439453
-0.79528809
-0.83831787
-0.88012695
-0.91735840
-0.94787598
-0.97015381
-0.98327637
-0.98663330
-0.98022461
-0.96252441
-0.93444824
-0.89630127
-0.84930420
-0.79467773
-0.73242188
-0.66375732
-0.58929443
-0.50994873
-0.42663574
-0.34149170
-0.25665283
-0.17333984
-0.09216309
-0.01373291
 0.06134033
 0.13214111
 0.19622803
 0.25299072
 0.30242920
 0.34515381
 0.38146973
 0.41107178
 0.43548584
 0.45562744
 0.47332764
 0.49011230
 0.50659180
 0.52551270
 0.54809570
 0.57617188
 0.60943604
 0.64880371
 0.69458008
 0.74829102
 0.81054688
 0.88134766
 0.95825195
 1.03942871
 1.12304688
 1.20605469
 1.28601074
 1.35894775
 1.42211914
 1.47186279
 1.50329590
 1.51123047
 1.49230957
 1.44500732
 1.36901855
 1.26342773
 1.12640381
 0.95947266
 0.76843262
 0.55999756
 0.33905029
 0.10711670
-0.13458252
-0.38085938
-0.62103271
-0.84564209
-1.04797363
-1.22528076
-1.37512207
-1.49322510
-1.57562256
-1.61956787
-1.62658691
-1.59851074
-1.53747559
-1.44500732
-1.32446289
-1.18072510
-1.01867676
-0.84411621
-0.66284180
-0.48095703
-0.30517578
-0.14068604
 0.00762939
 0.13702393
 0.24414063
 0.32562256
 0.38024902
 0.40679932
 0.40618896
 0.37994385
 0.32958984
 0.25787354
 0.16662598
 0.05737305
-0.06652832
-0.20111084
-0.33874512
-0.47180176
-0.59387207
-0.70007324
-0.78674316
-0.84991455
-0.88592529
-0.89080811
-0.86334229
-0.80200195
-0.70770264
-0.58258057
-0.42968750
-0.25390625
-0.05859375
 0.15228271
 0.37322998
 0.59722900
 0.81573486
 1.02050781
 1.20697021
 1.37176514
 1.51153564
 1.62170410
 1.69860840
 1.74011230
 1.74743652
 1.72149658
 1.66412354
 1.57745361
 1.46484375
 1.33117676
 1.18041992
 1.01593018
 0.84075928
 0.66040039
 0.48126221
 0.30822754
 0.14282227
-0.01678467
-0.16998291
-0.31280518
-0.44006348
-0.54718018
-0.63415527
-0.70404053
-0.75805664
-0.79681396
-0.81909180
-0.82580566
-0.81817627
-0.79772949
-0.76538086
-0.72265625
-0.67138672
-0.61370850
-0.55175781
-0.48614502
-0.41809082
-0.34912109
-0.28198242
-0.21942139
-0.16235352
-0.11230469
-0.06958008
-0.03540039
-0.01190186
-0.00030518
-0.00244141
-0.01770020
-0.04547119
-0.08331299
-0.13153076
-0.18981934
-0.25848389
-0.33630371
-0.41961670
-0.50537109
-0.58959961
-0.67016602
-0.74523926
-0.81207275
-0.86761475
-0.90972900
-0.93566895
-0.94421387
-0.93353271
-0.90332031
-0.85235596
-0.78155518
-0.69091797
-0.58166504
-0.45501709
-0.31494141
-0.16510010
-0.00854492
 0.15197754
 0.31494141
 0.47729492
 0.63385010
 0.77911377
 0.90881348
 1.01989746
 1.10961914
 1.17431641
 1.21093750
 1.21795654
 1.19506836
 1.14349365
 1.06262207
 0.95245361
 0.81542969
 0.65826416
 0.48797607
 0.31005859
 0.12634277
-0.06225586
-0.25146484
-0.43273926
-0.59600830
-0.73364258
-0.84075928
-0.91552734
-0.95733643
-0.96374512
-0.93353271
-0.86578369
-0.76293945
-0.62805176
-0.46661377
-0.28381348
-0.08514404
 0.12298584
 0.33386230
 0.53863525
 0.72845459
 0.89538574
 1.03210449
 1.13372803
 1.19720459
 1.22070313
 1.20391846
 1.14624023
 1.04766846
 0.91064453
 0.74188232
 0.54901123
 0.33782959
 0.11047363
-0.13061523
-0.37902832
-0.62469482
-0.85479736
-1.06170654
-1.24084473
-1.39007568
-1.50482178
-1.57989502
-1.61163330
-1.60034180
-1.54907227
-1.46026611
-1.33514404
-1.17584229
-0.98693848
-0.77545166
-0.54962158
-0.31646729
-0.08117676
 0.15197754
 0.37872314
 0.59356689
 0.78979492
 0.96130371
 1.10321045
 1.21246338
 1.28814697
 1.32965088
 1.33605957
 1.30889893
 1.24969482
 1.16149902
 1.04705811
 0.91125488
 0.75927734
 0.59844971
 0.43548584
 0.27648926
 0.12573242
-0.01403809
-0.13885498
-0.24475098
-0.32836914
-0.38604736
-0.41717529
-0.42175293
-0.40191650
-0.36102295
-0.30364990
-0.23437500
-0.15716553
-0.07476807
 0.00885010
 0.09063721
 0.16601563
 0.23223877
 0.28747559
 0.33142090
 0.36315918
 0.38146973
 0.38543701
 0.37475586
 0.35217285
 0.31982422
 0.27954102
 0.23223877
 0.17730713
 0.11627197
 0.05218506
-0.01220703
-0.07354736
-0.12939453
-0.17852783
-0.21881104
-0.24902344
-0.26855469
-0.27801514
-0.27740479
-0.26763916
-0.24963379
-0.22491455
-0.19470215
-0.16113281
-0.12634277
-0.09155273
-0.05859375
-0.02777100
-0.00091553
 0.02166748
 0.03967285
 0.05279541
 0.06134033
 0.06469727
 0.06225586
 0.05340576
 0.03845215
 0.01708984
-0.00976563
-0.04150391
-0.07659912
-0.11352539
-0.14984131
-0.18310547
-0.21179199
-0.23345947
-0.24566650
-0.24658203
-0.23498535
-0.21118164
-0.17578125
-0.12939453
-0.07354736
-0.01068115
 0.05523682
 0.12054443
 0.18188477
 0.23651123
 0.28106689
 0.31341553
 0.33081055
 0.33233643
 0.31829834
 0.28747559
 0.24017334
 0.17578125
 0.09613037
 0.00335693
-0.10009766
-0.21270752
-0.33020020
-0.44799805
-0.55969238
-0.66101074
-0.74829102
-0.81878662
-0.86914063
-0.89508057
-0.89477539
-0.86761475
-0.81390381
-0.73303223
-0.62591553
-0.49438477
-0.34393311
-0.17974854
-0.00549316
 0.17639160
 0.36071777
 0.54046631
 0.70861816
 0.85906982
 0.98876953
 1.09313965
 1.16790771
 1.20910645
 1.21612549
 1.18896484
 1.12792969
 1.03149414
 0.89996338
 0.73791504
 0.55175781
 0.34820557
 0.12817383
-0.10742188
-0.35430908
-0.60211182
-0.83831787
-1.05407715
-1.24389648
-1.40533447
-1.53320313
-1.62170410
-1.66595459
-1.66442871
-1.61804199
-1.52832031
-1.39678955
-1.22558594
-1.01989746
-0.78796387
-0.53863525
-0.27893066
-0.01403809
 0.25054932
 0.50750732
 0.74676514
 0.95916748
 1.13891602
 1.28234863
 1.38702393
 1.45019531
 1.46942139
 1.44500732
 1.37908936
 1.27502441
 1.13616943
 0.96710205
 0.77575684
 0.57220459
 0.36590576
 0.16113281
-0.03936768
-0.23162842
-0.40618896
-0.55267334
-0.66314697
-0.73669434
-0.77514648
-0.78094482
-0.75347900
-0.69366455
-0.60455322
-0.49194336
-0.36254883
-0.22094727
-0.07202148
 0.08026123
 0.23010254
 0.37322998
 0.50445557
 0.61950684
 0.71289063
 0.78033447
 0.81970215
 0.83068848
 0.81268311
 0.76507568
 0.68847656
 0.58593750
 0.46264648
 0.32470703
 0.17486572
 0.01556396
-0.15075684
-0.31707764
-0.47393799
-0.61248779
-0.72753906
-0.81695557
-0.87921143
-0.91308594
-0.91766357
-0.89324951
-0.84106445
-0.76385498
-0.66375732
-0.54443359
-0.41046143
-0.26794434
-0.12268066
 0.02197266
 0.16174316
 0.29266357
 0.40893555
 0.50567627
 0.57922363
 0.62805176
 0.65032959
 0.64483643
 0.61218262
 0.55541992
 0.48004150
 0.39215088
 0.29479980
 0.19134521
 0.08544922
-0.01617432
-0.10833740
-0.18554688
-0.24627686
-0.28778076
-0.30853271
-0.30761719
-0.28564453
-0.24536133
-0.18981934
-0.12115479
-0.04119873
 0.04730225
 0.14099121
 0.23620605
 0.32958984
 0.41900635
 0.50170898
 0.57495117
 0.63568115
 0.68176270
 0.71197510
 0.72692871
 0.72662354
 0.71075439
 0.67871094
 0.63018799
 0.56762695
 0.49407959
 0.41381836
 0.32836914
 0.23925781
 0.14648438
 0.05249023
-0.04089355
-0.13244629
-0.22186279
-0.30914307
-0.39184570
-0.46783447
-0.53619385
-0.59814453
-0.65551758
-0.70770264
-0.75225830
-0.78796387
-0.81481934
-0.83435059
-0.84686279
-0.85235596
-0.84930420
-0.83831787
-0.82000732
-0.79437256
-0.76110840
-0.72113037
-0.67504883
-0.62408447
-0.56762695
-0.50476074
-0.43457031
-0.35858154
-0.27740479
-0.19226074
-0.10345459
-0.01190186
 0.08056641
 0.17211914
 0.26000977
 0.34271240
 0.41656494
 0.47851563
 0.52612305
 0.55755615
 0.57189941
 0.56793213
 0.54473877
 0.50292969
 0.44586182
 0.37689209
 0.29846191
 0.21209717
 0.11901855
 0.02349854
-0.07080078
-0.16052246
-0.24322510
-0.31555176
-0.37322998
-0.41198730
-0.42816162
-0.42114258
-0.39123535
-0.33843994
-0.26336670
-0.16723633
-0.05249023
 0.07690430
 0.21789551
 0.36682129
 0.51818848
 0.66558838
 0.80169678
 0.92224121
 1.02355957
 1.10290527
 1.15631104
 1.18072510
 1.17492676
 1.14105225
 1.08093262
 0.99487305
 0.88317871
 0.74737549
 0.59387207
 0.42907715
 0.25634766
 0.07446289
-0.11688232
-0.31463623
-0.51055908
-0.69488525
-0.86273193
-1.01287842
-1.14501953
-1.25640869
-1.34277344
-1.40167236
-1.43249512
-1.43585205
-1.41296387
-1.36352539
-1.28936768
-1.19384766
-1.08123779
-0.95458984
-0.81573486
-0.66680908
-0.51239014
-0.35705566
-0.20568848
-0.06103516
 0.07537842
 0.20141602
 0.31494141
 0.41259766
 0.49194336
 0.55084229
 0.58898926
 0.60668945
 0.60516357
 0.58654785
 0.55297852
 0.50781250
 0.45349121
 0.39337158
 0.33081055
 0.26885986
 0.20965576
 0.15594482
 0.10986328
 0.07263184
 0.04547119
 0.02868652
 0.02166748
 0.02380371
 0.03417969
 0.05096436
 0.07263184
 0.09918213
 0.12908936
 0.16174316
 0.19592285
 0.23071289
 0.26550293
 0.29937744
 0.33233643
 0.36376953
 0.39276123
 0.41931152
 0.44281006
 0.46325684
 0.48065186
 0.49438477
 0.50476074
 0.51177979
 0.51605225
 0.51788330
 0.51757813
 0.51483154
 0.50903320
 0.49957275
 0.48736572
 0.47241211
 0.45471191
 0.43304443
 0.40527344
 0.37139893
 0.33233643
 0.28869629
 0.24047852
 0.18646240
 0.12542725
 0.05920410
-0.01159668
-0.08666992
-0.16754150
-0.25573730
-0.34942627
-0.44555664
-0.54229736
-0.63842773
-0.73547363
-0.83190918
-0.92559814
-1.01348877
-1.09283447
-1.16271973
-1.22009277
-1.26159668
-1.28387451
-1.28509521
-1.26373291
-1.21948242
-1.15203857
-1.06170654
-0.95062256
-0.82092285
-0.67535400
-0.51696777
-0.34851074
-0.17425537
 0.00091553
 0.17303467
 0.33935547
 0.49591064
 0.63751221
 0.76049805
 0.86151123
 0.93963623
 0.99365234
 1.02264404
 1.02630615
 1.00524902
 0.96221924
 0.90026855
 0.82092285
 0.72570801
 0.61859131
 0.50567627
 0.39306641
 0.28594971
 0.18585205
 0.09399414
 0.01220703
-0.05645752
-0.10833740
-0.14221191
-0.15777588
-0.15563965
-0.13610840
-0.10070801
-0.05126953
 0.00946045
 0.07781982
 0.15228271
 0.22979736
 0.30853271
 0.38513184
 0.45654297
 0.52032471
 0.57434082
 0.61614990
 0.64361572
 0.65460205
 0.64727783
 0.62042236
 0.57464600
 0.51147461
 0.43365479
 0.34301758
 0.24200439
 0.13153076
 0.01251221
-0.11291504
-0.24078369
-0.36590576
-0.48309326
-0.58807373
-0.67932129
-0.75592041
-0.81665039
-0.86029053
-0.88623047
-0.89447021
-0.88775635
-0.86791992
-0.83740234
-0.79833984
-0.75225830
-0.70159912
-0.64880371
-0.59661865
-0.54809570
-0.50628662
-0.47332764
-0.44982910
-0.43548584
-0.43029785
-0.43334961
-0.44433594
-0.46112061
-0.48187256
-0.50354004
-0.52429199
-0.54138184
-0.55206299
-0.55450439
-0.54626465
-0.52551270
-0.49041748
-0.44067383
-0.37628174
-0.29846191
-0.20996094
-0.11291504
-0.00854492
 0.10192871
 0.21759033
 0.33660889
 0.45593262
 0.57281494
 0.68359375
 0.78613281
 0.87738037
 0.95611572
 1.01989746
 1.06811523
 1.09954834
 1.11358643
 1.10992432
 1.09008789
 1.05499268
 1.00646973
 0.94635010
 0.87646484
 0.79895020
 0.71563721
 0.62866211
 0.54138184
 0.45715332
 0.37933350
 0.31005859
 0.24871826
 0.19470215
 0.14831543
 0.11108398
 0.08392334
 0.06774902
 0.06103516
 0.06256104
 0.07019043
 0.08178711
 0.09490967
 0.10742188
 0.11688232
 0.12115479
 0.11749268
 0.10345459
 0.07690430
 0.03784180
-0.01373291
-0.07873535
-0.15808105
-0.25329590
-0.36193848
-0.47973633
-0.60211182
-0.72418213
-0.84320068
-0.95611572
-1.05957031
-1.14959717
-1.22283936
-1.27716064
-1.31072998
-1.32110596
-1.30706787
-1.26861572
-1.20697021
-1.12396240
-1.02142334
-0.90148926
-0.76629639
-0.61950684
-0.46569824
-0.30944824
-0.15411377
-0.00274658
 0.14312744
 0.28106689
 0.40893555
 0.52337646
 0.62225342
 0.70281982
 0.76507568
 0.80932617
 0.83648682
 0.84808350
 0.84533691
 0.82977295
 0.80413818
 0.76995850
 0.72937012
 0.68420410
 0.63659668
 0.58837891
 0.54260254
 0.50170898
 0.46752930
 0.44128418
 0.42327881
 0.41442871
 0.41412354
 0.42266846
 0.43914795
 0.46203613
 0.49102783
 0.52520752
 0.56243896
 0.59997559
 0.63446045
 0.66223145
 0.68023682
 0.68634033
 0.67871094
 0.65551758
 0.61614990
 0.55999756
 0.48706055
 0.40008545
 0.30090332
 0.19134521
 0.07232666
-0.05615234
-0.19073486
-0.32775879
-0.46142578
-0.58715820
-0.70190430
-0.80291748
-0.88806152
-0.95581055
-1.00494385
-1.03576660
-1.04888916
-1.04461670
-1.02325439
-0.98602295
-0.93536377
-0.87432861
-0.80535889
-0.73211670
-0.65704346
-0.58349609
-0.51361084
-0.44921875
-0.39154053
-0.34088135
-0.29785156
-0.26367188
-0.23956299
-0.22644043
-0.22216797
-0.22430420
-0.23101807
-0.24200439
-0.25878906
-0.28045654
-0.30426025
-0.32531738
-0.34149170
-0.35125732
-0.35491943
-0.35095215
-0.33782959
-0.31341553
-0.27893066
-0.23590088
-0.18463135
-0.12329102
-0.05035400
 0.03356934
 0.12634277
 0.22613525
 0.33172607
 0.44250488
 0.55603027
 0.66833496
 0.77667236
 0.87860107
 0.97290039
 1.05773926
 1.12945557
 1.18469238
 1.22283936
 1.24328613
 1.24725342
 1.23443604
 1.20513916
 1.15966797
 1.09924316
 1.02539063
 0.93872070
 0.84045410
 0.73333740
 0.62011719
 0.50292969
 0.38452148
 0.26580811
 0.14862061
 0.03417969
-0.07629395
-0.18310547
-0.28503418
-0.38024902
-0.46600342
-0.54016113
-0.60272217
-0.65460205
-0.69732666
-0.73028564
-0.75347900
-0.76690674
-0.77178955
-0.76904297
-0.75866699
-0.74127197
-0.71716309
-0.68786621
-0.65490723
-0.61950684
-0.58258057
-0.54534912
-0.50964355
-0.47637939
-0.44708252
-0.42297363
-0.40374756
-0.38909912
-0.37902832
-0.37261963
-0.37017822
-0.37078857
-0.37322998
-0.37597656
-0.37841797
-0.37841797
-0.37475586
-0.36468506
-0.34637451
-0.31829834
-0.28198242
-0.23803711
-0.18615723
-0.12481689
-0.05462646
 0.02349854
 0.10650635
 0.19317627
 0.28167725
 0.37048340
 0.45715332
 0.53863525
 0.61126709
 0.67382813
 0.72570801
 0.76629639
 0.79437256
 0.81054688
 0.81451416
 0.80749512
 0.79010010
 0.76263428
 0.72631836
 0.68267822
 0.63415527
 0.58288574
 0.52947998
 0.47576904
 0.42297363
 0.37292480
 0.32745361
 0.28778076
 0.25360107
 0.22399902
 0.19836426
 0.17578125
 0.15686035
 0.14099121
 0.12725830
 0.11352539
 0.09887695
 0.08148193
 0.06042480
 0.03540039
 0.00488281
-0.03051758
-0.07019043
-0.11322021
-0.16052246
-0.21270752
-0.27038574
-0.33203125
-0.39459229
-0.45593262
-0.51422119
-0.56915283
-0.62011719
-0.66589355
-0.70373535
-0.73242188
-0.75042725
-0.75866699
-0.75714111
-0.74615479
-0.72509766
-0.69396973
-0.65307617
-0.60485840
-0.55175781
-0.49438477
-0.43365479
-0.37048340
-0.30700684
-0.24658203
-0.19104004
-0.14160156
-0.09857178
-0.06256104
-0.03417969
-0.01434326
-0.00244141
 0.00274658
 0.00244141
-0.00244141
-0.01129150
-0.02136230
-0.03021240
-0.03509521
-0.03417969
-0.02593994
-0.00946045
 0.01647949
 0.05126953
 0.09460449
 0.14495850
 0.20202637
 0.26458740
 0.33142090
 0.39978027
 0.46691895
 0.52978516
 0.58654785
 0.63507080
 0.67413330
 0.70159912
 0.71655273
 0.71838379
 0.70709229
 0.68328857
 0.64788818
 0.60180664
 0.54656982
 0.48431396
 0.41778564
 0.35034180
 0.28350830
 0.21911621
 0.15716553
 0.09887695
 0.04577637
-0.00061035
-0.04028320
-0.07354736
-0.10070801
-0.12268066
-0.13916016
-0.15167236
-0.16143799
-0.16876221
-0.17425537
-0.17822266
-0.18127441
-0.18402100
-0.18768311
-0.19287109
-0.19958496
-0.20782471
-0.21667480
-0.22552490
-0.23406982
-0.24200439
-0.24871826
-0.25390625
-0.25787354
-0.25878906
-0.25665283
-0.25024414
-0.24017334
-0.22613525
-0.20843506
-0.18707275
-0.16265869
-0.13641357
-0.10986328
-0.08300781
-0.05737305
-0.03295898
-0.01068115
 0.00885010
 0.02471924
 0.03631592
 0.04241943
 0.04272461
 0.03753662
 0.02655029
 0.01098633
-0.00885010
-0.03265381
-0.05889893
-0.08728027
-0.11535645
-0.14190674
-0.16479492
-0.18280029
-0.19439697
-0.19866943
-0.19439697
-0.18035889
-0.15502930
-0.11840820
-0.07019043
-0.01220703
 0.05432129
 0.12664795
 0.20263672
 0.28045654
 0.35797119
 0.43243408
 0.50140381
 0.56091309
 0.60791016
 0.64025879
 0.65734863
 0.65917969
 0.64483643
 0.61370850
 0.56610107
 0.50476074
 0.43243408
 0.35186768
 0.26428223
 0.17089844
 0.07354736
-0.02471924
-0.12176514
-0.21484375
-0.30181885
-0.37902832
-0.44158936
-0.48736572
-0.51574707
-0.52795410
-0.52551270
-0.50903320
-0.47760010
-0.43182373
-0.37322998
-0.30578613
-0.23254395
-0.15655518
-0.07904053
-0.00152588
 0.07446289
 0.14556885
 0.20904541
 0.26367188
 0.30944824
 0.34576416
 0.37200928
 0.38543701
 0.38513184
 0.37048340
 0.34301758
 0.30212402
 0.24810791
 0.18066406
 0.10253906
 0.01647949
-0.07568359
-0.17303467
-0.27404785
-0.37445068
-0.46997070
-0.55603027
-0.63049316
-0.69305420
-0.74249268
-0.77667236
-0.79467773
-0.79559326
-0.78033447
-0.74951172
-0.70434570
-0.64666748
-0.57769775
-0.49957275
-0.41381836
-0.32318115
-0.23040771
-0.13916016
-0.05187988
 0.02929688
 0.10253906
 0.16662598
 0.22033691
 0.26306152
 0.29541016
 0.31860352
 0.33264160
 0.33813477
 0.33508301
 0.32623291
 0.31402588
 0.29998779
 0.28503418
 0.26977539
 0.25482178
 0.24169922
 0.23162842
 0.22521973
 0.22277832
 0.22430420
 0.22979736
 0.23895264
 0.25146484
 0.26702881
 0.28717041
 0.31250000
 0.34240723
 0.37536621
 0.40893555
 0.44219971
 0.47485352
 0.50689697
 0.53680420
 0.56182861
 0.58074951
 0.59204102
 0.59600830
 0.59082031
 0.57434082
 0.54504395
 0.50231934
 0.44708252
 0.38116455
 0.30426025
 0.21697998
 0.11962891
 0.01312256
-0.10162354
-0.22308350
-0.34881592
-0.47515869
-0.59783936
-0.71228027
-0.81634521
-0.90820313
-0.98602295
-1.04797363
-1.09161377
-1.11511230
-1.11724854
-1.09893799
-1.05987549
-1.00158691
-0.92529297
-0.83312988
-0.72692871
-0.60852051
-0.48156738
-0.34912109
-0.21575928
-0.08483887
 0.04089355
 0.15930176
 0.26824951
 0.36651611
 0.45257568
 0.52429199
 0.58044434
 0.61920166
 0.63995361
 0.64392090
 0.63171387
 0.60546875
 0.56640625
 0.51605225
 0.45654297
 0.39215088
 0.32592773
 0.26031494
 0.19683838
 0.13702393
 0.08392334
 0.03997803
 0.00885010
-0.00762939
-0.00823975
 0.00701904
 0.03784180
 0.08270264
 0.14007568
 0.20721436
 0.28228760
 0.36254883
 0.44464111
 0.52429199
 0.59722900
 0.65917969
 0.70678711
 0.73760986
 0.75012207
 0.74279785
 0.71441650
 0.66406250
 0.59265137
 0.50323486
 0.39916992
 0.28442383
 0.16052246
 0.02899170
-0.10803223
-0.24688721
-0.38116455
-0.50476074
-0.61218262
-0.69976807
-0.76599121
-0.80993652
-0.83099365
-0.82946777
-0.80596924
-0.76293945
-0.70251465
-0.62805176
-0.54260254
-0.45043945
-0.35614014
-0.26519775
-0.18188477
-0.10864258
-0.04791260
-0.00244141
 0.02532959
 0.03356934
 0.02258301
-0.00640869
-0.05126953
-0.11199951
-0.18798828
-0.27740479
-0.37628174
-0.47912598
-0.58013916
-0.67565918
-0.76202393
-0.83709717
-0.89691162
-0.93811035
-0.95733643
-0.95306396
-0.92376709
-0.86883545
-0.78735352
-0.68084717
-0.55175781
-0.40374756
-0.24047852
-0.06439209
 0.12207031
 0.31463623
 0.50720215
 0.69396973
 0.86883545
 1.02752686
 1.16577148
 1.28082275
 1.36871338
 1.42791748
 1.45629883
 1.45294189
 1.41754150
 1.35192871
 1.25885010
 1.14135742
 1.00280762
 0.84686279
 0.67901611
 0.50659180
 0.33630371
 0.17150879
 0.01342773
-0.13702393
-0.27557373
-0.39520264
-0.49102783
-0.56091309
-0.60577393
-0.62805176
-0.62927246
-0.61157227
-0.57678223
-0.52795410
-0.46752930
-0.39825439
-0.32318115
-0.24749756
-0.17517090
-0.11016846
-0.05462646
-0.00885010
 0.02441406
 0.04364014
 0.04669189
 0.03326416
 0.00396729
-0.03936768
-0.09552002
-0.16357422
-0.24200439
-0.32806396
-0.41809082
-0.50781250
-0.59265137
-0.66955566
-0.73577881
-0.78887939
-0.82702637
-0.84777832
-0.84960938
-0.83190918
-0.79406738
-0.73577881
-0.65643311
-0.55633545
-0.43792725
-0.30395508
-0.15808105
-0.00274658
 0.16021729
 0.32775879
 0.49560547
 0.65856934
 0.81115723
 0.94879150
 1.06903076
 1.16912842
 1.24664307
 1.29974365
 1.32537842
 1.32324219
 1.29364014
 1.23870850
 1.16119385
 1.06445313
 0.95031738
 0.82183838
 0.68237305
 0.53649902
 0.38970947
 0.24627686
 0.10925293
-0.01953125
-0.13885498
-0.24566650
-0.33691406
-0.40832520
-0.45776367
-0.48522949
-0.49255371
-0.48278809
-0.45745850
-0.41778564
-0.36529541
-0.30334473
-0.23590088
-0.16601563
-0.09674072
-0.02990723
 0.03234863
 0.08666992
 0.13122559
 0.16418457
 0.18554688
 0.19531250
 0.19256592
 0.17700195
 0.14831543
 0.10711670
 0.05493164
-0.00549316
-0.07171631
-0.14251709
-0.21759033
-0.29479980
-0.37139893
-0.44281006
-0.50506592
-0.55694580
-0.59906006
-0.63140869
-0.65185547
-0.65856934
-0.65032959
-0.62744141
-0.59173584
-0.54412842
-0.48614502
-0.41809082
-0.34271240
-0.26184082
-0.17730713
-0.09063721
-0.00427246
 0.07995605
 0.15930176
 0.23223877
 0.29815674
 0.35644531
 0.40527344
 0.44342041
 0.46936035
 0.48339844
 0.48706055
 0.48126221
 0.46722412
 0.44586182
 0.41748047
 0.38360596
 0.34606934
 0.30670166
 0.26672363
 0.22674561
 0.18829346
 0.15136719
 0.11688232
 0.08483887
 0.05462646
 0.02716064
 0.00274658
-0.01922607
-0.03845215
-0.05584717
-0.07110596
-0.08422852
-0.09490967
-0.10345459
-0.11047363
-0.11657715
-0.12176514
-0.12725830
-0.13305664
-0.13946533
-0.14648438
-0.15411377
-0.16387939
-0.17608643
-0.19165039
-0.20996094
-0.23010254
-0.25360107
-0.28015137
-0.30975342
-0.33966064
-0.36712646
-0.39123535
-0.41198730
-0.42968750
-0.44311523
-0.45074463
-0.45135498
-0.44586182
-0.43395996
-0.41473389
-0.38513184
-0.34515381
-0.29632568
-0.24169922
-0.18249512
-0.11901855
-0.05157471
 0.01892090
 0.08941650
 0.15808105
 0.22247314
 0.28106689
 0.33172607
 0.37170410
 0.39978027
 0.41564941
 0.41931152
 0.41046143
 0.38940430
 0.35736084
 0.31677246
 0.27008057
 0.21881104
 0.16357422
 0.10559082
 0.04730225
-0.00854492
-0.05920410
-0.10284424
-0.13824463
-0.16387939
-0.17944336
-0.18371582
-0.17761230
-0.16174316
-0.13671875
-0.10284424
-0.06042480
-0.01037598
 0.04455566
 0.10192871
 0.15930176
 0.21514893
 0.26824951
 0.31677246
 0.35827637
 0.39093018
 0.41259766
 0.42144775
 0.41656494
 0.39794922
 0.36743164
 0.32653809
 0.27618408
 0.21545410
 0.14556885
 0.06835938
-0.01251221
-0.09307861
-0.17211914
-0.24871826
-0.32043457
-0.38360596
-0.43365479
-0.46875000
-0.48858643
-0.49285889
-0.48156738
-0.45318604
-0.40832520
-0.34912109
-0.27770996
-0.19744873
-0.10986328
-0.01708984
 0.07781982
 0.17120361
 0.25970459
 0.34088135
 0.41259766
 0.47210693
 0.51696777
 0.54565430
 0.55725098
 0.55206299
 0.53070068
 0.49468994
 0.44555664
 0.38574219
 0.31890869
 0.24658203
 0.17028809
 0.09063721
 0.01037598
-0.06530762
-0.13275146
-0.19012451
-0.23864746
-0.27923584
-0.31005859
-0.32562256
-0.32257080
-0.30303955
-0.27191162
-0.23406982
-0.19042969
-0.13977051
-0.08209229
-0.02044678
 0.04150391
 0.10070801
 0.15533447
 0.20446777
 0.24505615
 0.27526855
 0.29449463
 0.30334473
 0.30303955
 0.29266357
 0.27160645
 0.23956299
 0.19836426
 0.14923096
 0.09338379
 0.03204346
-0.03265381
-0.09765625
-0.16082764
-0.22186279
-0.27984619
-0.33203125
-0.37506104
-0.40557861
-0.42358398
-0.42999268
-0.42572021
-0.40985107
-0.38055420
-0.33966064
-0.28961182
-0.23498535
-0.17730713
-0.11749268
-0.05645752
 0.00366211
 0.05981445
 0.10955811
 0.15106201
 0.18402100
 0.20751953
 0.22125244
 0.22552490
 0.22094727
 0.20782471
 0.18646240
 0.15716553
 0.12176514
 0.08300781
 0.04302979
 0.00305176
-0.03540039
-0.07080078
-0.10040283
-0.12329102
-0.13824463
-0.14465332
-0.14160156
-0.12847900
-0.10589600
-0.07446289
-0.03601074
 0.00854492
 0.05798340
 0.10955811
 0.15991211
 0.20599365
 0.24658203
 0.28045654
 0.30761719
 0.32531738
 0.33203125
 0.32684326
 0.30944824
 0.28045654
 0.23864746
 0.18402100
 0.11810303
 0.04272461
-0.03967285
-0.12908936
-0.22491455
-0.32409668
-0.42144775
-0.51239014
-0.59387207
-0.66497803
-0.72448730
-0.76965332
-0.79772949
-0.80657959
-0.79620361
-0.76660156
-0.71838379
-0.65216064
-0.56915283
-0.47210693
-0.36407471
-0.24780273
-0.12603760
-0.00122070
 0.12268066
 0.24322510
 0.35736084
 0.46173096
 0.55358887
 0.63049316
 0.69000244
 0.73120117
 0.75378418
 0.75775146
 0.74371338
 0.71228027
 0.66375732
 0.60028076
 0.52429199
 0.43914795
 0.34912109
 0.25604248
 0.16113281
 0.06713867
-0.02258301
-0.10406494
-0.17425537
-0.23345947
-0.28228760
-0.31982422
-0.34240723
-0.34698486
-0.33355713
-0.30578613
-0.26916504
-0.22583008
-0.17639160
-0.12084961
-0.06042480
 0.00061035
 0.05889893
 0.11169434
 0.15777588
 0.19622803
 0.22521973
 0.24322510
 0.24932861
 0.24353027
 0.22583008
 0.19683838
 0.15625000
 0.10559082
 0.04730225
-0.01586914
-0.08209229
-0.14953613
-0.21820068
-0.28594971
-0.34973145
-0.40649414
-0.45379639
-0.49011230
-0.51513672
-0.52856445
-0.53009033
-0.51971436
-0.49652100
-0.46081543
-0.41290283
-0.35461426
-0.28808594
-0.21545410
-0.13793945
-0.05706787
 0.02563477
 0.10711670
 0.18463135
 0.25726318
 0.32287598
 0.38055420
 0.42877197
 0.46600342
 0.49163818
 0.50689697
 0.51269531
 0.50933838
 0.49804688
 0.48004150
 0.45654297
 0.42877197
 0.39764404
 0.36468506
 0.33233643
 0.30242920
 0.27587891
 0.25329590
 0.23376465
 0.21759033
 0.20568848
 0.19805908
 0.19470215
 0.19500732
 0.19775391
 0.20263672
 0.20812988
 0.21301270
 0.21606445
 0.21636963
 0.21209717
 0.20202637
 0.18524170
 0.16174316
 0.13122559
 0.09338379
 0.04882813
-0.00183105
-0.05676270
-0.11566162
-0.17913818
-0.24749756
-0.31921387
-0.39154053
-0.45989990
-0.52246094
-0.57891846
-0.63018799
-0.67535400
-0.71289063
-0.74066162
-0.75805664
-0.76446533
-0.75958252
-0.74310303
-0.71472168
-0.67443848
-0.62255859
-0.55938721
-0.48583984
-0.40405273
-0.31646729
-0.22583008
-0.13305664
-0.03997803
 0.05218506
 0.14190674
 0.22766113
 0.30731201
 0.37963867
 0.44219971
 0.49346924
 0.53283691
 0.56060791
 0.57708740
 0.58288574
 0.57769775
 0.56213379
 0.53741455
 0.50476074
 0.46539307
 0.42022705
 0.37078857
 0.31982422
 0.26947021
 0.22094727
 0.17517090
 0.13305664
 0.09582520
 0.06500244
 0.04119873
 0.02380371
 0.01342773
 0.00946045
 0.01251221
 0.02197266
 0.03631592
 0.05371094
 0.07232666
 0.09124756
 0.10925293
 0.12542725
 0.13824463
 0.14678955
 0.15045166
 0.14862061
 0.14068604
 0.12664795
 0.10681152
 0.08087158
 0.04882813
 0.00976563
-0.03509521
-0.08331299
-0.13336182
-0.18432617
-0.23651123
-0.28961182
-0.34240723
-0.39123535
-0.43457031
-0.47088623
-0.50170898
-0.52673340
-0.54595947
-0.55816650
-0.56274414
-0.56060791
-0.55297852
-0.54016113
-0.52276611
-0.50140381
-0.47698975
-0.45074463
-0.42327881
-0.39367676
-0.36224365
-0.32928467
-0.29693604
-0.26763916
-0.24169922
-0.21850586
-0.19592285
-0.17303467
-0.14953613
-0.12451172
-0.09765625
-0.06835938
-0.03570557
 0.00030518
 0.03997803
 0.08361816
 0.13122559
 0.18280029
 0.23773193
 0.29663086
 0.35919189
 0.42541504
 0.49285889
 0.55938721
 0.62255859
 0.68084717
 0.73303223
 0.77850342
 0.81573486
 0.84350586
 0.86090088
 0.86730957
 0.86120605
 0.84228516
 0.81085205
 0.76873779
 0.71685791
 0.65582275
 0.58624268
 0.50994873
 0.43029785
 0.34973145
 0.26794434
 0.18432617
 0.09887695
 0.01373291
-0.06774902
-0.14465332
-0.21697998
-0.28533936
-0.34729004
-0.40069580
-0.44342041
-0.47698975
-0.50292969
-0.52276611
-0.53527832
-0.54046631
-0.53863525
-0.53161621
-0.52124023
-0.50811768
-0.49255371
-0.47576904
-0.45898438
-0.44281006
-0.42724609
-0.41229248
-0.39886475
-0.38696289
-0.37597656
-0.36560059
-0.35583496
-0.34759521
-0.34057617
-0.33386230
-0.32470703
-0.31188965
-0.29571533
-0.27770996
-0.25817871
-0.23498535
-0.20629883
-0.17059326
-0.12817383
-0.07934570
-0.02441406
 0.03631592
 0.10192871
 0.17028809
 0.24017334
 0.31005859
 0.37841797
 0.44281006
 0.50079346
 0.55114746
 0.59265137
 0.62469482
 0.64697266
 0.65826416
 0.65856934
 0.64880371
 0.62957764
 0.60119629
 0.56365967
 0.51818848
 0.46630859
 0.41046143
 0.35217285
 0.29296875
 0.23193359
 0.16998291
 0.10772705
 0.04699707
-0.00976563
-0.06103516
-0.10589600
-0.14434814
-0.17639160
-0.20141602
-0.21850586
-0.22766113
-0.23071289
-0.22857666
-0.22338867
-0.21545410
-0.20538330
-0.19378662
-0.18157959
-0.16906738
-0.15777588
-0.14770508
-0.14099121
-0.13793945
-0.13824463
-0.14190674
-0.14862061
-0.15899658
-0.17333984
-0.19042969
-0.20935059
-0.22979736
-0.25238037
-0.27801514
-0.30548096
-0.33264160
-0.35522461
-0.37139893
-0.38116455
-0.38574219
-0.38543701
-0.37994385
-0.36804199
-0.34912109
-0.32440186
-0.29541016
-0.26489258
-0.23376465
-0.20263672
-0.17059326
-0.13854980
-0.10742188
-0.07873535
-0.05249023
-0.02868652
-0.00671387
 0.01342773
 0.03112793
 0.04699707
 0.06134033
 0.07598877
 0.09155273
 0.10772705
 0.12451172
 0.14129639
 0.15899658
 0.17822266
 0.19897461
 0.22155762
 0.24597168
 0.27191162
 0.29968262
 0.32836914
 0.35675049
 0.38421631
 0.40954590
 0.43243408
 0.45257568
 0.46844482
 0.47851563
 0.48187256
 0.47821045
 0.46722412
 0.44830322
 0.42144775
 0.38604736
 0.34332275
 0.29418945
 0.24017334
 0.18157959
 0.11840820
 0.05187988
-0.01647949
-0.08392334
-0.14953613
-0.21301270
-0.27374268
-0.32958984
-0.37719727
-0.41290283
-0.43670654
-0.44952393
-0.45257568
-0.44525146
-0.42510986
-0.39184570
-0.34637451
-0.29235840
-0.23284912
-0.16906738
-0.10070801
-0.02899170
 0.04364014
 0.11383057
 0.17852783
 0.23559570
 0.28442383
 0.32440186
 0.35430908
 0.37322998
 0.37994385
 0.37353516
 0.35491943
 0.32470703
 0.28503418
 0.23742676
 0.18188477
 0.11932373
 0.05157471
-0.01739502
-0.08422852
-0.14709473
-0.20568848
-0.25909424
-0.30578613
-0.34271240
-0.36712646
-0.37750244
-0.37384033
-0.35705566
-0.32806396
-0.28961182
-0.24414063
-0.19409180
-0.14038086
-0.08300781
-0.02380371
 0.03509521
 0.09033203
 0.14007568
 0.18280029
 0.21728516
 0.24261475
 0.25848389
 0.26489258
 0.26306152
 0.25238037
 0.23376465
 0.20751953
 0.17456055
 0.13763428
 0.09826660
 0.05859375
 0.01953125
-0.01739502
-0.05126953
-0.07995605
-0.10162354
-0.11566162
-0.12054443
-0.11657715
-0.10467529
-0.08514404
-0.05889893
-0.02655029
 0.01190186
 0.05462646
 0.09948730
 0.14434814
 0.18707275
 0.22583008
 0.25878906
 0.28564453
 0.30548096
 0.31738281
 0.31982422
 0.31188965
 0.29357910
 0.26611328
 0.22979736
 0.18493652
 0.13122559
 0.06958008
 0.00305176
-0.06561279
-0.13427734
-0.20263672
-0.26947021
-0.33233643
-0.38757324
-0.43212891
-0.46569824
-0.48736572
-0.49804688
-0.49774170
-0.48614502
-0.46447754
-0.43304443
-0.39306641
-0.34637451
-0.29510498
-0.24200439
-0.18890381
-0.13702393
-0.08789063
-0.04272461
-0.00274658
 0.03051758
 0.05737305
 0.07720947
 0.09033203
 0.09521484
 0.09246826
 0.08270264
 0.06805420
 0.05035400
 0.02990723
 0.00732422
-0.01617432
-0.03936768
-0.06134033
-0.08117676
-0.09796143
-0.11138916
-0.12115479
-0.12725830
-0.13000488
-0.12939453
-0.12512207
-0.11718750
-0.10650635
-0.09338379
-0.07904053
-0.06378174
-0.04760742
-0.03082275
-0.01312256
 0.00457764
 0.02227783
 0.03906250
 0.05432129
 0.06835938
 0.08056641
 0.09185791
 0.10284424
 0.11322021
 0.12298584
 0.13183594
 0.13977051
 0.14801025
 0.15747070
 0.16876221
 0.18127441
 0.19500732
 0.20935059
 0.22399902
 0.23895264
 0.25421143
 0.26855469
 0.28167725
 0.29266357
 0.29998779
 0.30303955
 0.30090332
 0.29418945
 0.28198242
 0.26336670
 0.23712158
 0.20355225
 0.16326904
 0.11688232
 0.06500244
 0.00885010
-0.04943848
-0.10681152
-0.16265869
-0.21636963
-0.26855469
-0.31677246
-0.35736084
-0.38665771
-0.40405273
-0.41076660
-0.40802002
-0.39550781
-0.37170410
-0.33691406
-0.29388428
-0.24658203
-0.19775391
-0.14770508
-0.09674072
-0.04669189
 0.00000000
 0.04058838
 0.07385254
 0.09918213
 0.11627197
 0.12420654
 0.12329102
 0.11383057
 0.09704590
 0.07415771
 0.04608154
 0.01312256
-0.02258301
-0.05920410
-0.09399414
-0.12542725
-0.15136719
-0.17120361
-0.18371582
-0.18798828
-0.18310547
-0.16845703
-0.14282227
-0.10650635
-0.06011963
-0.00579834
 0.05493164
 0.12084961
 0.18981934
 0.26092529
 0.33142090
 0.39916992
 0.46203613
 0.51757813
 0.56304932
 0.59692383
 0.61828613
 0.62591553
 0.61889648
 0.59600830
 0.55725098
 0.50384521
 0.43945313
 0.36560059
 0.28381348
 0.19500732
 0.10070801
 0.00457764
-0.09063721
-0.18157959
-0.26702881
-0.34423828
-0.40893555
-0.45806885
-0.48950195
-0.50384521
-0.50292969
-0.48645020
-0.45318604
-0.40374756
-0.34149170
-0.27069092
-0.19500732
-0.11596680
-0.03509521
 0.04516602
 0.12054443
 0.18676758
 0.24108887
 0.28289795
 0.31127930
 0.32470703
 0.32257080
 0.30517578
 0.27465820
 0.23193359
 0.17700195
 0.11169434
 0.03875732
-0.03692627
-0.11169434
-0.18493652
-0.25665283
-0.32501221
-0.38421631
-0.42968750
-0.45928955
-0.47454834
-0.47668457
-0.46569824
-0.43945313
-0.39794922
-0.34332275
-0.27954102
-0.20874023
-0.13214111
-0.05157471
 0.03021240
 0.11016846
 0.18554688
 0.25512695
 0.31677246
 0.36865234
 0.40771484
 0.43273926
 0.44311523
 0.43914795
 0.42175293
 0.39123535
 0.34942627
 0.29663086
 0.23376465
 0.16143799
 0.08148193
-0.00183105
-0.08544922
-0.16723633
-0.24627686
-0.32073975
-0.38726807
-0.44097900
-0.47973633
-0.50292969
-0.51208496
-0.50750732
-0.48919678
-0.45623779
-0.40954590
-0.35186768
-0.28564453
-0.21392822
-0.13854980
-0.06103516
 0.01617432
 0.09094238
 0.16052246
 0.22308350
 0.27770996
 0.32348633
 0.35919189
 0.38360596
 0.39581299
 0.39611816
 0.38543701
 0.36560059
 0.33813477
 0.30395508
 0.26336670
 0.21759033
 0.16815186
 0.11627197
 0.06408691
 0.01312256
-0.03570557
-0.08117676
-0.12207031
-0.15716553
-0.18524170
-0.20629883
-0.22033691
-0.22766113
-0.22827148
-0.22216797
-0.20996094
-0.19134521
-0.16693115
-0.13732910
-0.10375977
-0.06805420
-0.03112793
 0.00610352
 0.04241943
 0.07720947
 0.10864258
 0.13519287
 0.15625000
 0.17028809
 0.17700195
 0.17517090
 0.16448975
 0.14434814
 0.11596680
 0.07965088
 0.03570557
-0.01403809
-0.06652832
-0.11962891
-0.17242432
-0.22521973
-0.27679443
-0.32379150
-0.36193848
-0.38879395
-0.40374756
-0.40618896
-0.39611816
-0.37231445
-0.33569336
-0.28778076
-0.23132324
-0.16662598
-0.09460449
-0.01586914
 0.06652832
 0.14953613
 0.23010254
 0.30700684
 0.37780762
 0.43975830
 0.48980713
 0.52581787
 0.54656982
 0.55114746
 0.53863525
 0.50933838
 0.46417236
 0.40527344
 0.33416748
 0.25238037
 0.16082764
 0.06225586
-0.04089355
-0.14495850
-0.24719238
-0.34362793
-0.43060303
-0.50323486
-0.55786133
-0.59356689
-0.60974121
-0.60668945
-0.58227539
-0.53558350
-0.46600342
-0.37567139
-0.26855469
-0.14862061
-0.01800537
 0.11993408
 0.26245117
 0.40435791
 0.53985596
 0.66436768
 0.77301025
 0.86181641
 0.92620850
 0.96343994
 0.97137451
 0.95001221
 0.89874268
 0.81726074
 0.70770264
 0.57464600
 0.42480469
 0.26275635
 0.09063721
-0.09063721
-0.27587891
-0.45654297
-0.62316895
-0.76873779
-0.88989258
-0.98480225
-1.04949951
-1.08093262
-1.07757568
-1.04095459
-0.97290039
-0.87493896
-0.74951172
-0.60089111
-0.43609619
-0.26031494
-0.07904053
 0.10437012
 0.28411865
 0.45318604
 0.60424805
 0.73150635
 0.83099365
 0.90026855
 0.93688965
 0.94055176
 0.91156006
 0.85083008
 0.75927734
 0.64086914
 0.50109863
 0.34606934
 0.17944336
 0.00244141
-0.18188477
-0.36621094
-0.54046631
-0.69519043
-0.82489014
-0.92803955
-1.00219727
-1.04431152
-1.05163574
-1.02355957
-0.96191406
-0.86761475
-0.74340820
-0.59265137
-0.42144775
-0.23651123
-0.04302979
 0.15502930
 0.35247803
 0.54077148
 0.71166992
 0.85968018
 0.98144531
 1.07513428
 1.13677979
 1.16333008
 1.15417480
 1.11145020
 1.03668213
 0.93231201
 0.80108643
 0.64941406
 0.48553467
 0.31555176
 0.14251709
-0.03295898
-0.20690918
-0.37139893
-0.51757813
-0.63964844
-0.73638916
-0.80718994
-0.85083008
-0.86639404
-0.85449219
-0.81878662
-0.76202393
-0.68786621
-0.59814453
-0.49682617
-0.38879395
-0.27893066
-0.17120361
-0.06958008
 0.02349854
 0.10437012
 0.16998291
 0.21881104
 0.24993896
 0.26336670
 0.26031494
 0.24169922
 0.20812988
 0.16113281
 0.10314941
 0.03753662
-0.03173828
-0.10223389
-0.17181396
-0.23956299
-0.30212402
-0.35430908
-0.39123535
-0.41076660
-0.41259766
-0.39825439
-0.36773682
-0.32226563
-0.26275635
-0.19195557
-0.11169434
-0.02441406
 0.06835938
 0.16326904
 0.25665283
 0.34484863
 0.42602539
 0.49804688
 0.55786133
 0.60241699
 0.63049316
 0.64239502
 0.63903809
 0.62072754
 0.58715820
 0.53833008
 0.47637939
 0.40527344
 0.32714844
 0.24353027
 0.15563965
 0.06683350
-0.01922607
-0.10040283
-0.17547607
-0.24505615
-0.30761719
-0.35980225
-0.39855957
-0.42358398
-0.43640137
-0.43945313
-0.43426514
-0.42205811
-0.40222168
-0.37597656
-0.34454346
-0.31036377
-0.27557373
-0.24322510
-0.21392822
-0.18676758
-0.16021729
-0.13427734
-0.11016846
-0.08911133
-0.07110596
-0.05523682
-0.04058838
-0.02624512
-0.01220703
 0.00244141
 0.01861572
 0.03662109
 0.05615234
 0.07690430
 0.09887695
 0.12298584
 0.14953613
 0.17700195
 0.20538330
 0.23376465
 0.26245117
 0.29144287
 0.31951904
 0.34515381
 0.36712646
 0.38421631
 0.39581299
 0.40191650
 0.40222168
 0.39642334
 0.38421631
 0.36529541
 0.33996582
 0.30914307
 0.27313232
 0.23254395
 0.18707275
 0.13732910
 0.08514404
 0.03234863
-0.01983643
-0.07110596
-0.12054443
-0.16601563
-0.20477295
-0.23651123
-0.26336670
-0.28656006
-0.30364990
-0.31097412
-0.30639648
-0.29235840
-0.27252197
-0.25085449
-0.22674561
-0.19866943
-0.16662598
-0.13244629
-0.09948730
-0.06835938
-0.03936768
-0.01373291
 0.00793457
 0.02441406
 0.03540039
 0.04150391
 0.04302979
 0.03967285
 0.03234863
 0.02197266
 0.01037598
-0.00152588
-0.01373291
-0.02593994
-0.03784180
-0.04821777
-0.05615234
-0.06103516
-0.06164551
-0.05828857
-0.05065918
-0.04028320
-0.02777100
-0.01373291
 0.00122070
 0.01708984
 0.03265381
 0.04669189
 0.05920410
 0.06866455
 0.07568359
 0.07934570
 0.07934570
 0.07568359
 0.06805420
 0.05615234
 0.03997803
 0.02014160
-0.00244141
-0.02685547
-0.05187988
-0.07690430
-0.10192871
-0.12664795
-0.15075684
-0.17303467
-0.19256592
-0.20782471
-0.21759033
-0.22186279
-0.22003174
-0.21240234
-0.19836426
-0.17730713
-0.14892578
-0.11322021
-0.07110596
-0.02258301
 0.03021240
 0.08666992
 0.14587402
 0.20599365
 0.26550293
 0.32318115
 0.37628174
 0.42266846
 0.46081543
 0.48980713
 0.50964355
 0.52093506
 0.52185059
 0.51025391
 0.48492432
 0.44738770
 0.39978027
 0.34393311
 0.27984619
 0.20690918
 0.12634277
 0.04058838
-0.04760742
-0.13763428
-0.22857666
-0.31921387
-0.40557861
-0.48461914
-0.55419922
-0.61462402
-0.66558838
-0.70617676
-0.73425293
-0.74920654
-0.75225830
-0.74462891
-0.72631836
