# Supplementary material for: Dataset for time-lapse ultrasonic tomography of a granite slab under uniaxial compression test
Source: Data Brief. 2018 Aug 30;20:614–6. doi: 10.1016/j.dib.2018.08.151 (PMC6128094; doi:10.1016/j.dib.2018.08.151)
Supplement: Supplementary file 2 — Supplementary material [file mmc2.zip › data/Ultrasonic_Tomo_data/Stage_1_0kn/Force_0kn_10_15_22475878.txt]

SOURCE FILE NAME: D:\ct_20141122\ct201411221m100v0kn_sh_14_17_a0.TDA
DATE: Saturday, November 22, 2014
TIME: 11:28:06
SAMPLE INTERVAL (Seconds):   0.0000001000
SIGNAL UNITS: volts
TIME UNITS: Seconds
DATA TYPE: WAVEFORM
NUMBER OF DATA POINTS PER WAVEFORM: 1024
CHANNEL NUMBER: 10
HIT NUMBER: 2
TIME OF TEST:  22.4758782500

-0.00152588
-0.00183105
-0.00213623
-0.00244141
-0.00213623
-0.00122070
-0.00030518
 0.00061035
 0.00091553
 0.00091553
 0.00030518
-0.00061035
-0.00152588
-0.00213623
-0.00183105
-0.00061035
 0.00061035
 0.00152588
 0.00152588
 0.00122070
 0.00091553
 0.00122070
 0.00152588
 0.00152588
 0.00091553
 0.00030518
 0.00000000
 0.00000000
-0.00030518
-0.00122070
-0.00213623
-0.00274658
-0.00244141
-0.00183105
-0.00091553
-0.00030518
 0.00000000
 0.00030518
 0.00061035
 0.00061035
 0.00030518
 0.00000000
 0.00000000
 0.00000000
-0.00030518
-0.00061035
-0.00091553
-0.00091553
-0.00091553
-0.00091553
-0.00122070
-0.00183105
-0.00213623
-0.00213623
-0.00122070
 0.00030518
 0.00122070
 0.00183105
 0.00152588
 0.00091553
-0.00030518
-0.00091553
-0.00122070
-0.00122070
-0.00091553
-0.00061035
-0.00122070
-0.00183105
-0.00244141
-0.00244141
-0.00213623
-0.00122070
-0.00061035
-0.00030518
-0.00030518
-0.00030518
-0.00061035
-0.00061035
-0.00091553
-0.00152588
-0.00213623
-0.00244141
-0.00244141
-0.00183105
-0.00091553
 0.00000000
 0.00030518
 0.00061035
 0.00030518
 0.00000000
-0.00030518
-0.00030518
 0.00000000
-0.00030518
-0.00061035
-0.00122070
-0.00183105
-0.00213623
-0.00213623
-0.00183105
-0.00152588
-0.00152588
-0.00122070
-0.00091553
 0.00030518
 0.00152588
 0.00244141
 0.00274658
 0.00213623
 0.00091553
-0.00030518
-0.00122070
-0.00152588
-0.00152588
-0.00091553
-0.00061035
-0.00030518
-0.00091553
-0.00152588
-0.00183105
-0.00183105
-0.00152588
-0.00091553
-0.00030518
 0.00000000
 0.00000000
-0.00030518
-0.00061035
-0.00152588
-0.00213623
-0.00244141
-0.00244141
-0.00183105
-0.00122070
-0.00091553
-0.00061035
-0.00030518
-0.00061035
-0.00091553
-0.00122070
-0.00122070
-0.00091553
-0.00061035
-0.00061035
-0.00091553
-0.00122070
-0.00122070
-0.00091553
-0.00061035
-0.00091553
-0.00122070
-0.00122070
-0.00091553
 0.00000000
 0.00122070
 0.00213623
 0.00213623
 0.00152588
 0.00030518
-0.00091553
-0.00183105
-0.00274658
-0.00274658
-0.00213623
-0.00183105
-0.00152588
-0.00183105
-0.00183105
-0.00152588
-0.00030518
 0.00091553
 0.00183105
 0.00213623
 0.00213623
 0.00183105
 0.00152588
 0.00091553
 0.00000000
-0.00061035
-0.00091553
-0.00091553
-0.00061035
 0.00000000
 0.00061035
 0.00091553
 0.00061035
 0.00000000
-0.00061035
-0.00091553
-0.00091553
-0.00091553
-0.00061035
-0.00061035
-0.00061035
-0.00061035
-0.00091553
-0.00091553
-0.00091553
-0.00091553
-0.00061035
-0.00061035
-0.00030518
 0.00000000
 0.00091553
 0.00152588
 0.00183105
 0.00152588
 0.00061035
-0.00061035
-0.00122070
-0.00122070
-0.00091553
-0.00091553
-0.00091553
-0.00091553
-0.00091553
-0.00091553
-0.00061035
-0.00030518
 0.00030518
 0.00091553
 0.00152588
 0.00152588
 0.00152588
 0.00152588
 0.00091553
 0.00030518
-0.00122070
-0.00244141
-0.00335693
-0.00305176
-0.00213623
-0.00091553
-0.00061035
-0.00061035
-0.00061035
-0.00061035
-0.00030518
 0.00000000
 0.00061035
 0.00061035
 0.00030518
 0.00030518
 0.00000000
-0.00030518
-0.00030518
-0.00061035
-0.00061035
-0.00061035
-0.00091553
-0.00091553
-0.00030518
 0.00030518
 0.00091553
 0.00122070
 0.00030518
-0.00061035
-0.00183105
-0.00213623
-0.00213623
-0.00152588
-0.00122070
-0.00122070
-0.00122070
-0.00152588
-0.00152588
-0.00152588
-0.00122070
-0.00061035
-0.00030518
 0.00000000
 0.00000000
 0.00000000
-0.00030518
-0.00122070
-0.00213623
-0.00274658
-0.00366211
-0.00396729
-0.00366211
-0.00305176
-0.00213623
-0.00122070
-0.00091553
-0.00122070
-0.00183105
-0.00183105
-0.00152588
-0.00061035
 0.00000000
 0.00030518
 0.00000000
-0.00061035
-0.00122070
-0.00183105
-0.00244141
-0.00274658
-0.00305176
-0.00305176
-0.00274658
-0.00213623
-0.00122070
-0.00030518
 0.00000000
 0.00030518
-0.00030518
-0.00091553
-0.00152588
-0.00183105
-0.00122070
-0.00091553
-0.00091553
-0.00122070
-0.00213623
-0.00274658
-0.00274658
-0.00183105
-0.00091553
-0.00030518
 0.00000000
 0.00030518
 0.00000000
-0.00030518
-0.00122070
-0.00244141
-0.00335693
-0.00396729
-0.00396729
-0.00366211
-0.00274658
-0.00183105
-0.00122070
-0.00061035
-0.00061035
-0.00061035
-0.00061035
 0.00000000
 0.00061035
 0.00091553
 0.00061035
-0.00030518
-0.00152588
-0.00213623
-0.00244141
-0.00213623
-0.00213623
-0.00244141
-0.00244141
-0.00244141
-0.00183105
-0.00091553
 0.00030518
 0.00122070
 0.00122070
 0.00030518
-0.00061035
-0.00122070
-0.00122070
-0.00061035
 0.00000000
 0.00030518
-0.00030518
-0.00122070
-0.00244141
-0.00274658
-0.00274658
-0.00213623
-0.00152588
-0.00091553
 0.00000000
 0.00061035
 0.00091553
 0.00091553
 0.00030518
-0.00030518
-0.00122070
-0.00152588
-0.00122070
-0.00061035
 0.00000000
 0.00061035
 0.00061035
 0.00030518
 0.00000000
 0.00000000
 0.00061035
 0.00183105
 0.00274658
 0.00305176
 0.00244141
 0.00152588
 0.00030518
-0.00061035
-0.00091553
-0.00091553
-0.00030518
 0.00000000
 0.00000000
 0.00030518
 0.00091553
 0.00213623
 0.00305176
 0.00366211
 0.00335693
 0.00244141
 0.00122070
 0.00000000
-0.00030518
 0.00000000
 0.00030518
 0.00000000
-0.00122070
-0.00244141
-0.00305176
-0.00305176
-0.00213623
-0.00091553
 0.00000000
 0.00061035
 0.00091553
 0.00122070
 0.00152588
 0.00122070
 0.00030518
-0.00091553
-0.00152588
-0.00152588
-0.00091553
-0.00030518
 0.00030518
 0.00061035
 0.00030518
-0.00030518
-0.00061035
-0.00091553
-0.00061035
 0.00000000
 0.00091553
 0.00091553
 0.00000000
-0.00122070
-0.00183105
-0.00213623
-0.00213623
-0.00213623
-0.00244141
-0.00244141
-0.00213623
-0.00122070
 0.00030518
 0.00122070
 0.00122070
 0.00061035
-0.00030518
-0.00091553
-0.00122070
-0.00091553
-0.00061035
-0.00030518
-0.00091553
-0.00183105
-0.00305176
-0.00366211
-0.00335693
-0.00213623
-0.00061035
 0.00061035
 0.00152588
 0.00213623
 0.00213623
 0.00213623
 0.00183105
 0.00091553
 0.00000000
-0.00091553
-0.00183105
-0.00183105
-0.00183105
-0.00122070
-0.00122070
-0.00152588
-0.00213623
-0.00274658
-0.00274658
-0.00183105
-0.00091553
 0.00030518
 0.00061035
 0.00030518
-0.00091553
-0.00183105
-0.00274658
-0.00244141
-0.00213623
-0.00183105
-0.00152588
-0.00122070
-0.00061035
 0.00030518
 0.00091553
 0.00122070
 0.00091553
 0.00000000
-0.00091553
-0.00183105
-0.00213623
-0.00213623
-0.00213623
-0.00213623
-0.00244141
-0.00305176
-0.00396729
-0.00427246
-0.00366211
-0.00244141
-0.00122070
-0.00030518
 0.00000000
-0.00030518
-0.00061035
-0.00061035
-0.00122070
-0.00152588
-0.00213623
-0.00213623
-0.00183105
-0.00122070
-0.00091553
-0.00061035
-0.00091553
-0.00091553
-0.00122070
-0.00091553
-0.00061035
 0.00030518
 0.00152588
 0.00244141
 0.00244141
 0.00152588
 0.00061035
 0.00000000
-0.00030518
-0.00030518
-0.00091553
-0.00183105
-0.00274658
-0.00274658
-0.00213623
-0.00122070
-0.00030518
 0.00000000
-0.00030518
-0.00061035
-0.00122070
-0.00122070
-0.00061035
 0.00030518
 0.00091553
 0.00061035
-0.00061035
-0.00183105
-0.00213623
-0.00152588
 0.00000000
 0.00152588
 0.00244141
 0.00274658
 0.00274658
 0.00244141
 0.00183105
 0.00122070
 0.00030518
-0.00030518
-0.00122070
-0.00152588
-0.00183105
-0.00152588
-0.00152588
-0.00152588
-0.00152588
-0.00183105
-0.00213623
-0.00213623
-0.00183105
-0.00122070
-0.00091553
-0.00122070
-0.00152588
-0.00244141
-0.00274658
-0.00305176
-0.00335693
-0.00305176
-0.00305176
-0.00274658
-0.00213623
-0.00122070
-0.00030518
 0.00061035
 0.00122070
 0.00091553
 0.00030518
-0.00030518
 0.00000000
 0.00061035
 0.00152588
 0.00213623
 0.00213623
 0.00152588
 0.00030518
-0.00122070
-0.00213623
-0.00244141
-0.00152588
-0.00061035
 0.00000000
 0.00030518
 0.00000000
-0.00030518
-0.00091553
-0.00152588
-0.00213623
-0.00244141
-0.00244141
-0.00183105
-0.00152588
-0.00122070
-0.00091553
-0.00122070
-0.00152588
-0.00183105
-0.00152588
-0.00061035
 0.00091553
 0.00152588
 0.00152588
 0.00091553
 0.00061035
 0.00030518
-0.00091553
-0.00183105
-0.00335693
-0.01159668
-0.03936768
-0.10040283
-0.19653320
-0.30883789
-0.40344238
-0.44860840
-0.43609619
-0.38635254
-0.33386230
-0.29998779
-0.27465820
-0.22460938
-0.12268066
 0.02288818
 0.16387939
 0.24719238
 0.25177002
 0.20477295
 0.15686035
 0.14129639
 0.15502930
 0.17333984
 0.18066406
 0.18035889
 0.18310547
 0.18981934
 0.19012451
 0.17791748
 0.16082764
 0.15228271
 0.15686035
 0.16479492
 0.16418457
 0.15350342
 0.14160156
 0.13671875
 0.13824463
 0.13916016
 0.13519287
 0.12878418
 0.12359619
 0.12115479
 0.11932373
 0.11596680
 0.11047363
 0.10375977
 0.09735107
 0.09216309
 0.08850098
 0.08483887
 0.07965088
 0.07232666
 0.06439209
 0.05920410
 0.05706787
 0.05462646
 0.04821777
 0.03845215
 0.02960205
 0.02471924
 0.02319336
 0.02014160
 0.01281738
 0.00396729
-0.00213623
-0.00488281
-0.00640869
-0.01037598
-0.01556396
-0.01861572
-0.01800537
-0.01556396
-0.01434326
-0.01647949
-0.01953125
-0.02105713
-0.02044678
-0.01983643
-0.02166748
-0.02532959
-0.02868652
-0.02990723
-0.02990723
-0.03082275
-0.03387451
-0.03814697
-0.04180908
-0.04364014
-0.04455566
-0.04608154
-0.04882813
-0.05187988
-0.05371094
-0.05401611
-0.05401611
-0.05523682
-0.05706787
-0.05889893
-0.05920410
-0.05828857
-0.05737305
-0.05706787
-0.05676270
-0.05615234
-0.05493164
-0.05432129
-0.05462646
-0.05615234
-0.05737305
-0.05767822
-0.05706787
-0.05645752
-0.05676270
-0.05798340
-0.05950928
-0.06011963
-0.06011963
-0.05950928
-0.05950928
-0.05981445
-0.05950928
-0.05889893
-0.05767822
-0.05676270
-0.05676270
-0.05737305
-0.05767822
-0.05737305
-0.05676270
-0.05615234
-0.05615234
-0.05584717
-0.05523682
-0.05401611
-0.05310059
-0.05218506
-0.05126953
-0.05035400
-0.04821777
-0.04547119
-0.04333496
-0.04150391
-0.04058838
-0.03997803
-0.03875732
-0.03753662
-0.03662109
-0.03662109
-0.03662109
-0.03601074
-0.03448486
-0.03265381
-0.03082275
-0.02990723
-0.02960205
-0.02990723
-0.02990723
-0.03021240
-0.02990723
-0.02960205
-0.02868652
-0.02716064
-0.02593994
-0.02471924
-0.02349854
-0.02197266
-0.02014160
-0.01831055
-0.01586914
-0.01373291
-0.01190186
-0.01007080
-0.00885010
-0.00793457
-0.00762939
-0.00762939
-0.00762939
-0.00793457
-0.00793457
-0.00732422
-0.00640869
-0.00518799
-0.00457764
-0.00427246
-0.00396729
-0.00366211
-0.00274658
-0.00122070
 0.00000000
 0.00091553
 0.00213623
 0.00305176
 0.00427246
 0.00488281
 0.00518799
 0.00549316
 0.00549316
 0.00579834
 0.00610352
 0.00671387
 0.00762939
 0.00915527
 0.01098633
 0.01220703
 0.01281738
 0.01281738
 0.01281738
 0.01342773
 0.01464844
 0.01617432
 0.01770020
 0.01861572
 0.01922607
 0.01983643
 0.01983643
 0.02014160
 0.02075195
 0.02136230
 0.02227783
 0.02319336
 0.02380371
 0.02441406
 0.02471924
 0.02410889
 0.02319336
 0.02197266
 0.02075195
 0.02014160
 0.02044678
 0.02105713
 0.02197266
 0.02258301
 0.02288818
 0.02288818
 0.02288818
 0.02319336
 0.02380371
 0.02471924
 0.02563477
 0.02624512
 0.02563477
 0.02471924
 0.02288818
 0.02014160
 0.01678467
 0.01190186
 0.00579834
-0.00152588
-0.01007080
-0.02075195
-0.03387451
-0.05004883
-0.06958008
-0.09216309
-0.11779785
-0.14495850
-0.17242432
-0.19897461
-0.22216797
-0.24139404
-0.25512695
-0.26184082
-0.26000977
-0.24719238
-0.22155762
-0.18066406
-0.12359619
-0.05126953
 0.03509521
 0.13427734
 0.24444580
 0.36315918
 0.48614502
 0.60821533
 0.72418213
 0.83038330
 0.92285156
 0.99761963
 1.04949951
 1.07513428
 1.07330322
 1.04339600
 0.98541260
 0.89874268
 0.78491211
 0.64788818
 0.49377441
 0.32775879
 0.15136719
-0.03479004
-0.22735596
-0.41961670
-0.60211182
-0.76812744
-0.91339111
-1.03637695
-1.13494873
-1.20666504
-1.24969482
-1.26373291
-1.24969482
-1.20880127
-1.14318848
-1.05560303
-0.94757080
-0.82214355
-0.68084717
-0.52825928
-0.36834717
-0.20660400
-0.04547119
 0.11260986
 0.26550293
 0.41046143
 0.54260254
 0.65826416
 0.75408936
 0.82702637
 0.87585449
 0.89935303
 0.89721680
 0.86944580
 0.81634521
 0.73913574
 0.64208984
 0.53161621
 0.41320801
 0.29113770
 0.16815186
 0.04913330
-0.06103516
-0.15838623
-0.24017334
-0.30364990
-0.34545898
-0.36193848
-0.35217285
-0.31982422
-0.27130127
-0.21148682
-0.14251709
-0.06622314
 0.01464844
 0.09429932
 0.16662598
 0.22735596
 0.27465820
 0.30670166
 0.32196045
 0.31890869
 0.29571533
 0.25299072
 0.19165039
 0.11444092
 0.02563477
-0.07141113
-0.17272949
-0.27435303
-0.37170410
-0.45928955
-0.53131104
-0.58380127
-0.61584473
-0.62652588
-0.61492920
-0.58044434
-0.52398682
-0.44738770
-0.35461426
-0.24902344
-0.13458252
-0.01373291
 0.10894775
 0.23071289
 0.34820557
 0.45867920
 0.55816650
 0.64239502
 0.70709229
 0.74951172
 0.76843262
 0.76385498
 0.73486328
 0.68054199
 0.60180664
 0.50109863
 0.38299561
 0.24993896
 0.10345459
-0.05554199
-0.22338867
-0.39306641
-0.55664063
-0.70709229
-0.83984375
-0.95184326
-1.04064941
-1.10321045
-1.13800049
-1.14471436
-1.12365723
-1.07666016
-1.00494385
-0.91064453
-0.79620361
-0.66558838
-0.52307129
-0.37445068
-0.22491455
-0.07995605
 0.05676270
 0.18249512
 0.29418945
 0.38879395
 0.46295166
 0.51574707
 0.54779053
 0.56030273
 0.55511475
 0.53436279
 0.50109863
 0.46051025
 0.41717529
 0.37536621
 0.33874512
 0.31158447
 0.29693604
 0.29785156
 0.31524658
 0.34820557
 0.39642334
 0.45867920
 0.53283691
 0.61584473
 0.70129395
 0.78430176
 0.85998535
 0.92376709
 0.97167969
 0.99975586
 1.00494385
 0.98541260
 0.94085693
 0.87097168
 0.77697754
 0.66192627
 0.53131104
 0.39154053
 0.24658203
 0.09826660
-0.05187988
-0.19927979
-0.33721924
-0.45776367
-0.55633545
-0.63140869
-0.68359375
-0.71380615
-0.72326660
-0.71350098
-0.68786621
-0.65032959
-0.60577393
-0.56030273
-0.52001953
-0.48980713
-0.47485352
-0.47882080
-0.50445557
-0.55450439
-0.62988281
-0.72875977
-0.84808350
-0.98236084
-1.12640381
-1.27410889
-1.41998291
-1.55761719
-1.67907715
-1.77734375
-1.84417725
-1.87377930
-1.86096191
-1.80084229
-1.68945313
-1.52404785
-1.30462646
-1.03332520
-0.71380615
-0.34973145
 0.05493164
 0.49255371
 0.95245361
 1.42120361
 1.88537598
 2.33123779
 2.74658203
 3.11798096
 3.43353271
 3.68225098
 3.85620117
 3.94927979
 3.95782471
 3.88000488
 3.71643066
 3.47076416
 3.14697266
 2.75085449
 2.29125977
 1.78100586
 1.23596191
 0.67108154
 0.09765625
-0.47393799
-1.02966309
-1.55120850
-2.01782227
-2.41516113
-2.73529053
-2.97393799
-3.12591553
-3.18572998
-3.15185547
-3.02917480
-2.82745361
-2.55645752
-2.22473145
-1.84417725
-1.43218994
-1.00769043
-0.58715820
-0.18066406
 0.20202637
 0.54779053
 0.84075928
 1.06719971
 1.22100830
 1.30157471
 1.30798340
 1.23870850
 1.09680176
 0.89050293
 0.63140869
 0.32775879
-0.01495361
-0.38909912
-0.77911377
-1.16394043
-1.52435303
-1.84844971
-2.12738037
-2.35137939
-2.50823975
-2.58850098
-2.58819580
-2.50762939
-2.34771729
-2.11029053
-1.79962158
-1.42608643
-1.00280762
-0.54199219
-0.05493164
 0.44616699
 0.94573975
 1.42608643
 1.87103271
 2.26806641
 2.60742188
 2.88116455
 3.08319092
 3.20983887
 3.25927734
 3.23089600
 3.12744141
 2.95440674
 2.71942139
 2.43194580
 2.10113525
 1.73706055
 1.35314941
 0.96557617
 0.58624268
 0.22399902
-0.11657715
-0.42816162
-0.69885254
-0.91796875
-1.08001709
-1.18743896
-1.24572754
-1.26037598
-1.23504639
-1.17614746
-1.09344482
-0.99884033
-0.90332031
-0.81573486
-0.74523926
-0.69854736
-0.68237305
-0.69946289
-0.75103760
-0.83618164
-0.95275879
-1.09649658
-1.26068115
-1.43676758
-1.61499023
-1.78558350
-1.93786621
-2.06146240
-2.14630127
-2.18444824
-2.16888428
-2.09381104
-1.95281982
-1.74346924
-1.46728516
-1.12915039
-0.73608398
-0.29388428
 0.18920898
 0.70220947
 1.22863770
 1.74896240
 2.24426270
 2.69805908
 3.09661865
 3.42620850
 3.67370605
 3.82629395
 3.87664795
 3.82171631
 3.66241455
 3.40087891
 3.04016113
 2.58972168
 2.06573486
 1.48864746
 0.87707520
 0.24597168
-0.38909912
-1.00769043
-1.58477783
-2.09625244
-2.52441406
-2.85858154
-3.09051514
-3.21380615
-3.22387695
-3.12133789
-2.91076660
-2.60162354
-2.20581055
-1.74011230
-1.22314453
-0.67413330
-0.11138916
 0.44830322
 0.98571777
 1.47949219
 1.90917969
 2.25891113
 2.51892090
 2.68341064
 2.75146484
 2.72338867
 2.60192871
 2.39288330
 2.10632324
 1.75628662
 1.36077881
 0.93688965
 0.49957275
 0.06072998
-0.36682129
-0.76568604
-1.11785889
-1.40716553
-1.62506104
-1.76818848
-1.83624268
-1.83044434
-1.75140381
-1.60308838
-1.39343262
-1.13464355
-0.84136963
-0.52795410
-0.20599365
 0.11474609
 0.42297363
 0.70465088
 0.94299316
 1.12609863
 1.24938965
 1.31164551
 1.31225586
 1.24847412
 1.12213135
 0.94055176
 0.71533203
 0.45715332
 0.17242432
-0.13305664
-0.44647217
-0.75042725
-1.02600098
-1.26037598
-1.44531250
-1.57562256
-1.64672852
-1.65374756
-1.59576416
-1.47491455
-1.29638672
-1.06811523
-0.80139160
-0.50811768
-0.19958496
 0.11383057
 0.42083740
 0.70953369
 0.96588135
 1.17889404
 1.34124756
 1.44989014
 1.50512695
 1.50695801
 1.45690918
 1.35589600
 1.20819092
 1.02081299
 0.80444336
 0.57006836
 0.32531738
 0.07476807
-0.17883301
-0.42816162
-0.66223145
-0.86883545
-1.04187012
-1.18011475
-1.28509521
-1.35528564
-1.38732910
-1.37908936
-1.33300781
-1.25274658
-1.14166260
-1.00189209
-0.83618164
-0.65063477
-0.45135498
-0.24444580
-0.03234863
 0.18188477
 0.39428711
 0.59783936
 0.78491211
 0.94970703
 1.08947754
 1.20178223
 1.28387451
 1.33331299
 1.34857178
 1.33026123
 1.28051758
 1.20056152
 1.09069824
 0.95245361
 0.79010010
 0.61187744
 0.42419434
 0.23101807
 0.03234863
-0.16998291
-0.37017822
-0.56091309
-0.73455811
-0.88714600
-1.01776123
-1.12518311
-1.20727539
-1.26190186
-1.28845215
-1.28753662
-1.26007080
-1.20666504
-1.12823486
-1.02691650
-0.90484619
-0.76538086
-0.61218262
-0.44952393
-0.28228760
-0.11444092
 0.05065918
 0.21148682
 0.36499023
 0.50750732
 0.63415527
 0.74127197
 0.82794189
 0.89447021
 0.94177246
 0.96923828
 0.97686768
 0.96527100
 0.93627930
 0.89263916
 0.83557129
 0.76568604
 0.68450928
 0.59509277
 0.50079346
 0.40466309
 0.30670166
 0.20721436
 0.10559082
 0.00274658
-0.10162354
-0.20721436
-0.31402588
-0.41931152
-0.51940918
-0.61157227
-0.69488525
-0.76995850
-0.83618164
-0.89050293
-0.93048096
-0.95397949
-0.96038818
-0.95001221
-0.92163086
-0.87554932
-0.81146240
-0.73089600
-0.63476563
-0.52398682
-0.40069580
-0.26702881
-0.12603760
 0.02105713
 0.17364502
 0.33050537
 0.48889160
 0.64514160
 0.79528809
 0.93719482
 1.06689453
 1.18133545
 1.27716064
 1.35253906
 1.40533447
 1.43280029
 1.43218994
 1.40228271
 1.34338379
 1.25732422
 1.14501953
 1.00616455
 0.84411621
 0.66558838
 0.47790527
 0.28656006
 0.09246826
-0.10467529
-0.30029297
-0.48522949
-0.64941406
-0.78704834
-0.89691162
-0.97900391
-1.03210449
-1.05438232
-1.04675293
-1.01318359
-0.95825195
-0.88684082
-0.80169678
-0.70800781
-0.61157227
-0.51879883
-0.43426514
-0.36010742
-0.29815674
-0.25146484
-0.22247314
-0.20996094
-0.21087646
-0.22125244
-0.23895264
-0.26397705
-0.29449463
-0.32623291
-0.35339355
-0.37200928
-0.38177490
-0.38421631
-0.37902832
-0.36407471
-0.33782959
-0.30151367
-0.25787354
-0.20996094
-0.15747070
-0.09918213
-0.03509521
 0.03143311
 0.09796143
 0.16204834
 0.22460938
 0.28625488
 0.34698486
 0.40466309
 0.45837402
 0.50781250
 0.55297852
 0.59387207
 0.62896729
 0.65765381
 0.67993164
 0.69549561
 0.70404053
 0.70465088
 0.69549561
 0.67687988
 0.64941406
 0.61340332
 0.57006836
 0.52001953
 0.46508789
 0.40710449
 0.34820557
 0.29083252
 0.23651123
 0.18646240
 0.14160156
 0.10192871
 0.06866455
 0.04211426
 0.02288818
 0.01007080
 0.00213623
-0.00183105
-0.00396729
-0.00640869
-0.01190186
-0.02319336
-0.04180908
-0.06805420
-0.10192871
-0.14404297
-0.19653320
-0.25909424
-0.33020020
-0.40466309
-0.47943115
-0.55114746
-0.61828613
-0.67840576
-0.72814941
-0.76385498
-0.78308105
-0.78521729
-0.76995850
-0.73852539
-0.69152832
-0.63140869
-0.56030273
-0.48034668
-0.39489746
-0.30700684
-0.22094727
-0.14068604
-0.06896973
-0.00732422
 0.04272461
 0.07934570
 0.10101318
 0.10833740
 0.10131836
 0.08148193
 0.04974365
 0.00793457
-0.04089355
-0.09399414
-0.14984131
-0.20874023
-0.26916504
-0.32897949
-0.38330078
-0.42877197
-0.46234131
-0.48400879
-0.49377441
-0.49041748
-0.47149658
-0.43457031
-0.37872314
-0.30548096
-0.21545410
-0.11016846
 0.01068115
 0.14617920
 0.29388428
 0.45074463
 0.61187744
 0.77362061
 0.93109131
 1.07910156
 1.21398926
 1.33087158
 1.42578125
 1.49444580
 1.53198242
 1.53472900
 1.50177002
 1.43402100
 1.33178711
 1.19567871
 1.02752686
 0.83435059
 0.62561035
 0.40924072
 0.18981934
-0.02960205
-0.24322510
-0.44128418
-0.61279297
-0.75042725
-0.85174561
-0.91735840
-0.94726563
-0.94146729
-0.90148926
-0.83160400
-0.73760986
-0.62622070
-0.50354004
-0.37445068
-0.24536133
-0.12176514
-0.00976563
 0.08575439
 0.16052246
 0.21179199
 0.23681641
 0.23529053
 0.20782471
 0.15716553
 0.08728027
 0.00152588
-0.09613037
-0.20263672
-0.31250000
-0.41839600
-0.51239014
-0.58990479
-0.64910889
-0.69061279
-0.71319580
-0.71502686
-0.69610596
-0.65856934
-0.60729980
-0.54534912
-0.47454834
-0.39642334
-0.31372070
-0.22979736
-0.14678955
-0.06500244
 0.01495361
 0.09216309
 0.16510010
 0.23315430
 0.29693604
 0.35675049
 0.41168213
 0.46020508
 0.50201416
 0.53680420
 0.56579590
 0.58898926
 0.60516357
 0.61340332
 0.61279297
 0.60363770
 0.58685303
 0.56427002
 0.53710938
 0.50720215
 0.47515869
 0.44128418
 0.40649414
 0.37231445
 0.34149170
 0.31555176
 0.29571533
 0.28228760
 0.27435303
 0.27160645
 0.27313232
 0.27832031
 0.28564453
 0.29357910
 0.29968262
 0.30273438
 0.30151367
 0.29541016
 0.28411865
 0.26702881
 0.24353027
 0.21362305
 0.17700195
 0.13305664
 0.08239746
 0.02655029
-0.03234863
-0.09338379
-0.15777588
-0.22735596
-0.30181885
-0.37872314
-0.45562744
-0.53039551
-0.60394287
-0.67626953
-0.74676514
-0.81298828
-0.87341309
-0.92681885
-0.97351074
-1.01226807
-1.04156494
-1.05987549
-1.06628418
-1.05957031
-1.03820801
-0.99914551
-0.94085693
-0.86273193
-0.76507568
-0.64880371
-0.51574707
-0.36773682
-0.20996094
-0.04608154
 0.11932373
 0.28228760
 0.43731689
 0.57647705
 0.69213867
 0.77819824
 0.83221436
 0.85266113
 0.83770752
 0.78613281
 0.69946289
 0.58319092
 0.44555664
 0.29327393
 0.12939453
-0.04425049
-0.22186279
-0.39306641
-0.54656982
-0.67260742
-0.76751709
-0.82946777
-0.85754395
-0.84960938
-0.80413818
-0.72204590
-0.60638428
-0.46295166
-0.29663086
-0.11291504
 0.08270264
 0.28381348
 0.48309326
 0.67230225
 0.84320068
 0.98968506
 1.10656738
 1.19049072
 1.23840332
 1.25000000
 1.22650146
 1.17034912
 1.08459473
 0.97229004
 0.83709717
 0.68420410
 0.52124023
 0.35614014
 0.19256592
 0.03204346
-0.12329102
-0.26885986
-0.39764404
-0.50262451
-0.58105469
-0.63232422
-0.65734863
-0.65643311
-0.63018799
-0.57922363
-0.50659180
-0.41564941
-0.31097412
-0.19683838
-0.07904053
 0.03631592
 0.14373779
 0.23834229
 0.31646729
 0.37445068
 0.40771484
 0.41290283
 0.38909912
 0.33782959
 0.26153564
 0.16143799
 0.03845215
-0.10528564
-0.26275635
-0.42480469
-0.58197021
-0.72723389
-0.85449219
-0.95733643
-1.03027344
-1.06842041
-1.06994629
-1.03424072
-0.96130371
-0.85083008
-0.70648193
-0.53314209
-0.33813477
-0.12817383
 0.09063721
 0.31097412
 0.52398682
 0.72082520
 0.89324951
 1.03454590
 1.14044189
 1.20697021
 1.23168945
 1.21398926
 1.15478516
 1.05499268
 0.91888428
 0.75347900
 0.56793213
 0.37231445
 0.17181396
-0.02929688
-0.22644043
-0.41015625
-0.56854248
-0.69183350
-0.77697754
-0.82366943
-0.83282471
-0.80383301
-0.73547363
-0.63171387
-0.49896240
-0.34393311
-0.17181396
 0.01464844
 0.21026611
 0.40832520
 0.59997559
 0.77758789
 0.93536377
 1.06933594
 1.17462158
 1.24694824
 1.28295898
 1.28204346
 1.24359131
 1.16729736
 1.05316162
 0.90484619
 0.73028564
 0.53741455
 0.33172607
 0.11474609
-0.11138916
-0.34057617
-0.56091309
-0.76080322
-0.93353271
-1.07727051
-1.19140625
-1.27319336
-1.31805420
-1.32354736
-1.29150391
-1.22558594
-1.12854004
-1.00067139
-0.84411621
-0.66528320
-0.47271729
-0.27404785
-0.07385254
 0.12329102
 0.31066895
 0.47851563
 0.61706543
 0.72143555
 0.78979492
 0.81909180
 0.80657959
 0.74981689
 0.65216064
 0.52093506
 0.36376953
 0.18371582
-0.01800537
-0.23651123
-0.46142578
-0.67932129
-0.87982178
-1.05682373
-1.20758057
-1.32843018
-1.41510010
-1.46240234
-1.46911621
-1.43554688
-1.36230469
-1.24877930
-1.09558105
-0.90667725
-0.68878174
-0.44952393
-0.19439697
 0.07141113
 0.34271240
 0.61126709
 0.86639404
 1.09741211
 1.29730225
 1.46087646
 1.58447266
 1.66442871
 1.69708252
 1.68243408
 1.62261963
 1.52221680
 1.38427734
 1.21154785
 1.01013184
 0.78918457
 0.55847168
 0.32562256
 0.09216309
-0.13916016
-0.36193848
-0.56549072
-0.73822021
-0.87280273
-0.96801758
-1.02325439
-1.03790283
-1.00952148
-0.93719482
-0.82366943
-0.67474365
-0.49652100
-0.29632568
-0.08056641
 0.14312744
 0.36621094
 0.57800293
 0.76629639
 0.92132568
 1.03637695
 1.10931396
 1.13769531
 1.11877441
 1.04980469
 0.93200684
 0.77178955
 0.57739258
 0.35461426
 0.10589600
-0.16510010
-0.45074463
-0.73669434
-1.00921631
-1.25823975
-1.47827148
-1.66564941
-1.81396484
-1.91650391
-1.96807861
-1.96655273
-1.91223145
-1.80694580
-1.65313721
-1.45477295
-1.21795654
-0.95153809
-0.66467285
-0.36682129
-0.06500244
 0.23376465
 0.52154541
 0.78948975
 1.02935791
 1.23413086
 1.40014648
 1.52587891
 1.61041260
 1.65313721
 1.65435791
 1.61560059
 1.54022217
 1.43310547
 1.29852295
 1.14074707
 0.96527100
 0.77911377
 0.59020996
 0.40618896
 0.23223877
 0.07232666
-0.07019043
-0.19134521
-0.28717041
-0.35278320
-0.38574219
-0.38604736
-0.35705566
-0.30395508
-0.23223877
-0.14678955
-0.05126953
 0.04882813
 0.14801025
 0.24017334
 0.32012939
 0.38330078
 0.42694092
 0.44891357
 0.44799805
 0.42449951
 0.37994385
 0.31555176
 0.23376465
 0.13702393
 0.02746582
-0.09124756
-0.21453857
-0.33599854
-0.44952393
-0.54901123
-0.63049316
-0.69152832
-0.73120117
-0.74859619
-0.74279785
-0.71502686
-0.66741943
-0.60272217
-0.52490234
-0.43792725
-0.34667969
-0.25543213
-0.16845703
-0.08880615
-0.01861572
 0.03997803
 0.08453369
 0.11444092
 0.12908936
 0.13061523
 0.11993408
 0.09857178
 0.06805420
 0.03051758
-0.01190186
-0.05615234
-0.10009766
-0.14129639
-0.17669678
-0.20324707
-0.21942139
-0.22399902
-0.21667480
-0.19744873
-0.16479492
-0.11932373
-0.06164551
 0.00518799
 0.07812500
 0.15533447
 0.23406982
 0.31097412
 0.38208008
 0.44189453
 0.48736572
 0.51574707
 0.52612305
 0.51757813
 0.49041748
 0.44464111
 0.38146973
 0.30273438
 0.21118164
 0.10955811
 0.00000000
-0.11413574
-0.22918701
-0.34118652
-0.44433594
-0.53466797
-0.60821533
-0.66314697
-0.69732666
-0.70983887
-0.69885254
-0.66406250
-0.60577393
-0.52490234
-0.42297363
-0.30273438
-0.16784668
-0.02197266
 0.13092041
 0.28656006
 0.43914795
 0.58258057
 0.70983887
 0.81604004
 0.89752197
 0.95184326
 0.97808838
 0.97534180
 0.94360352
 0.88256836
 0.79376221
 0.68115234
 0.55053711
 0.40832520
 0.25878906
 0.10314941
-0.05737305
-0.22033691
-0.37933350
-0.52703857
-0.65795898
-0.76934814
-0.85968018
-0.92773438
-0.97167969
-0.98999023
-0.98266602
-0.95184326
-0.89935303
-0.82763672
-0.73974609
-0.63934326
-0.53009033
-0.41687012
-0.30395508
-0.19470215
-0.09307861
-0.00030518
 0.08239746
 0.15350342
 0.21179199
 0.25726318
 0.29052734
 0.31402588
 0.32897949
 0.33630371
 0.33599854
 0.32867432
 0.31585693
 0.29968262
 0.28137207
 0.26214600
 0.24291992
 0.22460938
 0.20904541
 0.19683838
 0.18890381
 0.18554688
 0.18707275
 0.19317627
 0.20385742
 0.21759033
 0.23345947
 0.24963379
 0.26458740
 0.27740479
 0.28686523
 0.29296875
 0.29541016
 0.29357910
 0.28778076
 0.27862549
 0.26641846
 0.25207520
 0.23559570
 0.21728516
 0.19622803
 0.17211914
 0.14465332
 0.11383057
 0.07965088
 0.04180908
 0.00091553
-0.04211426
-0.08666992
-0.13092041
-0.17272949
-0.21057129
-0.24200439
-0.26611328
-0.28228760
-0.29022217
-0.28991699
-0.28045654
-0.26184082
-0.23376465
-0.19744873
-0.15350342
-0.10253906
-0.04608154
 0.01556396
 0.08026123
 0.14770508
 0.21636963
 0.28594971
 0.35369873
 0.41687012
 0.47149658
 0.51513672
 0.54595947
 0.56121826
 0.55725098
 0.53131104
 0.48339844
 0.41442871
 0.32653809
 0.22064209
 0.09643555
-0.04577637
-0.20233154
-0.36743164
-0.53375244
-0.69366455
-0.84197998
-0.97503662
-1.09008789
-1.18377686
-1.25183105
-1.28936768
-1.29486084
-1.26678467
-1.20513916
-1.11022949
-0.98175049
-0.82275391
-0.63873291
-0.43518066
-0.21820068
 0.00823975
 0.23773193
 0.46203613
 0.67138672
 0.85754395
 1.01379395
 1.13494873
 1.21643066
 1.25549316
 1.25122070
 1.20513916
 1.11968994
 0.99700928
 0.84289551
 0.66528320
 0.47454834
 0.27862549
 0.08087158
-0.11657715
-0.30792236
-0.48248291
-0.62927246
-0.74127197
-0.81787109
-0.85968018
-0.86730957
-0.83831787
-0.77239990
-0.67199707
-0.54321289
-0.39245605
-0.22521973
-0.04547119
 0.14129639
 0.32806396
 0.50659180
 0.66772461
 0.80322266
 0.90728760
 0.97656250
 1.00952148
 1.00555420
 0.96496582
 0.88775635
 0.77728271
 0.63995361
 0.48400879
 0.31646729
 0.14099121
-0.03967285
-0.22186279
-0.39916992
-0.56243896
-0.70526123
-0.82366943
-0.91644287
-0.98327637
-1.02325439
-1.03546143
-1.02020264
-0.97839355
-0.91247559
-0.82489014
-0.71777344
-0.59478760
-0.46203613
-0.32440186
-0.18798828
-0.05645752
 0.06530762
 0.17364502
 0.26519775
 0.33752441
 0.38970947
 0.42175293
 0.43365479
 0.42633057
 0.40191650
 0.36346436
 0.31433105
 0.25634766
 0.19073486
 0.11932373
 0.04455566
-0.03051758
-0.10498047
-0.17883301
-0.25238037
-0.32379150
-0.38940430
-0.44525146
-0.48858643
-0.52001953
-0.53955078
-0.54656982
-0.53985596
-0.51788330
-0.48034668
-0.42877197
-0.36529541
-0.29235840
-0.21270752
-0.12786865
-0.03906250
 0.05310059
 0.14739990
 0.24230957
 0.33599854
 0.42694092
 0.51513672
 0.59967041
 0.67962646
 0.75378418
 0.82031250
 0.87799072
 0.92498779
 0.96008301
 0.98205566
 0.98999023
 0.98388672
 0.96435547
 0.93170166
 0.88684082
 0.83221436
 0.77087402
 0.70556641
 0.63781738
 0.56884766
 0.50048828
 0.43457031
 0.37261963
 0.31555176
 0.26275635
 0.21331787
 0.16571045
 0.11932373
 0.07171631
 0.02258301
-0.02807617
-0.07843018
-0.12878418
-0.18127441
-0.23834229
-0.29998779
-0.36407471
-0.42816162
-0.49041748
-0.55328369
-0.61889648
-0.68786621
-0.75866699
-0.82916260
-0.89660645
-0.96008301
-1.01654053
-1.06323242
-1.09710693
-1.11602783
-1.11785889
-1.10168457
-1.06567383
-1.00921631
-0.93322754
-0.83984375
-0.73303223
-0.61584473
-0.49194336
-0.36499023
-0.23864746
-0.11657715
-0.00213623
 0.10314941
 0.19836426
 0.28289795
 0.35644531
 0.41809082
 0.46783447
 0.50537109
 0.53161621
 0.54687500
 0.55175781
 0.54809570
 0.53741455
 0.52185059
 0.50415039
 0.48583984
 0.46966553
 0.45837402
 0.45410156
 0.45989990
 0.47729492
 0.50842285
 0.55267334
 0.60943604
 0.67718506
 0.75439453
 0.83801270
 0.92376709
 1.00646973
 1.08093262
 1.14410400
 1.19293213
 1.22497559
 1.23687744
 1.22619629
 1.19232178
 1.13433838
 1.05163574
 0.94238281
 0.80780029
 0.65185547
 0.47821045
 0.28930664
 0.08331299
-0.14068604
-0.37902832
-0.62286377
-0.86273193
-1.09222412
-1.30798340
-1.50726318
-1.68273926
-1.82800293
-1.93695068
-2.00836182
-2.04132080
-2.03613281
-1.99218750
-1.91162109
-1.79779053
-1.65649414
-1.49291992
-1.31164551
-1.11846924
-0.91979980
-0.72204590
-0.53070068
-0.34973145
-0.18280029
-0.03387451
 0.09460449
 0.20019531
 0.28198242
 0.33996582
 0.37322998
 0.38299561
 0.37078857
 0.34027100
 0.29418945
 0.23559570
 0.16815186
 0.09552002
 0.02380371
-0.04119873
-0.09460449
-0.13397217
-0.15777588
-0.16510010
-0.15502930
-0.12634277
-0.07934570
-0.01678467
 0.05859375
 0.14373779
 0.23620605
 0.33355713
 0.43457031
 0.53588867
 0.63476563
 0.72875977
 0.81726074
 0.89813232
 0.97045898
 1.03179932
 1.08062744
 1.11602783
 1.13647461
 1.14135742
 1.12884521
 1.09832764
 1.05072021
 0.98815918
 0.91217041
 0.82397461
 0.72387695
 0.61431885
 0.49865723
 0.38055420
 0.26306152
 0.14556885
 0.02716064
-0.09216309
-0.21057129
-0.32531738
-0.43334961
-0.53314209
-0.62408447
-0.70556641
-0.77758789
-0.83862305
-0.88775635
-0.92407227
-0.94604492
-0.95367432
-0.94726563
-0.92712402
-0.89477539
-0.85144043
-0.79803467
-0.73638916
-0.66741943
-0.59234619
-0.51300049
-0.43121338
-0.34912109
-0.26824951
-0.19012451
-0.11627197
-0.04730225
 0.01495361
 0.06958008
 0.11505127
 0.15075684
 0.17517090
 0.18829346
 0.18859863
 0.17608643
 0.15136719
 0.11566162
 0.07141113
 0.02136230
-0.03112793
-0.08239746
-0.12969971
-0.16998291
-0.20111084
-0.22064209
-0.22674561
-0.21820068
-0.19439697
-0.15502930
-0.10070801
-0.03387451
 0.04333496
 0.12878418
 0.22033691
 0.31616211
 0.41412354
 0.51025391
 0.60150146
 0.68572998
 0.76110840
 0.82580566
 0.87738037
 0.91430664
 0.93475342
 0.93811035
 0.92468262
 0.89538574
 0.85174561
 0.79620361
 0.73150635
 0.65979004
 0.58288574
 0.50415039
 0.42694092
 0.35369873
 0.28625488
 0.22369385
 0.16540527
 0.11169434
 0.06195068
 0.01617432
-0.02777100
-0.07049561
-0.11322021
-0.15655518
-0.20080566
-0.24719238
-0.29602051
-0.34454346
-0.39001465
-0.42999268
-0.46508789
-0.49621582
-0.52368164
-0.54748535
-0.56579590
-0.57830811
-0.58502197
-0.58654785
-0.58288574
-0.57373047
-0.55908203
-0.53924561
-0.51483154
-0.48736572
-0.45715332
-0.42419434
-0.38787842
-0.34881592
-0.30853271
-0.26916504
-0.23284912
-0.20080566
-0.17150879
-0.14404297
-0.11779785
-0.09246826
-0.06774902
-0.04333496
-0.01800537
 0.00793457
 0.03479004
 0.06164551
 0.08880615
 0.11566162
 0.14160156
 0.16571045
 0.18768311
 0.20751953
 0.22521973
 0.24047852
 0.25207520
 0.25970459
 0.26397705
 0.26580811
 0.26550293
 0.26367188
 0.26062012
 0.25665283
 0.25238037
 0.24749756
 0.24078369
 0.23132324
 0.21911621
 0.20416260
 0.18676758
 0.16571045
 0.13977051
 0.10803223
 0.07202148
 0.03326416
-0.00885010
-0.05462646
-0.10253906
-0.15014648
-0.19470215
-0.23468018
-0.27130127
-0.30334473
-0.32623291
-0.33447266
-0.32592773
-0.30273438
-0.26977539
-0.22918701
-0.17883301
-0.11657715
-0.04333496
 0.03662109
 0.11779785
 0.19683838
 0.27343750
 0.34576416
 0.40985107
 0.46112061
 0.49713135
 0.51849365
 0.52581787
 0.51940918
 0.49865723
 0.46325684
 0.41564941
 0.35888672
 0.29479980
 0.22369385
 0.14648438
 0.06591797
-0.01464844
-0.09277344
-0.16906738
-0.24505615
-0.32043457
-0.39215088
-0.45745850
-0.51513672
-0.56549072
-0.60974121
-0.64666748
-0.67474365
-0.69366455
-0.70373535
-0.70526123
-0.69732666
-0.67901611
-0.65093994
-0.61431885
-0.57037354
-0.51879883
-0.45837402
-0.39031982
-0.31677246
-0.24230957
-0.16937256
-0.09857178
-0.02990723
 0.03509521
 0.09368896
 0.14282227
 0.18188477
 0.20935059
 0.22491455
 0.22766113
 0.21789551
 0.19622803
 0.16479492
 0.12603760
 0.08239746
 0.03692627
-0.00732422
-0.04730225
-0.08117676
-0.10711670
-0.12390137
-0.12908936
-0.12145996
-0.09979248
-0.06469727
-0.01708984
 0.04089355
 0.10650635
 0.17883301
 0.25604248
 0.33721924
 0.42083740
 0.50384521
 0.58319092
 0.65643311
 0.72143555
 0.77728271
 0.82275391
 0.85601807
 0.87707520
 0.88439941
 0.87829590
 0.85906982
 0.82763672
 0.78582764
 0.73486328
 0.67596436
 0.61004639
 0.53894043
 0.46417236
 0.38818359
 0.31280518
 0.23956299
 0.16784668
 0.09826660
 0.03143311
-0.03204346
-0.09002686
-0.14190674
-0.18829346
-0.23132324
-0.27282715
-0.31280518
-0.35034180
-0.38330078
-0.41259766
-0.44036865
-0.46966553
-0.50262451
-0.53955078
-0.58013916
-0.62408447
-0.67108154
-0.72052002
-0.77178955
-0.82275391
-0.87249756
-0.91827393
-0.95794678
-0.98846436
-1.00738525
-1.01257324
-1.00158691
-0.97320557
-0.92681885
-0.86151123
-0.77758789
-0.67535400
-0.55633545
-0.42358398
-0.28198242
-0.13458252
 0.01617432
 0.16754150
 0.31616211
 0.45684814
 0.58441162
 0.69427490
 0.78338623
 0.85021973
 0.89294434
 0.91064453
 0.90393066
 0.87432861
 0.82489014
 0.75866699
 0.67810059
 0.58776855
 0.49438477
 0.40344238
 0.32073975
 0.24932861
 0.19104004
 0.14862061
 0.12481689
 0.12115479
 0.13824463
 0.17303467
 0.22308350
 0.28594971
 0.35949707
 0.44006348
 0.52337646
 0.60455322
 0.67901611
 0.74432373
 0.79711914
 0.83557129
 0.85632324
 0.85784912
 0.83923340
 0.80017090
 0.74005127
 0.65917969
 0.55969238
 0.44464111
 0.31768799
 0.18005371
 0.03143311
-0.12725830
-0.29205322
-0.45562744
-0.61096191
-0.75286865
-0.88012695
-0.99182129
-1.08612061
-1.16058350
-1.21246338
-1.24084473
-1.24633789
-1.22955322
-1.19110107
-1.13281250
-1.05712891
-0.96710205
-0.86547852
-0.75592041
-0.64178467
-0.52673340
-0.41595459
-0.31402588
-0.22430420
-0.15045166
-0.09460449
-0.05950928
-0.04547119
-0.05310059
-0.08026123
-0.12573242
-0.18646240
-0.25939941
-0.33996582
-0.42083740
-0.49621582
-0.55969238
-0.60760498
-0.63690186
-0.64422607
-0.62713623
-0.58319092
-0.51239014
-0.41564941
-0.29602051
-0.15563965
 0.00244141
 0.17547607
 0.35919189
 0.54840088
 0.73699951
 0.91918945
 1.09069824
 1.24664307
 1.38305664
 1.49566650
 1.58142090
 1.63696289
 1.66046143
 1.65130615
 1.60980225
 1.53778076
 1.43737793
 1.31134033
 1.16363525
 0.99761963
 0.81939697
 0.63598633
 0.45440674
 0.28045654
 0.11688232
-0.03448486
-0.17242432
-0.29174805
-0.38726807
-0.45562744
-0.49682617
-0.51391602
-0.51086426
-0.48919678
-0.44952393
-0.39428711
-0.32806396
-0.25756836
-0.18829346
-0.12390137
-0.06683350
-0.02197266
 0.00671387
 0.01434326
-0.00152588
-0.04211426
-0.10986328
-0.20660400
-0.33050537
-0.47698975
-0.63964844
-0.81207275
-0.99060059
-1.17065430
-1.34613037
-1.50878906
-1.65130615
-1.76818848
-1.85516357
-1.90856934
-1.92413330
-1.89910889
-1.83288574
-1.72668457
-1.58172607
-1.39892578
-1.18194580
-0.93627930
-0.66986084
-0.38818359
-0.09643555
 0.20050049
 0.49560547
 0.78002930
 1.04461670
 1.28326416
 1.49139404
 1.66656494
 1.80480957
 1.90399170
 1.96258545
 1.98089600
 1.96136475
 1.90765381
 1.82403564
 1.71600342
 1.58874512
 1.44744873
 1.29699707
 1.14257813
 0.98937988
 0.84259033
 0.70617676
 0.58441162
 0.47882080
 0.39093018
 0.32135010
 0.26947021
 0.23284912
 0.20935059
 0.19561768
 0.18829346
 0.18432617
 0.17974854
 0.17089844
 0.15441895
 0.12725830
 0.08758545
 0.03479004
-0.03295898
-0.11627197
-0.21545410
-0.32897949
-0.45227051
-0.58013916
-0.70922852
-0.83648682
-0.95947266
-1.07421875
-1.17584229
-1.25976563
-1.32354736
-1.36535645
-1.38336182
-1.37573242
-1.34094238
-1.27960205
-1.19354248
-1.08520508
-0.95703125
-0.81176758
-0.65338135
-0.48675537
-0.31829834
-0.15228271
 0.00732422
 0.15655518
 0.29083252
 0.40466309
 0.49407959
 0.55694580
 0.59326172
 0.60302734
 0.58654785
 0.54504395
 0.48309326
 0.40710449
 0.32257080
 0.23406982
 0.14465332
 0.05950928
-0.01556396
-0.07507324
-0.11444092
-0.13153076
-0.12512207
-0.09307861
-0.03570557
 0.04455566
 0.14343262
 0.25817871
 0.38543701
 0.52185059
 0.66131592
 0.79650879
 0.92041016
 1.02874756
 1.11755371
 1.18164063
 1.21704102
 1.22131348
 1.19445801
 1.13586426
 1.04553223
 0.92315674
 0.77270508
 0.60119629
 0.41687012
 0.22338867
 0.02227783
-0.18463135
-0.38970947
-0.58288574
-0.75592041
-0.90393066
-1.02661133
-1.12243652
-1.18988037
-1.22711182
-1.23352051
-1.21124268
-1.16149902
-1.08642578
-0.98907471
-0.87402344
-0.74615479
-0.61035156
-0.47027588
-0.32958984
-0.19378662
-0.06835938
 0.04241943
 0.13671875
 0.21209717
 0.26702881
 0.29998779
 0.31158447
 0.30426025
 0.27954102
 0.23864746
 0.18218994
 0.11322021
 0.03723145
-0.03997803
-0.11566162
-0.18859863
-0.25665283
-0.31707764
-0.36529541
-0.39733887
-0.41198730
-0.41015625
-0.39215088
-0.35827637
-0.31127930
-0.25299072
-0.18737793
-0.11627197
-0.04119873
 0.03509521
 0.10894775
 0.17669678
 0.23559570
 0.28503418
 0.32379150
 0.35064697
 0.36376953
 0.36224365
 0.34759521
 0.32196045
 0.28839111
 0.24780273
 0.20172119
 0.15167236
 0.10101318
 0.05279541
 0.01098633
-0.02227783
-0.04516602
-0.05706787
-0.05737305
-0.04577637
-0.02258301
 0.01159668
 0.05523682
 0.10620117
 0.16143799
 0.21789551
 0.27252197
 0.32318115
 0.36804199
 0.40374756
 0.42755127
 0.43609619
 0.42907715
 0.40618896
 0.36895752
 0.31768799
 0.25207520
 0.17395020
 0.08575439
-0.00946045
-0.10833740
-0.20965576
-0.30944824
-0.40283203
-0.48461914
-0.55084229
-0.60058594
-0.63354492
-0.64880371
-0.64453125
-0.61981201
-0.57525635
-0.51300049
-0.43609619
-0.34698486
-0.24841309
-0.14404297
-0.03692627
 0.06958008
 0.17272949
 0.26916504
 0.35583496
 0.42846680
 0.48583984
 0.52581787
 0.54779053
 0.54992676
 0.53131104
 0.49377441
 0.44006348
 0.37353516
 0.29571533
 0.20935059
 0.11718750
 0.02197266
-0.07202148
-0.16235352
-0.24536133
-0.31768799
-0.37445068
-0.41259766
-0.43060303
-0.42846680
-0.40649414
-0.36529541
-0.30670166
-0.23284912
-0.14739990
-0.05279541
 0.04852295
 0.15350342
 0.25939941
 0.36193848
 0.45776367
 0.54290771
 0.61370850
 0.66680908
 0.70007324
 0.71228027
 0.70373535
 0.67443848
 0.62530518
 0.55786133
 0.47546387
 0.38024902
 0.27648926
 0.16662598
 0.05432129
-0.05798340
-0.16754150
-0.27099609
-0.36468506
-0.44433594
-0.50720215
-0.55328369
-0.58380127
-0.59936523
-0.60089111
-0.58868408
-0.56365967
-0.52734375
-0.48065186
-0.42510986
-0.36254883
-0.29571533
-0.22796631
-0.16113281
-0.09613037
-0.03356934
 0.02593994
 0.07965088
 0.12542725
 0.16204834
 0.18981934
 0.20843506
 0.21820068
 0.21942139
 0.21240234
 0.19866943
 0.17913818
 0.15472412
 0.12664795
 0.09674072
 0.06561279
 0.03448486
 0.00396729
-0.02502441
-0.05126953
-0.07354736
-0.09033203
-0.10070801
-0.10467529
-0.10253906
-0.09399414
-0.08026123
-0.06134033
-0.03753662
-0.01037598
 0.01953125
 0.05065918
 0.08148193
 0.11138916
 0.13885498
 0.16326904
 0.18341064
 0.19897461
 0.20904541
 0.21362305
 0.21209717
 0.20568848
 0.19561768
 0.18188477
 0.16510010
 0.14465332
 0.12115479
 0.09552002
 0.06835938
 0.04058838
 0.01251221
-0.01556396
-0.04272461
-0.07019043
-0.09796143
-0.12695313
-0.15625000
-0.18524170
-0.21423340
-0.24414063
-0.27648926
-0.31066895
-0.34393311
-0.37384033
-0.39947510
-0.42175293
-0.44158936
-0.45898438
-0.47302246
-0.48156738
-0.48309326
-0.47790527
-0.46691895
-0.45013428
-0.42572021
-0.39276123
-0.35125732
-0.30242920
-0.24749756
-0.18676758
-0.11962891
-0.04669189
 0.03143311
 0.11169434
 0.19317627
 0.27374268
 0.35186768
 0.42449951
 0.48858643
 0.54351807
 0.58837891
 0.62286377
 0.64544678
 0.65521240
 0.65124512
 0.63323975
 0.60211182
 0.55755615
 0.50140381
 0.43609619
 0.36437988
 0.28778076
 0.20599365
 0.11932373
 0.03112793
-0.05554199
-0.13763428
-0.21392822
-0.28289795
-0.34210205
-0.38696289
-0.41564941
-0.42816162
-0.42602539
-0.41015625
-0.38055420
-0.33813477
-0.28625488
-0.22949219
-0.16967773
-0.10803223
-0.04516602
 0.01556396
 0.06988525
 0.11444092
 0.14801025
 0.17028809
 0.18035889
 0.17669678
 0.15960693
 0.13061523
 0.09216309
 0.04577637
-0.00762939
-0.06530762
-0.12298584
-0.17730713
-0.22644043
-0.27099609
-0.30944824
-0.33752441
-0.34912109
-0.34149170
-0.31677246
-0.28045654
-0.23529053
-0.18157959
-0.11749268
-0.04486084
 0.03234863
 0.11016846
 0.18554688
 0.25695801
 0.32257080
 0.37902832
 0.42266846
 0.45166016
 0.46661377
 0.46783447
 0.45532227
 0.42938232
 0.39154053
 0.34454346
 0.29022217
 0.23010254
 0.16448975
 0.09613037
 0.02777100
-0.03570557
-0.09124756
-0.13641357
-0.17059326
-0.19195557
-0.19927979
-0.19195557
-0.16967773
-0.13275146
-0.08239746
-0.02105713
 0.04913330
 0.12481689
 0.20355225
 0.28167725
 0.35583496
 0.42114258
 0.47393799
 0.51086426
 0.52978516
 0.53009033
 0.50994873
 0.47027588
 0.41107178
 0.33477783
 0.24291992
 0.13671875
 0.01800537
-0.11108398
-0.24566650
-0.37902832
-0.50506592
-0.61798096
-0.71319580
-0.78796387
-0.83923340
-0.86547852
-0.86517334
-0.83770752
-0.78247070
-0.70007324
-0.59234619
-0.46356201
-0.31951904
-0.16540527
-0.00579834
 0.15502930
 0.31188965
 0.45898438
 0.59051514
 0.70098877
 0.78643799
 0.84442139
 0.87249756
 0.87036133
 0.83679199
 0.77148438
 0.67687988
 0.55786133
 0.42114258
 0.27130127
 0.11077881
-0.05920410
-0.23376465
-0.40496826
-0.56335449
-0.70159912
-0.81573486
-0.90332031
-0.96282959
-0.99121094
-0.98724365
-0.95123291
-0.88531494
-0.79254150
-0.67596436
-0.53924561
-0.38726807
-0.22613525
-0.06072998
 0.10406494
 0.26428223
 0.41412354
 0.54779053
 0.65948486
 0.74493408
 0.80108643
 0.82733154
 0.82366943
 0.79040527
 0.72814941
 0.63934326
 0.52856445
 0.40222168
 0.26489258
 0.11993408
-0.03051758
-0.18280029
-0.32897949
-0.45928955
-0.56671143
-0.64727783
-0.70098877
-0.72753906
-0.72631836
-0.69580078
-0.63751221
-0.55358887
-0.44891357
-0.32806396
-0.19592285
-0.05706787
 0.08422852
 0.22338867
 0.35430908
 0.47149658
 0.56884766
 0.64208984
 0.68939209
 0.70953369
 0.70159912
 0.66558838
 0.60302734
 0.51696777
 0.41259766
 0.29388428
 0.16357422
 0.02410889
-0.12115479
-0.26550293
-0.40222168
-0.52459717
-0.62866211
-0.71197510
-0.77301025
-0.81054688
-0.82366943
-0.81207275
-0.77667236
-0.71868896
-0.63995361
-0.54290771
-0.43090820
-0.30853271
-0.18127441
-0.05340576
 0.07141113
 0.19012451
 0.30059814
 0.39916992
 0.48187256
 0.54595947
 0.58929443
 0.61248779
 0.61553955
 0.59906006
 0.56427002
 0.51361084
 0.45043945
 0.37902832
 0.30242920
 0.22247314
 0.14068604
 0.05950928
-0.01831055
-0.08972168
-0.15319824
-0.20690918
-0.24841309
-0.27679443
-0.29205322
-0.29571533
-0.28930664
-0.27404785
-0.24993896
-0.21759033
-0.17913818
-0.13610840
-0.09124756
-0.04577637
-0.00244141
 0.03662109
 0.06958008
 0.09490967
 0.11260986
 0.12268066
 0.12512207
 0.12084961
 0.11138916
 0.09857178
 0.08453369
 0.07110596
 0.05920410
 0.05065918
 0.04638672
 0.04791260
 0.05584717
 0.07171631
 0.09521484
 0.12573242
 0.16113281
 0.19958496
 0.23956299
 0.27954102
 0.31829834
 0.35339355
 0.38269043
 0.40466309
 0.41656494
 0.41687012
 0.40496826
 0.38146973
 0.34759521
 0.30364990
 0.24902344
 0.18249512
 0.10559082
 0.02258301
-0.06195068
-0.14648438
-0.22949219
-0.31005859
-0.38391113
-0.44616699
-0.49316406
-0.52429199
-0.54016113
-0.54107666
-0.52642822
-0.49560547
-0.45013428
-0.39306641
-0.32714844
-0.25573730
-0.18127441
-0.10620117
-0.03326416
 0.03570557
 0.09887695
 0.15411377
 0.19897461
 0.23071289
 0.24902344
 0.25268555
 0.24200439
 0.21606445
 0.17517090
 0.12084961
 0.05584717
-0.01708984
-0.09765625
-0.18402100
-0.27374268
-0.36102295
-0.44006348
-0.50567627
-0.55572510
-0.58929443
-0.60485840
-0.60028076
-0.57403564
-0.52490234
-0.45379639
-0.36254883
-0.25451660
-0.13305664
-0.00183105
 0.13732910
 0.28167725
 0.42724609
 0.56945801
 0.70220947
 0.82122803
 0.92254639
 1.00402832
 1.06384277
 1.09924316
 1.10931396
 1.09375000
 1.05285645
 0.98815918
 0.89996338
 0.79101563
 0.66497803
 0.52703857
 0.38299561
 0.23590088
 0.08728027
-0.06072998
-0.20507813
-0.34057617
-0.46203613
-0.56579590
-0.65093994
-0.71655273
-0.76324463
-0.79071045
-0.79986572
-0.79132080
-0.76660156
-0.72814941
-0.67810059
-0.61950684
-0.55389404
-0.48278809
-0.40832520
-0.33355713
-0.26214600
-0.19714355
-0.13977051
-0.09033203
-0.04943848
-0.01922607
-0.00091553
 0.00488281
-0.00091553
-0.01800537
-0.04486084
-0.07965088
-0.11932373
-0.16113281
-0.20507813
-0.25024414
-0.29541016
-0.33599854
-0.36712646
-0.38696289
-0.39611816
-0.39489746
-0.38269043
-0.35705566
-0.31860352
-0.26916504
-0.21148682
-0.14617920
-0.07324219
 0.00671387
 0.09124756
 0.17761230
 0.26397705
 0.34912109
 0.43090820
 0.50720215
 0.57464600
 0.63171387
 0.67779541
 0.71228027
 0.73425293
 0.74401855
 0.74188232
 0.72875977
 0.70617676
 0.67443848
 0.63537598
 0.59112549
 0.54321289
 0.49285889
 0.44036865
 0.38726807
 0.33538818
 0.28503418
 0.23651123
 0.18798828
 0.13854980
 0.08911133
 0.04028320
-0.00793457
-0.05493164
-0.10101318
-0.14495850
-0.18707275
-0.22888184
-0.27282715
-0.31829834
-0.36285400
-0.40374756
-0.43975830
-0.47302246
-0.50506592
-0.53527832
-0.56121826
-0.58135986
-0.59570313
-0.60424805
-0.60577393
-0.59875488
-0.58258057
-0.55694580
-0.52307129
-0.48004150
-0.42755127
-0.36621094
-0.29937744
-0.23010254
-0.15899658
-0.08575439
-0.01129150
 0.06317139
 0.13427734
 0.20050049
 0.26092529
 0.31555176
 0.36315918
 0.40191650
 0.42938232
 0.44433594
 0.44708252
 0.43701172
 0.41473389
 0.38146973
 0.33905029
 0.28900146
 0.23193359
 0.16845703
 0.10009766
 0.02990723
-0.03814697
-0.10070801
-0.15533447
-0.20019531
-0.23406982
-0.25604248
-0.26550293
-0.26245117
-0.24627686
-0.21728516
-0.17517090
-0.12115479
-0.05798340
 0.01220703
 0.08666992
 0.16387939
 0.24169922
 0.31768799
 0.38726807
 0.44708252
 0.49499512
 0.52947998
 0.54901123
 0.55175781
 0.53619385
 0.50231934
 0.45166016
 0.38665771
 0.31005859
 0.22277832
 0.12756348
 0.02807617
-0.07293701
-0.17211914
-0.26733398
-0.35552979
-0.43151855
-0.49072266
-0.53100586
-0.55328369
-0.55938721
-0.54962158
-0.52337646
-0.47943115
-0.41931152
-0.34698486
-0.26702881
-0.18127441
-0.09246826
-0.00244141
 0.08483887
 0.16601563
 0.23895264
 0.30120850
 0.34942627
 0.38024902
 0.39184570
 0.38482666
 0.36132813
 0.32196045
 0.26672363
 0.19653320
 0.11383057
 0.02197266
-0.07507324
-0.17578125
-0.27709961
-0.37445068
-0.46203613
-0.53619385
-0.59478760
-0.63598633
-0.65948486
-0.66314697
-0.64636230
-0.60974121
-0.55450439
-0.48156738
-0.39276123
-0.29022217
-0.17730713
-0.05828857
 0.06256104
 0.18188477
 0.29663086
 0.40344238
 0.49804688
 0.57556152
 0.63262939
 0.66772461
 0.68115234
 0.67382813
 0.64636230
 0.60028076
 0.53710938
 0.46142578
 0.37689209
 0.28686523
 0.19348145
 0.09918213
 0.00793457
-0.07568359
-0.14770508
-0.20751953
-0.25451660
-0.28717041
-0.30273438
-0.30029297
-0.28045654
-0.24566650
-0.19775391
-0.13763428
-0.06622314
 0.01342773
 0.09674072
 0.18035889
 0.26153564
 0.33752441
 0.40527344
 0.46081543
 0.50262451
 0.52917480
 0.53985596
 0.53375244
 0.50964355
 0.46844482
 0.41259766
 0.34515381
 0.26794434
 0.18157959
 0.08819580
-0.00976563
-0.11047363
-0.21270752
-0.31341553
-0.40954590
-0.49652100
-0.57098389
-0.63232422
-0.68084717
-0.71624756
-0.73638916
-0.73974609
-0.72631836
-0.69793701
-0.65704346
-0.60546875
-0.54412842
-0.47485352
-0.39947510
-0.32135010
-0.24291992
-0.16723633
-0.09643555
-0.03204346
 0.02471924
 0.07354736
 0.11413574
 0.14587402
 0.16845703
 0.18280029
 0.18951416
 0.18951416
 0.18402100
 0.17395020
 0.15991211
 0.14373779
 0.12664795
 0.10986328
 0.09552002
 0.08453369
 0.07781982
 0.07629395
 0.07965088
 0.08880615
 0.10406494
 0.12542725
 0.15228271
 0.18402100
 0.21881104
 0.25512695
 0.29174805
 0.32745361
 0.36071777
 0.39031982
 0.41351318
 0.42938232
 0.43701172
 0.43670654
 0.42938232
 0.41412354
 0.39062500
 0.35888672
 0.32043457
 0.27587891
 0.22460938
 0.16601563
 0.10040283
 0.03051758
-0.04119873
-0.11322021
-0.18676758
-0.26245117
-0.33721924
-0.40679932
-0.46630859
-0.51513672
-0.55358887
-0.58074951
-0.59478760
-0.59478760
-0.58105469
-0.55419922
-0.51574707
-0.46478271
-0.40222168
-0.33081055
-0.25360107
-0.17242432
-0.08850098
-0.00274658
 0.08239746
 0.16357422
 0.23834229
 0.30578613
 0.36437988
 0.41290283
 0.44921875
 0.47241211
 0.48217773
 0.47790527
 0.45898438
 0.42602539
 0.38116455
 0.32623291
 0.26214600
 0.18920898
 0.10833740
 0.02258301
-0.06530762
-0.15319824
-0.24078369
-0.32653809
-0.40740967
-0.47882080
-0.53894043
-0.58715820
-0.62408447
-0.64910889
-0.66040039
-0.65612793
-0.63720703
-0.60516357
-0.56030273
-0.50231934
-0.43060303
-0.34637451
-0.25299072
-0.15258789
-0.04791260
 0.05950928
 0.16845703
 0.27587891
 0.37811279
 0.47271729
 0.55694580
 0.62866211
 0.68664551
 0.72998047
 0.75775146
 0.77026367
 0.76660156
 0.74737549
 0.71289063
 0.66497803
 0.60577393
 0.53710938
 0.46173096
 0.38208008
 0.29998779
 0.21697998
 0.13305664
 0.04974365
-0.02990723
-0.10162354
-0.16265869
-0.21270752
-0.25360107
-0.28533936
-0.30639648
-0.31311035
-0.30548096
-0.28594971
-0.25970459
-0.22918701
-0.19500732
-0.15625000
-0.11383057
-0.06958008
-0.02716064
 0.01220703
 0.04638672
 0.07507324
 0.09704590
 0.11108398
 0.11749268
 0.11535645
 0.10498047
 0.08575439
 0.05767822
 0.02166748
-0.02166748
-0.06988525
-0.12084961
-0.17333984
-0.22705078
-0.28076172
-0.33172607
-0.37628174
-0.41168213
-0.43731689
-0.45471191
-0.46478271
-0.46813965
-0.46295166
-0.45013428
-0.43121338
-0.40832520
-0.38238525
-0.35369873
-0.32226563
-0.29083252
-0.26153564
-0.23590088
-0.21209717
-0.18951416
-0.16754150
-0.14709473
-0.12878418
-0.11199951
-0.09613037
-0.08026123
-0.06439209
-0.04852295
-0.03112793
-0.01098633
 0.01312256
 0.04241943
 0.07690430
 0.11688232
 0.16265869
 0.21453857
 0.27221680
 0.33538818
 0.40313721
 0.47363281
 0.54595947
 0.61737061
 0.68542480
 0.74707031
 0.80017090
 0.84381104
 0.87585449
 0.89477539
 0.89935303
 0.88928223
 0.86517334
 0.82733154
 0.77484131
 0.70770264
 0.62652588
 0.53436279
 0.43365479
 0.32684326
 0.21545410
 0.10101318
-0.01525879
-0.13122559
-0.24505615
-0.35308838
-0.45135498
-0.53619385
-0.60607910
-0.66101074
-0.70068359
-0.72570801
-0.73547363
-0.73059082
-0.71258545
-0.68389893
-0.64636230
-0.60241699
-0.55419922
-0.50384521
-0.45288086
-0.40252686
-0.35278320
-0.30609131
-0.26458740
-0.23040771
-0.20446777
-0.18524170
-0.17120361
-0.16235352
-0.15869141
-0.16052246
-0.16632080
-0.17486572
-0.18524170
-0.19653320
-0.20721436
-0.21636963
-0.22216797
-0.22369385
-0.22003174
-0.20904541
-0.19073486
-0.16418457
-0.13000488
-0.08941650
-0.04302979
 0.00823975
 0.06347656
 0.12115479
 0.17913818
 0.23590088
 0.29052734
 0.34118652
 0.38635254
 0.42449951
 0.45410156
 0.47515869
 0.48706055
 0.49011230
 0.48492432
 0.47210693
 0.45257568
 0.42724609
 0.39764404
 0.36468506
 0.33020020
 0.29571533
 0.26306152
 0.23406982
 0.20965576
 0.19073486
 0.17883301
 0.17486572
 0.17822266
 0.18859863
 0.20416260
 0.22460938
 0.24932861
 0.27740479
 0.30731201
 0.33660889
 0.36254883
 0.38269043
 0.39550781
 0.39886475
 0.39154053
 0.37414551
 0.34637451
 0.30883789
 0.26031494
 0.20019531
 0.12847900
 0.04638672
-0.04486084
-0.14495850
-0.25299072
-0.36651611
-0.48156738
-0.59356689
-0.70007324
-0.79833984
-0.88714600
-0.96374512
-1.02569580
-1.07055664
-1.09588623
-1.10107422
-1.08489990
-1.04736328
-0.98937988
-0.91217041
-0.81756592
-0.70770264
-0.58563232
-0.45562744
-0.32257080
-0.19073486
-0.06317139
 0.05828857
 0.17120361
 0.27160645
 0.35644531
 0.42266846
 0.46905518
 0.49499512
 0.50048828
 0.48614502
 0.45471191
 0.40893555
 0.35217285
 0.28747559
 0.21667480
 0.14221191
 0.06713867
-0.00396729
-0.06683350
-0.11810303
-0.15502930
-0.17608643
-0.18005371
-0.16632080
-0.13519287
-0.08758545
-0.02593994
 0.04699707
 0.13000488
 0.22064209
 0.31738281
 0.41717529
 0.51605225
 0.60882568
 0.69213867
 0.76385498
 0.82183838
 0.86486816
 0.89050293
 0.89813232
 0.88714600
 0.85784912
 0.80963135
 0.74340820
 0.66162109
 0.56701660
 0.46295166
 0.35247803
 0.23742676
 0.12084961
 0.00640869
-0.10345459
-0.20568848
-0.29785156
-0.37658691
-0.43884277
-0.48339844
-0.51086426
-0.52368164
-0.52337646
-0.51086426
-0.48767090
-0.45654297
-0.42114258
-0.38330078
-0.34423828
-0.30578613
-0.27282715
-0.24871826
-0.23468018
-0.22888184
-0.22888184
-0.23437500
-0.24749756
-0.27038574
-0.30242920
-0.33966064
-0.37811279
-0.41412354
-0.44647217
-0.47485352
-0.49774170
-0.51391602
-0.52215576
-0.52185059
-0.51208496
-0.49285889
-0.46325684
-0.42327881
-0.37384033
-0.31646729
-0.25421143
-0.18859863
-0.12054443
-0.05096436
 0.01922607
 0.08728027
 0.15075684
 0.20782471
 0.25939941
 0.30517578
 0.34545898
 0.37902832
 0.40466309
 0.42266846
 0.43395996
 0.43975830
 0.44067383
 0.43823242
 0.43395996
 0.42846680
 0.42297363
 0.41748047
 0.41198730
 0.40710449
 0.40344238
 0.40130615
 0.39978027
 0.39886475
 0.39764404
 0.39642334
 0.39459229
 0.39031982
 0.38238525
 0.36987305
 0.35217285
 0.32928467
 0.30120850
 0.26794434
 0.22949219
 0.18615723
 0.13793945
 0.08514404
 0.02807617
-0.03082275
-0.08941650
-0.14587402
-0.19989014
-0.25177002
-0.30090332
-0.34454346
-0.37994385
-0.40496826
-0.41961670
-0.42510986
-0.42327881
-0.41473389
-0.39916992
-0.37628174
-0.34606934
-0.31005859
-0.27038574
-0.23040771
-0.19165039
-0.15563965
-0.12237549
-0.09246826
-0.06774902
-0.04913330
-0.03723145
-0.03204346
-0.03356934
-0.04272461
-0.05981445
-0.08453369
-0.11444092
-0.14770508
-0.18341064
-0.22186279
-0.26214600
-0.30303955
-0.34149170
-0.37475586
-0.40100098
-0.41992188
-0.43151855
-0.43640137
-0.43334961
-0.42083740
-0.39733887
-0.36254883
-0.31890869
-0.26885986
-0.21423340
-0.15502930
-0.09002686
-0.01953125
 0.05462646
 0.12969971
 0.20385742
 0.27709961
 0.34912109
 0.41931152
 0.48492432
 0.54412842
 0.59509277
 0.63751221
 0.67077637
 0.69396973
 0.70800781
 0.71289063
 0.70953369
 0.69793701
 0.67657471
 0.64636230
 0.60852051
 0.56457520
 0.51605225
 0.46417236
 0.40954590
 0.35369873
 0.29846191
 0.24383545
 0.19073486
 0.13916016
 0.09124756
 0.04821777
 0.01098633
-0.02044678
-0.04577637
-0.06530762
-0.07873535
-0.08728027
-0.09277344
-0.09582520
-0.09704590
-0.09735107
-0.09704590
-0.09765625
-0.09918213
-0.10284424
-0.10894775
-0.11901855
-0.13397217
-0.15350342
-0.17578125
-0.20111084
-0.23101807
-0.26733398
-0.30944824
-0.35430908
-0.39733887
-0.43701172
-0.47363281
-0.50811768
-0.53924561
-0.56518555
-0.58380127
-0.59448242
-0.59722900
-0.59082031
-0.57525635
-0.55114746
-0.52093506
-0.48553467
-0.44494629
-0.39825439
-0.34606934
-0.29174805
-0.23773193
-0.18615723
-0.13671875
-0.08850098
-0.04211426
 0.00061035
 0.03845215
 0.07171631
 0.10101318
 0.12725830
 0.15045166
 0.17028809
 0.18737793
 0.20324707
 0.21850586
 0.23284912
 0.24658203
 0.26031494
 0.27587891
 0.29388428
 0.31463623
 0.33691406
 0.35980225
 0.38299561
 0.40649414
 0.42999268
 0.45196533
 0.47210693
 0.48889160
 0.50201416
 0.51055908
 0.51483154
 0.51361084
 0.50659180
 0.49346924
 0.47363281
 0.44677734
 0.41381836
 0.37628174
 0.33569336
 0.29357910
 0.25024414
 0.20507813
 0.15838623
 0.11077881
 0.06347656
 0.01800537
-0.02441406
-0.06378174
-0.10040283
-0.13458252
-0.16662598
-0.19531250
-0.22003174
-0.24139404
-0.26184082
-0.28320313
-0.30548096
-0.32592773
-0.34332275
-0.35736084
-0.37017822
-0.38299561
-0.39550781
-0.40771484
-0.41900635
-0.42907715
-0.43762207
-0.44372559
-0.44708252
-0.44769287
-0.44616699
-0.44128418
-0.43243408
-0.41961670
-0.40374756
-0.38513184
-0.36315918
-0.33721924
-0.30731201
-0.27557373
-0.24444580
-0.21392822
-0.18310547
-0.15075684
-0.11840820
-0.08728027
-0.05798340
-0.02990723
-0.00213623
 0.02563477
 0.05249023
 0.07812500
 0.10253906
 0.12603760
 0.14923096
 0.17181396
 0.19409180
 0.21636963
 0.23803711
 0.25939941
 0.28015137
 0.30120850
 0.32287598
 0.34515381
 0.36743164
 0.38848877
 0.40893555
 0.42968750
 0.45074463
 0.47180176
 0.49224854
 0.51147461
 0.52825928
 0.54199219
 0.55114746
 0.55480957
 0.55328369
 0.54687500
 0.53436279
 0.51483154
 0.48736572
 0.45227051
 0.41046143
 0.36315918
 0.31158447
 0.25604248
 0.19683838
 0.13427734
 0.06958008
 0.00488281
-0.05798340
-0.11627197
-0.16967773
-0.21850586
-0.26397705
-0.30578613
-0.34149170
-0.36834717
-0.38604736
-0.39642334
-0.40130615
-0.40252686
-0.39947510
-0.39367676
-0.38574219
-0.37780762
-0.37078857
-0.36468506
-0.36010742
-0.35827637
-0.35888672
-0.36285400
-0.36926270
-0.37811279
-0.38970947
-0.40283203
-0.41656494
-0.42907715
-0.43975830
-0.44799805
-0.45349121
-0.45562744
-0.45349121
-0.44708252
-0.43640137
-0.42053223
-0.39794922
-0.36773682
-0.33020020
-0.28747559
-0.24200439
-0.19378662
-0.14190674
-0.08514404
-0.02502441
 0.03662109
 0.09765625
 0.15716553
 0.21545410
 0.27160645
 0.32440186
 0.37109375
 0.41076660
 0.44219971
 0.46569824
 0.48126221
 0.48950195
 0.49133301
 0.48736572
 0.47912598
 0.46661377
 0.45074463
 0.43212891
 0.41259766
 0.39367676
 0.37689209
 0.36285400
 0.35156250
 0.34362793
 0.33905029
 0.33752441
 0.33843994
 0.34027100
 0.34301758
 0.34576416
 0.34729004
 0.34637451
 0.34210205
 0.33294678
 0.31860352
 0.29846191
 0.27221680
 0.23925781
 0.19958496
 0.15289307
 0.09948730
 0.04089355
-0.02075195
-0.08331299
-0.14617920
-0.20996094
-0.27465820
-0.33782959
-0.39581299
-0.44647217
-0.48919678
-0.52520752
-0.55419922
-0.57556152
-0.58837891
-0.59326172
-0.59173584
-0.58502197
-0.57342529
-0.55694580
-0.53619385
-0.51239014
-0.48614502
-0.45837402
-0.42999268
-0.40252686
-0.37597656
-0.34973145
-0.32318115
-0.29693604
-0.27282715
-0.25268555
-0.23559570
-0.22003174
-0.20355225
-0.18615723
-0.16815186
-0.14923096
-0.12878418
-0.10498047
-0.07720947
-0.04486084
-0.00793457
 0.03356934
 0.07965088
 0.12908936
 0.18127441
 0.23590088
 0.29327393
 0.35369873
 0.41534424
 0.47729492
 0.53710938
 0.59448242
 0.64788818
 0.69671631
 0.73974609
 0.77545166
 0.80261230
 0.82092285
 0.82977295
 0.82885742
 0.81787109
 0.79650879
 0.76538086
 0.72448730
 0.67382813
 0.61340332
 0.54473877
 0.46997070
 0.39306641
 0.31555176
 0.23834229
 0.15960693
 0.07995605
 0.00091553
-0.07385254
-0.14251709
-0.20629883
-0.26580811
-0.32104492
-0.37017822
-0.41076660
-0.44342041
-0.46905518
-0.48980713
-0.50567627
-0.51727295
-0.52459717
-0.52917480
-0.53161621
-0.53283691
-0.53283691
-0.53161621
-0.53039551
-0.52947998
-0.52795410
-0.52581787
-0.52246094
-0.51788330
-0.51177979
-0.50292969
-0.49041748
-0.47393799
-0.45471191
-0.43212891
-0.40527344
-0.37292480
-0.33477783
-0.29266357
-0.24841309
-0.20233154
-0.15380859
-0.10192871
-0.04760742
 0.00762939
 0.06256104
 0.11566162
 0.16693115
 0.21636963
 0.26306152
 0.30700684
 0.34667969
 0.38146973
 0.41015625
 0.43243408
 0.44799805
 0.45745850
 0.46020508
 0.45684814
 0.44769287
 0.43304443
 0.41351318
 0.38970947
 0.36285400
 0.33355713
 0.30426025
 0.27557373
 0.24902344
 0.22491455
 0.20385742
 0.18707275
 0.17425537
 0.16601563
 0.16204834
 0.16204834
 0.16540527
 0.17181396
 0.17944336
 0.18737793
 0.19378662
 0.19714355
 0.19592285
 0.18829346
 0.17395020
 0.15228271
 0.12237549
 0.08331299
 0.03509521
-0.02014160
-0.08087158
-0.14587402
-0.21514893
-0.28808594
-0.36193848
-0.43212891
-0.49468994
-0.54748535
-0.58990479
-0.62133789
-0.63964844
-0.64270020
-0.63049316
-0.60394287
-0.56457520
-0.51208496
-0.44647217
-0.36956787
-0.28533936
-0.19744873
-0.10803223
-0.01953125
 0.06561279
 0.14312744
 0.21026611
 0.26550293
 0.30792236
 0.33630371
 0.34851074
 0.34423828
 0.32470703
 0.29205322
 0.24719238
 0.19012451
 0.12145996
 0.04486084
-0.03479004
