# Supplementary material for: Dataset for time-lapse ultrasonic tomography of a granite slab under uniaxial compression test
Source: Data Brief. 2018 Aug 30;20:614–6. doi: 10.1016/j.dib.2018.08.151 (PMC6128094; doi:10.1016/j.dib.2018.08.151)
Supplement: Supplementary file 2 — Supplementary material [file mmc2.zip › data/Ultrasonic_Tomo_data/Stage_1_0kn/Force_0kn_10_16_23093160.txt]

SOURCE FILE NAME: D:\ct_20141122\ct201411221m100v0kn_sh_14_17_a0.TDA
DATE: Saturday, November 22, 2014
TIME: 11:28:06
SAMPLE INTERVAL (Seconds):   0.0000001000
SIGNAL UNITS: volts
TIME UNITS: Seconds
DATA TYPE: WAVEFORM
NUMBER OF DATA POINTS PER WAVEFORM: 1024
CHANNEL NUMBER: 10
HIT NUMBER: 3
TIME OF TEST:  23.0931600000

-0.00152588
-0.00091553
-0.00030518
 0.00030518
 0.00091553
 0.00061035
 0.00000000
-0.00030518
-0.00030518
-0.00030518
-0.00030518
-0.00061035
-0.00061035
-0.00030518
 0.00030518
 0.00122070
 0.00213623
 0.00244141
 0.00213623
 0.00152588
 0.00030518
-0.00061035
-0.00122070
-0.00122070
-0.00061035
 0.00000000
 0.00000000
-0.00061035
-0.00183105
-0.00244141
-0.00244141
-0.00152588
-0.00091553
-0.00030518
-0.00030518
-0.00030518
-0.00061035
-0.00152588
-0.00244141
-0.00396729
-0.00488281
-0.00518799
-0.00457764
-0.00366211
-0.00244141
-0.00152588
-0.00091553
-0.00061035
-0.00061035
-0.00091553
-0.00091553
-0.00030518
 0.00000000
 0.00061035
 0.00061035
-0.00030518
-0.00091553
-0.00183105
-0.00213623
-0.00213623
-0.00244141
-0.00244141
-0.00244141
-0.00213623
-0.00183105
-0.00152588
-0.00091553
-0.00061035
-0.00061035
-0.00122070
-0.00183105
-0.00183105
-0.00152588
-0.00091553
 0.00000000
 0.00061035
 0.00030518
-0.00030518
-0.00061035
-0.00061035
 0.00000000
 0.00061035
 0.00122070
 0.00122070
 0.00091553
 0.00061035
 0.00061035
 0.00061035
 0.00030518
-0.00061035
-0.00183105
-0.00274658
-0.00274658
-0.00183105
-0.00122070
-0.00061035
-0.00030518
-0.00030518
-0.00061035
-0.00061035
-0.00091553
-0.00061035
 0.00000000
 0.00061035
 0.00061035
 0.00000000
-0.00091553
-0.00213623
-0.00274658
-0.00274658
-0.00274658
-0.00274658
-0.00274658
-0.00213623
-0.00122070
 0.00000000
 0.00122070
 0.00122070
 0.00091553
 0.00000000
-0.00061035
-0.00091553
-0.00091553
-0.00091553
-0.00091553
-0.00061035
-0.00061035
-0.00091553
-0.00122070
-0.00122070
-0.00061035
 0.00000000
 0.00030518
 0.00030518
-0.00030518
-0.00061035
-0.00030518
 0.00000000
 0.00000000
-0.00061035
-0.00152588
-0.00183105
-0.00152588
-0.00030518
 0.00091553
 0.00152588
 0.00183105
 0.00183105
 0.00152588
 0.00122070
 0.00061035
 0.00061035
 0.00061035
 0.00091553
 0.00091553
 0.00061035
 0.00000000
-0.00030518
-0.00061035
-0.00061035
-0.00061035
-0.00091553
-0.00091553
-0.00061035
 0.00000000
 0.00091553
 0.00152588
 0.00183105
 0.00152588
 0.00091553
 0.00030518
-0.00030518
-0.00091553
-0.00061035
-0.00030518
-0.00030518
-0.00061035
-0.00152588
-0.00244141
-0.00305176
-0.00305176
-0.00244141
-0.00183105
-0.00122070
-0.00061035
-0.00061035
-0.00061035
-0.00061035
-0.00061035
-0.00152588
-0.00244141
-0.00335693
-0.00335693
-0.00244141
-0.00122070
 0.00000000
 0.00061035
 0.00030518
 0.00000000
-0.00030518
-0.00030518
-0.00030518
-0.00061035
-0.00061035
-0.00091553
-0.00122070
-0.00183105
-0.00213623
-0.00244141
-0.00183105
-0.00122070
-0.00091553
-0.00091553
-0.00122070
-0.00091553
 0.00000000
 0.00122070
 0.00183105
 0.00122070
 0.00000000
-0.00091553
-0.00183105
-0.00183105
-0.00183105
-0.00152588
-0.00122070
-0.00122070
-0.00152588
-0.00213623
-0.00213623
-0.00183105
-0.00091553
 0.00000000
 0.00061035
 0.00061035
 0.00061035
 0.00030518
 0.00030518
 0.00030518
-0.00030518
-0.00152588
-0.00244141
-0.00274658
-0.00244141
-0.00152588
-0.00122070
-0.00152588
-0.00183105
-0.00213623
-0.00213623
-0.00213623
-0.00183105
-0.00152588
-0.00091553
-0.00061035
-0.00091553
-0.00122070
-0.00152588
-0.00152588
-0.00152588
-0.00183105
-0.00213623
-0.00244141
-0.00244141
-0.00152588
-0.00030518
 0.00061035
 0.00122070
 0.00091553
 0.00000000
-0.00152588
-0.00274658
-0.00366211
-0.00366211
-0.00305176
-0.00244141
-0.00183105
-0.00183105
-0.00213623
-0.00183105
-0.00152588
-0.00061035
 0.00000000
 0.00030518
 0.00061035
 0.00091553
 0.00122070
 0.00122070
 0.00061035
-0.00061035
-0.00183105
-0.00305176
-0.00305176
-0.00244141
-0.00091553
 0.00061035
 0.00152588
 0.00152588
 0.00091553
 0.00061035
 0.00061035
 0.00091553
 0.00122070
 0.00122070
 0.00061035
 0.00030518
 0.00000000
-0.00030518
 0.00000000
 0.00000000
-0.00030518
-0.00091553
-0.00183105
-0.00244141
-0.00244141
-0.00122070
 0.00030518
 0.00152588
 0.00122070
 0.00030518
-0.00122070
-0.00213623
-0.00244141
-0.00183105
-0.00122070
-0.00061035
-0.00030518
-0.00030518
-0.00061035
-0.00091553
-0.00122070
-0.00091553
-0.00030518
 0.00030518
 0.00061035
 0.00091553
 0.00091553
 0.00091553
 0.00061035
-0.00030518
-0.00183105
-0.00366211
-0.00427246
-0.00366211
-0.00244141
-0.00091553
 0.00000000
 0.00061035
 0.00091553
 0.00122070
 0.00122070
 0.00122070
 0.00152588
 0.00152588
 0.00122070
 0.00091553
 0.00030518
-0.00030518
-0.00061035
-0.00061035
-0.00091553
-0.00122070
-0.00183105
-0.00183105
-0.00122070
 0.00061035
 0.00213623
 0.00274658
 0.00244141
 0.00122070
-0.00030518
-0.00122070
-0.00152588
-0.00122070
-0.00030518
 0.00030518
 0.00061035
 0.00030518
 0.00000000
-0.00030518
 0.00000000
 0.00061035
 0.00091553
 0.00091553
 0.00091553
 0.00061035
 0.00030518
 0.00030518
-0.00030518
-0.00091553
-0.00183105
-0.00274658
-0.00305176
-0.00244141
-0.00152588
 0.00000000
 0.00091553
 0.00061035
 0.00000000
-0.00091553
-0.00152588
-0.00122070
-0.00061035
-0.00061035
-0.00091553
-0.00152588
-0.00183105
-0.00244141
-0.00274658
-0.00305176
-0.00366211
-0.00427246
-0.00457764
-0.00396729
-0.00305176
-0.00122070
 0.00061035
 0.00183105
 0.00183105
 0.00091553
-0.00030518
-0.00091553
-0.00122070
-0.00061035
 0.00000000
 0.00000000
-0.00061035
-0.00152588
-0.00244141
-0.00274658
-0.00244141
-0.00183105
-0.00091553
-0.00030518
 0.00000000
 0.00030518
 0.00030518
 0.00030518
 0.00030518
-0.00061035
-0.00152588
-0.00274658
-0.00366211
-0.00335693
-0.00213623
-0.00061035
 0.00061035
 0.00122070
 0.00091553
 0.00061035
 0.00030518
 0.00030518
 0.00030518
 0.00030518
 0.00000000
-0.00030518
-0.00061035
-0.00122070
-0.00152588
-0.00183105
-0.00213623
-0.00244141
-0.00274658
-0.00274658
-0.00244141
-0.00122070
 0.00030518
 0.00091553
 0.00091553
-0.00030518
-0.00183105
-0.00305176
-0.00335693
-0.00305176
-0.00244141
-0.00183105
-0.00183105
-0.00244141
-0.00335693
-0.00366211
-0.00366211
-0.00274658
-0.00152588
-0.00091553
-0.00030518
 0.00030518
 0.00091553
 0.00152588
 0.00183105
 0.00122070
 0.00000000
-0.00152588
-0.00213623
-0.00213623
-0.00152588
-0.00061035
 0.00000000
-0.00030518
-0.00091553
-0.00152588
-0.00152588
-0.00091553
 0.00030518
 0.00091553
 0.00122070
 0.00091553
 0.00030518
-0.00030518
-0.00061035
-0.00122070
-0.00152588
-0.00122070
-0.00091553
-0.00030518
 0.00091553
 0.00213623
 0.00366211
 0.00457764
 0.00457764
 0.00366211
 0.00213623
 0.00030518
-0.00061035
-0.00061035
-0.00061035
-0.00030518
-0.00091553
-0.00152588
-0.00213623
-0.00213623
-0.00183105
-0.00122070
-0.00061035
-0.00030518
 0.00030518
 0.00091553
 0.00122070
 0.00091553
 0.00030518
-0.00091553
-0.00183105
-0.00244141
-0.00274658
-0.00274658
-0.00183105
-0.00091553
-0.00030518
-0.00061035
-0.00122070
-0.00183105
-0.00183105
-0.00122070
 0.00000000
 0.00061035
 0.00091553
 0.00061035
 0.00000000
-0.00030518
-0.00061035
-0.00091553
-0.00152588
-0.00183105
-0.00213623
-0.00213623
-0.00152588
-0.00030518
 0.00091553
 0.00213623
 0.00213623
 0.00122070
 0.00030518
-0.00061035
-0.00091553
-0.00061035
 0.00000000
 0.00061035
 0.00030518
-0.00030518
-0.00122070
-0.00183105
-0.00152588
-0.00061035
 0.00061035
 0.00122070
 0.00152588
 0.00122070
 0.00061035
 0.00000000
-0.00061035
-0.00152588
-0.00244141
-0.00366211
-0.00427246
-0.00457764
-0.00427246
-0.00305176
-0.00152588
-0.00061035
 0.00030518
 0.00030518
 0.00030518
 0.00030518
 0.00091553
 0.00152588
 0.00152588
 0.00091553
 0.00000000
-0.00091553
-0.00122070
-0.00122070
-0.00152588
-0.00152588
-0.00183105
-0.00183105
-0.00183105
-0.00122070
-0.00091553
-0.00030518
 0.00000000
 0.00000000
-0.00091553
-0.00183105
-0.00244141
-0.00244141
-0.00152588
-0.00122070
-0.00152588
-0.00213623
-0.00244141
-0.00183105
-0.00122070
-0.00091553
-0.00030518
 0.00000000
 0.00030518
 0.00030518
 0.00000000
-0.00030518
-0.00030518
-0.00061035
-0.00152588
-0.00213623
-0.00244141
-0.00671387
-0.02624512
-0.07507324
-0.15899658
-0.26580811
-0.36560059
-0.42419434
-0.42572021
-0.38269043
-0.32867432
-0.29144287
-0.26947021
-0.23162842
-0.14526367
-0.01159668
 0.12817383
 0.21972656
 0.23651123
 0.19958496
 0.15563965
 0.13854980
 0.14892578
 0.16510010
 0.17272949
 0.17395020
 0.17822266
 0.18554688
 0.18585205
 0.17364502
 0.15716553
 0.14923096
 0.15380859
 0.16113281
 0.15991211
 0.14892578
 0.13671875
 0.13183594
 0.13336182
 0.13519287
 0.13183594
 0.12542725
 0.11962891
 0.11657715
 0.11444092
 0.11138916
 0.10589600
 0.09918213
 0.09246826
 0.08758545
 0.08514404
 0.08331299
 0.07873535
 0.07141113
 0.06347656
 0.05798340
 0.05554199
 0.05279541
 0.04669189
 0.03784180
 0.03112793
 0.02777100
 0.02593994
 0.02105713
 0.01251221
 0.00427246
 0.00000000
-0.00091553
-0.00244141
-0.00701904
-0.01281738
-0.01586914
-0.01525879
-0.01312256
-0.01342773
-0.01586914
-0.01861572
-0.01892090
-0.01831055
-0.01861572
-0.02166748
-0.02532959
-0.02777100
-0.02838135
-0.02899170
-0.03143311
-0.03570557
-0.03967285
-0.04150391
-0.04180908
-0.04211426
-0.04394531
-0.04669189
-0.04882813
-0.04943848
-0.04943848
-0.05035400
-0.05279541
-0.05554199
-0.05706787
-0.05676270
-0.05615234
-0.05554199
-0.05615234
-0.05676270
-0.05645752
-0.05554199
-0.05462646
-0.05432129
-0.05462646
-0.05493164
-0.05523682
-0.05554199
-0.05645752
-0.05828857
-0.05950928
-0.05981445
-0.05889893
-0.05828857
-0.05859375
-0.05920410
-0.05920410
-0.05859375
-0.05676270
-0.05523682
-0.05432129
-0.05432129
-0.05493164
-0.05523682
-0.05554199
-0.05523682
-0.05493164
-0.05462646
-0.05432129
-0.05371094
-0.05310059
-0.05249023
-0.05157471
-0.05035400
-0.04821777
-0.04577637
-0.04364014
-0.04241943
-0.04180908
-0.04119873
-0.03997803
-0.03845215
-0.03723145
-0.03662109
-0.03631592
-0.03540039
-0.03417969
-0.03326416
-0.03265381
-0.03265381
-0.03265381
-0.03173828
-0.03051758
-0.02899170
-0.02777100
-0.02685547
-0.02563477
-0.02471924
-0.02380371
-0.02319336
-0.02258301
-0.02197266
-0.02044678
-0.01892090
-0.01770020
-0.01678467
-0.01556396
-0.01403809
-0.01190186
-0.01007080
-0.00854492
-0.00732422
-0.00671387
-0.00640869
-0.00640869
-0.00640869
-0.00640869
-0.00640869
-0.00640869
-0.00640869
-0.00610352
-0.00518799
-0.00427246
-0.00274658
-0.00122070
 0.00030518
 0.00122070
 0.00213623
 0.00335693
 0.00427246
 0.00518799
 0.00549316
 0.00518799
 0.00518799
 0.00549316
 0.00610352
 0.00701904
 0.00793457
 0.00854492
 0.00915527
 0.01007080
 0.01098633
 0.01220703
 0.01373291
 0.01525879
 0.01647949
 0.01708984
 0.01708984
 0.01678467
 0.01678467
 0.01739502
 0.01800537
 0.01892090
 0.01922607
 0.01953125
 0.01953125
 0.02014160
 0.02105713
 0.02227783
 0.02319336
 0.02410889
 0.02471924
 0.02502441
 0.02502441
 0.02502441
 0.02502441
 0.02532959
 0.02593994
 0.02655029
 0.02655029
 0.02655029
 0.02624512
 0.02655029
 0.02746582
 0.02807617
 0.02838135
 0.02838135
 0.02807617
 0.02807617
 0.02777100
 0.02746582
 0.02624512
 0.02441406
 0.02258301
 0.02136230
 0.02044678
 0.02044678
 0.02014160
 0.01892090
 0.01739502
 0.01525879
 0.01312256
 0.01037598
 0.00732422
 0.00274658
-0.00335693
-0.01190186
-0.02349854
-0.03814697
-0.05523682
-0.07415771
-0.09490967
-0.11718750
-0.13977051
-0.16265869
-0.18432617
-0.20294189
-0.21606445
-0.22247314
-0.22094727
-0.21118164
-0.19104004
-0.15838623
-0.11138916
-0.05035400
 0.02319336
 0.10742188
 0.20172119
 0.30456543
 0.41412354
 0.52551270
 0.63323975
 0.73364258
 0.82336426
 0.89996338
 0.95916748
 0.99639893
 1.00952148
 0.99761963
 0.96099854
 0.89843750
 0.80841064
 0.69183350
 0.55450439
 0.40222168
 0.23742676
 0.05950928
-0.13183594
-0.33142090
-0.53039551
-0.71990967
-0.89355469
-1.04888916
-1.18316650
-1.29302979
-1.37481689
-1.42578125
-1.44470215
-1.43157959
-1.38549805
-1.30676270
-1.19750977
-1.06018066
-0.89782715
-0.71441650
-0.51452637
-0.30273438
-0.08392334
 0.13732910
 0.35614014
 0.56549072
 0.75714111
 0.92498779
 1.06506348
 1.17431641
 1.24938965
 1.28662109
 1.28479004
 1.24511719
 1.17004395
 1.06262207
 0.92468262
 0.76202393
 0.58288574
 0.39611816
 0.20660400
 0.01647949
-0.17150879
-0.35095215
-0.51086426
-0.64300537
-0.74310303
-0.81146240
-0.84869385
-0.85357666
-0.82580566
-0.76690674
-0.68054199
-0.57159424
-0.44464111
-0.30426025
-0.15655518
-0.00671387
 0.14068604
 0.28045654
 0.40740967
 0.51605225
 0.60150146
 0.66101074
 0.69458008
 0.70251465
 0.68389893
 0.63903809
 0.57067871
 0.48309326
 0.38177490
 0.27008057
 0.15197754
 0.02899170
-0.09490967
-0.21575928
-0.32775879
-0.42419434
-0.49926758
-0.54962158
-0.57495117
-0.57647705
-0.55480957
-0.51086426
-0.44616699
-0.36407471
-0.27008057
-0.16967773
-0.06805420
 0.03143311
 0.12298584
 0.20141602
 0.26123047
 0.29998779
 0.31707764
 0.31219482
 0.28472900
 0.23498535
 0.16510010
 0.07904053
-0.01831055
-0.12451172
-0.23651123
-0.35034180
-0.45867920
-0.55541992
-0.63507080
-0.69519043
-0.73486328
-0.75347900
-0.75042725
-0.72662354
-0.68420410
-0.62500000
-0.55236816
-0.46936035
-0.38085938
-0.29144287
-0.20568848
-0.12664795
-0.05584717
 0.00549316
 0.05615234
 0.09490967
 0.12298584
 0.14129639
 0.15258789
 0.16021729
 0.16815186
 0.18035889
 0.19989014
 0.23010254
 0.27343750
 0.33355713
 0.41290283
 0.51239014
 0.63171387
 0.76934814
 0.92285156
 1.08825684
 1.26068115
 1.43371582
 1.60095215
 1.75598145
 1.89178467
 1.99890137
 2.06909180
 2.09564209
 2.07489014
 2.00378418
 1.87835693
 1.69586182
 1.45782471
 1.16943359
 0.83892822
 0.47149658
 0.07232666
-0.35064697
-0.78552246
-1.21673584
-1.62994385
-2.01385498
-2.35900879
-2.65625000
-2.89672852
-3.07250977
-3.17962646
-3.21441650
-3.17596436
-3.06488037
-2.88452148
-2.64068604
-2.34008789
-1.99035645
-1.60308838
-1.19232178
-0.77178955
-0.35186768
 0.05798340
 0.44830322
 0.80688477
 1.12030029
 1.37847900
 1.57623291
 1.71051025
 1.78100586
 1.78833008
 1.73675537
 1.63055420
 1.47552490
 1.27868652
 1.05010986
 0.80261230
 0.55023193
 0.30242920
 0.06469727
-0.15686035
-0.35247803
-0.50933838
-0.61584473
-0.66711426
-0.66253662
-0.60516357
-0.49835205
-0.34667969
-0.15380859
 0.07507324
 0.33233643
 0.60638428
 0.88348389
 1.14868164
 1.39068604
 1.60003662
 1.76879883
 1.88812256
 1.95129395
 1.95373535
 1.89453125
 1.77307129
 1.59088135
 1.35345459
 1.07055664
 0.75286865
 0.40771484
 0.03936768
-0.34576416
-0.73425293
-1.10900879
-1.45446777
-1.76239014
-2.02758789
-2.24609375
-2.41119385
-2.51861572
-2.56744385
-2.55920410
-2.49633789
-2.38159180
-2.21893311
-2.01568604
-1.78100586
-1.52313232
-1.24938965
-0.96771240
-0.68725586
-0.41809082
-0.16662598
 0.06317139
 0.26824951
 0.44433594
 0.58746338
 0.69458008
 0.76568604
 0.80261230
 0.80810547
 0.78521729
 0.73822021
 0.67199707
 0.59265137
 0.50567627
 0.41748047
 0.33264160
 0.25512695
 0.18859863
 0.13610840
 0.10070801
 0.08544922
 0.09155273
 0.11901855
 0.16571045
 0.23040771
 0.31097412
 0.40466309
 0.50720215
 0.61279297
 0.71624756
 0.81329346
 0.90148926
 0.97869873
 1.04217529
 1.08947754
 1.11846924
 1.12854004
 1.11968994
 1.09191895
 1.04675293
 0.98541260
 0.91003418
 0.82153320
 0.72021484
 0.60760498
 0.48645020
 0.36041260
 0.23132324
 0.09948730
-0.03631592
-0.17547607
-0.31555176
-0.45166016
-0.57983398
-0.69915771
-0.80902100
-0.91033936
-1.00189209
-1.08337402
-1.15386963
-1.21246338
-1.25762939
-1.28906250
-1.30615234
-1.30950928
-1.29974365
-1.27685547
-1.23931885
-1.18713379
-1.11999512
-1.03942871
-0.94665527
-0.84228516
-0.72784424
-0.60455322
-0.47546387
-0.34332275
-0.21118164
-0.08178711
 0.04211426
 0.15808105
 0.26550293
 0.36346436
 0.45104980
 0.52795410
 0.59326172
 0.64697266
 0.68969727
 0.72357178
 0.75012207
 0.77270508
 0.79406738
 0.81604004
 0.83953857
 0.86517334
 0.89385986
 0.92681885
 0.96405029
 1.00524902
 1.04888916
 1.09405518
 1.14013672
 1.18621826
 1.22985840
 1.26861572
 1.30035400
 1.32324219
 1.33361816
 1.32843018
 1.30554199
 1.26403809
 1.20300293
 1.12091064
 1.01470947
 0.88256836
 0.72692871
 0.55206299
 0.36071777
 0.15289307
-0.07293701
-0.31402588
-0.56365967
-0.81268311
-1.05499268
-1.28753662
-1.50848389
-1.71447754
-1.90002441
-2.05963135
-2.18933105
-2.28698730
-2.34893799
-2.37121582
-2.34985352
-2.28424072
-2.17498779
-2.02423096
-1.83441162
-1.60736084
-1.34765625
-1.06323242
-0.76293945
-0.45562744
-0.14801025
 0.15258789
 0.43823242
 0.69946289
 0.92773438
 1.11633301
 1.26129150
 1.35955811
 1.41052246
 1.41510010
 1.37451172
 1.29089355
 1.16607666
 1.00341797
 0.81054688
 0.59722900
 0.37139893
 0.13793945
-0.09918213
-0.33264160
-0.54931641
-0.73547363
-0.88256836
-0.98632813
-1.04644775
-1.05987549
-1.02355957
-0.93688965
-0.80322266
-0.62957764
-0.42236328
-0.18646240
 0.07385254
 0.35186768
 0.63812256
 0.92132568
 1.19110107
 1.43951416
 1.66076660
 1.84967041
 1.99981689
 2.10418701
 2.15667725
 2.15362549
 2.09503174
 1.97998047
 1.80816650
 1.58142090
 1.30584717
 0.99029541
 0.64422607
 0.27313232
-0.11749268
-0.51910400
-0.91766357
-1.29608154
-1.64001465
-1.94091797
-2.19360352
-2.39166260
-2.53021240
-2.60437012
-2.61444092
-2.56317139
-2.45452881
-2.29309082
-2.08404541
-1.83380127
-1.55120850
-1.24572754
-0.92803955
-0.60882568
-0.29602051
 0.00396729
 0.28564453
 0.54290771
 0.76873779
 0.95611572
 1.10198975
 1.20574951
 1.26983643
 1.29547119
 1.28417969
 1.23901367
 1.16485596
 1.06811523
 0.95489502
 0.82977295
 0.69915771
 0.57037354
 0.45043945
 0.34515381
 0.25634766
 0.18463135
 0.13000488
 0.09399414
 0.07904053
 0.08575439
 0.11230469
 0.15563965
 0.21270752
 0.28198242
 0.36102295
 0.44616699
 0.53314209
 0.61706543
 0.69396973
 0.76080322
 0.81420898
 0.85083008
 0.86791992
 0.86364746
 0.83740234
 0.78796387
 0.71594238
 0.62286377
 0.51300049
 0.39215088
 0.26519775
 0.13366699
-0.00091553
-0.13671875
-0.26916504
-0.39276123
-0.50262451
-0.59692383
-0.67504883
-0.73730469
-0.78399658
-0.81481934
-0.82885742
-0.82641602
-0.80810547
-0.77392578
-0.72509766
-0.66162109
-0.58563232
-0.49865723
-0.40344238
-0.30334473
-0.20141602
-0.10314941
-0.01251221
 0.06591797
 0.12908936
 0.17364502
 0.19775391
 0.19897461
 0.17669678
 0.13305664
 0.07080078
-0.00701904
-0.09765625
-0.19866943
-0.30487061
-0.40954590
-0.50598145
-0.58837891
-0.65368652
-0.69976807
-0.72387695
-0.72326660
-0.69641113
-0.64300537
-0.56396484
-0.46112061
-0.33569336
-0.19042969
-0.02838135
 0.14648438
 0.33050537
 0.51818848
 0.70343018
 0.87860107
 1.03729248
 1.17553711
 1.29058838
 1.37939453
 1.43829346
 1.46423340
 1.45599365
 1.41632080
 1.34674072
 1.24755859
 1.11785889
 0.95947266
 0.77728271
 0.57861328
 0.36743164
 0.14434814
-0.09094238
-0.33416748
-0.57739258
-0.81176758
-1.03027344
-1.23107910
-1.41113281
-1.56738281
-1.69555664
-1.79199219
-1.85638428
-1.88903809
-1.89117432
-1.86370850
-1.80877686
-1.72912598
-1.62719727
-1.50604248
-1.36840820
-1.21734619
-1.05590820
-0.88714600
-0.71289063
-0.53527832
-0.35766602
-0.18249512
-0.01129150
 0.15594482
 0.31799316
 0.47241211
 0.61584473
 0.74523926
 0.85937500
 0.95794678
 1.04034424
 1.10443115
 1.14837646
 1.17156982
 1.17401123
 1.15631104
 1.11968994
 1.06506348
 0.99548340
 0.91339111
 0.82061768
 0.72021484
 0.61584473
 0.51269531
 0.41717529
 0.33355713
 0.26336670
 0.20751953
 0.16784668
 0.14526367
 0.14160156
 0.15594482
 0.18615723
 0.22888184
 0.28198242
 0.34149170
 0.40374756
 0.46325684
 0.51544189
 0.55603027
 0.58135986
 0.58837891
 0.57403564
 0.53741455
 0.47943115
 0.40252686
 0.30883789
 0.19989014
 0.07629395
-0.06042480
-0.20629883
-0.35491943
-0.49926758
-0.63323975
-0.75225830
-0.85388184
-0.93688965
-0.99945068
-1.03912354
-1.05438232
-1.04461670
-1.01104736
-0.95550537
-0.88043213
-0.78704834
-0.67810059
-0.55694580
-0.42846680
-0.29693604
-0.16723633
-0.04364014
 0.06866455
 0.16418457
 0.23864746
 0.28991699
 0.31677246
 0.31890869
 0.29602051
 0.24841309
 0.17883301
 0.09155273
-0.00701904
-0.11199951
-0.21728516
-0.31616211
-0.40008545
-0.46051025
-0.49133301
-0.48980713
-0.45471191
-0.38635254
-0.28472900
-0.15228271
 0.00854492
 0.19409180
 0.39947510
 0.61859131
 0.84228516
 1.05987549
 1.26129150
 1.43981934
 1.58935547
 1.70379639
 1.77642822
 1.80175781
 1.77825928
 1.70745850
 1.59118652
 1.43127441
 1.23107910
 0.99945068
 0.74859619
 0.48889160
 0.22644043
-0.03570557
-0.29022217
-0.52612305
-0.73059082
-0.89630127
-1.02111816
-1.10626221
-1.15203857
-1.15814209
-1.12579346
-1.05987549
-0.96588135
-0.84899902
-0.71502686
-0.57189941
-0.42846680
-0.29205322
-0.16815186
-0.06195068
 0.02136230
 0.07598877
 0.09704590
 0.08392334
 0.03662109
-0.04486084
-0.16143799
-0.31188965
-0.49072266
-0.68878174
-0.89691162
-1.10687256
-1.31195068
-1.50482178
-1.67724609
-1.82006836
-1.92657471
-1.99005127
-2.00561523
-1.96960449
-1.88049316
-1.73736572
-1.54296875
-1.30096436
-1.01837158
-0.70190430
-0.35919189
 0.00152588
 0.37200928
 0.74066162
 1.09649658
 1.42761230
 1.72454834
 1.97998047
 2.18658447
 2.33978271
 2.43438721
 2.46826172
 2.44018555
 2.35321045
 2.21252441
 2.02545166
 1.79901123
 1.54052734
 1.25885010
 0.96588135
 0.67382813
 0.39337158
 0.12969971
-0.11474609
-0.33416748
-0.51940918
-0.66192627
-0.75744629
-0.80810547
-0.81787109
-0.78948975
-0.72509766
-0.62866211
-0.50750732
-0.36956787
-0.22094727
-0.06713867
 0.08514404
 0.22766113
 0.35247803
 0.45288086
 0.52368164
 0.55969238
 0.55725098
 0.51605225
 0.43823242
 0.32623291
 0.18096924
 0.00335693
-0.20355225
-0.43060303
-0.66589355
-0.89813232
-1.11968994
-1.32446289
-1.50665283
-1.65893555
-1.77490234
-1.84997559
-1.88140869
-1.86920166
-1.81365967
-1.71661377
-1.57958984
-1.40411377
-1.19415283
-0.95489502
-0.69396973
-0.41839600
-0.13366699
 0.15563965
 0.44281006
 0.71899414
 0.97564697
 1.20513916
 1.40167236
 1.56097412
 1.67907715
 1.75384521
 1.78405762
 1.77062988
 1.71508789
 1.62139893
 1.49536133
 1.34368896
 1.17370605
 0.99243164
 0.80627441
 0.62408447
 0.45288086
 0.29815674
 0.16235352
 0.04608154
-0.04730225
-0.11505127
-0.15533447
-0.16876221
-0.15838623
-0.12786865
-0.07904053
-0.01525879
 0.05920410
 0.13763428
 0.21453857
 0.28503418
 0.34576416
 0.39093018
 0.41625977
 0.41870117
 0.39733887
 0.35369873
 0.28930664
 0.20538330
 0.10467529
-0.00793457
-0.12756348
-0.24810791
-0.36407471
-0.47058105
-0.56243896
-0.63629150
-0.69122314
-0.72692871
-0.74401855
-0.74310303
-0.72540283
-0.69274902
-0.64849854
-0.59570313
-0.53619385
-0.47088623
-0.40161133
-0.33081055
-0.26123047
-0.19531250
-0.13366699
-0.07659912
-0.02471924
 0.01953125
 0.05401611
 0.07720947
 0.08972168
 0.09185791
 0.08331299
 0.06469727
 0.03631592
 0.00000000
-0.04272461
-0.08972168
-0.13885498
-0.18615723
-0.22796631
-0.26062012
-0.28259277
-0.29296875
-0.28930664
-0.26947021
-0.23040771
-0.17120361
-0.09338379
 0.00030518
 0.10681152
 0.22338867
 0.34576416
 0.46936035
 0.58929443
 0.69885254
 0.79254150
 0.86364746
 0.90881348
 0.92620850
 0.91491699
 0.87402344
 0.80230713
 0.70098877
 0.57495117
 0.43090820
 0.27465820
 0.10772705
-0.06744385
-0.24658203
-0.42083740
-0.58166504
-0.72143555
-0.83709717
-0.92742920
-0.99090576
-1.02630615
-1.03393555
-1.01531982
-0.97351074
-0.91156006
-0.83160400
-0.73577881
-0.62835693
-0.51269531
-0.39367676
-0.27526855
-0.16052246
-0.05126953
 0.05004883
 0.14190674
 0.22155762
 0.28747559
 0.33813477
 0.37200928
 0.38879395
 0.38818359
 0.37109375
 0.33996582
 0.29632568
 0.24108887
 0.17456055
 0.09887695
 0.01861572
-0.06103516
-0.13732910
-0.20874023
-0.27465820
-0.33264160
-0.37902832
-0.40954590
-0.42297363
-0.41900635
-0.39855957
-0.36254883
-0.31280518
-0.25207520
-0.18280029
-0.10620117
-0.02471924
 0.05950928
 0.14312744
 0.22247314
 0.29663086
 0.36376953
 0.42297363
 0.47210693
 0.50872803
 0.53283691
 0.54504395
 0.54687500
 0.53924561
 0.52337646
 0.50109863
 0.47485352
 0.44616699
 0.41564941
 0.38330078
 0.35095215
 0.32012939
 0.29174805
 0.26519775
 0.23895264
 0.21118164
 0.18127441
 0.14862061
 0.11169434
 0.06927490
 0.02105713
-0.03234863
-0.09094238
-0.15563965
-0.22644043
-0.30212402
-0.37902832
-0.45379639
-0.52337646
-0.58685303
-0.64331055
-0.69061279
-0.72631836
-0.74707031
-0.75073242
-0.73638916
-0.70343018
-0.65063477
-0.57678223
-0.48217773
-0.36834717
-0.23712158
-0.09155273
 0.06530762
 0.23132324
 0.40191650
 0.57037354
 0.72967529
 0.87249756
 0.99395752
 1.08978271
 1.15661621
 1.19201660
 1.19476318
 1.16638184
 1.10870361
 1.02447510
 0.91613770
 0.78826904
 0.64727783
 0.50048828
 0.35430908
 0.21301270
 0.08026123
-0.04119873
-0.14770508
-0.23712158
-0.30731201
-0.35644531
-0.38177490
-0.38208008
-0.35888672
-0.31707764
-0.26184082
-0.19561768
-0.12023926
-0.03723145
 0.04913330
 0.13275146
 0.20812988
 0.27099609
 0.31768799
 0.34484863
 0.34973145
 0.32989502
 0.28564453
 0.21697998
 0.12298584
 0.00366211
-0.13916016
-0.30029297
-0.47180176
-0.64575195
-0.81512451
-0.97442627
-1.11816406
-1.24023438
-1.33575439
-1.40045166
-1.43218994
-1.42944336
-1.39160156
-1.31958008
-1.21490479
-1.08062744
-0.92102051
-0.74096680
-0.54779053
-0.34912109
-0.15197754
 0.03814697
 0.21636963
 0.37750244
 0.51574707
 0.62438965
 0.69946289
 0.74066162
 0.74920654
 0.72784424
 0.68023682
 0.61004639
 0.52307129
 0.42724609
 0.32928467
 0.23498535
 0.14953613
 0.07690430
 0.02197266
-0.01068115
-0.01892090
-0.00213623
 0.03723145
 0.09674072
 0.17517090
 0.27069092
 0.37933350
 0.49560547
 0.61279297
 0.72601318
 0.83068848
 0.92315674
 0.99792480
 1.04949951
 1.07452393
 1.07116699
 1.03729248
 0.97106934
 0.87127686
 0.73974609
 0.58105469
 0.40069580
 0.20050049
-0.01800537
-0.25177002
-0.49194336
-0.72723389
-0.94848633
-1.15051270
-1.33117676
-1.48620605
-1.61071777
-1.69982910
-1.75140381
-1.76513672
-1.74255371
-1.68457031
-1.59240723
-1.46881104
-1.31683350
-1.14074707
-0.94573975
-0.73822021
-0.52581787
-0.31585693
-0.11383057
 0.07598877
 0.24993896
 0.40313721
 0.53131104
 0.63049316
 0.70007324
 0.74157715
 0.75775146
 0.75195313
 0.72784424
 0.68939209
 0.64056396
 0.58471680
 0.52612305
 0.46875000
 0.41534424
 0.36926270
 0.33203125
 0.30487061
 0.28930664
 0.28625488
 0.29724121
 0.32165527
 0.35980225
 0.40954590
 0.46997070
 0.53894043
 0.61431885
 0.69183350
 0.76782227
 0.83831787
 0.89843750
 0.94360352
 0.97045898
 0.97564697
 0.95825195
 0.91705322
 0.85174561
 0.76232910
 0.65124512
 0.52276611
 0.38330078
 0.23651123
 0.08544922
-0.06896973
-0.22338867
-0.37231445
-0.50964355
-0.63018799
-0.73150635
-0.81298828
-0.87463379
-0.91583252
-0.93597412
-0.93627930
-0.91827393
-0.88287354
-0.83160400
-0.76629639
-0.68908691
-0.60272217
-0.51025391
-0.41473389
-0.31982422
-0.22796631
-0.14251709
-0.06500244
 0.00244141
 0.05828857
 0.10192871
 0.13214111
 0.14953613
 0.15502930
 0.15075684
 0.13732910
 0.11718750
 0.09277344
 0.06744385
 0.04394531
 0.02563477
 0.01403809
 0.01098633
 0.01770020
 0.03570557
 0.06469727
 0.10375977
 0.15167236
 0.20782471
 0.27008057
 0.33660889
 0.40374756
 0.46752930
 0.52490234
 0.57342529
 0.61004639
 0.63110352
 0.63262939
 0.61248779
 0.56945801
 0.50506592
 0.42114258
 0.31982422
 0.20263672
 0.07049561
-0.07507324
-0.23071289
-0.38909912
-0.54168701
-0.68023682
-0.79925537
-0.89630127
-0.96923828
-1.01501465
-1.03179932
-1.01806641
-0.97503662
-0.90393066
-0.80627441
-0.68542480
-0.54504395
-0.39123535
-0.22796631
-0.05828857
 0.11505127
 0.28717041
 0.45166016
 0.60180664
 0.73333740
 0.84289551
 0.92803955
 0.98480225
 1.01074219
 1.00463867
 0.96618652
 0.89477539
 0.79254150
 0.66375732
 0.51513672
 0.35339355
 0.18066406
-0.00213623
-0.19165039
-0.38055420
-0.55908203
-0.71929932
-0.85815430
-0.97595215
-1.07086182
-1.14074707
-1.18225098
-1.19445801
-1.17797852
-1.13433838
-1.06536865
-0.97229004
-0.85845947
-0.72814941
-0.58471680
-0.43304443
-0.27709961
-0.12145996
 0.02899170
 0.17150879
 0.30334473
 0.42144775
 0.52185059
 0.60302734
 0.66436768
 0.70739746
 0.73333740
 0.74249268
 0.73547363
 0.71441650
 0.68084717
 0.63659668
 0.58288574
 0.52062988
 0.45318604
 0.38360596
 0.31555176
 0.24993896
 0.18737793
 0.12939453
 0.07873535
 0.03784180
 0.00885010
-0.00915527
-0.01647949
-0.01342773
-0.00091553
 0.01892090
 0.04272461
 0.06774902
 0.09185791
 0.11230469
 0.12664795
 0.13244629
 0.12847900
 0.11474609
 0.09185791
 0.06103516
 0.02197266
-0.02319336
-0.07324219
-0.12634277
-0.18280029
-0.24322510
-0.30639648
-0.36834717
-0.42541504
-0.47546387
-0.51757813
-0.55175781
-0.57617188
-0.58807373
-0.58654785
-0.57128906
-0.54229736
-0.49865723
-0.43975830
-0.36743164
-0.28442383
-0.19439697
-0.10070801
-0.00610352
 0.08605957
 0.17303467
 0.25207520
 0.32196045
 0.38238525
 0.43212891
 0.47027588
 0.49591064
 0.50964355
 0.51391602
 0.51055908
 0.50079346
 0.48553467
 0.46569824
 0.44311523
 0.41900635
 0.39398193
 0.36865234
 0.34393311
 0.31982422
 0.29724121
 0.27557373
 0.25390625
 0.23223877
 0.20996094
 0.18646240
 0.16204834
 0.13610840
 0.10772705
 0.07598877
 0.03936768
-0.00244141
-0.04760742
-0.09460449
-0.14312744
-0.19317627
-0.24627686
-0.30029297
-0.35247803
-0.39886475
-0.43670654
-0.46508789
-0.48400879
-0.49224854
-0.48736572
-0.46813965
-0.43334961
-0.38360596
-0.32073975
-0.24688721
-0.16418457
-0.07476807
 0.01953125
 0.11718750
 0.21636963
 0.31402588
 0.40527344
 0.48614502
 0.55297852
 0.60302734
 0.63507080
 0.64697266
 0.63690186
 0.60333252
 0.54687500
 0.46997070
 0.37536621
 0.26641846
 0.14465332
 0.01068115
-0.13275146
-0.28076172
-0.42572021
-0.55999756
-0.67810059
-0.77606201
-0.85144043
-0.90209961
-0.92712402
-0.92620850
-0.89874268
-0.84686279
-0.77117920
-0.67474365
-0.56091309
-0.43395996
-0.29907227
-0.16113281
-0.02410889
 0.10772705
 0.23040771
 0.34027100
 0.43304443
 0.50537109
 0.55603027
 0.58380127
 0.58929443
 0.57281494
 0.53588867
 0.48217773
 0.41625977
 0.34332275
 0.26733398
 0.19165039
 0.11962891
 0.05584717
 0.00396729
-0.03295898
-0.05340576
-0.05706787
-0.04394531
-0.01464844
 0.02807617
 0.08148193
 0.14160156
 0.20538330
 0.27038574
 0.33325195
 0.39062500
 0.43701172
 0.46905518
 0.48461914
 0.48248291
 0.46203613
 0.42327881
 0.36651611
 0.29327393
 0.20568848
 0.10498047
-0.00885010
-0.13336182
-0.26367188
-0.39367676
-0.51635742
-0.62683105
-0.72204590
-0.79956055
-0.85571289
-0.88897705
-0.89752197
-0.88134766
-0.84167480
-0.77941895
-0.69580078
-0.59265137
-0.47454834
-0.34576416
-0.21209717
-0.07843018
 0.05035400
 0.16998291
 0.27648926
 0.36560059
 0.43457031
 0.48034668
 0.50079346
 0.49560547
 0.46539307
 0.41229248
 0.33935547
 0.25024414
 0.14892578
 0.03906250
-0.07568359
-0.18951416
-0.29693604
-0.38970947
-0.46173096
-0.50903320
-0.53039551
-0.52581787
-0.49438477
-0.43609619
-0.35125732
-0.24322510
-0.11566162
 0.02685547
 0.18066406
 0.34179688
 0.50354004
 0.65917969
 0.80169678
 0.92651367
 1.03057861
 1.11083984
 1.16424561
 1.18804932
 1.18072510
 1.14349365
 1.07727051
 0.98175049
 0.85906982
 0.71258545
 0.54962158
 0.37689209
 0.19744873
 0.01251221
-0.17700195
-0.36529541
-0.54412842
-0.70556641
-0.84503174
-0.96069336
-1.05163574
-1.11633301
-1.15356445
-1.16394043
-1.14868164
-1.11083984
-1.05224609
-0.97442627
-0.88043213
-0.77392578
-0.65948486
-0.54107666
-0.42236328
-0.30639648
-0.19683838
-0.09643555
-0.00762939
 0.06683350
 0.12420654
 0.16387939
 0.18554688
 0.19042969
 0.18035889
 0.15563965
 0.11871338
 0.07171631
 0.01739502
-0.04119873
-0.10070801
-0.15625000
-0.20385742
-0.23986816
-0.26275635
-0.27160645
-0.26580811
-0.24291992
-0.20111084
-0.14038086
-0.06225586
 0.03112793
 0.13824463
 0.25787354
 0.38787842
 0.52337646
 0.65948486
 0.79101563
 0.91369629
 1.02416992
 1.11846924
 1.19415283
 1.24877930
 1.27990723
 1.28570557
 1.26464844
 1.21734619
 1.14501953
 1.04949951
 0.93170166
 0.79406738
 0.64117432
 0.47882080
 0.31127930
 0.14007568
-0.03356934
-0.20690918
-0.37445068
-0.52947998
-0.66741943
-0.78613281
-0.88562012
-0.96343994
-1.01837158
-1.04919434
-1.05651855
-1.04370117
-1.01257324
-0.96588135
-0.90515137
-0.83282471
-0.75286865
-0.66833496
-0.58258057
-0.49896240
-0.41992188
-0.34759521
-0.28411865
-0.23193359
-0.19226074
-0.16479492
-0.14831543
-0.14099121
-0.14038086
-0.14465332
-0.15106201
-0.15747070
-0.16113281
-0.15930176
-0.14953613
-0.12908936
-0.09674072
-0.05065918
 0.00823975
 0.07965088
 0.16204834
 0.25451660
 0.35491943
 0.46112061
 0.56945801
 0.67596436
 0.77636719
 0.86669922
 0.94421387
 1.00677490
 1.05133057
 1.07574463
 1.07727051
 1.05529785
 1.00860596
 0.93811035
 0.84350586
 0.72753906
 0.59448242
 0.44982910
 0.29785156
 0.13977051
-0.02319336
-0.18768311
-0.34698486
-0.49255371
-0.61706543
-0.71655273
-0.78948975
-0.83374023
-0.84899902
-0.83404541
-0.78979492
-0.71777344
-0.62011719
-0.50170898
-0.36865234
-0.22735596
-0.08361816
 0.05828857
 0.19256592
 0.31311035
 0.41259766
 0.48614502
 0.52978516
 0.54229736
 0.52276611
 0.47241211
 0.39337158
 0.28991699
 0.16479492
 0.01922607
-0.14465332
-0.32073975
-0.50018311
-0.67260742
-0.83129883
-0.97229004
-1.09252930
-1.18743896
-1.25152588
-1.28112793
-1.27502441
-1.23382568
-1.15875244
-1.05010986
-0.90942383
-0.74066162
-0.55053711
-0.34576416
-0.13183594
 0.08605957
 0.30364990
 0.51300049
 0.70587158
 0.87524414
 1.01776123
 1.13128662
 1.21307373
 1.26068115
 1.27166748
 1.24786377
 1.19262695
 1.10900879
 0.99822998
 0.86151123
 0.70465088
 0.53558350
 0.36163330
 0.18615723
 0.01007080
-0.16418457
-0.33020020
-0.47912598
-0.60302734
-0.69915771
-0.76629639
-0.80444336
-0.81237793
-0.79010010
-0.73913574
-0.66223145
-0.56304932
-0.44494629
-0.31250000
-0.17150879
-0.02655029
 0.11688232
 0.25543213
 0.38513184
 0.50140381
 0.60028076
 0.67810059
 0.73303223
 0.76446533
 0.77178955
 0.75500488
 0.71502686
 0.65399170
 0.57495117
 0.48126221
 0.37719727
 0.26611328
 0.15075684
 0.03479004
-0.07904053
-0.18768311
-0.28656006
-0.37170410
-0.44006348
-0.49011230
-0.52124023
-0.53466797
-0.53161621
-0.51452637
-0.48675537
-0.45013428
-0.40618896
-0.35705566
-0.30639648
-0.25909424
-0.21789551
-0.18493652
-0.16113281
-0.14648438
-0.14282227
-0.14984131
-0.16601563
-0.19012451
-0.22186279
-0.26123047
-0.30639648
-0.35247803
-0.39398193
-0.42633057
-0.44769287
-0.45806885
-0.45532227
-0.43670654
-0.40100098
-0.34851074
-0.28137207
-0.20172119
-0.11138916
-0.01251221
 0.09277344
 0.20080566
 0.30944824
 0.41595459
 0.51818848
 0.61279297
 0.69702148
 0.76782227
 0.82305908
 0.86181641
 0.88287354
 0.88562012
 0.86944580
 0.83343506
 0.77758789
 0.70251465
 0.61096191
 0.50659180
 0.39367676
 0.27526855
 0.15441895
 0.03356934
-0.08331299
-0.19226074
-0.28808594
-0.36590576
-0.42205811
-0.45379639
-0.46173096
-0.44677734
-0.41076660
-0.35522461
-0.28198242
-0.19531250
-0.09979248
 0.00030518
 0.10101318
 0.19897461
 0.29083252
 0.37139893
 0.43579102
 0.48034668
 0.50354004
 0.50323486
 0.47943115
 0.43212891
 0.36376953
 0.27709961
 0.17364502
 0.05432129
-0.07873535
-0.22186279
-0.36804199
-0.50903320
-0.63873291
-0.75408936
-0.85296631
-0.93414307
-0.99426270
-1.03118896
-1.04431152
-1.03393555
-1.00128174
-0.94787598
-0.87615967
-0.78765869
-0.68511963
-0.57067871
-0.44708252
-0.31860352
-0.18829346
-0.05981445
 0.06591797
 0.18707275
 0.30212402
 0.40832520
 0.50323486
 0.58502197
 0.65185547
 0.70251465
 0.73699951
 0.75561523
 0.75988770
 0.75134277
 0.73089600
 0.69915771
 0.65704346
 0.60729980
 0.55297852
 0.49682617
 0.44006348
 0.38421631
 0.33081055
 0.28106689
 0.23590088
 0.19561768
 0.16021729
 0.13031006
 0.10681152
 0.08911133
 0.07659912
 0.06835938
 0.06469727
 0.06530762
 0.07049561
 0.07812500
 0.08636475
 0.09368896
 0.09887695
 0.10131836
 0.10009766
 0.09429932
 0.08392334
 0.06958008
 0.05157471
 0.02990723
 0.00549316
-0.02105713
-0.04791260
-0.07476807
-0.10223389
-0.13031006
-0.15869141
-0.18585205
-0.21209717
-0.23895264
-0.26916504
-0.30364990
-0.34057617
-0.37811279
-0.41473389
-0.45043945
-0.48492432
-0.51757813
-0.54687500
-0.57159424
-0.59143066
-0.60638428
-0.61553955
-0.61767578
-0.61187744
-0.59783936
-0.57678223
-0.54931641
-0.51452637
-0.47271729
-0.42297363
-0.36651611
-0.30578613
-0.24261475
-0.18005371
-0.11810303
-0.05767822
 0.00091553
 0.05676270
 0.10711670
 0.15014648
 0.18463135
 0.21087646
 0.22949219
 0.24169922
 0.24841309
 0.25115967
 0.25177002
 0.25177002
 0.25268555
 0.25604248
 0.26214600
 0.27252197
 0.28839111
 0.31005859
 0.33599854
 0.36529541
 0.39672852
 0.42999268
 0.46447754
 0.49865723
 0.53070068
 0.55969238
 0.58410645
 0.60394287
 0.61859131
 0.62744141
 0.62927246
 0.62347412
 0.60852051
 0.58349609
 0.54748535
 0.50170898
 0.44647217
 0.38238525
 0.30944824
 0.22766113
 0.13763428
 0.04180908
-0.05767822
-0.15899658
-0.26092529
-0.36132813
-0.45654297
-0.54412842
-0.62194824
-0.68908691
-0.74493408
-0.78887939
-0.82061768
-0.84106445
-0.85113525
-0.85144043
-0.84167480
-0.82244873
-0.79406738
-0.75744629
-0.71380615
-0.66375732
-0.60943604
-0.55297852
-0.49560547
-0.43762207
-0.37994385
-0.32318115
-0.26916504
-0.21972656
-0.17395020
-0.12939453
-0.08453369
-0.03784180
 0.01098633
 0.06225586
 0.11810303
 0.17974854
 0.24841309
 0.32470703
 0.40893555
 0.49926758
 0.59356689
 0.68878174
 0.78308105
 0.87402344
 0.95977783
 1.03790283
 1.10504150
 1.15905762
 1.19781494
 1.22039795
 1.22436523
 1.20758057
 1.16912842
 1.10931396
 1.02752686
 0.92315674
 0.79650879
 0.65185547
 0.49499512
 0.33020020
 0.15899658
-0.01922607
-0.20233154
-0.38330078
-0.55328369
-0.70465088
-0.83465576
-0.94238281
-1.02691650
-1.08581543
-1.11877441
-1.12609863
-1.10992432
-1.07208252
-1.01440430
-0.93841553
-0.84838867
-0.74737549
-0.63934326
-0.52673340
-0.41259766
-0.30029297
-0.19439697
-0.09735107
-0.01068115
 0.06439209
 0.12634277
 0.17425537
 0.20690918
 0.22460938
 0.22827148
 0.21881104
 0.19805908
 0.16784668
 0.13061523
 0.08819580
 0.04302979
-0.00274658
-0.04669189
-0.08605957
-0.11871338
-0.14373779
-0.16021729
-0.16784668
-0.16632080
-0.15533447
-0.13458252
-0.10467529
-0.06561279
-0.01831055
 0.03570557
 0.09429932
 0.15502930
 0.21606445
 0.27648926
 0.33447266
 0.38787842
 0.43426514
 0.47119141
 0.49682617
 0.51086426
 0.51239014
 0.50140381
 0.47790527
 0.44281006
 0.39764404
 0.34515381
 0.28778076
 0.22766113
 0.16601563
 0.10406494
 0.04364014
-0.01342773
-0.06591797
-0.11260986
-0.15319824
-0.18737793
-0.21453857
-0.23529053
-0.25054932
-0.26123047
-0.26855469
-0.27374268
-0.27679443
-0.27801514
-0.27740479
-0.27587891
-0.27343750
-0.27038574
-0.26611328
-0.26123047
-0.25512695
-0.24810791
-0.23986816
-0.23010254
-0.21820068
-0.20446777
-0.18890381
-0.17242432
-0.15502930
-0.13793945
-0.12176514
-0.10803223
-0.09735107
-0.09033203
-0.08636475
-0.08544922
-0.08789063
-0.09368896
-0.10192871
-0.11169434
-0.12145996
-0.12969971
-0.13610840
-0.13885498
-0.13732910
-0.12969971
-0.11535645
-0.09399414
-0.06530762
-0.02960205
 0.01281738
 0.06103516
 0.11413574
 0.17150879
 0.23284912
 0.29846191
 0.36773682
 0.43914795
 0.50994873
 0.57830811
 0.64208984
 0.69946289
 0.74951172
 0.79132080
 0.82336426
 0.84442139
 0.85327148
 0.84899902
 0.83160400
 0.80078125
 0.75531006
 0.69519043
 0.62103271
 0.53527832
 0.44067383
 0.33935547
 0.23223877
 0.11932373
 0.00152588
-0.11962891
-0.24108887
-0.35980225
-0.47271729
-0.57556152
-0.66558838
-0.74127197
-0.80200195
-0.84747314
-0.87677002
-0.88928223
-0.88562012
-0.86669922
-0.83435059
-0.78948975
-0.73425293
-0.67016602
-0.60058594
-0.52764893
-0.45440674
-0.38330078
-0.31677246
-0.25848389
-0.21057129
-0.17272949
-0.14434814
-0.12451172
-0.11260986
-0.10925293
-0.11291504
-0.12207031
-0.13397217
-0.14587402
-0.15533447
-0.16052246
-0.15899658
-0.14953613
-0.13153076
-0.10314941
-0.06378174
-0.01281738
 0.04852295
 0.11810303
 0.19439697
 0.27709961
 0.36590576
 0.45837402
 0.55084229
 0.64025879
 0.72326660
 0.79833984
 0.86395264
 0.91766357
 0.95733643
 0.98205566
 0.99243164
 0.98907471
 0.97167969
 0.94024658
 0.89599609
 0.83953857
 0.77239990
 0.69580078
 0.61126709
 0.52093506
 0.42663574
 0.33020020
 0.23254395
 0.13336182
 0.03234863
-0.07019043
-0.17456055
-0.27923584
-0.38299561
-0.48278809
-0.57647705
-0.66314697
-0.74218750
-0.81359863
-0.87799072
-0.93414307
-0.98144531
-1.01928711
-1.04675293
-1.06445313
-1.07269287
-1.07238770
-1.06384277
-1.04766846
-1.02355957
-0.99212646
-0.95397949
-0.90942383
-0.85876465
-0.80230713
-0.74035645
-0.67352295
-0.60089111
-0.52307129
-0.44006348
-0.35430908
-0.26702881
-0.17913818
-0.09063721
-0.00213623
 0.08666992
 0.17517090
 0.26245117
 0.34759521
 0.43029785
 0.50842285
 0.58166504
 0.64880371
 0.70892334
 0.76110840
 0.80413818
 0.83801270
 0.86242676
 0.87768555
 0.88287354
 0.87707520
 0.86090088
 0.83557129
 0.80261230
 0.76385498
 0.71990967
 0.67138672
 0.61920166
 0.56365967
 0.50598145
 0.44677734
 0.38726807
 0.32836914
 0.27130127
 0.21514893
 0.15991211
 0.10620117
 0.05554199
 0.00976563
-0.02990723
-0.06317139
-0.08972168
-0.10925293
-0.12207031
-0.12847900
-0.12847900
-0.12268066
-0.11230469
-0.09857178
-0.08483887
-0.07263184
-0.06378174
-0.05859375
-0.05889893
-0.06622314
-0.08087158
-0.10284424
-0.13183594
-0.16937256
-0.21697998
-0.27526855
-0.34240723
-0.41503906
-0.48980713
-0.56488037
-0.63934326
-0.71075439
-0.77545166
-0.83038330
-0.87219238
-0.89935303
-0.91033936
-0.90301514
-0.87585449
-0.82763672
-0.75927734
-0.67199707
-0.56793213
-0.45043945
-0.32348633
-0.19134521
-0.05737305
 0.07568359
 0.20629883
 0.33142090
 0.44769287
 0.55145264
 0.64086914
 0.71502686
 0.77392578
 0.81787109
 0.84594727
 0.85784912
 0.85510254
 0.83923340
 0.81268311
 0.77789307
 0.73699951
 0.69122314
 0.64239502
 0.59234619
 0.54290771
 0.49621582
 0.45379639
 0.41687012
 0.38604736
 0.36041260
 0.33935547
 0.32257080
 0.30883789
 0.29754639
 0.28808594
 0.27893066
 0.26916504
 0.25787354
 0.24383545
 0.22674561
 0.20599365
 0.18157959
 0.15258789
 0.11779785
 0.07598877
 0.02746582
-0.02746582
-0.08789063
-0.15441895
-0.22827148
-0.30975342
-0.39550781
-0.48248291
-0.56701660
-0.64758301
-0.72296143
-0.79193115
-0.85113525
-0.89813232
-0.93109131
-0.94970703
-0.95275879
-0.93994141
-0.91064453
-0.86669922
-0.80963135
-0.74218750
-0.66528320
-0.58013916
-0.48767090
-0.39001465
-0.29022217
-0.19104004
-0.09460449
-0.00274658
 0.08361816
 0.16296387
 0.23468018
 0.29815674
 0.35278320
 0.39764404
 0.43212891
 0.45532227
 0.46813965
 0.47119141
 0.46569824
 0.45318604
 0.43365479
 0.40802002
 0.37750244
 0.34423828
 0.31036377
 0.27618408
 0.24108887
 0.20446777
 0.16754150
 0.13183594
 0.09857178
 0.06927490
 0.04486084
 0.02502441
 0.01068115
 0.00183105
-0.00122070
 0.00183105
 0.01190186
 0.02838135
 0.05065918
 0.07751465
 0.10742188
 0.13946533
 0.17272949
 0.20599365
 0.23681641
 0.26367188
 0.28503418
 0.29968262
 0.30639648
 0.30456543
 0.29418945
 0.27587891
 0.24871826
 0.21179199
 0.16357422
 0.10498047
 0.03784180
-0.03509521
-0.11322021
-0.19683838
-0.28564453
-0.37689209
-0.46600342
-0.54962158
-0.62652588
-0.69641113
-0.75744629
-0.80780029
-0.84594727
-0.87005615
-0.87982178
-0.87432861
-0.85388184
-0.81756592
-0.76690674
-0.70312500
-0.62713623
-0.53955078
-0.44128418
-0.33325195
-0.21820068
-0.09826660
 0.02410889
 0.14770508
 0.27038574
 0.39123535
 0.50720215
 0.61553955
 0.71258545
 0.79650879
 0.86547852
 0.91888428
 0.95611572
 0.97595215
 0.97686768
 0.95886230
 0.92254639
 0.86883545
 0.79803467
 0.71228027
 0.61370850
 0.50598145
 0.39337158
 0.27770996
 0.16052246
 0.04241943
-0.07415771
-0.18615723
-0.28961182
-0.37963867
-0.45288086
-0.50720215
-0.54138184
-0.55664063
-0.55358887
-0.53344727
-0.49652100
-0.44403076
-0.37902832
-0.30426025
-0.22277832
-0.13732910
-0.05035400
 0.03479004
 0.11444092
 0.18554688
 0.24566650
 0.29296875
 0.32623291
 0.34393311
 0.34545898
 0.33050537
 0.29968262
 0.25268555
 0.19042969
 0.11505127
 0.02868652
-0.06530762
-0.16571045
-0.26977539
-0.37353516
-0.47058105
-0.55603027
-0.62652588
-0.68115234
-0.72021484
-0.74188232
-0.74523926
-0.72906494
-0.69305420
-0.63873291
-0.56671143
-0.47943115
-0.37872314
-0.26885986
-0.15289307
-0.03387451
 0.08575439
 0.20416260
 0.31921387
 0.42785645
 0.52703857
 0.61401367
 0.68664551
 0.74371338
 0.78491211
 0.81024170
 0.82000732
 0.81451416
 0.79559326
 0.76568604
 0.72723389
 0.68176270
 0.62988281
 0.57342529
 0.51452637
 0.45532227
 0.39764404
 0.34301758
 0.29205322
 0.24566650
 0.20324707
 0.16418457
 0.12695313
 0.09155273
 0.05859375
 0.02746582
-0.00335693
-0.03601074
-0.07141113
-0.10894775
-0.14831543
-0.19073486
-0.23803711
-0.29144287
-0.35003662
-0.41107178
-0.47210693
-0.53192139
-0.59051514
-0.64697266
-0.69824219
-0.74218750
-0.77636719
-0.80108643
-0.81634521
-0.82153320
-0.81542969
-0.79742432
-0.76721191
-0.72570801
-0.67504883
-0.61553955
-0.54809570
-0.47393799
-0.39428711
-0.31188965
-0.22827148
-0.14495850
-0.06256104
 0.01861572
 0.09735107
 0.17303467
 0.24444580
 0.31066895
 0.37139893
 0.42510986
 0.47149658
 0.50994873
 0.54107666
 0.56579590
 0.58410645
 0.59600830
 0.60180664
 0.60180664
 0.59722900
 0.58959961
 0.57952881
 0.56762695
 0.55419922
 0.53985596
 0.52612305
 0.51269531
 0.49926758
 0.48461914
 0.46783447
 0.44830322
 0.42419434
 0.39581299
 0.36254883
 0.32562256
 0.28594971
 0.24230957
 0.19287109
 0.13580322
 0.07263184
 0.00549316
-0.06378174
-0.13427734
-0.20660400
-0.27984619
-0.35156250
-0.41778564
-0.47668457
-0.52612305
-0.56610107
-0.59600830
-0.61553955
-0.62377930
-0.62042236
-0.60546875
-0.57922363
-0.54443359
-0.50384521
-0.45959473
-0.41259766
-0.36437988
-0.31738281
-0.27496338
-0.23956299
-0.21148682
-0.19134521
-0.17944336
-0.17669678
-0.18280029
-0.19653320
-0.21667480
-0.24261475
-0.27526855
-0.31250000
-0.35003662
-0.38238525
-0.40557861
-0.41931152
-0.42297363
-0.41503906
-0.39184570
-0.35186768
-0.29510498
-0.22308350
-0.13641357
-0.03509521
 0.08087158
 0.20843506
 0.34362793
 0.48126221
 0.61767578
 0.74859619
 0.87005615
 0.97778320
 1.06750488
 1.13616943
 1.18164063
 1.20239258
 1.19628906
 1.16333008
 1.10412598
 1.02050781
 0.91491699
 0.79040527
 0.65155029
 0.50354004
 0.35217285
 0.20141602
 0.05371094
-0.08941650
-0.22430420
-0.34545898
-0.44708252
-0.52429199
-0.57647705
-0.60455322
-0.61096191
-0.59692383
-0.56427002
-0.51452637
-0.45135498
-0.37902832
-0.30212402
-0.22552490
-0.15258789
-0.08605957
-0.02868652
 0.01708984
 0.04943848
 0.06561279
 0.06439209
 0.04577637
 0.01159668
-0.03540039
-0.09338379
-0.16113281
-0.23742676
-0.31951904
-0.40344238
-0.48370361
-0.55664063
-0.61920166
-0.67047119
-0.70800781
-0.72998047
-0.73455811
-0.72113037
-0.69000244
-0.64208984
-0.57861328
-0.50018311
-0.40954590
-0.30822754
-0.19989014
-0.08758545
 0.02624512
 0.13885498
 0.24780273
 0.35064697
 0.44494629
 0.52886963
 0.60058594
 0.65917969
 0.70343018
 0.73333740
 0.74890137
 0.75103760
 0.74096680
 0.71960449
 0.68756104
 0.64727783
 0.60028076
 0.54840088
 0.49377441
 0.43701172
 0.38024902
 0.32531738
 0.27343750
 0.22369385
 0.17425537
 0.12420654
 0.07568359
 0.02990723
-0.01312256
-0.05462646
-0.09582520
-0.13580322
-0.17242432
-0.20660400
-0.23925781
-0.27252197
-0.30395508
-0.33050537
-0.34851074
-0.35766602
-0.35827637
-0.35003662
-0.33233643
-0.30426025
-0.26794434
-0.22583008
-0.17883301
-0.12603760
-0.06805420
-0.00579834
 0.05645752
 0.11566162
 0.16937256
 0.21636963
 0.25482178
 0.28320313
 0.29998779
 0.30548096
 0.29998779
 0.28411865
 0.25665283
 0.21667480
 0.16479492
 0.10284424
 0.03417969
-0.03845215
-0.11352539
-0.19134521
-0.27038574
-0.34729004
-0.41778564
-0.47760010
-0.52459717
-0.55938721
-0.58227539
-0.59234619
-0.58898926
-0.57037354
-0.53741455
-0.49072266
-0.43151855
-0.36163330
-0.28320313
-0.19927979
-0.11322021
-0.02655029
 0.05889893
 0.14007568
 0.21392822
 0.27801514
 0.32989502
 0.36865234
 0.39306641
 0.40222168
 0.39550781
 0.37475586
 0.34240723
 0.30059814
 0.25146484
 0.19683838
 0.13916016
 0.08087158
 0.02502441
-0.02655029
-0.07080078
-0.10650635
-0.13183594
-0.14617920
-0.14923096
-0.14160156
-0.12298584
-0.09460449
-0.05767822
-0.01403809
 0.03509521
 0.08758545
 0.14160156
 0.19409180
 0.24291992
 0.28656006
 0.32409668
 0.35400391
 0.37414551
 0.38269043
 0.37902832
 0.36346436
 0.33721924
 0.30151367
 0.25787354
 0.20751953
 0.15136719
 0.09002686
 0.02532959
-0.03967285
-0.10131836
-0.15777588
-0.20965576
-0.25695801
-0.29937744
-0.33386230
-0.35766602
-0.37109375
-0.37475586
-0.36987305
-0.35522461
-0.32989502
-0.29632568
-0.25695801
-0.21514893
-0.17059326
-0.12237549
-0.07080078
-0.01861572
 0.03143311
 0.07812500
 0.12084961
 0.15991211
 0.19317627
 0.21881104
 0.23590088
 0.24475098
 0.24536133
 0.23742676
 0.22064209
 0.19561768
 0.16326904
 0.12451172
 0.07965088
 0.02868652
-0.02593994
-0.08148193
-0.13610840
-0.18890381
-0.24108887
-0.29144287
-0.33813477
-0.37750244
-0.40679932
-0.42572021
-0.43487549
-0.43548584
-0.42724609
-0.40954590
-0.38269043
-0.34698486
-0.30395508
-0.25695801
-0.20751953
-0.15747070
-0.10681152
-0.05676270
-0.00885010
 0.03509521
 0.07415771
 0.10742188
 0.13549805
 0.15808105
 0.17578125
 0.18859863
 0.19744873
 0.20324707
 0.20690918
 0.20935059
 0.21087646
 0.21209717
 0.21453857
 0.21911621
 0.22674561
 0.23742676
 0.25024414
 0.26550293
 0.28381348
 0.30548096
 0.32958984
 0.35552979
 0.38146973
 0.40679932
 0.43029785
 0.45104980
 0.46783447
 0.47943115
 0.48431396
 0.48217773
 0.47241211
 0.45349121
 0.42449951
 0.38574219
 0.33874512
 0.28594971
 0.22766113
 0.16296387
 0.09216309
 0.01831055
-0.05432129
-0.12268066
-0.18615723
-0.24505615
-0.29846191
-0.34301758
-0.37445068
-0.39276123
-0.39916992
-0.39642334
-0.38452148
-0.36285400
-0.33203125
-0.29510498
-0.25726318
-0.22094727
-0.18707275
-0.15655518
-0.13153076
-0.11566162
-0.11138916
-0.11901855
-0.13763428
-0.16754150
-0.21057129
-0.26702881
-0.33508301
-0.41015625
-0.48706055
-0.56243896
-0.63385010
-0.69915771
-0.75439453
-0.79559326
-0.82000732
-0.82550049
-0.81085205
-0.77453613
-0.71502686
-0.63323975
-0.53070068
-0.41046143
-0.27557373
-0.12939453
 0.02624512
 0.18859863
 0.35369873
 0.51666260
 0.67199707
 0.81420898
 0.93963623
 1.04614258
 1.13128662
 1.19262695
 1.22772217
 1.23535156
 1.21612549
 1.17248535
 1.10656738
 1.01959229
 0.91400146
 0.79284668
 0.66162109
 0.52551270
 0.38970947
 0.25665283
 0.12939453
 0.01037598
-0.09796143
-0.19378662
-0.27496338
-0.33966064
-0.38513184
-0.41107178
-0.41748047
-0.40649414
-0.38055420
-0.34179688
-0.29266357
-0.23681641
-0.17730713
-0.11627197
-0.05645752
 0.00000000
 0.04882813
 0.08728027
 0.11352539
 0.12695313
 0.12725830
 0.11260986
 0.08209229
 0.03692627
-0.02075195
-0.08789063
-0.16296387
-0.24475098
-0.32989502
-0.41381836
-0.49133301
-0.55938721
-0.61584473
-0.65979004
-0.68939209
-0.70312500
-0.70068359
-0.68237305
-0.65093994
-0.60821533
-0.55511475
-0.49407959
-0.42724609
-0.35797119
-0.28991699
-0.22674561
-0.17150879
-0.12603760
-0.09124756
-0.06713867
-0.05523682
-0.05706787
-0.07232666
-0.09918213
-0.13366699
-0.17272949
-0.21545410
-0.26000977
-0.30395508
-0.34210205
-0.36773682
-0.37719727
-0.36834717
-0.34088135
-0.29449463
-0.22918701
-0.14556885
-0.04425049
 0.07415771
 0.20843506
 0.35675049
 0.51422119
 0.67535400
 0.83465576
 0.98754883
 1.13006592
 1.25854492
 1.36901855
 1.45751953
 1.52099609
 1.55609131
 1.56066895
 1.53350830
 1.47552490
 1.38977051
 1.27777100
 1.14074707
 0.97991943
 0.80139160
 0.61279297
 0.42114258
 0.23010254
 0.03997803
-0.14678955
-0.32409668
-0.48461914
-0.62133789
-0.73242188
-0.81695557
-0.87524414
-0.90637207
-0.91125488
-0.89294434
-0.85388184
-0.79711914
-0.72509766
-0.64270020
-0.55511475
-0.46752930
-0.38391113
-0.30731201
-0.24230957
-0.19317627
-0.16204834
-0.14984131
-0.15563965
-0.18005371
-0.22399902
-0.28686523
-0.36407471
-0.44982910
-0.53863525
-0.62835693
-0.71624756
-0.79925537
-0.87188721
-0.92926025
-0.96771240
-0.98571777
-0.98236084
-0.95672607
-0.90881348
-0.83892822
-0.74829102
-0.63842773
-0.51086426
-0.37017822
-0.22033691
-0.06561279
 0.09185791
 0.24871826
 0.40222168
 0.54687500
 0.67901611
 0.79528809
 0.89447021
 0.97595215
 1.03881836
 1.08276367
 1.10809326
 1.11694336
 1.11053467
 1.09039307
 1.05865479
 1.01867676
 0.97442627
 0.92803955
 0.88165283
 0.83618164
 0.79315186
 0.75469971
 0.72174072
 0.69488525
 0.67321777
 0.65551758
 0.64117432
 0.62896729
 0.61706543
 0.60394287
 0.58746338
 0.56518555
 0.53466797
 0.49346924
 0.43945313
 0.37261963
 0.29235840
 0.19866943
 0.09002686
-0.03509521
-0.17578125
-0.32897949
-0.49041748
-0.65521240
-0.81909180
-0.97869873
-1.13006592
-1.26953125
-1.39312744
-1.49780273
-1.57989502
-1.63665771
-1.66595459
-1.66717529
-1.64031982
-1.58599854
-1.50512695
-1.39862061
-1.26861572
-1.11816406
-0.95123291
-0.77301025
-0.58807373
-0.40222168
-0.21911621
-0.04302979
 0.12298584
 0.27648926
 0.41290283
 0.52856445
 0.61920166
 0.68389893
 0.72296143
 0.73822021
 0.73089600
 0.70251465
 0.65521240
 0.59234619
 0.51910400
 0.44067383
 0.36102295
 0.28381348
 0.21118164
 0.14587402
 0.09063721
 0.04821777
 0.02166748
 0.01312256
 0.02258301
 0.04943848
 0.09094238
 0.14495850
 0.20843506
 0.27954102
 0.35552979
 0.43334961
 0.50933838
 0.57891846
 0.63781738
 0.68298340
 0.71228027
 0.72448730
 0.71838379
 0.69213867
 0.64605713
 0.58166504
 0.50292969
 0.41320801
 0.31524658
 0.21118164
 0.10284424
-0.00671387
-0.11505127
-0.21850586
-0.31402588
-0.39672852
-0.46234131
-0.50811768
-0.53436279
-0.54260254
-0.53497314
-0.51147461
-0.47180176
-0.41625977
-0.34820557
-0.27313232
-0.19439697
-0.11474609
-0.03631592
 0.03845215
 0.10528564
 0.16021729
 0.19989014
 0.22369385
 0.23040771
 0.21972656
 0.19195557
 0.14709473
 0.08850098
 0.01800537
-0.06256104
-0.15197754
-0.24841309
-0.34698486
-0.44250488
-0.53009033
-0.60607910
-0.67047119
-0.72235107
-0.75988770
-0.78094482
-0.78521729
-0.77209473
-0.74279785
-0.69763184
-0.63781738
-0.56427002
-0.47912598
-0.38543701
-0.28594971
-0.18341064
-0.08117676
 0.01800537
 0.11169434
 0.19866943
 0.27832031
 0.34942627
 0.41076660
 0.46173096
 0.50170898
 0.53009033
 0.54840088
 0.55725098
 0.55908203
 0.55480957
 0.54565430
 0.53253174
 0.51574707
 0.49713135
 0.47821045
 0.45928955
 0.44067383
 0.42144775
 0.40130615
 0.38085938
 0.36071777
 0.34088135
 0.32165527
 0.30303955
 0.28472900
 0.26611328
 0.24627686
 0.22399902
 0.19958496
 0.17425537
 0.14953613
 0.12512207
 0.10131836
 0.07690430
 0.05340576
 0.03082275
 0.01068115
-0.00671387
-0.02105713
-0.03173828
-0.03784180
-0.03936768
-0.03601074
-0.02838135
-0.01708984
-0.00274658
 0.01312256
 0.02868652
 0.04302979
 0.05554199
 0.06561279
 0.07232666
 0.07385254
 0.06958008
 0.05859375
 0.04089355
 0.01586914
-0.01586914
-0.05371094
-0.09582520
-0.14038086
-0.18768311
-0.23864746
-0.29327393
-0.34820557
-0.39978027
-0.44555664
-0.48553467
-0.52062988
-0.55114746
-0.57464600
-0.58959961
-0.59448242
-0.58959961
-0.57586670
-0.55419922
-0.52551270
-0.49011230
-0.44860840
-0.40069580
-0.34790039
-0.29174805
-0.23468018
-0.17944336
-0.12634277
-0.07598877
-0.02868652
 0.01434326
 0.05157471
 0.08270264
 0.10772705
 0.12695313
 0.14099121
 0.14953613
 0.15319824
 0.15228271
 0.14831543
 0.14160156
 0.13336182
 0.12573242
 0.11962891
 0.11688232
 0.11840820
 0.12390137
 0.13397217
 0.14892578
 0.16876221
 0.19287109
 0.22094727
 0.25360107
 0.29052734
 0.33081055
 0.37261963
 0.41381836
 0.45288086
 0.48858643
 0.52093506
 0.54748535
 0.56549072
 0.57312012
 0.57128906
 0.56060791
 0.54199219
 0.51361084
 0.47515869
 0.42816162
 0.37445068
 0.31646729
 0.25390625
 0.18829346
 0.12145996
 0.05645752
-0.00518799
-0.06378174
-0.11871338
-0.16784668
-0.20874023
-0.24108887
-0.26733398
-0.28991699
-0.30792236
-0.31677246
-0.31463623
-0.30334473
-0.28900146
-0.27587891
-0.26458740
-0.25482178
-0.24597168
-0.23956299
-0.23742676
-0.24078369
-0.25146484
-0.27191162
-0.30426025
-0.34698486
-0.39794922
-0.45440674
-0.51513672
-0.58074951
-0.65063477
-0.72204590
-0.79132080
-0.85510254
-0.91125488
-0.95733643
-0.99060059
-1.00769043
-1.00738525
-0.98846436
-0.94970703
-0.88897705
-0.80596924
-0.70037842
-0.57525635
-0.43426514
-0.28045654
-0.11749268
 0.05249023
 0.22644043
 0.40161133
 0.57250977
 0.73394775
 0.88043213
 1.00860596
 1.11602783
 1.20117188
 1.26220703
 1.29791260
 1.30828857
 1.29394531
 1.25701904
 1.20025635
 1.12579346
 1.03729248
 0.93841553
 0.83221436
 0.72296143
 0.61431885
 0.51147461
 0.41870117
 0.33935547
 0.27526855
 0.22644043
 0.19287109
 0.17486572
 0.17242432
 0.18402100
 0.20843506
 0.24291992
 0.28472900
 0.32958984
 0.37475586
 0.41564941
 0.44952393
 0.47302246
 0.48278809
 0.47576904
 0.44982910
 0.40435791
 0.33996582
 0.25848389
 0.16021729
 0.04516602
-0.08605957
-0.23132324
-0.38604736
-0.54443359
-0.70098877
-0.85113525
-0.99151611
-1.11938477
-1.23199463
-1.32659912
-1.40106201
-1.45324707
-1.48254395
-1.48803711
-1.47064209
-1.43188477
-1.37329102
-1.29760742
-1.20635986
-1.10260010
-0.98999023
-0.87188721
-0.75073242
-0.62927246
-0.50964355
-0.39459229
-0.28625488
-0.18585205
-0.09338379
-0.00854492
 0.06835938
 0.13641357
 0.19622803
 0.24963379
 0.29937744
 0.34729004
 0.39398193
 0.43975830
 0.48614502
 0.53497314
 0.58746338
 0.64361572
 0.70251465
 0.76324463
 0.82580566
 0.88928223
 0.95245361
 1.01409912
 1.07177734
 1.12365723
 1.16729736
 1.20086670
 1.22222900
 1.23107910
 1.22619629
 1.20635986
 1.17095947
 1.11938477
 1.05346680
 0.97381592
 0.88165283
 0.77758789
 0.66375732
 0.54321289
 0.41931152
 0.29541016
 0.17272949
 0.05218506
-0.06530762
-0.17730713
-0.28137207
-0.37506104
-0.45715332
-0.52673340
-0.58410645
-0.62957764
-0.66375732
-0.68725586
-0.70129395
-0.70770264
-0.70770264
-0.70251465
-0.69396973
-0.68389893
-0.67413330
-0.66558838
-0.66009521
-0.65765381
-0.65917969
-0.66528320
-0.67596436
-0.69152832
-0.71136475
-0.73516846
-0.76232910
-0.79162598
-0.82122803
-0.84838867
-0.87188721
-0.88958740
-0.90057373
-0.90332031
-0.89660645
-0.87829590
-0.84716797
-0.80261230
-0.74340820
-0.66925049
-0.58044434
-0.47821045
-0.36468506
-0.24230957
-0.11230469
 0.02349854
 0.16418457
 0.30639648
 0.44738770
 0.58410645
 0.71350098
 0.83343506
 0.94116211
 1.03393555
 1.11053467
 1.16973877
 1.21124268
 1.23474121
 1.24023438
 1.22833252
 1.19995117
 1.15661621
 1.10046387
 1.03302002
 0.95611572
 0.87219238
 0.78430176
 0.69519043
 0.60668945
 0.52093506
 0.44006348
 0.36651611
 0.30181885
 0.24597168
 0.19744873
 0.15502930
 0.11871338
 0.08819580
 0.06317139
 0.04272461
 0.02532959
 0.01037598
-0.00396729
-0.01953125
-0.03845215
-0.06256104
-0.09124756
-0.12451172
-0.16265869
-0.20721436
-0.26031494
-0.32104492
-0.38757324
-0.45654297
-0.52673340
-0.59814453
-0.67016602
-0.74127197
-0.80841064
-0.86914063
-0.92132568
-0.96466064
-0.99761963
-1.01898193
-1.02783203
-1.02416992
-1.00799561
-0.97930908
-0.93719482
-0.88317871
-0.81817627
-0.74493408
-0.66436768
-0.57739258
-0.48461914
-0.38909912
-0.29357910
-0.20019531
-0.10894775
-0.02044678
 0.06500244
 0.14556885
 0.22094727
 0.29144287
 0.35766602
 0.41870117
 0.47393799
 0.52246094
 0.56579590
 0.60516357
 0.64178467
 0.67535400
 0.70526123
 0.73181152
 0.75531006
 0.77667236
 0.79589844
 0.81298828
 0.82794189
 0.84045410
 0.85083008
 0.85784912
 0.86059570
 0.85723877
 0.84747314
 0.82977295
 0.80474854
 0.77209473
 0.73120117
 0.68237305
 0.62438965
 0.55816650
 0.48583984
 0.40863037
 0.32714844
 0.24139404
 0.15106201
 0.05828857
-0.03417969
-0.12542725
-0.21514893
-0.30334473
-0.38696289
-0.46325684
-0.52947998
-0.58563232
-0.63323975
-0.67199707
-0.70159912
-0.72143555
-0.73089600
-0.73028564
-0.72082520
-0.70312500
-0.67932129
-0.65093994
-0.61889648
-0.58380127
-0.54595947
-0.50628662
-0.46569824
-0.42510986
-0.38391113
-0.34240723
-0.30120850
-0.26306152
-0.22857666
-0.19714355
-0.16784668
-0.13916016
-0.11138916
-0.08514404
-0.06042480
-0.03692627
-0.01403809
 0.00793457
 0.02899170
 0.04943848
 0.07080078
 0.09338379
 0.11657715
 0.14038086
 0.16357422
 0.18646240
 0.20843506
 0.22888184
 0.24688721
 0.26245117
 0.27496338
 0.28472900
 0.29022217
 0.29113770
 0.28747559
 0.27923584
 0.26611328
 0.24871826
 0.22644043
 0.20019531
 0.17089844
 0.14038086
 0.10894775
 0.07812500
 0.04791260
 0.01922607
-0.00823975
-0.03356934
-0.05676270
-0.07690430
-0.09277344
-0.10375977
-0.11016846
-0.11230469
-0.11108398
-0.10681152
-0.09948730
-0.08911133
-0.07659912
-0.06195068
-0.04638672
-0.03021240
-0.01464844
 0.00000000
 0.01342773
 0.02502441
 0.03356934
 0.03936768
 0.04211426
 0.04211426
 0.04028320
 0.03631592
 0.03112793
 0.02441406
 0.01678467
 0.00793457
-0.00213623
-0.01251221
-0.02288818
-0.03204346
-0.03967285
-0.04577637
-0.04974365
-0.05187988
-0.05249023
-0.05157471
-0.04882813
-0.04486084
-0.03997803
-0.03448486
-0.02929688
-0.02471924
-0.02075195
-0.01800537
-0.01647949
-0.01739502
-0.02105713
-0.02807617
-0.03845215
-0.05157471
-0.06622314
-0.08178711
-0.09735107
-0.11260986
-0.12756348
-0.14190674
-0.15533447
-0.16723633
-0.17608643
-0.18127441
-0.18218994
-0.17913818
-0.17181396
-0.16082764
-0.14556885
-0.12634277
-0.10345459
-0.07812500
-0.05035400
-0.02044678
 0.01159668
 0.04455566
 0.07751465
 0.10925293
 0.13885498
 0.16540527
 0.18737793
 0.20416260
 0.21484375
 0.21942139
 0.21850586
 0.21179199
 0.19836426
 0.17883301
 0.15289307
 0.12207031
 0.08758545
 0.05004883
 0.01068115
-0.02990723
-0.06927490
-0.10620117
-0.13824463
-0.16418457
-0.18310547
-0.19439697
-0.19683838
-0.19042969
-0.17456055
-0.14862061
-0.11199951
-0.06408691
-0.00640869
 0.05981445
 0.13153076
 0.20721436
 0.28472900
 0.36285400
 0.43945313
 0.51208496
 0.57830811
 0.63476563
 0.67932129
 0.71105957
 0.72875977
 0.73181152
 0.71899414
 0.68969727
 0.64392090
 0.58319092
 0.50964355
 0.42602539
 0.33386230
 0.23468018
 0.12939453
 0.01953125
-0.09368896
-0.20721436
-0.31738281
-0.41961670
-0.50964355
-0.58593750
-0.64697266
-0.69335938
-0.72418213
-0.73944092
-0.73791504
-0.72021484
-0.68847656
-0.64483643
-0.59173584
-0.52978516
-0.46051025
-0.38604736
-0.31005859
-0.23620605
-0.16754150
-0.10559082
-0.05096436
-0.00518799
 0.02990723
 0.05279541
 0.06317139
 0.06134033
 0.04730225
 0.02044678
-0.01800537
-0.06561279
-0.11871338
