# Supplementary material for: Dataset for time-lapse ultrasonic tomography of a granite slab under uniaxial compression test
Source: Data Brief. 2018 Aug 30;20:614–6. doi: 10.1016/j.dib.2018.08.151 (PMC6128094; doi:10.1016/j.dib.2018.08.151)
Supplement: Supplementary file 2 — Supplementary material [file mmc2.zip › data/Ultrasonic_Tomo_data/Stage_1_0kn/Force_0kn_10_17_23711271.txt]

SOURCE FILE NAME: D:\ct_20141122\ct201411221m100v0kn_sh_14_17_a0.TDA
DATE: Saturday, November 22, 2014
TIME: 11:28:06
SAMPLE INTERVAL (Seconds):   0.0000001000
SIGNAL UNITS: volts
TIME UNITS: Seconds
DATA TYPE: WAVEFORM
NUMBER OF DATA POINTS PER WAVEFORM: 1024
CHANNEL NUMBER: 10
HIT NUMBER: 4
TIME OF TEST:  23.7112715000

 0.00030518
 0.00000000
-0.00030518
-0.00061035
-0.00091553
-0.00152588
-0.00152588
-0.00091553
 0.00000000
 0.00122070
 0.00152588
 0.00122070
 0.00030518
-0.00091553
-0.00152588
-0.00152588
-0.00122070
-0.00061035
-0.00061035
-0.00091553
-0.00122070
-0.00122070
-0.00152588
-0.00152588
-0.00122070
-0.00122070
-0.00122070
-0.00122070
-0.00091553
-0.00061035
-0.00030518
-0.00030518
-0.00122070
-0.00213623
-0.00274658
-0.00274658
-0.00244141
-0.00183105
-0.00183105
-0.00213623
-0.00244141
-0.00274658
-0.00305176
-0.00305176
-0.00244141
-0.00152588
-0.00061035
-0.00030518
-0.00061035
-0.00091553
-0.00091553
-0.00030518
 0.00000000
 0.00000000
-0.00091553
-0.00183105
-0.00244141
-0.00244141
-0.00183105
-0.00091553
-0.00030518
 0.00000000
 0.00000000
-0.00030518
-0.00061035
-0.00030518
 0.00000000
 0.00061035
 0.00091553
 0.00061035
-0.00061035
-0.00152588
-0.00183105
-0.00152588
-0.00061035
 0.00000000
 0.00000000
-0.00030518
-0.00030518
-0.00030518
-0.00030518
-0.00061035
-0.00122070
-0.00213623
-0.00244141
-0.00244141
-0.00183105
-0.00122070
-0.00061035
-0.00030518
-0.00030518
-0.00061035
-0.00091553
-0.00122070
-0.00091553
 0.00000000
 0.00061035
 0.00061035
 0.00000000
-0.00061035
-0.00061035
-0.00030518
 0.00030518
 0.00061035
 0.00000000
-0.00122070
-0.00213623
-0.00274658
-0.00244141
-0.00152588
-0.00061035
-0.00030518
-0.00061035
-0.00091553
-0.00091553
-0.00061035
-0.00030518
 0.00000000
 0.00000000
-0.00030518
-0.00030518
-0.00061035
-0.00061035
-0.00061035
-0.00030518
 0.00000000
 0.00000000
-0.00030518
-0.00030518
 0.00000000
 0.00091553
 0.00183105
 0.00213623
 0.00122070
 0.00000000
-0.00061035
-0.00030518
 0.00061035
 0.00091553
 0.00061035
 0.00000000
-0.00061035
-0.00091553
-0.00091553
-0.00030518
 0.00030518
 0.00091553
 0.00122070
 0.00091553
 0.00000000
-0.00091553
-0.00122070
-0.00091553
-0.00061035
-0.00091553
-0.00152588
-0.00244141
-0.00274658
-0.00183105
-0.00030518
 0.00091553
 0.00152588
 0.00152588
 0.00122070
 0.00061035
 0.00000000
-0.00030518
-0.00030518
 0.00000000
 0.00000000
-0.00030518
-0.00091553
-0.00122070
-0.00122070
-0.00091553
-0.00091553
-0.00152588
-0.00183105
-0.00213623
-0.00183105
-0.00091553
 0.00000000
 0.00061035
 0.00030518
-0.00030518
-0.00091553
-0.00061035
 0.00000000
 0.00061035
 0.00122070
 0.00091553
 0.00030518
-0.00061035
-0.00122070
-0.00122070
-0.00091553
-0.00030518
-0.00030518
-0.00061035
-0.00122070
-0.00183105
-0.00183105
-0.00122070
-0.00061035
-0.00030518
-0.00091553
-0.00183105
-0.00274658
-0.00244141
-0.00152588
 0.00000000
 0.00091553
 0.00091553
 0.00030518
-0.00030518
-0.00061035
-0.00061035
-0.00030518
-0.00030518
-0.00030518
-0.00091553
-0.00152588
-0.00213623
-0.00213623
-0.00213623
-0.00183105
-0.00152588
-0.00122070
-0.00152588
-0.00152588
-0.00122070
-0.00091553
-0.00061035
-0.00091553
-0.00152588
-0.00213623
-0.00244141
-0.00213623
-0.00152588
-0.00091553
-0.00122070
-0.00152588
-0.00152588
-0.00183105
-0.00183105
-0.00213623
-0.00213623
-0.00183105
-0.00183105
-0.00213623
-0.00213623
-0.00183105
-0.00122070
-0.00061035
-0.00030518
-0.00061035
-0.00152588
-0.00183105
-0.00152588
-0.00061035
 0.00030518
 0.00030518
-0.00030518
-0.00152588
-0.00213623
-0.00274658
-0.00244141
-0.00213623
-0.00152588
-0.00152588
-0.00152588
-0.00213623
-0.00244141
-0.00213623
-0.00183105
-0.00122070
-0.00091553
-0.00091553
-0.00122070
-0.00122070
-0.00091553
 0.00000000
 0.00061035
 0.00091553
 0.00061035
 0.00000000
-0.00030518
-0.00030518
 0.00000000
 0.00030518
 0.00000000
-0.00030518
-0.00061035
-0.00122070
-0.00122070
-0.00122070
-0.00061035
 0.00000000
 0.00000000
 0.00000000
-0.00061035
-0.00091553
-0.00091553
-0.00030518
 0.00030518
 0.00000000
-0.00091553
-0.00183105
-0.00213623
-0.00152588
-0.00061035
 0.00061035
 0.00091553
 0.00030518
-0.00091553
-0.00213623
-0.00244141
-0.00183105
-0.00091553
-0.00030518
 0.00000000
-0.00030518
-0.00061035
-0.00061035
-0.00030518
 0.00030518
 0.00091553
 0.00122070
 0.00122070
 0.00091553
 0.00030518
 0.00000000
 0.00000000
 0.00000000
 0.00000000
-0.00091553
-0.00152588
-0.00152588
-0.00061035
 0.00030518
 0.00091553
 0.00091553
 0.00030518
-0.00030518
-0.00061035
-0.00061035
-0.00030518
 0.00000000
 0.00000000
 0.00000000
-0.00030518
-0.00030518
-0.00030518
 0.00000000
 0.00030518
 0.00061035
 0.00000000
-0.00091553
-0.00152588
-0.00152588
-0.00061035
 0.00030518
 0.00061035
 0.00000000
-0.00061035
-0.00091553
-0.00091553
-0.00030518
 0.00061035
 0.00091553
 0.00091553
 0.00061035
-0.00030518
-0.00091553
-0.00122070
-0.00091553
-0.00030518
 0.00000000
 0.00000000
-0.00030518
-0.00061035
-0.00061035
-0.00061035
-0.00091553
-0.00183105
-0.00274658
-0.00335693
-0.00305176
-0.00244141
-0.00122070
-0.00061035
-0.00030518
-0.00091553
-0.00122070
-0.00152588
-0.00122070
-0.00061035
-0.00030518
-0.00030518
-0.00091553
-0.00152588
-0.00213623
-0.00213623
-0.00183105
-0.00152588
-0.00152588
-0.00183105
-0.00213623
-0.00183105
-0.00122070
-0.00030518
 0.00061035
 0.00091553
 0.00061035
 0.00000000
-0.00122070
-0.00183105
-0.00183105
-0.00091553
-0.00030518
 0.00000000
-0.00030518
-0.00091553
-0.00152588
-0.00152588
-0.00122070
-0.00091553
-0.00091553
-0.00091553
-0.00091553
-0.00122070
-0.00122070
-0.00152588
-0.00152588
-0.00183105
-0.00213623
-0.00213623
-0.00213623
-0.00122070
-0.00030518
 0.00061035
 0.00091553
 0.00030518
-0.00091553
-0.00183105
-0.00213623
-0.00152588
-0.00030518
 0.00030518
 0.00061035
 0.00000000
-0.00061035
-0.00152588
-0.00183105
-0.00213623
-0.00213623
-0.00213623
-0.00213623
-0.00183105
-0.00152588
-0.00061035
 0.00030518
 0.00122070
 0.00091553
 0.00030518
-0.00061035
-0.00122070
-0.00122070
-0.00091553
-0.00061035
-0.00030518
-0.00061035
-0.00122070
-0.00152588
-0.00183105
-0.00152588
-0.00122070
-0.00061035
 0.00000000
 0.00030518
 0.00030518
 0.00000000
-0.00030518
-0.00061035
-0.00091553
-0.00152588
-0.00183105
-0.00152588
-0.00061035
 0.00061035
 0.00183105
 0.00244141
 0.00213623
 0.00091553
 0.00000000
-0.00061035
-0.00030518
 0.00000000
 0.00030518
 0.00030518
 0.00000000
-0.00061035
-0.00091553
-0.00091553
-0.00061035
 0.00000000
 0.00030518
 0.00061035
 0.00030518
 0.00030518
 0.00091553
 0.00122070
 0.00152588
 0.00122070
 0.00061035
-0.00030518
-0.00091553
-0.00091553
-0.00061035
 0.00030518
 0.00091553
 0.00030518
-0.00061035
-0.00183105
-0.00244141
-0.00213623
-0.00091553
 0.00030518
 0.00122070
 0.00152588
 0.00152588
 0.00122070
 0.00061035
 0.00000000
-0.00030518
-0.00061035
-0.00061035
-0.00061035
-0.00030518
 0.00000000
 0.00030518
 0.00061035
 0.00000000
-0.00061035
-0.00152588
-0.00152588
-0.00122070
-0.00061035
 0.00000000
 0.00030518
 0.00000000
-0.00061035
-0.00091553
-0.00152588
-0.00152588
-0.00122070
-0.00061035
-0.00030518
 0.00000000
 0.00030518
 0.00061035
 0.00122070
 0.00152588
 0.00122070
 0.00061035
-0.00061035
-0.00183105
-0.00213623
-0.00183105
-0.00122070
-0.00061035
-0.00061035
-0.00091553
-0.00183105
-0.00213623
-0.00213623
-0.00152588
-0.00091553
-0.00030518
 0.00000000
-0.00030518
-0.00061035
-0.00122070
-0.00183105
-0.00274658
-0.00335693
-0.00396729
-0.00396729
-0.00366211
-0.00305176
-0.00274658
-0.00274658
-0.00305176
-0.00335693
-0.00335693
-0.00335693
-0.00244141
-0.00122070
-0.00030518
 0.00000000
 0.00000000
-0.00061035
-0.00122070
-0.00152588
-0.00152588
-0.00122070
-0.00122070
-0.00122070
-0.00152588
-0.00183105
-0.00183105
-0.00152588
-0.00122070
-0.00091553
-0.00091553
-0.00122070
-0.00183105
-0.00244141
-0.00213623
-0.00152588
-0.00061035
-0.00061035
-0.00091553
-0.00122070
-0.00122070
-0.00091553
-0.00061035
 0.00030518
 0.00091553
 0.00183105
 0.00183105
 0.00091553
 0.00000000
-0.00061035
-0.00122070
-0.00213623
-0.00305176
-0.00305176
-0.00244141
-0.00122070
-0.00030518
 0.00000000
-0.00213623
-0.01373291
-0.04821777
-0.11688232
-0.21636963
-0.32318115
-0.40191650
-0.42724609
-0.40069580
-0.34912109
-0.30548096
-0.28076172
-0.25604248
-0.19622803
-0.08361816
 0.06134033
 0.18676758
 0.24627686
 0.23284912
 0.18310547
 0.14556885
 0.14282227
 0.16052246
 0.17272949
 0.16998291
 0.16510010
 0.17181396
 0.18493652
 0.18707275
 0.17028809
 0.14862061
 0.14099121
 0.15106201
 0.16265869
 0.15960693
 0.14282227
 0.12847900
 0.12786865
 0.13549805
 0.13824463
 0.13000488
 0.11810303
 0.11230469
 0.11352539
 0.11444092
 0.10986328
 0.10162354
 0.09490967
 0.09277344
 0.09155273
 0.08819580
 0.08178711
 0.07476807
 0.06805420
 0.06225586
 0.05737305
 0.05340576
 0.04943848
 0.04333496
 0.03540039
 0.02716064
 0.02136230
 0.01831055
 0.01464844
 0.00854492
 0.00091553
-0.00488281
-0.00640869
-0.00610352
-0.00671387
-0.01007080
-0.01434326
-0.01617432
-0.01586914
-0.01556396
-0.01739502
-0.02044678
-0.02227783
-0.02197266
-0.02075195
-0.02136230
-0.02441406
-0.02868652
-0.03112793
-0.03173828
-0.03173828
-0.03326416
-0.03662109
-0.04028320
-0.04272461
-0.04364014
-0.04486084
-0.04730225
-0.05126953
-0.05432129
-0.05554199
-0.05462646
-0.05371094
-0.05371094
-0.05462646
-0.05554199
-0.05523682
-0.05493164
-0.05462646
-0.05554199
-0.05645752
-0.05645752
-0.05554199
-0.05462646
-0.05462646
-0.05584717
-0.05706787
-0.05737305
-0.05706787
-0.05645752
-0.05645752
-0.05706787
-0.05767822
-0.05767822
-0.05676270
-0.05554199
-0.05493164
-0.05493164
-0.05523682
-0.05554199
-0.05584717
-0.05584717
-0.05584717
-0.05584717
-0.05523682
-0.05462646
-0.05432129
-0.05462646
-0.05523682
-0.05493164
-0.05340576
-0.05096436
-0.04882813
-0.04730225
-0.04608154
-0.04486084
-0.04333496
-0.04211426
-0.04150391
-0.04119873
-0.04119873
-0.04028320
-0.03845215
-0.03631592
-0.03417969
-0.03295898
-0.03234863
-0.03173828
-0.03112793
-0.03021240
-0.02990723
-0.02990723
-0.02960205
-0.02929688
-0.02868652
-0.02807617
-0.02746582
-0.02685547
-0.02563477
-0.02380371
-0.02227783
-0.02136230
-0.02014160
-0.01831055
-0.01556396
-0.01220703
-0.01007080
-0.00885010
-0.00885010
-0.00885010
-0.00915527
-0.00854492
-0.00793457
-0.00701904
-0.00579834
-0.00488281
-0.00427246
-0.00427246
-0.00427246
-0.00396729
-0.00305176
-0.00183105
-0.00091553
-0.00030518
 0.00061035
 0.00152588
 0.00274658
 0.00335693
 0.00335693
 0.00305176
 0.00305176
 0.00366211
 0.00488281
 0.00640869
 0.00762939
 0.00854492
 0.00915527
 0.00976563
 0.01037598
 0.01098633
 0.01220703
 0.01342773
 0.01464844
 0.01556396
 0.01617432
 0.01617432
 0.01647949
 0.01739502
 0.01800537
 0.01831055
 0.01831055
 0.01831055
 0.01892090
 0.01983643
 0.02136230
 0.02258301
 0.02349854
 0.02380371
 0.02288818
 0.02166748
 0.02014160
 0.01892090
 0.01892090
 0.01953125
 0.02044678
 0.02136230
 0.02197266
 0.02227783
 0.02288818
 0.02380371
 0.02532959
 0.02655029
 0.02807617
 0.02899170
 0.02990723
 0.03051758
 0.03082275
 0.03082275
 0.03051758
 0.02960205
 0.02868652
 0.02807617
 0.02838135
 0.02929688
 0.03021240
 0.03112793
 0.03082275
 0.03021240
 0.02929688
 0.02807617
 0.02716064
 0.02624512
 0.02563477
 0.02532959
 0.02502441
 0.02441406
 0.02380371
 0.02319336
 0.02258301
 0.02258301
 0.02227783
 0.02166748
 0.02105713
 0.02075195
 0.02166748
 0.02349854
 0.02502441
 0.02563477
 0.02471924
 0.02258301
 0.01983643
 0.01647949
 0.01220703
 0.00671387
-0.00061035
-0.01007080
-0.02166748
-0.03631592
-0.05371094
-0.07324219
-0.09399414
-0.11535645
-0.13641357
-0.15716553
-0.17578125
-0.19073486
-0.19989014
-0.20233154
-0.19714355
-0.18310547
-0.15899658
-0.12207031
-0.07141113
-0.00823975
 0.06530762
 0.14801025
 0.23742676
 0.33172607
 0.42755127
 0.52154541
 0.60974121
 0.68878174
 0.75500488
 0.80444336
 0.83435059
 0.84259033
 0.82855225
 0.79101563
 0.72906494
 0.64331055
 0.53649902
 0.41320801
 0.27709961
 0.12908936
-0.03021240
-0.19775391
-0.36743164
-0.53100586
-0.68176270
-0.81573486
-0.93048096
-1.02294922
-1.08886719
-1.12487793
-1.12976074
-1.10504150
-1.05255127
-0.97290039
-0.86669922
-0.73669434
-0.58715820
-0.42449951
-0.25329590
-0.07812500
 0.09857178
 0.27160645
 0.43487549
 0.58258057
 0.70892334
 0.81085205
 0.88592529
 0.93261719
 0.95001221
 0.93841553
 0.89782715
 0.82946777
 0.73516846
 0.61889648
 0.48706055
 0.34667969
 0.20263672
 0.05767822
-0.08544922
-0.22338867
-0.34912109
-0.45654297
-0.54046631
-0.59936523
-0.63293457
-0.64208984
-0.62805176
-0.59295654
-0.53985596
-0.47241211
-0.39306641
-0.30731201
-0.22033691
-0.13793945
-0.06530762
-0.00427246
 0.04302979
 0.07507324
 0.09002686
 0.08758545
 0.06927490
 0.03692627
-0.00701904
-0.05920410
-0.11505127
-0.16876221
-0.21453857
-0.24902344
-0.26947021
-0.27282715
-0.25634766
-0.21789551
-0.15686035
-0.07385254
 0.02929688
 0.14953613
 0.28259277
 0.42358398
 0.56793213
 0.70953369
 0.84045410
 0.95245361
 1.03790283
 1.09252930
 1.11297607
 1.09588623
 1.03729248
 0.93536377
 0.79315186
 0.61645508
 0.41046143
 0.17700195
-0.08270264
-0.36163330
-0.64605713
-0.91979980
-1.17095947
-1.39312744
-1.58020020
-1.72393799
-1.81549072
-1.84906006
-1.82312012
-1.73889160
-1.59790039
-1.40258789
-1.15936279
-0.87707520
-0.56640625
-0.23712158
 0.10192871
 0.43884277
 0.75958252
 1.04949951
 1.29608154
 1.49047852
 1.62689209
 1.70257568
 1.71447754
 1.66229248
 1.54602051
 1.37023926
 1.14349365
 0.87860107
 0.58715820
 0.27801514
-0.04180908
-0.36285400
-0.66986084
-0.94451904
-1.17187500
-1.34399414
-1.45904541
-1.51550293
-1.50939941
-1.43585205
-1.29486084
-1.09375000
-0.84289551
-0.55236816
-0.23010254
 0.11657715
 0.47485352
 0.82824707
 1.15997314
 1.45782471
 1.71203613
 1.91406250
 2.05535889
 2.12921143
 2.13378906
 2.07031250
 1.94122314
 1.74835205
 1.49719238
 1.19781494
 0.86517334
 0.51177979
 0.14556885
-0.22613525
-0.59234619
-0.93750000
-1.24542236
-1.50512695
-1.71264648
-1.86553955
-1.95953369
-1.99035645
-1.95831299
-1.86828613
-1.72729492
-1.54144287
-1.31713867
-1.06292725
-0.79101563
-0.51422119
-0.24230957
 0.01861572
 0.26306152
 0.48339844
 0.67016602
 0.81420898
 0.91247559
 0.96557617
 0.97564697
 0.94512939
 0.87615967
 0.77209473
 0.64025879
 0.49102783
 0.33294678
 0.17120361
 0.00976563
-0.14678955
-0.28839111
-0.40496826
-0.48797607
-0.53436279
-0.54443359
-0.51788330
-0.45501709
-0.35705566
-0.22857666
-0.07568359
 0.09613037
 0.28228760
 0.47607422
 0.66894531
 0.85235596
 1.01989746
 1.16790771
 1.29180908
 1.38549805
 1.44348145
 1.46301270
 1.44500732
 1.38854980
 1.29211426
 1.15325928
 0.97381592
 0.75897217
 0.51361084
 0.23925781
-0.06500244
-0.39489746
-0.74096680
-1.09039307
-1.43188477
-1.75842285
-2.06268311
-2.33551025
-2.56683350
-2.74932861
-2.87933350
-2.95318604
-2.96722412
-2.91809082
-2.80548096
-2.63305664
-2.40509033
-2.12677002
-1.80267334
-1.44165039
-1.05468750
-0.65399170
-0.24871826
 0.15441895
 0.54687500
 0.91735840
 1.25396729
 1.54602051
 1.78802490
 1.97723389
 2.11151123
 2.18780518
 2.20336914
 2.15972900
 2.06237793
 1.91864014
 1.73522949
 1.51733398
 1.27136230
 1.00646973
 0.73516846
 0.46722412
 0.20874023
-0.03814697
-0.26824951
-0.47302246
-0.64056396
-0.76354980
-0.84014893
-0.87188721
-0.86090088
-0.80749512
-0.71289063
-0.58288574
-0.42480469
-0.24688721
-0.05493164
 0.14526367
 0.34606934
 0.53710938
 0.70739746
 0.84747314
 0.95153809
 1.01654053
 1.04064941
 1.02203369
 0.95977783
 0.85601807
 0.71655273
 0.55023193
 0.36560059
 0.16876221
-0.03540039
-0.24047852
-0.43548584
-0.60729980
-0.74584961
-0.84625244
-0.90637207
-0.92620850
-0.90423584
-0.83892822
-0.73394775
-0.59539795
-0.43121338
-0.24902344
-0.05401611
 0.14862061
 0.35095215
 0.54229736
 0.71075439
 0.84716797
 0.94696045
 1.00738525
 1.02569580
 0.99792480
 0.92193604
 0.80139160
 0.64392090
 0.45745850
 0.24658203
 0.01434326
-0.23406982
-0.48706055
-0.72967529
-0.94879150
-1.13586426
-1.28570557
-1.39373779
-1.45446777
-1.46331787
-1.41784668
-1.31713867
-1.16271973
-0.95794678
-0.70709229
-0.41595459
-0.09094238
 0.26184082
 0.63293457
 1.01013184
 1.37817383
 1.72515869
 2.04071045
 2.31597900
 2.54211426
 2.70843506
 2.80670166
 2.83386230
 2.78900146
 2.67242432
 2.48382568
 2.22351074
 1.89697266
 1.51550293
 1.09252930
 0.63964844
 0.16448975
-0.32501221
-0.81573486
-1.29089355
-1.73126221
-2.12371826
-2.45849609
-2.72918701
-2.92755127
-3.04656982
-3.08197021
-3.03497314
-2.90924072
-2.70904541
-2.43804932
-2.10327148
-1.71691895
-1.29455566
-0.85083008
-0.39672852
 0.05828857
 0.50231934
 0.91979980
 1.29516602
 1.61590576
 1.87255859
 2.05963135
 2.17224121
 2.20916748
 2.16979980
 2.05474854
 1.86706543
 1.61285400
 1.30279541
 0.95031738
 0.56701660
 0.16052246
-0.26092529
-0.68420410
-1.09100342
-1.46331787
-1.78741455
-2.05596924
-2.26287842
-2.40112305
-2.46490479
-2.45361328
-2.36999512
-2.21771240
-1.99981689
-1.72180176
-1.39404297
-1.03210449
-0.65002441
-0.25848389
 0.13305664
 0.51330566
 0.86791992
 1.18255615
 1.44561768
 1.64916992
 1.78833008
 1.85974121
 1.86279297
 1.79870605
 1.67022705
 1.48193359
 1.24298096
 0.96649170
 0.66833496
 0.35980225
 0.04852295
-0.25787354
-0.54595947
-0.79833984
-1.00067139
-1.14654541
-1.23565674
-1.26953125
-1.24816895
-1.17218018
-1.04766846
-0.88439941
-0.69396973
-0.48736572
-0.27404785
-0.06469727
 0.12939453
 0.29907227
 0.43548584
 0.53039551
 0.57678223
 0.57250977
 0.52032471
 0.42572021
 0.29296875
 0.12329102
-0.07995605
-0.30639648
-0.53863525
-0.75927734
-0.95520020
-1.11907959
-1.24481201
-1.32568359
-1.35345459
-1.32263184
-1.23138428
-1.08245850
-0.88043213
-0.63140869
-0.34240723
-0.02105713
 0.32348633
 0.67993164
 1.03424072
 1.37115479
 1.67755127
 1.94335938
 2.15972900
 2.31781006
 2.40905762
 2.42950439
 2.37915039
 2.26104736
 2.07702637
 1.83074951
 1.53137207
 1.19537354
 0.84045410
 0.47973633
 0.12115479
-0.22552490
-0.54534912
-0.81848145
-1.02905273
-1.16973877
-1.23962402
-1.23718262
-1.16241455
-1.01806641
-0.81268311
-0.55786133
-0.26428223
 0.05767822
 0.39642334
 0.73455811
 1.05255127
 1.33422852
 1.56707764
 1.74377441
 1.85729980
 1.90246582
 1.87469482
 1.77215576
 1.59698486
 1.35711670
 1.06384277
 0.72998047
 0.36529541
-0.02166748
-0.42083740
-0.81542969
-1.18591309
-1.51580811
-1.79290771
-2.01110840
-2.16400146
-2.24517822
-2.25067139
-2.18109131
-2.03948975
-1.83166504
-1.56463623
-1.24969482
-0.90087891
-0.53344727
-0.15838623
 0.21453857
 0.57342529
 0.90362549
 1.19049072
 1.42181396
 1.59210205
 1.69952393
 1.74255371
 1.72210693
 1.63879395
 1.49597168
 1.30096436
 1.06414795
 0.79864502
 0.51666260
 0.22705078
-0.06256104
-0.34393311
-0.60455322
-0.83038330
-1.01074219
-1.14105225
-1.22100830
-1.25091553
-1.23077393
-1.16271973
-1.05316162
-0.91156006
-0.74737549
-0.56945801
-0.38635254
-0.20721436
-0.04211426
 0.10070801
 0.21575928
 0.29815674
 0.34484863
 0.35400391
 0.32745361
 0.26733398
 0.17791748
 0.06195068
-0.07720947
-0.23406982
-0.40069580
-0.56884766
-0.73028564
-0.87921143
-1.01074219
-1.12121582
-1.20697021
-1.26403809
-1.28936768
-1.28051758
-1.23840332
-1.16546631
-1.06414795
-0.93688965
-0.78704834
-0.62042236
-0.44433594
-0.26641846
-0.09277344
 0.07171631
 0.22186279
 0.35156250
 0.45562744
 0.53070068
 0.57647705
 0.59234619
 0.57922363
 0.53894043
 0.47729492
 0.40069580
 0.31433105
 0.22094727
 0.12298584
 0.02410889
-0.06835938
-0.14923096
-0.21606445
-0.26794434
-0.30303955
-0.31890869
-0.31250000
-0.28533936
-0.24047852
-0.18127441
-0.10925293
-0.02563477
 0.06591797
 0.16021729
 0.25390625
 0.34332275
 0.42694092
 0.50079346
 0.56091309
 0.60485840
 0.63232422
 0.64483643
 0.64392090
 0.63079834
 0.60668945
 0.57495117
 0.53802490
 0.49774170
 0.45410156
 0.40863037
 0.36346436
 0.32135010
 0.28289795
 0.24719238
 0.21331787
 0.18127441
 0.15289307
 0.12939453
 0.11169434
 0.09979248
 0.09338379
 0.09277344
 0.09765625
 0.10711670
 0.11993408
 0.13488770
 0.15014648
 0.16479492
 0.17578125
 0.18127441
 0.17974854
 0.17059326
 0.15411377
 0.13031006
 0.10009766
 0.06469727
 0.02532959
-0.01617432
-0.05767822
-0.09735107
-0.13275146
-0.16296387
-0.18585205
-0.20050049
-0.20538330
-0.19927979
-0.18218994
-0.15350342
-0.11383057
-0.06408691
-0.00518799
 0.06072998
 0.13244629
 0.20843506
 0.28747559
 0.36712646
 0.44342041
 0.51330566
 0.57434082
 0.62561035
 0.66589355
 0.69427490
 0.70861816
 0.70831299
 0.69427490
 0.66802979
 0.63018799
 0.58105469
 0.52154541
 0.45471191
 0.38269043
 0.30578613
 0.22338867
 0.13549805
 0.04455566
-0.04486084
-0.13000488
-0.21026611
-0.28533936
-0.35278320
-0.40771484
-0.44586182
-0.46722412
-0.47302246
-0.46447754
-0.44158936
-0.40374756
-0.35430908
-0.29724121
-0.23773193
-0.17791748
-0.12054443
-0.06683350
-0.02044678
 0.01647949
 0.04211426
 0.05523682
 0.05462646
 0.03875732
 0.00793457
-0.03723145
-0.09521484
-0.16723633
-0.25268555
-0.35034180
-0.45562744
-0.56457520
-0.67352295
-0.77972412
-0.88043213
-0.97106934
-1.04614258
-1.10168457
-1.13525391
-1.14532471
-1.13067627
-1.09039307
-1.02416992
-0.93414307
-0.82244873
-0.69274902
-0.54962158
-0.39825439
-0.24383545
-0.09063721
 0.05828857
 0.19989014
 0.33172607
 0.44952393
 0.54962158
 0.62805176
 0.68328857
 0.71502686
 0.72448730
 0.71136475
 0.67626953
 0.62011719
 0.54595947
 0.45837402
 0.36132813
 0.25817871
 0.15258789
 0.04760742
-0.05249023
-0.14312744
-0.22186279
-0.28594971
-0.33416748
-0.36529541
-0.37841797
-0.37414551
-0.35491943
-0.32440186
-0.28656006
-0.24475098
-0.20141602
-0.15899658
-0.11901855
-0.08270264
-0.05187988
-0.02777100
-0.01098633
-0.00183105
 0.00000000
-0.00518799
-0.01770020
-0.03814697
-0.06561279
-0.09887695
-0.13671875
-0.17852783
-0.22491455
-0.27587891
-0.32836914
-0.37780762
-0.41900635
-0.44921875
-0.46783447
-0.47424316
-0.46630859
-0.44067383
-0.39550781
-0.33142090
-0.25054932
-0.15563965
-0.04791260
 0.07080078
 0.19805908
 0.33020020
 0.46325684
 0.59356689
 0.71807861
 0.83374023
 0.93597412
 1.02203369
 1.09008789
 1.13922119
 1.16943359
 1.17858887
 1.16546631
 1.13037109
 1.07482910
 1.00128174
 0.91094971
 0.80535889
 0.68756104
 0.56243896
 0.43548584
 0.30975342
 0.18707275
 0.06896973
-0.04119873
-0.13885498
-0.22155762
-0.28747559
-0.33660889
-0.36834717
-0.38116455
-0.37506104
-0.35247803
-0.31738281
-0.27404785
-0.22491455
-0.17211914
-0.11596680
-0.05828857
-0.00152588
 0.05249023
 0.10253906
 0.14709473
 0.18524170
 0.21575928
 0.23834229
 0.25238037
 0.25848389
 0.25726318
 0.24932861
 0.23498535
 0.21484375
 0.19134521
 0.16632080
 0.14190674
 0.11901855
 0.09857178
 0.08209229
 0.07019043
 0.06347656
 0.06225586
 0.06439209
 0.06805420
 0.07232666
 0.07537842
 0.07568359
 0.07141113
 0.06195068
 0.04730225
 0.02716064
 0.00061035
-0.03295898
-0.07202148
-0.11505127
-0.15930176
-0.20599365
-0.25512695
-0.30731201
-0.35919189
-0.40740967
-0.44982910
-0.48614502
-0.51727295
-0.54168701
-0.55694580
-0.56121826
-0.55419922
-0.53588867
-0.50506592
-0.46051025
-0.40191650
-0.33111572
-0.25177002
-0.16632080
-0.07659912
 0.01586914
 0.10803223
 0.19592285
 0.27648926
 0.34698486
 0.40588379
 0.45104980
 0.48034668
 0.49346924
 0.49011230
 0.47119141
 0.43823242
 0.39276123
 0.33630371
 0.27069092
 0.19714355
 0.11657715
 0.03112793
-0.05676270
-0.14587402
-0.23498535
-0.32135010
-0.40161133
-0.47149658
-0.52917480
-0.57464600
-0.60882568
-0.63140869
-0.64117432
-0.63659668
-0.61798096
-0.58807373
-0.54992676
-0.50476074
-0.45349121
-0.39611816
-0.33477783
-0.27221680
-0.21118164
-0.15289307
-0.09826660
-0.04791260
-0.00305176
 0.03570557
 0.06713867
 0.09094238
 0.10742188
 0.11566162
 0.11566162
 0.10833740
 0.09399414
 0.07446289
 0.05065918
 0.02410889
-0.00335693
-0.03051758
-0.05554199
-0.07720947
-0.09460449
-0.10772705
-0.11657715
-0.12207031
-0.12542725
-0.12725830
-0.12847900
-0.12969971
-0.13153076
-0.13488770
-0.14038086
-0.14831543
-0.15686035
-0.16479492
-0.16998291
-0.17059326
-0.16479492
-0.15136719
-0.12969971
-0.10009766
-0.06195068
-0.01617432
 0.03692627
 0.09460449
 0.15441895
 0.21331787
 0.27038574
 0.32287598
 0.36895752
 0.40588379
 0.43151855
 0.44555664
 0.44708252
 0.43518066
 0.40893555
 0.36987305
 0.32073975
 0.26397705
 0.20050049
 0.12939453
 0.05218506
-0.02655029
-0.10162354
-0.16998291
-0.23010254
-0.28137207
-0.31890869
-0.33721924
-0.33264160
-0.30548096
-0.25970459
-0.19775391
-0.12054443
-0.02899170
 0.07476807
 0.18646240
 0.30181885
 0.41656494
 0.52703857
 0.62835693
 0.71594238
 0.78613281
 0.83679199
 0.86669922
 0.87524414
 0.86212158
 0.82702637
 0.77087402
 0.69396973
 0.59875488
 0.48858643
 0.36804199
 0.24169922
 0.11199951
-0.01922607
-0.14984131
-0.27496338
-0.38726807
-0.48004150
-0.54901123
-0.59265137
-0.61187744
-0.60638428
-0.57769775
-0.52612305
-0.45379639
-0.36315918
-0.25878906
-0.14617920
-0.03021240
 0.08483887
 0.19500732
 0.29693604
 0.38665771
 0.46142578
 0.51849365
 0.55725098
 0.57647705
 0.57556152
 0.55511475
 0.51635742
 0.46112061
 0.39245605
 0.31127930
 0.21942139
 0.11932373
 0.01373291
-0.09552002
-0.20629883
-0.31585693
-0.41961670
-0.51239014
-0.59143066
-0.65521240
-0.70251465
-0.73150635
-0.73974609
-0.72601318
-0.69244385
-0.64117432
-0.57342529
-0.48980713
-0.39215088
-0.28350830
-0.16754150
-0.04760742
 0.07476807
 0.19775391
 0.31829834
 0.43243408
 0.53558350
 0.62469482
 0.69671631
 0.74798584
 0.77636719
 0.77972412
 0.75775146
 0.70922852
 0.63446045
 0.53649902
 0.41839600
 0.28442383
 0.13671875
-0.02258301
-0.19012451
-0.35949707
-0.52246094
-0.67230225
-0.80444336
-0.91674805
-1.00738525
-1.07452393
-1.11663818
-1.13342285
-1.12457275
-1.09100342
-1.03454590
-0.95581055
-0.85723877
-0.74157715
-0.61187744
-0.47302246
-0.32928467
-0.18554688
-0.04425049
 0.09216309
 0.22094727
 0.33843994
 0.44097900
 0.52581787
 0.59082031
 0.63598633
 0.66131592
 0.66833496
 0.65826416
 0.63232422
 0.59112549
 0.53649902
 0.47210693
 0.40130615
 0.32684326
 0.24871826
 0.16632080
 0.08056641
-0.00610352
-0.09033203
-0.17089844
-0.24627686
-0.31555176
-0.37536621
-0.42327881
-0.45715332
-0.47760010
-0.48553467
-0.48156738
-0.46447754
-0.43304443
-0.38848877
-0.33355713
-0.27130127
-0.20355225
-0.13183594
-0.05676270
 0.02044678
 0.09735107
 0.17150879
 0.24139404
 0.30700684
 0.36773682
 0.42175293
 0.46630859
 0.49804688
 0.51635742
 0.52215576
 0.51513672
 0.49499512
 0.46173096
 0.41625977
 0.36132813
 0.29907227
 0.22918701
 0.15228271
 0.07049561
-0.01190186
-0.09124756
-0.16632080
-0.23742676
-0.30395508
-0.36193848
-0.40740967
-0.43762207
-0.45440674
-0.46020508
-0.45684814
-0.44311523
-0.41748047
-0.38055420
-0.33386230
-0.28076172
-0.22277832
-0.16113281
-0.09613037
-0.02899170
 0.03875732
 0.10650635
 0.17303467
 0.23773193
 0.29998779
 0.35888672
 0.41259766
 0.46051025
 0.50170898
 0.53619385
 0.56396484
 0.58471680
 0.59753418
 0.60211182
 0.59906006
 0.58868408
 0.57098389
 0.54473877
 0.50842285
 0.46264648
 0.40863037
 0.34790039
 0.28076172
 0.20721436
 0.12817383
 0.04577637
-0.03875732
-0.12451172
-0.21148682
-0.29815674
-0.38024902
-0.45318604
-0.51391602
-0.56243896
-0.59875488
-0.62255859
-0.63140869
-0.62469482
-0.60272217
-0.56732178
-0.52001953
-0.46112061
-0.39215088
-0.31524658
-0.23437500
-0.15258789
-0.07202148
 0.00579834
 0.07812500
 0.14251709
 0.19622803
 0.23925781
 0.27191162
 0.29602051
 0.31127930
 0.31768799
 0.31616211
 0.30761719
 0.29418945
 0.27709961
 0.25726318
 0.23529053
 0.21118164
 0.18646240
 0.16204834
 0.13916016
 0.11779785
 0.09796143
 0.07934570
 0.06072998
 0.04180908
 0.02227783
 0.00213623
-0.01953125
-0.04333496
-0.07019043
-0.10101318
-0.13610840
-0.17608643
-0.22125244
-0.27099609
-0.32196045
-0.37048340
-0.41290283
-0.44677734
-0.47058105
-0.48278809
-0.48156738
-0.46386719
-0.42877197
-0.37719727
-0.31127930
-0.23376465
-0.14678955
-0.05126953
 0.05096436
 0.15747070
 0.26428223
 0.36743164
 0.46295166
 0.54687500
 0.61676025
 0.67047119
 0.70648193
 0.72357178
 0.71899414
 0.69152832
 0.64025879
 0.56610107
 0.47241211
 0.36315918
 0.24108887
 0.10742188
-0.03631592
-0.18615723
-0.33599854
-0.47729492
-0.60363770
-0.71044922
-0.79528809
-0.85754395
-0.89477539
-0.90545654
-0.88775635
-0.84197998
-0.76934814
-0.67321777
-0.55694580
-0.42572021
-0.28350830
-0.13519287
 0.01525879
 0.16357422
 0.30456543
 0.43334961
 0.54382324
 0.63171387
 0.69458008
 0.73089600
 0.74066162
 0.72235107
 0.67474365
 0.59967041
 0.50109863
 0.38513184
 0.25695801
 0.11840820
-0.02929688
-0.18341064
-0.33721924
-0.48187256
-0.61004639
-0.71594238
-0.79681396
-0.84960938
-0.87188721
-0.86273193
-0.82061768
-0.74584961
-0.63964844
-0.50537109
-0.34820557
-0.17364502
 0.01373291
 0.21118164
 0.41320801
 0.61157227
 0.79742432
 0.96343994
 1.10473633
 1.21826172
 1.30035400
 1.34643555
 1.35467529
 1.32537842
 1.26068115
 1.16088867
 1.02661133
 0.86059570
 0.67047119
 0.46417236
 0.24627686
 0.01922607
-0.21453857
-0.44738770
-0.66711426
-0.86273193
-1.02874756
-1.16302490
-1.26403809
-1.32904053
-1.35498047
-1.34094238
-1.28967285
-1.20483398
-1.08917236
-0.94573975
-0.77941895
-0.59722900
-0.40679932
-0.21545410
-0.02807617
 0.15167236
 0.32012939
 0.47119141
 0.59906006
 0.69854736
 0.76660156
 0.80352783
 0.80993652
 0.78643799
 0.73333740
 0.65246582
 0.54870605
 0.42877197
 0.29846191
 0.16235352
 0.02349854
-0.11474609
-0.24658203
-0.36499023
-0.46234131
-0.53436279
-0.57891846
-0.59539795
-0.58288574
-0.54138184
-0.47241211
-0.37963867
-0.26824951
-0.14282227
-0.00732422
 0.13580322
 0.28137207
 0.42358398
 0.55603027
 0.67321777
 0.77178955
 0.84899902
 0.90209961
 0.92987061
 0.93109131
 0.90576172
 0.85449219
 0.77880859
 0.68084717
 0.56579590
 0.43975830
 0.30731201
 0.17089844
 0.03143311
-0.10925293
-0.24719238
-0.37567139
-0.48889160
-0.58349609
-0.65826416
-0.71380615
-0.74951172
-0.76507568
-0.76049805
-0.73699951
-0.69702148
-0.64392090
-0.57922363
-0.50598145
-0.42572021
-0.34240723
-0.26000977
-0.18218994
-0.11199951
-0.05157471
-0.00244141
 0.03387451
 0.05645752
 0.06622314
 0.06378174
 0.05035400
 0.02655029
-0.00579834
-0.04425049
-0.08483887
-0.12359619
-0.15716553
-0.18310547
-0.19989014
-0.20538330
-0.19805908
-0.17578125
-0.13824463
-0.08605957
-0.02136230
 0.05279541
 0.13397217
 0.21881104
 0.30517578
 0.39001465
 0.46966553
 0.53955078
 0.59692383
 0.63781738
 0.66101074
 0.66497803
 0.64880371
 0.61340332
 0.55969238
 0.48950195
 0.40557861
 0.31066895
 0.20690918
 0.09704590
-0.01678467
-0.13305664
-0.24841309
-0.35766602
-0.45593262
-0.53924561
-0.60455322
-0.65124512
-0.67871094
-0.68664551
-0.67443848
-0.64300537
-0.59356689
-0.52795410
-0.44860840
-0.35888672
-0.26275635
-0.16448975
-0.06805420
 0.02380371
 0.10833740
 0.18310547
 0.24566650
 0.29541016
 0.33111572
 0.35247803
 0.35980225
 0.35400391
 0.33630371
 0.30944824
 0.27465820
 0.23254395
 0.18341064
 0.12908936
 0.07232666
 0.01647949
-0.03540039
-0.08148193
-0.12084961
-0.15289307
-0.17730713
-0.19317627
-0.20080566
-0.19958496
-0.19104004
-0.17608643
-0.15747070
-0.13702393
-0.11657715
-0.09857178
-0.08422852
-0.07507324
-0.07141113
-0.07385254
-0.08178711
-0.09429932
-0.11047363
-0.12847900
-0.14801025
-0.16723633
-0.18554688
-0.20233154
-0.21667480
-0.22735596
-0.23315430
-0.23315430
-0.22613525
-0.21148682
-0.18890381
-0.15747070
-0.11627197
-0.06469727
-0.00305176
 0.06744385
 0.14556885
 0.23010254
 0.31921387
 0.41198730
 0.50537109
 0.59570313
 0.67871094
 0.75073242
 0.80993652
 0.85327148
 0.87982178
 0.88806152
 0.87768555
 0.84869385
 0.80078125
 0.73364258
 0.64819336
 0.54626465
 0.43273926
 0.31097412
 0.18432617
 0.05340576
-0.08117676
-0.21728516
-0.35034180
-0.47424316
-0.58502197
-0.68054199
-0.76019287
-0.82336426
-0.86944580
-0.89721680
-0.90667725
-0.89843750
-0.87371826
-0.83465576
-0.78308105
-0.72143555
-0.65185547
-0.57556152
-0.49407959
-0.40893555
-0.32196045
-0.23529053
-0.15167236
-0.07202148
 0.00335693
 0.07354736
 0.13793945
 0.19561768
 0.24597168
 0.28991699
 0.32836914
 0.36163330
 0.38940430
 0.41168213
 0.42785645
 0.43823242
 0.44372559
 0.44464111
 0.44097900
 0.43365479
 0.42327881
 0.41046143
 0.39581299
 0.37872314
 0.35888672
 0.33630371
 0.31188965
 0.28656006
 0.26031494
 0.23284912
 0.20324707
 0.17181396
 0.13854980
 0.10467529
 0.07019043
 0.03509521
 0.00000000
-0.03479004
-0.06805420
-0.09918213
-0.12786865
-0.15289307
-0.17395020
-0.19134521
-0.20568848
-0.21667480
-0.22521973
-0.23071289
-0.23315430
-0.23315430
-0.23010254
-0.22491455
-0.21820068
-0.20996094
-0.20050049
-0.18951416
-0.17608643
-0.15960693
-0.13946533
-0.11627197
-0.09063721
-0.06225586
-0.03112793
 0.00274658
 0.03814697
 0.07354736
 0.10711670
 0.13824463
 0.16601563
 0.19073486
 0.21087646
 0.22583008
 0.23529053
 0.23864746
 0.23590088
 0.22644043
 0.21087646
 0.18981934
 0.16448975
 0.13580322
 0.10528564
 0.07293701
 0.04028320
 0.00885010
-0.02044678
-0.04608154
-0.06805420
-0.08605957
-0.09887695
-0.10650635
-0.10772705
-0.10314941
-0.09338379
-0.07965088
-0.06347656
-0.04577637
-0.02746582
-0.00946045
 0.00823975
 0.02441406
 0.03845215
 0.04913330
 0.05615234
 0.05889893
 0.05706787
 0.04943848
 0.03631592
 0.01831055
-0.00427246
-0.03173828
-0.06378174
-0.10009766
-0.13824463
-0.17547607
-0.21209717
-0.24871826
-0.28656006
-0.32348633
-0.35461426
-0.37689209
-0.38940430
-0.39276123
-0.38757324
-0.37261963
-0.34637451
-0.31066895
-0.26733398
-0.21911621
-0.16540527
-0.10620117
-0.04150391
 0.02471924
 0.09002686
 0.15136719
 0.20782471
 0.25756836
 0.29968262
 0.33325195
 0.35675049
 0.37017822
 0.37292480
 0.36468506
 0.34698486
 0.32073975
 0.28717041
 0.24597168
 0.19744873
 0.14373779
 0.08697510
 0.02929688
-0.02807617
-0.08422852
-0.13641357
-0.18280029
-0.22308350
-0.25878906
-0.29022217
-0.31677246
-0.33538818
-0.34515381
-0.34759521
-0.34454346
-0.33660889
-0.32257080
-0.30303955
-0.28106689
-0.26000977
-0.24139404
-0.22308350
-0.20294189
-0.17944336
-0.15441895
-0.12939453
-0.10437012
-0.07751465
-0.04943848
-0.01983643
 0.01037598
 0.04211426
 0.07659912
 0.11444092
 0.15441895
 0.19470215
 0.23498535
 0.27557373
 0.31646729
 0.35614014
 0.39123535
 0.41961670
 0.44036865
 0.45288086
 0.45562744
 0.44677734
 0.42480469
 0.39062500
 0.34515381
 0.28930664
 0.22308350
 0.14709473
 0.06439209
-0.02197266
-0.10894775
-0.19561768
-0.27984619
-0.35827637
-0.42541504
-0.47668457
-0.51116943
-0.52886963
-0.53070068
-0.51544189
-0.48156738
-0.42846680
-0.35858154
-0.27496338
-0.18096924
-0.08026123
 0.02502441
 0.13183594
 0.23651123
 0.33630371
 0.42724609
 0.50598145
 0.56976318
 0.61492920
 0.63995361
 0.64331055
 0.62408447
 0.58441162
 0.52581787
 0.45135498
 0.36346436
 0.26458740
 0.15777588
 0.04547119
-0.06896973
-0.18280029
-0.29144287
-0.38787842
-0.46661377
-0.52307129
-0.55633545
-0.56640625
-0.55297852
-0.51452637
-0.45166016
-0.36651611
-0.26367188
-0.14770508
-0.02136230
 0.11138916
 0.24658203
 0.37780762
 0.49957275
 0.60607910
 0.69305420
 0.75653076
 0.79406738
 0.80413818
 0.78643799
 0.73974609
 0.66497803
 0.56457520
 0.44433594
 0.31005859
 0.16510010
 0.00915527
-0.15625000
-0.32592773
-0.49011230
-0.63934326
-0.76812744
-0.87432861
-0.95764160
-1.01470947
-1.04278564
-1.04034424
-1.00769043
-0.94604492
-0.85632324
-0.73913574
-0.59783936
-0.43823242
-0.26702881
-0.08850098
 0.09429932
 0.27801514
 0.45562744
 0.61950684
 0.76385498
 0.88470459
 0.98052979
 1.04888916
 1.08764648
 1.09588623
 1.07452393
 1.02569580
 0.95153809
 0.85540771
 0.74157715
 0.61553955
 0.48309326
 0.34851074
 0.21606445
 0.08941650
-0.02807617
-0.13366699
-0.22521973
-0.30090332
-0.35888672
-0.39703369
-0.41595459
-0.41778564
-0.40588379
-0.38208008
-0.34881592
-0.31005859
-0.27008057
-0.23406982
-0.20385742
-0.18035889
-0.16448975
-0.15716553
-0.15991211
-0.17364502
-0.19805908
-0.23315430
-0.27893066
-0.33264160
-0.39123535
-0.45013428
-0.50598145
-0.55755615
-0.60394287
-0.64208984
-0.66864014
-0.68084717
-0.67718506
-0.65826416
-0.62347412
-0.57189941
-0.50354004
-0.42022705
-0.32440186
-0.21911621
-0.10833740
 0.00549316
 0.11871338
 0.22918701
 0.33386230
 0.42999268
 0.51239014
 0.57769775
 0.62377930
 0.65002441
 0.65673828
 0.64331055
 0.60943604
 0.55694580
 0.48950195
 0.41046143
 0.32348633
 0.22979736
 0.13214111
 0.03448486
-0.05889893
-0.14404297
-0.22003174
-0.28503418
-0.33721924
-0.37322998
-0.39062500
-0.38818359
-0.36834717
-0.33355713
-0.28747559
-0.23284912
-0.17120361
-0.10467529
-0.03570557
 0.03265381
 0.09704590
 0.15441895
 0.20202637
 0.23834229
 0.26153564
 0.27130127
 0.26702881
 0.24902344
 0.21636963
 0.17028809
 0.11138916
 0.04364014
-0.03021240
-0.10803223
-0.18859863
-0.27099609
-0.35156250
-0.42510986
-0.48706055
-0.53497314
-0.56793213
-0.58593750
-0.58776855
-0.57250977
-0.53955078
-0.48950195
-0.42388916
-0.34454346
-0.25390625
-0.15563965
-0.05279541
 0.05218506
 0.15686035
 0.25939941
 0.35675049
 0.44525146
 0.52185059
 0.58471680
 0.63262939
 0.66528320
 0.68176270
 0.68328857
 0.67108154
 0.64636230
 0.61126709
 0.56701660
 0.51544189
 0.45928955
 0.40191650
 0.34576416
 0.29266357
 0.24291992
 0.19714355
 0.15686035
 0.12298584
 0.09613037
 0.07598877
 0.06164551
 0.05279541
 0.04882813
 0.04913330
 0.05187988
 0.05645752
 0.06134033
 0.06622314
 0.06958008
 0.06927490
 0.06439209
 0.05432129
 0.03967285
 0.01983643
-0.00579834
-0.03814697
-0.07629395
-0.11840820
-0.16235352
-0.20812988
-0.25573730
-0.30456543
-0.35125732
-0.39184570
-0.42297363
-0.44372559
-0.45440674
-0.45562744
-0.44738770
-0.42877197
-0.39916992
-0.35980225
-0.31250000
-0.25970459
-0.20233154
-0.14129639
-0.07629395
-0.00946045
 0.05798340
 0.12359619
 0.18615723
 0.24566650
 0.30212402
 0.35400391
 0.40069580
 0.44006348
 0.47149658
 0.49499512
 0.51025391
 0.51727295
 0.51605225
 0.50628662
 0.48828125
 0.46295166
 0.43121338
 0.39367676
 0.35156250
 0.30578613
 0.25665283
 0.20385742
 0.14739990
 0.08728027
 0.02532959
-0.03631592
-0.09582520
-0.15289307
-0.20812988
-0.26275635
-0.31463623
-0.36041260
-0.39794922
-0.42663574
-0.44738770
-0.46173096
-0.46966553
-0.47088623
-0.46569824
-0.45501709
-0.44097900
-0.42449951
-0.40679932
-0.38909912
-0.37231445
-0.35583496
-0.33721924
-0.31616211
-0.29418945
-0.27282715
-0.25390625
-0.23559570
-0.21514893
-0.19042969
-0.16204834
-0.13031006
-0.09643555
-0.05950928
-0.02014160
 0.02136230
 0.06439209
 0.10772705
 0.15075684
 0.19287109
 0.23284912
 0.27038574
 0.30426025
 0.33477783
 0.36041260
 0.37933350
 0.38909912
 0.38726807
 0.37384033
 0.34973145
 0.31585693
 0.27191162
 0.21667480
 0.15075684
 0.07537842
-0.00701904
-0.09460449
-0.18524170
-0.27709961
-0.36590576
-0.44738770
-0.51757813
-0.57495117
-0.61920166
-0.64849854
-0.66101074
-0.65429688
-0.62896729
-0.58624268
-0.52764893
-0.45318604
-0.36346436
-0.26000977
-0.14617920
-0.02502441
 0.10009766
 0.22674561
 0.35217285
 0.47271729
 0.58441162
 0.68359375
 0.76751709
 0.83343506
 0.88012695
 0.90637207
 0.91156006
 0.89569092
 0.85906982
 0.80169678
 0.72479248
 0.63049316
 0.52276611
 0.40618896
 0.28381348
 0.15777588
 0.02899170
-0.10131836
-0.22949219
-0.35034180
-0.45745850
-0.54748535
-0.61828613
-0.66894531
-0.69976807
-0.71014404
-0.70068359
-0.67291260
-0.62835693
-0.56854248
-0.49652100
-0.41503906
-0.32928467
-0.24353027
-0.16052246
-0.08178711
-0.00946045
 0.05432129
 0.10620117
 0.14465332
 0.16906738
 0.18066406
 0.18035889
 0.16906738
 0.14739990
 0.11718750
 0.07904053
 0.03509521
-0.01312256
-0.06378174
-0.11413574
-0.16113281
-0.20233154
-0.23651123
-0.26184082
-0.27770996
-0.28289795
-0.27618408
-0.25665283
-0.22308350
-0.17608643
-0.11627197
-0.04608154
 0.03295898
 0.11871338
 0.20843506
 0.29998779
 0.39093018
 0.47821045
 0.56030273
 0.63476563
 0.69976807
 0.75500488
 0.80047607
 0.83587646
 0.85998535
 0.87127686
 0.86883545
 0.85327148
 0.82611084
 0.78765869
 0.73638916
 0.67138672
 0.59387207
 0.50567627
 0.41046143
 0.31036377
 0.20507813
 0.09490967
-0.01953125
-0.13671875
-0.25360107
-0.36865234
-0.47882080
-0.58105469
-0.67413330
-0.75714111
-0.83038330
-0.89355469
-0.94482422
-0.98144531
-1.00128174
-1.00463867
-0.99182129
-0.96282959
-0.91827393
-0.85723877
-0.78063965
-0.69000244
-0.58776855
-0.47668457
-0.35858154
-0.23712158
-0.11413574
 0.00793457
 0.12725830
 0.24108887
 0.34729004
 0.44219971
 0.52429199
 0.59265137
 0.64575195
 0.68359375
 0.70465088
 0.70953369
 0.69885254
 0.67291260
 0.63232422
 0.57830811
 0.51361084
 0.44250488
 0.36926270
 0.29541016
 0.22216797
 0.15045166
 0.08270264
 0.02227783
-0.02899170
-0.07049561
-0.10314941
-0.12786865
-0.14434814
-0.15350342
-0.15625000
-0.15380859
-0.14801025
-0.14129639
-0.13519287
-0.13153076
-0.13092041
-0.13427734
-0.14282227
-0.15655518
-0.17486572
-0.19592285
-0.21942139
-0.24597168
-0.27618408
-0.30853271
-0.33813477
-0.36071777
-0.37536621
-0.38238525
-0.38299561
-0.37536621
-0.35675049
-0.32714844
-0.29052734
-0.25085449
-0.20965576
-0.16693115
-0.12207031
-0.07690430
-0.03540039
 0.00061035
 0.02960205
 0.05096436
 0.06378174
 0.06744385
 0.06225586
 0.04974365
 0.03143311
 0.00823975
-0.02014160
-0.05279541
-0.08666992
-0.11962891
-0.14923096
-0.17486572
-0.19592285
-0.21179199
-0.22155762
-0.22369385
-0.21789551
-0.20385742
-0.18157959
-0.15136719
-0.11444092
-0.07232666
-0.02685547
 0.02044678
 0.06835938
 0.11535645
 0.15991211
 0.19958496
 0.23193359
 0.25543213
 0.26947021
 0.27496338
 0.27191162
 0.26031494
 0.24047852
 0.21240234
 0.17852783
 0.14068604
 0.10101318
 0.06164551
 0.02441406
-0.00854492
-0.03540039
-0.05401611
-0.06256104
-0.05889893
-0.04211426
-0.01159668
 0.03173828
 0.08636475
 0.15045166
 0.22338867
 0.30426025
 0.39031982
 0.47821045
 0.56335449
 0.64178467
 0.70983887
 0.76416016
 0.80230713
 0.82214355
 0.82244873
 0.80230713
 0.75958252
 0.69396973
 0.60729980
 0.50354004
 0.38757324
 0.26367188
 0.13305664
-0.00244141
-0.14038086
-0.27496338
-0.39978027
-0.50872803
-0.59692383
-0.66192627
-0.70373535
-0.72174072
-0.71685791
-0.68878174
-0.63842773
-0.56793213
-0.48065186
-0.38085938
-0.27221680
-0.15869141
-0.04425049
 0.06713867
 0.17181396
 0.26550293
 0.34576416
 0.40832520
 0.45013428
 0.46966553
 0.46630859
 0.44158936
 0.39703369
 0.33355713
 0.25360107
 0.15930176
 0.05432129
-0.05767822
-0.17242432
-0.28472900
-0.38848877
-0.47760010
-0.54687500
-0.59387207
-0.61645508
-0.61309814
-0.58288574
-0.52642822
-0.44586182
-0.34454346
-0.22644043
-0.09521484
 0.04547119
 0.19195557
 0.33843994
 0.47912598
 0.60668945
 0.71411133
 0.79620361
 0.85021973
 0.87493896
 0.86853027
 0.82824707
 0.75225830
 0.64300537
 0.50598145
 0.34667969
 0.16784668
-0.03021240
-0.24353027
-0.46356201
-0.67840576
-0.87799072
-1.05651855
-1.21063232
-1.33666992
-1.42974854
-1.48437500
-1.49810791
-1.47155762
-1.40625000
-1.30371094
-1.16577148
-0.99639893
-0.80230713
-0.59112549
-0.37017822
-0.14465332
 0.08026123
 0.29846191
 0.50231934
 0.68359375
 0.83618164
 0.95581055
 1.04003906
 1.08734131
 1.09802246
 1.07330322
 1.01440430
 0.92346191
 0.80413818
 0.66253662
 0.50720215
 0.34545898
 0.18249512
 0.01953125
-0.13977051
-0.28991699
-0.42236328
-0.52886963
-0.60607910
-0.65368652
-0.67260742
-0.66345215
-0.62622070
-0.56274414
-0.47576904
-0.37017822
-0.24993896
-0.11932373
 0.01678467
 0.15411377
 0.28808594
 0.41412354
 0.52795410
 0.62408447
 0.69793701
 0.74676514
 0.76934814
 0.76599121
 0.73699951
 0.68298340
 0.60607910
 0.51025391
 0.40039063
 0.28167725
 0.15625000
 0.02563477
-0.10681152
-0.23590088
-0.35522461
-0.45959473
-0.54565430
-0.61218262
-0.65887451
-0.68389893
-0.68664551
-0.66802979
-0.62957764
-0.57434082
-0.50445557
-0.42297363
-0.33233643
-0.23651123
-0.13885498
-0.04241943
 0.04882813
 0.13214111
 0.20477295
 0.26428223
 0.31066895
 0.34362793
 0.36315918
 0.36895752
 0.36163330
 0.34362793
 0.31768799
 0.28625488
 0.25177002
 0.21514893
 0.17822266
 0.14343262
 0.11260986
 0.08850098
 0.07232666
 0.06530762
 0.06744385
 0.07720947
 0.09399414
 0.11688232
 0.14465332
 0.17608643
 0.20843506
 0.24017334
 0.26855469
 0.29205322
 0.30822754
 0.31524658
 0.31219482
 0.29876709
 0.27435303
 0.23803711
 0.18951416
 0.12939453
 0.05981445
-0.01647949
-0.09674072
-0.17974854
-0.26367188
-0.34545898
-0.42114258
-0.48583984
-0.53680420
-0.57159424
-0.58929443
-0.58868408
-0.56976318
-0.53253174
-0.47760010
-0.40679932
-0.32318115
-0.23010254
-0.13122559
-0.02960205
 0.07232666
 0.17150879
 0.26397705
 0.34545898
 0.41259766
 0.46295166
 0.49530029
 0.50781250
 0.49926758
 0.47058105
 0.42327881
 0.35919189
 0.28106689
 0.18981934
 0.08758545
-0.02227783
-0.13610840
-0.24963379
-0.35675049
-0.45227051
-0.53070068
-0.58868408
-0.62500000
-0.63903809
-0.62957764
-0.59600830
-0.53710938
-0.45562744
-0.35491943
-0.23925781
-0.11291504
 0.02197266
 0.16174316
 0.30151367
 0.43548584
 0.55755615
 0.66253662
 0.74645996
 0.80657959
 0.84136963
 0.84991455
 0.83190918
 0.78613281
 0.71289063
 0.61431885
 0.49560547
 0.36254883
 0.21820068
 0.06500244
-0.09552002
-0.25848389
-0.41625977
-0.56182861
-0.68969727
-0.79711914
-0.88287354
-0.94512939
-0.98205566
-0.99182129
-0.97473145
-0.93261719
-0.86700439
-0.78033447
-0.67474365
-0.55450439
-0.42388916
-0.28717041
-0.14770508
-0.00823975
 0.12817383
 0.25848389
 0.37811279
 0.48370361
 0.57250977
 0.64300537
 0.69366455
 0.72448730
 0.73577881
 0.72784424
 0.70220947
 0.66040039
 0.60455322
 0.53710938
 0.46142578
 0.38146973
 0.29937744
 0.21636963
 0.13366699
 0.05310059
-0.02197266
-0.08819580
-0.14373779
-0.18859863
-0.22338867
-0.24841309
-0.26367188
-0.27038574
-0.26885986
-0.26092529
-0.24749756
-0.22949219
-0.20812988
-0.18524170
-0.16296387
-0.14282227
-0.12634277
-0.11444092
-0.10772705
-0.10681152
-0.11108398
-0.12054443
-0.13397217
-0.15106201
-0.17028809
-0.19042969
-0.20996094
-0.22705078
-0.24017334
-0.24719238
-0.24688721
-0.23864746
-0.22247314
-0.19805908
-0.16479492
-0.12329102
-0.07385254
-0.01831055
 0.04241943
 0.10650635
 0.17242432
 0.23956299
 0.30578613
 0.37017822
 0.43029785
 0.48400879
 0.52764893
 0.55969238
 0.57861328
 0.58502197
 0.57922363
 0.56030273
 0.52734375
 0.48095703
 0.42388916
 0.35766602
 0.28320313
 0.20141602
 0.11383057
 0.02471924
-0.06286621
-0.14770508
-0.22979736
-0.30761719
-0.37841797
-0.43792725
-0.48370361
-0.51574707
-0.53558350
-0.54321289
-0.53802490
-0.51910400
-0.48675537
-0.44219971
-0.38696289
-0.32318115
-0.25360107
-0.18066406
-0.10620117
-0.03082275
 0.04455566
 0.11779785
 0.18554688
 0.24566650
 0.29754639
 0.34118652
 0.37628174
 0.40130615
 0.41534424
 0.41870117
 0.41168213
 0.39581299
 0.37200928
 0.34118652
 0.30487061
 0.26306152
 0.21667480
 0.16571045
 0.11108398
 0.05523682
 0.00000000
-0.05218506
-0.10040283
-0.14343262
-0.18127441
-0.21331787
-0.23864746
-0.25665283
-0.26763916
-0.27160645
-0.26916504
-0.26123047
-0.24932861
-0.23345947
-0.21484375
-0.19439697
-0.17333984
-0.15258789
-0.13305664
-0.11444092
-0.09765625
-0.08239746
-0.06896973
-0.05737305
-0.04730225
-0.03875732
-0.03143311
-0.02563477
-0.02075195
-0.01586914
-0.01007080
-0.00366211
 0.00366211
 0.01068115
 0.01739502
 0.02380371
 0.03051758
 0.03692627
 0.04364014
 0.04974365
 0.05493164
 0.05920410
 0.06286621
 0.06561279
 0.06744385
 0.06774902
 0.06622314
 0.06256104
 0.05676270
 0.04913330
 0.03997803
 0.03021240
 0.02014160
 0.01037598
 0.00061035
-0.00915527
-0.01922607
-0.02960205
-0.03936768
-0.04852295
-0.05706787
-0.06439209
-0.07110596
-0.07690430
-0.08209229
-0.08605957
-0.08880615
-0.09033203
-0.09063721
-0.08880615
-0.08483887
-0.07812500
-0.06805420
-0.05523682
-0.04058838
-0.02502441
-0.00885010
 0.00762939
 0.02441406
 0.04058838
 0.05584717
 0.07049561
 0.08361816
 0.09460449
 0.10345459
 0.10925293
 0.11291504
 0.11413574
 0.11322021
 0.10955811
 0.10253906
 0.09246826
 0.07934570
 0.06469727
 0.04852295
 0.03051758
 0.01068115
-0.01098633
-0.03417969
-0.05737305
-0.07965088
-0.10040283
-0.11871338
-0.13336182
-0.14343262
-0.14892578
-0.15014648
-0.14648438
-0.13732910
-0.12115479
-0.09796143
-0.06805420
-0.03295898
 0.00701904
 0.05218506
 0.10162354
 0.15289307
 0.20385742
 0.25299072
 0.30029297
 0.34484863
 0.38391113
 0.41564941
 0.43792725
 0.45013428
 0.45227051
 0.44281006
 0.42083740
 0.38665771
 0.34301758
 0.29174805
 0.23315430
 0.16693115
 0.09368896
 0.01678467
-0.06072998
-0.13732910
-0.21240234
-0.28503418
-0.35186768
-0.40924072
-0.45501709
-0.48889160
-0.51086426
-0.52124023
-0.51849365
-0.50384521
-0.47821045
-0.44311523
-0.39886475
-0.34637451
-0.28717041
-0.22399902
-0.15960693
-0.09552002
-0.03204346
 0.03021240
 0.08911133
 0.14282227
 0.19012451
 0.23101807
 0.26580811
 0.29449463
 0.31677246
 0.33203125
 0.33996582
 0.34088135
 0.33386230
 0.31951904
 0.29846191
 0.27252197
 0.24169922
 0.20629883
 0.16632080
 0.12268066
 0.07659912
 0.02929688
-0.01922607
-0.06805420
-0.11596680
-0.15991211
-0.19927979
-0.23437500
-0.26855469
-0.30181885
-0.33142090
-0.35339355
-0.36651611
-0.37170410
-0.37200928
-0.36682129
-0.35461426
-0.33264160
-0.30151367
-0.26397705
-0.22155762
-0.17333984
-0.11810303
-0.05645752
 0.00915527
 0.07690430
 0.14556885
 0.21514893
 0.28503418
 0.35278320
 0.41534424
 0.47088623
 0.51727295
 0.55419922
 0.58013916
 0.59448242
 0.59631348
 0.58471680
 0.55847168
 0.51849365
 0.46630859
 0.40435791
 0.33325195
 0.25268555
 0.16326904
 0.06744385
-0.03265381
-0.13397217
-0.23559570
-0.33508301
-0.42938232
-0.51483154
-0.58807373
-0.64910889
-0.69763184
-0.73272705
-0.75286865
-0.75653076
-0.74432373
-0.71777344
-0.67840576
-0.62622070
-0.56213379
-0.48675537
-0.40283203
-0.31280518
-0.21942139
-0.12451172
-0.02990723
 0.06286621
 0.15228271
 0.23651123
 0.31433105
 0.38299561
 0.44036865
 0.48522949
 0.51727295
 0.53680420
 0.54473877
 0.54138184
 0.52703857
 0.50262451
 0.46875000
 0.42694092
 0.37994385
 0.33050537
 0.28015137
 0.22949219
 0.17883301
 0.12847900
 0.08026123
 0.03570557
-0.00427246
-0.03967285
-0.07080078
-0.09796143
-0.12054443
-0.13854980
-0.15228271
-0.16174316
-0.16784668
-0.17089844
-0.17211914
-0.17120361
-0.16906738
-0.16540527
-0.16052246
-0.15472412
-0.14831543
-0.14129639
-0.13458252
-0.12786865
-0.12145996
-0.11566162
-0.10986328
-0.10437012
-0.09979248
-0.09582520
-0.09246826
-0.08850098
-0.08300781
-0.07598877
-0.06744385
-0.05798340
-0.04852295
-0.03784180
-0.02593994
-0.01190186
 0.00427246
 0.02197266
 0.04089355
 0.06011963
 0.07904053
 0.09643555
 0.11199951
 0.12573242
 0.13671875
 0.14434814
 0.14739990
 0.14556885
 0.13885498
 0.12725830
 0.11138916
 0.09094238
 0.06591797
 0.03631592
 0.00335693
-0.03143311
-0.06622314
-0.09948730
-0.13092041
-0.15930176
-0.18402100
-0.20446777
-0.21942139
-0.22827148
-0.23010254
-0.22521973
-0.21270752
-0.19287109
-0.16571045
-0.13244629
-0.09338379
-0.04882813
 0.00091553
 0.05401611
 0.10864258
 0.16265869
 0.21484375
 0.26519775
 0.31311035
 0.35644531
 0.39306641
 0.41992188
 0.43579102
 0.44006348
 0.43212891
 0.41229248
 0.38085938
 0.34027100
 0.29174805
 0.23437500
 0.16876221
 0.09552002
 0.01800537
-0.05981445
-0.13610840
-0.20996094
-0.28076172
-0.34606934
-0.40100098
-0.44189453
-0.46813965
-0.48004150
-0.47912598
-0.46447754
-0.43518066
-0.39154053
-0.33477783
-0.26672363
-0.18981934
-0.10620117
-0.01831055
 0.07141113
 0.16052246
 0.24688721
 0.32867432
 0.40344238
 0.46905518
 0.52307129
 0.56365967
 0.59051514
 0.60272217
 0.60150146
 0.58563232
 0.55541992
 0.51177979
 0.45715332
 0.39398193
 0.32440186
 0.24902344
 0.16845703
 0.08575439
 0.00274658
-0.07843018
-0.15838623
-0.23651123
-0.31158447
-0.37902832
-0.43579102
-0.48217773
-0.51940918
-0.54901123
-0.57067871
-0.58380127
-0.58807373
-0.58441162
-0.57373047
-0.55603027
-0.53192139
-0.50170898
-0.46661377
-0.42663574
-0.38146973
-0.33172607
-0.27954102
-0.22644043
-0.17303467
-0.11779785
-0.06011963
 0.00000000
 0.05981445
 0.11779785
 0.17242432
 0.22369385
 0.27221680
 0.31677246
 0.35736084
 0.39245605
 0.42083740
 0.44158936
 0.45379639
 0.45715332
 0.45196533
 0.43792725
 0.41503906
 0.38421631
 0.34545898
 0.30059814
 0.24993896
 0.19500732
 0.13641357
 0.07537842
 0.01373291
-0.04669189
-0.10437012
-0.15808105
-0.20660400
-0.24993896
-0.28625488
-0.31524658
-0.33538818
-0.34667969
-0.34881592
-0.34149170
-0.32531738
-0.30273438
-0.27618408
-0.24749756
-0.21789551
-0.18707275
-0.15472412
-0.12298584
-0.09368896
-0.06896973
-0.04943848
-0.03540039
-0.02746582
-0.02532959
-0.02960205
-0.03875732
-0.05249023
-0.06958008
-0.09002686
-0.11260986
-0.13610840
-0.15777588
-0.17547607
-0.18798828
-0.19470215
-0.19531250
-0.18890381
-0.17486572
-0.15319824
-0.12390137
-0.08666992
-0.04272461
 0.00732422
 0.06103516
 0.11749268
 0.17456055
 0.23132324
 0.28717041
 0.33996582
 0.38757324
 0.42724609
 0.45654297
 0.47576904
 0.48522949
 0.48522949
 0.47515869
 0.45471191
 0.42388916
 0.38482666
 0.33996582
 0.29174805
 0.24108887
 0.18859863
 0.13641357
 0.08605957
 0.03997803
-0.00061035
-0.03417969
-0.06072998
-0.07904053
-0.08972168
-0.09338379
-0.09033203
-0.08117676
-0.06683350
-0.04791260
-0.02593994
-0.00366211
 0.01708984
 0.03448486
 0.04699707
 0.05432129
 0.05584717
 0.05157471
 0.04119873
 0.02471924
 0.00152588
-0.02746582
-0.06072998
-0.09613037
-0.13244629
-0.16754150
-0.20080566
-0.22949219
-0.25268555
-0.26885986
-0.27648926
-0.27557373
-0.26458740
-0.24353027
-0.21301270
-0.17303467
-0.12420654
-0.06713867
-0.00335693
 0.06469727
 0.13366699
 0.20111084
 0.26550293
 0.32440186
 0.37506104
 0.41595459
 0.44464111
 0.46081543
 0.46356201
 0.45074463
 0.42297363
 0.38177490
 0.33020020
 0.27008057
 0.20141602
 0.12512207
 0.04394531
-0.03723145
-0.11474609
-0.18707275
-0.25390625
-0.31372070
-0.36224365
-0.39642334
-0.41534424
-0.41992188
-0.41107178
-0.38818359
-0.35217285
-0.30487061
-0.25054932
-0.19256592
-0.13244629
-0.07110596
-0.01007080
 0.04730225
 0.09796143
 0.13946533
 0.16998291
 0.18890381
 0.19531250
 0.18920898
 0.17059326
 0.14038086
 0.09857178
 0.04547119
-0.01617432
-0.08270264
-0.15167236
-0.22125244
-0.29052734
-0.35675049
-0.41625977
-0.46417236
-0.49835205
-0.51849365
-0.52520752
-0.51849365
-0.49713135
-0.46051025
-0.40985107
-0.34790039
-0.27740479
-0.20050049
-0.11871338
-0.03356934
 0.05157471
 0.13366699
 0.21057129
 0.28137207
 0.34454346
 0.39886475
 0.44158936
 0.47088623
 0.48645020
 0.48950195
 0.48156738
 0.46386719
 0.43640137
 0.40008545
 0.35736084
 0.31097412
 0.26245117
 0.21301270
 0.16357422
 0.11596680
 0.07171631
 0.03234863
-0.00213623
-0.03173828
-0.05584717
-0.07507324
-0.08911133
-0.09887695
-0.10620117
-0.11169434
-0.11718750
-0.12298584
-0.12908936
-0.13580322
-0.14312744
-0.15197754
-0.16326904
-0.17761230
-0.19378662
-0.21087646
-0.22705078
-0.24200439
-0.25543213
-0.26702881
-0.27496338
-0.27862549
-0.27679443
-0.26885986
-0.25451660
-0.23284912
-0.20294189
-0.16510010
-0.12084961
-0.07110596
-0.01708984
 0.04058838
 0.09918213
 0.15563965
 0.20721436
 0.25238037
 0.29022217
 0.32043457
 0.34149170
 0.35125732
 0.34851074
 0.33416748
 0.30944824
 0.27526855
 0.23284912
 0.18249512
 0.12603760
 0.06530762
 0.00305176
-0.05889893
-0.11749268
-0.17028809
-0.21362305
-0.24597168
-0.26641846
-0.27465820
-0.27160645
-0.25665283
-0.22918701
-0.18859863
-0.13549805
-0.07202148
-0.00213623
 0.07110596
 0.14434814
 0.21667480
 0.28564453
 0.34851074
 0.40252686
 0.44464111
 0.47393799
 0.48828125
 0.48706055
 0.46936035
 0.43670654
 0.39062500
 0.33233643
 0.26336670
 0.18463135
 0.09826660
 0.00762939
-0.08422852
-0.17517090
-0.26336670
-0.34637451
-0.41961670
-0.47851563
-0.52093506
-0.54626465
-0.55603027
-0.55114746
-0.53161621
-0.49652100
-0.44677734
-0.38421631
-0.31188965
-0.23345947
-0.15197754
-0.06988525
 0.01098633
 0.08850098
 0.16021729
 0.22308350
 0.27557373
 0.31707764
 0.34637451
 0.36254883
 0.36468506
 0.35308838
 0.32989502
 0.29785156
 0.25817871
 0.21209717
 0.15991211
 0.10375977
 0.04669189
-0.00732422
-0.05615234
-0.09765625
-0.13122559
-0.15502930
-0.16845703
-0.17059326
-0.16143799
-0.14129639
-0.11138916
-0.07354736
-0.02899170
 0.01922607
 0.06927490
 0.11901855
 0.16662598
 0.20965576
 0.24536133
 0.27160645
 0.28717041
 0.29205322
 0.28686523
 0.27160645
 0.24597168
 0.21026611
 0.16479492
 0.11199951
 0.05432129
-0.00549316
-0.06469727
-0.12115479
-0.17272949
-0.21759033
-0.25329590
-0.27832031
-0.29205322
-0.29449463
-0.28564453
-0.26489258
-0.23223877
-0.18859863
-0.13580322
-0.07629395
-0.01159668
 0.05584717
 0.12420654
 0.19012451
 0.24963379
 0.30090332
 0.34271240
 0.37414551
 0.39306641
 0.39764404
 0.38665771
 0.36132813
 0.32318115
 0.27282715
 0.21087646
 0.13885498
 0.05889893
-0.02532959
-0.11138916
-0.19744873
-0.28137207
-0.35949707
-0.42633057
-0.47851563
-0.51361084
-0.53314209
-0.53771973
-0.52734375
-0.50048828
-0.45684814
-0.39825439
-0.32806396
-0.24932861
-0.16510010
-0.07781982
 0.01007080
 0.09460449
 0.17333984
 0.24291992
 0.30120850
 0.34545898
 0.37414551
 0.38513184
 0.37872314
 0.35644531
 0.32012939
 0.27008057
 0.20660400
 0.13122559
 0.04730225
-0.04058838
-0.13000488
-0.21820068
-0.30364990
-0.38208008
-0.44860840
-0.49926758
-0.53314209
-0.54962158
-0.54931641
-0.53131104
-0.49530029
-0.44219971
-0.37445068
-0.29418945
-0.20385742
-0.10650635
-0.00518799
 0.09643555
 0.19561768
 0.28961182
 0.37628174
 0.45166016
 0.51269531
 0.55755615
 0.58593750
 0.59661865
 0.58929443
 0.56304932
 0.52032471
 0.46356201
 0.39611816
 0.31982422
 0.23498535
 0.14373779
 0.04974365
-0.04302979
-0.13122559
-0.21392822
-0.29052734
-0.35827637
-0.41351318
-0.45257568
-0.47546387
-0.48400879
-0.47973633
-0.46417236
-0.43792725
-0.40100098
-0.35614014
-0.30578613
-0.25268555
-0.19897461
-0.14556885
-0.09368896
-0.04516602
-0.00122070
 0.03631592
 0.06774902
 0.09246826
 0.11077881
 0.12268066
 0.12817383
 0.12725830
 0.12115479
 0.11077881
 0.09704590
 0.08087158
 0.06347656
 0.04577637
 0.02868652
 0.01373291
 0.00183105
-0.00671387
-0.01190186
-0.01403809
-0.01281738
-0.00915527
-0.00305176
 0.00518799
 0.01525879
 0.02624512
 0.03723145
 0.04791260
 0.05676270
 0.06439209
 0.07080078
 0.07629395
 0.08117676
 0.08575439
 0.09002686
 0.09490967
 0.10070801
 0.10894775
 0.11962891
 0.13336182
 0.14923096
 0.16723633
 0.18676758
 0.20660400
 0.22644043
 0.24505615
 0.26214600
 0.27679443
 0.28717041
 0.29266357
 0.29266357
 0.28594971
 0.27221680
 0.25085449
 0.22216797
 0.18646240
 0.14404297
 0.09552002
 0.04150391
-0.01556396
-0.07354736
-0.13092041
-0.18615723
-0.23956299
-0.28900146
-0.33081055
-0.36193848
-0.38055420
-0.38604736
-0.37872314
-0.35858154
-0.32623291
-0.28350830
-0.23193359
-0.17333984
-0.10803223
-0.03692627
 0.03753662
 0.11077881
 0.18005371
 0.24383545
 0.30151367
 0.35125732
 0.39093018
 0.41748047
 0.42968750
 0.42846680
 0.41412354
 0.38757324
 0.34912109
 0.30029297
 0.24230957
 0.17700195
 0.10559082
 0.03021240
-0.04516602
-0.11566162
-0.17883301
-0.23406982
-0.28137207
-0.32012939
-0.34667969
-0.35766602
-0.35095215
-0.32867432
-0.29449463
-0.25177002
-0.20202637
-0.14617920
-0.08575439
-0.02319336
 0.03814697
 0.09552002
 0.14678955
 0.18951416
 0.22247314
 0.24475098
 0.25573730
 0.25451660
 0.24108887
 0.21667480
 0.18188477
 0.13793945
 0.08636475
 0.02868652
-0.03143311
-0.09094238
-0.14770508
-0.20141602
-0.25207520
-0.29785156
-0.33569336
-0.36224365
-0.37689209
-0.38024902
-0.37292480
-0.35491943
-0.32623291
-0.28961182
-0.24780273
-0.20416260
-0.15930176
-0.11383057
-0.06774902
-0.02380371
 0.01586914
 0.04943848
 0.07659912
 0.09674072
 0.10925293
 0.11260986
 0.10772705
 0.09521484
 0.07720947
 0.05462646
 0.02929688
 0.00152588
-0.02624512
-0.05187988
-0.07385254
-0.09063721
-0.10101318
-0.10437012
-0.09979248
-0.08666992
-0.06500244
-0.03540039
 0.00091553
 0.04211426
 0.08575439
 0.12939453
 0.17120361
 0.20843506
 0.23986816
 0.26367188
 0.27862549
 0.28381348
 0.27862549
 0.26184082
 0.23315430
 0.19226074
 0.13977051
 0.07812500
 0.00976563
-0.06286621
-0.13854980
-0.21636963
-0.29357910
-0.36621094
-0.43060303
-0.48309326
-0.52246094
-0.54901123
-0.56213379
-0.56091309
-0.54412842
-0.51116943
-0.46325684
-0.40222168
-0.33050537
-0.25146484
-0.16754150
-0.08056641
 0.00793457
 0.09582520
 0.18096924
 0.26031494
 0.33142090
 0.39276123
 0.44281006
 0.48034668
 0.50506592
 0.51666260
 0.51635742
 0.50537109
 0.48492432
 0.45562744
 0.41992188
 0.37994385
 0.33843994
 0.29693604
 0.25634766
 0.21759033
 0.18188477
 0.15075684
 0.12542725
 0.10589600
 0.09216309
 0.08331299
 0.07843018
 0.07629395
 0.07598877
 0.07659912
 0.07720947
 0.07690430
 0.07324219
 0.06500244
 0.05157471
 0.03326416
 0.01037598
-0.01800537
-0.05310059
-0.09338379
-0.13671875
-0.18035889
-0.22369385
-0.26763916
-0.31036377
-0.34912109
-0.37902832
-0.39825439
-0.40771484
-0.40771484
-0.39764404
-0.37536621
-0.33996582
-0.29327393
-0.23925781
-0.17974854
-0.11505127
-0.04608154
 0.02593994
 0.09704590
 0.16387939
 0.22491455
 0.27862549
 0.32440186
 0.36071777
 0.38482666
 0.39489746
 0.39062500
 0.37200928
 0.34118652
 0.30029297
 0.25054932
 0.19134521
 0.12329102
 0.04913330
-0.02655029
-0.10101318
-0.17303467
-0.24291992
-0.30792236
-0.36315918
-0.40435791
-0.42968750
-0.44036865
-0.43792725
-0.42144775
-0.38970947
-0.34301758
-0.28503418
-0.22003174
-0.15075684
-0.07720947
-0.00091553
 0.07629395
 0.15075684
 0.21972656
 0.28106689
 0.33325195
 0.37475586
 0.40435791
 0.42114258
 0.42541504
 0.41687012
 0.39611816
 0.36407471
 0.32196045
 0.27191162
 0.21484375
 0.15228271
 0.08575439
 0.01708984
-0.05065918
-0.11413574
-0.17028809
-0.21820068
-0.25756836
-0.29022217
-0.31585693
-0.33233643
-0.33599854
-0.32592773
-0.30517578
-0.27770996
-0.24658203
-0.21270752
-0.17425537
-0.13214111
-0.08758545
-0.04302979
 0.00030518
 0.04180908
 0.08209229
 0.11932373
 0.15258789
 0.18096924
 0.20507813
 0.22521973
 0.24200439
 0.25451660
 0.26336670
 0.26824951
 0.26977539
 0.26855469
 0.26550293
 0.26000977
 0.25207520
 0.24230957
 0.22979736
 0.21423340
 0.19500732
 0.17211914
 0.14526367
 0.11535645
 0.08239746
 0.04516602
 0.00305176
-0.04333496
-0.09246826
-0.14373779
-0.19714355
-0.25390625
-0.31311035
-0.37170410
-0.42510986
-0.47088623
-0.50872803
-0.53955078
-0.56243896
-0.57586670
-0.57800293
-0.56701660
-0.54382324
-0.50781250
-0.45898438
-0.39764404
