# Supplementary material for: Dataset for time-lapse ultrasonic tomography of a granite slab under uniaxial compression test
Source: Data Brief. 2018 Aug 30;20:614–6. doi: 10.1016/j.dib.2018.08.151 (PMC6128094; doi:10.1016/j.dib.2018.08.151)
Supplement: Supplementary file 2 — Supplementary material [file mmc2.zip › data/Ultrasonic_Tomo_data/Stage_1_0kn/Force_0kn_10_24_32103088.txt]

SOURCE FILE NAME: D:\ct_20141122\ct201411221m100v0kn_sh_24_26_a.TDA
DATE: Saturday, November 22, 2014
TIME: 11:31:53
SAMPLE INTERVAL (Seconds):   0.0000001000
SIGNAL UNITS: volts
TIME UNITS: Seconds
DATA TYPE: WAVEFORM
NUMBER OF DATA POINTS PER WAVEFORM: 1024
CHANNEL NUMBER: 10
HIT NUMBER: 1
TIME OF TEST:  32.1030880000

-0.00457764
-0.00335693
-0.00213623
-0.00091553
 0.00061035
 0.00183105
 0.00213623
 0.00183105
 0.00122070
 0.00030518
-0.00061035
-0.00122070
-0.00122070
-0.00122070
-0.00122070
-0.00183105
-0.00244141
-0.00274658
-0.00274658
-0.00183105
-0.00091553
 0.00000000
 0.00061035
 0.00091553
 0.00091553
 0.00091553
 0.00030518
-0.00061035
-0.00152588
-0.00244141
-0.00244141
-0.00183105
-0.00091553
-0.00030518
 0.00030518
 0.00030518
 0.00000000
-0.00061035
-0.00091553
-0.00061035
 0.00000000
 0.00061035
 0.00122070
 0.00122070
 0.00091553
 0.00030518
 0.00000000
-0.00030518
-0.00030518
-0.00061035
-0.00122070
-0.00152588
-0.00122070
-0.00030518
 0.00091553
 0.00183105
 0.00183105
 0.00122070
 0.00030518
-0.00061035
-0.00091553
-0.00091553
-0.00122070
-0.00152588
-0.00244141
-0.00305176
-0.00366211
-0.00366211
-0.00305176
-0.00244141
-0.00152588
-0.00061035
 0.00030518
 0.00122070
 0.00183105
 0.00213623
 0.00152588
 0.00061035
-0.00091553
-0.00244141
-0.00305176
-0.00305176
-0.00244141
-0.00152588
-0.00152588
-0.00213623
-0.00274658
-0.00305176
-0.00305176
-0.00213623
-0.00091553
-0.00030518
-0.00030518
-0.00091553
-0.00152588
-0.00213623
-0.00213623
-0.00213623
-0.00213623
-0.00274658
-0.00366211
-0.00366211
-0.00274658
-0.00122070
 0.00030518
 0.00152588
 0.00152588
 0.00061035
-0.00030518
-0.00091553
-0.00122070
-0.00091553
-0.00030518
-0.00030518
-0.00061035
-0.00122070
-0.00152588
-0.00183105
-0.00183105
-0.00152588
-0.00091553
-0.00061035
 0.00000000
 0.00030518
 0.00091553
 0.00091553
 0.00061035
-0.00030518
-0.00183105
-0.00305176
-0.00335693
-0.00335693
-0.00274658
-0.00244141
-0.00213623
-0.00244141
-0.00244141
-0.00244141
-0.00152588
-0.00061035
 0.00030518
 0.00122070
 0.00152588
 0.00152588
 0.00122070
 0.00091553
 0.00061035
 0.00000000
-0.00091553
-0.00183105
-0.00305176
-0.00335693
-0.00274658
-0.00152588
 0.00000000
 0.00122070
 0.00152588
 0.00122070
 0.00030518
-0.00061035
-0.00152588
-0.00152588
-0.00152588
-0.00091553
-0.00122070
-0.00183105
-0.00244141
-0.00274658
-0.00244141
-0.00152588
-0.00061035
-0.00030518
 0.00000000
 0.00030518
 0.00061035
 0.00061035
 0.00000000
-0.00122070
-0.00244141
-0.00305176
-0.00305176
-0.00244141
-0.00183105
-0.00091553
-0.00061035
-0.00061035
-0.00061035
-0.00061035
-0.00030518
 0.00030518
 0.00061035
 0.00061035
 0.00030518
 0.00000000
-0.00030518
-0.00061035
-0.00091553
-0.00091553
-0.00152588
-0.00244141
-0.00305176
-0.00335693
-0.00274658
-0.00091553
 0.00091553
 0.00213623
 0.00244141
 0.00152588
 0.00091553
 0.00061035
 0.00122070
 0.00152588
 0.00152588
 0.00061035
-0.00030518
-0.00091553
-0.00152588
-0.00152588
-0.00152588
-0.00152588
-0.00122070
-0.00122070
-0.00091553
-0.00030518
 0.00091553
 0.00152588
 0.00122070
 0.00000000
-0.00183105
-0.00274658
-0.00274658
-0.00183105
-0.00061035
 0.00000000
-0.00030518
-0.00122070
-0.00152588
-0.00091553
 0.00030518
 0.00122070
 0.00183105
 0.00183105
 0.00091553
 0.00000000
-0.00061035
-0.00091553
-0.00091553
-0.00122070
-0.00213623
-0.00274658
-0.00335693
-0.00305176
-0.00183105
 0.00000000
 0.00152588
 0.00244141
 0.00213623
 0.00152588
 0.00061035
 0.00000000
-0.00030518
-0.00030518
-0.00030518
-0.00061035
-0.00122070
-0.00152588
-0.00152588
-0.00152588
-0.00152588
-0.00152588
-0.00183105
-0.00152588
-0.00091553
 0.00000000
 0.00091553
 0.00122070
 0.00061035
-0.00030518
-0.00122070
-0.00183105
-0.00183105
-0.00122070
-0.00030518
 0.00000000
 0.00000000
-0.00061035
-0.00091553
-0.00122070
-0.00091553
-0.00030518
 0.00030518
 0.00030518
 0.00000000
-0.00030518
-0.00030518
-0.00030518
-0.00030518
-0.00061035
-0.00122070
-0.00213623
-0.00274658
-0.00274658
-0.00183105
-0.00030518
 0.00152588
 0.00244141
 0.00274658
 0.00183105
 0.00091553
 0.00000000
 0.00000000
 0.00000000
 0.00000000
-0.00061035
-0.00152588
-0.00274658
-0.00305176
-0.00305176
-0.00244141
-0.00183105
-0.00122070
-0.00061035
 0.00000000
 0.00091553
 0.00152588
 0.00183105
 0.00152588
 0.00061035
-0.00091553
-0.00183105
-0.00213623
-0.00152588
-0.00061035
 0.00030518
 0.00030518
-0.00030518
-0.00091553
-0.00122070
-0.00091553
-0.00061035
-0.00061035
-0.00061035
-0.00091553
-0.00091553
-0.00122070
-0.00091553
-0.00091553
-0.00122070
-0.00152588
-0.00244141
-0.00335693
-0.00335693
-0.00244141
-0.00061035
 0.00091553
 0.00152588
 0.00091553
-0.00030518
-0.00152588
-0.00183105
-0.00152588
-0.00091553
-0.00030518
-0.00061035
-0.00122070
-0.00213623
-0.00274658
-0.00244141
-0.00183105
-0.00122070
-0.00091553
-0.00122070
-0.00091553
-0.00030518
 0.00091553
 0.00183105
 0.00152588
 0.00000000
-0.00152588
-0.00305176
-0.00366211
-0.00335693
-0.00274658
-0.00244141
-0.00244141
-0.00305176
-0.00335693
-0.00305176
-0.00213623
-0.00091553
 0.00000000
 0.00030518
 0.00000000
-0.00061035
-0.00061035
 0.00000000
 0.00030518
 0.00030518
-0.00061035
-0.00183105
-0.00305176
-0.00305176
-0.00152588
 0.00061035
 0.00213623
 0.00244141
 0.00122070
-0.00030518
-0.00152588
-0.00183105
-0.00152588
-0.00091553
-0.00091553
-0.00122070
-0.00213623
-0.00274658
-0.00274658
-0.00213623
-0.00091553
 0.00000000
 0.00030518
-0.00030518
-0.00061035
-0.00061035
 0.00030518
 0.00091553
 0.00061035
-0.00061035
-0.00244141
-0.00396729
-0.00396729
-0.00305176
-0.00122070
-0.00030518
-0.00030518
-0.00091553
-0.00183105
-0.00213623
-0.00152588
-0.00030518
 0.00061035
 0.00122070
 0.00091553
 0.00061035
 0.00030518
 0.00030518
 0.00000000
-0.00030518
-0.00091553
-0.00213623
-0.00335693
-0.00366211
-0.00305176
-0.00152588
 0.00000000
 0.00091553
 0.00091553
 0.00030518
-0.00030518
-0.00061035
 0.00000000
 0.00061035
 0.00122070
 0.00091553
 0.00000000
-0.00091553
-0.00152588
-0.00152588
-0.00091553
-0.00030518
 0.00000000
 0.00030518
 0.00061035
 0.00152588
 0.00213623
 0.00183105
 0.00061035
-0.00122070
-0.00274658
-0.00335693
-0.00244141
-0.00122070
 0.00000000
 0.00061035
 0.00061035
 0.00030518
-0.00030518
-0.00030518
 0.00030518
 0.00091553
 0.00152588
 0.00152588
 0.00061035
-0.00030518
-0.00091553
-0.00061035
 0.00000000
 0.00000000
-0.00091553
-0.00244141
-0.00305176
-0.00244141
-0.00122070
 0.00061035
 0.00213623
 0.00244141
 0.00183105
 0.00030518
-0.00061035
-0.00091553
-0.00030518
 0.00091553
 0.00122070
 0.00091553
-0.00030518
-0.00122070
-0.00152588
-0.00152588
-0.00152588
-0.00122070
-0.00122070
-0.00122070
-0.00122070
-0.00091553
-0.00030518
 0.00000000
 0.00000000
-0.00061035
-0.00183105
-0.00274658
-0.00244141
-0.00152588
-0.00030518
 0.00000000
-0.00061035
-0.00183105
-0.00244141
-0.00213623
-0.00091553
 0.00061035
 0.00152588
 0.00122070
 0.00030518
-0.00091553
-0.00152588
-0.00183105
-0.00183105
-0.00213623
-0.00274658
-0.00335693
-0.00335693
-0.00274658
-0.00122070
 0.00061035
 0.00183105
 0.00213623
 0.00183105
 0.00091553
 0.00000000
-0.00030518
-0.00030518
 0.00000000
-0.00030518
-0.00122070
-0.00244141
-0.00335693
-0.00335693
-0.00274658
-0.00183105
-0.00122070
-0.00122070
-0.00152588
-0.00122070
-0.00061035
 0.00000000
 0.00030518
-0.00030518
-0.00183105
-0.00305176
-0.00335693
-0.00274658
-0.00183105
-0.00122070
-0.00122070
-0.00213623
-0.00335693
-0.00396729
-0.00427246
-0.00366211
-0.00244141
-0.00183105
-0.00183105
-0.00244141
-0.00274658
-0.00244141
-0.00122070
-0.00030518
 0.00000000
-0.00091553
-0.00152588
-0.00183105
-0.00122070
 0.00000000
 0.00122070
 0.00152588
 0.00122070
 0.00030518
-0.00030518
-0.00030518
 0.00061035
 0.00122070
 0.00152588
 0.00122070
 0.00000000
-0.00122070
-0.00213623
-0.00244141
-0.00213623
-0.00122070
-0.00030518
 0.00000000
 0.00030518
 0.00091553
 0.00152588
 0.00183105
 0.00152588
 0.00091553
 0.00061035
 0.00030518
-0.00030518
-0.00091553
-0.00122070
-0.00061035
-0.00030518
-0.00091553
-0.00183105
-0.00213623
-0.00122070
 0.00000000
 0.00091553
 0.00091553
-0.00183105
-0.01434326
-0.04913330
-0.11322021
-0.19805908
-0.27557373
-0.31341553
-0.29876709
-0.25207520
-0.21362305
-0.21270752
-0.23864746
-0.24291992
-0.17517090
-0.03082275
 0.13244629
 0.22766113
 0.20690918
 0.10345459
 0.01434326
 0.02105713
 0.12176514
 0.23162842
 0.25695801
 0.17700195
 0.06072998
 0.00427246
 0.05004883
 0.15411377
 0.22979736
 0.22033691
 0.13854980
 0.05065918
 0.01983643
 0.06164551
 0.13854980
 0.18859863
 0.17364502
 0.10528564
 0.03631592
 0.01831055
 0.06164551
 0.12695313
 0.15808105
 0.13031006
 0.06713867
 0.01953125
 0.02105713
 0.06317139
 0.10772705
 0.11840820
 0.08850098
 0.04058838
 0.00823975
 0.01007080
 0.03997803
 0.07080078
 0.07568359
 0.04760742
 0.00610352
-0.01922607
-0.01129150
 0.01892090
 0.04302979
 0.03875732
 0.00854492
-0.02410889
-0.03631592
-0.02197266
 0.00274658
 0.01647949
 0.00885010
-0.01373291
-0.03417969
-0.03875732
-0.02563477
-0.00671387
 0.00366211
-0.00244141
-0.01922607
-0.03448486
-0.03692627
-0.02624512
-0.01251221
-0.00823975
-0.01739502
-0.03387451
-0.04608154
-0.04577637
-0.03540039
-0.02441406
-0.02288818
-0.03265381
-0.04638672
-0.05401611
-0.05065918
-0.04028320
-0.03173828
-0.03204346
-0.04089355
-0.05065918
-0.05401611
-0.04913330
-0.04058838
-0.03540039
-0.03753662
-0.04425049
-0.05065918
-0.05187988
-0.04760742
-0.04150391
-0.03845215
-0.04028320
-0.04486084
-0.04821777
-0.04821777
-0.04425049
-0.03997803
-0.03814697
-0.03997803
-0.04364014
-0.04638672
-0.04608154
-0.04302979
-0.04028320
-0.03936768
-0.04150391
-0.04425049
-0.04547119
-0.04364014
-0.04058838
-0.03784180
-0.03723145
-0.03906250
-0.04089355
-0.04119873
-0.03875732
-0.03540039
-0.03326416
-0.03295898
-0.03417969
-0.03509521
-0.03448486
-0.03204346
-0.02960205
-0.02777100
-0.02746582
-0.02746582
-0.02685547
-0.02563477
-0.02441406
-0.02349854
-0.02349854
-0.02380371
-0.02380371
-0.02349854
-0.02288818
-0.02227783
-0.02166748
-0.02105713
-0.02014160
-0.01922607
-0.01800537
-0.01678467
-0.01586914
-0.01495361
-0.01403809
-0.01312256
-0.01190186
-0.01037598
-0.00915527
-0.00823975
-0.00762939
-0.00732422
-0.00671387
-0.00579834
-0.00457764
-0.00366211
-0.00335693
-0.00366211
-0.00396729
-0.00396729
-0.00335693
-0.00274658
-0.00183105
-0.00152588
-0.00091553
 0.00000000
 0.00122070
 0.00213623
 0.00274658
 0.00274658
 0.00244141
 0.00244141
 0.00305176
 0.00396729
 0.00518799
 0.00610352
 0.00640869
 0.00701904
 0.00732422
 0.00823975
 0.00915527
 0.00976563
 0.01037598
 0.01037598
 0.01037598
 0.01068115
 0.01129150
 0.01220703
 0.01312256
 0.01373291
 0.01403809
 0.01403809
 0.01434326
 0.01464844
 0.01525879
 0.01586914
 0.01617432
 0.01617432
 0.01556396
 0.01495361
 0.01434326
 0.01403809
 0.01403809
 0.01434326
 0.01434326
 0.01464844
 0.01464844
 0.01525879
 0.01586914
 0.01678467
 0.01770020
 0.01800537
 0.01831055
 0.01831055
 0.01861572
 0.01922607
 0.02044678
 0.02136230
 0.02166748
 0.02136230
 0.02044678
 0.01953125
 0.01953125
 0.01983643
 0.02014160
 0.02044678
 0.02014160
 0.01953125
 0.01892090
 0.01861572
 0.01861572
 0.01861572
 0.01861572
 0.01831055
 0.01800537
 0.01800537
 0.01770020
 0.01800537
 0.01861572
 0.01922607
 0.01953125
 0.01922607
 0.01861572
 0.01831055
 0.01831055
 0.01861572
 0.01922607
 0.01953125
 0.01983643
 0.01953125
 0.01892090
 0.01861572
 0.01800537
 0.01831055
 0.01861572
 0.01861572
 0.01861572
 0.01861572
 0.01831055
 0.01861572
 0.01861572
 0.01831055
 0.01739502
 0.01647949
 0.01617432
 0.01617432
 0.01647949
 0.01647949
 0.01586914
 0.01464844
 0.01342773
 0.01220703
 0.01159668
 0.01159668
 0.01220703
 0.01281738
 0.01312256
 0.01342773
 0.01312256
 0.01281738
 0.01281738
 0.01312256
 0.01312256
 0.01312256
 0.01281738
 0.01251221
 0.01251221
 0.01312256
 0.01373291
 0.01434326
 0.01403809
 0.01312256
 0.01159668
 0.01068115
 0.01037598
 0.01037598
 0.01068115
 0.01037598
 0.00946045
 0.00854492
 0.00793457
 0.00793457
 0.00823975
 0.00823975
 0.00793457
 0.00762939
 0.00732422
 0.00701904
 0.00732422
 0.00701904
 0.00640869
 0.00549316
 0.00396729
 0.00305176
 0.00305176
 0.00366211
 0.00457764
 0.00549316
 0.00549316
 0.00457764
 0.00335693
 0.00274658
 0.00305176
 0.00366211
 0.00427246
 0.00396729
 0.00305176
 0.00213623
 0.00183105
 0.00213623
 0.00244141
 0.00244141
 0.00183105
 0.00061035
-0.00030518
-0.00091553
-0.00091553
-0.00030518
 0.00000000
 0.00000000
-0.00091553
-0.00244141
-0.00335693
-0.00396729
-0.00335693
-0.00244141
-0.00183105
-0.00213623
-0.00274658
-0.00366211
-0.00427246
-0.00427246
-0.00427246
-0.00427246
-0.00427246
-0.00488281
-0.00488281
-0.00457764
-0.00427246
-0.00427246
-0.00488281
-0.00610352
-0.00793457
-0.00946045
-0.01007080
-0.00915527
-0.00823975
-0.00701904
-0.00701904
-0.00762939
-0.00854492
-0.00915527
-0.00915527
-0.00885010
-0.00823975
-0.00793457
-0.00823975
-0.00915527
-0.00976563
-0.01007080
-0.01007080
-0.01007080
-0.01037598
-0.01098633
-0.01190186
-0.01251221
-0.01251221
-0.01159668
-0.01007080
-0.00946045
-0.01007080
-0.01159668
-0.01342773
-0.01434326
-0.01403809
-0.01312256
-0.01220703
-0.01159668
-0.01220703
-0.01281738
-0.01342773
-0.01342773
-0.01281738
-0.01251221
-0.01220703
-0.01251221
-0.01312256
-0.01312256
-0.01281738
-0.01251221
-0.01251221
-0.01312256
-0.01373291
-0.01434326
-0.01373291
-0.01220703
-0.01068115
-0.00946045
-0.00976563
-0.01098633
-0.01220703
-0.01312256
-0.01312256
-0.01220703
-0.01129150
-0.01098633
-0.01129150
-0.01159668
-0.01220703
-0.01220703
-0.01220703
-0.01281738
-0.01373291
-0.01495361
-0.01556396
-0.01495361
-0.01342773
-0.01159668
-0.01068115
-0.01068115
-0.01190186
-0.01312256
-0.01434326
-0.01464844
-0.01434326
-0.01373291
-0.01342773
-0.01464844
-0.01647949
-0.01861572
-0.02044678
-0.02197266
-0.02319336
-0.02502441
-0.02716064
-0.02960205
-0.03204346
-0.03387451
-0.03570557
-0.03784180
-0.03997803
-0.04211426
-0.04394531
-0.04425049
-0.04272461
-0.03875732
-0.03356934
-0.02716064
-0.02075195
-0.01373291
-0.00579834
 0.00396729
 0.01556396
 0.02899170
 0.04272461
 0.05645752
 0.06988525
 0.08300781
 0.09582520
 0.10833740
 0.11932373
 0.12817383
 0.13397217
 0.13671875
 0.13702393
 0.13488770
 0.13122559
 0.12451172
 0.11352539
 0.09826660
 0.07843018
 0.05554199
 0.03143311
 0.00732422
-0.01647949
-0.04028320
-0.06469727
-0.08941650
-0.11383057
-0.13641357
-0.15625000
-0.17272949
-0.18524170
-0.19470215
-0.20111084
-0.20385742
-0.20355225
-0.19927979
-0.19195557
-0.18218994
-0.17028809
-0.15655518
-0.14099121
-0.12298584
-0.10284424
-0.08117676
-0.05920410
-0.03814697
-0.01892090
-0.00091553
 0.01617432
 0.03295898
 0.04974365
 0.06500244
 0.07812500
 0.08880615
 0.09643555
 0.10223389
 0.10650635
 0.10955811
 0.11047363
 0.10955811
 0.10650635
 0.10192871
 0.09735107
 0.09307861
 0.08880615
 0.08422852
 0.07812500
 0.07049561
 0.06225586
 0.05401611
 0.04699707
 0.04150391
 0.03753662
 0.03479004
 0.03234863
 0.02960205
 0.02685547
 0.02441406
 0.02258301
 0.02136230
 0.02044678
 0.01892090
 0.01586914
 0.01190186
 0.00732422
 0.00183105
-0.00457764
-0.01281738
-0.02349854
-0.03570557
-0.04852295
-0.06134033
-0.07354736
-0.08544922
-0.09735107
-0.10986328
-0.12268066
-0.13458252
-0.14465332
-0.15167236
-0.15502930
-0.15502930
-0.15228271
-0.14617920
-0.13641357
-0.12268066
-0.10437012
-0.08209229
-0.05645752
-0.02746582
 0.00396729
 0.03753662
 0.07293701
 0.10986328
 0.14801025
 0.18524170
 0.21942139
 0.24841309
 0.27252197
 0.29266357
 0.30914307
 0.32073975
 0.32501221
 0.32165527
 0.31005859
 0.29205322
 0.26763916
 0.23620605
 0.19775391
 0.15380859
 0.10498047
 0.05249023
-0.00274658
-0.05889893
-0.11413574
-0.16693115
-0.21759033
-0.26641846
-0.31280518
-0.35339355
-0.38513184
-0.40588379
-0.41625977
-0.41839600
-0.41381836
-0.40283203
-0.38452148
-0.35797119
-0.32409668
-0.28503418
-0.24353027
-0.20050049
-0.15625000
-0.11016846
-0.06286621
-0.01586914
 0.02929688
 0.07263184
 0.11413574
 0.15350342
 0.19042969
 0.22338867
 0.25299072
 0.27954102
 0.30395508
 0.32440186
 0.33966064
 0.34942627
 0.35461426
 0.35552979
 0.35186768
 0.34362793
 0.32989502
 0.31158447
 0.28808594
 0.25909424
 0.22369385
 0.18249512
 0.13702393
 0.08758545
 0.03509521
-0.02014160
-0.07598877
-0.13031006
-0.18188477
-0.23101807
-0.27801514
-0.32043457
-0.35461426
-0.37780762
-0.38940430
-0.39062500
-0.38085938
-0.35919189
-0.32531738
-0.28228760
-0.23284912
-0.17852783
-0.11871338
-0.05249023
 0.01831055
 0.09002686
 0.15838623
 0.22186279
 0.28015137
 0.33172607
 0.37506104
 0.40740967
 0.42785645
 0.43640137
 0.43243408
 0.41595459
 0.38787842
 0.34942627
 0.30273438
 0.24902344
 0.18859863
 0.12176514
 0.05035400
-0.02136230
-0.08941650
-0.15075684
-0.20416260
-0.25024414
-0.28930664
-0.32043457
-0.34118652
-0.34790039
-0.33905029
-0.31707764
-0.28656006
-0.25115967
-0.21270752
-0.17181396
-0.12847900
-0.08483887
-0.04394531
-0.00793457
 0.02197266
 0.04455566
 0.05981445
 0.06652832
 0.06469727
 0.05462646
 0.03692627
 0.01251221
-0.01739502
-0.05065918
-0.08514404
-0.11779785
-0.14678955
-0.17028809
-0.18707275
-0.19653320
-0.19683838
-0.18768311
-0.16815186
-0.13885498
-0.10040283
-0.05401611
-0.00122070
 0.05615234
 0.11566162
 0.17456055
 0.23132324
 0.28381348
 0.32958984
 0.36651611
 0.39306641
 0.40863037
 0.41290283
 0.40527344
 0.38543701
 0.35339355
 0.31097412
 0.26092529
 0.20385742
 0.14068604
 0.07232666
 0.00152588
-0.06683350
-0.13061523
-0.18920898
-0.24383545
-0.29357910
-0.33477783
-0.36376953
-0.38085938
-0.38726807
-0.38482666
-0.37261963
-0.34973145
-0.31738281
-0.27984619
-0.24108887
-0.20294189
-0.16418457
-0.12420654
-0.08331299
-0.04394531
-0.00762939
 0.02532959
 0.05493164
 0.08056641
 0.10284424
 0.12145996
 0.13824463
 0.15380859
 0.16845703
 0.18188477
 0.19439697
 0.20721436
 0.22125244
 0.23651123
 0.25146484
 0.26580811
 0.27862549
 0.29022217
 0.30029297
 0.30853271
 0.31372070
 0.31524658
 0.31158447
 0.30090332
 0.28259277
 0.25695801
 0.22338867
 0.18157959
 0.13092041
 0.07232666
 0.00823975
-0.05920410
-0.12878418
-0.20050049
-0.27343750
-0.34484863
-0.40985107
-0.46478271
-0.50842285
-0.53924561
-0.55755615
-0.56213379
-0.55297852
-0.53131104
-0.49804688
-0.45379639
-0.39886475
-0.33508301
-0.26611328
-0.19592285
-0.12725830
-0.06225586
-0.00183105
 0.05126953
 0.09429932
 0.12542725
 0.14404297
 0.14984131
 0.14282227
 0.12359619
 0.09307861
 0.05401611
 0.00976563
-0.03753662
-0.08453369
-0.12878418
-0.16662598
-0.19500732
-0.21087646
-0.21179199
-0.19592285
-0.16143799
-0.10833740
-0.03753662
 0.05004883
 0.15289307
 0.26916504
 0.39672852
 0.53161621
 0.66864014
 0.80230713
 0.92773438
 1.04156494
 1.13952637
 1.21826172
 1.27258301
 1.29913330
 1.29608154
 1.26403809
 1.20269775
 1.11114502
 0.98876953
 0.83831787
 0.66528320
 0.47607422
 0.27374268
 0.05828857
-0.16815186
-0.39978027
-0.62622070
-0.83862305
-1.03210449
-1.20483398
-1.35345459
-1.47399902
-1.56219482
-1.61560059
-1.63482666
-1.62109375
-1.57470703
-1.49688721
-1.39038086
-1.25946045
-1.10900879
-0.94329834
-0.76721191
-0.58654785
-0.40771484
-0.23620605
-0.07629395
 0.06958008
 0.19744873
 0.30456543
 0.38757324
 0.44616699
 0.48095703
 0.49346924
 0.48522949
 0.45837402
 0.41656494
 0.36499023
 0.30822754
 0.25054932
 0.19409180
 0.14251709
 0.09918213
 0.06835938
 0.05310059
 0.05584717
 0.07720947
 0.11627197
 0.17150879
 0.24139404
 0.32409668
 0.41748047
 0.51727295
 0.61828613
 0.71624756
 0.80657959
 0.88500977
 0.94635010
 0.98693848
 1.00311279
 0.99456787
 0.95977783
 0.89782715
 0.80688477
 0.68817139
 0.54656982
 0.38757324
 0.21484375
 0.02838135
-0.17059326
-0.37689209
-0.58105469
-0.77392578
-0.94909668
-1.10260010
-1.23138428
-1.33117676
-1.39862061
-1.43096924
-1.42852783
-1.39190674
-1.32141113
-1.21826172
-1.08489990
-0.92620850
-0.74798584
-0.55725098
-0.36010742
-0.16204834
 0.03234863
 0.21789551
 0.39031982
 0.54321289
 0.67169189
 0.77148438
 0.84136963
 0.88134766
 0.89172363
 0.87249756
 0.82427979
 0.74890137
 0.65032959
 0.53466797
 0.40863037
 0.27679443
 0.14312744
 0.00885010
-0.12268066
-0.24627686
-0.35430908
-0.44006348
-0.49896240
-0.53131104
-0.53802490
-0.52001953
-0.47729492
-0.41046143
-0.32196045
-0.21667480
-0.09979248
 0.02441406
 0.15197754
 0.27801514
 0.39794922
 0.50720215
 0.60150146
 0.67626953
 0.72845459
 0.75500488
 0.75561523
 0.72998047
 0.67901611
 0.60424805
 0.50903320
 0.39764404
 0.27465820
 0.14190674
 0.00061035
-0.14709473
-0.29510498
-0.43579102
-0.56152344
-0.66894531
-0.75683594
-0.82305908
-0.86578369
-0.88226318
-0.87249756
-0.83831787
-0.78155518
-0.70404053
-0.60699463
-0.49316406
-0.36712646
-0.23406982
-0.09857178
 0.03570557
 0.16479492
 0.28594971
 0.39581299
 0.49224854
 0.57342529
 0.63659668
 0.68084717
 0.70587158
 0.71319580
 0.70526123
 0.68420410
 0.65246582
 0.61126709
 0.56304932
 0.51025391
 0.45593262
 0.40313721
 0.35491943
 0.31250000
 0.27709961
 0.24810791
 0.22521973
 0.20751953
 0.19531250
 0.18859863
 0.18676758
 0.18768311
 0.18920898
 0.18890381
 0.18524170
 0.17791748
 0.16693115
 0.15136719
 0.13000488
 0.10223389
 0.06896973
 0.03112793
-0.00976563
-0.05340576
-0.09735107
-0.14068604
-0.18157959
-0.22094727
-0.25970459
-0.29785156
-0.33355713
-0.36437988
-0.38909912
-0.40954590
-0.42846680
-0.44769287
-0.46630859
-0.48461914
-0.50292969
-0.52246094
-0.54473877
-0.56976318
-0.59692383
-0.62561035
-0.65490723
-0.68389893
-0.71166992
-0.73760986
-0.76049805
-0.77941895
-0.79254150
-0.79772949
-0.79254150
-0.77514648
-0.74554443
-0.70281982
-0.64666748
-0.57586670
-0.48919678
-0.38696289
-0.26977539
-0.14038086
-0.00030518
 0.14862061
 0.30609131
 0.46997070
 0.63751221
 0.80413818
 0.96618652
 1.12030029
 1.26373291
 1.39373779
 1.50695801
 1.60034180
 1.67175293
 1.71936035
 1.73950195
 1.72882080
 1.68609619
 1.61254883
 1.51031494
 1.38031006
 1.22161865
 1.03607178
 0.82885742
 0.60791016
 0.37841797
 0.14221191
-0.09948730
-0.34179688
-0.57586670
-0.79254150
-0.98541260
-1.15203857
-1.29028320
-1.39709473
-1.46972656
-1.50695801
-1.50970459
-1.48010254
-1.41967773
-1.32904053
-1.21154785
-1.07116699
-0.91308594
-0.74340820
-0.56701660
-0.39031982
-0.21942139
-0.05920410
 0.08544922
 0.21148682
 0.31433105
 0.38909912
 0.43151855
 0.44006348
 0.41564941
 0.36132813
 0.27923584
 0.17089844
 0.03662109
-0.12115479
-0.29632568
-0.47943115
-0.66070557
-0.83282471
-0.99060059
-1.13098145
-1.24908447
-1.33819580
-1.39251709
-1.40930176
-1.38732910
-1.32690430
-1.22772217
-1.09008789
-0.91644287
-0.71228027
-0.48370361
-0.23559570
 0.02746582
 0.29968262
 0.57373047
 0.84014893
 1.09130859
 1.32080078
 1.52343750
 1.69342041
 1.82525635
 1.91589355
 1.96380615
 1.96990967
 1.93511963
 1.86035156
 1.74957275
 1.60675049
 1.43707275
 1.24542236
 1.03637695
 0.81756592
 0.59936523
 0.39093018
 0.19622803
 0.01586914
-0.14953613
-0.29418945
-0.40832520
-0.48614502
-0.52673340
-0.53375244
-0.51055908
-0.45837402
-0.37841797
-0.27587891
-0.15747070
-0.03051758
 0.09918213
 0.22644043
 0.34454346
 0.44708252
 0.52917480
 0.58685303
 0.61614990
 0.61370850
 0.57678223
 0.50720215
 0.40985107
 0.28869629
 0.14465332
-0.02227783
-0.20874023
-0.40710449
-0.60668945
-0.79895020
-0.97778320
-1.13952637
-1.27960205
-1.39373779
-1.47766113
-1.52984619
-1.54876709
-1.53350830
-1.48376465
-1.40136719
-1.29028320
-1.15570068
-1.00250244
-0.83557129
-0.66009521
-0.48126221
-0.30578613
-0.13916016
 0.01373291
 0.14831543
 0.26123047
 0.35095215
 0.41564941
 0.45471191
 0.46813965
 0.45715332
 0.42572021
 0.37811279
 0.31951904
 0.25421143
 0.18554688
 0.11657715
 0.05218506
-0.00305176
-0.04486084
-0.06896973
-0.07263184
-0.05432129
-0.01434326
 0.04638672
 0.12603760
 0.22338867
 0.33660889
 0.46203613
 0.59539795
 0.73028564
 0.86151123
 0.98388672
 1.09436035
 1.18835449
 1.26220703
 1.31195068
 1.33483887
 1.32904053
 1.29486084
 1.23321533
 1.14624023
 1.03607178
 0.90698242
 0.76293945
 0.61035156
 0.45471191
 0.30090332
 0.15319824
 0.01525879
-0.10955811
-0.21667480
-0.30242920
-0.36254883
-0.39428711
-0.39733887
-0.37322998
-0.32592773
-0.26062012
-0.18218994
-0.09490967
-0.00396729
 0.08544922
 0.16632080
 0.23193359
 0.27648926
 0.29479980
 0.28411865
 0.24200439
 0.16571045
 0.05401611
-0.09338379
-0.27374268
-0.47973633
-0.70312500
-0.93719482
-1.17584229
-1.41235352
-1.63757324
-1.84112549
-2.01385498
-2.14996338
-2.24456787
-2.29248047
-2.28820801
-2.22930908
-2.11700439
-1.95434570
-1.74407959
-1.49078369
-1.20117188
-0.88470459
-0.55236816
-0.21179199
 0.13061523
 0.46539307
 0.78033447
 1.06231689
 1.30249023
 1.49658203
 1.64154053
 1.73339844
 1.76818848
 1.74652100
 1.67236328
 1.54998779
 1.38275146
 1.17553711
 0.93872070
 0.68634033
 0.42999268
 0.17486572
-0.07598877
-0.31433105
-0.52581787
-0.69519043
-0.81390381
-0.88195801
-0.89996338
-0.86547852
-0.77545166
-0.63140869
-0.44097900
-0.21301270
 0.04699707
 0.33477783
 0.64056396
 0.95031738
 1.24847412
 1.52374268
 1.76879883
 1.97601318
 2.13562012
 2.23785400
 2.27813721
 2.25585938
 2.17163086
 2.02423096
 1.81335449
 1.54479980
 1.23046875
 0.88256836
 0.50994873
 0.11901855
-0.28289795
-0.68267822
-1.06445313
-1.41326904
-1.71813965
-1.97204590
-2.16949463
-2.30438232
-2.37182617
-2.37060547
-2.30346680
-2.17559814
-1.99249268
-1.75933838
-1.48376465
-1.17675781
-0.85266113
-0.52398682
-0.19927979
 0.11474609
 0.40954590
 0.67199707
 0.88867188
 1.05072021
 1.15631104
 1.20513916
 1.19537354
 1.12457275
 0.99487305
 0.81481934
 0.59417725
 0.33843994
 0.05096436
-0.26336670
-0.59020996
-0.91033936
-1.20758057
-1.47186279
-1.69708252
-1.87622070
-1.99890137
-2.05749512
-2.04833984
-1.97174072
-1.83074951
-1.62689209
-1.36474609
-1.05194092
-0.70007324
-0.31982422
 0.07873535
 0.48461914
 0.88439941
 1.26251221
 1.60430908
 1.89910889
 2.14019775
 2.32177734
 2.43774414
 2.48352051
 2.45910645
 2.36785889
 2.21618652
 2.00927734
 1.75262451
 1.45568848
 1.13311768
 0.80169678
 0.47393799
 0.15716553
-0.14404297
-0.42022705
-0.65826416
-0.84472656
-0.97320557
-1.04248047
-1.05499268
-1.01196289
-0.91552734
-0.77148438
-0.58898926
-0.37719727
-0.14434814
 0.10223389
 0.35308838
 0.59570313
 0.81756592
 1.00799561
 1.15997314
 1.26922607
 1.33239746
 1.34552002
 1.30462646
 1.20849609
 1.05926514
 0.86486816
 0.63354492
 0.37231445
 0.08514404
-0.22430420
-0.54687500
-0.87005615
-1.17889404
-1.46331787
-1.71661377
-1.93359375
-2.10754395
-2.23266602
-2.30560303
-2.32604980
-2.29614258
-2.21740723
-2.09228516
-1.92535400
-1.72393799
-1.49475098
-1.24450684
-0.97930908
-0.70800781
-0.44006348
-0.18371582
 0.05615234
 0.27557373
 0.47058105
 0.63598633
 0.76812744
 0.86547852
 0.92834473
 0.95794678
 0.95581055
 0.92529297
 0.87066650
 0.79772949
 0.71075439
 0.61431885
 0.51422119
 0.41656494
 0.32775879
 0.25207520
 0.19134521
 0.14678955
 0.12115479
 0.11535645
 0.12969971
 0.16204834
 0.21087646
 0.27435303
 0.35003662
 0.43365479
 0.51940918
 0.60180664
 0.67596436
 0.73913574
 0.78826904
 0.82031250
 0.83282471
 0.82519531
 0.79803467
 0.75195313
 0.68878174
 0.60974121
 0.51940918
 0.42266846
 0.32379150
 0.22613525
 0.13122559
 0.04333496
-0.03326416
-0.09368896
-0.13549805
-0.15869141
-0.16326904
-0.14923096
-0.11688232
-0.06683350
-0.00335693
 0.07019043
 0.14892578
 0.22857666
 0.30517578
 0.37414551
 0.43090820
 0.47180176
 0.49285889
 0.49133301
 0.46478271
 0.41198730
 0.33538818
 0.23620605
 0.11505127
-0.02868652
-0.19409180
-0.37658691
-0.56884766
-0.76324463
-0.95397949
-1.13616943
-1.30493164
-1.45538330
-1.58172607
-1.67999268
-1.74713135
-1.77947998
-1.77337646
-1.72698975
-1.64062500
-1.51702881
-1.35925293
-1.17004395
-0.95428467
-0.71746826
-0.46752930
-0.21118164
 0.04577637
 0.29815674
 0.53955078
 0.76263428
 0.95977783
 1.12670898
 1.26007080
 1.35772705
 1.41754150
 1.43829346
 1.42120361
 1.36901855
 1.28601074
 1.17553711
 1.03942871
 0.88256836
 0.71105957
 0.53405762
 0.35919189
 0.19134521
 0.03234863
-0.11566162
-0.24871826
-0.35858154
-0.43884277
-0.48553467
-0.49896240
-0.48126221
-0.43395996
-0.35949707
-0.26123047
-0.14343262
-0.00976563
 0.13702393
 0.29357910
 0.45318604
 0.60821533
 0.75164795
 0.87890625
 0.98785400
 1.07421875
 1.13403320
 1.16302490
 1.15966797
 1.12396240
 1.05529785
 0.95245361
 0.81726074
 0.65551758
 0.47271729
 0.27191162
 0.05371094
-0.17974854
-0.42022705
-0.65551758
-0.87585449
-1.07635498
-1.25457764
-1.40716553
-1.52832031
-1.61132813
-1.65466309
-1.65893555
-1.62628174
-1.55792236
-1.45568848
-1.32263184
-1.16363525
-0.98297119
-0.78582764
-0.57800293
-0.36804199
-0.16296387
 0.03234863
 0.21514893
 0.38238525
 0.52734375
 0.64270020
 0.72418213
 0.77117920
 0.78552246
 0.76721191
 0.71594238
 0.63354492
 0.52520752
 0.39764404
 0.25390625
 0.09521484
-0.07781982
-0.25939941
-0.44036865
-0.61157227
-0.76721191
-0.90484619
-1.02233887
-1.11572266
-1.18072510
-1.21490479
-1.21795654
-1.19018555
-1.13220215
-1.04339600
-0.92498779
-0.77911377
-0.61035156
-0.42358398
-0.22460938
-0.01770020
 0.19256592
 0.40252686
 0.60729980
 0.80139160
 0.97869873
 1.13464355
 1.26617432
 1.37084961
 1.44683838
 1.49383545
 1.51245117
 1.50451660
 1.47155762
 1.41448975
 1.33453369
 1.23535156
 1.12243652
 1.00128174
 0.87554932
 0.74645996
 0.61676025
 0.49163818
 0.37597656
 0.27282715
 0.18157959
 0.10070801
 0.03051758
-0.02777100
-0.07354736
-0.10955811
-0.13885498
-0.16326904
-0.18341064
-0.20233154
-0.22369385
-0.25360107
-0.29327393
-0.34179688
-0.39611816
-0.45501709
-0.51910400
-0.58929443
-0.66375732
-0.73822021
-0.80871582
-0.87158203
-0.92437744
-0.96557617
-0.99304199
-1.00555420
-1.00158691
-0.97991943
-0.93963623
-0.88104248
-0.80566406
-0.71655273
-0.61676025
-0.50903320
-0.39672852
-0.28198242
-0.16876221
-0.06042480
 0.03997803
 0.12817383
 0.20172119
 0.25787354
 0.29663086
 0.31799316
 0.32226563
 0.31036377
 0.28320313
 0.24200439
 0.19012451
 0.13092041
 0.06958008
 0.01068115
-0.04119873
-0.08331299
-0.11291504
-0.12664795
-0.12115479
-0.09399414
-0.04425049
 0.02655029
 0.11688232
 0.22552490
 0.35064697
 0.48980713
 0.63781738
 0.78948975
 0.94024658
 1.08551025
 1.22009277
 1.33911133
 1.43798828
 1.51306152
 1.56127930
 1.57897949
 1.56311035
 1.51397705
 1.43310547
 1.32293701
 1.18438721
 1.01898193
 0.83129883
 0.62896729
 0.41961670
 0.20782471
-0.00549316
-0.21697998
-0.41992188
-0.60516357
-0.76477051
-0.89508057
-0.99609375
-1.06781006
-1.10809326
-1.11663818
-1.09436035
-1.04553223
-0.97564697
-0.88836670
-0.78735352
-0.67626953
-0.55999756
-0.44525146
-0.33752441
-0.24169922
-0.16143799
-0.10040283
-0.06042480
-0.04241943
-0.04608154
-0.07049561
-0.11627197
-0.18218994
-0.26672363
-0.36468506
-0.47027588
-0.57739258
-0.68084717
-0.77728271
-0.86273193
-0.93231201
-0.98205566
-1.00891113
-1.01104736
-0.98724365
-0.93719482
-0.85998535
-0.75561523
-0.62622070
-0.47454834
-0.30456543
-0.12115479
 0.07141113
 0.26855469
 0.46600342
 0.65795898
 0.83770752
 0.99914551
 1.13586426
 1.24481201
 1.32293701
 1.36810303
 1.37878418
 1.35559082
 1.30065918
 1.21704102
 1.10687256
 0.97290039
 0.82061768
 0.65856934
 0.49652100
 0.34027100
 0.19348145
 0.05889893
-0.05828857
-0.15228271
-0.21820068
-0.25482178
-0.26123047
-0.23834229
-0.18707275
-0.11108398
-0.01525879
 0.09521484
 0.21423340
 0.33599854
 0.45257568
 0.55603027
 0.63934326
 0.69702148
 0.72448730
 0.71624756
 0.66986084
 0.58532715
 0.46691895
 0.31677246
 0.13549805
-0.07690430
-0.31585693
-0.57006836
-0.82794189
-1.07910156
-1.31774902
-1.53747559
-1.73095703
-1.88842773
-2.00347900
-2.07183838
-2.09259033
-2.06390381
-1.98455811
-1.85516357
-1.67938232
-1.46270752
-1.21276855
-0.93750000
-0.64636230
-0.34820557
-0.05218506
 0.23437500
 0.50323486
 0.74554443
 0.95123291
 1.11206055
 1.22344971
 1.28417969
 1.29638672
 1.26037598
 1.17736816
 1.04980469
 0.88439941
 0.69183350
 0.48278809
 0.26458740
 0.04089355
-0.18341064
-0.39764404
-0.58837891
-0.74249268
-0.85357666
-0.92041016
-0.94268799
-0.91766357
-0.84411621
-0.72265625
-0.55908203
-0.36071777
-0.13305664
 0.11901855
 0.38909912
 0.66650391
 0.93780518
 1.19079590
 1.41754150
 1.61193848
 1.76849365
 1.87957764
 1.93908691
 1.94366455
 1.89514160
 1.79595947
 1.64794922
 1.45385742
 1.22009277
 0.95733643
 0.67657471
 0.38635254
 0.09155273
-0.20141602
-0.48278809
-0.73852539
-0.95672607
-1.13098145
-1.25885010
-1.34033203
-1.37329102
-1.35620117
-1.29150391
-1.18469238
-1.04278564
-0.87310791
-0.68298340
-0.48187256
-0.27984619
-0.08666992
 0.09033203
 0.24475098
 0.37048340
 0.46142578
 0.51116943
 0.51818848
 0.48431396
 0.41290283
 0.30761719
 0.16998291
 0.00152588
-0.19256592
-0.40252686
-0.61676025
-0.82366943
-1.01501465
-1.18560791
-1.32873535
-1.43798828
-1.50665283
-1.53045654
-1.50848389
-1.44073486
-1.32720947
-1.16882324
-0.96893311
-0.73394775
-0.47210693
-0.19104004
 0.10284424
 0.40191650
 0.69793701
 0.97961426
 1.23657227
 1.46118164
 1.64764404
 1.79199219
 1.89025879
 1.93725586
 1.93084717
 1.87286377
 1.76849365
 1.62139893
 1.43524170
 1.21520996
 0.97045898
 0.71319580
 0.45349121
 0.19714355
-0.05218506
-0.28961182
-0.50354004
-0.68237305
-0.81726074
-0.90637207
-0.95153809
-0.95275879
-0.91094971
-0.82733154
-0.70678711
-0.55755615
-0.38574219
-0.19805908
-0.00030518
 0.19958496
 0.39337158
 0.57220459
 0.72845459
 0.85540771
 0.94818115
 1.00433350
 1.02264404
 1.00158691
 0.93994141
 0.83862305
 0.70312500
 0.54077148
 0.35766602
 0.15533447
-0.06500244
-0.29907227
-0.53527832
-0.76080322
-0.96588135
-1.14562988
-1.29760742
-1.41845703
-1.50360107
-1.54876709
-1.55303955
-1.51763916
-1.44439697
-1.33514404
-1.19293213
-1.02233887
-0.82977295
-0.62225342
-0.40618896
-0.18737793
 0.02868652
 0.23559570
 0.42846680
 0.60180664
 0.75042725
 0.86822510
 0.95245361
 1.00097656
 1.01409912
 0.99121094
 0.93200684
 0.83801270
 0.71350098
 0.56671143
 0.40435791
 0.23010254
 0.04516602
-0.14739990
-0.33905029
-0.51910400
-0.67718506
-0.80780029
-0.90942383
-0.98052979
-1.01867676
-1.02142334
-0.98724365
-0.91705322
-0.81359863
-0.68084717
-0.52368164
-0.34729004
-0.15686035
 0.04364014
 0.24963379
 0.45684814
 0.65734863
 0.84350586
 1.00799561
 1.14654541
 1.25732422
 1.33819580
 1.38641357
 1.39984131
 1.37847900
 1.32385254
 1.23931885
 1.12762451
 0.99090576
 0.83374023
 0.66253662
 0.48431396
 0.30578613
 0.13000488
-0.04119873
-0.20416260
-0.35217285
-0.47821045
-0.57800293
-0.65063477
-0.69732666
-0.71746826
-0.71136475
-0.67932129
-0.62500000
-0.55297852
-0.46752930
-0.37322998
-0.27404785
-0.17608643
-0.08422852
-0.00335693
 0.06195068
 0.10864258
 0.13214111
 0.13092041
 0.10498047
 0.05523682
-0.01708984
-0.11230469
-0.22888184
-0.36224365
-0.50445557
-0.64727783
-0.78430176
-0.91033936
-1.02203369
-1.11450195
-1.18316650
-1.22406006
-1.23443604
-1.21307373
-1.15966797
-1.07513428
-0.96008301
-0.81726074
-0.65063477
-0.46630859
-0.26947021
-0.06591797
 0.13946533
 0.34179688
 0.53436279
 0.71044922
 0.86364746
 0.99060059
 1.08764648
 1.15234375
 1.18194580
 1.17645264
 1.13861084
 1.07147217
 0.97900391
 0.86425781
 0.73211670
 0.58959961
 0.44464111
 0.30303955
 0.16784668
 0.04150391
-0.07080078
-0.16265869
-0.22949219
-0.27008057
-0.28533936
-0.27587891
-0.24078369
-0.18035889
-0.09704590
 0.00457764
 0.11871338
 0.24139404
 0.36895752
 0.49652100
 0.61828613
 0.72845459
 0.82122803
 0.89233398
 0.93780518
 0.95642090
 0.94696045
 0.91003418
 0.84503174
 0.75164795
 0.63323975
 0.49499512
 0.34332275
 0.18096924
 0.00885010
-0.17150879
-0.35522461
-0.53314209
-0.69763184
-0.84381104
-0.96923828
-1.07238770
-1.15020752
-1.20117188
-1.22497559
-1.22406006
-1.19903564
-1.15081787
-1.08062744
-0.99121094
-0.88775635
-0.77545166
-0.65795898
-0.53894043
-0.42236328
-0.31250000
-0.21392822
-0.12878418
-0.05889893
-0.00488281
 0.03295898
 0.05523682
 0.06378174
 0.06011963
 0.04638672
 0.02380371
-0.00549316
-0.03875732
-0.07171631
-0.10040283
-0.12176514
-0.13488770
-0.13824463
-0.13183594
-0.11444092
-0.08483887
-0.04272461
 0.01098633
 0.07507324
 0.14739990
 0.22613525
 0.31005859
 0.39611816
 0.48248291
 0.56518555
 0.64056396
 0.70556641
 0.75714111
 0.79437256
 0.81665039
 0.82458496
 0.81817627
 0.79772949
 0.76354980
 0.71624756
 0.65734863
 0.58990479
 0.51727295
 0.44311523
 0.37078857
 0.30242920
 0.23834229
 0.17944336
 0.12695313
 0.08270264
 0.04821777
 0.02410889
 0.01037598
 0.00518799
 0.00701904
 0.01495361
 0.02838135
 0.04577637
 0.06469727
 0.08148193
 0.09338379
 0.09826660
 0.09521484
 0.08392334
 0.06286621
 0.03234863
-0.00732422
-0.05523682
-0.11047363
-0.17333984
-0.24291992
-0.31707764
-0.39031982
-0.45928955
-0.52215576
-0.57861328
-0.62835693
-0.66925049
-0.69915771
-0.71716309
-0.72357178
-0.71899414
-0.70373535
-0.67749023
-0.63995361
-0.59295654
-0.53802490
-0.47607422
-0.40863037
-0.33782959
-0.26702881
-0.19836426
-0.13305664
-0.07080078
-0.01220703
 0.04058838
 0.08544922
 0.12207031
 0.15045166
 0.17211914
 0.18768311
 0.19744873
 0.20172119
 0.20111084
 0.19744873
 0.19226074
 0.18676758
 0.18157959
 0.17730713
 0.17364502
 0.17059326
 0.16845703
 0.16784668
 0.16906738
 0.17333984
 0.18005371
 0.18798828
 0.19653320
 0.20416260
 0.21118164
 0.21728516
 0.22277832
 0.22705078
 0.22949219
 0.22888184
 0.22521973
 0.21820068
 0.20843506
 0.19683838
 0.18310547
 0.16784668
 0.15228271
 0.13763428
 0.12573242
 0.11810303
 0.11566162
 0.11962891
 0.12908936
 0.14434814
 0.16510010
 0.19012451
 0.21911621
 0.25054932
 0.28289795
 0.31433105
 0.34271240
 0.36651611
 0.38269043
 0.38940430
 0.38543701
 0.37048340
 0.34423828
 0.30670166
 0.25665283
 0.19409180
 0.12023926
 0.03662109
-0.05615234
-0.15777588
-0.26702881
-0.38116455
-0.49560547
-0.60577393
-0.70861816
-0.80261230
-0.88623047
-0.95794678
-1.01531982
-1.05682373
-1.08154297
-1.08917236
-1.07910156
-1.05194092
-1.00921631
-0.95275879
-0.88439941
-0.80596924
-0.71899414
-0.62530518
-0.52734375
-0.42694092
-0.32653809
-0.22735596
-0.12969971
-0.03540039
 0.05493164
 0.14007568
 0.21911621
 0.29144287
 0.35736084
 0.41656494
 0.46783447
 0.51116943
 0.54656982
 0.57434082
 0.59539795
 0.61004639
 0.61920166
 0.62316895
 0.62255859
 0.61767578
 0.60974121
 0.59936523
 0.58685303
 0.57281494
 0.55664063
 0.53924561
 0.51971436
 0.49774170
 0.47271729
 0.44464111
 0.41412354
 0.38238525
 0.35095215
 0.32073975
 0.29235840
 0.26611328
 0.24261475
 0.22247314
 0.20568848
 0.19287109
 0.18402100
 0.17883301
 0.17608643
 0.17364502
 0.16967773
 0.16265869
 0.15136719
 0.13488770
 0.11077881
 0.07751465
 0.03509521
-0.01586914
-0.07476807
-0.14190674
-0.21942139
-0.30700684
-0.40222168
-0.50018311
-0.59783936
-0.69305420
-0.78430176
-0.87005615
-0.94757080
-1.01318359
-1.06445313
-1.09893799
-1.11511230
-1.11053467
-1.08428955
-1.03576660
-0.96557617
-0.87463379
-0.76416016
-0.63537598
-0.49163818
-0.33752441
-0.17791748
-0.01647949
 0.14373779
 0.29937744
 0.44677734
 0.58166504
 0.69976807
 0.79803467
 0.87371826
 0.92437744
 0.94940186
 0.94879150
 0.92437744
 0.87799072
 0.81176758
 0.72662354
 0.62591553
 0.51544189
 0.40130615
 0.28747559
 0.17639160
 0.06988525
-0.02838135
-0.11291504
-0.17822266
-0.22186279
-0.24383545
-0.24383545
-0.22216797
-0.17974854
-0.11749268
-0.03845215
 0.05493164
 0.15869141
 0.26885986
 0.38085938
 0.48889160
 0.58837891
 0.67382813
 0.74127197
 0.78735352
 0.81024170
 0.80749512
 0.77697754
 0.71746826
 0.62957764
 0.51727295
 0.38543701
 0.23681641
 0.07171631
-0.11108398
-0.30639648
-0.50445557
-0.69366455
-0.86578369
-1.01715088
-1.14562988
-1.24755859
-1.31744385
-1.35009766
-1.34460449
-1.30218506
-1.22375488
-1.10931396
-0.96038818
-0.78186035
-0.58258057
-0.36895752
-0.14678955
 0.07995605
 0.30426025
 0.51727295
 0.71075439
 0.87799072
 1.01531982
 1.11846924
 1.18377686
 1.20910645
 1.19384766
 1.13922119
 1.04614258
 0.91705322
 0.75836182
 0.57922363
 0.38726807
 0.18646240
-0.02197266
-0.23406982
-0.44006348
-0.62774658
-0.78765869
-0.91583252
-1.01226807
-1.07574463
-1.10351563
-1.09405518
-1.04797363
-0.96740723
-0.85601807
-0.71716309
-0.55755615
-0.38360596
-0.20233154
-0.01892090
 0.16265869
 0.33691406
 0.49652100
 0.63385010
 0.74279785
 0.82092285
 0.86791992
 0.88287354
 0.86669922
 0.82000732
 0.74523926
 0.64666748
 0.52917480
 0.39916992
 0.26367188
 0.12695313
-0.00762939
-0.13702393
-0.25726318
-0.36102295
-0.44158936
-0.49560547
-0.52276611
-0.52581787
-0.50659180
-0.46600342
-0.40557861
-0.32836914
-0.23864746
-0.14129639
-0.03936768
 0.06225586
 0.15930176
 0.24719238
 0.32318115
 0.38482666
 0.42999268
 0.45654297
 0.46264648
 0.44799805
 0.41564941
 0.36743164
 0.30609131
 0.23254395
 0.14892578
 0.05889893
-0.03387451
-0.12634277
-0.21575928
-0.29937744
-0.37139893
-0.42785645
-0.46600342
-0.48706055
-0.49316406
-0.48614502
-0.46478271
-0.42846680
-0.37872314
-0.31982422
-0.25695801
-0.19317627
-0.13153076
-0.07263184
-0.01922607
 0.02655029
 0.06134033
 0.08361816
 0.09277344
 0.08941650
 0.07476807
 0.04882813
 0.01281738
-0.03173828
-0.08239746
-0.13641357
-0.19073486
-0.24291992
-0.29083252
-0.33081055
-0.35888672
-0.37200928
-0.36895752
-0.34942627
-0.31463623
-0.26458740
-0.20050049
-0.12298584
-0.03509521
 0.06072998
 0.16265869
 0.26794434
 0.37445068
 0.47760010
 0.57373047
 0.65826416
 0.72753906
 0.77941895
 0.81268311
 0.82702637
 0.82336426
 0.80078125
 0.75866699
 0.69732666
 0.61889648
 0.52703857
 0.42572021
 0.31890869
 0.20812988
 0.09582520
-0.01647949
-0.12725830
-0.23406982
-0.33416748
-0.42297363
-0.49682617
-0.55450439
-0.59692383
-0.62500000
-0.63873291
-0.63690186
-0.61950684
-0.58837891
-0.54595947
-0.49438477
-0.43457031
-0.36712646
-0.29418945
-0.21881104
-0.14251709
-0.06652832
 0.00762939
 0.07812500
 0.14190674
 0.19683838
 0.24230957
 0.27832031
 0.30426025
 0.31890869
 0.32073975
 0.31066895
 0.28930664
 0.25817871
 0.21850586
 0.17028809
 0.11413574
 0.05157471
-0.01434326
-0.07965088
-0.14251709
-0.20233154
-0.25878906
-0.31005859
-0.35247803
-0.38299561
-0.40161133
-0.40863037
-0.40435791
-0.38726807
-0.35614014
-0.31280518
-0.26123047
-0.20416260
-0.14221191
-0.07476807
-0.00244141
 0.07141113
 0.14221191
 0.20812988
 0.26885986
 0.32409668
 0.37170410
 0.40893555
 0.43334961
 0.44433594
 0.44219971
 0.42663574
 0.39794922
 0.35858154
 0.31127930
 0.25665283
 0.19439697
 0.12451172
 0.04913330
-0.02716064
-0.10009766
-0.16693115
-0.22857666
-0.28381348
-0.33050537
-0.36468506
-0.38421631
-0.38726807
-0.37384033
-0.34545898
-0.30426025
-0.25299072
-0.19378662
-0.12817383
-0.05645752
 0.02044678
 0.09857178
 0.17395020
 0.24322510
 0.30426025
 0.35614014
 0.39825439
 0.42907715
 0.44738770
 0.45288086
 0.44525146
 0.42510986
 0.39428711
 0.35491943
 0.30944824
 0.25970459
 0.20599365
 0.14892578
 0.09063721
 0.03387451
-0.01831055
-0.06439209
-0.10437012
-0.13824463
-0.16601563
-0.18676758
-0.20050049
-0.20751953
-0.20904541
-0.20629883
-0.20019531
-0.19287109
-0.18585205
-0.18096924
-0.17913818
-0.18005371
-0.18371582
-0.19134521
-0.20385742
-0.22033691
-0.23773193
-0.25329590
-0.26855469
-0.28472900
-0.30273438
-0.31829834
-0.32531738
-0.32043457
-0.30517578
-0.28411865
-0.25939941
-0.22979736
-0.19287109
-0.14801025
-0.09735107
-0.04241943
 0.01586914
 0.07690430
 0.13977051
 0.20172119
 0.26092529
 0.31616211
 0.36621094
 0.40893555
 0.44219971
 0.46478271
 0.47668457
 0.47851563
 0.46936035
 0.44952393
 0.41992188
 0.38238525
 0.33996582
 0.29357910
 0.24353027
 0.19073486
 0.13671875
 0.08483887
 0.03753662
-0.00396729
-0.03875732
-0.06652832
-0.08636475
-0.09735107
-0.09887695
-0.09155273
-0.07507324
-0.05065918
-0.01953125
 0.01647949
 0.05645752
 0.09857178
 0.14099121
 0.18157959
 0.21789551
 0.24627686
 0.26458740
 0.27191162
 0.26824951
 0.25360107
 0.22674561
 0.18646240
 0.13275146
 0.06683350
-0.00793457
-0.09002686
-0.17700195
-0.26763916
-0.35797119
-0.44311523
-0.51818848
-0.58135986
-0.63079834
-0.66528320
-0.68298340
-0.68176270
-0.66162109
-0.62347412
-0.56854248
-0.49682617
-0.40954590
-0.30914307
-0.20019531
-0.08758545
 0.02563477
 0.13641357
 0.24230957
 0.33966064
 0.42480469
 0.49377441
 0.54412842
 0.57342529
 0.58013916
 0.56427002
 0.52642822
 0.46875000
 0.39398193
 0.30456543
 0.20202637
 0.08911133
-0.03173828
-0.15686035
-0.28137207
-0.39947510
-0.50628662
-0.59783936
-0.67077637
-0.72296143
-0.75195313
-0.75653076
-0.73547363
-0.68908691
-0.61859131
-0.52520752
-0.41290283
-0.28625488
-0.14923096
-0.00640869
 0.13916016
 0.28289795
 0.41992188
 0.54443359
 0.65124512
 0.73730469
 0.79986572
 0.83770752
 0.84991455
 0.83648682
 0.79833984
 0.73760986
 0.65704346
 0.55938721
 0.44921875
 0.33050537
 0.20690918
 0.08087158
-0.04638672
-0.17150879
-0.28930664
-0.39489746
-0.48370361
-0.55419922
-0.60516357
-0.63598633
-0.64605713
-0.63659668
-0.60882568
-0.56457520
-0.50628662
-0.43487549
-0.35339355
-0.26519775
-0.17364502
-0.08178711
 0.00732422
 0.09185791
 0.16967773
 0.23925781
 0.29937744
 0.35034180
 0.39031982
 0.41839600
 0.43365479
 0.43609619
 0.42663574
 0.40588379
 0.37597656
 0.33843994
 0.29479980
 0.24566650
 0.19226074
 0.13549805
 0.07751465
 0.02075195
-0.03295898
-0.08270264
-0.12817383
-0.16784668
-0.20111084
-0.22583008
-0.24261475
-0.25238037
-0.25634766
-0.25543213
-0.25054932
-0.24169922
-0.23040771
-0.21667480
-0.20172119
-0.18615723
-0.17089844
-0.15655518
-0.14343262
-0.13183594
-0.12176514
-0.11383057
-0.10803223
-0.10437012
-0.10192871
-0.10040283
-0.09887695
-0.09643555
-0.09307861
-0.08880615
-0.08300781
-0.07507324
-0.06378174
-0.04791260
-0.02716064
-0.00122070
 0.02868652
 0.06195068
 0.09796143
 0.13610840
 0.17486572
 0.21240234
 0.24627686
 0.27587891
 0.30029297
 0.31829834
 0.32897949
 0.33081055
 0.32348633
 0.30731201
 0.28289795
 0.25054932
 0.20996094
 0.16265869
 0.11077881
 0.05737305
 0.00366211
-0.04821777
-0.09704590
-0.14038086
-0.17547607
-0.19958496
-0.21179199
-0.21209717
-0.19927979
-0.17364502
-0.13427734
-0.08209229
-0.01831055
 0.05493164
 0.13519287
 0.21942139
 0.30517578
 0.38909912
 0.46875000
 0.54077148
 0.60211182
 0.64941406
 0.67932129
 0.69061279
 0.68145752
 0.65124512
 0.59967041
 0.52764893
 0.43823242
 0.33447266
 0.21728516
 0.08728027
-0.05584717
-0.20843506
-0.36407471
-0.51544189
-0.65734863
-0.78674316
-0.90118408
-0.99731445
-1.07147217
-1.12030029
-1.14379883
-1.14166260
-1.11450195
-1.06231689
-0.98510742
-0.88531494
-0.76599121
-0.63110352
-0.48522949
-0.33294678
-0.17913818
-0.02868652
 0.11505127
 0.24871826
 0.37017822
 0.47546387
 0.56121826
 0.62438965
 0.66467285
 0.68359375
 0.68237305
 0.66162109
 0.62164307
 0.56427002
 0.49346924
 0.41320801
 0.32836914
 0.24108887
 0.15319824
 0.06683350
-0.01464844
-0.08850098
-0.15167236
-0.20202637
-0.23773193
-0.25848389
-0.26489258
-0.25726318
-0.23773193
-0.20660400
-0.16571045
-0.11596680
-0.05950928
 0.00122070
 0.06256104
 0.12207031
 0.17791748
 0.22918701
 0.27496338
 0.31341553
 0.34362793
 0.36437988
 0.37445068
 0.37445068
 0.36529541
 0.34820557
 0.32531738
 0.29724121
 0.26519775
 0.22918701
 0.19042969
 0.15045166
 0.11108398
 0.07446289
 0.04150391
 0.01281738
-0.01129150
-0.03112793
-0.04730225
-0.05889893
-0.06652832
-0.07080078
-0.07293701
-0.07568359
-0.07995605
-0.08636475
-0.09460449
-0.10498047
-0.11871338
-0.13610840
-0.15747070
-0.18218994
-0.21026611
-0.24169922
-0.27648926
-0.31280518
-0.34790039
-0.37872314
-0.40313721
-0.42083740
-0.43212891
-0.43670654
-0.43334961
-0.42053223
-0.39733887
-0.36468506
-0.32348633
-0.27679443
-0.22644043
-0.17333984
-0.11810303
-0.06195068
-0.00762939
 0.04211426
 0.08575439
 0.12268066
 0.15197754
 0.17211914
 0.18157959
 0.17944336
 0.16601563
 0.14282227
 0.11230469
 0.07568359
 0.03479004
-0.00823975
-0.05126953
-0.09185791
-0.12756348
-0.15533447
-0.17303467
-0.17852783
-0.17120361
-0.15106201
-0.11749268
-0.07049561
-0.00976563
 0.06317139
 0.14648438
 0.23742676
 0.33386230
 0.43273926
 0.53131104
 0.62530518
 0.71166992
 0.78735352
 0.84960938
 0.89538574
 0.92163086
 0.92620850
 0.90881348
 0.86944580
 0.80780029
 0.72418213
 0.62042236
 0.50018311
 0.36895752
 0.22979736
 0.08422852
-0.06683350
-0.21972656
-0.36865234
-0.50537109
-0.62469482
-0.72296143
-0.79803467
-0.84808350
-0.87158203
-0.86822510
-0.83862305
-0.78460693
-0.70678711
-0.60699463
-0.48858643
-0.35736084
-0.22003174
-0.08239746
 0.05096436
 0.17608643
 0.28839111
 0.38299561
 0.45501709
 0.50018311
 0.51635742
 0.50292969
 0.46112061
 0.39367676
 0.30426025
 0.19500732
 0.06713867
-0.07751465
-0.23437500
-0.39550781
-0.55145264
-0.69396973
-0.81878662
-0.92285156
-1.00433350
-1.06018066
-1.08734131
-1.08428955
-1.05102539
-0.98846436
-0.89874268
-0.78338623
-0.64666748
-0.49346924
-0.32989502
-0.16052246
 0.01007080
 0.17791748
 0.33782959
 0.48400879
 0.61187744
 0.71838379
 0.80108643
 0.85784912
 0.88745117
 0.88928223
 0.86517334
 0.81695557
 0.74798584
 0.66162109
 0.56213379
 0.45562744
 0.34698486
 0.23925781
 0.13488770
 0.03662109
-0.05096436
-0.12207031
-0.17333984
-0.20385742
-0.21392822
-0.20294189
-0.17059326
-0.11718750
-0.04516602
 0.04150391
 0.13916016
 0.24353027
 0.35064697
 0.45654297
 0.55603027
 0.64544678
 0.72082520
 0.77758789
 0.81298828
 0.82458496
 0.81115723
 0.77239990
 0.70892334
 0.62255859
 0.51605225
 0.39398193
 0.25817871
 0.11047363
-0.04821777
-0.21453857
-0.38238525
-0.54382324
-0.69305420
-0.82641602
-0.94177246
-1.03698730
-1.10931396
-1.15722656
-1.18041992
-1.18011475
-1.15783691
-1.11419678
-1.05072021
-0.96893311
-0.87310791
-0.76721191
-0.65521240
-0.54046631
-0.42663574
-0.31677246
-0.21484375
-0.12268066
-0.04180908
 0.02624512
 0.08117676
 0.12207031
 0.14862061
 0.16265869
 0.16479492
 0.15686035
 0.13946533
 0.11413574
 0.08300781
 0.04943848
 0.01647949
-0.01342773
-0.03906250
-0.05889893
-0.07141113
-0.07568359
-0.06958008
-0.05249023
-0.02319336
 0.01831055
 0.07110596
 0.13397217
 0.20538330
 0.28472900
 0.37109375
 0.46325684
 0.55908203
 0.65551758
 0.75012207
 0.84075928
 0.92620850
 1.00463867
 1.07360840
 1.13098145
 1.17431641
 1.20208740
 1.21215820
 1.20361328
 1.17553711
 1.12915039
 1.06475830
 0.98205566
 0.88012695
 0.75897217
 0.62286377
 0.47668457
 0.32440186
 0.16662598
 0.00274658
-0.16632080
-0.33508301
-0.49652100
-0.64514160
-0.77880859
-0.89660645
-0.99853516
-1.08215332
-1.14624023
-1.18896484
-1.21002197
-1.21002197
-1.18865967
-1.14746094
-1.08856201
-1.01501465
-0.92895508
-0.83251953
-0.72814941
-0.61859131
-0.50689697
-0.39703369
-0.29266357
-0.19714355
-0.11260986
-0.03997803
 0.01922607
 0.06439209
 0.09521484
 0.11169434
 0.11535645
 0.10864258
 0.09338379
 0.07171631
 0.04455566
 0.01434326
-0.01647949
-0.04486084
-0.06866455
-0.08483887
-0.09124756
-0.08636475
-0.06958008
-0.04089355
-0.00030518
 0.05157471
 0.11413574
 0.18554688
 0.26428223
 0.34881592
 0.43640137
 0.52429199
 0.60821533
 0.68450928
 0.75042725
 0.80322266
 0.84106445
 0.86151123
 0.86334229
 0.84686279
 0.81390381
 0.76599121
 0.70312500
 0.62652588
 0.53833008
 0.44342041
 0.34606934
 0.24810791
 0.15045166
 0.05432129
-0.03570557
-0.11688232
-0.18768311
-0.24993896
-0.30395508
-0.34851074
-0.38024902
-0.39855957
-0.40466309
-0.40252686
-0.39489746
-0.38116455
-0.36193848
-0.33752441
-0.31066895
-0.28594971
-0.26641846
-0.25329590
-0.24658203
-0.24414063
-0.24475098
-0.24993896
-0.26184082
-0.28167725
-0.30853271
-0.33813477
-0.36743164
-0.39459229
-0.41961670
-0.44250488
-0.46234131
-0.47729492
-0.48583984
-0.48767090
-0.48278809
-0.47180176
-0.45471191
-0.43090820
-0.39947510
-0.35980225
-0.31341553
-0.26184082
-0.20751953
-0.15136719
-0.09399414
-0.03570557
 0.02166748
 0.07659912
 0.12695313
 0.17242432
 0.21179199
 0.24475098
 0.27038574
 0.28808594
 0.29876709
 0.30334473
 0.30273438
 0.29815674
 0.29052734
 0.28106689
 0.27160645
 0.26336670
 0.25787354
 0.25482178
 0.25512695
 0.25848389
 0.26550293
 0.27648926
 0.29174805
 0.31127930
 0.33386230
 0.35766602
 0.38116455
 0.40222168
 0.41961670
 0.43243408
 0.43975830
 0.43975830
 0.43090820
 0.41198730
 0.38299561
 0.34606934
 0.30212402
 0.25146484
 0.19195557
 0.12390137
 0.04882813
-0.02960205
-0.10833740
-0.18737793
-0.26580811
-0.34118652
-0.40954590
-0.46630859
-0.51116943
-0.54504395
-0.56915283
-0.58166504
-0.58105469
-0.56701660
-0.54199219
-0.50903320
-0.46813965
-0.41931152
-0.36346436
-0.30334473
-0.24353027
-0.18646240
-0.13183594
-0.07934570
-0.02899170
 0.01739502
 0.05737305
 0.09063721
 0.11657715
 0.13519287
 0.14678955
 0.15197754
 0.15136719
 0.14617920
 0.13671875
 0.12359619
 0.10681152
 0.08789063
 0.06774902
 0.04760742
 0.02868652
 0.01129150
-0.00427246
-0.01770020
-0.02899170
-0.03723145
-0.04211426
-0.04272461
-0.03997803
-0.03448486
-0.02655029
-0.01678467
-0.00457764
 0.00976563
 0.02685547
 0.04638672
 0.06774902
 0.08972168
 0.11199951
 0.13458252
 0.15747070
 0.18127441
 0.20568848
 0.22979736
 0.25268555
 0.27435303
 0.29571533
 0.31677246
 0.33660889
 0.35339355
 0.36712646
 0.37719727
 0.38391113
 0.38635254
 0.38360596
 0.37567139
 0.36315918
 0.34515381
 0.32135010
 0.29052734
 0.25268555
 0.20935059
 0.16082764
 0.10742188
 0.04882813
-0.01312256
-0.07629395
-0.13916016
-0.20141602
-0.26306152
-0.32257080
-0.37597656
-0.41961670
-0.45288086
-0.47668457
-0.49072266
-0.49468994
-0.48828125
-0.47241211
-0.44921875
-0.41992188
-0.38482666
-0.34362793
-0.29876709
-0.25299072
-0.20904541
-0.16815186
-0.12969971
-0.09399414
-0.06225586
-0.03540039
-0.01342773
 0.00427246
 0.01800537
 0.02746582
 0.03234863
 0.03387451
 0.03417969
 0.03417969
 0.03479004
 0.03601074
 0.03753662
 0.04150391
 0.04852295
 0.06011963
 0.07537842
 0.09338379
 0.11322021
 0.13336182
 0.15319824
 0.17181396
 0.18890381
 0.20446777
 0.21667480
 0.22430420
 0.22552490
 0.22033691
 0.20904541
 0.19256592
 0.16998291
 0.14129639
 0.10620117
 0.06652832
 0.02319336
-0.02319336
-0.07080078
-0.11810303
-0.16204834
-0.20111084
-0.23681641
-0.27038574
-0.30090332
-0.32379150
-0.33386230
-0.32867432
-0.31066895
-0.28442383
-0.25268555
-0.21453857
-0.16845703
-0.11291504
-0.05035400
 0.01678467
 0.08483887
 0.15197754
 0.21697998
 0.27923584
 0.33752441
 0.38909912
 0.43121338
 0.46173096
 0.47943115
 0.48461914
 0.47729492
 0.45745850
 0.42572021
 0.38299561
 0.32989502
 0.26702881
 0.19409180
 0.11352539
 0.02868652
-0.05737305
-0.14343262
-0.22979736
-0.31494141
-0.39550781
-0.46539307
-0.52124023
-0.56274414
-0.59143066
-0.60760498
-0.60974121
-0.59692383
-0.56976318
-0.52917480
-0.47576904
-0.41046143
-0.33508301
-0.25421143
-0.17150879
-0.08850098
-0.00610352
 0.07476807
 0.15106201
 0.21820068
 0.27404785
 0.31799316
 0.34881592
 0.36560059
 0.36651611
 0.35186768
 0.32440186
 0.28503418
 0.23468018
 0.17242432
 0.10009766
 0.02288818
-0.05462646
-0.13031006
-0.20416260
-0.27526855
-0.33996582
-0.39215088
-0.42785645
-0.44555664
-0.44708252
-0.43273926
-0.40222168
-0.35552979
-0.29357910
-0.21942139
-0.13580322
-0.04516602
 0.05126953
 0.14984131
 0.24688721
 0.33996582
 0.42663574
 0.50567627
 0.57312012
 0.62591553
 0.66101074
 0.67840576
 0.68023682
 0.66741943
 0.63903809
 0.59417725
 0.53466797
 0.46356201
 0.38452148
 0.29937744
 0.20874023
 0.11505127
 0.02166748
-0.06774902
-0.15136719
-0.22918701
-0.29907227
-0.35736084
-0.39886475
-0.42297363
-0.43121338
-0.42541504
-0.40649414
-0.37322998
-0.32684326
-0.27069092
-0.20904541
-0.14495850
-0.07995605
-0.01403809
 0.05065918
 0.11047363
 0.16296387
 0.20690918
 0.24108887
 0.26489258
 0.27679443
 0.27557373
 0.26336670
 0.24078369
 0.20843506
 0.16571045
 0.11291504
 0.05157471
-0.01464844
-0.08239746
-0.15106201
-0.22064209
-0.28991699
-0.35614014
-0.41473389
-0.46325684
-0.49957275
-0.52337646
-0.53497314
-0.53405762
-0.52124023
-0.49652100
-0.45959473
-0.41076660
-0.35095215
-0.28259277
-0.20843506
-0.13153076
-0.05279541
 0.02593994
 0.10284424
 0.17639160
 0.24475098
 0.30670166
 0.36132813
 0.40679932
 0.44097900
 0.46356201
 0.47546387
 0.47790527
 0.47149658
 0.45532227
 0.42999268
 0.39642334
 0.35797119
 0.31738281
 0.27648926
 0.23590088
 0.19531250
 0.15655518
 0.12084961
 0.09063721
 0.06683350
 0.05035400
 0.04119873
 0.03875732
 0.04333496
 0.05432129
 0.07110596
 0.09277344
 0.11840820
 0.14678955
 0.17639160
 0.20507813
 0.23132324
 0.25390625
 0.27191162
 0.28442383
 0.29022217
 0.28839111
 0.27801514
 0.25787354
 0.22674561
 0.18432617
 0.13122559
 0.06896973
-0.00091553
-0.07812500
-0.16326904
-0.25604248
-0.35308838
-0.45013428
-0.54321289
-0.62988281
-0.70922852
-0.78063965
-0.84136963
-0.88989258
-0.92407227
-0.94299316
-0.94635010
-0.93353271
-0.90393066
-0.85845947
-0.79742432
-0.72174072
-0.63171387
-0.52917480
-0.41625977
-0.29632568
-0.17211914
-0.04608154
 0.08056641
 0.20538330
 0.32623291
 0.43975830
 0.54351807
 0.63385010
 0.70892334
 0.76721191
 0.80810547
 0.82977295
 0.83190918
 0.81481934
 0.77941895
 0.72753906
 0.66101074
 0.58258057
 0.49560547
 0.40344238
 0.30883789
 0.21362305
 0.11962891
 0.02960205
-0.05249023
-0.12329102
-0.18005371
-0.22155762
-0.24810791
-0.25939941
-0.25604248
-0.23834229
-0.20660400
-0.16265869
-0.10833740
-0.04760742
 0.01678467
 0.08117676
 0.14282227
 0.19805908
 0.24383545
 0.27618408
 0.29449463
 0.29846191
 0.28778076
 0.26153564
 0.21850586
 0.15899658
 0.08605957
 0.00274658
-0.08911133
-0.18798828
-0.29083252
-0.39245605
-0.48736572
-0.57128906
-0.64147949
-0.69671631
-0.73516846
-0.75378418
-0.75103760
-0.72692871
-0.68298340
-0.62042236
-0.54077148
-0.44525146
-0.33721924
-0.22125244
-0.10162354
 0.01708984
 0.13214111
 0.24047852
 0.33843994
 0.42236328
 0.48889160
 0.53619385
 0.56304932
 0.56915283
 0.55328369
 0.51727295
 0.46325684
 0.39611816
 0.31921387
 0.23406982
 0.14221191
 0.04791260
-0.04333496
-0.12573242
-0.19744873
-0.25817871
-0.30731201
-0.33996582
-0.35034180
-0.33691406
-0.30212402
-0.25177002
-0.18890381
-0.11505127
-0.03112793
 0.06042480
 0.15472412
 0.24658203
 0.33325195
 0.41168213
 0.47821045
 0.52825928
 0.55877686
 0.56854248
 0.55725098
 0.52520752
 0.47363281
 0.40374756
 0.31860352
 0.22125244
 0.11413574
 0.00000000
-0.11871338
-0.23742676
-0.35095215
-0.45410156
-0.54229736
-0.61279297
-0.66406250
-0.69458008
-0.70404053
-0.69183350
-0.65795898
-0.60363770
-0.53131104
-0.44433594
-0.34576416
-0.23925781
-0.12878418
-0.01861572
 0.08819580
 0.18829346
 0.27801514
 0.35430908
 0.41473389
 0.45684814
 0.48095703
 0.48675537
 0.47485352
 0.44677734
 0.40527344
 0.35400391
 0.29602051
 0.23315430
 0.16693115
 0.10009766
 0.03662109
-0.01953125
-0.06561279
-0.09948730
-0.12084961
-0.12847900
-0.12298584
-0.10498047
-0.07507324
-0.03509521
 0.01312256
 0.06683350
 0.12207031
 0.17608643
 0.22521973
 0.26733398
 0.30059814
 0.32196045
 0.33020020
 0.32348633
 0.30090332
 0.26245117
 0.20874023
 0.14099121
 0.06225586
-0.02532959
-0.12054443
-0.22155762
-0.32440186
-0.42297363
-0.51147461
-0.58502197
-0.64147949
-0.67993164
-0.69854736
-0.69549561
-0.66894531
-0.61889648
-0.54656982
-0.45440674
-0.34545898
-0.22338867
-0.09094238
 0.04791260
 0.18951416
 0.32897949
 0.46112061
 0.57952881
 0.67901611
 0.75622559
 0.80871582
 0.83526611
 0.83496094
 0.80688477
 0.75042725
 0.66680908
 0.55969238
 0.43548584
 0.29968262
 0.15502930
 0.00335693
-0.15380859
-0.30975342
-0.45593262
-0.58349609
-0.68756104
-0.76599121
-0.81909180
-0.84625244
-0.84594727
-0.81756592
-0.76171875
-0.68023682
-0.57556152
-0.45135498
-0.31341553
-0.16815186
-0.02075195
 0.12481689
 0.26519775
 0.39672852
 0.51330566
 0.60943604
 0.68176270
 0.72998047
 0.75347900
 0.75134277
 0.72296143
 0.66925049
 0.59417725
 0.50262451
 0.39947510
 0.28808594
 0.17242432
 0.05584717
-0.05828857
-0.16723633
-0.26824951
-0.35644531
-0.42663574
-0.47485352
-0.50018311
-0.50445557
-0.48919678
-0.45562744
-0.40435791
-0.33782959
-0.26000977
-0.17639160
-0.09002686
-0.00457764
 0.07720947
 0.15197754
 0.21514893
 0.26489258
 0.29907227
 0.31768799
 0.32012939
 0.30578613
 0.27435303
 0.22644043
 0.16448975
 0.09246826
 0.01312256
-0.07049561
-0.15625000
-0.24291992
-0.32684326
-0.40344238
-0.46752930
-0.51605225
-0.54779053
-0.56335449
-0.56335449
-0.54809570
-0.51666260
-0.46936035
-0.40771484
-0.33599854
-0.25726318
-0.17456055
-0.09002686
-0.00457764
 0.07965088
 0.15960693
 0.23193359
 0.29388428
 0.34484863
 0.38391113
 0.41076660
 0.42602539
 0.43060303
 0.42510986
 0.41046143
 0.38757324
 0.35858154
 0.32531738
 0.29052734
 0.25634766
 0.22247314
 0.18951416
 0.15777588
 0.12939453
 0.10528564
 0.08636475
 0.07202148
 0.06164551
 0.05401611
 0.04882813
 0.04455566
 0.04119873
 0.03845215
 0.03662109
 0.03540039
 0.03356934
 0.02929688
 0.02075195
 0.00854492
-0.00640869
-0.02380371
-0.04394531
-0.06652832
-0.09094238
-0.11657715
-0.14343262
-0.17089844
-0.19805908
-0.22277832
-0.24383545
-0.26184082
-0.27954102
-0.29693604
-0.31127930
-0.31768799
-0.31311035
-0.30029297
-0.28442383
-0.26885986
-0.25299072
-0.23315430
-0.20751953
-0.17700195
-0.14465332
-0.11138916
-0.07781982
-0.04394531
-0.01007080
 0.02227783
 0.05279541
 0.08148193
 0.10772705
 0.13092041
 0.15075684
 0.16784668
 0.18249512
 0.19500732
 0.20446777
 0.21026611
 0.21209717
 0.21118164
 0.20843506
 0.20446777
 0.20019531
 0.19561768
 0.19073486
 0.18524170
 0.17883301
 0.17181396
 0.16418457
 0.15716553
 0.15014648
 0.14251709
 0.13427734
 0.12420654
 0.11291504
 0.10040283
 0.08666992
 0.07202148
 0.05523682
 0.03631592
 0.01586914
-0.00488281
-0.02502441
-0.04333496
-0.05981445
-0.07507324
-0.08972168
-0.10345459
-0.11596680
-0.12542725
-0.13153076
-0.13366699
-0.13214111
-0.12725830
-0.11993408
-0.11047363
-0.09887695
-0.08514404
-0.06927490
-0.05218506
-0.03448486
-0.01770020
-0.00183105
 0.01312256
 0.02716064
 0.03997803
 0.05035400
 0.05706787
 0.05950928
 0.05767822
 0.05218506
 0.04425049
 0.03448486
 0.02197266
 0.00732422
-0.01037598
-0.03082275
-0.05249023
-0.07446289
-0.09521484
-0.11413574
-0.13061523
-0.14465332
-0.15563965
-0.16326904
-0.16662598
-0.16479492
-0.15777588
-0.14617920
-0.13031006
-0.10986328
-0.08514404
-0.05615234
-0.02319336
 0.01220703
 0.04882813
 0.08422852
 0.11810303
 0.14923096
 0.17761230
 0.20233154
 0.22308350
 0.23834229
 0.24780273
 0.25024414
 0.24658203
 0.23712158
 0.22216797
 0.20263672
 0.17822266
 0.14984131
