# Supplementary material for: Dataset for time-lapse ultrasonic tomography of a granite slab under uniaxial compression test
Source: Data Brief. 2018 Aug 30;20:614–6. doi: 10.1016/j.dib.2018.08.151 (PMC6128094; doi:10.1016/j.dib.2018.08.151)
Supplement: Supplementary file 2 — Supplementary material [file mmc2.zip › data/Ultrasonic_Tomo_data/Stage_1_0kn/Force_0kn_10_25_32721042.txt]

SOURCE FILE NAME: D:\ct_20141122\ct201411221m100v0kn_sh_24_26_a.TDA
DATE: Saturday, November 22, 2014
TIME: 11:31:53
SAMPLE INTERVAL (Seconds):   0.0000001000
SIGNAL UNITS: volts
TIME UNITS: Seconds
DATA TYPE: WAVEFORM
NUMBER OF DATA POINTS PER WAVEFORM: 1024
CHANNEL NUMBER: 10
HIT NUMBER: 2
TIME OF TEST:  32.7210420000

 0.00000000
-0.00061035
-0.00122070
-0.00183105
-0.00305176
-0.00366211
-0.00366211
-0.00335693
-0.00213623
-0.00122070
-0.00061035
-0.00061035
-0.00122070
-0.00122070
-0.00122070
-0.00030518
 0.00061035
 0.00152588
 0.00122070
 0.00030518
-0.00122070
-0.00213623
-0.00213623
-0.00183105
-0.00152588
-0.00183105
-0.00274658
-0.00335693
-0.00305176
-0.00213623
-0.00061035
 0.00030518
 0.00091553
 0.00091553
 0.00030518
-0.00061035
-0.00091553
-0.00091553
-0.00061035
-0.00061035
-0.00122070
-0.00213623
-0.00305176
-0.00305176
-0.00244141
-0.00122070
-0.00030518
 0.00000000
 0.00000000
 0.00030518
 0.00061035
 0.00061035
 0.00000000
-0.00091553
-0.00152588
-0.00213623
-0.00213623
-0.00183105
-0.00152588
-0.00091553
-0.00061035
-0.00061035
-0.00061035
-0.00091553
-0.00061035
 0.00030518
 0.00091553
 0.00061035
-0.00030518
-0.00152588
-0.00274658
-0.00305176
-0.00305176
-0.00305176
-0.00305176
-0.00305176
-0.00274658
-0.00213623
-0.00091553
 0.00061035
 0.00152588
 0.00183105
 0.00152588
 0.00091553
 0.00030518
-0.00030518
-0.00030518
-0.00030518
-0.00030518
-0.00030518
-0.00091553
-0.00183105
-0.00244141
-0.00244141
-0.00213623
-0.00122070
-0.00061035
-0.00030518
 0.00000000
 0.00030518
 0.00030518
 0.00030518
 0.00000000
-0.00091553
-0.00152588
-0.00183105
-0.00152588
-0.00061035
 0.00000000
 0.00000000
-0.00030518
-0.00061035
-0.00091553
-0.00091553
-0.00030518
 0.00030518
 0.00091553
 0.00091553
 0.00030518
-0.00061035
-0.00122070
-0.00152588
-0.00152588
-0.00122070
-0.00152588
-0.00183105
-0.00152588
-0.00061035
 0.00061035
 0.00183105
 0.00244141
 0.00213623
 0.00122070
 0.00030518
-0.00030518
-0.00061035
-0.00061035
-0.00061035
-0.00091553
-0.00152588
-0.00244141
-0.00274658
-0.00274658
-0.00183105
-0.00061035
 0.00061035
 0.00122070
 0.00152588
 0.00152588
 0.00152588
 0.00122070
 0.00061035
-0.00061035
-0.00152588
-0.00213623
-0.00183105
-0.00122070
-0.00061035
-0.00030518
-0.00030518
-0.00061035
-0.00122070
-0.00183105
-0.00152588
-0.00091553
-0.00030518
 0.00030518
 0.00000000
-0.00030518
-0.00061035
-0.00091553
-0.00061035
-0.00091553
-0.00122070
-0.00152588
-0.00122070
-0.00061035
 0.00030518
 0.00122070
 0.00122070
 0.00061035
-0.00030518
-0.00122070
-0.00152588
-0.00122070
-0.00061035
-0.00030518
-0.00030518
-0.00091553
-0.00183105
-0.00244141
-0.00244141
-0.00213623
-0.00152588
-0.00061035
 0.00061035
 0.00122070
 0.00183105
 0.00213623
 0.00183105
 0.00122070
 0.00061035
-0.00030518
-0.00091553
-0.00122070
-0.00122070
-0.00091553
-0.00061035
-0.00030518
-0.00091553
-0.00152588
-0.00183105
-0.00122070
-0.00030518
 0.00091553
 0.00152588
 0.00122070
 0.00061035
-0.00030518
-0.00091553
-0.00122070
-0.00122070
-0.00152588
-0.00183105
-0.00183105
-0.00122070
 0.00000000
 0.00091553
 0.00152588
 0.00122070
 0.00030518
-0.00091553
-0.00183105
-0.00213623
-0.00152588
-0.00061035
 0.00000000
 0.00000000
-0.00030518
-0.00061035
-0.00091553
-0.00061035
 0.00030518
 0.00152588
 0.00213623
 0.00244141
 0.00213623
 0.00152588
 0.00091553
 0.00030518
-0.00061035
-0.00183105
-0.00244141
-0.00244141
-0.00183105
-0.00061035
-0.00030518
-0.00030518
-0.00061035
-0.00091553
-0.00122070
-0.00091553
-0.00061035
-0.00030518
 0.00061035
 0.00122070
 0.00152588
 0.00122070
 0.00061035
 0.00000000
-0.00030518
-0.00061035
-0.00091553
-0.00122070
-0.00122070
-0.00030518
 0.00061035
 0.00122070
 0.00122070
 0.00061035
 0.00000000
-0.00030518
-0.00030518
 0.00000000
 0.00030518
 0.00061035
 0.00030518
-0.00030518
-0.00122070
-0.00213623
-0.00274658
-0.00244141
-0.00152588
-0.00030518
 0.00061035
 0.00122070
 0.00091553
 0.00030518
-0.00061035
-0.00152588
-0.00244141
-0.00305176
-0.00305176
-0.00244141
-0.00183105
-0.00061035
-0.00030518
-0.00030518
-0.00061035
-0.00122070
-0.00122070
-0.00091553
 0.00000000
 0.00061035
 0.00061035
 0.00030518
 0.00000000
-0.00091553
-0.00152588
-0.00244141
-0.00335693
-0.00366211
-0.00335693
-0.00274658
-0.00152588
-0.00030518
 0.00061035
 0.00091553
 0.00061035
-0.00061035
-0.00152588
-0.00183105
-0.00152588
-0.00030518
 0.00061035
 0.00061035
 0.00030518
-0.00091553
-0.00183105
-0.00244141
-0.00274658
-0.00244141
-0.00152588
-0.00061035
 0.00030518
 0.00030518
 0.00000000
-0.00122070
-0.00213623
-0.00274658
-0.00274658
-0.00244141
-0.00183105
-0.00122070
-0.00061035
-0.00030518
-0.00091553
-0.00152588
-0.00183105
-0.00213623
-0.00152588
-0.00122070
-0.00061035
-0.00030518
-0.00061035
-0.00091553
-0.00152588
-0.00244141
-0.00366211
-0.00427246
-0.00457764
-0.00427246
-0.00366211
-0.00244141
-0.00122070
 0.00000000
 0.00030518
-0.00030518
-0.00122070
-0.00183105
-0.00213623
-0.00152588
-0.00091553
-0.00091553
-0.00091553
-0.00152588
-0.00244141
-0.00274658
-0.00305176
-0.00305176
-0.00244141
-0.00183105
-0.00091553
 0.00000000
 0.00061035
 0.00091553
 0.00000000
-0.00061035
-0.00152588
-0.00183105
-0.00152588
-0.00122070
-0.00091553
-0.00030518
 0.00000000
-0.00030518
-0.00091553
-0.00183105
-0.00213623
-0.00213623
-0.00183105
-0.00122070
-0.00091553
-0.00091553
-0.00122070
-0.00122070
-0.00152588
-0.00183105
-0.00213623
-0.00244141
-0.00244141
-0.00213623
-0.00122070
 0.00000000
 0.00122070
 0.00122070
 0.00091553
 0.00000000
-0.00091553
-0.00122070
-0.00122070
-0.00030518
 0.00030518
 0.00030518
-0.00030518
-0.00183105
-0.00274658
-0.00335693
-0.00335693
-0.00305176
-0.00244141
-0.00152588
-0.00061035
 0.00061035
 0.00122070
 0.00122070
 0.00030518
-0.00061035
-0.00152588
-0.00152588
-0.00122070
-0.00091553
-0.00091553
-0.00122070
-0.00152588
-0.00213623
-0.00244141
-0.00244141
-0.00152588
-0.00061035
 0.00000000
 0.00030518
 0.00000000
 0.00000000
 0.00000000
 0.00030518
 0.00030518
-0.00030518
-0.00091553
-0.00152588
-0.00122070
-0.00030518
 0.00091553
 0.00183105
 0.00213623
 0.00152588
 0.00061035
-0.00091553
-0.00213623
-0.00213623
-0.00183105
-0.00091553
-0.00061035
-0.00091553
-0.00152588
-0.00213623
-0.00213623
-0.00183105
-0.00122070
-0.00091553
-0.00061035
-0.00030518
 0.00061035
 0.00091553
 0.00091553
 0.00061035
-0.00030518
-0.00091553
-0.00091553
-0.00061035
-0.00030518
 0.00000000
-0.00030518
-0.00091553
-0.00152588
-0.00213623
-0.00244141
-0.00183105
-0.00122070
-0.00030518
 0.00000000
 0.00000000
-0.00030518
-0.00030518
-0.00030518
-0.00030518
-0.00030518
-0.00091553
-0.00183105
-0.00213623
-0.00183105
-0.00122070
-0.00030518
 0.00030518
-0.00030518
-0.00091553
-0.00152588
-0.00183105
-0.00152588
-0.00091553
-0.00030518
 0.00000000
 0.00000000
-0.00030518
-0.00091553
-0.00122070
-0.00091553
-0.00061035
 0.00000000
 0.00061035
 0.00061035
 0.00061035
 0.00061035
 0.00061035
 0.00000000
-0.00091553
-0.00183105
-0.00244141
-0.00213623
-0.00122070
-0.00061035
-0.00030518
-0.00091553
-0.00152588
-0.00183105
-0.00213623
-0.00183105
-0.00152588
-0.00091553
-0.00061035
-0.00030518
-0.00061035
-0.00091553
-0.00122070
-0.00091553
-0.00091553
-0.00122070
-0.00152588
-0.00183105
-0.00152588
-0.00061035
 0.00000000
 0.00030518
-0.00030518
-0.00091553
-0.00152588
-0.00183105
-0.00152588
-0.00061035
 0.00000000
 0.00061035
 0.00061035
 0.00000000
-0.00061035
-0.00091553
-0.00091553
-0.00091553
-0.00091553
-0.00122070
-0.00183105
-0.00183105
-0.00183105
-0.00122070
-0.00122070
-0.00122070
-0.00122070
-0.00122070
-0.00061035
 0.00000000
 0.00061035
 0.00091553
 0.00061035
 0.00030518
-0.00061035
-0.00122070
-0.00122070
-0.00061035
 0.00030518
 0.00122070
 0.00122070
 0.00091553
 0.00061035
 0.00030518
 0.00000000
-0.00030518
-0.00061035
-0.00152588
-0.00213623
-0.00183105
-0.00091553
 0.00030518
 0.00122070
 0.00122070
 0.00091553
 0.00030518
 0.00000000
-0.00030518
-0.00030518
 0.00061035
 0.00122070
 0.00122070
 0.00000000
-0.00122070
-0.00152588
-0.00091553
-0.00030518
 0.00030518
 0.00061035
 0.00061035
 0.00091553
 0.00061035
-0.00061035
-0.00518799
-0.02105713
-0.05920410
-0.12756348
-0.22003174
-0.31219482
-0.37261963
-0.38269043
-0.35003662
-0.30334473
-0.26947021
-0.25085449
-0.22277832
-0.15472412
-0.04028320
 0.09094238
 0.18920898
 0.22247314
 0.19805908
 0.15563965
 0.13275146
 0.13763428
 0.15167236
 0.15594482
 0.15075684
 0.15014648
 0.16143799
 0.17333984
 0.16937256
 0.14953613
 0.13031006
 0.12786865
 0.13977051
 0.14892578
 0.14343262
 0.12756348
 0.11657715
 0.11779785
 0.12420654
 0.12481689
 0.11688232
 0.10681152
 0.10192871
 0.10253906
 0.10406494
 0.10131836
 0.09429932
 0.08666992
 0.08117676
 0.07812500
 0.07690430
 0.07446289
 0.06866455
 0.06042480
 0.05249023
 0.04852295
 0.04760742
 0.04516602
 0.03784180
 0.02716064
 0.01953125
 0.01739502
 0.01800537
 0.01556396
 0.00793457
-0.00091553
-0.00579834
-0.00610352
-0.00579834
-0.00885010
-0.01464844
-0.01831055
-0.01739502
-0.01434326
-0.01281738
-0.01464844
-0.01770020
-0.01892090
-0.01770020
-0.01647949
-0.01800537
-0.02258301
-0.02716064
-0.02868652
-0.02807617
-0.02777100
-0.03021240
-0.03509521
-0.03936768
-0.04119873
-0.04089355
-0.04089355
-0.04272461
-0.04608154
-0.04852295
-0.04882813
-0.04821777
-0.04882813
-0.05126953
-0.05371094
-0.05432129
-0.05249023
-0.05004883
-0.04913330
-0.04974365
-0.05096436
-0.05096436
-0.05035400
-0.05004883
-0.05126953
-0.05310059
-0.05401611
-0.05310059
-0.05187988
-0.05157471
-0.05249023
-0.05371094
-0.05432129
-0.05340576
-0.05218506
-0.05187988
-0.05249023
-0.05279541
-0.05218506
-0.05065918
-0.04943848
-0.04913330
-0.05004883
-0.05126953
-0.05157471
-0.05065918
-0.04974365
-0.04882813
-0.04821777
-0.04760742
-0.04699707
-0.04608154
-0.04547119
-0.04516602
-0.04455566
-0.04302979
-0.04058838
-0.03784180
-0.03570557
-0.03448486
-0.03387451
-0.03356934
-0.03295898
-0.03265381
-0.03234863
-0.03234863
-0.03173828
-0.03051758
-0.02868652
-0.02746582
-0.02716064
-0.02716064
-0.02746582
-0.02746582
-0.02655029
-0.02532959
-0.02410889
-0.02319336
-0.02197266
-0.02105713
-0.01983643
-0.01892090
-0.01800537
-0.01708984
-0.01556396
-0.01342773
-0.01129150
-0.00946045
-0.00793457
-0.00701904
-0.00579834
-0.00518799
-0.00518799
-0.00579834
-0.00610352
-0.00640869
-0.00549316
-0.00457764
-0.00366211
-0.00305176
-0.00335693
-0.00335693
-0.00305176
-0.00213623
-0.00091553
 0.00061035
 0.00183105
 0.00274658
 0.00366211
 0.00457764
 0.00488281
 0.00488281
 0.00427246
 0.00427246
 0.00518799
 0.00671387
 0.00854492
 0.00976563
 0.01037598
 0.01098633
 0.01129150
 0.01190186
 0.01251221
 0.01281738
 0.01342773
 0.01434326
 0.01556396
 0.01678467
 0.01708984
 0.01678467
 0.01647949
 0.01647949
 0.01678467
 0.01678467
 0.01678467
 0.01678467
 0.01739502
 0.01831055
 0.01922607
 0.01983643
 0.01953125
 0.01892090
 0.01831055
 0.01800537
 0.01800537
 0.01892090
 0.02014160
 0.02136230
 0.02227783
 0.02258301
 0.02288818
 0.02319336
 0.02380371
 0.02502441
 0.02655029
 0.02746582
 0.02838135
 0.02868652
 0.02868652
 0.02838135
 0.02746582
 0.02563477
 0.02410889
 0.02288818
 0.02288818
 0.02349854
 0.02471924
 0.02532959
 0.02532959
 0.02502441
 0.02441406
 0.02380371
 0.02349854
 0.02349854
 0.02380371
 0.02410889
 0.02441406
 0.02380371
 0.02319336
 0.02288818
 0.02288818
 0.02319336
 0.02319336
 0.02319336
 0.02288818
 0.02288818
 0.02319336
 0.02410889
 0.02502441
 0.02532959
 0.02502441
 0.02410889
 0.02349854
 0.02319336
 0.02319336
 0.02349854
 0.02410889
 0.02410889
 0.02349854
 0.02258301
 0.02197266
 0.02136230
 0.02075195
 0.02044678
 0.01983643
 0.01922607
 0.01861572
 0.01770020
 0.01708984
 0.01678467
 0.01617432
 0.01525879
 0.01434326
 0.01373291
 0.01403809
 0.01495361
 0.01586914
 0.01617432
 0.01556396
 0.01495361
 0.01495361
 0.01525879
 0.01586914
 0.01647949
 0.01708984
 0.01708984
 0.01647949
 0.01525879
 0.01403809
 0.01251221
 0.01190186
 0.01159668
 0.01159668
 0.01098633
 0.01037598
 0.01037598
 0.01098633
 0.01190186
 0.01220703
 0.01129150
 0.00976563
 0.00793457
 0.00701904
 0.00671387
 0.00671387
 0.00671387
 0.00640869
 0.00579834
 0.00518799
 0.00457764
 0.00396729
 0.00427246
 0.00457764
 0.00457764
 0.00457764
 0.00396729
 0.00305176
 0.00244141
 0.00213623
 0.00152588
 0.00061035
-0.00030518
-0.00091553
-0.00091553
-0.00030518
 0.00061035
 0.00122070
 0.00122070
 0.00091553
 0.00030518
-0.00061035
-0.00091553
-0.00122070
-0.00152588
-0.00213623
-0.00305176
-0.00396729
-0.00488281
-0.00518799
-0.00518799
-0.00518799
-0.00488281
-0.00518799
-0.00488281
-0.00457764
-0.00366211
-0.00305176
-0.00244141
-0.00244141
-0.00305176
-0.00396729
-0.00457764
-0.00549316
-0.00579834
-0.00579834
-0.00579834
-0.00640869
-0.00732422
-0.00823975
-0.00885010
-0.00885010
-0.00823975
-0.00793457
-0.00823975
-0.00854492
-0.00854492
-0.00854492
-0.00854492
-0.00915527
-0.00976563
-0.01068115
-0.01129150
-0.01129150
-0.01129150
-0.01068115
-0.01007080
-0.00976563
-0.01007080
-0.01068115
-0.01129150
-0.01129150
-0.01098633
-0.01098633
-0.01129150
-0.01220703
-0.01312256
-0.01403809
-0.01434326
-0.01464844
-0.01464844
-0.01434326
-0.01434326
-0.01434326
-0.01434326
-0.01342773
-0.01220703
-0.01129150
-0.01068115
-0.01129150
-0.01281738
-0.01403809
-0.01464844
-0.01464844
-0.01403809
-0.01373291
-0.01373291
-0.01373291
-0.01403809
-0.01403809
-0.01373291
-0.01342773
-0.01281738
-0.01220703
-0.01190186
-0.01190186
-0.01190186
-0.01220703
-0.01281738
-0.01312256
-0.01403809
-0.01495361
-0.01617432
-0.01739502
-0.01831055
-0.01892090
-0.01983643
-0.02136230
-0.02319336
-0.02532959
-0.02716064
-0.02868652
-0.03021240
-0.03204346
-0.03417969
-0.03692627
-0.03936768
-0.04180908
-0.04364014
-0.04455566
-0.04455566
-0.04394531
-0.04272461
-0.04028320
-0.03662109
-0.03143311
-0.02441406
-0.01678467
-0.00823975
 0.00030518
 0.00915527
 0.01861572
 0.02868652
 0.03967285
 0.05126953
 0.06256104
 0.07324219
 0.08239746
 0.09063721
 0.09735107
 0.10284424
 0.10620117
 0.10742188
 0.10620117
 0.10223389
 0.09582520
 0.08697510
 0.07568359
 0.06225586
 0.04699707
 0.03051758
 0.01312256
-0.00427246
-0.02166748
-0.03814697
-0.05401611
-0.06927490
-0.08422852
-0.09796143
-0.11016846
-0.12054443
-0.12847900
-0.13458252
-0.13977051
-0.14343262
-0.14556885
-0.14556885
-0.14312744
-0.13916016
-0.13366699
-0.12695313
-0.11871338
-0.10894775
-0.09796143
-0.08575439
-0.07202148
-0.05798340
-0.04364014
-0.02960205
-0.01586914
-0.00213623
 0.01220703
 0.02685547
 0.04180908
 0.05615234
 0.06896973
 0.07965088
 0.08880615
 0.09704590
 0.10375977
 0.10864258
 0.11138916
 0.11169434
 0.10925293
 0.10467529
 0.09765625
 0.08819580
 0.07690430
 0.06347656
 0.04852295
 0.03295898
 0.01739502
 0.00183105
-0.01281738
-0.02655029
-0.03906250
-0.05035400
-0.06072998
-0.06896973
-0.07568359
-0.08026123
-0.08331299
-0.08453369
-0.08453369
-0.08361816
-0.08178711
-0.07904053
-0.07537842
-0.07171631
-0.06805420
-0.06439209
-0.06134033
-0.05798340
-0.05493164
-0.05218506
-0.05004883
-0.04882813
-0.04882813
-0.04943848
-0.05004883
-0.04943848
-0.04760742
-0.04364014
-0.03753662
-0.02990723
-0.02014160
-0.00854492
 0.00518799
 0.02166748
 0.04058838
 0.06103516
 0.08270264
 0.10406494
 0.12542725
 0.14587402
 0.16479492
 0.18157959
 0.19561768
 0.20629883
 0.21331787
 0.21636963
 0.21545410
 0.20996094
 0.19958496
 0.18402100
 0.16418457
 0.14007568
 0.11230469
 0.08148193
 0.04882813
 0.01495361
-0.01892090
-0.05279541
-0.08514404
-0.11535645
-0.14221191
-0.16479492
-0.18280029
-0.19622803
-0.20507813
-0.20874023
-0.20721436
-0.20050049
-0.18951416
-0.17486572
-0.15747070
-0.13824463
-0.11718750
-0.09521484
-0.07324219
-0.05065918
-0.02868652
-0.00701904
 0.01342773
 0.03234863
 0.04974365
 0.06591797
 0.08178711
 0.09765625
 0.11291504
 0.12756348
 0.14160156
 0.15563965
 0.16937256
 0.18249512
 0.19500732
 0.20629883
 0.21575928
 0.22399902
 0.23010254
 0.23345947
 0.23315430
 0.22827148
 0.21942139
 0.20599365
 0.18737793
 0.16296387
 0.13275146
 0.09765625
 0.05828857
 0.01464844
-0.03295898
-0.08300781
-0.13244629
-0.17974854
-0.22491455
-0.26885986
-0.31097412
-0.34698486
-0.37322998
-0.38848877
-0.39489746
-0.39367676
-0.38421631
-0.36437988
-0.33416748
-0.29571533
-0.25268555
-0.20721436
-0.15869141
-0.10650635
-0.05157471
 0.00396729
 0.05706787
 0.10681152
 0.15228271
 0.19317627
 0.22735596
 0.25421143
 0.27374268
 0.28686523
 0.29388428
 0.29510498
 0.29022217
 0.28015137
 0.26580811
 0.24810791
 0.22827148
 0.20721436
 0.18554688
 0.16479492
 0.14556885
 0.12786865
 0.11199951
 0.09826660
 0.08697510
 0.07843018
 0.07171631
 0.06561279
 0.05889893
 0.05187988
 0.04364014
 0.03356934
 0.02044678
 0.00457764
-0.01464844
-0.03692627
-0.06256104
-0.09216309
-0.12451172
-0.15777588
-0.18951416
-0.22094727
-0.25268555
-0.28564453
-0.31707764
-0.34301758
-0.36041260
-0.36987305
-0.37200928
-0.36590576
-0.35034180
-0.32440186
-0.28991699
-0.24993896
-0.20507813
-0.15502930
-0.09887695
-0.03814697
 0.02441406
 0.08514404
 0.14251709
 0.19531250
 0.24261475
 0.28289795
 0.31494141
 0.33752441
 0.35125732
 0.35491943
 0.34851074
 0.33264160
 0.30853271
 0.27709961
 0.23956299
 0.19653320
 0.14953613
 0.10070801
 0.05187988
 0.00518799
-0.03906250
-0.07965088
-0.11566162
-0.14556885
-0.16876221
-0.18585205
-0.19714355
-0.20355225
-0.20477295
-0.20172119
-0.19500732
-0.18585205
-0.17547607
-0.16510010
-0.15563965
-0.14739990
-0.14068604
-0.13519287
-0.13122559
-0.12817383
-0.12603760
-0.12481689
-0.12298584
-0.11993408
-0.11444092
-0.10559082
-0.09277344
-0.07568359
-0.05371094
-0.02746582
 0.00305176
 0.03692627
 0.07354736
 0.11199951
 0.15136719
 0.18981934
 0.22521973
 0.25726318
 0.28503418
 0.30761719
 0.32348633
 0.33111572
 0.32958984
 0.31890869
 0.30090332
 0.27679443
 0.24658203
 0.21026611
 0.16845703
 0.12207031
 0.07324219
 0.02410889
-0.02319336
-0.06713867
-0.10620117
-0.13977051
-0.16693115
-0.18676758
-0.19897461
-0.20263672
-0.19836426
-0.18676758
-0.16998291
-0.14892578
-0.12481689
-0.09826660
-0.07049561
-0.04241943
-0.01556396
 0.00854492
 0.02868652
 0.04272461
 0.05096436
 0.05218506
 0.04760742
 0.03753662
 0.02197266
 0.00244141
-0.02075195
-0.04608154
-0.07232666
-0.09765625
-0.12054443
-0.13885498
-0.15075684
-0.15502930
-0.15045166
-0.13641357
-0.11260986
-0.07995605
-0.03906250
 0.00885010
 0.06134033
 0.11688232
 0.17333984
 0.22888184
 0.28137207
 0.32775879
 0.36621094
 0.39398193
 0.40954590
 0.41137695
 0.39916992
 0.37414551
 0.33782959
 0.29113770
 0.23529053
 0.17211914
 0.10345459
 0.03326416
-0.03631592
-0.10192871
-0.16174316
-0.21301270
-0.25329590
-0.28076172
-0.29479980
-0.29571533
-0.28381348
-0.25970459
-0.22277832
-0.17456055
-0.11627197
-0.05065918
 0.02014160
 0.09277344
 0.16265869
 0.22735596
 0.28381348
 0.33081055
 0.36499023
 0.38421631
 0.38604736
 0.37109375
 0.34088135
 0.29693604
 0.23986816
 0.17059326
 0.09094238
 0.00488281
-0.08453369
-0.17486572
-0.26428223
-0.34820557
-0.42205811
-0.48034668
-0.52093506
-0.54504395
-0.55358887
-0.54687500
-0.52398682
-0.48492432
-0.43060303
-0.36407471
-0.28991699
-0.21148682
-0.13153076
-0.05249023
 0.02319336
 0.09124756
 0.14770508
 0.18951416
 0.21484375
 0.22308350
 0.21301270
 0.18463135
 0.13854980
 0.07720947
 0.00305176
-0.08239746
-0.17700195
-0.27770996
-0.37811279
-0.47058105
-0.54901123
-0.60882568
-0.64880371
-0.66650391
-0.65887451
-0.62347412
-0.55938721
-0.46752930
-0.35095215
-0.21301270
-0.05645752
 0.11596680
 0.30029297
 0.49041748
 0.67840576
 0.85601807
 1.01684570
 1.15631104
 1.27105713
 1.35681152
 1.40930176
 1.42517090
 1.40350342
 1.34521484
 1.25091553
 1.12091064
 0.95855713
 0.77056885
 0.56549072
 0.34912109
 0.12420654
-0.10650635
-0.33782959
-0.55969238
-0.76171875
-0.93841553
-1.08703613
-1.20697021
-1.29547119
-1.35009766
-1.36962891
-1.35467529
-1.30767822
-1.23199463
-1.13098145
-1.00830078
-0.86883545
-0.71594238
-0.55480957
-0.38940430
-0.22583008
-0.06866455
 0.07843018
 0.21209717
 0.32928467
 0.42602539
 0.50018311
 0.55023193
 0.57678223
 0.57952881
 0.55999756
 0.51940918
 0.46112061
 0.38848877
 0.30426025
 0.21057129
 0.10955811
 0.00427246
-0.10192871
-0.20507813
-0.30212402
-0.38909912
-0.46142578
-0.51666260
-0.55389404
-0.57342529
-0.57525635
-0.55877686
-0.52368164
-0.46997070
-0.39978027
-0.31555176
-0.22003174
-0.11627197
-0.00732422
 0.10345459
 0.21392822
 0.32073975
 0.42175293
 0.51391602
 0.59448242
 0.66131592
 0.71258545
 0.74707031
 0.76324463
 0.76141357
 0.74249268
 0.70861816
 0.66162109
 0.60211182
 0.53253174
 0.45562744
 0.37475586
 0.29235840
 0.20935059
 0.12725830
 0.04791260
-0.02532959
-0.08941650
-0.14221191
-0.18280029
-0.21087646
-0.22674561
-0.23010254
-0.22247314
-0.20477295
-0.17761230
-0.14251709
-0.10131836
-0.05615234
-0.00946045
 0.03570557
 0.07781982
 0.11413574
 0.14282227
 0.16204834
 0.17089844
 0.16876221
 0.15411377
 0.12634277
 0.08514404
 0.03234863
-0.03082275
-0.10406494
-0.18798828
-0.28167725
-0.38116455
-0.48126221
-0.57678223
-0.66314697
-0.73822021
-0.79925537
-0.84442139
-0.87097168
-0.87646484
-0.86029053
-0.82061768
-0.75714111
-0.66955566
-0.55969238
-0.43090820
-0.28717041
-0.13214111
 0.03112793
 0.20019531
 0.37078857
 0.53802490
 0.69671631
 0.84197998
 0.97045898
 1.07849121
 1.16363525
 1.22314453
 1.25518799
 1.25885010
 1.23443604
 1.18347168
 1.10900879
 1.01226807
 0.89569092
 0.76171875
 0.61462402
 0.46051025
 0.30426025
 0.14801025
-0.00854492
-0.16357422
-0.31250000
-0.44860840
-0.56610107
-0.66253662
-0.73669434
-0.78887939
-0.81817627
-0.82397461
-0.80657959
-0.76660156
-0.70434570
-0.62103271
-0.51818848
-0.40039063
-0.27191162
-0.13702393
 0.00152588
 0.14099121
 0.27770996
 0.40710449
 0.52490234
 0.62744141
 0.71105957
 0.77270508
 0.80993652
 0.82244873
 0.81054688
 0.77392578
 0.71228027
 0.62713623
 0.52185059
 0.40222168
 0.27191162
 0.13214111
-0.01831055
-0.17791748
-0.34149170
-0.50170898
-0.65277100
-0.79071045
-0.91430664
-1.02081299
-1.10809326
-1.17370605
-1.21582031
-1.23443604
-1.22863770
-1.19812012
-1.14379883
-1.06750488
-0.97137451
-0.85784912
-0.72906494
-0.58868408
-0.44128418
-0.29174805
-0.14526367
-0.00579834
 0.12329102
 0.23895264
 0.33782959
 0.41778564
 0.47576904
 0.50903320
 0.51605225
 0.49743652
 0.45501709
 0.39215088
 0.31219482
 0.21820068
 0.11413574
 0.00335693
-0.11016846
-0.22186279
-0.32623291
-0.41656494
-0.48675537
-0.53344727
-0.55480957
-0.55084229
-0.52032471
-0.46234131
-0.37719727
-0.26885986
-0.14160156
 0.00152588
 0.15838623
 0.32653809
 0.50170898
 0.67687988
 0.84594727
 1.00311279
 1.14471436
 1.26708984
 1.36627197
 1.43920898
 1.48406982
 1.49993896
 1.48681641
 1.44500732
 1.37634277
 1.28417969
 1.17156982
 1.04095459
 0.89477539
 0.73669434
 0.57281494
 0.40832520
 0.24658203
 0.08728027
-0.07080078
-0.22674561
-0.37780762
-0.52001953
-0.65216064
-0.77423096
-0.88806152
-0.99456787
-1.09313965
-1.18347168
-1.26495361
-1.33758545
-1.40075684
-1.45355225
-1.49444580
-1.52160645
-1.53320313
-1.52770996
-1.50390625
-1.45965576
-1.39434814
-1.30798340
-1.20086670
-1.07421875
-0.92926025
-0.76812744
-0.59356689
-0.40893555
-0.21881104
-0.02624512
 0.16479492
 0.35064697
 0.52795410
 0.69213867
 0.83801270
 0.96252441
 1.06353760
 1.13952637
 1.19018555
 1.21520996
 1.21520996
 1.19140625
 1.14624023
 1.08245850
 1.00250244
 0.91003418
 0.80871582
 0.70373535
 0.59967041
 0.50109863
 0.41229248
 0.33660889
 0.27648926
 0.23315430
 0.20721436
 0.19927979
 0.21057129
 0.24139404
 0.29083252
 0.35491943
 0.42938232
 0.50994873
 0.59265137
 0.67199707
 0.74157715
 0.79559326
 0.83068848
 0.84411621
 0.83282471
 0.79193115
 0.71929932
 0.61523438
 0.48431396
 0.32958984
 0.15106201
-0.05096436
-0.27282715
-0.50567627
-0.73822021
-0.96252441
-1.17218018
-1.36291504
-1.52923584
-1.66412354
-1.76239014
-1.82037354
-1.83563232
-1.80755615
-1.73522949
-1.62048340
-1.46453857
-1.27075195
-1.04461670
-0.79406738
-0.52764893
-0.25207520
 0.02716064
 0.30517578
 0.57189941
 0.81695557
 1.03027344
 1.20605469
 1.34033203
 1.43035889
 1.47277832
 1.46728516
 1.41662598
 1.32293701
 1.18927002
 1.01959229
 0.82183838
 0.60791016
 0.38665771
 0.16265869
-0.06256104
-0.28350830
-0.48950195
-0.66833496
-0.81237793
-0.92041016
-0.99395752
-1.03240967
-1.03393555
-0.99853516
-0.92895508
-0.82946777
-0.70373535
-0.55633545
-0.39306641
-0.22216797
-0.05096436
 0.11688232
 0.27770996
 0.42663574
 0.55725098
 0.66223145
 0.73791504
 0.78399658
 0.80169678
 0.79162598
 0.75317383
 0.68817139
 0.60028076
 0.49499512
 0.37811279
 0.25421143
 0.12725830
 0.00061035
-0.12268066
-0.23803711
-0.34149170
-0.42816162
-0.49407959
-0.53802490
-0.55969238
-0.56152344
-0.54534912
-0.51269531
-0.46569824
-0.40679932
-0.33996582
-0.27008057
-0.20141602
-0.13671875
-0.07843018
-0.02746582
 0.01373291
 0.04425049
 0.06378174
 0.07202148
 0.07019043
 0.05889893
 0.03967285
 0.01464844
-0.01342773
-0.04211426
-0.06927490
-0.09399414
-0.11535645
-0.13244629
-0.14404297
-0.15014648
-0.15075684
-0.14617920
-0.13763428
-0.12603760
-0.11291504
-0.10070801
-0.09002686
-0.08239746
-0.07843018
-0.07965088
-0.08819580
-0.10437012
-0.12756348
-0.15594482
-0.18829346
-0.22552490
-0.26824951
-0.31524658
-0.36315918
-0.40802002
-0.44677734
-0.47729492
-0.49957275
-0.51116943
-0.51116943
-0.49774170
-0.46936035
-0.42480469
-0.36346436
-0.28503418
-0.19134521
-0.08453369
 0.03448486
 0.16510010
 0.30639648
 0.45501709
 0.60638428
 0.75531006
 0.89782715
 1.02935791
 1.14624023
 1.24481201
 1.32141113
 1.37359619
 1.39801025
 1.39312744
 1.35772705
 1.29272461
 1.19903564
 1.07818604
 0.93292236
 0.76751709
 0.58837891
 0.40191650
 0.21301270
 0.02288818
-0.16571045
-0.34698486
-0.51239014
-0.65460205
-0.76904297
-0.85479736
-0.91186523
-0.93872070
-0.93414307
-0.89935303
-0.83740234
-0.75256348
-0.64910889
-0.53131104
-0.40313721
-0.27008057
-0.13824463
-0.01312256
 0.10101318
 0.20080566
 0.28228760
 0.34240723
 0.37902832
 0.39093018
 0.37933350
 0.34576416
 0.29296875
 0.22308350
 0.13885498
 0.04272461
-0.06164551
-0.17089844
-0.27954102
-0.38208008
-0.47241211
-0.54443359
-0.59478760
-0.62103271
-0.62225342
-0.59783936
-0.54687500
-0.46905518
-0.36682129
-0.24322510
-0.10284424
 0.05157471
 0.21636963
 0.38665771
 0.55572510
 0.71533203
 0.86029053
 0.98663330
 1.09069824
 1.16760254
 1.21337891
 1.22589111
 1.20544434
 1.15356445
 1.07025146
 0.95520020
 0.81115723
 0.64392090
 0.46142578
 0.26824951
 0.06500244
-0.14678955
-0.36224365
-0.57128906
-0.76446533
-0.93627930
-1.08520508
-1.20941162
-1.30615234
-1.37176514
-1.40441895
-1.40411377
-1.37207031
-1.30920410
-1.21704102
-1.09771729
-0.95520020
-0.79345703
-0.61645508
-0.42877197
-0.23437500
-0.03662109
 0.16113281
 0.35644531
 0.54473877
 0.71990967
 0.87646484
 1.01074219
 1.12243652
 1.21063232
 1.27319336
 1.30645752
 1.30889893
 1.28021240
 1.22253418
 1.13739014
 1.02416992
 0.88470459
 0.72357178
 0.54748535
 0.36102295
 0.16723633
-0.03387451
-0.23834229
-0.43975830
-0.62927246
-0.80139160
-0.95245361
-1.08123779
-1.18591309
-1.26342773
-1.31195068
-1.33117676
-1.32293701
-1.28875732
-1.22985840
-1.14837646
-1.04675293
-0.92864990
-0.79833984
-0.65979004
-0.51696777
-0.37353516
-0.23376465
-0.10192871
 0.01831055
 0.12390137
 0.21240234
 0.28259277
 0.33264160
 0.36193848
 0.37017822
 0.35827637
 0.32745361
 0.27893066
 0.21392822
 0.13519287
 0.04516602
-0.05126953
-0.15075684
-0.24963379
-0.34332275
-0.42633057
-0.49224854
-0.53771973
-0.56091309
-0.56121826
-0.53680420
-0.48614502
-0.40832520
-0.30670166
-0.18432617
-0.04394531
 0.11322021
 0.28564453
 0.46752930
 0.65246582
 0.83465576
 1.00952148
 1.17309570
 1.32110596
 1.44714355
 1.54693604
 1.61834717
 1.65893555
 1.66687012
 1.63970947
 1.57775879
 1.48468018
 1.36383057
 1.21734619
 1.04675293
 0.85571289
 0.65277100
 0.44586182
 0.23895264
 0.03234863
-0.17364502
-0.37445068
-0.56121826
-0.72662354
-0.86822510
-0.98724365
-1.08520508
-1.16119385
-1.21459961
-1.24603271
-1.25793457
-1.25244141
-1.23107910
-1.19506836
-1.14715576
-1.09069824
-1.02752686
-0.95886230
-0.88500977
-0.80657959
-0.72570801
-0.64361572
-0.55969238
-0.47241211
-0.38177490
-0.28839111
-0.19317627
-0.09704590
 0.00000000
 0.09674072
 0.19317627
 0.28808594
 0.38116455
 0.47027588
 0.55328369
 0.62744141
 0.69000244
 0.74066162
 0.77880859
 0.80413818
 0.81542969
 0.81237793
 0.79559326
 0.76629639
 0.72570801
 0.67535400
 0.61614990
 0.54962158
 0.47851563
 0.40679932
 0.33752441
 0.27252197
 0.21209717
 0.15716553
 0.10955811
 0.07080078
 0.04211426
 0.02349854
 0.01434326
 0.01464844
 0.02288818
 0.03784180
 0.05706787
 0.07720947
 0.09582520
 0.11108398
 0.11993408
 0.11901855
 0.10498047
 0.07629395
 0.03265381
-0.02624512
-0.10162354
-0.19378662
-0.30090332
-0.41870117
-0.54138184
-0.66375732
-0.78277588
-0.89599609
-0.99822998
-1.08459473
-1.14959717
-1.19018555
-1.20361328
-1.18927002
-1.14593506
-1.07360840
-0.97290039
-0.84564209
-0.69488525
-0.52459717
-0.33905029
-0.14373779
 0.05676270
 0.25726318
 0.45257568
 0.63537598
 0.79956055
 0.93902588
 1.05072021
 1.13342285
 1.18591309
 1.20666504
 1.19537354
 1.15386963
 1.08489990
 0.99151611
 0.87585449
 0.74157715
 0.59448242
 0.44128418
 0.28686523
 0.13397217
-0.01770020
-0.16754150
-0.31036377
-0.44036865
-0.55145264
-0.64270020
-0.71441650
-0.76721191
-0.80017090
-0.81207275
-0.80352783
-0.77667236
-0.73333740
-0.67565918
-0.60424805
-0.52093506
-0.42877197
-0.33081055
-0.22918701
-0.12664795
-0.02502441
 0.07293701
 0.16540527
 0.25085449
 0.32897949
 0.39764404
 0.45562744
 0.50140381
 0.53466797
 0.55572510
 0.56488037
 0.56213379
 0.54718018
 0.52093506
 0.48461914
 0.44006348
 0.38970947
 0.33660889
 0.28259277
 0.22918701
 0.17730713
 0.12878418
 0.08697510
 0.05401611
 0.03234863
 0.02258301
 0.02502441
 0.03967285
 0.06713867
 0.10620117
 0.15472412
 0.20996094
 0.26977539
 0.33203125
 0.39337158
 0.45135498
 0.50201416
 0.54290771
 0.57250977
 0.58868408
 0.58990479
 0.57403564
 0.53863525
 0.48431396
 0.41229248
 0.32501221
 0.22399902
 0.10986328
-0.01708984
-0.15594482
-0.30242920
-0.45013428
-0.59265137
-0.72601318
-0.84747314
-0.95458984
-1.04370117
-1.11145020
-1.15509033
-1.17462158
-1.17156982
-1.14685059
-1.10137939
-1.03607178
-0.95306396
-0.85632324
-0.74859619
-0.63354492
-0.51483154
-0.39642334
-0.28350830
-0.17852783
-0.08392334
-0.00091553
 0.06927490
 0.12451172
 0.16479492
 0.19165039
 0.20721436
 0.21392822
 0.21423340
 0.21026611
 0.20507813
 0.20080566
 0.20080566
 0.20721436
 0.22277832
 0.24932861
 0.28717041
 0.33691406
 0.39733887
 0.46600342
 0.54077148
 0.61767578
 0.69335938
 0.76416016
 0.82611084
 0.87524414
 0.90728760
 0.91918945
 0.90942383
 0.87615967
 0.81787109
 0.73455811
 0.62774658
 0.50170898
 0.36224365
 0.21270752
 0.05493164
-0.10955811
-0.27648926
-0.43823242
-0.58593750
-0.71380615
-0.81909180
-0.90087891
-0.95672607
-0.98541260
-0.98602295
-0.96069336
-0.91186523
-0.84259033
-0.75561523
-0.65460205
-0.54443359
-0.43029785
-0.31768799
-0.21087646
-0.11352539
-0.02929688
 0.03845215
 0.08728027
 0.11474609
 0.12023926
 0.10375977
 0.06774902
 0.01617432
-0.04608154
-0.11596680
-0.19042969
-0.26672363
-0.33843994
-0.39916992
-0.44372559
-0.46875000
-0.47302246
-0.45501709
-0.41412354
-0.35064697
-0.26733398
-0.16815186
-0.05706787
 0.06256104
 0.18829346
 0.31585693
 0.44006348
 0.55541992
 0.65765381
 0.74279785
 0.80718994
 0.84777832
 0.86242676
 0.85083008
 0.81359863
 0.75195313
 0.66833496
 0.56549072
 0.44891357
 0.32379150
 0.19409180
 0.06317139
-0.06744385
-0.19317627
-0.30883789
-0.40771484
-0.48492432
-0.53833008
-0.56732178
-0.57342529
-0.55633545
-0.51727295
-0.45837402
-0.38269043
-0.29510498
-0.19866943
-0.09674072
 0.00793457
 0.11291504
 0.21484375
 0.31036377
 0.39672852
 0.47180176
 0.53344727
 0.58074951
 0.61370850
 0.63262939
 0.63842773
 0.63171387
 0.61370850
 0.58654785
 0.55267334
 0.51391602
 0.47241211
 0.42968750
 0.38787842
 0.34851074
 0.31311035
 0.28198242
 0.25512695
 0.23071289
 0.20782471
 0.18554688
 0.16296387
 0.13946533
 0.11413574
 0.08575439
 0.05249023
 0.01342773
-0.03173828
-0.08209229
-0.13793945
-0.20019531
-0.26947021
-0.34393311
-0.42022705
-0.49468994
-0.56488037
-0.63079834
-0.69122314
-0.74401855
-0.78674316
-0.81817627
-0.83740234
-0.84411621
-0.83679199
-0.81390381
-0.77575684
-0.72296143
-0.65765381
-0.58044434
-0.49224854
-0.39489746
-0.29052734
-0.18218994
-0.07232666
 0.03753662
 0.14526367
 0.24871826
 0.34515381
 0.43304443
 0.51025391
 0.57434082
 0.62316895
 0.65460205
 0.66925049
 0.66741943
 0.65063477
 0.61920166
 0.57342529
 0.51544189
 0.44830322
 0.37628174
 0.30212402
 0.22766113
 0.15380859
 0.08239746
 0.01617432
-0.04272461
-0.09185791
-0.13092041
-0.15991211
-0.17974854
-0.19012451
-0.19256592
-0.18798828
-0.17730713
-0.16174316
-0.14221191
-0.12023926
-0.09796143
-0.07659912
-0.05798340
-0.04272461
-0.03112793
-0.02380371
-0.02014160
-0.02136230
-0.02746582
-0.03814697
-0.05340576
-0.07171631
-0.09216309
-0.11322021
-0.13366699
-0.15258789
-0.16967773
-0.18432617
-0.19592285
-0.20446777
-0.20965576
-0.21179199
-0.21118164
-0.20782471
-0.20233154
-0.19500732
-0.18676758
-0.17730713
-0.16784668
-0.15930176
-0.15228271
-0.14770508
-0.14526367
-0.14495850
-0.14678955
-0.15136719
-0.15899658
-0.16967773
-0.18310547
-0.19866943
-0.21484375
-0.23040771
-0.24475098
-0.25604248
-0.26397705
-0.26702881
-0.26336670
-0.25146484
-0.23071289
-0.20050049
-0.16113281
-0.11260986
-0.05523682
 0.00915527
 0.07934570
 0.15350342
 0.23071289
 0.30822754
 0.38330078
 0.45288086
 0.51422119
 0.56640625
 0.60882568
 0.63903809
 0.65521240
 0.65673828
 0.64422607
 0.61828613
 0.57983398
 0.52917480
 0.46752930
 0.39886475
 0.32623291
 0.25054932
 0.17211914
 0.09124756
 0.01098633
-0.06500244
-0.13427734
-0.19744873
-0.25543213
-0.30639648
-0.34667969
-0.37322998
-0.38543701
-0.38452148
-0.37139893
-0.34576416
-0.30822754
-0.26153564
-0.20843506
-0.15106201
-0.08972168
-0.02502441
 0.04058838
 0.10437012
 0.16265869
 0.21392822
 0.25756836
 0.29327393
 0.31982422
 0.33630371
 0.34362793
 0.34179688
 0.33294678
 0.31768799
 0.29754639
 0.27282715
 0.24475098
 0.21362305
 0.18157959
 0.14984131
 0.11993408
 0.09277344
 0.06835938
 0.04699707
 0.02929688
 0.01586914
 0.00640869
 0.00061035
-0.00152588
-0.00030518
 0.00396729
 0.01007080
 0.01708984
 0.02410889
 0.03051758
 0.03479004
 0.03540039
 0.03112793
 0.02166748
 0.00671387
-0.01434326
-0.04211426
-0.07598877
-0.11505127
-0.15869141
-0.20751953
-0.26153564
-0.31951904
-0.37719727
-0.43121338
-0.47851563
-0.51971436
-0.55480957
-0.58288574
-0.60180664
-0.61004639
-0.60699463
-0.59326172
-0.56884766
-0.53222656
-0.48278809
-0.42053223
-0.34637451
-0.26275635
-0.17059326
-0.07171631
 0.03295898
 0.14190674
 0.25360107
 0.36560059
 0.47607422
 0.58166504
 0.67871094
 0.76446533
 0.83801270
 0.89721680
 0.94177246
 0.96954346
 0.97991943
 0.97320557
 0.95031738
 0.91186523
 0.85876465
 0.79071045
 0.70800781
 0.61218262
 0.50659180
 0.39367676
 0.27557373
 0.15289307
 0.02502441
-0.10711670
-0.24169922
-0.37414551
-0.50018311
-0.61584473
-0.71929932
-0.80902100
-0.88317871
-0.94055176
-0.97991943
-1.00036621
-1.00219727
-0.98693848
-0.95520020
-0.90881348
-0.84930420
-0.77911377
-0.70037842
-0.61401367
-0.52246094
-0.42755127
-0.33355713
-0.24322510
-0.15899658
-0.08148193
-0.01159668
 0.05004883
 0.10284424
 0.14556885
 0.17822266
 0.20141602
 0.21545410
 0.22155762
 0.22125244
 0.21636963
 0.20874023
 0.19989014
 0.19165039
 0.18554688
 0.18218994
 0.18218994
 0.18463135
 0.18951416
 0.19592285
 0.20355225
 0.21087646
 0.21759033
 0.22186279
 0.22338867
 0.22094727
 0.21423340
 0.20202637
 0.18463135
 0.16174316
 0.13336182
 0.10009766
 0.06256104
 0.02136230
-0.02197266
-0.06652832
-0.11016846
-0.15167236
-0.18951416
-0.22155762
-0.24627686
-0.26214600
-0.26855469
-0.26336670
-0.24597168
-0.21545410
-0.17181396
-0.11627197
-0.05126953
 0.02075195
 0.09704590
 0.17578125
 0.25512695
 0.33233643
 0.40435791
 0.46752930
 0.51879883
 0.55633545
 0.57891846
 0.58471680
 0.57220459
 0.54107666
 0.49194336
 0.42755127
 0.35003662
 0.26123047
 0.16296387
 0.05645752
-0.05554199
-0.16998291
-0.28167725
-0.38513184
-0.47363281
-0.54321289
-0.59112549
-0.61706543
-0.62103271
-0.60241699
-0.56182861
-0.49987793
-0.41961670
-0.32379150
-0.21728516
-0.10406494
 0.01159668
 0.12542725
 0.23315430
 0.33081055
 0.41351318
 0.47668457
 0.51727295
 0.53405762
 0.52673340
 0.49591064
 0.44250488
 0.36926270
 0.27893066
 0.17547607
 0.06256104
-0.05676270
-0.17852783
-0.29602051
-0.40161133
-0.48736572
-0.54992676
-0.58776855
-0.60089111
-0.58959961
-0.55297852
-0.49163818
-0.40893555
-0.30944824
-0.19836426
-0.07995605
 0.04180908
 0.16204834
 0.27526855
 0.37628174
 0.46020508
 0.52368164
 0.56549072
 0.58349609
 0.57800293
 0.54901123
 0.49774170
 0.42663574
 0.33874512
 0.23773193
 0.12664795
 0.00885010
-0.11260986
-0.23284912
-0.34576416
-0.44372559
-0.52093506
-0.57403564
-0.60180664
-0.60394287
-0.57922363
-0.52612305
-0.44494629
-0.33935547
-0.21331787
-0.07171631
 0.08300781
 0.24627686
 0.41137695
 0.56976318
 0.71533203
 0.84259033
 0.94879150
 1.02935791
 1.07971191
 1.09832764
 1.08459473
 1.03973389
 0.96374512
 0.85693359
 0.72204590
 0.56549072
 0.39459229
 0.21331787
 0.02227783
-0.17639160
-0.37689209
-0.56945801
-0.74615479
-0.90209961
-1.03546143
-1.14379883
-1.22406006
-1.27288818
-1.29058838
-1.27868652
-1.23931885
-1.17462158
-1.08642578
-0.97747803
-0.85205078
-0.71380615
-0.56701660
-0.41564941
-0.26397705
-0.11627197
 0.02441406
 0.15655518
 0.27893066
 0.38848877
 0.48278809
 0.55969238
 0.61889648
 0.66162109
 0.68847656
 0.69885254
 0.69366455
 0.67260742
 0.63781738
 0.59082031
 0.53344727
 0.46844482
 0.39825439
 0.32623291
 0.25268555
 0.17822266
 0.10223389
 0.02655029
-0.04547119
-0.11199951
-0.17364502
-0.23223877
-0.28808594
-0.33996582
-0.38452148
-0.41992188
-0.44738770
-0.46844482
-0.48339844
-0.49163818
-0.49133301
-0.48187256
-0.46234131
-0.43151855
-0.38879395
-0.33508301
-0.27282715
-0.20355225
-0.12908936
-0.04882813
 0.03570557
 0.12207031
 0.20751953
 0.28961182
 0.36651611
 0.43670654
 0.49713135
 0.54565430
 0.58044434
 0.60119629
 0.60699463
 0.59692383
 0.57128906
 0.53070068
 0.47760010
 0.41503906
 0.34393311
 0.26489258
 0.17913818
 0.08850098
-0.00244141
-0.09124756
-0.17608643
-0.25512695
-0.32653809
-0.38757324
-0.43548584
-0.46844482
-0.48736572
-0.49316406
-0.48706055
-0.46905518
-0.43945313
-0.39825439
-0.34790039
-0.29052734
-0.22949219
-0.16754150
-0.10559082
-0.04486084
 0.01342773
 0.06744385
 0.11505127
 0.15472412
 0.18524170
 0.20507813
 0.21423340
 0.21270752
 0.20141602
 0.18188477
 0.15533447
 0.12268066
 0.08514404
 0.04425049
 0.00244141
-0.03784180
-0.07507324
-0.10803223
-0.13671875
-0.16021729
-0.17761230
-0.18859863
-0.19256592
-0.18890381
-0.17700195
-0.15686035
-0.13031006
-0.09765625
-0.06042480
-0.01739502
 0.03051758
 0.08270264
 0.13732910
 0.19256592
 0.24780273
 0.30303955
 0.35705566
 0.40679932
 0.45104980
 0.48858643
 0.52001953
 0.54473877
 0.56152344
 0.56915283
 0.56640625
 0.55389404
 0.53161621
 0.49896240
 0.45562744
 0.40313721
 0.34362793
 0.27984619
 0.21179199
 0.13946533
 0.06347656
-0.01312256
-0.08544922
-0.15045166
-0.20812988
-0.25817871
-0.30059814
-0.33203125
-0.34851074
-0.34851074
-0.33325195
-0.30578613
-0.27069092
-0.23071289
-0.18707275
-0.14068604
-0.09338379
-0.04730225
-0.00579834
 0.02899170
 0.05523682
 0.07202148
 0.07751465
 0.06988525
 0.04882813
 0.01556396
-0.02838135
-0.08148193
-0.14404297
-0.21667480
-0.29785156
-0.38269043
-0.46691895
-0.54626465
-0.61920166
-0.68389893
-0.73791504
-0.77697754
-0.79833984
-0.80017090
-0.78216553
-0.74401855
-0.68542480
-0.60729980
-0.51086426
-0.39916992
-0.27496338
-0.14160156
-0.00183105
 0.14007568
 0.28106689
 0.41687012
 0.54412842
 0.65917969
 0.75866699
 0.84014893
 0.90087891
 0.93933105
 0.95550537
 0.94970703
 0.92285156
 0.87554932
 0.80841064
 0.72326660
 0.62255859
 0.51025391
 0.39093018
 0.26794434
 0.14404297
 0.02075195
-0.10070801
-0.21820068
-0.32928467
-0.42907715
-0.51361084
-0.58074951
-0.62988281
-0.66223145
-0.67871094
-0.67871094
-0.66314697
-0.63293457
-0.58990479
-0.53558350
-0.47058105
-0.39611816
-0.31524658
-0.23071289
-0.14556885
-0.06042480
 0.02349854
 0.10467529
 0.18035889
 0.24902344
 0.30975342
 0.36163330
 0.40374756
 0.43518066
 0.45410156
 0.46142578
 0.45715332
 0.44128418
 0.41442871
 0.37750244
 0.33294678
 0.28350830
 0.22918701
 0.17028809
 0.10620117
 0.04028320
-0.02471924
-0.08666992
-0.14526367
-0.20233154
-0.25756836
-0.30944824
-0.35491943
-0.39154053
-0.41900635
-0.43701172
-0.44677734
-0.44891357
-0.44311523
-0.42877197
-0.40435791
-0.37017822
-0.32684326
-0.27709961
-0.22369385
-0.16815186
-0.11077881
-0.05187988
 0.00701904
 0.06317139
 0.11474609
 0.16082764
 0.20050049
 0.23345947
 0.25878906
 0.27648926
 0.28686523
 0.29174805
 0.29144287
 0.28686523
 0.27954102
 0.26977539
 0.25909424
 0.24780273
 0.23620605
 0.22460938
 0.21392822
 0.20446777
 0.19592285
 0.18829346
 0.18096924
 0.17364502
 0.16540527
 0.15594482
 0.14556885
 0.13366699
 0.11993408
 0.10406494
 0.08575439
 0.06469727
 0.04180908
 0.01770020
-0.00640869
-0.02990723
-0.05187988
-0.07110596
-0.08728027
-0.09918213
-0.10681152
-0.10955811
-0.10711670
-0.09857178
-0.08483887
-0.06683350
-0.04516602
-0.02136230
 0.00396729
 0.02960205
 0.05401611
 0.07568359
 0.09399414
 0.10803223
 0.11749268
 0.12176514
 0.11932373
 0.11047363
 0.09521484
 0.07385254
 0.04699707
 0.01556396
-0.01953125
-0.05645752
-0.09429932
-0.13153076
-0.16662598
-0.19866943
-0.22583008
-0.24658203
-0.26062012
-0.26794434
-0.26885986
-0.26428223
-0.25421143
-0.23864746
-0.21789551
-0.19409180
-0.16845703
-0.14312744
-0.11993408
-0.09979248
-0.08392334
-0.07293701
-0.06683350
-0.06591797
-0.06988525
-0.07873535
-0.09155273
-0.10742188
-0.12481689
-0.14251709
-0.15899658
-0.17242432
-0.18096924
-0.18310547
-0.17791748
-0.16387939
-0.14038086
-0.10650635
-0.06225586
-0.00823975
 0.05462646
 0.12481689
 0.20172119
 0.28381348
 0.36926270
 0.45471191
 0.53710938
 0.61279297
 0.67932129
 0.73364258
 0.77270508
 0.79467773
 0.79803467
 0.78277588
 0.74798584
 0.69274902
 0.61767578
 0.52581787
 0.42114258
 0.30731201
 0.18524170
 0.05523682
-0.08148193
-0.22094727
-0.35614014
-0.48217773
-0.59509277
-0.69335938
-0.77606201
-0.84075928
-0.88470459
-0.90667725
-0.90667725
-0.88592529
-0.84564209
-0.78765869
-0.71289063
-0.62438965
-0.52490234
-0.41809082
-0.30731201
-0.19592285
-0.08758545
 0.01464844
 0.10803223
 0.19104004
 0.26275635
 0.32257080
 0.36956787
 0.40283203
 0.42236328
 0.42877197
 0.42205811
 0.40435791
 0.37689209
 0.34210205
 0.30120850
 0.25604248
 0.20690918
 0.15472412
 0.10192871
 0.05035400
 0.00213623
-0.04150391
-0.07965088
-0.11169434
-0.13702393
-0.15563965
-0.16754150
-0.17425537
-0.17547607
-0.17211914
-0.16387939
-0.15167236
-0.13671875
-0.12023926
-0.10284424
-0.08483887
-0.06683350
-0.04821777
-0.02990723
-0.01220703
 0.00518799
 0.02075195
 0.03479004
 0.04669189
 0.05645752
 0.06439209
 0.06988525
 0.07385254
 0.07568359
 0.07598877
 0.07568359
 0.07537842
 0.07537842
 0.07629395
 0.07781982
 0.08087158
 0.08544922
 0.09216309
 0.10131836
 0.11230469
 0.12512207
 0.13916016
 0.15350342
 0.16754150
 0.18066406
 0.19287109
 0.20355225
 0.21270752
 0.22033691
 0.22552490
 0.22796631
 0.22796631
 0.22460938
 0.21850586
 0.20996094
 0.19805908
 0.18218994
 0.16143799
 0.13641357
 0.10742188
 0.07537842
 0.03936768
-0.00122070
-0.04638672
-0.09429932
-0.14373779
-0.19531250
-0.24902344
-0.30426025
-0.35736084
-0.40527344
-0.44616699
-0.48004150
-0.50720215
-0.52612305
-0.53527832
-0.53344727
-0.52124023
-0.49926758
-0.46661377
-0.42266846
-0.36682129
-0.30120850
-0.22979736
-0.15411377
-0.07537842
 0.00610352
 0.08789063
 0.16693115
 0.24078369
 0.30883789
 0.36956787
 0.42114258
 0.46142578
 0.48889160
 0.50384521
 0.50750732
 0.49987793
 0.48095703
 0.45074463
 0.41137695
 0.36529541
 0.31372070
 0.25726318
 0.19622803
 0.13244629
 0.06744385
 0.00335693
-0.05889893
-0.11627197
-0.16693115
-0.20874023
-0.24291992
-0.27130127
-0.29388428
-0.30700684
-0.30731201
-0.29418945
-0.27099609
-0.24139404
-0.20629883
-0.16448975
-0.11444092
-0.05737305
 0.00305176
 0.06439209
 0.12512207
 0.18463135
 0.24108887
 0.29235840
 0.33599854
 0.37170410
 0.39794922
 0.41229248
 0.41290283
 0.39978027
 0.37536621
 0.34057617
 0.29571533
 0.23925781
 0.17089844
 0.09307861
 0.00885010
-0.08056641
-0.17425537
-0.27038574
-0.36499023
-0.45318604
-0.53100586
-0.59753418
-0.65155029
-0.69183350
-0.71533203
-0.72021484
-0.70648193
-0.67535400
-0.62744141
-0.56335449
-0.48309326
-0.38909912
-0.28503418
-0.17517090
-0.06347656
 0.04730225
 0.15441895
 0.25604248
 0.34851074
 0.42877197
 0.49407959
 0.54229736
 0.57159424
 0.58074951
 0.57006836
 0.54016113
 0.49255371
 0.43060303
 0.35583496
 0.27008057
 0.17639160
 0.07690430
-0.02532959
-0.12664795
-0.22521973
-0.31707764
-0.39764404
-0.46142578
-0.50598145
-0.53039551
-0.53619385
-0.52398682
-0.49346924
-0.44464111
-0.37841797
-0.29846191
-0.20843506
-0.11169434
-0.01129150
 0.08941650
 0.18676758
 0.27770996
 0.35949707
 0.42907715
 0.48431396
 0.52276611
 0.54443359
 0.54962158
 0.53924561
 0.51330566
 0.47332764
 0.42114258
 0.35980225
 0.29205322
 0.21942139
 0.14282227
 0.06561279
-0.00915527
-0.07781982
-0.13763428
-0.18798828
-0.22827148
-0.25726318
-0.27435303
-0.28015137
-0.27526855
-0.26092529
-0.23803711
-0.20751953
-0.17059326
-0.12939453
-0.08666992
-0.04333496
-0.00183105
 0.03662109
 0.07141113
 0.10101318
 0.12603760
 0.14709473
 0.16448975
 0.17761230
 0.18646240
 0.19134521
 0.19348145
 0.19409180
 0.19317627
 0.19165039
 0.18890381
 0.18493652
 0.17913818
 0.17028809
 0.15716553
 0.13946533
 0.11779785
 0.09155273
 0.05889893
 0.01922607
-0.02716064
-0.07720947
-0.12939453
-0.18493652
-0.24505615
-0.30853271
-0.37109375
-0.42785645
-0.47546387
-0.51361084
-0.54260254
-0.56091309
-0.56671143
-0.55877686
-0.53833008
-0.50537109
-0.45989990
-0.40069580
-0.32928467
-0.24810791
-0.16082764
-0.07049561
 0.02227783
 0.11596680
 0.20843506
 0.29663086
 0.37811279
 0.45013428
 0.51177979
 0.56121826
 0.59753418
 0.62011719
 0.62835693
 0.62133789
 0.59936523
 0.56335449
 0.51483154
 0.45745850
 0.39398193
 0.32653809
 0.25573730
 0.18280029
 0.10894775
 0.03662109
-0.03082275
-0.09094238
-0.14099121
-0.18127441
-0.21087646
-0.22949219
-0.23742676
-0.23437500
-0.22186279
-0.20233154
-0.17730713
-0.14862061
-0.11749268
-0.08636475
-0.05676270
-0.03021240
-0.00793457
 0.00946045
 0.02014160
 0.02227783
 0.01586914
 0.00213623
-0.01770020
-0.04272461
-0.07324219
-0.10833740
-0.14587402
-0.18371582
-0.22094727
-0.25878906
-0.29663086
-0.33111572
-0.35888672
-0.37689209
-0.38604736
-0.38726807
-0.37994385
-0.36254883
-0.33477783
-0.29907227
-0.25970459
-0.21820068
-0.17395020
-0.12603760
-0.07415771
-0.02166748
 0.02838135
 0.07446289
 0.11596680
 0.15258789
 0.18341064
 0.20782471
 0.22613525
 0.23864746
 0.24566650
 0.24780273
 0.24505615
 0.23925781
 0.23040771
 0.21972656
 0.20660400
 0.19134521
 0.17456055
 0.15777588
 0.14160156
 0.12603760
 0.11169434
 0.09857178
 0.08666992
 0.07568359
 0.06652832
 0.05889893
 0.05401611
 0.05249023
 0.05401611
 0.05828857
 0.06530762
 0.07415771
 0.08453369
 0.09613037
 0.10925293
 0.12298584
 0.13671875
 0.15014648
 0.16296387
 0.17517090
 0.18646240
 0.19592285
 0.20172119
 0.20324707
 0.20080566
 0.19439697
 0.18371582
 0.16845703
 0.14923096
 0.12603760
 0.09918213
 0.06835938
 0.03356934
-0.00427246
-0.04241943
-0.07965088
-0.11627197
-0.15228271
-0.18615723
-0.21575928
-0.24017334
-0.26092529
-0.28076172
-0.29998779
-0.31707764
-0.32836914
-0.33386230
-0.33477783
-0.33172607
-0.32409668
-0.31066895
-0.29266357
-0.27374268
-0.25634766
-0.23956299
-0.22033691
-0.19653320
-0.16876221
-0.13916016
-0.10894775
-0.07781982
-0.04516602
-0.01190186
 0.02105713
 0.05279541
 0.08453369
 0.11627197
 0.14678955
 0.17547607
 0.20172119
 0.22552490
 0.24566650
 0.26153564
 0.27130127
 0.27496338
 0.27374268
 0.26733398
 0.25451660
 0.23376465
 0.20507813
 0.16876221
 0.12512207
 0.07476807
 0.01831055
-0.04180908
-0.10253906
-0.16174316
-0.22003174
-0.27618408
-0.32806396
-0.37078857
-0.40100098
-0.41778564
-0.42297363
-0.41625977
-0.39703369
-0.36315918
-0.31585693
-0.25756836
-0.19104004
-0.11779785
-0.03814697
 0.04516602
 0.12969971
 0.21270752
 0.29266357
 0.36804199
 0.43579102
 0.49285889
 0.53619385
 0.56488037
 0.57708740
 0.57220459
 0.54931641
 0.50933838
 0.45440674
 0.38726807
 0.31005859
 0.22308350
 0.12908936
 0.03021240
-0.07110596
-0.17303467
-0.27221680
-0.36468506
-0.44555664
-0.51086426
-0.56091309
-0.59600830
-0.61676025
-0.62194824
-0.61157227
-0.58624268
-0.54748535
-0.49713135
-0.43579102
-0.36529541
-0.28930664
-0.21148682
-0.13458252
-0.06042480
 0.01037598
 0.07507324
 0.13092041
 0.17547607
 0.20935059
 0.23284912
 0.24658203
 0.25085449
 0.24658203
 0.23468018
 0.21728516
 0.19561768
 0.17181396
 0.14770508
 0.12603760
 0.10833740
 0.09582520
 0.08941650
 0.08880615
 0.09460449
 0.10650635
 0.12390137
 0.14587402
 0.17181396
 0.20019531
 0.22979736
 0.25970459
 0.28900146
 0.31646729
 0.34118652
 0.36071777
 0.37414551
 0.38116455
 0.38299561
 0.37994385
 0.37139893
 0.35766602
 0.33905029
 0.31646729
 0.29113770
 0.26367188
 0.23406982
 0.20263672
 0.16906738
 0.13427734
 0.09857178
 0.06225586
 0.02593994
-0.01068115
-0.04882813
-0.08758545
-0.12725830
-0.16601563
-0.20385742
-0.24200439
-0.28106689
-0.31951904
-0.35461426
-0.38391113
-0.40679932
-0.42449951
-0.43762207
-0.44555664
-0.44677734
-0.44067383
-0.42816162
-0.40954590
-0.38330078
-0.34942627
-0.30883789
-0.26519775
-0.22033691
-0.17333984
-0.12237549
-0.06622314
-0.00762939
 0.05126953
 0.10803223
 0.16265869
 0.21453857
 0.26153564
 0.30212402
 0.33599854
 0.36285400
 0.38177490
 0.38940430
 0.38391113
 0.36529541
 0.33569336
 0.29632568
 0.24627686
 0.18463135
 0.11230469
 0.03295898
-0.04943848
-0.13366699
-0.21850586
-0.30242920
-0.37994385
-0.44647217
-0.49865723
-0.53680420
-0.56060791
-0.57006836
-0.56365967
-0.54077148
-0.50292969
-0.45196533
-0.39062500
-0.32073975
-0.24536133
-0.16815186
-0.09155273
-0.01770020
 0.05157471
 0.11474609
 0.16845703
 0.21148682
 0.24291992
 0.26275635
 0.27130127
 0.26916504
 0.25695801
 0.23620605
 0.20812988
 0.17517090
 0.13793945
 0.09857178
 0.05889893
 0.02044678
-0.01525879
-0.04699707
-0.07354736
-0.09368896
-0.10711670
-0.11413574
-0.11474609
-0.10955811
-0.09857178
-0.08178711
-0.05981445
-0.03387451
-0.00518799
 0.02563477
 0.05706787
 0.08880615
 0.11962891
 0.14862061
 0.17395020
 0.19439697
 0.20935059
 0.21759033
 0.21911621
 0.21423340
 0.20233154
 0.18371582
 0.15869141
 0.12756348
 0.09063721
 0.04974365
 0.00579834
-0.03936768
-0.08392334
-0.12695313
-0.16693115
-0.20263672
-0.23284912
-0.25695801
-0.27404785
-0.28411865
-0.28747559
-0.28442383
-0.27374268
-0.25543213
-0.22857666
-0.19378662
-0.15197754
-0.10375977
-0.04974365
 0.00793457
 0.06805420
 0.12847900
 0.18829346
 0.24597168
 0.30090332
 0.35156250
 0.39550781
 0.43182373
 0.45959473
 0.47851563
 0.48828125
 0.48828125
 0.47851563
 0.45959473
 0.43243408
 0.39855957
 0.35919189
 0.31585693
 0.26824951
 0.21667480
 0.16204834
 0.10620117
 0.05096436
-0.00122070
-0.04852295
-0.09063721
-0.12695313
-0.15625000
-0.17852783
-0.19256592
-0.19866943
-0.19744873
-0.18920898
-0.17578125
-0.15747070
-0.13580322
-0.11169434
-0.08636475
-0.06134033
-0.03753662
-0.01586914
 0.00274658
 0.01800537
 0.03021240
 0.03875732
 0.04333496
 0.04425049
 0.04119873
 0.03509521
 0.02593994
 0.01525879
 0.00335693
-0.00854492
-0.02014160
-0.03112793
-0.04058838
-0.04730225
-0.05065918
-0.04974365
-0.04486084
-0.03601074
-0.02410889
-0.00976563
 0.00640869
 0.02410889
 0.04180908
 0.05828857
 0.07171631
 0.08026123
 0.08270264
 0.07873535
 0.06835938
 0.05157471
 0.02899170
 0.00091553
-0.03204346
-0.06896973
-0.10772705
-0.14709473
-0.18493652
-0.21881104
-0.24719238
-0.26885986
-0.28411865
-0.29205322
-0.29327393
-0.28625488
-0.27069092
-0.24719238
-0.21606445
-0.17791748
-0.13397217
-0.08544922
-0.03448486
 0.01647949
 0.06530762
 0.10986328
 0.14862061
 0.17974854
 0.20233154
 0.21575928
 0.21942139
 0.21240234
 0.19470215
 0.16693115
 0.13092041
 0.08789063
 0.03997803
-0.01190186
-0.06530762
-0.11779785
-0.16723633
-0.21270752
-0.25421143
-0.29113770
-0.32104492
-0.34210205
-0.35339355
-0.35552979
-0.34881592
-0.33355713
-0.30975342
-0.27984619
-0.24658203
-0.21118164
-0.17486572
-0.13763428
-0.09979248
-0.06317139
-0.03021240
-0.00244141
 0.01983643
 0.03540039
 0.04455566
 0.04669189
 0.04241943
 0.03326416
 0.02044678
 0.00457764
-0.01312256
-0.03051758
-0.04547119
-0.05554199
-0.05920410
-0.05523682
-0.04364014
-0.02410889
 0.00396729
 0.04028320
 0.08422852
 0.13366699
 0.18707275
 0.24261475
 0.29876709
 0.35308838
 0.40313721
 0.44555664
 0.47851563
 0.50079346
 0.51086426
 0.50659180
 0.48736572
 0.45349121
 0.40649414
 0.34790039
 0.27893066
 0.19958496
 0.11169434
 0.01739502
-0.07995605
-0.17730713
-0.27191162
-0.35980225
-0.43640137
-0.49896240
-0.54565430
-0.57525635
-0.58807373
-0.58349609
-0.56091309
-0.52154541
-0.46691895
-0.39947510
-0.32165527
-0.23651123
-0.14678955
-0.05493164
 0.03692627
 0.12664795
 0.21148682
 0.28930664
 0.35797119
 0.41717529
 0.46508789
 0.50048828
 0.52185059
 0.52886963
 0.52337646
 0.50659180
 0.48004150
 0.44494629
 0.40252686
 0.35583496
 0.30731201
 0.25878906
 0.21118164
 0.16571045
 0.12359619
 0.08575439
 0.05310059
 0.02502441
 0.00213623
-0.01586914
-0.02929688
-0.03997803
-0.04913330
-0.05798340
-0.06683350
-0.07690430
-0.08880615
-0.10284424
-0.11840820
-0.13458252
-0.15319824
-0.17456055
-0.19805908
-0.22125244
-0.24169922
-0.26000977
-0.27862549
-0.29663086
-0.31036377
-0.31433105
-0.30609131
-0.28808594
-0.26336670
-0.23345947
-0.19622803
-0.14923096
-0.09307861
-0.03021240
 0.03631592
 0.10467529
 0.17395020
 0.24200439
 0.30639648
 0.36437988
 0.41381836
 0.45349121
 0.48248291
 0.49926758
 0.50262451
 0.49102783
 0.46417236
 0.42388916
 0.37231445
 0.31036377
 0.23895264
 0.15838623
 0.07171631
-0.01861572
-0.10955811
-0.19927979
-0.28533936
-0.36499023
-0.43395996
-0.48889160
-0.52947998
-0.55664063
-0.57037354
-0.56976318
-0.55480957
-0.52642822
-0.48767090
-0.44097900
-0.38757324
-0.32897949
-0.26824951
-0.20874023
-0.15380859
-0.10437012
-0.06042480
-0.02349854
 0.00518799
 0.02441406
 0.03448486
 0.03662109
 0.03204346
 0.02136230
 0.00549316
-0.01342773
-0.03234863
-0.05035400
-0.06561279
-0.07690430
-0.08270264
-0.08148193
-0.07171631
-0.05371094
-0.02685547
 0.00823975
 0.05096436
 0.09918213
 0.15075684
 0.20385742
 0.25756836
 0.31005859
 0.35858154
 0.40039063
 0.43243408
 0.45318604
 0.46173096
 0.45684814
 0.43762207
 0.40557861
 0.36102295
 0.30487061
 0.23773193
 0.16052246
 0.07598877
-0.01220703
-0.10162354
-0.19042969
-0.27709961
-0.35797119
-0.42816162
-0.48309326
-0.52001953
-0.53955078
-0.54260254
-0.52856445
-0.49682617
-0.44677734
-0.38055420
-0.30090332
-0.21057129
-0.11230469
-0.00915527
 0.09643555
 0.20111084
 0.30273438
 0.39825439
 0.48370361
 0.55541992
 0.61035156
 0.64666748
 0.66406250
 0.66162109
 0.63934326
 0.59753418
 0.53802490
 0.46325684
 0.37567139
 0.27770996
 0.17242432
 0.06134033
-0.05279541
-0.16784668
-0.28045654
-0.38604736
-0.47943115
-0.55725098
-0.61859131
-0.66406250
-0.69366455
-0.70648193
-0.70190430
-0.68023682
-0.64361572
-0.59326172
-0.53039551
-0.45715332
-0.37567139
-0.28930664
-0.20141602
-0.11322021
-0.02593994
 0.05889893
 0.13946533
 0.21362305
 0.28076172
 0.34027100
 0.39154053
 0.43395996
 0.46600342
 0.48797607
 0.50079346
 0.50506592
 0.50201416
 0.49133301
 0.47332764
 0.44860840
 0.41778564
 0.38146973
 0.34179688
 0.30059814
 0.25878906
 0.21697998
 0.17547607
 0.13458252
 0.09552002
 0.05920410
 0.02655029
-0.00213623
-0.02685547
-0.04760742
-0.06469727
-0.07873535
-0.09002686
-0.09918213
-0.10711670
-0.11413574
-0.12115479
-0.12939453
-0.13885498
-0.14984131
-0.16235352
-0.17547607
-0.18951416
-0.20324707
-0.21728516
-0.23040771
-0.24291992
-0.25390625
-0.26306152
-0.26885986
-0.27160645
-0.27038574
-0.26519775
-0.25604248
-0.24261475
-0.22552490
-0.20446777
-0.17974854
-0.15197754
-0.12145996
-0.08850098
-0.05371094
-0.01739502
 0.01953125
 0.05615234
 0.09124756
 0.12329102
 0.15167236
 0.17608643
 0.19622803
 0.21209717
 0.22369385
 0.23132324
 0.23437500
 0.23315430
 0.22766113
 0.21820068
 0.20507813
 0.18890381
 0.16998291
 0.14892578
 0.12634277
 0.10284424
 0.07904053
 0.05554199
 0.03265381
 0.01007080
-0.01220703
-0.03417969
-0.05493164
-0.07446289
-0.09216309
-0.10864258
-0.12390137
-0.13793945
-0.15167236
-0.16540527
-0.17944336
-0.19348145
-0.20629883
-0.21728516
-0.22613525
-0.23315430
-0.23834229
-0.24078369
-0.23986816
-0.23468018
-0.22491455
-0.21026611
-0.19012451
-0.16326904
-0.12939453
-0.08880615
-0.04302979
 0.00762939
 0.06164551
 0.11810303
 0.17547607
 0.23254395
 0.28869629
 0.34301758
 0.39337158
 0.43670654
 0.47058105
 0.49346924
 0.50537109
 0.50506592
 0.49133301
 0.46356201
 0.42236328
 0.36926270
 0.30578613
 0.23193359
 0.14892578
 0.05889893
-0.03601074
-0.13458252
-0.23590088
-0.33691406
-0.43273926
-0.51727295
-0.58776855
-0.64392090
-0.68695068
-0.71655273
-0.73089600
-0.72845459
-0.70953369
-0.67535400
-0.62774658
-0.56640625
-0.49285889
-0.40893555
-0.31768799
-0.22155762
-0.12329102
-0.02410889
 0.07385254
 0.16845703
 0.25878906
 0.34332275
 0.42022705
 0.48736572
 0.54290771
 0.58471680
 0.61218262
 0.62530518
 0.62377930
 0.60882568
 0.58105469
 0.54168701
 0.49163818
 0.43273926
 0.36682129
 0.29663086
 0.22338867
 0.14678955
 0.06805420
-0.00946045
-0.08239746
-0.14892578
-0.20935059
-0.26397705
-0.31158447
-0.34881592
-0.37322998
-0.38574219
-0.38787842
-0.38024902
-0.36193848
-0.33203125
-0.29296875
-0.24749756
-0.19927979
-0.14770508
-0.09246826
-0.03356934
 0.02624512
 0.08453369
 0.14068604
 0.19378662
 0.24383545
 0.28900146
 0.32745361
 0.35919189
 0.38391113
 0.39978027
 0.40588379
 0.40161133
 0.38787842
 0.36682129
 0.33905029
 0.30426025
 0.26214600
 0.21362305
 0.15960693
 0.10101318
 0.03936768
-0.02288818
-0.08239746
-0.13793945
-0.18890381
-0.23620605
-0.27984619
-0.31707764
-0.34576416
-0.36315918
-0.36956787
-0.36499023
-0.34942627
-0.32348633
-0.28839111
-0.24658203
-0.19897461
-0.14739990
-0.09094238
-0.03112793
 0.03082275
 0.09185791
 0.15014648
 0.20355225
 0.25115967
 0.29205322
 0.32470703
 0.34637451
 0.35675049
 0.35583496
 0.34423828
 0.32348633
 0.29418945
 0.25665283
 0.21179199
 0.15991211
 0.10253906
 0.04119873
-0.02197266
-0.08361816
-0.14190674
-0.19561768
-0.24475098
-0.28930664
-0.32684326
-0.35461426
-0.37170410
-0.37933350
-0.37841797
-0.36926270
-0.35064697
-0.32287598
-0.28869629
-0.25115967
-0.21270752
-0.17364502
-0.13244629
-0.08941650
-0.04699707
-0.00640869
 0.03112793
 0.06561279
 0.09704590
 0.12481689
 0.14831543
 0.16754150
 0.18218994
 0.19134521
 0.19439697
 0.19134521
 0.18310547
 0.17028809
 0.15380859
 0.13397217
 0.11047363
 0.08361816
 0.05432129
 0.02380371
-0.00732422
-0.03723145
-0.06530762
-0.09033203
-0.11169434
-0.12939453
-0.14312744
-0.15258789
-0.15747070
-0.15777588
-0.15441895
-0.14739990
-0.13702393
-0.12268066
-0.10528564
-0.08483887
-0.06317139
-0.04119873
-0.01983643
 0.00061035
 0.01953125
 0.03753662
 0.05401611
 0.06866455
 0.08117676
 0.09094238
 0.09796143
 0.10162354
 0.10223389
 0.09979248
 0.09429932
 0.08605957
 0.07476807
 0.06042480
 0.04394531
 0.02532959
 0.00518799
-0.01708984
-0.04119873
-0.06744385
-0.09521484
-0.12298584
-0.14984131
-0.17395020
-0.19470215
-0.21148682
-0.22399902
-0.23193359
-0.23437500
-0.23132324
-0.22186279
-0.20568848
-0.18218994
-0.15136719
-0.11474609
-0.07324219
-0.02807617
 0.01983643
 0.06927490
 0.11871338
 0.16632080
 0.21057129
 0.25085449
 0.28717041
 0.31921387
 0.34637451
 0.36651611
 0.37872314
 0.38177490
 0.37628174
 0.36254883
 0.34118652
 0.31311035
 0.27923584
 0.23895264
 0.19256592
 0.14038086
 0.08483887
 0.02746582
-0.02868652
-0.08178711
-0.13061523
-0.17333984
-0.20812988
-0.23315430
-0.24719238
-0.25024414
-0.24230957
-0.22430420
-0.19561768
-0.15716553
-0.10955811
-0.05371094
 0.00793457
 0.07385254
 0.14038086
 0.20477295
 0.26397705
 0.31646729
 0.36071777
 0.39489746
 0.41717529
 0.42480469
 0.41748047
 0.39550781
 0.35980225
 0.31097412
 0.24871826
 0.17395020
 0.08941650
-0.00244141
-0.09918213
-0.19927979
-0.29998779
-0.39672852
-0.48461914
-0.56091309
-0.62438965
-0.67504883
-0.71166992
-0.73150635
-0.73364258
-0.71777344
-0.68634033
-0.64056396
-0.58135986
-0.50933838
-0.42663574
-0.33630371
-0.24139404
-0.14434814
-0.04699707
 0.04882813
 0.14099121
 0.22766113
 0.30731201
 0.37780762
 0.43762207
 0.48431396
 0.51788330
 0.53833008
 0.54656982
 0.54351807
 0.52917480
 0.50384521
 0.46875000
 0.42572021
 0.37597656
 0.32104492
 0.26275635
 0.20202637
 0.13977051
 0.07568359
 0.01098633
-0.05279541
-0.11291504
-0.16845703
-0.21972656
-0.26824951
-0.31311035
-0.35186768
-0.38116455
-0.39886475
-0.40588379
-0.40405273
-0.39367676
-0.37353516
-0.34271240
-0.30242920
-0.25543213
-0.20355225
-0.14739990
-0.08544922
-0.01892090
 0.04974365
 0.11718750
 0.18157959
 0.24291992
 0.30120850
 0.35522461
 0.40130615
 0.43731689
 0.46264648
 0.47729492
 0.48034668
 0.47088623
 0.44799805
 0.41229248
 0.36529541
 0.30761719
 0.24017334
 0.16387939
 0.08117676
-0.00518799
-0.09399414
-0.18463135
-0.27587891
-0.36376953
-0.44372559
-0.51116943
-0.56518555
-0.60577393
-0.63262939
-0.64483643
-0.64086914
-0.62072754
-0.58502197
-0.53558350
-0.47180176
-0.39489746
-0.30639648
-0.20996094
-0.10864258
-0.00488281
 0.10009766
 0.20446777
 0.30517578
 0.39855957
 0.48217773
 0.55450439
 0.61340332
 0.65704346
 0.68420410
 0.69396973
 0.68725586
 0.66436768
 0.62561035
 0.57189941
 0.50628662
 0.43273926
 0.35369873
 0.27099609
 0.18493652
 0.09735107
 0.01220703
-0.06744385
-0.13946533
-0.20416260
-0.26123047
-0.30944824
-0.34545898
-0.36712646
-0.37322998
-0.36529541
-0.34515381
-0.31433105
-0.27557373
-0.23040771
-0.18096924
-0.12725830
