# Supplementary material for: Dataset for time-lapse ultrasonic tomography of a granite slab under uniaxial compression test
Source: Data Brief. 2018 Aug 30;20:614–6. doi: 10.1016/j.dib.2018.08.151 (PMC6128094; doi:10.1016/j.dib.2018.08.151)
Supplement: Supplementary file 2 — Supplementary material [file mmc2.zip › data/Ultrasonic_Tomo_data/Stage_1_0kn/Force_0kn_10_26_33338135.txt]

SOURCE FILE NAME: D:\ct_20141122\ct201411221m100v0kn_sh_24_26_a.TDA
DATE: Saturday, November 22, 2014
TIME: 11:31:53
SAMPLE INTERVAL (Seconds):   0.0000001000
SIGNAL UNITS: volts
TIME UNITS: Seconds
DATA TYPE: WAVEFORM
NUMBER OF DATA POINTS PER WAVEFORM: 1024
CHANNEL NUMBER: 10
HIT NUMBER: 3
TIME OF TEST:  33.3381355000

-0.00396729
-0.00305176
-0.00213623
-0.00122070
 0.00030518
 0.00152588
 0.00183105
 0.00122070
 0.00030518
-0.00030518
-0.00061035
-0.00030518
 0.00000000
 0.00000000
-0.00030518
-0.00091553
-0.00122070
-0.00091553
-0.00061035
-0.00061035
-0.00091553
-0.00183105
-0.00244141
-0.00274658
-0.00152588
 0.00061035
 0.00274658
 0.00396729
 0.00335693
 0.00183105
 0.00000000
-0.00091553
-0.00091553
-0.00030518
 0.00000000
-0.00061035
-0.00122070
-0.00213623
-0.00213623
-0.00152588
-0.00061035
 0.00030518
 0.00030518
 0.00030518
 0.00000000
 0.00061035
 0.00122070
 0.00183105
 0.00152588
 0.00030518
-0.00183105
-0.00335693
-0.00366211
-0.00244141
-0.00061035
 0.00122070
 0.00183105
 0.00122070
 0.00030518
-0.00061035
-0.00061035
-0.00030518
 0.00030518
 0.00061035
 0.00030518
-0.00030518
-0.00061035
-0.00030518
 0.00000000
 0.00000000
-0.00061035
-0.00122070
-0.00213623
-0.00183105
-0.00091553
 0.00061035
 0.00152588
 0.00183105
 0.00091553
-0.00061035
-0.00213623
-0.00305176
-0.00305176
-0.00244141
-0.00152588
-0.00152588
-0.00183105
-0.00213623
-0.00213623
-0.00152588
-0.00061035
 0.00000000
 0.00000000
-0.00030518
-0.00030518
 0.00061035
 0.00183105
 0.00244141
 0.00213623
 0.00061035
-0.00152588
-0.00335693
-0.00396729
-0.00335693
-0.00213623
-0.00091553
-0.00030518
-0.00061035
-0.00122070
-0.00122070
-0.00122070
-0.00061035
-0.00030518
-0.00030518
-0.00091553
-0.00152588
-0.00183105
-0.00183105
-0.00152588
-0.00183105
-0.00244141
-0.00335693
-0.00396729
-0.00335693
-0.00152588
 0.00091553
 0.00244141
 0.00213623
 0.00061035
-0.00152588
-0.00305176
-0.00366211
-0.00274658
-0.00122070
-0.00030518
-0.00030518
-0.00091553
-0.00152588
-0.00183105
-0.00152588
-0.00091553
-0.00030518
-0.00030518
-0.00061035
-0.00061035
-0.00030518
 0.00030518
 0.00000000
-0.00091553
-0.00244141
-0.00427246
-0.00518799
-0.00457764
-0.00335693
-0.00183105
-0.00061035
-0.00030518
-0.00061035
-0.00122070
-0.00122070
-0.00061035
 0.00000000
 0.00091553
 0.00091553
 0.00030518
-0.00030518
-0.00091553
-0.00122070
-0.00122070
-0.00152588
-0.00183105
-0.00274658
-0.00366211
-0.00366211
-0.00244141
-0.00091553
 0.00091553
 0.00152588
 0.00091553
 0.00000000
-0.00122070
-0.00152588
-0.00152588
-0.00091553
-0.00061035
-0.00061035
-0.00122070
-0.00152588
-0.00183105
-0.00183105
-0.00091553
-0.00030518
 0.00030518
 0.00030518
 0.00061035
 0.00061035
 0.00061035
 0.00000000
-0.00122070
-0.00274658
-0.00366211
-0.00396729
-0.00305176
-0.00183105
-0.00030518
 0.00061035
 0.00061035
 0.00030518
-0.00030518
-0.00030518
 0.00030518
 0.00122070
 0.00183105
 0.00183105
 0.00091553
 0.00000000
-0.00091553
-0.00122070
-0.00122070
-0.00122070
-0.00183105
-0.00213623
-0.00244141
-0.00152588
-0.00030518
 0.00122070
 0.00213623
 0.00183105
 0.00091553
-0.00061035
-0.00183105
-0.00183105
-0.00091553
 0.00000000
 0.00061035
 0.00030518
-0.00061035
-0.00183105
-0.00274658
-0.00244141
-0.00183105
-0.00091553
-0.00030518
-0.00030518
-0.00030518
 0.00000000
 0.00030518
 0.00030518
-0.00030518
-0.00091553
-0.00183105
-0.00183105
-0.00122070
-0.00061035
 0.00000000
 0.00030518
 0.00000000
 0.00000000
 0.00000000
 0.00030518
 0.00091553
 0.00152588
 0.00152588
 0.00091553
-0.00061035
-0.00213623
-0.00305176
-0.00335693
-0.00335693
-0.00305176
-0.00305176
-0.00305176
-0.00274658
-0.00183105
-0.00030518
 0.00122070
 0.00213623
 0.00244141
 0.00152588
 0.00030518
-0.00030518
-0.00091553
-0.00091553
-0.00091553
-0.00152588
-0.00244141
-0.00305176
-0.00305176
-0.00274658
-0.00183105
-0.00091553
 0.00000000
 0.00030518
 0.00091553
 0.00122070
 0.00152588
 0.00152588
 0.00061035
-0.00061035
-0.00213623
-0.00274658
-0.00274658
-0.00183105
-0.00061035
 0.00000000
 0.00000000
-0.00061035
-0.00152588
-0.00183105
-0.00152588
-0.00061035
 0.00000000
 0.00000000
-0.00030518
-0.00091553
-0.00152588
-0.00152588
-0.00152588
-0.00152588
-0.00183105
-0.00213623
-0.00244141
-0.00213623
-0.00152588
-0.00030518
 0.00091553
 0.00183105
 0.00183105
 0.00122070
 0.00030518
-0.00091553
-0.00122070
-0.00152588
-0.00152588
-0.00183105
-0.00244141
-0.00366211
-0.00396729
-0.00396729
-0.00274658
-0.00152588
-0.00030518
 0.00061035
 0.00061035
 0.00091553
 0.00091553
 0.00122070
 0.00122070
 0.00091553
-0.00030518
-0.00183105
-0.00274658
-0.00274658
-0.00213623
-0.00152588
-0.00091553
-0.00091553
-0.00091553
-0.00061035
 0.00000000
 0.00091553
 0.00152588
 0.00183105
 0.00152588
 0.00091553
-0.00030518
-0.00122070
-0.00183105
-0.00183105
-0.00183105
-0.00152588
-0.00122070
-0.00061035
 0.00000000
 0.00091553
 0.00183105
 0.00213623
 0.00152588
 0.00030518
-0.00061035
-0.00152588
-0.00152588
-0.00122070
-0.00091553
-0.00091553
-0.00152588
-0.00213623
-0.00213623
-0.00183105
-0.00122070
-0.00030518
 0.00000000
 0.00030518
 0.00030518
 0.00030518
 0.00030518
 0.00030518
 0.00000000
-0.00061035
-0.00091553
-0.00122070
-0.00152588
-0.00152588
-0.00183105
-0.00183105
-0.00183105
-0.00152588
-0.00122070
-0.00091553
 0.00000000
 0.00091553
 0.00183105
 0.00213623
 0.00152588
 0.00061035
-0.00030518
-0.00091553
-0.00091553
-0.00091553
-0.00122070
-0.00213623
-0.00244141
-0.00244141
-0.00152588
-0.00030518
 0.00061035
 0.00091553
 0.00091553
 0.00061035
 0.00030518
 0.00000000
-0.00030518
 0.00000000
 0.00000000
-0.00061035
-0.00183105
-0.00274658
-0.00274658
-0.00213623
-0.00061035
 0.00030518
 0.00091553
 0.00061035
 0.00000000
 0.00000000
 0.00000000
-0.00030518
-0.00061035
-0.00152588
-0.00244141
-0.00305176
-0.00305176
-0.00274658
-0.00213623
-0.00152588
-0.00152588
-0.00122070
-0.00122070
-0.00091553
 0.00000000
 0.00091553
 0.00122070
 0.00122070
 0.00061035
-0.00030518
-0.00091553
-0.00091553
-0.00122070
-0.00122070
-0.00183105
-0.00244141
-0.00335693
-0.00335693
-0.00274658
-0.00183105
-0.00061035
 0.00000000
 0.00000000
-0.00030518
-0.00061035
-0.00061035
-0.00061035
-0.00061035
-0.00091553
-0.00122070
-0.00183105
-0.00244141
-0.00274658
-0.00274658
-0.00213623
-0.00183105
-0.00152588
-0.00122070
-0.00091553
-0.00061035
-0.00030518
-0.00030518
-0.00061035
-0.00152588
-0.00213623
-0.00213623
-0.00183105
-0.00122070
-0.00091553
-0.00122070
-0.00152588
-0.00152588
-0.00091553
-0.00030518
 0.00061035
 0.00122070
 0.00122070
 0.00091553
 0.00030518
-0.00030518
-0.00122070
-0.00183105
-0.00213623
-0.00274658
-0.00305176
-0.00335693
-0.00305176
-0.00213623
-0.00091553
 0.00030518
 0.00122070
 0.00122070
 0.00091553
 0.00061035
 0.00061035
 0.00061035
 0.00030518
-0.00030518
-0.00091553
-0.00152588
-0.00183105
-0.00213623
-0.00183105
-0.00183105
-0.00152588
-0.00122070
-0.00122070
-0.00091553
-0.00061035
-0.00030518
 0.00000000
 0.00000000
-0.00030518
-0.00061035
-0.00091553
-0.00091553
-0.00091553
-0.00061035
-0.00061035
-0.00091553
-0.00091553
-0.00122070
-0.00122070
-0.00091553
-0.00030518
 0.00030518
 0.00061035
 0.00061035
 0.00030518
 0.00000000
 0.00000000
 0.00000000
-0.00030518
-0.00091553
-0.00183105
-0.00213623
-0.00183105
-0.00061035
 0.00091553
 0.00183105
 0.00213623
 0.00183105
 0.00152588
 0.00091553
 0.00091553
 0.00061035
 0.00061035
 0.00000000
-0.00061035
-0.00152588
-0.00274658
-0.00335693
-0.00335693
-0.00274658
-0.00183105
-0.00091553
-0.00030518
 0.00030518
 0.00091553
 0.00183105
 0.00244141
 0.00213623
 0.00122070
-0.00030518
-0.00152588
-0.00152588
-0.00091553
 0.00000000
 0.00061035
 0.00030518
-0.00061035
-0.00122070
-0.00091553
 0.00000000
 0.00091553
 0.00122070
 0.00061035
 0.00000000
-0.00061035
-0.00030518
 0.00000000
 0.00030518
 0.00000000
-0.00030518
-0.00091553
-0.00122070
-0.00152588
-0.00091553
 0.00061035
 0.00183105
 0.00183105
 0.00061035
-0.00030518
-0.00061035
-0.00061035
-0.00061035
-0.00091553
-0.00122070
-0.00122070
-0.00152588
-0.00183105
-0.00274658
-0.00244141
-0.00152588
-0.00061035
-0.00061035
-0.00152588
-0.00671387
-0.02593994
-0.07171631
-0.14709473
-0.23498535
-0.30334473
-0.32318115
-0.29357910
-0.24505615
-0.21728516
-0.22674561
-0.24688721
-0.22460938
-0.12512207
 0.03265381
 0.17669678
 0.23223877
 0.18066406
 0.07995605
 0.02380371
 0.06347656
 0.16601563
 0.24261475
 0.22705078
 0.13366699
 0.04241943
 0.02838135
 0.09735107
 0.18768311
 0.22491455
 0.18341064
 0.10009766
 0.03967285
 0.04302979
 0.10040283
 0.16326904
 0.18157959
 0.14160156
 0.07324219
 0.02899170
 0.04089355
 0.09552002
 0.14465332
 0.14709473
 0.10101318
 0.04425049
 0.02075195
 0.04302979
 0.08697510
 0.11383057
 0.10284424
 0.06347656
 0.02441406
 0.01068115
 0.02685547
 0.05615234
 0.07202148
 0.05950928
 0.02532959
-0.00640869
-0.01342773
 0.00610352
 0.03204346
 0.03936768
 0.02014160
-0.01129150
-0.03082275
-0.02624512
-0.00488281
 0.01281738
 0.01281738
-0.00457764
-0.02471924
-0.03326416
-0.02593994
-0.01007080
 0.00061035
-0.00213623
-0.01586914
-0.03051758
-0.03570557
-0.02838135
-0.01556396
-0.00854492
-0.01342773
-0.02716064
-0.03997803
-0.04333496
-0.03601074
-0.02624512
-0.02258301
-0.02960205
-0.04211426
-0.05157471
-0.05157471
-0.04364014
-0.03540039
-0.03387451
-0.04028320
-0.04882813
-0.05218506
-0.04821777
-0.04058838
-0.03570557
-0.03753662
-0.04455566
-0.05096436
-0.05187988
-0.04699707
-0.04028320
-0.03692627
-0.03875732
-0.04425049
-0.04852295
-0.04913330
-0.04547119
-0.04089355
-0.03845215
-0.03967285
-0.04333496
-0.04638672
-0.04669189
-0.04455566
-0.04180908
-0.04119873
-0.04302979
-0.04638672
-0.04852295
-0.04730225
-0.04333496
-0.03936768
-0.03784180
-0.03906250
-0.04119873
-0.04211426
-0.04089355
-0.03784180
-0.03479004
-0.03356934
-0.03387451
-0.03448486
-0.03417969
-0.03265381
-0.03082275
-0.02990723
-0.02990723
-0.03021240
-0.02990723
-0.02899170
-0.02685547
-0.02471924
-0.02319336
-0.02319336
-0.02410889
-0.02471924
-0.02502441
-0.02410889
-0.02258301
-0.02075195
-0.01953125
-0.01922607
-0.01922607
-0.01953125
-0.01953125
-0.01861572
-0.01678467
-0.01495361
-0.01312256
-0.01159668
-0.01068115
-0.01007080
-0.00946045
-0.00854492
-0.00823975
-0.00793457
-0.00823975
-0.00823975
-0.00762939
-0.00579834
-0.00427246
-0.00274658
-0.00183105
-0.00152588
-0.00183105
-0.00213623
-0.00213623
-0.00152588
-0.00061035
 0.00030518
 0.00061035
 0.00061035
 0.00000000
-0.00030518
-0.00030518
 0.00061035
 0.00183105
 0.00335693
 0.00457764
 0.00549316
 0.00640869
 0.00732422
 0.00823975
 0.00885010
 0.00885010
 0.00823975
 0.00793457
 0.00823975
 0.00915527
 0.01098633
 0.01251221
 0.01342773
 0.01342773
 0.01281738
 0.01220703
 0.01190186
 0.01251221
 0.01373291
 0.01495361
 0.01586914
 0.01556396
 0.01495361
 0.01464844
 0.01495361
 0.01586914
 0.01617432
 0.01586914
 0.01525879
 0.01495361
 0.01556396
 0.01678467
 0.01831055
 0.01953125
 0.01983643
 0.01892090
 0.01831055
 0.01800537
 0.01922607
 0.02105713
 0.02258301
 0.02319336
 0.02197266
 0.02014160
 0.01892090
 0.01861572
 0.01953125
 0.02075195
 0.02136230
 0.02136230
 0.02136230
 0.02136230
 0.02197266
 0.02227783
 0.02227783
 0.02166748
 0.02014160
 0.01892090
 0.01892090
 0.01953125
 0.02044678
 0.02075195
 0.02044678
 0.01983643
 0.01892090
 0.01831055
 0.01861572
 0.01953125
 0.02105713
 0.02197266
 0.02197266
 0.02136230
 0.02044678
 0.02044678
 0.02044678
 0.02044678
 0.01983643
 0.01861572
 0.01770020
 0.01800537
 0.01922607
 0.02044678
 0.02136230
 0.02136230
 0.02044678
 0.01922607
 0.01800537
 0.01708984
 0.01708984
 0.01770020
 0.01831055
 0.01831055
 0.01739502
 0.01586914
 0.01464844
 0.01403809
 0.01434326
 0.01464844
 0.01495361
 0.01525879
 0.01495361
 0.01495361
 0.01495361
 0.01464844
 0.01434326
 0.01342773
 0.01251221
 0.01220703
 0.01220703
 0.01312256
 0.01403809
 0.01464844
 0.01403809
 0.01281738
 0.01129150
 0.01007080
 0.00946045
 0.00976563
 0.01068115
 0.01129150
 0.01159668
 0.01129150
 0.01068115
 0.01007080
 0.00946045
 0.00885010
 0.00823975
 0.00701904
 0.00579834
 0.00518799
 0.00518799
 0.00579834
 0.00640869
 0.00640869
 0.00549316
 0.00396729
 0.00274658
 0.00274658
 0.00335693
 0.00457764
 0.00518799
 0.00488281
 0.00396729
 0.00244141
 0.00122070
 0.00061035
 0.00091553
 0.00183105
 0.00274658
 0.00305176
 0.00305176
 0.00244141
 0.00213623
 0.00152588
 0.00061035
-0.00061035
-0.00152588
-0.00244141
-0.00244141
-0.00183105
-0.00122070
-0.00122070
-0.00152588
-0.00244141
-0.00366211
-0.00427246
-0.00427246
-0.00335693
-0.00244141
-0.00213623
-0.00213623
-0.00305176
-0.00366211
-0.00396729
-0.00396729
-0.00396729
-0.00427246
-0.00488281
-0.00549316
-0.00549316
-0.00549316
-0.00518799
-0.00518799
-0.00549316
-0.00671387
-0.00793457
-0.00885010
-0.00854492
-0.00762939
-0.00610352
-0.00549316
-0.00579834
-0.00732422
-0.00915527
-0.01037598
-0.01037598
-0.00976563
-0.00915527
-0.00885010
-0.00915527
-0.00976563
-0.00976563
-0.00976563
-0.00976563
-0.01007080
-0.01098633
-0.01159668
-0.01159668
-0.01129150
-0.01007080
-0.00946045
-0.00915527
-0.01037598
-0.01190186
-0.01281738
-0.01312256
-0.01251221
-0.01129150
-0.01037598
-0.01007080
-0.01068115
-0.01129150
-0.01220703
-0.01251221
-0.01281738
-0.01312256
-0.01373291
-0.01434326
-0.01464844
-0.01434326
-0.01342773
-0.01251221
-0.01190186
-0.01190186
-0.01312256
-0.01434326
-0.01556396
-0.01586914
-0.01556396
-0.01525879
-0.01525879
-0.01647949
-0.01831055
-0.02044678
-0.02258301
-0.02410889
-0.02532959
-0.02655029
-0.02838135
-0.03021240
-0.03204346
-0.03387451
-0.03540039
-0.03631592
-0.03662109
-0.03601074
-0.03448486
-0.03173828
-0.02807617
-0.02319336
-0.01770020
-0.01159668
-0.00488281
 0.00213623
 0.01007080
 0.01922607
 0.02960205
 0.03997803
 0.04974365
 0.05889893
 0.06683350
 0.07354736
 0.07965088
 0.08422852
 0.08697510
 0.08728027
 0.08453369
 0.07965088
 0.07324219
 0.06500244
 0.05554199
 0.04425049
 0.03051758
 0.01525879
-0.00091553
-0.01708984
-0.03295898
-0.04760742
-0.06134033
-0.07385254
-0.08544922
-0.09582520
-0.10437012
-0.11047363
-0.11383057
-0.11383057
-0.11108398
-0.10650635
-0.09979248
-0.09124756
-0.08148193
-0.07080078
-0.05981445
-0.04882813
-0.03784180
-0.02777100
-0.01770020
-0.00854492
-0.00030518
 0.00610352
 0.01037598
 0.01159668
 0.01098633
 0.00885010
 0.00579834
 0.00213623
-0.00244141
-0.00762939
-0.01312256
-0.01861572
-0.02319336
-0.02655029
-0.02838135
-0.02838135
-0.02716064
-0.02410889
-0.01983643
-0.01403809
-0.00640869
 0.00244141
 0.01251221
 0.02197266
 0.03051758
 0.03814697
 0.04455566
 0.05035400
 0.05554199
 0.05920410
 0.06164551
 0.06195068
 0.05981445
 0.05584717
 0.05004883
 0.04302979
 0.03509521
 0.02624512
 0.01739502
 0.00793457
-0.00152588
-0.01068115
-0.01983643
-0.02777100
-0.03540039
-0.04180908
-0.04760742
-0.05218506
-0.05523682
-0.05737305
-0.05859375
-0.05920410
-0.05981445
-0.06042480
-0.06103516
-0.06103516
-0.06072998
-0.06011963
-0.05889893
-0.05767822
-0.05645752
-0.05462646
-0.05279541
-0.05004883
-0.04669189
-0.04211426
-0.03692627
-0.03082275
-0.02349854
-0.01525879
-0.00488281
 0.00732422
 0.02105713
 0.03540039
 0.04974365
 0.06317139
 0.07568359
 0.08819580
 0.10009766
 0.11077881
 0.11962891
 0.12542725
 0.12817383
 0.12725830
 0.12298584
 0.11535645
 0.10467529
 0.09094238
 0.07385254
 0.05462646
 0.03356934
 0.01159668
-0.01098633
-0.03356934
-0.05584717
-0.07659912
-0.09460449
-0.10864258
-0.11840820
-0.12329102
-0.12390137
-0.12023926
-0.11291504
-0.10192871
-0.08697510
-0.06866455
-0.04669189
-0.02258301
 0.00274658
 0.02807617
 0.05310059
 0.07720947
 0.09979248
 0.12115479
 0.13977051
 0.15472412
 0.16540527
 0.17150879
 0.17364502
 0.17211914
 0.16693115
 0.15777588
 0.14404297
 0.12603760
 0.10467529
 0.08117676
 0.05615234
 0.03082275
 0.00549316
-0.01983643
-0.04394531
-0.06652832
-0.08697510
-0.10467529
-0.11871338
-0.12908936
-0.13580322
-0.13854980
-0.13763428
-0.13305664
-0.12451172
-0.11291504
-0.09918213
-0.08331299
-0.06683350
-0.04943848
-0.03143311
-0.01312256
 0.00518799
 0.02288818
 0.03967285
 0.05432129
 0.06622314
 0.07568359
 0.08270264
 0.08819580
 0.09185791
 0.09338379
 0.09216309
 0.08880615
 0.08392334
 0.07720947
 0.06988525
 0.06134033
 0.05187988
 0.04150391
 0.03082275
 0.02014160
 0.01007080
 0.00122070
-0.00671387
-0.01373291
-0.02044678
-0.02655029
-0.03234863
-0.03692627
-0.03997803
-0.04119873
-0.04119873
-0.04028320
-0.03936768
-0.03814697
-0.03631592
-0.03417969
-0.03143311
-0.02899170
-0.02746582
-0.02685547
-0.02746582
-0.02868652
-0.02929688
-0.02960205
-0.02960205
-0.02960205
-0.02960205
-0.02929688
-0.02777100
-0.02441406
-0.01953125
-0.01281738
-0.00549316
 0.00244141
 0.01098633
 0.02044678
 0.03051758
 0.04119873
 0.05187988
 0.06103516
 0.06835938
 0.07324219
 0.07568359
 0.07629395
 0.07446289
 0.06988525
 0.06134033
 0.04913330
 0.03295898
 0.01373291
-0.00671387
-0.02807617
-0.05035400
-0.07324219
-0.09704590
-0.12084961
-0.14343262
-0.16326904
-0.17913818
-0.19104004
-0.19805908
-0.20080566
-0.19897461
-0.19195557
-0.17974854
-0.16174316
-0.13854980
-0.11108398
-0.07995605
-0.04638672
-0.01068115
 0.02624512
 0.06347656
 0.09948730
 0.13275146
 0.16265869
 0.18859863
 0.20965576
 0.22552490
 0.23620605
 0.24169922
 0.24139404
 0.23529053
 0.22277832
 0.20446777
 0.18096924
 0.15319824
 0.12237549
 0.08941650
 0.05493164
 0.01953125
-0.01525879
-0.04821777
-0.07781982
-0.10314941
-0.12390137
-0.14007568
-0.15106201
-0.15686035
-0.15625000
-0.14953613
-0.13702393
-0.12023926
-0.10040283
-0.07873535
-0.05554199
-0.03173828
-0.00762939
 0.01617432
 0.03875732
 0.05950928
 0.07720947
 0.09124756
 0.10192871
 0.10925293
 0.11322021
 0.11444092
 0.11291504
 0.10833740
 0.10131836
 0.09246826
 0.08239746
 0.07202148
 0.06134033
 0.05035400
 0.03906250
 0.02807617
 0.01800537
 0.00976563
 0.00335693
-0.00183105
-0.00671387
-0.01159668
-0.01739502
-0.02288818
-0.02838135
-0.03387451
-0.03967285
-0.04699707
-0.05584717
-0.06652832
-0.07843018
-0.09094238
-0.10345459
-0.11505127
-0.12603760
-0.13702393
-0.14739990
-0.15686035
-0.16387939
-0.16754150
-0.16754150
-0.16448975
-0.15991211
-0.15350342
-0.14556885
-0.13488770
-0.12115479
-0.10406494
-0.08483887
-0.06469727
-0.04455566
-0.02502441
-0.00732422
 0.00915527
 0.02380371
 0.03540039
 0.04333496
 0.04638672
 0.04486084
 0.03936768
 0.03082275
 0.02014160
 0.00701904
-0.00732422
-0.02227783
-0.03570557
-0.04577637
-0.05126953
-0.05096436
-0.04455566
-0.03234863
-0.01403809
 0.01068115
 0.04150391
 0.07873535
 0.12145996
 0.16906738
 0.22003174
 0.27221680
 0.32440186
 0.37536621
 0.42297363
 0.46600342
 0.50262451
 0.53070068
 0.54840088
 0.55419922
 0.54656982
 0.52551270
 0.49194336
 0.44647217
 0.38940430
 0.32104492
 0.24169922
 0.15289307
 0.05706787
-0.04394531
-0.14801025
-0.25421143
-0.35980225
-0.46142578
-0.55511475
-0.63812256
-0.70892334
-0.76690674
-0.81146240
-0.84136963
-0.85601807
-0.85449219
-0.83618164
-0.80139160
-0.75103760
-0.68664551
-0.61035156
-0.52307129
-0.42633057
-0.32226563
-0.21301270
-0.10284424
 0.00549316
 0.10955811
 0.20751953
 0.29815674
 0.37933350
 0.44952393
 0.50811768
 0.55389404
 0.58624268
 0.60424805
 0.60791016
 0.59875488
 0.57891846
 0.54992676
 0.51269531
 0.46783447
 0.41687012
 0.36224365
 0.30639648
 0.25054932
 0.19531250
 0.14099121
 0.08911133
 0.04089355
-0.00122070
-0.03601074
-0.06164551
-0.07659912
-0.08087158
-0.07507324
-0.06011963
-0.03631592
-0.00396729
 0.03692627
 0.08453369
 0.13763428
 0.19378662
 0.25085449
 0.30700684
 0.35980225
 0.40679932
 0.44616699
 0.47515869
 0.49133301
 0.49316406
 0.47973633
 0.45074463
 0.40710449
 0.34851074
 0.27557373
 0.18798828
 0.08636475
-0.02777100
-0.15289307
-0.28625488
-0.42236328
-0.55633545
-0.68359375
-0.80108643
-0.90698242
-0.99822998
-1.07177734
-1.12487793
-1.15509033
-1.16210938
-1.14532471
-1.10382080
-1.03790283
-0.94879150
-0.83801270
-0.70800781
-0.56152344
-0.40405273
-0.23986816
-0.07354736
 0.09338379
 0.25878906
 0.41809082
 0.56549072
 0.69519043
 0.80383301
 0.89019775
 0.95275879
 0.99060059
 1.00280762
 0.99029541
 0.95520020
 0.89904785
 0.82214355
 0.72723389
 0.61920166
 0.50415039
 0.38635254
 0.26824951
 0.15197754
 0.04119873
-0.06011963
-0.14892578
-0.22491455
-0.28778076
-0.33660889
-0.37017822
-0.38726807
-0.39001465
-0.37994385
-0.35919189
-0.32928467
-0.29327393
-0.25543213
-0.21942139
-0.18646240
-0.15625000
-0.12817383
-0.10406494
-0.08605957
-0.07507324
-0.07110596
-0.07232666
-0.07843018
-0.08880615
-0.10253906
-0.11840820
-0.13519287
-0.15136719
-0.16571045
-0.17578125
-0.18035889
-0.17761230
-0.16784668
-0.15136719
-0.12969971
-0.10253906
-0.07019043
-0.03265381
 0.00854492
 0.05126953
 0.09277344
 0.13061523
 0.16296387
 0.18829346
 0.20507813
 0.21179199
 0.20812988
 0.19317627
 0.16723633
 0.13061523
 0.08392334
 0.02899170
-0.03112793
-0.09490967
-0.16265869
-0.23345947
-0.30517578
-0.37200928
-0.42907715
-0.47424316
-0.50720215
-0.52917480
-0.53955078
-0.53802490
-0.52398682
-0.49743652
-0.45898438
-0.40985107
-0.35156250
-0.28717041
-0.22003174
-0.15289307
-0.08758545
-0.02441406
 0.03387451
 0.08483887
 0.12573242
 0.15625000
 0.17730713
 0.19042969
 0.19561768
 0.19317627
 0.18402100
 0.16937256
 0.15075684
 0.13092041
 0.11169434
 0.09582520
 0.08575439
 0.08209229
 0.08605957
 0.09857178
 0.11901855
 0.14801025
 0.18493652
 0.22857666
 0.27862549
 0.33325195
 0.39154053
 0.45104980
 0.50903320
 0.56274414
 0.60852051
 0.64392090
 0.66711426
 0.67657471
 0.67260742
 0.65338135
 0.61889648
 0.56915283
 0.50537109
 0.42846680
 0.34088135
 0.24444580
 0.14129639
 0.03326416
-0.07781982
-0.19012451
-0.29907227
-0.39947510
-0.48583984
-0.55480957
-0.60546875
-0.63751221
-0.65124512
-0.64575195
-0.62042236
-0.57556152
-0.51330566
-0.43640137
-0.34790039
-0.25207520
-0.15289307
-0.05432129
 0.04058838
 0.12908936
 0.20904541
 0.27740479
 0.33294678
 0.37384033
 0.39947510
 0.40924072
 0.40313721
 0.38299561
 0.35247803
 0.31372070
 0.26947021
 0.22125244
 0.17089844
 0.12084961
 0.07446289
 0.03417969
 0.00122070
-0.02471924
-0.04333496
-0.05432129
-0.05706787
-0.05249023
-0.04180908
-0.02746582
-0.01129150
 0.00488281
 0.01983643
 0.03265381
 0.04241943
 0.04791260
 0.04913330
 0.04638672
 0.04058838
 0.03234863
 0.02380371
 0.01556396
 0.00946045
 0.00610352
 0.00640869
 0.01129150
 0.02288818
 0.04211426
 0.06988525
 0.10620117
 0.14953613
 0.19958496
 0.25451660
 0.31341553
 0.37384033
 0.43395996
 0.49194336
 0.54443359
 0.58929443
 0.62286377
 0.64208984
 0.64422607
 0.62713623
 0.58929443
 0.52978516
 0.44982910
 0.35095215
 0.23406982
 0.09887695
-0.05401611
-0.22247314
-0.40100098
-0.58166504
-0.75714111
-0.92163086
-1.07086182
-1.20025635
-1.30493164
-1.38092041
-1.42486572
-1.43432617
-1.40899658
-1.34796143
-1.25305176
-1.12640381
-0.97167969
-0.79345703
-0.59753418
-0.39123535
-0.18066406
 0.02807617
 0.22949219
 0.41625977
 0.58074951
 0.71533203
 0.81512451
 0.87799072
 0.90423584
 0.89355469
 0.84533691
 0.76141357
 0.64605713
 0.50689697
 0.35186768
 0.18646240
 0.01403809
-0.16082764
-0.32989502
-0.48217773
-0.60791016
-0.70037842
-0.75805664
-0.78033447
-0.76568604
-0.71258545
-0.62133789
-0.49530029
-0.34088135
-0.16265869
 0.03479004
 0.24597168
 0.46203613
 0.67230225
 0.86761475
 1.04095459
 1.18591309
 1.29699707
 1.36871338
 1.39709473
 1.38031006
 1.31774902
 1.20910645
 1.05682373
 0.86669922
 0.64788818
 0.40863037
 0.15228271
-0.11810303
-0.39581299
-0.66894531
-0.92285156
-1.14685059
-1.33544922
-1.48742676
-1.59942627
-1.66656494
-1.68518066
-1.65527344
-1.58111572
-1.46606445
-1.31378174
-1.12854004
-0.91674805
-0.68756104
-0.44982910
-0.21057129
 0.02441406
 0.24932861
 0.45654297
 0.63842773
 0.78979492
 0.90576172
 0.98419189
 1.02447510
 1.02661133
 0.99304199
 0.92620850
 0.82977295
 0.70922852
 0.57128906
 0.42358398
 0.27252197
 0.12207031
-0.02471924
-0.16387939
-0.28808594
-0.39031982
-0.46447754
-0.50994873
-0.52703857
-0.51818848
-0.48400879
-0.42633057
-0.34851074
-0.25573730
-0.15350342
-0.04699707
 0.05920410
 0.16052246
 0.25299072
 0.33233643
 0.39367676
 0.43273926
 0.44647217
 0.43457031
 0.39855957
 0.34210205
 0.26763916
 0.17669678
 0.07202148
-0.04333496
-0.16448975
-0.28503418
-0.39794922
-0.49621582
-0.57342529
-0.62622070
-0.65399170
-0.65582275
-0.62988281
-0.57403564
-0.48950195
-0.37963867
-0.25146484
-0.10955811
 0.04302979
 0.20324707
 0.36621094
 0.52398682
 0.66986084
 0.79650879
 0.89904785
 0.97290039
 1.01501465
 1.02478027
 1.00250244
 0.94818115
 0.86090088
 0.74249268
 0.59906006
 0.43853760
 0.26733398
 0.08758545
-0.09948730
-0.28839111
-0.46936035
-0.63110352
-0.76629639
-0.87188721
-0.94787598
-0.99212646
-1.00250244
-0.97900391
-0.92407227
-0.84014893
-0.73089600
-0.59906006
-0.45043945
-0.29205322
-0.13092041
 0.02685547
 0.17791748
 0.31707764
 0.44006348
 0.54229736
 0.61981201
 0.67138672
 0.69641113
 0.69610596
 0.67291260
 0.63018799
 0.57250977
 0.50415039
 0.43029785
 0.35614014
 0.28686523
 0.22674561
 0.17852783
 0.14495850
 0.12847900
 0.12969971
 0.14739990
 0.17944336
 0.22430420
 0.27923584
 0.34118652
 0.40496826
 0.46417236
 0.51269531
 0.54687500
 0.56335449
 0.55938721
 0.53253174
 0.48156738
 0.40740967
 0.31188965
 0.19653320
 0.06256104
-0.08850098
-0.25146484
-0.41900635
-0.58258057
-0.73608398
-0.87463379
-0.99426270
-1.09008789
-1.15814209
-1.19415283
-1.19659424
-1.16638184
-1.10382080
-1.00921631
-0.88348389
-0.72906494
-0.55053711
-0.35461426
-0.14678955
 0.06958008
 0.29052734
 0.51055908
 0.72082520
 0.91339111
 1.08154297
 1.22161865
 1.32934570
 1.40045166
 1.43188477
 1.42333984
 1.37664795
 1.29211426
 1.17004395
 1.01165771
 0.82397461
 0.61645508
 0.39764404
 0.17089844
-0.06256104
-0.29907227
-0.52917480
-0.74035645
-0.92407227
-1.07727051
-1.19934082
-1.28936768
-1.34429932
-1.36138916
-1.34155273
-1.28784180
-1.20300293
-1.08886719
-0.94787598
-0.78491211
-0.60729980
-0.42297363
-0.23681641
-0.05035400
 0.13366699
 0.31127930
 0.47607422
 0.62255859
 0.74615479
 0.84564209
 0.91888428
 0.96527100
 0.98388672
 0.97412109
 0.93597412
 0.86883545
 0.77362061
 0.65368652
 0.51452637
 0.36010742
 0.19195557
 0.00915527
-0.18676758
-0.38909912
-0.58685303
-0.77148438
-0.93872070
-1.08703613
-1.21429443
-1.31713867
-1.39068604
-1.43218994
-1.44073486
-1.41723633
-1.36260986
-1.27838135
-1.16668701
-1.03057861
-0.87310791
-0.69732666
-0.50903320
-0.31311035
-0.11596680
 0.07965088
 0.27099609
 0.45532227
 0.62835693
 0.78369141
 0.91705322
 1.02630615
 1.11083984
 1.16973877
 1.20239258
 1.20819092
 1.18865967
 1.14532471
 1.08001709
 0.99426270
 0.89019775
 0.77117920
 0.64270020
 0.50994873
 0.37597656
 0.24414063
 0.11657715
-0.00427246
-0.11566162
-0.21575928
-0.30242920
-0.37231445
-0.42297363
-0.45318604
-0.46508789
-0.46173096
-0.44403076
-0.41290283
-0.36987305
-0.31890869
-0.26580811
-0.21514893
-0.16845703
-0.12451172
-0.08422852
-0.05035400
-0.02655029
-0.01434326
-0.01220703
-0.01922607
-0.03448486
-0.05859375
-0.09033203
-0.12695313
-0.16601563
-0.20599365
-0.24719238
-0.28747559
-0.32379150
-0.35247803
-0.37170410
-0.37963867
-0.37628174
-0.36071777
-0.33172607
-0.29113770
-0.24078369
-0.18249512
-0.11749268
-0.04638672
 0.02838135
 0.10375977
 0.17700195
 0.24658203
 0.31158447
 0.37078857
 0.42175293
 0.46234131
 0.49133301
 0.50933838
 0.51696777
 0.51483154
 0.50292969
 0.48126221
 0.45104980
 0.41503906
 0.37567139
 0.33538818
 0.29602051
 0.25848389
 0.22399902
 0.19378662
 0.16967773
 0.15350342
 0.14739990
 0.15075684
 0.16204834
 0.17974854
 0.20202637
 0.22674561
 0.25329590
 0.27801514
 0.29785156
 0.31005859
 0.31219482
 0.30334473
 0.28228760
 0.24719238
 0.19714355
 0.13214111
 0.05340576
-0.03814697
-0.14129639
-0.25390625
-0.37139893
-0.48858643
-0.60028076
-0.70251465
-0.79284668
-0.86883545
-0.92773438
-0.96557617
-0.98022461
-0.97076416
-0.93780518
-0.88165283
-0.80352783
-0.70495605
-0.58868408
-0.45837402
-0.31799316
-0.17303467
-0.02716064
 0.11535645
 0.25146484
 0.37811279
 0.49255371
 0.59020996
 0.66833496
 0.72387695
 0.75653076
 0.76721191
 0.75744629
 0.72906494
 0.68359375
 0.62194824
 0.54779053
 0.46478271
 0.37841797
 0.29205322
 0.20812988
 0.12847900
 0.05584717
-0.00701904
-0.05676270
-0.09155273
-0.11108398
-0.11535645
-0.10467529
-0.08117676
-0.04730225
-0.00671387
 0.03753662
 0.08239746
 0.12542725
 0.16296387
 0.19073486
 0.20629883
 0.20812988
 0.19592285
 0.16845703
 0.12603760
 0.07080078
 0.00640869
-0.06439209
-0.14007568
-0.22064209
-0.30395508
-0.38482666
-0.45745850
-0.51910400
-0.56884766
-0.60699463
-0.63201904
-0.64270020
-0.63690186
-0.61645508
-0.58197021
-0.53497314
-0.47485352
-0.40222168
-0.31982422
-0.22979736
-0.13549805
-0.03845215
 0.06011963
 0.15838623
 0.25299072
 0.34271240
 0.42572021
 0.50018311
 0.56427002
 0.61645508
 0.65490723
 0.67962646
 0.69061279
 0.68908691
 0.67443848
 0.64697266
 0.60638428
 0.55328369
 0.48980713
 0.41870117
 0.34271240
 0.26428223
 0.18463135
 0.10467529
 0.02624512
-0.04821777
-0.11535645
-0.17242432
-0.21850586
-0.25268555
-0.27618408
-0.28900146
-0.29296875
-0.28991699
-0.28137207
-0.26885986
-0.25390625
-0.23742676
-0.22125244
-0.20721436
-0.19653320
-0.18890381
-0.18463135
-0.18463135
-0.18981934
-0.20050049
-0.21514893
-0.23132324
-0.24871826
-0.26824951
-0.29144287
-0.31585693
-0.33813477
-0.35522461
-0.36651611
-0.37292480
-0.37414551
-0.36712646
-0.34820557
-0.31738281
-0.27709961
-0.22949219
-0.17333984
-0.10681152
-0.03051758
 0.05157471
 0.13519287
 0.21820068
 0.29968262
 0.37750244
 0.44799805
 0.50659180
 0.55053711
 0.57922363
 0.59082031
 0.58380127
 0.55725098
 0.51269531
 0.45288086
 0.38024902
 0.29602051
 0.20111084
 0.09796143
-0.01068115
-0.12145996
-0.23193359
-0.33905029
-0.43792725
-0.52337646
-0.59173584
-0.64270020
-0.67687988
-0.69396973
-0.69274902
-0.67352295
-0.63842773
-0.59020996
-0.53070068
-0.46112061
-0.38330078
-0.30090332
-0.21820068
-0.13885498
-0.06469727
 0.00396729
 0.06591797
 0.11901855
 0.16204834
 0.19500732
 0.21820068
 0.23284912
 0.24017334
 0.24078369
 0.23651123
 0.22857666
 0.21850586
 0.20690918
 0.19622803
 0.18890381
 0.18676758
 0.19073486
 0.19989014
 0.21301270
 0.22979736
 0.24932861
 0.27160645
 0.29479980
 0.31768799
 0.33782959
 0.35308838
 0.36041260
 0.35766602
 0.34484863
 0.32165527
 0.28808594
 0.24291992
 0.18554688
 0.11688232
 0.04058838
-0.03997803
-0.12237549
-0.20599365
-0.28991699
-0.37048340
-0.44128418
-0.49713135
-0.53527832
-0.55511475
-0.55694580
-0.54016113
-0.50231934
-0.44342041
-0.36499023
-0.27069092
-0.16387939
-0.04699707
 0.07781982
 0.20690918
 0.33569336
 0.45928955
 0.57312012
 0.67321777
 0.75500488
 0.81451416
 0.84899902
 0.85662842
 0.83770752
 0.79315186
 0.72418213
 0.63262939
 0.52185059
 0.39764404
 0.26397705
 0.12359619
-0.02197266
-0.16967773
-0.31280518
-0.44281006
-0.55297852
-0.63995361
-0.70343018
-0.74218750
-0.75469971
-0.73944092
-0.69732666
-0.63110352
-0.54321289
-0.43579102
-0.31219482
-0.17761230
-0.03723145
 0.10345459
 0.24047852
 0.36895752
 0.48400879
 0.58013916
 0.65460205
 0.70556641
 0.73272705
 0.73486328
 0.71136475
 0.66253662
 0.59204102
 0.50476074
 0.40557861
 0.29754639
 0.18402100
 0.06835938
-0.04486084
-0.15197754
-0.24902344
-0.33172607
-0.39581299
-0.43914795
-0.46112061
-0.46295166
-0.44525146
-0.40771484
-0.35247803
-0.28259277
-0.20324707
-0.11901855
-0.03356934
 0.05004883
 0.12908936
 0.19927979
 0.25817871
 0.30303955
 0.33233643
 0.34484863
 0.34057617
 0.31951904
 0.28289795
 0.23101807
 0.16540527
 0.08819580
 0.00244141
-0.08880615
-0.18249512
-0.27648926
-0.36682129
-0.44982910
-0.52154541
-0.57983398
-0.62438965
-0.65429688
-0.66802979
-0.66436768
-0.64361572
-0.60882568
-0.56274414
-0.50628662
-0.44036865
-0.36712646
-0.29052734
-0.21392822
-0.14007568
-0.07080078
-0.00640869
 0.05157471
 0.10101318
 0.14038086
 0.16937256
 0.18768311
 0.19470215
 0.19165039
 0.18035889
 0.16265869
 0.14129639
 0.11688232
 0.09063721
 0.06408691
 0.03906250
 0.01739502
 0.00061035
-0.00946045
-0.01220703
-0.00732422
 0.00427246
 0.02227783
 0.04516602
 0.07202148
 0.10162354
 0.13153076
 0.15960693
 0.18463135
 0.20538330
 0.22125244
 0.23254395
 0.23803711
 0.23620605
 0.22644043
 0.20782471
 0.18066406
 0.14648438
 0.10650635
 0.06317139
 0.01770020
-0.02899170
-0.07629395
-0.12237549
-0.16571045
-0.20324707
-0.23223877
-0.25207520
-0.26275635
-0.26428223
-0.25695801
-0.23986816
-0.21240234
-0.17486572
-0.12939453
-0.07934570
-0.02746582
 0.02349854
 0.07202148
 0.11657715
 0.15563965
 0.18737793
 0.20965576
 0.22064209
 0.21942139
 0.20629883
 0.18280029
 0.15045166
 0.11077881
 0.06469727
 0.01312256
-0.04180908
-0.09765625
-0.15075684
-0.19958496
-0.24414063
-0.28442383
-0.31921387
-0.34576416
-0.36041260
-0.36102295
-0.34759521
-0.32196045
-0.28747559
-0.24688721
-0.20141602
-0.15136719
-0.09582520
-0.03570557
 0.02716064
 0.08972168
 0.14892578
 0.20324707
 0.25146484
 0.29357910
 0.32806396
 0.35461426
 0.37231445
 0.38085938
 0.38024902
 0.37109375
 0.35400391
 0.33111572
 0.30395508
 0.27343750
 0.23956299
 0.20355225
 0.16632080
 0.13061523
 0.09857178
 0.07232666
 0.05310059
 0.04058838
 0.03448486
 0.03448486
 0.04058838
 0.05279541
 0.07019043
 0.09155273
 0.11566162
 0.14007568
 0.16387939
 0.18463135
 0.20111084
 0.21209717
 0.21606445
 0.21331787
 0.20263672
 0.18402100
 0.15838623
 0.12664795
 0.08941650
 0.04760742
 0.00061035
-0.05004883
-0.10223389
-0.15319824
-0.20233154
-0.25024414
-0.29785156
-0.34332275
-0.38391113
-0.41656494
-0.44189453
-0.46051025
-0.47332764
-0.47943115
-0.47760010
-0.46752930
-0.45043945
-0.42572021
-0.39245605
-0.35003662
-0.29998779
-0.24627686
-0.19195557
-0.13671875
-0.07934570
-0.01953125
 0.04089355
 0.09948730
 0.15441895
 0.20568848
 0.25299072
 0.29418945
 0.32867432
 0.35644531
 0.37750244
 0.39184570
 0.39733887
 0.39215088
 0.37689209
 0.35278320
 0.32135010
 0.28350830
 0.23895264
 0.18768311
 0.13122559
 0.07171631
 0.01098633
-0.04852295
-0.10498047
-0.15655518
-0.20355225
-0.24719238
-0.28717041
-0.32135010
-0.34606934
-0.35980225
-0.36285400
-0.35552979
-0.33843994
-0.31127930
-0.27526855
-0.23193359
-0.18188477
-0.12542725
-0.06225586
 0.00610352
 0.07690430
 0.14648438
 0.21270752
 0.27496338
 0.33172607
 0.37994385
 0.41625977
 0.43914795
 0.44891357
 0.44586182
 0.42999268
 0.40191650
 0.36224365
 0.31341553
 0.25665283
 0.19256592
 0.12207031
 0.04730225
-0.02746582
-0.09979248
-0.16876221
-0.23529053
-0.29846191
-0.35430908
-0.39794922
-0.42755127
-0.44372559
-0.44860840
-0.44281006
-0.42419434
-0.39154053
-0.34637451
-0.29205322
-0.23284912
-0.17120361
-0.10742188
-0.04211426
 0.02319336
 0.08544922
 0.14251709
 0.19226074
 0.23315430
 0.26458740
 0.28625488
 0.29876709
 0.30273438
 0.29907227
 0.28747559
 0.26855469
 0.24261475
 0.21087646
 0.17547607
 0.13824463
 0.10070801
 0.06378174
 0.02807617
-0.00488281
-0.03356934
-0.05615234
-0.07141113
-0.07934570
-0.08056641
-0.07537842
-0.06530762
-0.05126953
-0.03417969
-0.01556396
 0.00305176
 0.01983643
 0.03356934
 0.04272461
 0.04638672
 0.04425049
 0.03601074
 0.02197266
 0.00274658
-0.02136230
-0.04943848
-0.07995605
-0.11260986
-0.14556885
-0.17822266
-0.20904541
-0.23681641
-0.26000977
-0.27770996
-0.28930664
-0.29388428
-0.29052734
-0.27832031
-0.25665283
-0.22399902
-0.18035889
-0.12573242
-0.06072998
 0.01251221
 0.09246826
 0.17639160
 0.26275635
 0.34912109
 0.43334961
 0.51300049
 0.58410645
 0.64392090
 0.68908691
 0.71807861
 0.72875977
 0.72052002
 0.69213867
 0.64300537
 0.57403564
 0.48706055
 0.38513184
 0.27130127
 0.14648438
 0.01159668
-0.13092041
-0.27648926
-0.41809082
-0.54931641
-0.66528320
-0.76263428
-0.83923340
-0.89202881
-0.91888428
-0.91888428
-0.89202881
-0.83892822
-0.76080322
-0.66009521
-0.53985596
-0.40496826
-0.26123047
-0.11352539
 0.03417969
 0.17822266
 0.31433105
 0.43792725
 0.54321289
 0.62500000
 0.68084717
 0.70953369
 0.71044922
 0.68359375
 0.62927246
 0.54962158
 0.44860840
 0.33081055
 0.20019531
 0.05828857
-0.09185791
-0.24566650
-0.39520264
-0.53253174
-0.65185547
-0.74920654
-0.82214355
-0.86822510
-0.88623047
-0.87493896
-0.83465576
-0.76690674
-0.67443848
-0.55999756
-0.42816162
-0.28381348
-0.13275146
 0.02075195
 0.17181396
 0.31646729
 0.45013428
 0.56762695
 0.66375732
 0.73547363
 0.78125000
 0.80047607
 0.79376221
 0.76141357
 0.70404053
 0.62591553
 0.53192139
 0.42755127
 0.31646729
 0.20202637
 0.08819580
-0.02014160
-0.11810303
-0.20202637
-0.27069092
-0.32257080
-0.35491943
-0.36468506
-0.35186768
-0.31951904
-0.27374268
-0.21942139
-0.15899658
-0.09399414
-0.02685547
 0.03845215
 0.09704590
 0.14587402
 0.18249512
 0.20507813
 0.21148682
 0.20019531
 0.17089844
 0.12512207
 0.06530762
-0.00671387
-0.09002686
-0.18310547
-0.28320313
-0.38513184
-0.48309326
-0.57189941
-0.64880371
-0.71289063
-0.76202393
-0.79437256
-0.80688477
-0.79956055
-0.77209473
-0.72540283
-0.66101074
-0.57952881
-0.48278809
-0.37353516
-0.25451660
-0.12847900
 0.00152588
 0.13336182
 0.26397705
 0.39062500
 0.51147461
 0.62377930
 0.72448730
 0.81024170
 0.87860107
 0.92895508
 0.96069336
 0.97381592
 0.96832275
 0.94482422
 0.90454102
 0.84869385
 0.77941895
 0.69854736
 0.60913086
 0.51574707
 0.42175293
 0.32989502
 0.24108887
 0.15655518
 0.07720947
 0.00640869
-0.05371094
-0.10162354
-0.13671875
-0.16021729
-0.17303467
-0.17608643
-0.16967773
-0.15472412
-0.13214111
-0.10467529
-0.07415771
-0.04364014
-0.01556396
 0.00885010
 0.02746582
 0.03936768
 0.04302979
 0.03814697
 0.02380371
-0.00030518
-0.03295898
-0.07202148
-0.11505127
-0.15960693
-0.20599365
-0.25482178
-0.30456543
-0.35125732
-0.38879395
-0.41473389
-0.42907715
-0.43457031
-0.43121338
-0.41656494
-0.38848877
-0.34698486
-0.29479980
-0.23529053
-0.16967773
-0.09857178
-0.02258301
 0.05554199
 0.13366699
 0.20935059
 0.28076172
 0.34637451
 0.40222168
 0.44616699
 0.47698975
 0.49499512
 0.50170898
 0.49682617
 0.47943115
 0.44982910
 0.40954590
 0.36132813
 0.30853271
 0.25207520
 0.19317627
 0.13244629
 0.07171631
 0.01251221
-0.04302979
-0.09307861
-0.13641357
-0.17150879
-0.19805908
-0.21636963
-0.22705078
-0.22949219
-0.22430420
-0.21087646
-0.19134521
-0.16723633
-0.14038086
-0.11230469
-0.08483887
-0.05889893
-0.03570557
-0.01617432
-0.00122070
 0.00732422
 0.00732422
-0.00061035
-0.01556396
-0.03509521
-0.05950928
-0.08911133
-0.12329102
-0.15930176
-0.19531250
-0.22949219
-0.26214600
-0.29327393
-0.32104492
-0.34240723
-0.35644531
-0.36346436
-0.36315918
-0.35430908
-0.33569336
-0.30853271
-0.27618408
-0.24291992
-0.20965576
-0.17456055
-0.13610840
-0.09552002
-0.05554199
-0.01892090
 0.01373291
 0.04180908
 0.06530762
 0.08300781
 0.09490967
 0.10070801
 0.10101318
 0.09613037
 0.08605957
 0.07263184
 0.05767822
 0.04272461
 0.02777100
 0.01342773
 0.00000000
-0.01098633
-0.01831055
-0.02105713
-0.01861572
-0.01098633
 0.00152588
 0.01861572
 0.03906250
 0.06256104
 0.08850098
 0.11657715
 0.14465332
 0.17120361
 0.19378662
 0.21118164
 0.22308350
 0.22766113
 0.22460938
 0.21240234
 0.19012451
 0.15716553
 0.11322021
 0.05920410
-0.00183105
-0.06713867
-0.13610840
-0.20874023
-0.28442383
-0.36041260
-0.43182373
-0.49438477
-0.54656982
-0.58807373
-0.61798096
-0.63385010
-0.63354492
-0.61706543
-0.58502197
-0.53771973
-0.47515869
-0.39733887
-0.30578613
-0.20446777
-0.09674072
 0.01556396
 0.13122559
 0.24810791
 0.36224365
 0.46936035
 0.56640625
 0.65093994
 0.72143555
 0.77575684
 0.81207275
 0.83007813
 0.82916260
 0.80871582
 0.76873779
 0.70892334
 0.63201904
 0.54229736
 0.44281006
 0.33630371
 0.22399902
 0.10803223
-0.00854492
-0.12268066
-0.23101807
-0.32989502
-0.41625977
-0.48614502
-0.53741455
-0.56945801
-0.58227539
-0.57647705
-0.55145264
-0.50811768
-0.44799805
-0.37384033
-0.28869629
-0.19531250
-0.09582520
 0.00579834
 0.10711670
 0.20507813
 0.29724121
 0.37963867
 0.44891357
 0.50292969
 0.54016113
 0.55969238
 0.56030273
 0.54138184
 0.50445557
 0.45196533
 0.38757324
 0.31280518
 0.22888184
 0.13702393
 0.04028320
-0.05706787
-0.15167236
-0.24108887
-0.32257080
-0.39367676
-0.45074463
-0.49133301
-0.51513672
-0.52368164
-0.51849365
-0.49926758
-0.46569824
-0.41839600
-0.35980225
-0.29296875
-0.22064209
-0.14495850
-0.06744385
 0.01007080
 0.08422852
 0.15258789
 0.21362305
 0.26672363
 0.31250000
 0.35064697
 0.38024902
 0.40039063
 0.41168213
 0.41442871
 0.41107178
 0.40283203
 0.39062500
 0.37628174
 0.36041260
 0.34454346
 0.32928467
 0.31494141
 0.30181885
 0.28930664
 0.27740479
 0.26550293
 0.25268555
 0.23864746
 0.22247314
 0.20446777
 0.18463135
 0.16174316
 0.13488770
 0.10375977
 0.06896973
 0.03204346
-0.00640869
-0.04638672
-0.08789063
-0.12908936
-0.16845703
-0.20538330
-0.24108887
-0.27679443
-0.31036377
-0.33843994
-0.35766602
-0.36865234
-0.37261963
-0.37048340
-0.36071777
-0.34149170
-0.31433105
-0.28320313
-0.25268555
-0.22308350
-0.19348145
-0.16235352
-0.13092041
-0.10223389
-0.07843018
-0.06103516
-0.04882813
-0.04241943
-0.04150391
-0.04547119
-0.05340576
-0.06378174
-0.07568359
-0.08850098
-0.10101318
-0.11169434
-0.11962891
-0.12359619
-0.12329102
-0.11810303
-0.10650635
-0.08819580
-0.06286621
-0.03112793
 0.00579834
 0.04699707
 0.09124756
 0.13732910
 0.18402100
 0.22888184
 0.27069092
 0.30853271
 0.34088135
 0.36499023
 0.37750244
 0.37719727
 0.36346436
 0.33813477
 0.30181885
 0.25390625
 0.19378662
 0.12207031
 0.04272461
-0.04119873
-0.12847900
-0.21881104
-0.31158447
-0.40252686
-0.48675537
-0.56030273
-0.62194824
-0.67199707
-0.70922852
-0.73181152
-0.73791504
-0.72753906
-0.70159912
-0.66070557
-0.60485840
-0.53405762
-0.45043945
-0.35705566
-0.25695801
-0.15289307
-0.04791260
 0.05523682
 0.15289307
 0.24291992
 0.32318115
 0.39154053
 0.44616699
 0.48553467
 0.50933838
 0.51696777
 0.50750732
 0.48156738
 0.44006348
 0.38635254
 0.32409668
 0.25543213
 0.18096924
 0.10162354
 0.02044678
-0.05798340
-0.13031006
-0.19500732
-0.25207520
-0.30059814
-0.33813477
-0.36041260
-0.36590576
-0.35461426
-0.32928467
-0.29296875
-0.24810791
-0.19683838
-0.14129639
-0.08331299
-0.02441406
 0.03265381
 0.08605957
 0.13305664
 0.17242432
 0.20263672
 0.22308350
 0.23254395
 0.23162842
 0.22125244
 0.20355225
 0.18066406
 0.15411377
 0.12573242
 0.09735107
 0.07110596
 0.04943848
 0.03295898
 0.02319336
 0.02044678
 0.02563477
 0.03936768
 0.06103516
 0.09002686
 0.12481689
 0.16326904
 0.20355225
 0.24353027
 0.28106689
 0.31524658
 0.34515381
 0.36834717
 0.38269043
 0.38604736
 0.37750244
 0.35766602
 0.32836914
 0.29022217
 0.24414063
 0.19073486
 0.13183594
 0.06988525
 0.00854492
-0.04913330
-0.10162354
-0.14709473
-0.18493652
-0.21392822
-0.23315430
-0.24261475
-0.24230957
-0.23193359
-0.21240234
-0.18432617
-0.14892578
-0.10864258
-0.06500244
-0.01983643
 0.02563477
 0.06988525
 0.11199951
 0.14923096
 0.18035889
 0.20416260
 0.21972656
 0.22705078
 0.22583008
 0.21636963
 0.19866943
 0.17333984
 0.14221191
 0.10742188
 0.07110596
 0.03448486
-0.00091553
-0.03479004
-0.06500244
-0.09002686
-0.10925293
-0.12115479
-0.12542725
-0.12268066
-0.11291504
-0.09735107
-0.07720947
-0.05401611
-0.02868652
-0.00335693
 0.02044678
 0.04089355
 0.05615234
 0.06530762
 0.06866455
 0.06561279
 0.05615234
 0.04028320
 0.01770020
-0.01098633
-0.04394531
-0.07904053
-0.11383057
-0.14648438
-0.17547607
-0.19989014
-0.21820068
-0.23010254
-0.23498535
-0.23254395
-0.22247314
-0.20538330
-0.18218994
-0.15380859
-0.12237549
-0.08880615
-0.05523682
-0.02288818
 0.00610352
 0.03051758
 0.04913330
 0.06134033
 0.06774902
 0.06835938
 0.06378174
 0.05462646
 0.04180908
 0.02502441
 0.00579834
-0.01495361
-0.03479004
-0.05279541
-0.06774902
-0.07934570
-0.08697510
-0.09063721
-0.08941650
-0.08331299
-0.07202148
-0.05554199
-0.03540039
-0.01251221
 0.01159668
 0.03631592
 0.06164551
 0.08666992
 0.10925293
 0.12725830
 0.13824463
 0.14190674
 0.13824463
 0.12664795
 0.10803223
 0.08239746
 0.05065918
 0.01373291
-0.02807617
-0.07385254
-0.12145996
-0.16754150
-0.20874023
-0.24536133
-0.27893066
-0.30822754
-0.32897949
-0.33630371
-0.32714844
-0.30456543
-0.27374268
-0.23803711
-0.19683838
-0.14831543
-0.09246826
-0.03295898
 0.02685547
 0.08331299
 0.13458252
 0.17852783
 0.21331787
 0.23742676
 0.25085449
 0.25421143
 0.24719238
 0.22918701
 0.19989014
 0.16052246
 0.11352539
 0.06134033
 0.00701904
-0.04821777
-0.10314941
-0.15533447
-0.20172119
-0.24017334
-0.26824951
-0.28594971
-0.29357910
-0.29266357
-0.28381348
-0.26702881
-0.24139404
-0.20660400
-0.16357422
-0.11413574
-0.06164551
-0.00854492
 0.04394531
 0.09399414
 0.14068604
 0.18310547
 0.21972656
 0.24932861
 0.27038574
 0.28320313
 0.28808594
 0.28564453
 0.27709961
 0.26336670
 0.24475098
 0.22247314
 0.19805908
 0.17395020
 0.15167236
 0.13305664
 0.11840820
 0.10833740
 0.10223389
 0.09979248
 0.10070801
 0.10437012
 0.10955811
 0.11474609
 0.11840820
 0.11810303
 0.11230469
 0.10101318
 0.08361816
 0.06042480
 0.03173828
-0.00213623
-0.03997803
-0.08148193
-0.12451172
-0.16662598
-0.20477295
-0.23742676
-0.26306152
-0.28137207
-0.29144287
-0.29235840
-0.28289795
-0.26184082
-0.22827148
-0.18188477
-0.12390137
-0.05767822
 0.01464844
 0.09124756
 0.16998291
 0.24932861
 0.32592773
 0.39611816
 0.45623779
 0.50384521
 0.53771973
 0.55572510
 0.55572510
 0.53710938
 0.50079346
 0.44830322
 0.38208008
 0.30364990
 0.21484375
 0.11840820
 0.01647949
-0.08819580
-0.19317627
-0.29541016
-0.38909912
-0.46844482
-0.52947998
-0.57098389
-0.59417725
-0.59997559
-0.58837891
-0.55786133
-0.50842285
-0.44281006
-0.36437988
-0.27801514
-0.18646240
-0.09307861
-0.00122070
 0.08605957
 0.16571045
 0.23468018
 0.28961182
 0.32867432
 0.35064697
 0.35583496
 0.34606934
 0.32287598
 0.28747559
 0.24108887
 0.18463135
 0.12023926
 0.05218506
-0.01525879
-0.07843018
-0.13519287
-0.18280029
-0.22033691
-0.24627686
-0.26000977
-0.26031494
-0.24749756
-0.22125244
-0.18310547
-0.13427734
-0.07720947
-0.01373291
 0.05310059
 0.11962891
 0.18218994
 0.23712158
 0.28259277
 0.31616211
 0.33569336
 0.33996582
 0.32897949
 0.30426025
 0.26611328
 0.21514893
 0.15136719
 0.07720947
-0.00213623
-0.08178711
-0.15930176
-0.23406982
-0.30456543
-0.36590576
-0.41320801
-0.44342041
-0.45654297
-0.45501709
-0.43914795
-0.40832520
-0.36224365
-0.30395508
-0.23773193
-0.16632080
-0.09216309
-0.01617432
 0.05737305
 0.12512207
 0.18249512
 0.22857666
 0.26275635
 0.28442383
 0.29235840
 0.28594971
 0.26580811
 0.23254395
 0.18737793
 0.13244629
 0.06927490
 0.00213623
-0.06561279
-0.13092041
-0.19195557
-0.24749756
-0.29541016
-0.33386230
-0.35949707
-0.37109375
-0.36804199
-0.35064697
-0.32073975
-0.28015137
-0.23132324
-0.17578125
-0.11535645
-0.05218506
 0.01159668
 0.07293701
 0.12939453
 0.17913818
 0.22003174
 0.24963379
 0.26702881
 0.27191162
 0.26458740
 0.24597168
 0.21606445
 0.17578125
 0.12664795
 0.07232666
 0.01617432
-0.03845215
-0.08789063
-0.12908936
-0.15930176
-0.17639160
-0.17944336
-0.16784668
-0.14038086
-0.09674072
-0.03753662
 0.03479004
 0.11749268
 0.20751953
 0.30212402
 0.39886475
 0.49346924
 0.58197021
 0.66009521
 0.72448730
 0.77178955
 0.80017090
 0.80749512
 0.79315186
 0.75622559
 0.69549561
 0.61157227
 0.50750732
 0.38818359
 0.25756836
 0.11749268
-0.03082275
-0.18554688
-0.34057617
-0.48858643
-0.62255859
-0.73913574
-0.83587646
-0.91125488
-0.96282959
-0.98846436
-0.98846436
-0.96343994
-0.91491699
-0.84472656
-0.75469971
-0.64727783
-0.52734375
-0.39916992
-0.26672363
-0.13397217
-0.00457764
 0.11749268
 0.22949219
 0.32745361
 0.40893555
 0.47180176
 0.51452637
 0.53710938
 0.54077148
 0.52551270
 0.49285889
 0.44494629
 0.38574219
 0.31890869
 0.24749756
 0.17395020
 0.10009766
 0.02899170
-0.03540039
-0.08880615
-0.12878418
-0.15411377
-0.16479492
-0.16082764
-0.14251709
-0.11138916
-0.06866455
-0.01647949
 0.04302979
 0.10742188
 0.17303467
 0.23620605
 0.29388428
 0.34362793
 0.38360596
 0.41168213
 0.42510986
 0.42236328
 0.40435791
 0.37170410
 0.32531738
 0.26580811
 0.19378662
 0.11138916
 0.02136230
-0.07415771
-0.17364502
-0.27526855
-0.37414551
-0.46447754
-0.54229736
-0.60516357
-0.65368652
-0.68756104
-0.70556641
-0.70556641
-0.68817139
-0.65429688
-0.60516357
-0.54199219
-0.46600342
-0.38024902
-0.28869629
-0.19561768
-0.10314941
-0.01342773
 0.07049561
 0.14526367
 0.20812988
 0.25878906
 0.29663086
 0.32196045
 0.33355713
 0.33050537
 0.31402588
 0.28656006
 0.25024414
 0.20721436
 0.15869141
 0.10681152
 0.05432129
 0.00457764
-0.04089355
-0.08056641
-0.11260986
-0.13549805
-0.14892578
-0.15319824
-0.14862061
-0.13580322
-0.11444092
-0.08514404
-0.04974365
-0.01007080
 0.03112793
 0.07171631
 0.10955811
 0.14373779
 0.17242432
 0.19531250
 0.21057129
 0.21636963
 0.21148682
 0.19531250
 0.16845703
 0.13214111
 0.08697510
 0.03387451
-0.02502441
-0.08728027
-0.15075684
-0.21545410
-0.27954102
-0.34057617
-0.39306641
-0.43365479
-0.46051025
-0.47454834
-0.47546387
-0.46142578
-0.43060303
-0.38299561
-0.32135010
-0.24963379
-0.17059326
-0.08514404
 0.00518799
 0.09887695
 0.19226074
 0.28259277
 0.36651611
 0.44158936
 0.50506592
 0.55572510
 0.59295654
 0.61584473
 0.62408447
 0.61798096
 0.59753418
 0.56457520
 0.52124023
 0.47027588
 0.41381836
 0.35430908
 0.29327393
 0.23132324
 0.16967773
 0.10986328
 0.05462646
 0.00610352
-0.03417969
-0.06713867
-0.09185791
-0.10894775
-0.11779785
-0.11871338
-0.11260986
-0.10040283
-0.08361816
-0.06378174
-0.04272461
-0.02197266
-0.00244141
 0.01373291
 0.02532959
 0.02990723
 0.02655029
 0.01586914
-0.00091553
-0.02441406
-0.05401611
-0.08911133
-0.12847900
-0.16998291
-0.21362305
-0.25909424
-0.30456543
-0.34576416
-0.37841797
-0.40008545
-0.41168213
-0.41381836
-0.40527344
-0.38269043
-0.34545898
-0.29541016
-0.23559570
-0.16845703
-0.09399414
-0.01220703
 0.07537842
 0.16510010
 0.25360107
 0.33843994
 0.41717529
 0.48767090
 0.54626465
 0.59143066
 0.62225342
 0.63903809
 0.64147949
 0.62774658
 0.59661865
 0.54992676
 0.49102783
 0.42266846
 0.34667969
 0.26306152
 0.17303467
 0.07904053
-0.01586914
-0.10833740
-0.19683838
-0.28045654
-0.35644531
-0.42083740
-0.47027588
-0.50262451
-0.51879883
-0.52001953
-0.50689697
-0.47912598
-0.43701172
-0.38208008
-0.31799316
-0.24749756
-0.17395020
-0.09948730
-0.02624512
 0.04302979
 0.10589600
 0.15960693
 0.20263672
 0.23498535
 0.25573730
 0.26489258
 0.26184082
 0.24749756
 0.22277832
 0.18981934
 0.15075684
 0.10681152
 0.06011963
 0.01190186
-0.03631592
-0.08300781
-0.12603760
-0.16296387
-0.19226074
-0.21331787
-0.22644043
-0.23223877
-0.23040771
-0.22155762
-0.20629883
-0.18493652
-0.15960693
-0.13214111
-0.10406494
-0.07873535
-0.05737305
-0.04150391
-0.03143311
-0.02899170
-0.03601074
-0.05340576
-0.07995605
-0.11352539
-0.15228271
-0.19592285
-0.24536133
-0.29968262
-0.35491943
-0.40679932
-0.45166016
-0.48828125
-0.51513672
-0.53100586
-0.53405762
-0.52276611
-0.49621582
-0.45349121
-0.39520264
-0.32135010
-0.23437500
-0.13732910
-0.03326416
 0.07568359
 0.18798828
 0.30090332
 0.41046143
 0.51300049
 0.60424805
 0.68084717
 0.73944092
 0.77789307
 0.79650879
 0.79589844
 0.77606201
 0.73730469
 0.67901611
 0.60272217
 0.51147461
 0.40985107
 0.30181885
 0.18920898
 0.07324219
-0.04455566
-0.16174316
-0.27557373
-0.38055420
-0.47241211
-0.54748535
-0.60577393
-0.64758301
-0.67352295
-0.68298340
-0.67474365
-0.64941406
-0.60882568
-0.55541992
-0.49102783
-0.41717529
-0.33599854
-0.25115967
-0.16510010
-0.07965088
 0.00366211
 0.08331299
 0.15686035
 0.22247314
 0.27923584
 0.32806396
 0.36956787
 0.40344238
 0.42846680
 0.44464111
 0.45349121
 0.45654297
 0.45532227
 0.45013428
 0.44097900
 0.42877197
 0.41381836
 0.39703369
 0.37750244
 0.35614014
 0.33447266
 0.31311035
 0.29144287
 0.26702881
 0.23834229
 0.20538330
 0.16845703
 0.12786865
 0.08331299
 0.03417969
-0.01892090
-0.07446289
-0.13092041
-0.18829346
-0.24749756
-0.30761719
-0.36468506
-0.41503906
-0.45562744
-0.48553467
-0.50445557
-0.51300049
-0.50964355
-0.49377441
-0.46539307
-0.42419434
-0.37048340
-0.30517578
-0.23071289
-0.14892578
-0.06225586
 0.02746582
 0.11962891
 0.21179199
 0.30212402
 0.38757324
 0.46569824
 0.53405762
 0.59082031
 0.63446045
 0.66345215
 0.67810059
 0.67840576
 0.66497803
 0.63751221
 0.59570313
 0.54138184
 0.47729492
 0.40740967
 0.33416748
 0.25939941
 0.18371582
 0.10772705
 0.03387451
-0.03570557
-0.09796143
-0.15136719
-0.19592285
-0.23040771
-0.25512695
-0.27008057
-0.27618408
-0.27496338
-0.26641846
-0.25238037
-0.23315430
-0.21087646
-0.18646240
-0.16174316
-0.13671875
-0.11230469
-0.09002686
-0.07141113
-0.05737305
-0.04882813
-0.04577637
-0.04730225
-0.05371094
-0.06408691
-0.07843018
-0.09613037
-0.11627197
-0.13763428
-0.15960693
-0.18096924
-0.20080566
-0.21820068
-0.23315430
-0.24475098
-0.25299072
-0.25695801
-0.25665283
-0.25207520
-0.24353027
-0.23162842
-0.21667480
-0.19897461
-0.17822266
-0.15502930
-0.12908936
-0.10131836
-0.07293701
-0.04425049
-0.01678467
 0.00946045
 0.03387451
 0.05615234
 0.07598877
 0.09277344
 0.10589600
 0.11505127
 0.12054443
 0.12268066
 0.12115479
 0.11688232
 0.10986328
 0.10070801
 0.08972168
 0.07751465
 0.06500244
 0.05249023
 0.03997803
 0.02716064
 0.01464844
 0.00274658
-0.00823975
-0.01770020
-0.02532959
-0.03173828
-0.03723145
-0.04180908
-0.04577637
-0.04821777
-0.04943848
-0.04943848
-0.04882813
-0.04760742
-0.04608154
-0.04364014
-0.04058838
-0.03662109
-0.03234863
-0.02899170
-0.02655029
-0.02532959
-0.02502441
-0.02532959
-0.02624512
-0.02746582
-0.02868652
-0.03051758
-0.03265381
-0.03509521
-0.03692627
-0.03814697
-0.03845215
-0.03753662
-0.03601074
-0.03356934
-0.03143311
-0.02899170
-0.02716064
-0.02593994
-0.02624512
-0.02838135
-0.03295898
-0.04028320
-0.05004883
-0.06225586
-0.07659912
-0.09338379
-0.11230469
-0.13305664
-0.15441895
-0.17608643
-0.19622803
-0.21392822
-0.22796631
-0.23773193
-0.24291992
-0.24261475
-0.23620605
-0.22216797
-0.20080566
-0.17150879
-0.13458252
-0.09094238
-0.04089355
 0.01464844
 0.07446289
 0.13671875
 0.20019531
 0.26214600
 0.32104492
 0.37506104
 0.42297363
 0.46356201
 0.49591064
 0.51879883
 0.53131104
 0.53222656
 0.52185059
 0.49987793
 0.46783447
 0.42724609
 0.37994385
 0.32836914
 0.27343750
 0.21606445
 0.15686035
 0.09735107
 0.03997803
-0.01251221
-0.05950928
-0.09948730
-0.13305664
-0.15869141
-0.17639160
-0.18585205
-0.18768311
-0.18371582
-0.17456055
-0.16204834
-0.14617920
-0.12786865
-0.10803223
-0.08819580
-0.06988525
-0.05462646
-0.04364014
-0.03662109
-0.03417969
-0.03601074
-0.04180908
-0.05187988
-0.06591797
-0.08300781
-0.10192871
-0.12115479
-0.13885498
-0.15441895
-0.16754150
-0.17822266
-0.18585205
-0.18951416
-0.18737793
-0.17883301
-0.16326904
-0.14160156
-0.11474609
-0.08331299
-0.04791260
-0.00854492
 0.03387451
 0.07843018
 0.12329102
 0.16693115
 0.20751953
 0.24353027
 0.27526855
 0.30242920
 0.32440186
 0.33874512
 0.34484863
 0.34210205
 0.33172607
 0.31555176
 0.29449463
 0.26885986
 0.23803711
 0.20172119
 0.16021729
 0.11505127
 0.06805420
 0.02075195
-0.02502441
-0.06927490
-0.11108398
-0.15045166
-0.18676758
-0.21881104
-0.24475098
-0.26458740
-0.27862549
-0.28686523
-0.28961182
-0.28717041
-0.27832031
-0.26306152
-0.24078369
-0.21270752
-0.17944336
-0.14190674
-0.10162354
-0.05859375
-0.01373291
 0.03204346
 0.07690430
 0.11871338
 0.15655518
 0.18890381
 0.21545410
 0.23620605
 0.25054932
 0.25787354
 0.25787354
 0.24993896
 0.23437500
 0.21209717
 0.18371582
 0.14984131
 0.11138916
 0.06866455
 0.02319336
-0.02288818
-0.06774902
-0.10955811
-0.14648438
-0.17791748
-0.20294189
-0.22155762
-0.23284912
-0.23620605
-0.23071289
-0.21606445
-0.19256592
-0.16174316
-0.12481689
-0.08331299
-0.03906250
 0.00701904
 0.05340576
 0.09796143
 0.13824463
 0.17211914
 0.19836426
 0.21667480
 0.22613525
 0.22644043
 0.21667480
 0.19622803
 0.16540527
 0.12481689
 0.07568359
 0.02075195
-0.03753662
-0.09613037
-0.15441895
-0.21270752
-0.27069092
-0.32531738
-0.37139893
-0.40496826
-0.42541504
-0.43395996
-0.43212891
-0.41839600
-0.39093018
-0.34942627
-0.29724121
-0.23773193
-0.17364502
-0.10467529
-0.03143311
 0.04394531
 0.11810303
 0.18829346
 0.25268555
 0.31005859
 0.35736084
 0.39306641
 0.41503906
 0.42327881
 0.41809082
 0.39978027
 0.36956787
 0.32867432
 0.27770996
 0.21728516
 0.14770508
 0.07232666
-0.00579834
-0.08300781
-0.15869141
-0.23223877
-0.30181885
-0.36285400
-0.41015625
-0.44158936
-0.45837402
-0.46295166
-0.45501709
-0.43365479
-0.39672852
-0.34545898
-0.28381348
-0.21423340
-0.13916016
-0.06042480
 0.02044678
 0.10070801
 0.17852783
 0.25207520
 0.31982422
 0.37994385
 0.42999268
 0.46783447
 0.49255371
 0.50476074
 0.50445557
 0.49133301
 0.46508789
 0.42663574
 0.37902832
 0.32501221
 0.26702881
 0.20568848
 0.14007568
 0.07141113
 0.00122070
-0.06652832
-0.12939453
-0.18646240
-0.23803711
-0.28381348
-0.32348633
-0.35552979
-0.37902832
-0.39337158
-0.39978027
-0.39916992
-0.39306641
-0.38208008
-0.36560059
-0.34362793
-0.31616211
-0.28442383
-0.25054932
-0.21636963
-0.18157959
-0.14556885
-0.10803223
-0.06866455
-0.02838135
 0.01373291
 0.05737305
 0.10223389
 0.14587402
 0.18737793
 0.22583008
 0.26184082
 0.29632568
 0.32867432
 0.35736084
 0.38146973
 0.39978027
 0.41107178
 0.41473389
 0.40985107
 0.39672852
 0.37536621
 0.34606934
 0.30944824
 0.26641846
 0.21759033
 0.16387939
 0.10498047
 0.04211426
-0.02288818
-0.08666992
-0.14709473
-0.20263672
-0.25299072
-0.29693604
-0.33111572
-0.35369873
-0.36285400
-0.35858154
-0.34179688
-0.31280518
-0.27343750
-0.22552490
-0.17120361
-0.11108398
-0.04608154
 0.02258301
 0.09124756
 0.15655518
 0.21545410
 0.26580811
 0.30578613
 0.33264160
 0.34545898
 0.34301758
 0.32745361
 0.29846191
 0.25512695
 0.19683838
 0.12420654
 0.04058838
-0.05035400
-0.14587402
-0.24414063
-0.34271240
-0.43640137
-0.52032471
-0.59051514
-0.64544678
-0.68450928
-0.70587158
-0.70800781
-0.69061279
-0.65368652
-0.59844971
-0.52490234
-0.43518066
-0.33325195
-0.22338867
-0.10986328
 0.00427246
 0.11718750
 0.22613525
 0.32836914
 0.42022705
 0.49835205
 0.55938721
 0.60119629
 0.62347412
 0.62622070
 0.61035156
 0.57525635
 0.52215576
 0.45471191
 0.37780762
 0.29541016
 0.20843506
 0.11840820
 0.02777100
-0.05798340
-0.13366699
-0.19775391
-0.25115967
-0.29235840
-0.31738281
-0.32165527
-0.30578613
-0.27435303
-0.23254395
-0.18188477
-0.12207031
-0.05249023
 0.02410889
 0.10192871
 0.17639160
 0.24566650
 0.30761719
 0.36010742
 0.40008545
 0.42541504
 0.43426514
 0.42602539
 0.40191650
 0.36376953
 0.31402588
 0.25451660
 0.18585205
 0.10894775
 0.02716064
-0.05493164
-0.13427734
-0.20812988
-0.27557373
-0.33386230
-0.37933350
-0.40893555
-0.42236328
-0.42114258
-0.40557861
-0.37597656
-0.33294678
-0.28015137
-0.22094727
-0.15838623
-0.09368896
-0.02777100
 0.03692627
 0.09674072
 0.14831543
 0.18981934
 0.22064209
 0.23956299
 0.24688721
 0.24261475
 0.22796631
 0.20385742
 0.17089844
 0.13031006
 0.08361816
 0.03387451
-0.01617432
-0.06317139
-0.10559082
-0.14129639
-0.16876221
-0.18646240
-0.19409180
-0.19165039
-0.17852783
-0.15502930
-0.12207031
-0.08148193
-0.03417969
 0.01770020
 0.07263184
 0.12847900
 0.18188477
 0.22979736
 0.27038574
 0.30364990
 0.32867432
 0.34454346
 0.35003662
 0.34454346
 0.32806396
 0.30303955
 0.26977539
 0.22979736
 0.18310547
 0.13183594
 0.07812500
 0.02471924
-0.02624512
-0.07324219
-0.11474609
-0.14862061
-0.17395020
-0.19012451
-0.19836426
-0.19927979
-0.19256592
-0.17883301
-0.15838623
-0.13305664
-0.10437012
-0.07385254
-0.04302979
-0.01495361
 0.00854492
 0.02655029
 0.03875732
 0.04547119
 0.04455566
 0.03540039
 0.01831055
-0.00579834
-0.03509521
-0.06988525
-0.10986328
-0.15167236
-0.19165039
-0.22705078
-0.25878906
-0.28747559
-0.31158447
-0.32531738
-0.32470703
-0.30944824
-0.28411865
-0.25238037
-0.21453857
-0.16845703
-0.11322021
-0.05249023
 0.00946045
 0.06988525
 0.12725830
 0.18096924
 0.22766113
 0.26458740
 0.28930664
 0.30212402
 0.30364990
 0.29388428
 0.27282715
 0.23956299
 0.19531250
 0.14068604
 0.07781982
 0.00915527
-0.06195068
-0.13275146
-0.20233154
-0.26977539
-0.33233643
-0.38574219
-0.42602539
-0.45196533
-0.46447754
-0.46508789
-0.45288086
-0.42633057
-0.38543701
-0.33264160
-0.27160645
-0.20538330
-0.13488770
-0.06164551
 0.01312256
 0.08575439
 0.15258789
 0.21118164
 0.26153564
 0.30273438
 0.33447266
 0.35461426
 0.36163330
 0.35614014
 0.33935547
 0.31463623
 0.28350830
 0.24749756
 0.20660400
 0.16235352
 0.11657715
 0.07263184
 0.03295898
-0.00030518
-0.02624512
-0.04425049
-0.05401611
-0.05584717
-0.04913330
-0.03448486
-0.01281738
 0.01464844
 0.04516602
 0.07659912
 0.10681152
 0.13458252
 0.15838623
 0.17730713
 0.19042969
 0.19622803
 0.19317627
 0.18035889
 0.15869141
 0.12908936
 0.09277344
 0.05004883
 0.00152588
-0.05096436
-0.10559082
-0.16052246
-0.21423340
-0.26611328
-0.31555176
-0.35919189
-0.39398193
-0.41748047
-0.43029785
-0.43334961
-0.42785645
-0.41229248
-0.38574219
-0.34881592
-0.30426025
-0.25512695
-0.20324707
-0.14831543
-0.09094238
-0.03234863
 0.02471924
 0.07781982
 0.12664795
 0.17120361
 0.21087646
 0.24414063
 0.27008057
 0.28869629
 0.30120850
 0.30822754
 0.31097412
 0.30944824
 0.30395508
 0.29602051
 0.28564453
 0.27343750
 0.26031494
 0.24627686
 0.23315430
 0.22064209
 0.20935059
 0.19805908
 0.18707275
 0.17639160
 0.16601563
 0.15655518
 0.14770508
 0.13854980
 0.12847900
 0.11688232
 0.10375977
 0.08972168
 0.07507324
 0.05920410
 0.04211426
 0.02288818
 0.00213623
-0.01861572
-0.03875732
-0.05798340
-0.07537842
-0.09124756
-0.10528564
-0.11688232
-0.12573242
-0.13092041
-0.13214111
-0.12908936
-0.12237549
-0.11383057
-0.10375977
-0.09185791
-0.07781982
-0.06286621
-0.04730225
-0.03326416
-0.02166748
-0.01373291
-0.01068115
-0.01281738
-0.02014160
-0.03143311
-0.04669189
-0.06683350
-0.09368896
-0.12512207
-0.15838623
-0.19134521
-0.22399902
-0.25726318
-0.29022217
-0.32043457
-0.34423828
-0.35980225
-0.36712646
-0.36560059
-0.35339355
-0.32958984
-0.29571533
-0.25451660
-0.20721436
-0.15289307
-0.09033203
-0.01983643
 0.05523682
 0.13183594
 0.20812988
 0.28411865
 0.35827637
 0.42816162
 0.49102783
 0.54412842
 0.58624268
 0.61584473
 0.63262939
 0.63537598
 0.62408447
 0.59906006
 0.55969238
 0.50689697
 0.44250488
 0.36834717
 0.28625488
 0.19775391
 0.10498047
