# Supplementary material for: Dataset for time-lapse ultrasonic tomography of a granite slab under uniaxial compression test
Source: Data Brief. 2018 Aug 30;20:614–6. doi: 10.1016/j.dib.2018.08.151 (PMC6128094; doi:10.1016/j.dib.2018.08.151)
Supplement: Supplementary file 2 — Supplementary material [file mmc2.zip › data/Ultrasonic_Tomo_data/Stage_1_0kn/Force_0kn_11_24_32103088.txt]

SOURCE FILE NAME: D:\ct_20141122\ct201411221m100v0kn_sh_24_26_a.TDA
DATE: Saturday, November 22, 2014
TIME: 11:31:53
SAMPLE INTERVAL (Seconds):   0.0000001000
SIGNAL UNITS: volts
TIME UNITS: Seconds
DATA TYPE: WAVEFORM
NUMBER OF DATA POINTS PER WAVEFORM: 1024
CHANNEL NUMBER: 11
HIT NUMBER: 1
TIME OF TEST:  32.1030880000

 0.00152588
 0.00122070
 0.00091553
 0.00061035
 0.00091553
 0.00091553
 0.00091553
 0.00091553
 0.00091553
 0.00091553
 0.00091553
 0.00091553
 0.00091553
 0.00091553
 0.00061035
 0.00061035
 0.00061035
 0.00061035
 0.00091553
 0.00122070
 0.00122070
 0.00091553
 0.00091553
 0.00061035
 0.00061035
 0.00061035
 0.00061035
 0.00061035
 0.00061035
 0.00061035
 0.00061035
 0.00061035
 0.00061035
 0.00061035
 0.00061035
 0.00061035
 0.00091553
 0.00091553
 0.00091553
 0.00091553
 0.00091553
 0.00091553
 0.00091553
 0.00091553
 0.00061035
 0.00030518
 0.00000000
-0.00030518
-0.00030518
-0.00030518
 0.00000000
 0.00030518
 0.00061035
 0.00091553
 0.00061035
 0.00061035
 0.00030518
 0.00000000
 0.00000000
 0.00030518
 0.00030518
 0.00000000
-0.00061035
-0.00091553
-0.00091553
-0.00061035
-0.00030518
 0.00000000
 0.00000000
 0.00000000
-0.00030518
-0.00061035
-0.00061035
-0.00030518
-0.00030518
-0.00030518
-0.00030518
-0.00061035
-0.00091553
-0.00091553
-0.00091553
-0.00061035
-0.00061035
-0.00030518
-0.00061035
-0.00061035
-0.00061035
-0.00061035
-0.00061035
-0.00061035
-0.00061035
-0.00091553
-0.00122070
-0.00152588
-0.00122070
-0.00122070
-0.00091553
-0.00091553
-0.00091553
-0.00122070
-0.00091553
-0.00091553
-0.00061035
-0.00061035
-0.00061035
-0.00061035
-0.00091553
-0.00091553
-0.00091553
-0.00091553
-0.00091553
-0.00122070
-0.00152588
-0.00152588
-0.00122070
-0.00122070
-0.00091553
-0.00091553
-0.00091553
-0.00061035
-0.00091553
-0.00091553
-0.00061035
-0.00030518
-0.00030518
-0.00030518
-0.00061035
-0.00091553
-0.00091553
-0.00091553
-0.00061035
-0.00061035
-0.00091553
-0.00091553
-0.00091553
-0.00061035
-0.00030518
-0.00030518
 0.00000000
 0.00030518
 0.00030518
 0.00000000
-0.00030518
-0.00030518
-0.00030518
-0.00030518
 0.00000000
-0.00030518
-0.00030518
-0.00030518
-0.00030518
 0.00000000
 0.00030518
 0.00061035
 0.00061035
 0.00061035
 0.00030518
 0.00030518
 0.00030518
 0.00030518
 0.00061035
 0.00061035
 0.00061035
 0.00030518
 0.00030518
 0.00061035
 0.00061035
 0.00061035
 0.00061035
 0.00061035
 0.00061035
 0.00091553
 0.00091553
 0.00122070
 0.00091553
 0.00061035
 0.00030518
 0.00000000
 0.00030518
 0.00061035
 0.00091553
 0.00091553
 0.00122070
 0.00122070
 0.00122070
 0.00091553
 0.00061035
 0.00030518
 0.00061035
 0.00061035
 0.00091553
 0.00091553
 0.00061035
 0.00030518
 0.00030518
 0.00000000
 0.00000000
 0.00000000
-0.00030518
-0.00030518
-0.00030518
 0.00000000
 0.00030518
 0.00061035
 0.00061035
 0.00030518
 0.00000000
-0.00030518
-0.00061035
-0.00061035
-0.00030518
 0.00000000
 0.00030518
 0.00000000
 0.00000000
-0.00030518
-0.00030518
-0.00061035
-0.00061035
-0.00091553
-0.00091553
-0.00061035
-0.00030518
-0.00030518
-0.00030518
-0.00061035
-0.00091553
-0.00091553
-0.00061035
-0.00061035
-0.00030518
-0.00061035
-0.00091553
-0.00122070
-0.00122070
-0.00122070
-0.00091553
-0.00061035
-0.00030518
-0.00061035
-0.00091553
-0.00152588
-0.00183105
-0.00183105
-0.00152588
-0.00152588
-0.00122070
-0.00091553
-0.00091553
-0.00091553
-0.00091553
-0.00091553
-0.00091553
-0.00091553
-0.00091553
-0.00122070
-0.00122070
-0.00152588
-0.00152588
-0.00152588
-0.00152588
-0.00122070
-0.00122070
-0.00122070
-0.00122070
-0.00122070
-0.00122070
-0.00122070
-0.00122070
-0.00091553
-0.00091553
-0.00091553
-0.00091553
-0.00091553
-0.00091553
-0.00152588
-0.00183105
-0.00183105
-0.00183105
-0.00122070
-0.00091553
-0.00091553
-0.00091553
-0.00122070
-0.00152588
-0.00152588
-0.00122070
-0.00091553
-0.00030518
-0.00030518
-0.00030518
-0.00061035
-0.00091553
-0.00091553
-0.00091553
-0.00091553
-0.00091553
-0.00091553
-0.00091553
-0.00061035
-0.00061035
-0.00030518
 0.00000000
 0.00000000
 0.00000000
 0.00000000
 0.00000000
-0.00030518
-0.00030518
-0.00030518
-0.00030518
 0.00000000
 0.00000000
 0.00030518
 0.00030518
 0.00061035
 0.00061035
 0.00061035
 0.00061035
 0.00030518
 0.00030518
 0.00030518
 0.00091553
 0.00122070
 0.00122070
 0.00091553
 0.00091553
 0.00061035
 0.00091553
 0.00091553
 0.00122070
 0.00122070
 0.00122070
 0.00122070
 0.00122070
 0.00122070
 0.00122070
 0.00122070
 0.00122070
 0.00152588
 0.00152588
 0.00152588
 0.00122070
 0.00122070
 0.00122070
 0.00122070
 0.00122070
 0.00091553
 0.00061035
 0.00061035
 0.00091553
 0.00122070
 0.00152588
 0.00183105
 0.00152588
 0.00091553
 0.00061035
 0.00030518
 0.00061035
 0.00091553
 0.00122070
 0.00122070
 0.00091553
 0.00061035
 0.00061035
 0.00061035
 0.00061035
 0.00061035
 0.00061035
 0.00030518
 0.00030518
 0.00030518
 0.00061035
 0.00122070
 0.00122070
 0.00091553
 0.00030518
 0.00000000
-0.00030518
-0.00030518
-0.00030518
-0.00030518
-0.00030518
-0.00030518
 0.00000000
 0.00000000
 0.00000000
 0.00000000
 0.00000000
-0.00030518
-0.00061035
-0.00061035
-0.00091553
-0.00061035
-0.00061035
-0.00030518
-0.00030518
-0.00061035
-0.00091553
-0.00091553
-0.00061035
-0.00030518
 0.00000000
 0.00000000
-0.00030518
-0.00061035
-0.00091553
-0.00091553
-0.00091553
-0.00091553
-0.00091553
-0.00091553
-0.00091553
-0.00091553
-0.00091553
-0.00091553
-0.00091553
-0.00091553
-0.00091553
-0.00091553
-0.00091553
-0.00091553
-0.00122070
-0.00122070
-0.00122070
-0.00152588
-0.00152588
-0.00152588
-0.00152588
-0.00122070
-0.00061035
-0.00061035
-0.00061035
-0.00091553
-0.00122070
-0.00152588
-0.00152588
-0.00122070
-0.00091553
-0.00091553
-0.00091553
-0.00122070
-0.00122070
-0.00122070
-0.00091553
-0.00061035
-0.00061035
-0.00091553
-0.00091553
-0.00122070
-0.00122070
-0.00122070
-0.00091553
-0.00061035
-0.00061035
-0.00061035
-0.00061035
-0.00091553
-0.00061035
-0.00030518
-0.00030518
 0.00000000
-0.00030518
-0.00061035
-0.00091553
-0.00091553
-0.00061035
-0.00030518
 0.00000000
 0.00000000
 0.00030518
 0.00030518
 0.00030518
 0.00030518
 0.00000000
-0.00030518
-0.00061035
-0.00030518
 0.00000000
 0.00030518
 0.00061035
 0.00091553
 0.00061035
 0.00061035
 0.00030518
 0.00030518
 0.00061035
 0.00091553
 0.00122070
 0.00122070
 0.00122070
 0.00061035
 0.00061035
 0.00061035
 0.00091553
 0.00091553
 0.00091553
 0.00091553
 0.00061035
 0.00061035
 0.00091553
 0.00122070
 0.00152588
 0.00152588
 0.00152588
 0.00122070
 0.00091553
 0.00091553
 0.00091553
 0.00122070
 0.00152588
 0.00152588
 0.00152588
 0.00152588
 0.00122070
 0.00122070
 0.00122070
 0.00122070
 0.00122070
 0.00122070
 0.00122070
 0.00122070
 0.00091553
 0.00091553
 0.00061035
 0.00030518
 0.00000000
 0.00000000
 0.00000000
 0.00030518
 0.00030518
 0.00061035
 0.00061035
 0.00061035
 0.00030518
 0.00000000
 0.00000000
 0.00030518
 0.00030518
 0.00030518
-0.00030518
-0.00061035
-0.00091553
-0.00061035
-0.00061035
-0.00061035
-0.00061035
-0.00091553
-0.00091553
-0.00122070
-0.00091553
-0.00061035
-0.00061035
-0.00061035
-0.00061035
-0.00122070
-0.00122070
-0.00122070
-0.00122070
-0.00091553
-0.00091553
-0.00122070
-0.00152588
-0.00183105
-0.00183105
-0.00152588
-0.00122070
-0.00091553
-0.00091553
-0.00091553
-0.00091553
-0.00091553
-0.00091553
-0.00122070
-0.00152588
-0.00183105
-0.00183105
-0.00152588
-0.00152588
-0.00122070
-0.00122070
-0.00122070
-0.00122070
-0.00152588
-0.00183105
-0.00183105
-0.00152588
-0.00122070
-0.00122070
-0.00122070
-0.00152588
-0.00152588
-0.00152588
-0.00122070
-0.00122070
-0.00122070
-0.00152588
-0.00152588
-0.00152588
-0.00152588
-0.00122070
-0.00091553
-0.00091553
-0.00122070
-0.00122070
-0.00152588
-0.00152588
-0.00122070
-0.00122070
-0.00122070
-0.00091553
-0.00091553
-0.00091553
-0.00091553
-0.00091553
-0.00091553
-0.00061035
-0.00061035
-0.00091553
-0.00091553
-0.00091553
-0.00061035
-0.00061035
-0.00030518
-0.00030518
-0.00061035
-0.00061035
-0.00061035
-0.00061035
-0.00030518
-0.00030518
 0.00000000
 0.00000000
-0.00030518
-0.00030518
-0.00030518
 0.00000000
 0.00030518
 0.00061035
 0.00061035
 0.00061035
 0.00030518
-0.00122070
-0.00488281
-0.00885010
-0.01037598
-0.00793457
-0.00183105
 0.00457764
 0.00732422
 0.00427246
-0.00122070
-0.00366211
 0.00122070
 0.01190186
 0.02014160
 0.01861572
 0.00640869
-0.00854492
-0.01495361
-0.00793457
 0.00640869
 0.01525879
 0.01159668
-0.00152588
-0.01159668
-0.01068115
-0.00030518
 0.01068115
 0.01281738
 0.00610352
-0.00366211
-0.00854492
-0.00579834
 0.00183105
 0.00885010
 0.01007080
 0.00488281
-0.00244141
-0.00671387
-0.00427246
 0.00274658
 0.00885010
 0.00854492
 0.00274658
-0.00366211
-0.00518799
-0.00122070
 0.00457764
 0.00762939
 0.00579834
 0.00122070
-0.00244141
-0.00305176
-0.00061035
 0.00305176
 0.00518799
 0.00427246
 0.00061035
-0.00274658
-0.00274658
 0.00030518
 0.00396729
 0.00518799
 0.00305176
-0.00091553
-0.00335693
-0.00244141
 0.00030518
 0.00244141
 0.00244141
 0.00030518
-0.00213623
-0.00274658
-0.00183105
 0.00030518
 0.00183105
 0.00183105
 0.00030518
-0.00152588
-0.00274658
-0.00244141
-0.00091553
 0.00030518
 0.00000000
-0.00152588
-0.00274658
-0.00305176
-0.00183105
-0.00030518
 0.00030518
-0.00030518
-0.00183105
-0.00305176
-0.00305176
-0.00213623
-0.00091553
-0.00030518
-0.00091553
-0.00213623
-0.00305176
-0.00305176
-0.00244141
-0.00152588
-0.00122070
-0.00183105
-0.00274658
-0.00305176
-0.00274658
-0.00213623
-0.00152588
-0.00183105
-0.00213623
-0.00244141
-0.00274658
-0.00244141
-0.00213623
-0.00183105
-0.00183105
-0.00213623
-0.00274658
-0.00274658
-0.00274658
-0.00244141
-0.00213623
-0.00213623
-0.00244141
-0.00274658
-0.00244141
-0.00244141
-0.00213623
-0.00213623
-0.00244141
-0.00274658
-0.00274658
-0.00274658
-0.00244141
-0.00183105
-0.00183105
-0.00183105
-0.00183105
-0.00213623
-0.00213623
-0.00183105
-0.00152588
-0.00152588
-0.00152588
-0.00152588
-0.00152588
-0.00122070
-0.00091553
-0.00091553
-0.00091553
-0.00091553
-0.00091553
-0.00091553
-0.00061035
-0.00061035
-0.00030518
-0.00030518
-0.00030518
 0.00000000
 0.00000000
 0.00000000
 0.00000000
 0.00000000
 0.00030518
 0.00061035
 0.00091553
 0.00122070
 0.00152588
 0.00152588
 0.00122070
 0.00122070
 0.00122070
 0.00122070
 0.00152588
 0.00152588
 0.00152588
 0.00152588
 0.00152588
 0.00152588
 0.00152588
 0.00152588
 0.00183105
 0.00183105
 0.00183105
 0.00183105
 0.00183105
 0.00183105
 0.00213623
 0.00213623
 0.00213623
 0.00213623
 0.00183105
 0.00183105
 0.00183105
 0.00183105
 0.00183105
 0.00183105
 0.00213623
 0.00213623
 0.00213623
 0.00213623
 0.00183105
 0.00152588
 0.00152588
 0.00152588
 0.00183105
 0.00244141
 0.00244141
 0.00244141
 0.00213623
 0.00152588
 0.00122070
 0.00122070
 0.00122070
 0.00122070
 0.00152588
 0.00122070
 0.00122070
 0.00091553
 0.00091553
 0.00091553
 0.00091553
 0.00091553
 0.00061035
 0.00061035
 0.00030518
 0.00030518
 0.00061035
 0.00061035
 0.00061035
 0.00030518
 0.00000000
-0.00061035
-0.00091553
-0.00061035
-0.00061035
-0.00030518
-0.00030518
-0.00030518
-0.00061035
-0.00091553
-0.00091553
-0.00091553
-0.00091553
-0.00091553
-0.00091553
-0.00091553
-0.00091553
-0.00061035
-0.00061035
-0.00091553
-0.00122070
-0.00152588
-0.00152588
-0.00122070
-0.00061035
-0.00061035
-0.00061035
-0.00091553
-0.00122070
-0.00152588
-0.00152588
-0.00122070
-0.00091553
-0.00061035
-0.00061035
-0.00061035
-0.00091553
-0.00152588
-0.00152588
-0.00152588
-0.00122070
-0.00091553
-0.00091553
-0.00091553
-0.00122070
-0.00122070
-0.00122070
-0.00091553
-0.00122070
-0.00122070
-0.00152588
-0.00152588
-0.00152588
-0.00122070
-0.00122070
-0.00122070
-0.00152588
-0.00183105
-0.00183105
-0.00152588
-0.00122070
-0.00122070
-0.00091553
-0.00091553
-0.00061035
-0.00061035
-0.00091553
-0.00122070
-0.00122070
-0.00091553
-0.00091553
-0.00091553
-0.00091553
-0.00091553
-0.00061035
-0.00030518
 0.00000000
 0.00000000
 0.00000000
-0.00030518
-0.00030518
-0.00030518
 0.00000000
 0.00030518
 0.00030518
 0.00030518
 0.00000000
 0.00000000
 0.00000000
 0.00030518
 0.00061035
 0.00091553
 0.00091553
 0.00091553
 0.00061035
 0.00061035
 0.00061035
 0.00091553
 0.00091553
 0.00091553
 0.00091553
 0.00091553
 0.00122070
 0.00152588
 0.00183105
 0.00183105
 0.00152588
 0.00122070
 0.00091553
 0.00122070
 0.00152588
 0.00183105
 0.00183105
 0.00183105
 0.00152588
 0.00152588
 0.00152588
 0.00183105
 0.00213623
 0.00183105
 0.00152588
 0.00122070
 0.00122070
 0.00152588
 0.00183105
 0.00213623
 0.00183105
 0.00152588
 0.00122070
 0.00091553
 0.00091553
 0.00122070
 0.00152588
 0.00183105
 0.00183105
 0.00152588
 0.00152588
 0.00122070
 0.00091553
 0.00091553
 0.00091553
 0.00091553
 0.00091553
 0.00091553
 0.00091553
 0.00091553
 0.00061035
 0.00030518
 0.00030518
 0.00000000
 0.00000000
 0.00000000
 0.00000000
 0.00030518
 0.00030518
 0.00000000
-0.00061035
-0.00091553
-0.00122070
-0.00091553
-0.00061035
-0.00030518
-0.00030518
-0.00061035
-0.00091553
-0.00152588
-0.00183105
-0.00183105
-0.00152588
-0.00152588
-0.00152588
-0.00152588
-0.00152588
-0.00152588
-0.00122070
-0.00091553
-0.00122070
-0.00152588
-0.00213623
-0.00213623
-0.00244141
-0.00213623
-0.00213623
-0.00213623
-0.00213623
-0.00213623
-0.00244141
-0.00244141
-0.00244141
-0.00244141
-0.00244141
-0.00213623
-0.00213623
-0.00244141
-0.00244141
-0.00274658
-0.00305176
-0.00305176
-0.00305176
-0.00274658
-0.00274658
-0.00244141
-0.00213623
-0.00213623
-0.00213623
-0.00244141
-0.00274658
-0.00305176
-0.00305176
-0.00305176
-0.00274658
-0.00244141
-0.00244141
-0.00244141
-0.00244141
-0.00274658
-0.00274658
-0.00244141
-0.00213623
-0.00183105
-0.00183105
-0.00183105
-0.00183105
-0.00183105
-0.00152588
-0.00122070
-0.00091553
-0.00122070
-0.00152588
-0.00183105
-0.00183105
-0.00152588
-0.00122070
-0.00091553
-0.00122070
-0.00122070
-0.00152588
-0.00122070
-0.00091553
-0.00030518
-0.00030518
-0.00030518
-0.00030518
-0.00030518
-0.00030518
-0.00030518
-0.00030518
-0.00030518
-0.00030518
-0.00030518
-0.00030518
 0.00000000
 0.00030518
 0.00061035
 0.00122070
 0.00122070
 0.00091553
 0.00030518
 0.00030518
 0.00030518
 0.00061035
 0.00122070
 0.00152588
 0.00122070
 0.00122070
 0.00091553
 0.00091553
 0.00091553
 0.00122070
 0.00122070
 0.00122070
 0.00122070
 0.00122070
 0.00122070
 0.00152588
 0.00183105
 0.00213623
 0.00213623
 0.00183105
 0.00183105
 0.00244141
 0.00305176
 0.00366211
 0.00396729
 0.00427246
 0.00427246
 0.00427246
 0.00457764
 0.00488281
 0.00518799
 0.00549316
 0.00579834
 0.00579834
 0.00549316
 0.00488281
 0.00427246
 0.00396729
 0.00335693
 0.00305176
 0.00244141
 0.00152588
 0.00091553
 0.00061035
-0.00030518
-0.00091553
-0.00152588
-0.00213623
-0.00305176
-0.00366211
-0.00396729
-0.00427246
-0.00457764
-0.00457764
-0.00457764
-0.00457764
-0.00457764
-0.00427246
-0.00366211
-0.00274658
-0.00213623
-0.00152588
-0.00091553
 0.00000000
 0.00122070
 0.00244141
 0.00305176
 0.00335693
 0.00335693
 0.00335693
 0.00366211
 0.00427246
 0.00457764
 0.00457764
 0.00427246
 0.00335693
 0.00213623
 0.00091553
 0.00000000
-0.00061035
-0.00152588
-0.00244141
-0.00366211
-0.00457764
-0.00549316
-0.00610352
-0.00671387
-0.00732422
-0.00762939
-0.00823975
-0.00823975
-0.00823975
-0.00793457
-0.00762939
-0.00671387
-0.00610352
-0.00488281
-0.00427246
-0.00335693
-0.00244141
-0.00122070
 0.00000000
 0.00152588
 0.00274658
 0.00335693
 0.00396729
 0.00427246
 0.00457764
 0.00457764
 0.00457764
 0.00457764
 0.00457764
 0.00427246
 0.00366211
 0.00305176
 0.00244141
 0.00213623
 0.00152588
 0.00061035
-0.00061035
-0.00152588
-0.00213623
-0.00244141
-0.00274658
-0.00335693
-0.00366211
-0.00396729
-0.00396729
-0.00396729
-0.00366211
-0.00335693
-0.00305176
-0.00244141
-0.00183105
-0.00152588
-0.00091553
-0.00061035
-0.00030518
 0.00000000
 0.00000000
 0.00030518
 0.00030518
 0.00061035
 0.00091553
 0.00061035
 0.00030518
 0.00000000
-0.00061035
-0.00091553
-0.00152588
-0.00183105
-0.00183105
-0.00213623
-0.00213623
-0.00244141
-0.00274658
-0.00335693
-0.00366211
-0.00366211
-0.00366211
-0.00335693
-0.00274658
-0.00213623
-0.00122070
-0.00030518
 0.00061035
 0.00122070
 0.00183105
 0.00213623
 0.00244141
 0.00274658
 0.00305176
 0.00366211
 0.00427246
 0.00488281
 0.00518799
 0.00518799
 0.00518799
 0.00518799
 0.00518799
 0.00518799
 0.00518799
 0.00549316
 0.00549316
 0.00549316
 0.00518799
 0.00518799
 0.00488281
 0.00457764
 0.00427246
 0.00396729
 0.00396729
 0.00427246
 0.00427246
 0.00457764
 0.00457764
 0.00457764
 0.00427246
 0.00366211
 0.00305176
 0.00274658
 0.00274658
 0.00274658
 0.00274658
 0.00244141
 0.00213623
 0.00183105
 0.00152588
 0.00122070
 0.00091553
 0.00091553
 0.00061035
 0.00061035
 0.00061035
 0.00061035
 0.00091553
 0.00122070
 0.00122070
 0.00122070
 0.00122070
 0.00152588
 0.00152588
 0.00152588
 0.00152588
 0.00152588
 0.00152588
 0.00091553
 0.00061035
 0.00030518
 0.00000000
-0.00030518
-0.00091553
-0.00152588
-0.00244141
-0.00335693
-0.00427246
-0.00518799
-0.00610352
-0.00671387
-0.00732422
-0.00732422
-0.00762939
-0.00732422
-0.00732422
-0.00701904
-0.00671387
-0.00640869
-0.00610352
-0.00579834
-0.00488281
-0.00396729
-0.00305176
-0.00213623
-0.00152588
-0.00122070
-0.00061035
 0.00000000
 0.00030518
 0.00030518
 0.00030518
 0.00000000
-0.00030518
-0.00091553
-0.00122070
-0.00183105
-0.00244141
-0.00274658
-0.00335693
-0.00396729
-0.00457764
-0.00549316
-0.00579834
-0.00579834
-0.00549316
-0.00518799
-0.00488281
-0.00427246
-0.00366211
-0.00244141
-0.00122070
-0.00030518
 0.00091553
 0.00183105
 0.00274658
 0.00366211
 0.00427246
 0.00488281
 0.00518799
 0.00549316
 0.00579834
 0.00579834
 0.00549316
 0.00518799
 0.00457764
 0.00366211
 0.00244141
 0.00122070
-0.00061035
-0.00244141
-0.00396729
-0.00518799
-0.00640869
-0.00762939
-0.00885010
-0.01007080
-0.01068115
-0.01098633
-0.01068115
-0.01037598
-0.01007080
-0.00915527
-0.00823975
-0.00671387
-0.00488281
-0.00305176
-0.00152588
 0.00030518
 0.00152588
 0.00274658
 0.00396729
 0.00518799
 0.00671387
 0.00793457
 0.00885010
 0.00946045
 0.00946045
 0.00915527
 0.00854492
 0.00793457
 0.00701904
 0.00579834
 0.00457764
 0.00335693
 0.00213623
 0.00091553
-0.00061035
-0.00213623
-0.00366211
-0.00457764
-0.00518799
-0.00518799
-0.00488281
-0.00488281
-0.00488281
-0.00457764
-0.00427246
-0.00335693
-0.00244141
-0.00122070
-0.00030518
 0.00091553
 0.00183105
 0.00274658
 0.00335693
 0.00396729
 0.00488281
 0.00549316
 0.00610352
 0.00640869
 0.00610352
 0.00579834
 0.00488281
 0.00396729
 0.00305176
 0.00213623
 0.00122070
 0.00000000
-0.00122070
-0.00274658
-0.00396729
-0.00457764
-0.00518799
-0.00579834
-0.00610352
-0.00610352
-0.00579834
-0.00518799
-0.00457764
-0.00366211
-0.00244141
-0.00122070
 0.00000000
 0.00091553
 0.00213623
 0.00305176
 0.00396729
 0.00488281
 0.00579834
 0.00610352
 0.00671387
 0.00671387
 0.00671387
 0.00671387
 0.00671387
 0.00610352
 0.00518799
 0.00396729
 0.00244141
 0.00122070
-0.00030518
-0.00152588
-0.00244141
-0.00366211
-0.00488281
-0.00579834
-0.00640869
-0.00671387
-0.00671387
-0.00640869
-0.00579834
-0.00518799
-0.00427246
-0.00305176
-0.00183105
-0.00061035
 0.00061035
 0.00152588
 0.00274658
 0.00366211
 0.00457764
 0.00579834
 0.00671387
 0.00762939
 0.00793457
 0.00793457
 0.00732422
 0.00671387
 0.00610352
 0.00518799
 0.00396729
 0.00244141
 0.00061035
-0.00091553
-0.00274658
-0.00457764
-0.00610352
-0.00762939
-0.00915527
-0.01068115
-0.01159668
-0.01251221
-0.01281738
-0.01312256
-0.01312256
-0.01281738
-0.01220703
-0.01098633
-0.00976563
-0.00823975
-0.00671387
-0.00518799
-0.00396729
-0.00244141
-0.00061035
 0.00091553
 0.00244141
 0.00366211
 0.00488281
 0.00579834
 0.00640869
 0.00701904
 0.00762939
 0.00793457
 0.00854492
 0.00854492
 0.00854492
 0.00793457
 0.00732422
 0.00671387
 0.00671387
 0.00671387
 0.00640869
 0.00640869
 0.00579834
 0.00518799
 0.00488281
 0.00488281
 0.00518799
 0.00549316
 0.00549316
 0.00518799
 0.00488281
 0.00457764
 0.00457764
 0.00457764
 0.00457764
 0.00427246
 0.00366211
 0.00335693
 0.00305176
 0.00305176
 0.00274658
 0.00244141
 0.00183105
 0.00122070
 0.00061035
 0.00030518
 0.00000000
-0.00061035
-0.00091553
-0.00183105
-0.00274658
-0.00335693
-0.00396729
-0.00427246
-0.00457764
-0.00488281
-0.00549316
-0.00579834
-0.00640869
-0.00701904
-0.00732422
-0.00762939
-0.00793457
-0.00854492
-0.00915527
-0.01037598
-0.01098633
-0.01129150
-0.01129150
-0.01129150
-0.01159668
-0.01190186
-0.01220703
-0.01251221
-0.01220703
-0.01159668
-0.01098633
-0.01007080
-0.00946045
-0.00854492
-0.00732422
-0.00579834
-0.00427246
-0.00274658
-0.00122070
 0.00000000
 0.00122070
 0.00244141
 0.00366211
 0.00488281
 0.00549316
 0.00610352
 0.00640869
 0.00671387
 0.00671387
 0.00671387
 0.00671387
 0.00640869
 0.00579834
 0.00488281
 0.00396729
 0.00274658
 0.00213623
 0.00152588
 0.00122070
 0.00091553
 0.00061035
 0.00030518
 0.00061035
 0.00091553
 0.00152588
 0.00244141
 0.00305176
 0.00366211
 0.00427246
 0.00488281
 0.00549316
 0.00671387
 0.00793457
 0.00915527
 0.00976563
 0.01037598
 0.01068115
 0.01098633
 0.01159668
 0.01190186
 0.01220703
 0.01190186
 0.01159668
 0.01068115
 0.00976563
 0.00915527
 0.00823975
 0.00732422
 0.00610352
 0.00488281
 0.00366211
 0.00244141
 0.00152588
 0.00061035
 0.00000000
-0.00061035
-0.00122070
-0.00152588
-0.00183105
-0.00152588
-0.00152588
-0.00152588
-0.00152588
-0.00152588
-0.00183105
-0.00152588
-0.00122070
-0.00061035
 0.00000000
 0.00030518
 0.00030518
 0.00030518
-0.00030518
-0.00061035
-0.00091553
-0.00122070
-0.00152588
-0.00213623
-0.00274658
-0.00366211
-0.00457764
-0.00549316
-0.00610352
-0.00701904
-0.00793457
-0.00854492
-0.00915527
-0.00946045
-0.00946045
-0.00915527
-0.00854492
-0.00793457
-0.00732422
-0.00701904
-0.00640869
-0.00549316
-0.00457764
-0.00305176
-0.00183105
-0.00091553
 0.00030518
 0.00122070
 0.00244141
 0.00335693
 0.00427246
 0.00488281
 0.00518799
 0.00549316
 0.00579834
 0.00610352
 0.00610352
 0.00579834
 0.00549316
 0.00488281
 0.00427246
 0.00366211
 0.00305176
 0.00213623
 0.00091553
 0.00000000
-0.00122070
-0.00183105
-0.00244141
-0.00274658
-0.00274658
-0.00274658
-0.00305176
-0.00366211
-0.00396729
-0.00427246
-0.00427246
-0.00396729
-0.00335693
-0.00305176
-0.00305176
-0.00305176
-0.00366211
-0.00427246
-0.00518799
-0.00549316
-0.00579834
-0.00610352
-0.00701904
-0.00823975
-0.00976563
-0.01129150
-0.01220703
-0.01312256
-0.01403809
-0.01525879
-0.01586914
-0.01617432
-0.01617432
-0.01586914
-0.01525879
-0.01434326
-0.01312256
-0.01190186
-0.01037598
-0.00823975
-0.00610352
-0.00366211
-0.00122070
 0.00091553
 0.00305176
 0.00518799
 0.00732422
 0.00946045
 0.01129150
 0.01281738
 0.01403809
 0.01464844
 0.01495361
 0.01525879
 0.01556396
 0.01556396
 0.01525879
 0.01434326
 0.01312256
 0.01129150
 0.00976563
 0.00854492
 0.00701904
 0.00579834
 0.00427246
 0.00244141
 0.00030518
-0.00122070
-0.00244141
-0.00335693
-0.00396729
-0.00427246
-0.00518799
-0.00579834
-0.00610352
-0.00640869
-0.00671387
-0.00671387
-0.00640869
-0.00640869
-0.00579834
-0.00518799
-0.00457764
-0.00396729
-0.00335693
-0.00274658
-0.00244141
-0.00183105
-0.00122070
-0.00091553
-0.00061035
-0.00030518
-0.00030518
-0.00030518
-0.00061035
-0.00091553
-0.00122070
-0.00152588
-0.00183105
-0.00244141
-0.00305176
-0.00366211
-0.00396729
-0.00457764
-0.00518799
-0.00579834
-0.00610352
-0.00671387
-0.00701904
-0.00732422
-0.00732422
-0.00732422
-0.00671387
-0.00640869
-0.00610352
-0.00579834
-0.00549316
-0.00457764
-0.00335693
-0.00244141
-0.00122070
 0.00000000
 0.00122070
 0.00244141
 0.00366211
 0.00457764
 0.00579834
 0.00671387
 0.00762939
 0.00823975
 0.00885010
 0.00915527
 0.00976563
 0.01007080
 0.01007080
 0.00976563
 0.00915527
 0.00823975
 0.00732422
 0.00610352
 0.00488281
 0.00335693
 0.00213623
 0.00091553
-0.00030518
-0.00152588
-0.00244141
-0.00305176
-0.00366211
-0.00396729
-0.00396729
-0.00396729
-0.00396729
-0.00335693
-0.00213623
-0.00091553
 0.00030518
 0.00152588
 0.00274658
 0.00396729
 0.00549316
 0.00701904
 0.00885010
 0.01037598
 0.01190186
 0.01251221
 0.01312256
 0.01312256
 0.01312256
 0.01312256
 0.01251221
 0.01190186
 0.01068115
 0.00915527
 0.00701904
 0.00518799
 0.00305176
 0.00122070
-0.00061035
-0.00244141
-0.00427246
-0.00579834
-0.00732422
-0.00854492
-0.00946045
-0.00976563
-0.01037598
-0.01037598
-0.01007080
-0.00946045
-0.00854492
-0.00732422
-0.00579834
-0.00427246
-0.00244141
-0.00061035
 0.00122070
 0.00305176
 0.00457764
 0.00610352
 0.00762939
 0.00885010
 0.00976563
 0.01068115
 0.01129150
 0.01159668
 0.01129150
 0.01098633
 0.01007080
 0.00885010
 0.00793457
 0.00701904
 0.00610352
 0.00488281
 0.00335693
 0.00183105
 0.00030518
-0.00091553
-0.00183105
-0.00244141
-0.00274658
-0.00274658
-0.00244141
-0.00213623
-0.00152588
-0.00061035
 0.00000000
 0.00091553
 0.00183105
 0.00274658
 0.00366211
 0.00518799
 0.00640869
 0.00762939
 0.00854492
 0.00915527
 0.00915527
 0.00915527
 0.00885010
 0.00854492
 0.00823975
 0.00732422
 0.00640869
 0.00518799
 0.00396729
 0.00274658
 0.00152588
 0.00000000
-0.00122070
-0.00244141
-0.00335693
-0.00457764
-0.00518799
-0.00579834
-0.00579834
-0.00579834
-0.00610352
-0.00640869
-0.00671387
-0.00640869
-0.00579834
-0.00488281
-0.00427246
-0.00366211
-0.00335693
-0.00274658
-0.00274658
-0.00244141
-0.00213623
-0.00152588
-0.00091553
-0.00061035
-0.00061035
-0.00122070
-0.00183105
-0.00244141
-0.00305176
-0.00366211
-0.00427246
-0.00488281
-0.00518799
-0.00518799
-0.00488281
-0.00488281
-0.00457764
-0.00396729
-0.00335693
-0.00244141
-0.00152588
-0.00061035
 0.00000000
 0.00091553
 0.00152588
 0.00244141
 0.00335693
 0.00396729
 0.00457764
 0.00518799
 0.00518799
 0.00518799
 0.00488281
 0.00427246
 0.00366211
 0.00305176
 0.00213623
 0.00122070
 0.00030518
-0.00122070
-0.00244141
-0.00366211
-0.00488281
-0.00549316
-0.00610352
-0.00640869
-0.00671387
-0.00671387
-0.00640869
-0.00610352
-0.00518799
-0.00427246
-0.00335693
-0.00213623
-0.00091553
 0.00000000
 0.00091553
 0.00152588
 0.00213623
 0.00244141
 0.00274658
 0.00274658
 0.00274658
 0.00244141
 0.00183105
 0.00091553
-0.00061035
-0.00213623
-0.00396729
-0.00579834
-0.00762939
-0.00946045
-0.01129150
-0.01312256
-0.01495361
-0.01647949
-0.01770020
-0.01861572
-0.01922607
-0.01922607
-0.01892090
-0.01861572
-0.01770020
-0.01647949
-0.01495361
-0.01281738
-0.01068115
-0.00854492
-0.00640869
-0.00396729
-0.00183105
 0.00061035
 0.00274658
 0.00457764
 0.00579834
 0.00671387
 0.00732422
 0.00732422
 0.00732422
 0.00701904
 0.00610352
 0.00488281
 0.00335693
 0.00183105
 0.00030518
-0.00122070
-0.00305176
-0.00518799
-0.00701904
-0.00915527
-0.01098633
-0.01220703
-0.01281738
-0.01312256
-0.01281738
-0.01251221
-0.01190186
-0.01098633
-0.01007080
-0.00854492
-0.00671387
-0.00488281
-0.00274658
-0.00091553
 0.00122070
 0.00305176
 0.00518799
 0.00671387
 0.00823975
 0.00915527
 0.00976563
 0.01007080
 0.01037598
 0.01068115
 0.01037598
 0.00976563
 0.00885010
 0.00732422
 0.00579834
 0.00396729
 0.00244141
 0.00091553
-0.00061035
-0.00183105
-0.00305176
-0.00427246
-0.00549316
-0.00610352
-0.00640869
-0.00671387
-0.00640869
-0.00579834
-0.00488281
-0.00366211
-0.00213623
-0.00061035
 0.00122070
 0.00274658
 0.00427246
 0.00610352
 0.00762939
 0.00915527
 0.01068115
 0.01190186
 0.01251221
 0.01312256
 0.01312256
 0.01281738
 0.01220703
 0.01159668
 0.01068115
 0.00946045
 0.00762939
 0.00579834
 0.00335693
 0.00122070
-0.00091553
-0.00274658
-0.00457764
-0.00610352
-0.00701904
-0.00793457
-0.00854492
-0.00885010
-0.00946045
-0.00976563
-0.00976563
-0.00946045
-0.00823975
-0.00671387
-0.00518799
-0.00335693
-0.00152588
 0.00000000
 0.00183105
 0.00335693
 0.00488281
 0.00610352
 0.00732422
 0.00823975
 0.00885010
 0.00915527
 0.00915527
 0.00885010
 0.00793457
 0.00701904
 0.00549316
 0.00427246
 0.00274658
 0.00122070
-0.00030518
-0.00152588
-0.00305176
-0.00488281
-0.00640869
-0.00762939
-0.00885010
-0.00976563
-0.01007080
-0.01007080
-0.00976563
-0.00915527
-0.00823975
-0.00732422
-0.00610352
-0.00457764
-0.00274658
-0.00061035
 0.00122070
 0.00305176
 0.00488281
 0.00701904
 0.00885010
 0.01068115
 0.01251221
 0.01403809
 0.01525879
 0.01586914
 0.01617432
 0.01647949
 0.01708984
 0.01708984
 0.01708984
 0.01647949
 0.01556396
 0.01464844
 0.01373291
 0.01281738
 0.01159668
 0.01007080
 0.00823975
 0.00671387
 0.00518799
 0.00366211
 0.00274658
 0.00183105
 0.00091553
 0.00000000
-0.00122070
-0.00183105
-0.00244141
-0.00274658
-0.00305176
-0.00305176
-0.00335693
-0.00305176
-0.00305176
-0.00274658
-0.00213623
-0.00183105
-0.00152588
-0.00122070
-0.00091553
-0.00091553
-0.00061035
 0.00000000
 0.00061035
 0.00122070
 0.00152588
 0.00122070
 0.00091553
 0.00061035
 0.00030518
 0.00030518
 0.00030518
 0.00000000
-0.00061035
-0.00152588
-0.00244141
-0.00335693
-0.00366211
-0.00366211
-0.00396729
-0.00457764
-0.00518799
-0.00579834
-0.00610352
-0.00579834
-0.00549316
-0.00518799
-0.00488281
-0.00427246
-0.00396729
-0.00366211
-0.00305176
-0.00274658
-0.00213623
-0.00122070
-0.00061035
 0.00000000
 0.00061035
 0.00152588
 0.00213623
 0.00274658
 0.00305176
 0.00335693
 0.00335693
 0.00335693
 0.00366211
 0.00396729
 0.00427246
 0.00427246
 0.00396729
 0.00335693
 0.00274658
 0.00244141
 0.00213623
 0.00183105
 0.00152588
 0.00091553
 0.00030518
-0.00030518
-0.00091553
-0.00122070
-0.00183105
-0.00213623
-0.00274658
-0.00305176
-0.00335693
-0.00366211
-0.00366211
-0.00396729
-0.00427246
-0.00518799
-0.00579834
-0.00579834
-0.00579834
-0.00549316
-0.00518799
-0.00518799
-0.00518799
-0.00549316
-0.00549316
-0.00549316
-0.00549316
-0.00518799
-0.00518799
-0.00518799
-0.00518799
-0.00518799
-0.00488281
-0.00488281
-0.00457764
-0.00457764
-0.00457764
-0.00488281
-0.00488281
-0.00488281
-0.00488281
-0.00488281
-0.00518799
-0.00549316
-0.00610352
-0.00671387
-0.00732422
-0.00793457
-0.00854492
-0.00915527
-0.00976563
-0.01007080
-0.01007080
-0.01037598
-0.01037598
-0.01007080
-0.00976563
-0.00946045
-0.00885010
-0.00854492
-0.00793457
-0.00701904
-0.00579834
-0.00457764
-0.00366211
-0.00274658
-0.00152588
-0.00061035
 0.00030518
 0.00152588
 0.00213623
 0.00305176
 0.00366211
 0.00396729
 0.00427246
 0.00457764
 0.00457764
 0.00427246
 0.00396729
 0.00335693
 0.00244141
 0.00183105
 0.00122070
 0.00061035
 0.00000000
-0.00061035
-0.00122070
-0.00152588
-0.00183105
-0.00183105
-0.00152588
-0.00122070
-0.00091553
-0.00061035
 0.00030518
 0.00122070
 0.00244141
 0.00396729
 0.00549316
 0.00701904
 0.00823975
 0.00915527
 0.00976563
 0.01007080
 0.01037598
 0.01037598
 0.01007080
 0.00976563
 0.00915527
 0.00823975
 0.00732422
 0.00579834
 0.00427246
 0.00213623
-0.00030518
-0.00274658
-0.00518799
-0.00701904
-0.00823975
-0.00976563
-0.01098633
-0.01190186
-0.01281738
-0.01342773
-0.01373291
-0.01373291
-0.01312256
-0.01190186
-0.01037598
-0.00885010
-0.00701904
-0.00488281
-0.00305176
-0.00091553
 0.00091553
 0.00305176
 0.00488281
 0.00640869
 0.00793457
 0.00885010
 0.00976563
 0.01007080
 0.01007080
 0.00946045
 0.00854492
 0.00762939
 0.00671387
 0.00549316
 0.00427246
 0.00305176
 0.00183105
 0.00061035
-0.00061035
-0.00152588
-0.00244141
-0.00335693
-0.00366211
-0.00366211
-0.00335693
-0.00244141
-0.00122070
 0.00030518
 0.00244141
 0.00427246
 0.00610352
 0.00793457
 0.01007080
 0.01220703
 0.01434326
 0.01617432
 0.01800537
 0.01953125
 0.02075195
 0.02166748
 0.02197266
 0.02197266
 0.02197266
 0.02136230
 0.02075195
 0.01953125
 0.01861572
 0.01708984
 0.01556396
 0.01373291
 0.01190186
 0.00976563
 0.00793457
 0.00640869
 0.00518799
 0.00396729
 0.00274658
 0.00183105
 0.00122070
 0.00061035
 0.00030518
 0.00030518
 0.00030518
 0.00030518
 0.00091553
 0.00183105
 0.00274658
 0.00335693
 0.00396729
 0.00427246
 0.00457764
 0.00488281
 0.00518799
 0.00549316
 0.00579834
 0.00579834
 0.00549316
 0.00488281
 0.00396729
 0.00274658
 0.00183105
 0.00061035
-0.00061035
-0.00152588
-0.00274658
-0.00427246
-0.00610352
-0.00793457
-0.00976563
-0.01129150
-0.01251221
-0.01342773
-0.01434326
-0.01464844
-0.01495361
-0.01495361
-0.01495361
-0.01464844
-0.01434326
-0.01373291
-0.01312256
-0.01251221
-0.01159668
-0.01068115
-0.00976563
-0.00854492
-0.00762939
-0.00640869
-0.00549316
-0.00488281
-0.00396729
-0.00335693
-0.00274658
-0.00213623
-0.00213623
-0.00213623
-0.00213623
-0.00244141
-0.00274658
-0.00274658
-0.00305176
-0.00335693
-0.00366211
-0.00396729
-0.00427246
-0.00427246
-0.00427246
-0.00427246
-0.00427246
-0.00427246
-0.00427246
-0.00396729
-0.00366211
-0.00305176
-0.00274658
-0.00213623
-0.00122070
-0.00030518
 0.00061035
 0.00152588
 0.00213623
 0.00274658
 0.00335693
 0.00366211
 0.00396729
 0.00457764
 0.00488281
 0.00518799
 0.00549316
 0.00549316
 0.00549316
 0.00518799
 0.00488281
 0.00427246
 0.00427246
 0.00396729
 0.00366211
 0.00305176
 0.00244141
 0.00183105
 0.00122070
 0.00030518
-0.00030518
-0.00122070
-0.00213623
-0.00274658
-0.00335693
-0.00396729
-0.00457764
-0.00488281
-0.00549316
-0.00610352
-0.00640869
-0.00701904
-0.00701904
-0.00732422
-0.00732422
-0.00732422
-0.00732422
-0.00762939
-0.00793457
-0.00793457
-0.00793457
-0.00762939
-0.00732422
-0.00701904
-0.00671387
-0.00671387
-0.00701904
-0.00671387
-0.00671387
-0.00640869
-0.00640869
-0.00640869
-0.00610352
-0.00579834
-0.00549316
-0.00518799
-0.00488281
-0.00488281
-0.00518799
-0.00518799
-0.00518799
-0.00518799
-0.00518799
-0.00488281
-0.00457764
-0.00457764
-0.00457764
-0.00488281
-0.00457764
-0.00427246
-0.00396729
-0.00366211
-0.00305176
-0.00274658
-0.00213623
-0.00183105
-0.00152588
-0.00122070
-0.00091553
-0.00030518
 0.00000000
 0.00061035
 0.00091553
 0.00152588
 0.00213623
 0.00305176
 0.00366211
 0.00396729
 0.00427246
 0.00457764
 0.00457764
 0.00457764
 0.00457764
 0.00457764
 0.00457764
 0.00427246
 0.00427246
 0.00396729
 0.00366211
 0.00335693
 0.00274658
 0.00213623
 0.00183105
 0.00152588
 0.00122070
 0.00122070
 0.00061035
 0.00000000
-0.00061035
-0.00091553
-0.00122070
-0.00152588
-0.00183105
-0.00183105
-0.00213623
-0.00213623
-0.00244141
-0.00244141
-0.00213623
-0.00213623
-0.00183105
-0.00183105
-0.00183105
-0.00152588
-0.00122070
-0.00061035
-0.00030518
-0.00030518
-0.00091553
-0.00152588
-0.00183105
-0.00213623
-0.00213623
-0.00244141
-0.00244141
-0.00274658
-0.00305176
-0.00366211
-0.00427246
-0.00488281
-0.00518799
-0.00518799
-0.00549316
-0.00579834
-0.00579834
-0.00579834
-0.00549316
-0.00518799
-0.00488281
-0.00457764
-0.00427246
-0.00335693
-0.00213623
-0.00091553
 0.00061035
 0.00152588
 0.00244141
 0.00305176
 0.00366211
 0.00457764
 0.00518799
 0.00610352
 0.00640869
 0.00671387
 0.00671387
 0.00640869
 0.00610352
 0.00549316
 0.00518799
 0.00457764
 0.00427246
 0.00366211
 0.00305176
 0.00213623
 0.00152588
 0.00152588
 0.00152588
 0.00152588
 0.00152588
 0.00122070
 0.00122070
 0.00152588
 0.00213623
 0.00305176
 0.00427246
 0.00549316
 0.00671387
 0.00732422
 0.00823975
 0.00915527
 0.00976563
 0.01068115
 0.01159668
 0.01220703
 0.01281738
 0.01312256
 0.01312256
 0.01251221
 0.01190186
 0.01098633
 0.00976563
 0.00823975
 0.00701904
 0.00579834
 0.00488281
 0.00366211
 0.00213623
 0.00061035
-0.00091553
-0.00213623
-0.00305176
-0.00366211
-0.00427246
-0.00457764
-0.00488281
-0.00457764
-0.00427246
-0.00366211
-0.00274658
-0.00183105
-0.00091553
 0.00030518
 0.00152588
 0.00274658
 0.00396729
 0.00518799
 0.00579834
 0.00610352
 0.00610352
 0.00579834
 0.00549316
 0.00549316
 0.00518799
 0.00488281
 0.00427246
 0.00305176
 0.00213623
 0.00091553
-0.00061035
-0.00213623
-0.00335693
-0.00457764
-0.00579834
-0.00701904
-0.00793457
-0.00823975
-0.00823975
-0.00793457
-0.00762939
-0.00762939
-0.00732422
-0.00701904
-0.00579834
-0.00457764
-0.00305176
-0.00152588
-0.00030518
 0.00091553
 0.00244141
 0.00366211
 0.00427246
 0.00488281
 0.00549316
 0.00610352
 0.00640869
 0.00640869
 0.00640869
 0.00610352
 0.00549316
 0.00488281
 0.00396729
 0.00274658
 0.00183105
 0.00091553
 0.00061035
 0.00000000
-0.00030518
-0.00091553
-0.00183105
-0.00244141
-0.00244141
-0.00183105
-0.00091553
-0.00030518
 0.00030518
 0.00091553
 0.00122070
 0.00183105
 0.00244141
 0.00335693
 0.00427246
 0.00488281
 0.00549316
 0.00579834
 0.00610352
 0.00610352
 0.00610352
 0.00610352
 0.00549316
 0.00488281
 0.00427246
 0.00335693
 0.00244141
 0.00152588
 0.00061035
-0.00061035
-0.00183105
-0.00305176
-0.00427246
-0.00518799
-0.00610352
-0.00671387
-0.00701904
-0.00732422
-0.00762939
-0.00793457
-0.00793457
-0.00793457
-0.00762939
-0.00732422
-0.00701904
-0.00671387
-0.00640869
-0.00579834
-0.00488281
-0.00427246
-0.00366211
-0.00335693
-0.00335693
-0.00335693
-0.00305176
-0.00274658
-0.00244141
-0.00244141
-0.00244141
-0.00274658
-0.00335693
-0.00366211
-0.00396729
-0.00427246
-0.00457764
-0.00488281
-0.00549316
-0.00549316
-0.00549316
-0.00549316
-0.00549316
-0.00549316
-0.00549316
-0.00518799
-0.00488281
-0.00396729
-0.00305176
-0.00183105
-0.00122070
-0.00030518
 0.00030518
 0.00091553
 0.00152588
 0.00213623
 0.00305176
 0.00396729
 0.00457764
 0.00518799
 0.00549316
 0.00549316
 0.00549316
 0.00579834
 0.00579834
 0.00579834
 0.00579834
 0.00579834
 0.00579834
 0.00549316
 0.00549316
 0.00488281
 0.00427246
 0.00366211
 0.00274658
 0.00213623
 0.00183105
 0.00152588
 0.00152588
 0.00122070
 0.00091553
 0.00030518
 0.00000000
-0.00030518
-0.00030518
-0.00061035
-0.00091553
-0.00122070
-0.00183105
-0.00213623
-0.00244141
-0.00274658
-0.00305176
-0.00366211
-0.00457764
-0.00518799
-0.00610352
-0.00701904
-0.00762939
-0.00823975
-0.00854492
-0.00915527
-0.00976563
-0.01007080
-0.01007080
-0.01007080
-0.01007080
-0.01007080
-0.01037598
-0.01068115
-0.01037598
-0.00976563
-0.00915527
-0.00854492
-0.00793457
-0.00762939
-0.00701904
-0.00671387
-0.00579834
-0.00518799
-0.00457764
-0.00396729
-0.00366211
-0.00366211
-0.00366211
-0.00366211
-0.00335693
-0.00305176
-0.00244141
-0.00244141
-0.00244141
-0.00274658
-0.00335693
-0.00335693
-0.00335693
-0.00305176
-0.00274658
-0.00244141
-0.00183105
-0.00122070
-0.00061035
 0.00000000
 0.00061035
 0.00152588
 0.00244141
 0.00335693
 0.00457764
 0.00579834
 0.00701904
 0.00793457
 0.00885010
 0.00946045
 0.01007080
 0.01068115
 0.01098633
 0.01129150
 0.01159668
 0.01159668
 0.01098633
 0.01037598
 0.00976563
 0.00885010
 0.00793457
 0.00732422
 0.00640869
 0.00549316
 0.00427246
 0.00366211
 0.00274658
 0.00213623
 0.00122070
 0.00030518
-0.00030518
-0.00122070
-0.00183105
-0.00213623
-0.00244141
-0.00244141
-0.00244141
-0.00213623
-0.00213623
-0.00244141
-0.00274658
-0.00244141
-0.00213623
-0.00183105
-0.00152588
-0.00122070
-0.00152588
-0.00152588
-0.00183105
-0.00183105
-0.00183105
-0.00213623
-0.00213623
-0.00213623
-0.00244141
-0.00274658
-0.00274658
-0.00305176
-0.00305176
-0.00335693
-0.00366211
-0.00366211
-0.00366211
-0.00366211
-0.00366211
-0.00396729
-0.00396729
-0.00396729
-0.00396729
-0.00335693
-0.00305176
-0.00244141
-0.00152588
-0.00091553
-0.00030518
 0.00061035
 0.00152588
 0.00244141
 0.00305176
 0.00366211
 0.00396729
 0.00457764
 0.00518799
 0.00610352
 0.00671387
 0.00762939
 0.00793457
 0.00854492
 0.00885010
 0.00946045
 0.00976563
 0.01007080
 0.01007080
 0.01007080
 0.00976563
 0.00946045
 0.00915527
 0.00885010
 0.00854492
 0.00793457
 0.00762939
 0.00732422
 0.00671387
 0.00610352
 0.00579834
 0.00518799
 0.00488281
 0.00427246
 0.00366211
 0.00335693
 0.00305176
 0.00335693
 0.00335693
 0.00335693
 0.00335693
 0.00335693
 0.00305176
 0.00305176
 0.00274658
 0.00274658
 0.00274658
 0.00305176
 0.00305176
 0.00305176
 0.00305176
 0.00274658
 0.00244141
 0.00183105
 0.00122070
 0.00061035
-0.00030518
-0.00091553
-0.00122070
-0.00183105
-0.00274658
-0.00396729
-0.00518799
-0.00610352
-0.00671387
-0.00732422
-0.00762939
-0.00793457
-0.00823975
-0.00823975
-0.00823975
-0.00823975
-0.00793457
-0.00762939
-0.00732422
-0.00701904
-0.00701904
-0.00640869
-0.00579834
-0.00488281
-0.00396729
-0.00305176
-0.00244141
-0.00213623
-0.00213623
-0.00244141
-0.00213623
-0.00183105
-0.00152588
-0.00122070
-0.00122070
-0.00122070
-0.00152588
-0.00183105
-0.00213623
-0.00213623
-0.00244141
-0.00274658
-0.00305176
-0.00335693
-0.00335693
-0.00305176
-0.00244141
-0.00183105
-0.00152588
-0.00122070
-0.00061035
 0.00000000
 0.00091553
 0.00183105
 0.00244141
 0.00305176
 0.00366211
 0.00427246
 0.00488281
 0.00549316
 0.00640869
 0.00701904
 0.00762939
 0.00823975
 0.00823975
 0.00823975
 0.00823975
 0.00793457
 0.00732422
 0.00671387
 0.00549316
 0.00457764
 0.00366211
 0.00305176
 0.00244141
 0.00183105
 0.00122070
 0.00000000
-0.00091553
-0.00183105
-0.00244141
-0.00244141
-0.00244141
-0.00274658
-0.00305176
-0.00335693
-0.00366211
-0.00366211
-0.00335693
-0.00274658
-0.00244141
-0.00244141
-0.00244141
-0.00244141
-0.00274658
-0.00274658
-0.00274658
-0.00305176
-0.00335693
-0.00366211
-0.00427246
-0.00488281
-0.00518799
-0.00579834
-0.00640869
-0.00701904
-0.00793457
-0.00885010
-0.00946045
-0.00976563
-0.00976563
-0.00946045
-0.00946045
-0.00946045
-0.00915527
-0.00885010
-0.00854492
-0.00793457
-0.00701904
-0.00640869
-0.00549316
-0.00427246
-0.00305176
-0.00152588
 0.00000000
 0.00122070
 0.00213623
 0.00274658
 0.00366211
 0.00427246
 0.00457764
 0.00488281
 0.00488281
 0.00457764
 0.00396729
 0.00335693
 0.00244141
 0.00183105
 0.00122070
 0.00061035
-0.00030518
-0.00152588
-0.00274658
-0.00396729
-0.00457764
-0.00518799
-0.00549316
-0.00549316
-0.00579834
-0.00579834
-0.00549316
-0.00518799
-0.00427246
-0.00335693
-0.00213623
-0.00091553
 0.00000000
 0.00091553
 0.00152588
 0.00274658
 0.00366211
 0.00457764
 0.00488281
 0.00518799
 0.00518799
 0.00518799
 0.00488281
 0.00457764
 0.00396729
 0.00305176
 0.00213623
 0.00091553
-0.00030518
-0.00152588
-0.00244141
-0.00335693
-0.00427246
-0.00488281
-0.00549316
-0.00610352
-0.00671387
-0.00671387
-0.00701904
-0.00671387
-0.00640869
-0.00579834
-0.00518799
-0.00427246
-0.00335693
-0.00244141
-0.00152588
-0.00061035
 0.00030518
 0.00152588
 0.00274658
 0.00366211
 0.00427246
 0.00457764
 0.00457764
 0.00457764
 0.00427246
 0.00396729
 0.00366211
 0.00305176
 0.00213623
 0.00091553
-0.00030518
-0.00183105
-0.00305176
-0.00427246
-0.00518799
-0.00610352
-0.00671387
-0.00732422
-0.00793457
-0.00854492
-0.00885010
-0.00885010
-0.00854492
-0.00793457
-0.00732422
-0.00640869
-0.00518799
-0.00396729
-0.00244141
-0.00122070
 0.00000000
 0.00091553
 0.00183105
 0.00274658
 0.00396729
 0.00518799
 0.00640869
 0.00701904
 0.00732422
 0.00732422
 0.00701904
 0.00701904
 0.00640869
 0.00610352
 0.00549316
 0.00488281
 0.00457764
 0.00427246
 0.00396729
 0.00366211
 0.00335693
 0.00305176
 0.00274658
 0.00213623
 0.00152588
 0.00122070
 0.00152588
 0.00183105
 0.00244141
 0.00274658
 0.00274658
 0.00274658
 0.00305176
 0.00366211
 0.00457764
 0.00518799
 0.00549316
 0.00579834
 0.00610352
 0.00640869
 0.00640869
 0.00671387
 0.00671387
 0.00640869
 0.00610352
 0.00579834
 0.00549316
 0.00518799
 0.00518799
 0.00488281
 0.00427246
 0.00366211
 0.00305176
 0.00274658
 0.00244141
 0.00244141
 0.00213623
 0.00152588
 0.00091553
 0.00030518
 0.00000000
-0.00030518
-0.00030518
 0.00000000
 0.00000000
 0.00000000
-0.00030518
-0.00030518
-0.00061035
-0.00091553
-0.00091553
-0.00091553
-0.00061035
-0.00061035
-0.00030518
-0.00061035
-0.00061035
-0.00061035
-0.00091553
-0.00091553
-0.00061035
-0.00061035
-0.00030518
 0.00030518
 0.00061035
 0.00091553
 0.00091553
 0.00091553
 0.00122070
 0.00152588
 0.00152588
 0.00152588
 0.00122070
 0.00122070
 0.00122070
 0.00122070
 0.00152588
 0.00152588
 0.00122070
 0.00091553
 0.00030518
-0.00030518
-0.00091553
-0.00122070
-0.00152588
-0.00183105
-0.00183105
-0.00183105
-0.00183105
-0.00183105
-0.00183105
-0.00183105
-0.00183105
-0.00183105
-0.00213623
-0.00213623
-0.00183105
-0.00152588
-0.00091553
-0.00030518
 0.00000000
 0.00030518
 0.00030518
 0.00061035
 0.00091553
 0.00152588
 0.00183105
 0.00152588
 0.00152588
 0.00122070
 0.00061035
 0.00030518
-0.00061035
-0.00122070
-0.00183105
-0.00244141
-0.00305176
-0.00366211
-0.00427246
-0.00488281
-0.00549316
-0.00549316
-0.00579834
-0.00610352
-0.00610352
-0.00610352
-0.00549316
-0.00488281
-0.00427246
-0.00366211
-0.00305176
-0.00244141
-0.00152588
-0.00061035
 0.00091553
 0.00183105
 0.00274658
 0.00335693
 0.00366211
 0.00396729
 0.00427246
 0.00457764
 0.00457764
 0.00427246
 0.00366211
 0.00305176
 0.00213623
 0.00152588
 0.00061035
-0.00030518
-0.00122070
-0.00244141
-0.00366211
-0.00488281
-0.00579834
-0.00640869
-0.00701904
-0.00701904
-0.00732422
-0.00732422
-0.00732422
-0.00732422
-0.00671387
-0.00610352
-0.00518799
-0.00427246
-0.00305176
-0.00213623
-0.00061035
 0.00061035
 0.00183105
 0.00305176
 0.00366211
 0.00396729
 0.00427246
 0.00457764
 0.00518799
 0.00549316
 0.00549316
 0.00488281
 0.00427246
 0.00366211
 0.00274658
 0.00213623
 0.00091553
-0.00030518
-0.00152588
-0.00274658
-0.00396729
-0.00488281
-0.00549316
-0.00579834
-0.00640869
-0.00701904
-0.00732422
-0.00762939
-0.00701904
-0.00640869
-0.00549316
-0.00457764
-0.00396729
-0.00305176
-0.00213623
-0.00091553
 0.00000000
 0.00152588
 0.00244141
 0.00366211
 0.00427246
 0.00488281
 0.00518799
 0.00549316
 0.00579834
 0.00579834
 0.00549316
 0.00518799
 0.00518799
 0.00488281
 0.00457764
 0.00396729
 0.00305176
 0.00183105
 0.00030518
-0.00061035
-0.00152588
-0.00183105
-0.00213623
-0.00244141
-0.00274658
-0.00305176
-0.00335693
-0.00335693
-0.00335693
-0.00335693
-0.00305176
-0.00274658
-0.00244141
-0.00183105
-0.00122070
-0.00030518
 0.00030518
 0.00091553
 0.00122070
 0.00152588
 0.00183105
 0.00183105
 0.00213623
 0.00244141
 0.00274658
 0.00305176
 0.00274658
 0.00244141
 0.00183105
 0.00122070
 0.00061035
 0.00000000
-0.00030518
-0.00091553
-0.00152588
-0.00213623
-0.00244141
-0.00305176
-0.00335693
-0.00396729
-0.00457764
-0.00457764
-0.00457764
-0.00457764
-0.00457764
-0.00457764
-0.00488281
-0.00488281
-0.00457764
-0.00457764
-0.00427246
-0.00335693
-0.00274658
-0.00213623
-0.00152588
-0.00122070
-0.00091553
-0.00030518
 0.00000000
 0.00061035
 0.00122070
 0.00152588
 0.00213623
 0.00244141
 0.00274658
 0.00305176
 0.00305176
 0.00305176
 0.00274658
 0.00244141
 0.00244141
 0.00213623
 0.00213623
 0.00213623
 0.00213623
 0.00183105
 0.00122070
 0.00091553
 0.00061035
 0.00061035
 0.00061035
 0.00061035
 0.00061035
 0.00061035
 0.00061035
 0.00061035
 0.00061035
 0.00091553
 0.00152588
 0.00183105
 0.00244141
 0.00244141
 0.00274658
 0.00305176
 0.00335693
 0.00366211
 0.00396729
 0.00396729
 0.00427246
 0.00427246
 0.00457764
 0.00457764
 0.00457764
 0.00396729
 0.00335693
 0.00244141
 0.00152588
 0.00091553
 0.00030518
-0.00030518
-0.00091553
-0.00183105
-0.00274658
-0.00335693
-0.00396729
-0.00427246
-0.00488281
-0.00518799
-0.00579834
-0.00610352
-0.00610352
-0.00610352
-0.00549316
-0.00518799
-0.00457764
-0.00457764
-0.00457764
-0.00427246
-0.00366211
-0.00244141
-0.00122070
-0.00030518
 0.00000000
 0.00000000
-0.00030518
 0.00000000
 0.00030518
 0.00091553
 0.00122070
 0.00122070
 0.00122070
 0.00122070
 0.00122070
 0.00091553
 0.00061035
 0.00030518
-0.00030518
-0.00061035
-0.00091553
-0.00091553
-0.00091553
-0.00061035
-0.00061035
-0.00061035
-0.00091553
-0.00091553
-0.00061035
-0.00030518
 0.00030518
 0.00061035
 0.00091553
 0.00091553
 0.00122070
 0.00152588
 0.00183105
 0.00244141
 0.00305176
 0.00335693
 0.00366211
 0.00366211
 0.00366211
 0.00396729
 0.00427246
 0.00457764
 0.00457764
 0.00427246
 0.00396729
 0.00335693
 0.00274658
 0.00213623
 0.00183105
 0.00152588
 0.00122070
 0.00091553
 0.00030518
-0.00061035
-0.00122070
-0.00183105
-0.00244141
-0.00274658
-0.00305176
-0.00335693
-0.00366211
-0.00396729
-0.00427246
-0.00457764
-0.00488281
-0.00518799
-0.00518799
-0.00488281
-0.00427246
-0.00366211
-0.00335693
-0.00335693
-0.00335693
-0.00366211
-0.00335693
-0.00305176
-0.00244141
-0.00213623
-0.00244141
-0.00244141
-0.00274658
-0.00305176
-0.00305176
-0.00274658
-0.00244141
-0.00244141
-0.00274658
-0.00305176
-0.00335693
-0.00335693
-0.00305176
-0.00305176
-0.00305176
-0.00305176
-0.00305176
-0.00305176
-0.00274658
-0.00244141
-0.00213623
-0.00213623
-0.00213623
-0.00213623
-0.00152588
-0.00091553
 0.00000000
 0.00091553
 0.00152588
 0.00183105
 0.00183105
 0.00244141
 0.00274658
 0.00335693
 0.00366211
 0.00396729
 0.00396729
 0.00396729
 0.00366211
 0.00366211
 0.00396729
 0.00427246
 0.00457764
 0.00457764
 0.00457764
 0.00427246
 0.00457764
 0.00457764
 0.00457764
 0.00427246
 0.00396729
 0.00366211
 0.00305176
 0.00274658
 0.00274658
 0.00274658
 0.00244141
 0.00244141
 0.00213623
 0.00183105
 0.00213623
 0.00213623
 0.00183105
 0.00122070
 0.00061035
 0.00000000
-0.00030518
-0.00061035
-0.00030518
 0.00000000
 0.00030518
 0.00061035
 0.00061035
 0.00030518
 0.00000000
-0.00030518
-0.00061035
-0.00061035
-0.00091553
-0.00091553
-0.00122070
-0.00122070
-0.00122070
-0.00152588
-0.00152588
-0.00183105
-0.00183105
-0.00213623
-0.00213623
-0.00213623
-0.00213623
-0.00213623
-0.00274658
-0.00305176
-0.00366211
-0.00366211
-0.00366211
-0.00335693
-0.00274658
-0.00244141
-0.00213623
-0.00213623
-0.00213623
-0.00213623
-0.00183105
-0.00152588
-0.00091553
-0.00030518
 0.00000000
 0.00030518
 0.00061035
 0.00122070
 0.00152588
 0.00183105
 0.00183105
 0.00152588
 0.00152588
 0.00152588
 0.00183105
 0.00183105
 0.00213623
 0.00183105
 0.00152588
 0.00122070
 0.00091553
 0.00122070
 0.00152588
 0.00152588
 0.00152588
 0.00152588
 0.00122070
 0.00091553
 0.00091553
 0.00091553
 0.00091553
 0.00061035
 0.00061035
 0.00091553
 0.00122070
 0.00152588
 0.00213623
 0.00213623
 0.00213623
 0.00213623
 0.00213623
 0.00244141
 0.00244141
 0.00274658
 0.00274658
 0.00244141
 0.00213623
 0.00213623
 0.00183105
 0.00183105
 0.00183105
 0.00152588
 0.00152588
 0.00091553
 0.00061035
 0.00000000
-0.00061035
-0.00091553
-0.00152588
-0.00213623
-0.00305176
-0.00396729
-0.00457764
-0.00488281
-0.00488281
-0.00518799
-0.00518799
-0.00579834
-0.00610352
-0.00640869
-0.00640869
-0.00610352
-0.00549316
-0.00488281
-0.00427246
-0.00396729
-0.00396729
-0.00366211
-0.00305176
-0.00213623
-0.00122070
-0.00061035
-0.00030518
-0.00030518
 0.00030518
 0.00061035
 0.00091553
 0.00061035
 0.00030518
-0.00030518
-0.00030518
-0.00061035
-0.00061035
-0.00091553
-0.00152588
-0.00213623
-0.00274658
-0.00335693
-0.00366211
-0.00396729
-0.00396729
-0.00427246
-0.00427246
-0.00427246
-0.00396729
-0.00335693
-0.00244141
-0.00152588
-0.00091553
 0.00000000
 0.00061035
 0.00152588
 0.00244141
 0.00366211
 0.00457764
 0.00549316
 0.00610352
 0.00640869
 0.00671387
 0.00671387
 0.00701904
 0.00732422
 0.00762939
 0.00762939
 0.00701904
 0.00640869
 0.00549316
 0.00457764
 0.00366211
 0.00274658
 0.00183105
 0.00122070
 0.00091553
 0.00061035
 0.00061035
 0.00030518
 0.00030518
-0.00030518
-0.00061035
-0.00091553
-0.00091553
-0.00061035
 0.00000000
 0.00061035
 0.00122070
 0.00152588
 0.00152588
 0.00152588
 0.00152588
 0.00152588
 0.00152588
 0.00152588
 0.00122070
 0.00061035
 0.00030518
-0.00061035
-0.00122070
-0.00244141
-0.00335693
-0.00457764
-0.00579834
-0.00671387
-0.00732422
-0.00793457
-0.00854492
-0.00915527
-0.00976563
-0.01007080
-0.01037598
-0.01007080
-0.00946045
-0.00854492
-0.00762939
-0.00671387
-0.00549316
-0.00427246
-0.00335693
-0.00213623
-0.00122070
 0.00000000
 0.00122070
 0.00213623
 0.00305176
 0.00366211
 0.00457764
 0.00518799
 0.00549316
 0.00579834
 0.00610352
 0.00610352
 0.00579834
 0.00549316
 0.00488281
 0.00396729
 0.00335693
 0.00274658
 0.00213623
 0.00152588
 0.00061035
-0.00030518
-0.00091553
-0.00122070
-0.00152588
-0.00152588
-0.00152588
-0.00122070
-0.00122070
-0.00091553
-0.00091553
-0.00061035
-0.00030518
 0.00030518
 0.00122070
 0.00213623
 0.00305176
 0.00396729
 0.00457764
 0.00518799
 0.00579834
 0.00610352
 0.00610352
 0.00640869
 0.00640869
 0.00640869
 0.00610352
 0.00579834
 0.00518799
 0.00457764
 0.00366211
 0.00244141
 0.00152588
 0.00061035
-0.00030518
-0.00122070
-0.00244141
-0.00366211
-0.00488281
-0.00610352
-0.00732422
-0.00823975
-0.00854492
-0.00885010
-0.00854492
-0.00854492
-0.00854492
-0.00854492
-0.00885010
-0.00854492
-0.00823975
-0.00762939
-0.00701904
-0.00640869
-0.00579834
-0.00488281
-0.00427246
-0.00305176
-0.00213623
-0.00091553
 0.00000000
 0.00061035
 0.00091553
 0.00091553
 0.00122070
 0.00183105
 0.00213623
 0.00244141
 0.00244141
 0.00213623
 0.00183105
 0.00183105
 0.00152588
 0.00152588
 0.00091553
 0.00061035
 0.00000000
-0.00030518
-0.00061035
-0.00091553
-0.00061035
-0.00061035
-0.00061035
-0.00061035
-0.00061035
-0.00030518
 0.00030518
 0.00091553
 0.00152588
 0.00213623
 0.00274658
 0.00335693
 0.00427246
 0.00488281
 0.00579834
 0.00640869
 0.00701904
 0.00762939
 0.00793457
 0.00793457
 0.00793457
 0.00793457
 0.00762939
 0.00762939
 0.00701904
 0.00640869
 0.00579834
 0.00549316
 0.00488281
 0.00427246
 0.00335693
 0.00213623
 0.00122070
 0.00030518
-0.00030518
-0.00091553
-0.00183105
-0.00274658
-0.00335693
-0.00396729
-0.00427246
-0.00427246
-0.00427246
-0.00427246
-0.00427246
-0.00457764
-0.00457764
-0.00427246
-0.00427246
-0.00396729
-0.00427246
-0.00427246
-0.00457764
-0.00427246
-0.00396729
-0.00366211
-0.00335693
-0.00335693
-0.00366211
-0.00396729
-0.00427246
-0.00457764
-0.00457764
-0.00457764
-0.00457764
-0.00427246
-0.00427246
-0.00457764
-0.00457764
-0.00457764
-0.00427246
-0.00396729
-0.00366211
-0.00335693
-0.00305176
-0.00244141
-0.00183105
-0.00061035
 0.00030518
 0.00091553
 0.00122070
 0.00122070
 0.00122070
 0.00152588
 0.00213623
 0.00244141
 0.00274658
 0.00305176
 0.00274658
 0.00274658
 0.00274658
 0.00305176
 0.00335693
 0.00366211
 0.00335693
 0.00305176
 0.00274658
 0.00244141
 0.00274658
 0.00274658
 0.00274658
 0.00274658
 0.00274658
 0.00305176
 0.00366211
 0.00396729
 0.00396729
 0.00366211
 0.00335693
 0.00274658
 0.00244141
 0.00213623
 0.00244141
 0.00274658
 0.00274658
 0.00244141
 0.00213623
 0.00152588
 0.00122070
 0.00061035
 0.00030518
 0.00000000
-0.00061035
-0.00122070
-0.00152588
-0.00183105
-0.00213623
-0.00274658
-0.00305176
-0.00335693
-0.00396729
-0.00427246
-0.00427246
-0.00427246
-0.00396729
-0.00366211
-0.00335693
-0.00335693
-0.00335693
-0.00335693
-0.00305176
-0.00244141
-0.00183105
-0.00183105
-0.00213623
-0.00244141
-0.00244141
-0.00244141
-0.00244141
-0.00305176
-0.00366211
-0.00427246
-0.00488281
-0.00518799
-0.00549316
-0.00549316
-0.00579834
-0.00610352
-0.00640869
-0.00640869
-0.00610352
-0.00579834
-0.00518799
-0.00488281
-0.00457764
-0.00427246
-0.00366211
-0.00305176
-0.00183105
-0.00061035
 0.00030518
 0.00122070
 0.00183105
 0.00244141
 0.00335693
 0.00427246
 0.00518799
 0.00610352
 0.00640869
 0.00640869
 0.00610352
 0.00610352
 0.00610352
 0.00610352
 0.00610352
 0.00579834
 0.00518799
 0.00457764
 0.00366211
 0.00274658
 0.00244141
 0.00213623
 0.00183105
 0.00152588
 0.00122070
 0.00091553
 0.00091553
 0.00122070
 0.00152588
 0.00152588
 0.00183105
 0.00213623
 0.00244141
 0.00274658
 0.00335693
 0.00396729
 0.00427246
 0.00488281
 0.00518799
 0.00518799
 0.00549316
 0.00518799
 0.00518799
 0.00518799
 0.00488281
 0.00396729
 0.00305176
 0.00213623
 0.00122070
 0.00030518
-0.00061035
-0.00183105
-0.00335693
-0.00457764
-0.00549316
-0.00610352
-0.00640869
-0.00671387
-0.00732422
-0.00793457
-0.00854492
-0.00885010
-0.00885010
-0.00854492
-0.00793457
-0.00762939
-0.00701904
-0.00671387
-0.00579834
-0.00488281
-0.00396729
-0.00305176
-0.00213623
-0.00152588
-0.00122070
-0.00061035
 0.00000000
 0.00030518
 0.00061035
 0.00030518
 0.00000000
 0.00000000
-0.00030518
-0.00030518
 0.00000000
 0.00000000
 0.00000000
 0.00000000
-0.00030518
-0.00061035
-0.00122070
-0.00152588
-0.00152588
-0.00152588
-0.00152588
-0.00122070
-0.00122070
-0.00091553
-0.00030518
 0.00000000
 0.00030518
 0.00061035
 0.00122070
 0.00183105
 0.00274658
 0.00366211
 0.00457764
 0.00518799
 0.00579834
 0.00610352
 0.00671387
 0.00701904
 0.00762939
 0.00793457
 0.00823975
 0.00793457
 0.00793457
 0.00762939
 0.00762939
 0.00701904
 0.00640869
 0.00579834
 0.00549316
 0.00488281
 0.00427246
 0.00335693
 0.00244141
 0.00183105
 0.00091553
 0.00030518
-0.00030518
-0.00122070
-0.00213623
-0.00305176
-0.00335693
-0.00366211
-0.00396729
-0.00396729
-0.00427246
-0.00427246
-0.00427246
-0.00427246
-0.00427246
-0.00457764
-0.00457764
-0.00457764
-0.00427246
-0.00396729
-0.00335693
-0.00305176
-0.00274658
-0.00274658
-0.00305176
-0.00305176
-0.00274658
-0.00244141
-0.00183105
-0.00183105
-0.00183105
-0.00213623
-0.00274658
-0.00335693
-0.00366211
-0.00396729
-0.00427246
-0.00457764
-0.00488281
-0.00549316
-0.00579834
-0.00579834
-0.00579834
-0.00549316
-0.00549316
-0.00549316
-0.00518799
-0.00488281
-0.00427246
-0.00366211
-0.00274658
-0.00183105
-0.00122070
-0.00061035
 0.00030518
 0.00152588
 0.00274658
 0.00427246
 0.00518799
 0.00610352
 0.00671387
 0.00732422
 0.00793457
 0.00823975
 0.00885010
 0.00915527
 0.00946045
 0.00976563
 0.00946045
 0.00915527
 0.00854492
 0.00823975
 0.00762939
 0.00671387
 0.00579834
 0.00457764
 0.00366211
 0.00305176
 0.00213623
 0.00122070
 0.00030518
-0.00061035
-0.00152588
-0.00213623
-0.00274658
-0.00305176
-0.00305176
-0.00274658
-0.00274658
-0.00244141
-0.00213623
-0.00183105
-0.00152588
-0.00122070
-0.00061035
-0.00030518
 0.00030518
 0.00091553
 0.00152588
 0.00152588
 0.00152588
 0.00122070
 0.00122070
 0.00091553
 0.00061035
-0.00030518
-0.00122070
-0.00213623
-0.00305176
-0.00396729
-0.00488281
-0.00579834
-0.00610352
-0.00701904
-0.00762939
-0.00854492
-0.00976563
-0.01037598
-0.01068115
-0.01098633
-0.01068115
-0.01037598
-0.00976563
-0.00885010
-0.00823975
-0.00732422
-0.00610352
-0.00518799
-0.00366211
-0.00244141
-0.00152588
-0.00061035
 0.00061035
 0.00152588
 0.00244141
 0.00335693
 0.00396729
 0.00427246
 0.00427246
 0.00396729
 0.00396729
 0.00396729
 0.00396729
 0.00396729
 0.00366211
 0.00274658
 0.00183105
 0.00091553
 0.00030518
 0.00000000
-0.00030518
-0.00061035
-0.00091553
-0.00122070
-0.00122070
-0.00091553
-0.00061035
 0.00000000
 0.00030518
 0.00091553
 0.00122070
 0.00183105
 0.00213623
 0.00305176
 0.00366211
 0.00457764
 0.00549316
 0.00610352
 0.00640869
 0.00671387
 0.00701904
 0.00701904
 0.00671387
 0.00610352
 0.00549316
 0.00488281
 0.00427246
 0.00366211
 0.00305176
 0.00213623
 0.00122070
 0.00000000
-0.00091553
-0.00183105
-0.00274658
-0.00305176
-0.00305176
-0.00335693
-0.00335693
-0.00366211
-0.00396729
-0.00396729
-0.00396729
-0.00366211
-0.00305176
-0.00244141
-0.00213623
-0.00183105
-0.00152588
-0.00091553
-0.00030518
 0.00030518
 0.00091553
 0.00122070
 0.00122070
 0.00091553
 0.00061035
 0.00030518
 0.00000000
-0.00030518
-0.00091553
-0.00122070
-0.00183105
-0.00244141
-0.00305176
-0.00366211
-0.00427246
-0.00488281
-0.00518799
-0.00549316
-0.00579834
-0.00579834
-0.00579834
-0.00549316
-0.00518799
-0.00457764
-0.00366211
-0.00305176
-0.00213623
-0.00152588
-0.00091553
 0.00030518
 0.00152588
 0.00244141
 0.00366211
 0.00427246
 0.00488281
 0.00549316
 0.00579834
 0.00579834
 0.00610352
 0.00610352
 0.00610352
 0.00579834
 0.00549316
 0.00518799
 0.00518799
 0.00488281
 0.00488281
 0.00427246
 0.00366211
 0.00305176
 0.00244141
 0.00213623
 0.00183105
 0.00183105
 0.00152588
 0.00152588
 0.00152588
 0.00183105
 0.00213623
 0.00244141
 0.00274658
 0.00305176
 0.00335693
 0.00335693
 0.00366211
 0.00396729
 0.00396729
 0.00366211
 0.00335693
 0.00305176
 0.00274658
 0.00274658
 0.00274658
 0.00244141
 0.00213623
 0.00152588
 0.00091553
 0.00000000
-0.00091553
-0.00152588
-0.00183105
-0.00213623
-0.00274658
-0.00335693
-0.00427246
-0.00518799
-0.00579834
-0.00640869
-0.00701904
-0.00701904
-0.00732422
-0.00732422
-0.00732422
-0.00701904
-0.00671387
-0.00610352
-0.00610352
-0.00579834
-0.00579834
-0.00579834
-0.00549316
-0.00488281
-0.00396729
-0.00335693
-0.00305176
-0.00274658
-0.00244141
-0.00244141
-0.00274658
-0.00274658
-0.00244141
-0.00213623
-0.00152588
-0.00122070
-0.00122070
-0.00122070
-0.00122070
-0.00152588
-0.00152588
-0.00183105
-0.00183105
-0.00183105
-0.00183105
-0.00122070
-0.00091553
-0.00061035
 0.00000000
 0.00030518
 0.00061035
 0.00122070
 0.00152588
 0.00213623
 0.00244141
 0.00274658
 0.00305176
 0.00335693
 0.00366211
 0.00366211
 0.00427246
 0.00488281
 0.00518799
 0.00579834
 0.00579834
 0.00549316
 0.00518799
 0.00457764
 0.00396729
 0.00305176
 0.00244141
 0.00213623
 0.00183105
 0.00183105
 0.00122070
 0.00061035
-0.00061035
-0.00152588
-0.00244141
-0.00305176
-0.00366211
-0.00366211
-0.00396729
-0.00396729
-0.00396729
-0.00396729
-0.00396729
-0.00366211
-0.00335693
-0.00335693
-0.00305176
-0.00305176
-0.00305176
-0.00274658
-0.00213623
-0.00152588
-0.00122070
-0.00122070
-0.00122070
-0.00122070
-0.00122070
-0.00122070
-0.00122070
-0.00122070
-0.00122070
-0.00152588
-0.00213623
-0.00305176
-0.00396729
-0.00457764
-0.00518799
-0.00518799
-0.00549316
-0.00549316
-0.00579834
-0.00579834
-0.00549316
-0.00518799
-0.00518799
-0.00488281
-0.00457764
-0.00396729
-0.00305176
-0.00213623
-0.00122070
-0.00061035
 0.00000000
 0.00061035
 0.00152588
 0.00244141
 0.00335693
 0.00427246
 0.00518799
 0.00549316
 0.00579834
 0.00579834
 0.00579834
 0.00579834
 0.00579834
 0.00579834
 0.00549316
 0.00518799
 0.00427246
 0.00366211
 0.00335693
 0.00305176
 0.00274658
 0.00213623
 0.00152588
 0.00061035
-0.00030518
-0.00091553
-0.00091553
-0.00091553
-0.00091553
-0.00061035
-0.00061035
-0.00030518
 0.00000000
 0.00030518
 0.00061035
 0.00122070
 0.00152588
 0.00183105
 0.00213623
 0.00244141
 0.00244141
 0.00274658
 0.00305176
 0.00305176
 0.00305176
 0.00305176
 0.00274658
 0.00244141
 0.00244141
 0.00183105
 0.00122070
 0.00030518
-0.00061035
-0.00122070
-0.00183105
-0.00213623
-0.00274658
-0.00305176
-0.00366211
-0.00396729
-0.00427246
-0.00457764
-0.00457764
-0.00488281
-0.00488281
-0.00457764
-0.00457764
-0.00427246
-0.00366211
-0.00305176
-0.00213623
-0.00183105
-0.00152588
-0.00122070
-0.00091553
 0.00000000
 0.00091553
 0.00152588
 0.00213623
 0.00183105
 0.00152588
 0.00122070
 0.00122070
 0.00122070
 0.00122070
 0.00152588
 0.00152588
 0.00122070
 0.00122070
 0.00091553
 0.00030518
 0.00000000
 0.00000000
-0.00030518
-0.00030518
-0.00030518
-0.00030518
 0.00000000
 0.00000000
 0.00030518
 0.00061035
 0.00030518
 0.00030518
 0.00061035
 0.00091553
 0.00122070
 0.00183105
 0.00213623
 0.00244141
 0.00244141
 0.00244141
 0.00244141
 0.00244141
 0.00274658
 0.00274658
 0.00244141
