# Supplementary material for: Dataset for time-lapse ultrasonic tomography of a granite slab under uniaxial compression test
Source: Data Brief. 2018 Aug 30;20:614–6. doi: 10.1016/j.dib.2018.08.151 (PMC6128094; doi:10.1016/j.dib.2018.08.151)
Supplement: Supplementary file 2 — Supplementary material [file mmc2.zip › data/Ultrasonic_Tomo_data/Stage_1_0kn/Force_0kn_11_3_5356989.txt]

SOURCE FILE NAME: D:\ct_20141122\ct201411221m100v0kn_sh_1_10_a.TDA
DATE: Saturday, November 22, 2014
TIME: 11:19:55
SAMPLE INTERVAL (Seconds):   0.0000001000
SIGNAL UNITS: volts
TIME UNITS: Seconds
DATA TYPE: WAVEFORM
NUMBER OF DATA POINTS PER WAVEFORM: 1024
CHANNEL NUMBER: 11
HIT NUMBER: 3
TIME OF TEST:   5.3569890000

 0.00030518
 0.00030518
 0.00030518
 0.00030518
 0.00030518
 0.00000000
 0.00000000
 0.00000000
 0.00030518
 0.00061035
 0.00061035
 0.00061035
 0.00030518
 0.00030518
 0.00030518
 0.00030518
 0.00030518
 0.00000000
-0.00030518
-0.00030518
 0.00000000
 0.00000000
 0.00000000
 0.00000000
-0.00030518
-0.00061035
-0.00061035
-0.00061035
-0.00061035
-0.00061035
-0.00030518
-0.00030518
-0.00030518
-0.00061035
-0.00091553
-0.00122070
-0.00152588
-0.00152588
-0.00122070
-0.00122070
-0.00122070
-0.00091553
-0.00061035
-0.00061035
-0.00091553
-0.00091553
-0.00091553
-0.00091553
-0.00091553
-0.00091553
-0.00091553
-0.00091553
-0.00091553
-0.00091553
-0.00091553
-0.00122070
-0.00091553
-0.00091553
-0.00061035
-0.00030518
-0.00030518
-0.00061035
-0.00091553
-0.00122070
-0.00122070
-0.00091553
-0.00091553
-0.00061035
-0.00061035
-0.00061035
-0.00061035
-0.00061035
-0.00061035
-0.00061035
-0.00091553
-0.00122070
-0.00122070
-0.00152588
-0.00122070
-0.00091553
-0.00091553
-0.00091553
-0.00091553
-0.00091553
-0.00091553
-0.00061035
-0.00061035
-0.00061035
-0.00061035
-0.00030518
-0.00030518
-0.00030518
 0.00000000
 0.00000000
 0.00000000
-0.00030518
-0.00030518
-0.00061035
-0.00091553
-0.00122070
-0.00122070
-0.00122070
-0.00122070
-0.00091553
-0.00061035
-0.00061035
-0.00061035
-0.00030518
-0.00030518
-0.00061035
-0.00061035
-0.00061035
-0.00061035
-0.00061035
-0.00061035
-0.00091553
-0.00091553
-0.00091553
-0.00091553
-0.00091553
-0.00061035
-0.00061035
-0.00030518
-0.00030518
-0.00030518
-0.00030518
-0.00061035
-0.00091553
-0.00061035
-0.00030518
 0.00000000
 0.00000000
 0.00000000
 0.00000000
-0.00030518
-0.00030518
-0.00030518
 0.00000000
 0.00000000
 0.00000000
 0.00000000
 0.00000000
 0.00000000
 0.00000000
 0.00000000
-0.00030518
-0.00030518
-0.00030518
-0.00030518
 0.00000000
 0.00000000
-0.00030518
-0.00030518
-0.00061035
-0.00030518
-0.00030518
 0.00000000
 0.00000000
 0.00030518
 0.00030518
 0.00030518
 0.00030518
 0.00000000
 0.00000000
 0.00000000
 0.00030518
 0.00030518
 0.00030518
 0.00000000
 0.00000000
-0.00030518
 0.00000000
 0.00000000
 0.00030518
 0.00030518
 0.00030518
 0.00030518
 0.00030518
 0.00000000
-0.00030518
-0.00061035
-0.00091553
-0.00061035
-0.00030518
 0.00000000
 0.00000000
 0.00000000
-0.00030518
-0.00030518
 0.00000000
 0.00030518
 0.00030518
 0.00030518
 0.00000000
-0.00030518
-0.00061035
-0.00030518
 0.00000000
 0.00000000
 0.00000000
 0.00000000
-0.00030518
-0.00030518
-0.00030518
 0.00000000
 0.00000000
 0.00000000
 0.00000000
 0.00000000
-0.00030518
-0.00030518
-0.00061035
-0.00061035
-0.00030518
-0.00030518
-0.00030518
-0.00030518
-0.00030518
-0.00030518
-0.00030518
-0.00030518
-0.00030518
-0.00030518
 0.00000000
 0.00061035
 0.00061035
 0.00061035
 0.00061035
 0.00030518
 0.00000000
-0.00030518
-0.00061035
-0.00030518
 0.00000000
 0.00030518
 0.00030518
 0.00000000
-0.00030518
-0.00030518
-0.00030518
 0.00000000
 0.00030518
 0.00030518
 0.00030518
 0.00030518
 0.00000000
 0.00000000
 0.00030518
 0.00030518
 0.00030518
 0.00030518
 0.00000000
-0.00030518
-0.00030518
 0.00000000
 0.00000000
 0.00000000
 0.00000000
 0.00000000
 0.00030518
 0.00030518
 0.00030518
 0.00000000
 0.00000000
 0.00000000
 0.00030518
 0.00030518
 0.00030518
 0.00030518
 0.00030518
 0.00030518
 0.00030518
 0.00000000
 0.00000000
 0.00000000
 0.00030518
 0.00030518
 0.00030518
 0.00030518
 0.00000000
 0.00000000
 0.00000000
 0.00000000
 0.00030518
 0.00030518
 0.00030518
 0.00030518
 0.00030518
 0.00061035
 0.00061035
 0.00061035
 0.00061035
 0.00030518
 0.00030518
 0.00030518
 0.00030518
 0.00061035
 0.00061035
 0.00061035
 0.00030518
 0.00030518
 0.00030518
 0.00061035
 0.00061035
 0.00061035
 0.00061035
 0.00030518
 0.00030518
 0.00061035
 0.00061035
 0.00061035
 0.00061035
 0.00030518
 0.00030518
 0.00030518
 0.00061035
 0.00061035
 0.00091553
 0.00122070
 0.00122070
 0.00091553
 0.00061035
 0.00030518
 0.00030518
 0.00030518
 0.00030518
 0.00030518
 0.00030518
 0.00061035
 0.00061035
 0.00061035
 0.00030518
 0.00030518
 0.00000000
 0.00030518
 0.00030518
 0.00061035
 0.00061035
 0.00091553
 0.00091553
 0.00061035
 0.00030518
 0.00000000
-0.00030518
-0.00030518
-0.00030518
-0.00030518
 0.00000000
 0.00000000
-0.00030518
-0.00030518
-0.00030518
-0.00030518
 0.00000000
 0.00030518
 0.00030518
 0.00030518
 0.00000000
 0.00000000
 0.00000000
 0.00000000
-0.00030518
-0.00030518
-0.00030518
-0.00030518
 0.00000000
 0.00000000
-0.00030518
-0.00061035
-0.00061035
-0.00061035
-0.00061035
-0.00061035
-0.00061035
-0.00030518
-0.00030518
-0.00030518
-0.00061035
-0.00061035
-0.00091553
-0.00061035
-0.00061035
-0.00030518
-0.00030518
-0.00061035
-0.00061035
-0.00091553
-0.00091553
-0.00091553
-0.00091553
-0.00091553
-0.00091553
-0.00091553
-0.00091553
-0.00091553
-0.00091553
-0.00061035
-0.00061035
-0.00061035
-0.00091553
-0.00091553
-0.00122070
-0.00091553
-0.00061035
-0.00030518
-0.00061035
-0.00061035
-0.00091553
-0.00122070
-0.00122070
-0.00122070
-0.00122070
-0.00091553
-0.00091553
-0.00091553
-0.00061035
-0.00091553
-0.00091553
-0.00122070
-0.00152588
-0.00152588
-0.00122070
-0.00122070
-0.00091553
-0.00091553
-0.00091553
-0.00091553
-0.00122070
-0.00122070
-0.00091553
-0.00061035
-0.00030518
 0.00000000
-0.00030518
-0.00030518
-0.00030518
-0.00030518
-0.00030518
-0.00030518
-0.00061035
-0.00061035
-0.00091553
-0.00091553
-0.00091553
-0.00091553
-0.00061035
-0.00030518
 0.00000000
 0.00000000
-0.00030518
-0.00030518
-0.00030518
-0.00030518
-0.00030518
-0.00030518
-0.00030518
 0.00000000
 0.00000000
 0.00000000
-0.00030518
-0.00061035
-0.00061035
-0.00061035
-0.00030518
 0.00000000
 0.00000000
 0.00030518
 0.00030518
 0.00030518
 0.00061035
 0.00061035
 0.00061035
 0.00030518
 0.00030518
 0.00030518
 0.00030518
 0.00030518
 0.00030518
 0.00000000
 0.00000000
 0.00030518
 0.00030518
 0.00030518
 0.00030518
 0.00030518
 0.00030518
 0.00030518
 0.00030518
 0.00030518
-0.00030518
-0.00061035
-0.00061035
-0.00030518
 0.00000000
 0.00030518
 0.00030518
 0.00030518
 0.00000000
-0.00030518
 0.00000000
 0.00030518
 0.00061035
 0.00091553
 0.00061035
 0.00061035
 0.00061035
 0.00061035
 0.00061035
 0.00061035
 0.00061035
 0.00030518
 0.00061035
 0.00030518
 0.00030518
 0.00030518
 0.00000000
 0.00000000
 0.00000000
 0.00000000
 0.00000000
-0.00030518
-0.00030518
 0.00000000
 0.00000000
 0.00000000
 0.00000000
 0.00000000
 0.00000000
-0.00030518
-0.00030518
-0.00030518
-0.00061035
-0.00061035
-0.00061035
-0.00061035
-0.00061035
-0.00061035
-0.00061035
-0.00061035
-0.00061035
-0.00061035
-0.00030518
-0.00030518
-0.00030518
-0.00030518
-0.00030518
-0.00061035
-0.00061035
-0.00061035
-0.00061035
-0.00061035
-0.00061035
-0.00061035
-0.00091553
-0.00091553
-0.00091553
-0.00091553
-0.00091553
-0.00091553
-0.00091553
-0.00091553
-0.00091553
-0.00061035
-0.00061035
-0.00061035
-0.00061035
-0.00061035
-0.00061035
-0.00061035
-0.00061035
-0.00061035
-0.00030518
-0.00030518
-0.00030518
-0.00061035
-0.00091553
-0.00122070
-0.00122070
-0.00122070
-0.00091553
-0.00061035
-0.00030518
 0.00000000
 0.00000000
 0.00000000
-0.00030518
-0.00061035
-0.00091553
-0.00091553
-0.00091553
-0.00061035
-0.00061035
-0.00061035
-0.00061035
-0.00091553
-0.00122070
-0.00122070
-0.00122070
-0.00122070
-0.00091553
-0.00091553
-0.00091553
-0.00061035
-0.00030518
-0.00030518
-0.00061035
-0.00091553
-0.00091553
-0.00091553
-0.00091553
-0.00061035
-0.00030518
 0.00000000
 0.00030518
 0.00030518
 0.00000000
-0.00061035
-0.00061035
-0.00061035
-0.00061035
-0.00030518
-0.00030518
-0.00030518
-0.00061035
-0.00061035
-0.00061035
-0.00061035
-0.00030518
-0.00030518
 0.00000000
-0.00030518
-0.00030518
 0.00000000
 0.00000000
 0.00000000
 0.00000000
-0.00030518
-0.00030518
-0.00030518
-0.00030518
 0.00000000
 0.00030518
-0.00030518
-0.00152588
-0.00427246
-0.00671387
-0.00732422
-0.00579834
-0.00183105
 0.00213623
 0.00396729
 0.00274658
 0.00061035
 0.00000000
 0.00244141
 0.00701904
 0.00946045
 0.00732422
 0.00183105
-0.00335693
-0.00518799
-0.00335693
-0.00091553
 0.00030518
-0.00030518
-0.00061035
 0.00030518
 0.00122070
 0.00061035
-0.00091553
-0.00152588
-0.00061035
 0.00122070
 0.00213623
 0.00152588
 0.00030518
-0.00030518
 0.00030518
 0.00091553
 0.00091553
 0.00061035
 0.00030518
 0.00122070
 0.00183105
 0.00183105
 0.00152588
 0.00091553
 0.00091553
 0.00122070
 0.00152588
 0.00152588
 0.00122070
 0.00091553
 0.00061035
 0.00061035
 0.00091553
 0.00122070
 0.00122070
 0.00122070
 0.00061035
 0.00030518
 0.00061035
 0.00122070
 0.00122070
 0.00091553
 0.00061035
 0.00061035
 0.00091553
 0.00091553
 0.00030518
 0.00000000
 0.00000000
 0.00000000
 0.00000000
 0.00000000
-0.00030518
-0.00030518
 0.00030518
 0.00061035
 0.00061035
 0.00000000
-0.00061035
-0.00061035
-0.00061035
-0.00061035
-0.00091553
-0.00091553
-0.00091553
-0.00061035
-0.00030518
 0.00000000
-0.00030518
-0.00030518
-0.00061035
-0.00061035
-0.00061035
-0.00091553
-0.00091553
-0.00061035
-0.00030518
-0.00030518
-0.00030518
-0.00091553
-0.00091553
-0.00091553
-0.00061035
-0.00030518
-0.00030518
-0.00061035
-0.00061035
-0.00061035
-0.00091553
-0.00091553
-0.00122070
-0.00122070
-0.00122070
-0.00122070
-0.00091553
-0.00091553
-0.00091553
-0.00091553
-0.00091553
-0.00091553
-0.00091553
-0.00091553
-0.00091553
-0.00091553
-0.00061035
-0.00061035
-0.00061035
-0.00061035
-0.00091553
-0.00122070
-0.00122070
-0.00091553
-0.00091553
-0.00091553
-0.00061035
-0.00061035
-0.00030518
 0.00000000
 0.00000000
-0.00030518
-0.00061035
-0.00061035
-0.00061035
-0.00091553
-0.00091553
-0.00061035
-0.00030518
-0.00030518
 0.00000000
-0.00030518
-0.00030518
-0.00030518
-0.00030518
 0.00000000
-0.00030518
-0.00030518
-0.00061035
-0.00030518
 0.00000000
 0.00030518
 0.00030518
 0.00000000
 0.00000000
 0.00000000
 0.00000000
 0.00000000
 0.00030518
 0.00030518
 0.00030518
 0.00030518
 0.00030518
 0.00030518
 0.00030518
 0.00000000
 0.00000000
 0.00000000
 0.00030518
 0.00030518
 0.00061035
 0.00091553
 0.00091553
 0.00061035
 0.00030518
 0.00000000
-0.00030518
-0.00030518
 0.00000000
 0.00030518
 0.00061035
 0.00061035
 0.00030518
 0.00000000
 0.00000000
 0.00000000
 0.00000000
 0.00030518
 0.00030518
 0.00061035
 0.00061035
 0.00030518
 0.00030518
 0.00061035
 0.00061035
 0.00091553
 0.00091553
 0.00091553
 0.00061035
 0.00061035
 0.00061035
 0.00061035
 0.00061035
 0.00061035
 0.00030518
 0.00030518
 0.00030518
 0.00061035
 0.00061035
 0.00030518
 0.00030518
 0.00000000
 0.00000000
 0.00000000
 0.00030518
 0.00030518
 0.00061035
 0.00061035
 0.00030518
 0.00000000
 0.00000000
-0.00030518
-0.00030518
-0.00030518
-0.00030518
 0.00000000
 0.00000000
 0.00061035
 0.00091553
 0.00091553
 0.00091553
 0.00061035
 0.00030518
 0.00030518
 0.00030518
 0.00030518
 0.00030518
 0.00000000
 0.00000000
-0.00030518
-0.00030518
-0.00030518
-0.00030518
-0.00030518
-0.00030518
-0.00030518
 0.00000000
 0.00000000
 0.00000000
 0.00000000
 0.00000000
 0.00000000
 0.00000000
 0.00030518
 0.00030518
 0.00061035
 0.00061035
 0.00030518
 0.00030518
 0.00000000
-0.00030518
-0.00030518
-0.00030518
-0.00030518
 0.00000000
 0.00030518
 0.00030518
 0.00030518
 0.00030518
 0.00000000
 0.00000000
 0.00000000
 0.00000000
 0.00000000
 0.00000000
 0.00000000
 0.00000000
 0.00030518
 0.00030518
 0.00000000
 0.00000000
-0.00030518
-0.00061035
-0.00061035
-0.00030518
-0.00030518
 0.00000000
-0.00030518
-0.00030518
-0.00061035
-0.00030518
-0.00030518
 0.00000000
 0.00000000
 0.00000000
 0.00000000
 0.00000000
-0.00030518
-0.00030518
-0.00030518
-0.00030518
-0.00030518
-0.00030518
-0.00030518
-0.00030518
-0.00030518
-0.00030518
-0.00030518
-0.00061035
-0.00061035
-0.00061035
-0.00061035
-0.00030518
 0.00000000
 0.00030518
 0.00030518
 0.00000000
-0.00030518
-0.00061035
-0.00061035
-0.00061035
-0.00030518
-0.00030518
-0.00030518
-0.00061035
-0.00061035
-0.00091553
-0.00091553
-0.00091553
-0.00091553
-0.00091553
-0.00091553
-0.00061035
-0.00061035
-0.00061035
-0.00061035
-0.00061035
-0.00061035
-0.00061035
-0.00030518
-0.00030518
-0.00030518
-0.00061035
-0.00061035
-0.00061035
-0.00061035
-0.00061035
-0.00061035
-0.00061035
-0.00030518
-0.00030518
-0.00061035
-0.00061035
-0.00061035
-0.00030518
-0.00030518
-0.00030518
-0.00061035
-0.00061035
-0.00091553
-0.00061035
-0.00061035
-0.00030518
-0.00030518
 0.00000000
 0.00000000
-0.00030518
-0.00061035
-0.00091553
-0.00091553
-0.00061035
-0.00030518
-0.00030518
 0.00000000
 0.00000000
-0.00030518
-0.00061035
-0.00061035
-0.00091553
-0.00091553
-0.00091553
-0.00091553
-0.00091553
-0.00091553
-0.00091553
-0.00091553
-0.00122070
-0.00122070
-0.00122070
-0.00091553
-0.00061035
-0.00030518
-0.00030518
-0.00061035
-0.00091553
-0.00091553
-0.00122070
-0.00091553
-0.00091553
-0.00061035
-0.00030518
-0.00030518
-0.00030518
-0.00030518
-0.00061035
-0.00061035
-0.00091553
-0.00091553
-0.00091553
-0.00061035
-0.00030518
 0.00000000
 0.00000000
 0.00000000
-0.00030518
-0.00061035
-0.00061035
-0.00061035
-0.00091553
-0.00091553
-0.00091553
-0.00091553
-0.00122070
-0.00122070
-0.00122070
-0.00122070
-0.00091553
-0.00091553
-0.00061035
-0.00061035
-0.00091553
-0.00091553
-0.00091553
-0.00091553
-0.00061035
-0.00061035
-0.00091553
-0.00122070
-0.00122070
-0.00122070
-0.00091553
-0.00030518
 0.00000000
 0.00000000
-0.00030518
-0.00061035
-0.00061035
-0.00091553
-0.00091553
-0.00122070
-0.00122070
-0.00122070
-0.00122070
-0.00091553
-0.00091553
-0.00091553
-0.00091553
-0.00061035
-0.00061035
-0.00030518
 0.00000000
-0.00030518
-0.00030518
-0.00061035
-0.00061035
-0.00091553
-0.00091553
-0.00091553
-0.00061035
-0.00061035
-0.00061035
-0.00061035
-0.00030518
-0.00030518
-0.00030518
-0.00030518
-0.00030518
-0.00030518
-0.00030518
-0.00030518
-0.00030518
-0.00030518
-0.00030518
 0.00000000
 0.00000000
 0.00000000
 0.00000000
 0.00030518
 0.00061035
 0.00061035
 0.00091553
 0.00061035
 0.00061035
 0.00030518
 0.00030518
 0.00030518
 0.00030518
 0.00030518
 0.00030518
 0.00030518
 0.00061035
 0.00061035
 0.00030518
 0.00030518
 0.00000000
 0.00000000
 0.00000000
 0.00000000
 0.00000000
 0.00030518
 0.00030518
 0.00030518
 0.00000000
 0.00000000
 0.00000000
 0.00000000
 0.00030518
 0.00030518
 0.00030518
 0.00000000
 0.00000000
 0.00000000
 0.00030518
 0.00061035
 0.00061035
 0.00061035
 0.00030518
 0.00030518
 0.00030518
 0.00061035
 0.00061035
 0.00030518
 0.00000000
 0.00000000
-0.00030518
 0.00000000
 0.00000000
 0.00000000
 0.00030518
 0.00030518
 0.00030518
 0.00030518
 0.00030518
 0.00000000
 0.00000000
 0.00000000
 0.00000000
 0.00030518
 0.00061035
 0.00091553
 0.00091553
 0.00091553
 0.00061035
 0.00061035
 0.00061035
 0.00061035
 0.00091553
 0.00091553
 0.00091553
 0.00091553
 0.00091553
 0.00091553
 0.00061035
 0.00030518
 0.00030518
 0.00030518
 0.00030518
 0.00000000
 0.00000000
-0.00030518
-0.00030518
 0.00000000
 0.00000000
 0.00030518
 0.00000000
-0.00030518
-0.00061035
-0.00091553
-0.00091553
-0.00091553
-0.00061035
-0.00061035
-0.00061035
-0.00061035
-0.00061035
-0.00030518
 0.00000000
 0.00030518
 0.00061035
 0.00061035
 0.00061035
 0.00061035
 0.00091553
 0.00091553
 0.00091553
 0.00091553
 0.00091553
 0.00091553
 0.00061035
 0.00030518
 0.00030518
 0.00000000
 0.00000000
 0.00000000
 0.00000000
 0.00000000
-0.00030518
-0.00030518
-0.00061035
-0.00091553
-0.00122070
-0.00152588
-0.00152588
-0.00152588
-0.00122070
-0.00091553
-0.00061035
-0.00030518
-0.00030518
 0.00000000
 0.00000000
 0.00030518
 0.00030518
 0.00000000
-0.00030518
-0.00030518
-0.00030518
 0.00000000
 0.00000000
 0.00000000
 0.00000000
 0.00030518
 0.00030518
 0.00030518
 0.00000000
 0.00000000
-0.00030518
-0.00030518
-0.00030518
 0.00000000
-0.00030518
-0.00030518
-0.00030518
-0.00061035
-0.00061035
-0.00091553
-0.00091553
-0.00061035
 0.00000000
 0.00000000
 0.00000000
-0.00030518
-0.00061035
-0.00061035
-0.00030518
 0.00000000
 0.00030518
 0.00061035
 0.00061035
 0.00061035
 0.00030518
 0.00030518
 0.00000000
 0.00000000
 0.00000000
 0.00000000
 0.00000000
 0.00000000
 0.00000000
 0.00000000
 0.00030518
 0.00061035
 0.00061035
 0.00061035
 0.00061035
 0.00030518
 0.00030518
 0.00030518
 0.00061035
 0.00091553
 0.00122070
 0.00152588
 0.00122070
 0.00122070
 0.00091553
 0.00091553
 0.00091553
 0.00091553
 0.00122070
 0.00152588
 0.00183105
 0.00152588
 0.00122070
 0.00091553
 0.00061035
 0.00030518
 0.00030518
 0.00030518
 0.00030518
 0.00000000
 0.00000000
-0.00030518
-0.00061035
-0.00091553
-0.00091553
-0.00122070
-0.00122070
-0.00122070
-0.00122070
-0.00122070
-0.00122070
-0.00122070
-0.00122070
-0.00091553
-0.00091553
-0.00061035
-0.00030518
 0.00000000
 0.00030518
 0.00030518
 0.00061035
 0.00061035
 0.00061035
 0.00091553
 0.00091553
 0.00091553
 0.00122070
 0.00122070
 0.00122070
 0.00122070
 0.00091553
 0.00091553
 0.00061035
 0.00061035
 0.00030518
 0.00030518
 0.00000000
-0.00030518
-0.00030518
-0.00061035
-0.00061035
-0.00091553
-0.00122070
-0.00152588
-0.00152588
-0.00152588
-0.00122070
-0.00061035
 0.00000000
 0.00030518
 0.00030518
 0.00030518
 0.00030518
 0.00030518
 0.00061035
 0.00091553
 0.00122070
 0.00152588
 0.00183105
 0.00213623
 0.00213623
 0.00213623
 0.00213623
 0.00213623
 0.00213623
 0.00183105
 0.00152588
 0.00122070
 0.00091553
 0.00091553
 0.00061035
 0.00000000
-0.00061035
-0.00122070
-0.00183105
-0.00213623
-0.00244141
-0.00244141
-0.00274658
-0.00274658
-0.00335693
-0.00366211
-0.00396729
-0.00396729
-0.00396729
-0.00396729
-0.00396729
-0.00396729
-0.00396729
-0.00335693
-0.00274658
-0.00244141
-0.00213623
-0.00213623
-0.00183105
-0.00152588
-0.00122070
-0.00091553
-0.00091553
-0.00061035
-0.00061035
-0.00030518
 0.00000000
 0.00000000
 0.00030518
 0.00030518
 0.00030518
 0.00000000
-0.00030518
-0.00030518
-0.00061035
-0.00030518
-0.00030518
 0.00000000
 0.00000000
 0.00000000
 0.00030518
 0.00030518
 0.00030518
 0.00061035
 0.00061035
 0.00030518
 0.00000000
 0.00000000
 0.00000000
 0.00000000
 0.00030518
 0.00061035
 0.00061035
 0.00061035
 0.00030518
 0.00030518
 0.00030518
 0.00030518
 0.00000000
 0.00000000
 0.00000000
-0.00030518
-0.00030518
-0.00061035
-0.00091553
-0.00122070
-0.00152588
-0.00152588
-0.00152588
-0.00152588
-0.00152588
-0.00183105
-0.00213623
-0.00244141
-0.00305176
-0.00305176
-0.00274658
-0.00244141
-0.00183105
-0.00152588
-0.00183105
-0.00183105
-0.00213623
-0.00213623
-0.00183105
-0.00152588
-0.00122070
-0.00091553
-0.00061035
-0.00061035
-0.00061035
-0.00061035
-0.00030518
-0.00030518
-0.00030518
-0.00030518
-0.00061035
-0.00061035
-0.00061035
-0.00061035
-0.00061035
-0.00061035
-0.00091553
-0.00091553
-0.00091553
-0.00091553
-0.00091553
-0.00091553
-0.00061035
-0.00030518
 0.00000000
 0.00030518
 0.00061035
 0.00091553
 0.00091553
 0.00122070
 0.00183105
 0.00244141
 0.00274658
 0.00335693
 0.00366211
 0.00366211
 0.00396729
 0.00396729
 0.00427246
 0.00427246
 0.00396729
 0.00396729
 0.00396729
 0.00366211
 0.00366211
 0.00305176
 0.00244141
 0.00183105
 0.00122070
 0.00091553
 0.00061035
 0.00000000
-0.00061035
-0.00091553
-0.00122070
-0.00183105
-0.00213623
-0.00244141
-0.00305176
-0.00335693
-0.00366211
-0.00366211
-0.00366211
-0.00335693
-0.00335693
-0.00305176
-0.00305176
-0.00305176
-0.00274658
-0.00213623
-0.00152588
-0.00091553
-0.00030518
 0.00000000
 0.00030518
 0.00061035
 0.00122070
 0.00152588
 0.00152588
 0.00152588
 0.00122070
 0.00122070
 0.00122070
 0.00152588
 0.00152588
 0.00152588
 0.00152588
 0.00091553
 0.00061035
 0.00030518
 0.00030518
 0.00061035
 0.00061035
 0.00030518
-0.00030518
-0.00061035
-0.00061035
-0.00061035
-0.00061035
-0.00061035
-0.00030518
-0.00030518
-0.00030518
 0.00000000
 0.00000000
 0.00000000
 0.00030518
 0.00030518
 0.00030518
-0.00030518
-0.00061035
-0.00030518
 0.00000000
 0.00061035
 0.00091553
 0.00122070
 0.00122070
 0.00091553
 0.00091553
 0.00122070
 0.00122070
 0.00122070
 0.00091553
 0.00091553
 0.00091553
 0.00061035
 0.00061035
 0.00061035
 0.00091553
 0.00061035
 0.00030518
 0.00000000
 0.00000000
-0.00030518
-0.00030518
-0.00061035
-0.00061035
-0.00061035
-0.00061035
-0.00061035
-0.00091553
-0.00152588
-0.00183105
-0.00213623
-0.00213623
-0.00244141
-0.00244141
-0.00274658
-0.00274658
-0.00274658
-0.00274658
-0.00244141
-0.00244141
-0.00213623
-0.00183105
-0.00152588
-0.00122070
-0.00122070
-0.00061035
 0.00000000
 0.00061035
 0.00091553
 0.00122070
 0.00091553
 0.00091553
 0.00091553
 0.00091553
 0.00122070
 0.00152588
 0.00152588
 0.00183105
 0.00183105
 0.00152588
 0.00122070
 0.00061035
 0.00000000
-0.00061035
-0.00122070
-0.00152588
-0.00183105
-0.00213623
-0.00213623
-0.00244141
-0.00244141
-0.00244141
-0.00244141
-0.00213623
-0.00213623
-0.00183105
-0.00152588
-0.00091553
-0.00061035
 0.00000000
 0.00030518
 0.00091553
 0.00152588
 0.00213623
 0.00244141
 0.00244141
 0.00274658
 0.00274658
 0.00305176
 0.00305176
 0.00305176
 0.00274658
 0.00213623
 0.00152588
 0.00091553
 0.00000000
-0.00030518
-0.00091553
-0.00122070
-0.00183105
-0.00244141
-0.00305176
-0.00366211
-0.00396729
-0.00457764
-0.00457764
-0.00457764
-0.00427246
-0.00396729
-0.00366211
-0.00335693
-0.00305176
-0.00274658
-0.00213623
-0.00122070
-0.00030518
 0.00030518
 0.00122070
 0.00183105
 0.00213623
 0.00244141
 0.00244141
 0.00244141
 0.00274658
 0.00274658
 0.00305176
 0.00274658
 0.00213623
 0.00152588
 0.00061035
 0.00000000
-0.00030518
-0.00091553
-0.00152588
-0.00183105
-0.00244141
-0.00274658
-0.00305176
-0.00335693
-0.00366211
-0.00396729
-0.00396729
-0.00366211
-0.00335693
-0.00244141
-0.00183105
-0.00061035
 0.00030518
 0.00091553
 0.00122070
 0.00152588
 0.00213623
 0.00274658
 0.00335693
 0.00396729
 0.00457764
 0.00488281
 0.00488281
 0.00457764
 0.00427246
 0.00366211
 0.00305176
 0.00274658
 0.00213623
 0.00183105
 0.00122070
 0.00061035
-0.00030518
-0.00122070
-0.00213623
-0.00274658
-0.00335693
-0.00366211
-0.00396729
-0.00427246
-0.00457764
-0.00457764
-0.00457764
-0.00427246
-0.00366211
-0.00305176
-0.00244141
-0.00183105
-0.00091553
 0.00000000
 0.00091553
 0.00152588
 0.00213623
 0.00274658
 0.00305176
 0.00335693
 0.00335693
 0.00366211
 0.00366211
 0.00366211
 0.00396729
 0.00396729
 0.00366211
 0.00305176
 0.00213623
 0.00122070
 0.00061035
 0.00030518
 0.00000000
-0.00061035
-0.00122070
-0.00183105
-0.00244141
-0.00274658
-0.00305176
-0.00335693
-0.00366211
-0.00366211
-0.00335693
-0.00274658
-0.00213623
-0.00152588
-0.00091553
-0.00061035
 0.00000000
 0.00061035
 0.00122070
 0.00183105
 0.00244141
 0.00274658
 0.00305176
 0.00335693
 0.00366211
 0.00396729
 0.00427246
 0.00396729
 0.00366211
 0.00274658
 0.00213623
 0.00213623
 0.00183105
 0.00183105
 0.00122070
 0.00030518
-0.00061035
-0.00122070
-0.00183105
-0.00213623
-0.00244141
-0.00274658
-0.00305176
-0.00366211
-0.00396729
-0.00396729
-0.00396729
-0.00366211
-0.00305176
-0.00274658
-0.00244141
-0.00213623
-0.00183105
-0.00122070
-0.00091553
-0.00061035
-0.00061035
-0.00030518
 0.00000000
 0.00030518
 0.00091553
 0.00091553
 0.00091553
 0.00091553
 0.00061035
 0.00000000
-0.00030518
-0.00061035
-0.00061035
-0.00061035
-0.00061035
-0.00061035
-0.00091553
-0.00152588
-0.00152588
-0.00183105
-0.00152588
-0.00152588
-0.00152588
-0.00152588
-0.00122070
-0.00091553
-0.00061035
 0.00000000
 0.00030518
 0.00091553
 0.00122070
 0.00152588
 0.00213623
 0.00274658
 0.00305176
 0.00335693
 0.00335693
 0.00335693
 0.00335693
 0.00335693
 0.00335693
 0.00335693
 0.00335693
 0.00305176
 0.00274658
 0.00183105
 0.00122070
 0.00061035
 0.00030518
 0.00000000
-0.00030518
-0.00061035
-0.00061035
-0.00061035
-0.00061035
-0.00061035
-0.00061035
-0.00091553
-0.00091553
-0.00091553
-0.00091553
-0.00061035
-0.00030518
 0.00000000
 0.00030518
 0.00061035
 0.00061035
 0.00061035
 0.00061035
 0.00061035
 0.00030518
 0.00000000
 0.00000000
-0.00030518
-0.00030518
-0.00030518
-0.00061035
-0.00091553
-0.00152588
-0.00213623
-0.00244141
-0.00274658
-0.00274658
-0.00274658
-0.00244141
-0.00244141
-0.00274658
-0.00305176
-0.00305176
-0.00274658
-0.00213623
-0.00122070
-0.00061035
-0.00030518
 0.00000000
 0.00030518
 0.00061035
 0.00091553
 0.00152588
 0.00213623
 0.00305176
 0.00366211
 0.00427246
 0.00457764
 0.00457764
 0.00457764
 0.00427246
 0.00427246
 0.00396729
 0.00396729
 0.00366211
 0.00335693
 0.00305176
 0.00274658
 0.00274658
 0.00244141
 0.00213623
 0.00183105
 0.00152588
 0.00122070
 0.00091553
 0.00061035
 0.00061035
 0.00030518
 0.00061035
 0.00061035
 0.00061035
 0.00061035
 0.00061035
 0.00061035
 0.00030518
 0.00030518
 0.00000000
 0.00000000
 0.00000000
-0.00030518
-0.00091553
-0.00152588
-0.00183105
-0.00213623
-0.00213623
-0.00183105
-0.00213623
-0.00274658
-0.00305176
-0.00366211
-0.00396729
-0.00427246
-0.00427246
-0.00427246
-0.00427246
-0.00427246
-0.00427246
-0.00427246
-0.00427246
-0.00396729
-0.00396729
-0.00366211
-0.00335693
-0.00274658
-0.00213623
-0.00152588
-0.00091553
-0.00061035
-0.00030518
 0.00030518
 0.00061035
 0.00091553
 0.00122070
 0.00152588
 0.00152588
 0.00152588
 0.00152588
 0.00152588
 0.00152588
 0.00152588
 0.00122070
 0.00091553
 0.00091553
 0.00061035
 0.00061035
 0.00030518
 0.00000000
 0.00000000
-0.00030518
-0.00061035
-0.00122070
-0.00152588
-0.00183105
-0.00183105
-0.00183105
-0.00183105
-0.00183105
-0.00213623
-0.00213623
-0.00183105
-0.00183105
-0.00183105
-0.00152588
-0.00152588
-0.00122070
-0.00122070
-0.00122070
-0.00152588
-0.00152588
-0.00152588
-0.00152588
-0.00152588
-0.00152588
-0.00152588
-0.00152588
-0.00152588
-0.00152588
-0.00183105
-0.00213623
-0.00213623
-0.00213623
-0.00213623
-0.00213623
-0.00244141
-0.00244141
-0.00274658
-0.00305176
-0.00305176
-0.00274658
-0.00274658
-0.00274658
-0.00244141
-0.00244141
-0.00213623
-0.00183105
-0.00152588
-0.00152588
-0.00122070
-0.00122070
-0.00122070
-0.00152588
-0.00122070
-0.00091553
-0.00061035
-0.00030518
 0.00000000
 0.00030518
 0.00030518
 0.00030518
 0.00030518
 0.00000000
 0.00000000
 0.00000000
-0.00030518
-0.00061035
-0.00061035
-0.00061035
-0.00061035
-0.00061035
-0.00091553
-0.00091553
-0.00122070
-0.00122070
-0.00122070
-0.00122070
-0.00122070
-0.00152588
-0.00152588
-0.00152588
-0.00152588
-0.00122070
-0.00091553
-0.00030518
 0.00000000
 0.00061035
 0.00122070
 0.00152588
 0.00183105
 0.00183105
 0.00183105
 0.00183105
 0.00213623
 0.00244141
 0.00305176
 0.00335693
 0.00366211
 0.00366211
 0.00335693
 0.00305176
 0.00305176
 0.00305176
 0.00335693
 0.00335693
 0.00335693
 0.00305176
 0.00274658
 0.00213623
 0.00183105
 0.00152588
 0.00122070
 0.00061035
 0.00030518
 0.00030518
 0.00000000
 0.00000000
 0.00000000
-0.00030518
-0.00061035
-0.00091553
-0.00152588
-0.00152588
-0.00152588
-0.00091553
-0.00061035
-0.00030518
-0.00061035
-0.00091553
-0.00091553
-0.00091553
-0.00061035
-0.00030518
-0.00030518
-0.00030518
-0.00030518
-0.00030518
 0.00000000
 0.00030518
 0.00030518
 0.00030518
 0.00030518
 0.00030518
 0.00030518
 0.00030518
 0.00061035
 0.00091553
 0.00091553
 0.00091553
 0.00091553
 0.00061035
 0.00061035
 0.00061035
 0.00061035
 0.00061035
 0.00061035
 0.00091553
 0.00122070
 0.00152588
 0.00152588
 0.00152588
 0.00152588
 0.00152588
 0.00152588
 0.00152588
 0.00183105
 0.00213623
 0.00244141
 0.00244141
 0.00244141
 0.00244141
 0.00244141
 0.00244141
 0.00274658
 0.00274658
 0.00305176
 0.00305176
 0.00274658
 0.00244141
 0.00213623
 0.00213623
 0.00213623
 0.00183105
 0.00183105
 0.00152588
 0.00122070
 0.00122070
 0.00091553
 0.00061035
 0.00030518
 0.00000000
-0.00030518
-0.00061035
-0.00091553
-0.00122070
-0.00122070
-0.00152588
-0.00183105
-0.00213623
-0.00244141
-0.00274658
-0.00274658
-0.00244141
-0.00244141
-0.00274658
-0.00305176
-0.00335693
-0.00366211
-0.00366211
-0.00366211
-0.00366211
-0.00366211
-0.00366211
-0.00396729
-0.00427246
-0.00427246
-0.00457764
-0.00427246
-0.00396729
-0.00396729
-0.00366211
-0.00335693
-0.00335693
-0.00335693
-0.00335693
-0.00335693
-0.00366211
-0.00366211
-0.00335693
-0.00335693
-0.00305176
-0.00274658
-0.00244141
-0.00213623
-0.00213623
-0.00183105
-0.00183105
-0.00152588
-0.00122070
-0.00091553
-0.00030518
 0.00030518
 0.00061035
 0.00091553
 0.00091553
 0.00122070
 0.00152588
 0.00183105
 0.00213623
 0.00244141
 0.00244141
 0.00244141
 0.00244141
 0.00244141
 0.00213623
 0.00183105
 0.00183105
 0.00152588
 0.00152588
 0.00152588
 0.00152588
 0.00122070
 0.00122070
 0.00122070
 0.00152588
 0.00152588
 0.00152588
 0.00122070
 0.00091553
 0.00061035
 0.00061035
 0.00091553
 0.00091553
 0.00061035
 0.00061035
 0.00030518
 0.00030518
 0.00030518
 0.00030518
 0.00061035
 0.00061035
 0.00061035
 0.00030518
 0.00000000
-0.00030518
 0.00000000
 0.00000000
 0.00000000
-0.00030518
-0.00091553
-0.00122070
-0.00122070
-0.00122070
-0.00152588
-0.00152588
-0.00213623
-0.00244141
-0.00274658
-0.00274658
-0.00274658
-0.00274658
-0.00305176
-0.00335693
-0.00366211
-0.00366211
-0.00335693
-0.00274658
-0.00244141
-0.00244141
-0.00213623
-0.00183105
-0.00122070
-0.00061035
 0.00000000
 0.00091553
 0.00152588
 0.00183105
 0.00213623
 0.00213623
 0.00274658
 0.00305176
 0.00366211
 0.00366211
 0.00396729
 0.00396729
 0.00396729
 0.00366211
 0.00366211
 0.00366211
 0.00366211
 0.00335693
 0.00305176
 0.00274658
 0.00244141
 0.00244141
 0.00213623
 0.00183105
 0.00152588
 0.00122070
 0.00122070
 0.00122070
 0.00122070
 0.00122070
 0.00152588
 0.00183105
 0.00213623
 0.00213623
 0.00244141
 0.00274658
 0.00305176
 0.00366211
 0.00366211
 0.00396729
 0.00396729
 0.00396729
 0.00427246
 0.00396729
 0.00366211
 0.00335693
 0.00305176
 0.00274658
 0.00274658
 0.00274658
 0.00244141
 0.00183105
 0.00122070
 0.00061035
 0.00000000
-0.00061035
-0.00122070
-0.00183105
-0.00274658
-0.00335693
-0.00366211
-0.00427246
-0.00457764
-0.00488281
-0.00488281
-0.00488281
-0.00488281
-0.00457764
-0.00457764
-0.00427246
-0.00396729
-0.00366211
-0.00335693
-0.00335693
-0.00335693
-0.00305176
-0.00274658
-0.00213623
-0.00183105
-0.00152588
-0.00152588
-0.00152588
-0.00152588
-0.00183105
-0.00183105
-0.00183105
-0.00213623
-0.00213623
-0.00213623
-0.00244141
-0.00244141
-0.00274658
-0.00274658
-0.00305176
-0.00335693
-0.00335693
-0.00335693
-0.00305176
-0.00244141
-0.00183105
-0.00122070
-0.00061035
 0.00000000
 0.00030518
 0.00091553
 0.00122070
 0.00183105
 0.00213623
 0.00274658
 0.00305176
 0.00335693
 0.00366211
 0.00396729
 0.00427246
 0.00457764
 0.00488281
 0.00457764
 0.00427246
 0.00396729
 0.00366211
 0.00335693
 0.00305176
 0.00244141
 0.00183105
 0.00091553
 0.00030518
-0.00030518
-0.00061035
-0.00091553
-0.00122070
-0.00122070
-0.00152588
-0.00183105
-0.00213623
-0.00213623
-0.00183105
-0.00152588
-0.00152588
-0.00122070
-0.00122070
-0.00091553
-0.00061035
-0.00030518
 0.00000000
 0.00000000
 0.00000000
 0.00030518
 0.00030518
 0.00061035
 0.00061035
 0.00061035
 0.00030518
 0.00000000
-0.00030518
-0.00091553
-0.00122070
-0.00152588
-0.00213623
-0.00274658
-0.00335693
-0.00427246
-0.00488281
-0.00518799
-0.00518799
-0.00518799
-0.00549316
-0.00579834
-0.00610352
-0.00610352
-0.00549316
-0.00488281
-0.00427246
-0.00366211
-0.00305176
-0.00244141
-0.00183105
-0.00122070
-0.00030518
 0.00061035
 0.00183105
 0.00244141
 0.00305176
 0.00366211
 0.00396729
 0.00457764
 0.00488281
 0.00518799
 0.00518799
 0.00518799
 0.00488281
 0.00457764
 0.00427246
 0.00396729
 0.00335693
 0.00274658
 0.00213623
 0.00183105
 0.00152588
 0.00091553
 0.00030518
-0.00030518
-0.00061035
-0.00091553
-0.00122070
-0.00152588
-0.00152588
-0.00152588
-0.00122070
-0.00122070
-0.00122070
-0.00122070
-0.00122070
-0.00091553
-0.00030518
 0.00000000
 0.00030518
 0.00061035
 0.00091553
 0.00122070
 0.00152588
 0.00152588
 0.00152588
 0.00122070
 0.00061035
 0.00030518
 0.00000000
-0.00030518
-0.00061035
-0.00061035
-0.00091553
-0.00152588
-0.00213623
-0.00274658
-0.00305176
-0.00305176
-0.00305176
-0.00305176
-0.00335693
-0.00366211
-0.00396729
-0.00396729
-0.00366211
-0.00366211
-0.00335693
-0.00335693
-0.00305176
-0.00244141
-0.00213623
-0.00152588
-0.00122070
-0.00091553
-0.00061035
-0.00030518
 0.00000000
 0.00030518
 0.00061035
 0.00091553
 0.00122070
 0.00122070
 0.00122070
 0.00091553
 0.00061035
 0.00061035
 0.00061035
 0.00061035
 0.00061035
 0.00030518
 0.00030518
 0.00000000
 0.00000000
-0.00030518
-0.00030518
-0.00091553
-0.00091553
-0.00122070
-0.00091553
-0.00061035
 0.00000000
 0.00030518
 0.00061035
 0.00091553
 0.00122070
 0.00152588
 0.00183105
 0.00213623
 0.00213623
 0.00213623
 0.00213623
 0.00213623
 0.00213623
 0.00183105
 0.00152588
 0.00122070
 0.00122070
 0.00122070
 0.00122070
 0.00091553
 0.00061035
 0.00030518
 0.00000000
-0.00061035
-0.00091553
-0.00122070
-0.00122070
-0.00152588
-0.00152588
-0.00152588
-0.00152588
-0.00152588
-0.00152588
-0.00152588
-0.00152588
-0.00122070
-0.00091553
 0.00000000
 0.00061035
 0.00122070
 0.00152588
 0.00152588
 0.00152588
 0.00122070
 0.00122070
 0.00091553
 0.00091553
 0.00091553
 0.00122070
 0.00122070
 0.00122070
 0.00091553
 0.00030518
 0.00000000
-0.00061035
-0.00091553
-0.00091553
-0.00091553
-0.00061035
-0.00091553
-0.00122070
-0.00152588
-0.00183105
-0.00183105
-0.00213623
-0.00213623
-0.00244141
-0.00213623
-0.00213623
-0.00183105
-0.00183105
-0.00183105
-0.00183105
-0.00183105
-0.00183105
-0.00152588
-0.00152588
-0.00152588
-0.00122070
-0.00122070
-0.00122070
-0.00091553
-0.00091553
-0.00091553
-0.00091553
-0.00061035
-0.00030518
 0.00000000
 0.00030518
 0.00030518
 0.00030518
 0.00000000
-0.00030518
-0.00030518
-0.00030518
-0.00030518
 0.00000000
 0.00030518
 0.00091553
 0.00091553
 0.00091553
 0.00061035
 0.00030518
 0.00030518
 0.00061035
 0.00091553
 0.00122070
 0.00122070
 0.00091553
 0.00061035
 0.00030518
 0.00030518
 0.00000000
-0.00030518
-0.00061035
-0.00061035
-0.00030518
 0.00000000
 0.00030518
 0.00030518
 0.00030518
 0.00030518
 0.00030518
 0.00030518
 0.00030518
 0.00030518
 0.00061035
 0.00091553
 0.00122070
 0.00091553
 0.00061035
 0.00061035
 0.00061035
 0.00091553
 0.00091553
 0.00091553
 0.00091553
 0.00091553
 0.00091553
 0.00091553
 0.00091553
 0.00030518
-0.00061035
-0.00122070
-0.00152588
-0.00183105
-0.00183105
-0.00183105
-0.00183105
-0.00213623
-0.00244141
-0.00274658
-0.00305176
-0.00305176
-0.00274658
-0.00244141
-0.00213623
-0.00183105
-0.00152588
-0.00152588
-0.00152588
-0.00122070
-0.00122070
-0.00061035
 0.00000000
 0.00061035
 0.00122070
 0.00152588
 0.00152588
 0.00152588
 0.00183105
 0.00183105
 0.00183105
 0.00213623
 0.00213623
 0.00213623
 0.00213623
 0.00213623
 0.00183105
 0.00152588
 0.00122070
 0.00091553
 0.00061035
 0.00030518
 0.00000000
-0.00030518
-0.00030518
-0.00030518
-0.00030518
 0.00000000
 0.00000000
 0.00030518
 0.00030518
 0.00000000
 0.00000000
 0.00030518
 0.00030518
 0.00061035
 0.00091553
 0.00122070
 0.00152588
 0.00183105
 0.00213623
 0.00244141
 0.00274658
 0.00274658
 0.00305176
 0.00274658
 0.00274658
 0.00244141
 0.00213623
 0.00213623
 0.00152588
 0.00122070
 0.00061035
 0.00030518
 0.00000000
-0.00030518
-0.00091553
-0.00152588
-0.00183105
-0.00213623
-0.00244141
-0.00244141
-0.00244141
-0.00274658
-0.00274658
-0.00274658
-0.00244141
-0.00213623
-0.00183105
-0.00152588
-0.00152588
-0.00122070
-0.00091553
-0.00030518
 0.00030518
 0.00091553
 0.00122070
 0.00122070
 0.00091553
 0.00061035
 0.00030518
 0.00030518
 0.00030518
 0.00061035
 0.00030518
 0.00000000
-0.00030518
-0.00061035
-0.00122070
-0.00122070
-0.00152588
-0.00183105
-0.00213623
-0.00244141
-0.00274658
-0.00274658
-0.00274658
-0.00305176
-0.00335693
-0.00366211
-0.00366211
-0.00366211
-0.00305176
-0.00244141
-0.00183105
-0.00152588
-0.00091553
-0.00061035
 0.00000000
 0.00030518
 0.00091553
 0.00122070
 0.00152588
 0.00183105
 0.00213623
 0.00244141
 0.00244141
 0.00244141
 0.00244141
 0.00244141
 0.00244141
 0.00244141
 0.00244141
 0.00213623
 0.00183105
 0.00152588
 0.00091553
 0.00030518
 0.00000000
-0.00061035
-0.00091553
-0.00152588
-0.00183105
-0.00213623
-0.00183105
-0.00183105
-0.00183105
-0.00183105
-0.00183105
-0.00152588
-0.00091553
-0.00061035
-0.00030518
 0.00000000
 0.00030518
 0.00061035
 0.00091553
 0.00091553
 0.00091553
 0.00122070
 0.00183105
 0.00244141
 0.00274658
 0.00274658
 0.00274658
 0.00244141
 0.00183105
 0.00152588
 0.00122070
 0.00122070
 0.00122070
 0.00122070
 0.00091553
 0.00030518
-0.00030518
-0.00091553
-0.00122070
-0.00122070
-0.00152588
-0.00152588
-0.00122070
-0.00122070
-0.00122070
-0.00122070
-0.00091553
-0.00091553
-0.00122070
-0.00122070
-0.00122070
-0.00091553
-0.00061035
-0.00030518
-0.00030518
-0.00030518
-0.00030518
-0.00030518
-0.00030518
 0.00000000
 0.00000000
 0.00000000
 0.00030518
 0.00030518
 0.00030518
 0.00030518
 0.00000000
 0.00000000
-0.00030518
-0.00061035
-0.00091553
-0.00122070
-0.00122070
-0.00091553
-0.00061035
-0.00061035
-0.00091553
-0.00122070
-0.00122070
-0.00122070
-0.00091553
-0.00061035
-0.00030518
 0.00000000
 0.00000000
 0.00030518
 0.00061035
 0.00091553
 0.00122070
 0.00152588
 0.00152588
 0.00152588
 0.00152588
 0.00183105
 0.00213623
 0.00244141
 0.00274658
 0.00274658
 0.00244141
 0.00213623
 0.00183105
 0.00152588
 0.00122070
 0.00122070
 0.00122070
 0.00091553
 0.00061035
 0.00030518
-0.00030518
-0.00091553
-0.00122070
-0.00122070
-0.00122070
-0.00091553
-0.00091553
-0.00091553
-0.00091553
-0.00091553
-0.00091553
-0.00091553
-0.00091553
-0.00061035
-0.00061035
-0.00030518
-0.00030518
-0.00030518
-0.00030518
-0.00030518
-0.00030518
 0.00000000
 0.00000000
 0.00030518
 0.00061035
 0.00030518
 0.00000000
-0.00061035
-0.00091553
-0.00091553
-0.00091553
-0.00091553
-0.00122070
-0.00152588
-0.00213623
-0.00274658
-0.00305176
-0.00305176
-0.00305176
-0.00305176
-0.00305176
-0.00335693
-0.00366211
-0.00366211
-0.00335693
-0.00305176
-0.00305176
-0.00274658
-0.00274658
-0.00244141
-0.00244141
-0.00183105
-0.00152588
-0.00091553
-0.00061035
-0.00030518
 0.00000000
-0.00030518
-0.00061035
-0.00091553
-0.00122070
-0.00122070
-0.00122070
-0.00091553
-0.00061035
-0.00061035
-0.00091553
-0.00122070
-0.00152588
-0.00183105
-0.00183105
-0.00152588
-0.00122070
-0.00091553
-0.00091553
-0.00122070
-0.00152588
-0.00152588
-0.00122070
-0.00091553
-0.00061035
-0.00030518
-0.00030518
-0.00030518
 0.00030518
 0.00091553
 0.00152588
 0.00183105
 0.00152588
 0.00122070
 0.00122070
 0.00122070
 0.00152588
 0.00152588
 0.00183105
 0.00183105
 0.00213623
 0.00183105
 0.00152588
 0.00122070
 0.00122070
 0.00122070
 0.00122070
 0.00091553
 0.00061035
 0.00061035
 0.00030518
 0.00030518
 0.00030518
 0.00000000
 0.00000000
 0.00000000
 0.00000000
 0.00030518
 0.00030518
 0.00000000
-0.00030518
-0.00030518
-0.00030518
 0.00000000
 0.00000000
 0.00000000
 0.00000000
 0.00000000
 0.00000000
-0.00030518
-0.00030518
-0.00061035
-0.00122070
-0.00122070
-0.00152588
-0.00152588
-0.00152588
-0.00152588
-0.00152588
-0.00152588
-0.00152588
-0.00152588
-0.00152588
-0.00152588
-0.00152588
-0.00152588
-0.00152588
-0.00152588
-0.00122070
-0.00122070
-0.00091553
-0.00061035
-0.00030518
 0.00000000
 0.00030518
 0.00061035
 0.00091553
 0.00122070
 0.00122070
 0.00122070
 0.00122070
 0.00122070
 0.00122070
 0.00122070
 0.00152588
 0.00152588
 0.00152588
 0.00152588
 0.00152588
 0.00152588
 0.00152588
 0.00122070
 0.00091553
 0.00091553
 0.00122070
 0.00152588
 0.00183105
 0.00213623
 0.00244141
 0.00244141
 0.00213623
 0.00183105
 0.00183105
 0.00183105
 0.00213623
 0.00244141
 0.00274658
 0.00305176
 0.00335693
 0.00396729
 0.00396729
 0.00396729
 0.00366211
 0.00366211
 0.00335693
 0.00335693
 0.00305176
 0.00244141
 0.00183105
 0.00122070
 0.00061035
 0.00030518
-0.00030518
-0.00061035
-0.00061035
-0.00061035
-0.00061035
-0.00091553
-0.00152588
-0.00213623
-0.00274658
-0.00305176
-0.00335693
-0.00366211
-0.00366211
-0.00366211
-0.00366211
-0.00335693
-0.00305176
-0.00274658
-0.00244141
-0.00244141
-0.00244141
-0.00213623
-0.00213623
-0.00152588
-0.00122070
-0.00091553
-0.00091553
-0.00122070
-0.00152588
-0.00152588
-0.00122070
-0.00091553
-0.00091553
-0.00122070
-0.00152588
-0.00183105
-0.00213623
-0.00244141
-0.00274658
-0.00274658
-0.00305176
-0.00335693
-0.00366211
-0.00366211
-0.00396729
-0.00396729
-0.00396729
-0.00396729
-0.00396729
-0.00396729
-0.00366211
-0.00305176
-0.00274658
-0.00244141
-0.00213623
-0.00152588
-0.00061035
 0.00000000
 0.00091553
 0.00122070
 0.00152588
 0.00183105
 0.00244141
 0.00274658
 0.00335693
 0.00366211
 0.00366211
 0.00366211
 0.00335693
 0.00305176
 0.00305176
 0.00274658
 0.00274658
 0.00244141
 0.00183105
 0.00122070
 0.00061035
 0.00030518
 0.00000000
-0.00030518
-0.00061035
-0.00122070
-0.00183105
-0.00213623
-0.00213623
-0.00213623
-0.00213623
-0.00183105
-0.00183105
-0.00183105
-0.00183105
-0.00183105
-0.00183105
-0.00183105
-0.00152588
-0.00122070
-0.00091553
-0.00030518
 0.00000000
 0.00030518
 0.00091553
 0.00122070
 0.00122070
 0.00122070
 0.00122070
 0.00091553
 0.00091553
 0.00091553
 0.00061035
 0.00030518
 0.00000000
-0.00030518
-0.00091553
-0.00122070
-0.00152588
-0.00152588
-0.00183105
-0.00213623
-0.00244141
-0.00274658
-0.00305176
-0.00274658
-0.00244141
-0.00244141
-0.00213623
-0.00183105
-0.00152588
-0.00122070
-0.00061035
 0.00000000
 0.00030518
 0.00091553
 0.00122070
 0.00152588
 0.00152588
 0.00183105
 0.00213623
 0.00213623
 0.00213623
 0.00244141
 0.00274658
 0.00305176
 0.00335693
 0.00335693
 0.00305176
 0.00274658
 0.00213623
 0.00213623
 0.00213623
 0.00213623
 0.00213623
 0.00213623
 0.00183105
 0.00183105
 0.00152588
 0.00152588
 0.00122070
 0.00091553
 0.00061035
 0.00030518
 0.00030518
 0.00030518
 0.00030518
 0.00061035
 0.00061035
 0.00061035
 0.00061035
 0.00091553
 0.00091553
 0.00091553
 0.00091553
 0.00091553
 0.00061035
 0.00030518
 0.00000000
-0.00030518
-0.00061035
-0.00091553
-0.00091553
-0.00091553
-0.00122070
-0.00152588
-0.00183105
-0.00183105
-0.00213623
-0.00213623
-0.00213623
-0.00244141
-0.00213623
-0.00183105
-0.00152588
-0.00152588
-0.00152588
-0.00183105
-0.00152588
-0.00152588
-0.00122070
-0.00091553
-0.00061035
 0.00000000
 0.00061035
 0.00091553
 0.00122070
 0.00122070
 0.00152588
 0.00152588
 0.00152588
 0.00152588
 0.00183105
 0.00213623
 0.00244141
 0.00244141
 0.00213623
 0.00183105
 0.00152588
 0.00091553
 0.00061035
 0.00030518
 0.00030518
 0.00030518
 0.00030518
 0.00030518
 0.00000000
-0.00030518
-0.00061035
-0.00061035
-0.00030518
-0.00030518
-0.00030518
-0.00030518
 0.00000000
 0.00000000
 0.00000000
-0.00030518
-0.00030518
-0.00030518
 0.00000000
 0.00000000
 0.00030518
 0.00030518
 0.00030518
 0.00000000
 0.00000000
-0.00030518
-0.00030518
-0.00030518
-0.00030518
-0.00030518
-0.00030518
-0.00061035
-0.00091553
-0.00122070
-0.00152588
-0.00183105
-0.00183105
-0.00183105
-0.00183105
-0.00183105
-0.00183105
-0.00213623
-0.00244141
-0.00244141
-0.00244141
-0.00213623
-0.00213623
-0.00213623
-0.00183105
-0.00152588
-0.00122070
-0.00091553
-0.00091553
-0.00122070
-0.00122070
-0.00152588
-0.00122070
-0.00061035
 0.00030518
 0.00061035
 0.00091553
 0.00091553
 0.00091553
 0.00122070
 0.00122070
 0.00122070
 0.00122070
 0.00122070
 0.00152588
 0.00152588
 0.00183105
 0.00183105
 0.00183105
 0.00183105
 0.00183105
 0.00183105
 0.00152588
 0.00152588
 0.00122070
 0.00122070
 0.00122070
 0.00091553
 0.00091553
 0.00091553
 0.00091553
 0.00061035
 0.00030518
 0.00000000
-0.00030518
-0.00061035
-0.00061035
-0.00061035
-0.00030518
 0.00000000
 0.00000000
-0.00061035
-0.00091553
-0.00061035
-0.00030518
 0.00030518
 0.00091553
 0.00091553
 0.00091553
 0.00091553
 0.00091553
 0.00091553
 0.00122070
 0.00122070
 0.00122070
 0.00122070
 0.00091553
 0.00091553
 0.00091553
 0.00091553
 0.00061035
 0.00061035
 0.00030518
-0.00030518
-0.00061035
-0.00122070
-0.00152588
-0.00183105
-0.00183105
-0.00213623
-0.00213623
-0.00213623
-0.00213623
-0.00244141
-0.00274658
-0.00274658
-0.00274658
-0.00274658
-0.00213623
-0.00152588
-0.00091553
-0.00091553
-0.00061035
-0.00061035
-0.00061035
 0.00000000
 0.00030518
 0.00091553
 0.00152588
 0.00183105
 0.00183105
 0.00122070
 0.00061035
 0.00030518
 0.00061035
 0.00091553
 0.00122070
 0.00122070
 0.00061035
 0.00030518
 0.00000000
-0.00030518
-0.00061035
-0.00091553
-0.00091553
-0.00122070
-0.00152588
-0.00152588
-0.00183105
-0.00183105
-0.00183105
-0.00183105
-0.00152588
-0.00152588
-0.00122070
-0.00091553
-0.00030518
 0.00030518
 0.00091553
 0.00091553
 0.00091553
 0.00091553
 0.00091553
 0.00091553
 0.00122070
 0.00122070
 0.00152588
 0.00152588
 0.00122070
 0.00091553
 0.00030518
 0.00000000
 0.00000000
-0.00030518
-0.00061035
-0.00091553
-0.00091553
-0.00091553
-0.00122070
-0.00183105
-0.00244141
-0.00274658
-0.00305176
-0.00305176
-0.00305176
-0.00274658
-0.00274658
-0.00274658
-0.00274658
-0.00274658
-0.00274658
-0.00244141
-0.00213623
-0.00213623
-0.00213623
-0.00213623
-0.00183105
-0.00152588
-0.00091553
-0.00061035
-0.00061035
-0.00061035
-0.00061035
-0.00061035
-0.00061035
-0.00030518
-0.00030518
-0.00030518
 0.00000000
 0.00000000
 0.00000000
 0.00000000
 0.00000000
 0.00000000
 0.00030518
 0.00030518
 0.00030518
 0.00000000
-0.00030518
-0.00030518
 0.00000000
 0.00000000
 0.00000000
 0.00000000
 0.00030518
 0.00061035
 0.00091553
 0.00122070
 0.00091553
 0.00061035
 0.00061035
 0.00030518
 0.00030518
 0.00061035
 0.00061035
 0.00061035
 0.00061035
 0.00061035
 0.00061035
 0.00061035
 0.00061035
 0.00030518
 0.00000000
-0.00030518
-0.00030518
 0.00000000
 0.00030518
 0.00030518
 0.00030518
 0.00000000
-0.00030518
-0.00061035
-0.00091553
-0.00122070
-0.00091553
-0.00030518
 0.00000000
 0.00000000
-0.00030518
-0.00061035
-0.00122070
-0.00122070
-0.00122070
-0.00122070
-0.00122070
-0.00122070
-0.00122070
-0.00091553
-0.00091553
-0.00091553
-0.00061035
-0.00061035
-0.00061035
-0.00061035
-0.00061035
 0.00000000
 0.00000000
 0.00030518
 0.00000000
-0.00030518
-0.00030518
-0.00030518
-0.00030518
-0.00030518
-0.00030518
-0.00030518
-0.00030518
 0.00000000
 0.00000000
-0.00030518
-0.00030518
-0.00061035
-0.00061035
-0.00061035
-0.00030518
 0.00000000
 0.00000000
 0.00000000
-0.00030518
-0.00030518
-0.00030518
-0.00030518
-0.00030518
 0.00000000
 0.00000000
 0.00030518
 0.00030518
 0.00030518
 0.00030518
 0.00030518
 0.00061035
 0.00091553
 0.00091553
 0.00061035
 0.00030518
 0.00000000
 0.00000000
 0.00000000
 0.00000000
 0.00000000
 0.00000000
 0.00000000
 0.00000000
 0.00000000
 0.00000000
 0.00000000
 0.00000000
 0.00000000
 0.00000000
-0.00030518
-0.00030518
-0.00061035
-0.00061035
-0.00061035
-0.00061035
-0.00061035
-0.00030518
-0.00030518
-0.00030518
-0.00061035
-0.00061035
-0.00091553
-0.00091553
-0.00061035
-0.00030518
 0.00030518
 0.00061035
 0.00061035
 0.00061035
 0.00061035
 0.00030518
 0.00000000
 0.00000000
 0.00030518
 0.00091553
 0.00091553
 0.00061035
 0.00000000
-0.00061035
-0.00091553
-0.00091553
-0.00061035
-0.00030518
-0.00030518
-0.00030518
-0.00030518
-0.00091553
-0.00122070
-0.00122070
-0.00152588
-0.00152588
-0.00122070
-0.00122070
-0.00091553
-0.00030518
 0.00000000
 0.00030518
 0.00030518
 0.00030518
 0.00030518
 0.00061035
 0.00091553
 0.00122070
 0.00152588
 0.00152588
 0.00152588
 0.00152588
 0.00183105
 0.00183105
 0.00213623
 0.00213623
 0.00213623
 0.00213623
 0.00183105
 0.00183105
 0.00183105
 0.00152588
 0.00122070
 0.00061035
 0.00000000
-0.00061035
-0.00091553
-0.00061035
-0.00030518
 0.00030518
 0.00030518
 0.00030518
 0.00061035
 0.00061035
 0.00061035
 0.00091553
 0.00122070
 0.00152588
 0.00152588
 0.00183105
 0.00213623
 0.00213623
 0.00244141
 0.00274658
 0.00274658
 0.00274658
 0.00305176
 0.00305176
 0.00305176
 0.00274658
 0.00244141
 0.00213623
 0.00152588
 0.00122070
 0.00091553
 0.00030518
 0.00000000
-0.00030518
-0.00091553
-0.00152588
-0.00213623
-0.00244141
-0.00274658
-0.00274658
-0.00274658
-0.00305176
-0.00335693
-0.00366211
-0.00366211
-0.00335693
-0.00274658
-0.00244141
-0.00244141
-0.00244141
-0.00244141
-0.00213623
-0.00183105
-0.00122070
-0.00061035
-0.00030518
 0.00000000
 0.00000000
-0.00030518
-0.00030518
 0.00000000
 0.00000000
 0.00030518
 0.00061035
 0.00061035
 0.00061035
 0.00030518
 0.00000000
-0.00061035
-0.00091553
-0.00122070
-0.00152588
-0.00152588
-0.00152588
-0.00152588
-0.00152588
-0.00152588
-0.00152588
-0.00152588
-0.00152588
-0.00122070
-0.00091553
-0.00061035
-0.00030518
 0.00000000
 0.00030518
 0.00030518
 0.00061035
 0.00122070
 0.00152588
 0.00183105
 0.00183105
 0.00152588
 0.00183105
 0.00213623
 0.00274658
 0.00274658
 0.00244141
 0.00213623
 0.00152588
 0.00122070
 0.00122070
 0.00091553
 0.00091553
 0.00091553
 0.00061035
 0.00030518
-0.00030518
-0.00061035
-0.00122070
-0.00152588
-0.00152588
-0.00183105
-0.00213623
-0.00244141
-0.00244141
-0.00213623
-0.00213623
-0.00183105
-0.00183105
-0.00183105
-0.00152588
-0.00122070
-0.00122070
-0.00091553
-0.00122070
-0.00152588
-0.00152588
-0.00152588
-0.00152588
-0.00152588
-0.00122070
-0.00122070
-0.00122070
-0.00183105
-0.00213623
-0.00244141
-0.00274658
-0.00274658
-0.00244141
-0.00244141
-0.00244141
-0.00244141
-0.00244141
-0.00244141
-0.00244141
-0.00213623
-0.00183105
-0.00183105
-0.00152588
-0.00091553
-0.00030518
 0.00030518
 0.00091553
 0.00122070
 0.00152588
 0.00183105
 0.00244141
 0.00274658
 0.00335693
 0.00396729
 0.00427246
 0.00427246
 0.00427246
 0.00396729
 0.00396729
 0.00366211
 0.00335693
 0.00305176
 0.00305176
 0.00305176
 0.00305176
 0.00274658
 0.00213623
 0.00152588
 0.00122070
 0.00091553
 0.00061035
 0.00030518
 0.00000000
 0.00000000
 0.00000000
 0.00000000
-0.00030518
-0.00030518
 0.00000000
 0.00000000
 0.00030518
 0.00061035
 0.00061035
 0.00061035
 0.00061035
 0.00061035
 0.00091553
 0.00091553
 0.00091553
 0.00091553
 0.00061035
 0.00030518
 0.00000000
 0.00000000
-0.00030518
-0.00061035
-0.00091553
-0.00152588
-0.00213623
-0.00274658
-0.00305176
-0.00305176
-0.00305176
-0.00305176
-0.00305176
-0.00335693
-0.00335693
-0.00366211
-0.00366211
-0.00366211
-0.00366211
-0.00335693
-0.00305176
-0.00274658
-0.00244141
-0.00213623
-0.00183105
-0.00122070
-0.00091553
-0.00030518
 0.00000000
 0.00030518
 0.00061035
 0.00091553
 0.00122070
 0.00122070
 0.00122070
 0.00091553
 0.00091553
 0.00091553
 0.00091553
 0.00091553
 0.00061035
 0.00061035
 0.00061035
 0.00030518
 0.00000000
-0.00030518
-0.00030518
-0.00030518
-0.00030518
-0.00061035
-0.00030518
-0.00030518
 0.00000000
 0.00000000
-0.00030518
-0.00030518
-0.00030518
-0.00030518
 0.00000000
 0.00000000
 0.00030518
 0.00030518
 0.00030518
 0.00030518
 0.00000000
 0.00000000
 0.00000000
 0.00000000
 0.00000000
 0.00000000
 0.00000000
 0.00000000
 0.00000000
-0.00030518
-0.00061035
-0.00122070
-0.00122070
-0.00122070
-0.00122070
-0.00122070
-0.00122070
-0.00152588
-0.00183105
-0.00183105
-0.00183105
-0.00152588
-0.00122070
-0.00091553
-0.00091553
-0.00091553
-0.00091553
-0.00061035
-0.00061035
-0.00030518
 0.00000000
 0.00000000
 0.00000000
-0.00030518
-0.00030518
-0.00030518
 0.00000000
 0.00000000
 0.00000000
-0.00030518
-0.00061035
-0.00091553
-0.00091553
-0.00061035
-0.00030518
-0.00030518
-0.00030518
-0.00030518
-0.00030518
-0.00030518
-0.00030518
 0.00000000
 0.00030518
 0.00061035
 0.00091553
 0.00091553
 0.00122070
 0.00183105
 0.00213623
 0.00213623
 0.00213623
 0.00213623
 0.00244141
 0.00274658
 0.00305176
 0.00305176
 0.00305176
 0.00274658
 0.00244141
 0.00183105
 0.00152588
 0.00122070
 0.00122070
 0.00152588
 0.00122070
 0.00091553
 0.00030518
-0.00030518
-0.00030518
-0.00061035
-0.00122070
-0.00183105
-0.00213623
-0.00244141
-0.00244141
-0.00213623
-0.00183105
-0.00183105
-0.00152588
-0.00152588
-0.00122070
-0.00091553
-0.00061035
-0.00030518
 0.00000000
 0.00000000
 0.00030518
 0.00061035
 0.00091553
 0.00091553
 0.00091553
 0.00061035
 0.00061035
 0.00030518
 0.00000000
-0.00030518
-0.00030518
-0.00061035
-0.00061035
-0.00061035
-0.00091553
-0.00122070
-0.00152588
-0.00152588
-0.00152588
-0.00152588
-0.00213623
-0.00244141
-0.00274658
-0.00244141
-0.00213623
-0.00152588
-0.00122070
-0.00122070
-0.00091553
-0.00091553
-0.00061035
-0.00061035
-0.00061035
-0.00030518
 0.00000000
 0.00061035
 0.00091553
 0.00122070
 0.00122070
 0.00122070
 0.00122070
 0.00122070
 0.00122070
 0.00091553
 0.00091553
 0.00061035
 0.00061035
 0.00061035
 0.00061035
 0.00030518
 0.00000000
-0.00030518
-0.00061035
-0.00122070
-0.00152588
-0.00183105
-0.00183105
-0.00183105
-0.00152588
-0.00122070
-0.00091553
-0.00091553
-0.00122070
-0.00183105
-0.00183105
-0.00152588
-0.00122070
-0.00061035
-0.00030518
 0.00000000
 0.00000000
-0.00030518
-0.00030518
-0.00030518
-0.00030518
 0.00000000
 0.00030518
 0.00030518
 0.00000000
 0.00000000
 0.00000000
-0.00030518
-0.00030518
-0.00061035
-0.00091553
-0.00122070
-0.00152588
-0.00183105
-0.00183105
-0.00213623
-0.00213623
-0.00213623
-0.00244141
-0.00244141
-0.00213623
-0.00213623
-0.00152588
-0.00122070
-0.00122070
-0.00122070
-0.00152588
-0.00122070
-0.00091553
-0.00030518
 0.00000000
 0.00000000
 0.00000000
 0.00030518
 0.00061035
 0.00091553
 0.00122070
 0.00122070
 0.00152588
 0.00152588
 0.00183105
 0.00183105
 0.00213623
 0.00213623
 0.00213623
 0.00183105
 0.00183105
 0.00152588
 0.00122070
 0.00091553
 0.00091553
 0.00091553
 0.00061035
 0.00061035
 0.00061035
 0.00030518
 0.00030518
 0.00030518
 0.00030518
 0.00000000
-0.00030518
-0.00030518
-0.00061035
-0.00030518
-0.00030518
 0.00000000
 0.00000000
 0.00030518
 0.00030518
 0.00061035
 0.00091553
 0.00091553
 0.00091553
 0.00091553
 0.00061035
 0.00061035
 0.00091553
 0.00091553
 0.00122070
 0.00122070
 0.00122070
 0.00122070
 0.00122070
 0.00122070
 0.00122070
 0.00152588
 0.00122070
 0.00091553
 0.00061035
 0.00000000
-0.00030518
-0.00030518
-0.00030518
-0.00030518
-0.00030518
-0.00091553
-0.00152588
-0.00183105
-0.00213623
-0.00183105
-0.00152588
-0.00152588
-0.00183105
-0.00183105
-0.00213623
-0.00183105
-0.00183105
-0.00152588
-0.00152588
-0.00122070
-0.00122070
-0.00122070
-0.00122070
-0.00122070
-0.00122070
-0.00122070
-0.00122070
-0.00091553
-0.00091553
-0.00061035
-0.00030518
 0.00000000
-0.00030518
-0.00030518
-0.00061035
-0.00061035
-0.00030518
-0.00030518
-0.00030518
-0.00030518
 0.00000000
 0.00000000
 0.00030518
 0.00030518
 0.00030518
 0.00000000
 0.00030518
 0.00030518
 0.00061035
 0.00091553
 0.00122070
 0.00152588
 0.00152588
 0.00152588
 0.00152588
 0.00152588
 0.00152588
 0.00152588
 0.00152588
 0.00152588
 0.00152588
 0.00122070
 0.00091553
 0.00061035
 0.00091553
 0.00122070
 0.00122070
 0.00122070
 0.00061035
 0.00000000
-0.00030518
-0.00061035
-0.00061035
-0.00061035
-0.00061035
-0.00091553
-0.00091553
-0.00122070
-0.00122070
-0.00122070
-0.00091553
-0.00061035
-0.00030518
-0.00030518
-0.00030518
-0.00030518
-0.00030518
-0.00030518
-0.00030518
 0.00000000
 0.00000000
 0.00000000
 0.00030518
 0.00030518
 0.00061035
 0.00030518
 0.00000000
-0.00030518
-0.00030518
-0.00061035
-0.00030518
-0.00030518
-0.00030518
-0.00061035
-0.00091553
-0.00091553
-0.00122070
-0.00122070
-0.00091553
-0.00091553
-0.00091553
-0.00091553
-0.00061035
-0.00030518
 0.00000000
 0.00000000
 0.00030518
 0.00030518
 0.00030518
 0.00000000
 0.00000000
 0.00000000
 0.00030518
 0.00061035
 0.00061035
 0.00061035
 0.00061035
 0.00030518
 0.00030518
 0.00061035
 0.00091553
 0.00091553
 0.00091553
 0.00061035
 0.00030518
 0.00030518
 0.00030518
 0.00061035
 0.00030518
 0.00030518
 0.00000000
 0.00000000
 0.00030518
 0.00030518
 0.00030518
 0.00061035
 0.00061035
 0.00091553
 0.00091553
 0.00122070
 0.00122070
 0.00091553
 0.00091553
 0.00061035
 0.00061035
 0.00030518
 0.00061035
 0.00061035
 0.00061035
 0.00061035
 0.00030518
 0.00000000
 0.00000000
 0.00000000
 0.00000000
 0.00000000
-0.00030518
-0.00091553
-0.00122070
-0.00122070
-0.00152588
-0.00122070
-0.00122070
-0.00122070
-0.00152588
-0.00183105
-0.00213623
-0.00244141
-0.00213623
-0.00183105
-0.00152588
-0.00152588
-0.00152588
-0.00152588
-0.00122070
-0.00091553
-0.00091553
-0.00061035
-0.00091553
-0.00091553
-0.00061035
-0.00030518
 0.00000000
 0.00030518
 0.00030518
 0.00030518
 0.00030518
 0.00000000
-0.00030518
-0.00030518
-0.00061035
-0.00030518
-0.00030518
-0.00061035
-0.00061035
-0.00061035
-0.00061035
-0.00030518
-0.00061035
-0.00061035
-0.00061035
-0.00061035
-0.00061035
-0.00030518
-0.00030518
-0.00030518
 0.00000000
 0.00030518
 0.00061035
 0.00061035
 0.00061035
 0.00091553
 0.00091553
 0.00122070
 0.00122070
 0.00091553
 0.00091553
 0.00091553
 0.00091553
 0.00122070
 0.00122070
 0.00091553
 0.00091553
 0.00061035
 0.00061035
 0.00061035
 0.00030518
 0.00000000
-0.00061035
-0.00091553
-0.00091553
-0.00122070
-0.00091553
-0.00091553
-0.00061035
-0.00061035
-0.00091553
-0.00091553
-0.00091553
-0.00091553
-0.00061035
-0.00061035
-0.00030518
-0.00030518
-0.00030518
-0.00030518
 0.00000000
 0.00000000
 0.00000000
 0.00000000
 0.00000000
 0.00000000
 0.00000000
 0.00000000
 0.00000000
-0.00030518
-0.00061035
-0.00061035
-0.00061035
-0.00061035
-0.00030518
 0.00000000
-0.00030518
-0.00061035
-0.00091553
-0.00122070
-0.00152588
-0.00122070
-0.00091553
-0.00061035
-0.00030518
 0.00000000
 0.00000000
 0.00030518
 0.00030518
 0.00030518
 0.00030518
 0.00030518
 0.00030518
 0.00061035
 0.00061035
 0.00061035
 0.00030518
 0.00000000
 0.00000000
 0.00000000
 0.00000000
 0.00000000
 0.00000000
 0.00000000
 0.00000000
-0.00030518
-0.00091553
-0.00122070
-0.00152588
-0.00152588
-0.00152588
-0.00152588
-0.00152588
-0.00152588
-0.00152588
-0.00122070
-0.00091553
-0.00061035
-0.00061035
-0.00061035
-0.00061035
-0.00030518
-0.00030518
 0.00000000
 0.00030518
 0.00030518
 0.00030518
 0.00030518
 0.00000000
-0.00030518
 0.00000000
 0.00000000
 0.00030518
 0.00030518
 0.00030518
 0.00030518
 0.00000000
-0.00030518
-0.00061035
-0.00091553
-0.00091553
-0.00091553
-0.00091553
-0.00091553
-0.00091553
-0.00091553
-0.00091553
-0.00091553
-0.00091553
-0.00122070
-0.00122070
-0.00122070
-0.00091553
-0.00061035
-0.00061035
-0.00030518
 0.00000000
 0.00000000
 0.00000000
-0.00030518
 0.00000000
 0.00000000
 0.00061035
 0.00091553
 0.00122070
 0.00122070
 0.00152588
 0.00122070
 0.00122070
 0.00091553
 0.00061035
 0.00061035
 0.00030518
 0.00030518
 0.00030518
 0.00000000
 0.00000000
-0.00030518
-0.00030518
-0.00091553
-0.00122070
-0.00152588
-0.00183105
-0.00183105
-0.00152588
-0.00152588
-0.00183105
-0.00213623
-0.00213623
-0.00213623
-0.00213623
-0.00183105
-0.00152588
-0.00152588
-0.00152588
-0.00183105
-0.00183105
-0.00183105
-0.00152588
-0.00152588
-0.00122070
-0.00091553
-0.00091553
-0.00091553
-0.00091553
-0.00091553
-0.00122070
-0.00122070
-0.00122070
-0.00091553
-0.00030518
 0.00000000
 0.00030518
 0.00061035
 0.00061035
 0.00030518
 0.00030518
 0.00000000
 0.00000000
 0.00030518
 0.00061035
 0.00091553
 0.00091553
 0.00091553
 0.00061035
 0.00030518
 0.00030518
 0.00030518
 0.00061035
 0.00091553
 0.00122070
 0.00122070
 0.00122070
 0.00122070
 0.00091553
 0.00091553
 0.00091553
 0.00091553
 0.00091553
 0.00091553
 0.00061035
 0.00061035
 0.00061035
 0.00061035
 0.00091553
 0.00061035
 0.00030518
-0.00030518
-0.00030518
-0.00030518
-0.00030518
 0.00000000
 0.00030518
 0.00030518
 0.00030518
 0.00000000
-0.00030518
-0.00061035
-0.00091553
-0.00091553
-0.00091553
-0.00091553
-0.00091553
-0.00091553
-0.00091553
-0.00091553
-0.00091553
-0.00122070
-0.00122070
-0.00122070
-0.00091553
-0.00061035
-0.00030518
-0.00030518
-0.00030518
-0.00061035
-0.00061035
-0.00061035
-0.00061035
-0.00061035
-0.00061035
-0.00061035
-0.00030518
 0.00000000
 0.00000000
 0.00000000
-0.00030518
-0.00061035
-0.00091553
-0.00061035
-0.00061035
 0.00000000
 0.00030518
 0.00061035
 0.00061035
 0.00030518
 0.00000000
 0.00000000
 0.00061035
 0.00091553
 0.00152588
 0.00152588
 0.00122070
 0.00091553
 0.00091553
 0.00122070
 0.00152588
 0.00183105
 0.00183105
 0.00183105
 0.00183105
 0.00213623
 0.00213623
 0.00213623
 0.00213623
 0.00183105
 0.00152588
 0.00152588
 0.00183105
 0.00213623
 0.00213623
 0.00213623
 0.00183105
 0.00122070
 0.00122070
 0.00091553
 0.00091553
 0.00091553
 0.00091553
 0.00061035
 0.00061035
 0.00061035
 0.00061035
 0.00061035
 0.00061035
 0.00030518
 0.00000000
-0.00030518
-0.00061035
-0.00030518
 0.00000000
 0.00000000
 0.00000000
-0.00030518
-0.00091553
-0.00091553
-0.00122070
-0.00122070
-0.00122070
-0.00152588
-0.00152588
-0.00183105
-0.00183105
-0.00213623
-0.00213623
-0.00244141
-0.00244141
-0.00274658
-0.00274658
-0.00305176
-0.00305176
-0.00274658
-0.00274658
-0.00274658
-0.00244141
-0.00244141
-0.00244141
-0.00213623
-0.00183105
-0.00152588
-0.00122070
-0.00122070
-0.00122070
-0.00091553
-0.00091553
-0.00061035
-0.00030518
 0.00000000
 0.00030518
 0.00061035
 0.00061035
 0.00061035
 0.00061035
 0.00061035
 0.00061035
 0.00061035
 0.00061035
 0.00061035
 0.00091553
 0.00122070
 0.00091553
 0.00091553
 0.00061035
 0.00030518
 0.00030518
 0.00061035
 0.00061035
 0.00061035
 0.00061035
 0.00061035
 0.00091553
 0.00091553
 0.00091553
 0.00091553
 0.00091553
 0.00091553
 0.00122070
 0.00122070
 0.00122070
 0.00122070
 0.00122070
 0.00122070
 0.00152588
 0.00152588
 0.00183105
 0.00152588
 0.00152588
 0.00122070
 0.00122070
 0.00091553
 0.00091553
 0.00091553
 0.00061035
 0.00061035
 0.00030518
 0.00000000
 0.00000000
-0.00030518
-0.00091553
-0.00122070
-0.00152588
-0.00152588
-0.00183105
-0.00152588
-0.00152588
-0.00152588
-0.00183105
-0.00213623
-0.00213623
-0.00213623
-0.00213623
-0.00213623
-0.00213623
-0.00213623
-0.00183105
-0.00183105
-0.00152588
-0.00122070
-0.00091553
-0.00091553
-0.00091553
-0.00091553
-0.00091553
-0.00091553
-0.00061035
 0.00000000
 0.00000000
 0.00030518
 0.00030518
 0.00061035
 0.00091553
 0.00122070
 0.00122070
 0.00122070
 0.00091553
 0.00061035
 0.00091553
 0.00091553
 0.00122070
 0.00122070
 0.00152588
 0.00183105
 0.00183105
 0.00152588
 0.00122070
 0.00122070
 0.00091553
 0.00091553
 0.00091553
 0.00061035
 0.00061035
 0.00030518
 0.00030518
 0.00030518
 0.00000000
 0.00000000
-0.00030518
-0.00030518
-0.00030518
-0.00030518
 0.00000000
 0.00000000
 0.00000000
 0.00000000
 0.00000000
 0.00000000
 0.00030518
 0.00061035
 0.00061035
 0.00030518
 0.00030518
 0.00030518
 0.00061035
 0.00091553
 0.00122070
 0.00091553
 0.00091553
 0.00061035
 0.00061035
 0.00030518
 0.00030518
-0.00030518
-0.00030518
-0.00061035
-0.00061035
