# Supplementary material for: Dataset for time-lapse ultrasonic tomography of a granite slab under uniaxial compression test
Source: Data Brief. 2018 Aug 30;20:614–6. doi: 10.1016/j.dib.2018.08.151 (PMC6128094; doi:10.1016/j.dib.2018.08.151)
Supplement: Supplementary file 2 — Supplementary material [file mmc2.zip › data/Ultrasonic_Tomo_data/Stage_1_0kn/Force_0kn_12_1_4121988.txt]

SOURCE FILE NAME: D:\ct_20141122\ct201411221m100v0kn_sh_1_10_a.TDA
DATE: Saturday, November 22, 2014
TIME: 11:19:55
SAMPLE INTERVAL (Seconds):   0.0000001000
SIGNAL UNITS: volts
TIME UNITS: Seconds
DATA TYPE: WAVEFORM
NUMBER OF DATA POINTS PER WAVEFORM: 1024
CHANNEL NUMBER: 12
HIT NUMBER: 1
TIME OF TEST:   4.1219882500

-0.00183105
-0.00122070
-0.00061035
 0.00000000
 0.00000000
-0.00091553
-0.00152588
-0.00152588
-0.00091553
-0.00061035
-0.00091553
-0.00244141
-0.00427246
-0.00518799
-0.00488281
-0.00335693
-0.00152588
 0.00030518
 0.00122070
 0.00091553
 0.00000000
-0.00091553
-0.00122070
-0.00091553
 0.00030518
 0.00091553
 0.00091553
 0.00030518
-0.00091553
-0.00183105
-0.00183105
-0.00122070
-0.00091553
-0.00061035
-0.00091553
-0.00091553
-0.00030518
 0.00061035
 0.00122070
 0.00152588
 0.00091553
-0.00030518
-0.00122070
-0.00122070
-0.00030518
 0.00091553
 0.00183105
 0.00183105
 0.00122070
 0.00030518
-0.00061035
-0.00091553
-0.00061035
 0.00030518
 0.00061035
 0.00030518
-0.00061035
-0.00122070
-0.00122070
-0.00030518
 0.00030518
 0.00091553
 0.00030518
-0.00030518
-0.00061035
 0.00000000
 0.00152588
 0.00244141
 0.00274658
 0.00183105
 0.00061035
-0.00030518
-0.00061035
-0.00061035
 0.00030518
 0.00152588
 0.00213623
 0.00183105
 0.00030518
-0.00152588
-0.00274658
-0.00274658
-0.00183105
-0.00061035
-0.00030518
-0.00061035
-0.00061035
 0.00000000
 0.00061035
 0.00091553
 0.00091553
 0.00061035
 0.00030518
 0.00061035
 0.00122070
 0.00152588
 0.00152588
 0.00091553
 0.00000000
-0.00122070
-0.00183105
-0.00183105
-0.00122070
 0.00000000
 0.00061035
 0.00061035
 0.00000000
-0.00030518
 0.00000000
 0.00061035
 0.00091553
 0.00030518
-0.00061035
-0.00122070
-0.00091553
 0.00061035
 0.00244141
 0.00366211
 0.00366211
 0.00274658
 0.00122070
-0.00030518
-0.00122070
-0.00091553
 0.00000000
 0.00061035
 0.00091553
 0.00000000
-0.00091553
-0.00183105
-0.00152588
-0.00061035
 0.00030518
 0.00091553
 0.00061035
 0.00030518
 0.00000000
 0.00000000
 0.00000000
 0.00000000
-0.00030518
-0.00091553
-0.00152588
-0.00122070
 0.00000000
 0.00122070
 0.00183105
 0.00122070
-0.00061035
-0.00213623
-0.00305176
-0.00274658
-0.00152588
-0.00061035
 0.00030518
 0.00061035
 0.00030518
 0.00000000
-0.00030518
-0.00030518
 0.00030518
 0.00091553
 0.00091553
 0.00030518
-0.00061035
-0.00091553
-0.00030518
 0.00061035
 0.00122070
 0.00061035
-0.00061035
-0.00152588
-0.00213623
-0.00183105
-0.00091553
 0.00000000
 0.00061035
 0.00030518
-0.00030518
-0.00091553
-0.00122070
-0.00122070
-0.00061035
 0.00030518
 0.00061035
 0.00061035
 0.00061035
 0.00030518
 0.00061035
 0.00061035
 0.00030518
-0.00061035
-0.00152588
-0.00213623
-0.00152588
-0.00030518
 0.00061035
 0.00061035
-0.00030518
-0.00152588
-0.00213623
-0.00152588
-0.00030518
 0.00091553
 0.00183105
 0.00213623
 0.00152588
 0.00030518
-0.00091553
-0.00122070
-0.00061035
 0.00000000
 0.00030518
 0.00030518
-0.00030518
-0.00030518
 0.00000000
 0.00030518
 0.00061035
 0.00000000
-0.00091553
-0.00183105
-0.00213623
-0.00152588
-0.00030518
 0.00122070
 0.00213623
 0.00213623
 0.00091553
-0.00030518
-0.00091553
-0.00061035
 0.00030518
 0.00091553
 0.00122070
 0.00061035
 0.00000000
-0.00091553
-0.00152588
-0.00213623
-0.00244141
-0.00244141
-0.00213623
-0.00183105
-0.00122070
-0.00030518
 0.00091553
 0.00122070
 0.00091553
 0.00000000
-0.00061035
-0.00030518
 0.00061035
 0.00183105
 0.00244141
 0.00244141
 0.00213623
 0.00152588
 0.00122070
 0.00091553
 0.00061035
 0.00030518
 0.00000000
 0.00000000
 0.00000000
 0.00030518
 0.00091553
 0.00152588
 0.00213623
 0.00244141
 0.00152588
 0.00061035
 0.00000000
 0.00000000
 0.00091553
 0.00213623
 0.00244141
 0.00183105
 0.00061035
-0.00030518
-0.00061035
-0.00030518
 0.00061035
 0.00152588
 0.00213623
 0.00244141
 0.00183105
 0.00061035
-0.00030518
-0.00122070
-0.00152588
-0.00183105
-0.00152588
-0.00061035
 0.00091553
 0.00274658
 0.00366211
 0.00366211
 0.00274658
 0.00152588
 0.00091553
 0.00122070
 0.00152588
 0.00183105
 0.00183105
 0.00122070
 0.00030518
-0.00091553
-0.00183105
-0.00213623
-0.00183105
-0.00122070
-0.00091553
-0.00061035
-0.00030518
 0.00030518
 0.00122070
 0.00213623
 0.00213623
 0.00122070
 0.00000000
-0.00091553
-0.00152588
-0.00091553
 0.00000000
 0.00091553
 0.00152588
 0.00122070
 0.00030518
-0.00091553
-0.00183105
-0.00152588
-0.00091553
 0.00000000
 0.00061035
 0.00091553
 0.00061035
 0.00030518
-0.00030518
-0.00122070
-0.00183105
-0.00183105
-0.00183105
-0.00122070
-0.00061035
 0.00000000
 0.00030518
 0.00030518
 0.00030518
-0.00030518
-0.00122070
-0.00122070
-0.00061035
 0.00030518
 0.00091553
 0.00061035
-0.00061035
-0.00213623
-0.00305176
-0.00274658
-0.00244141
-0.00213623
-0.00152588
-0.00091553
 0.00000000
 0.00122070
 0.00213623
 0.00274658
 0.00305176
 0.00305176
 0.00244141
 0.00122070
 0.00000000
-0.00061035
-0.00061035
 0.00000000
 0.00030518
-0.00030518
-0.00152588
-0.00274658
-0.00305176
-0.00274658
-0.00183105
-0.00091553
-0.00030518
 0.00030518
 0.00030518
-0.00030518
-0.00152588
-0.00274658
-0.00396729
-0.00427246
-0.00366211
-0.00274658
-0.00152588
-0.00061035
 0.00000000
 0.00000000
-0.00030518
-0.00122070
-0.00213623
-0.00244141
-0.00213623
-0.00152588
-0.00091553
-0.00091553
-0.00091553
-0.00091553
-0.00122070
-0.00122070
-0.00122070
-0.00152588
-0.00183105
-0.00152588
-0.00122070
-0.00030518
 0.00061035
 0.00122070
 0.00152588
 0.00091553
-0.00030518
-0.00152588
-0.00213623
-0.00244141
-0.00244141
-0.00244141
-0.00274658
-0.00335693
-0.00366211
-0.00396729
-0.00305176
-0.00183105
 0.00000000
 0.00152588
 0.00244141
 0.00305176
 0.00305176
 0.00335693
 0.00305176
 0.00244141
 0.00122070
 0.00000000
-0.00061035
-0.00091553
-0.00030518
 0.00030518
 0.00122070
 0.00152588
 0.00152588
 0.00122070
 0.00091553
 0.00122070
 0.00152588
 0.00244141
 0.00274658
 0.00274658
 0.00183105
 0.00061035
 0.00000000
-0.00030518
 0.00000000
 0.00030518
 0.00030518
 0.00030518
 0.00091553
 0.00183105
 0.00274658
 0.00366211
 0.00366211
 0.00305176
 0.00183105
 0.00061035
-0.00061035
-0.00122070
-0.00122070
-0.00061035
 0.00000000
 0.00061035
 0.00030518
-0.00030518
-0.00091553
-0.00061035
 0.00000000
 0.00091553
 0.00152588
 0.00183105
 0.00183105
 0.00183105
 0.00152588
 0.00061035
-0.00091553
-0.00213623
-0.00305176
-0.00305176
-0.00274658
-0.00183105
-0.00152588
-0.00091553
-0.00061035
-0.00061035
-0.00061035
-0.00030518
 0.00030518
 0.00091553
 0.00152588
 0.00152588
 0.00091553
 0.00030518
-0.00030518
-0.00061035
-0.00091553
-0.00122070
-0.00183105
-0.00213623
-0.00183105
-0.00122070
 0.00030518
 0.00152588
 0.00244141
 0.00274658
 0.00183105
 0.00091553
-0.00030518
-0.00061035
-0.00061035
-0.00030518
-0.00030518
-0.00030518
-0.00061035
-0.00061035
-0.00030518
 0.00061035
 0.00152588
 0.00244141
 0.00274658
 0.00244141
 0.00183105
 0.00152588
 0.00061035
-0.00030518
-0.00152588
-0.00305176
-0.00396729
-0.00396729
-0.00305176
-0.00122070
 0.00000000
 0.00091553
 0.00091553
 0.00061035
 0.00000000
 0.00000000
 0.00000000
 0.00030518
 0.00061035
 0.00061035
 0.00000000
-0.00091553
-0.00122070
-0.00122070
-0.00061035
-0.00030518
-0.00061035
-0.00183105
-0.00274658
-0.00244141
-0.00091553
 0.00061035
 0.00152588
 0.00152588
 0.00061035
-0.00030518
-0.00091553
-0.00091553
-0.00091553
-0.00030518
 0.00000000
 0.00000000
-0.00030518
-0.00122070
-0.00213623
-0.00244141
-0.00213623
-0.00183105
-0.00183105
-0.00213623
-0.00244141
-0.00244141
-0.00244141
-0.00244141
-0.00335693
-0.00457764
-0.00518799
-0.00518799
-0.00366211
-0.00183105
 0.00030518
 0.00152588
 0.00213623
 0.00213623
 0.00183105
 0.00183105
 0.00244141
 0.00335693
 0.00427246
 0.00396729
 0.00274658
 0.00091553
-0.00030518
-0.00061035
-0.00030518
 0.00000000
-0.00030518
-0.00061035
-0.00061035
 0.00030518
 0.00213623
 0.00366211
 0.00488281
 0.00488281
 0.00335693
 0.00122070
-0.00030518
-0.00091553
-0.00061035
 0.00000000
 0.00061035
 0.00061035
 0.00091553
 0.00061035
 0.00030518
-0.00030518
 0.00000000
 0.00091553
 0.00152588
 0.00152588
 0.00091553
 0.00152588
 0.00274658
 0.00335693
 0.00274658
 0.00091553
-0.00488281
-0.02441406
-0.07568359
-0.17059326
-0.30242920
-0.43914795
-0.53771973
-0.56976318
-0.53863525
-0.47760010
-0.42236328
-0.38482666
-0.34179688
-0.25451660
-0.10528564
 0.07873535
 0.23712158
 0.31646729
 0.30914307
 0.25390625
 0.20507813
 0.19226074
 0.20874023
 0.23284912
 0.24993896
 0.26031494
 0.26580811
 0.26214600
 0.24566650
 0.22338867
 0.20904541
 0.20996094
 0.21820068
 0.21972656
 0.20904541
 0.19470215
 0.18646240
 0.18524170
 0.18341064
 0.17639160
 0.16815186
 0.16448975
 0.16448975
 0.16296387
 0.15594482
 0.14648438
 0.13946533
 0.13549805
 0.13092041
 0.12237549
 0.11199951
 0.10314941
 0.09674072
 0.09063721
 0.08331299
 0.07568359
 0.06896973
 0.06225586
 0.05340576
 0.04302979
 0.03356934
 0.02716064
 0.02227783
 0.01586914
 0.00671387
-0.00244141
-0.00854492
-0.01190186
-0.01525879
-0.02014160
-0.02593994
-0.02990723
-0.03143311
-0.03173828
-0.03265381
-0.03387451
-0.03387451
-0.03265381
-0.03234863
-0.03448486
-0.03845215
-0.04211426
-0.04364014
-0.04302979
-0.04272461
-0.04455566
-0.04821777
-0.05157471
-0.05401611
-0.05584717
-0.05767822
-0.06072998
-0.06378174
-0.06652832
-0.06805420
-0.06927490
-0.07080078
-0.07324219
-0.07537842
-0.07720947
-0.07904053
-0.08056641
-0.08178711
-0.08178711
-0.07965088
-0.07629395
-0.07354736
-0.07232666
-0.07232666
-0.07263184
-0.07171631
-0.07019043
-0.06866455
-0.06774902
-0.06805420
-0.06896973
-0.06958008
-0.06988525
-0.07049561
-0.07110596
-0.07202148
-0.07293701
-0.07385254
-0.07415771
-0.07324219
-0.07110596
-0.06896973
-0.06744385
-0.06713867
-0.06835938
-0.06988525
-0.07080078
-0.07019043
-0.06896973
-0.06683350
-0.06469727
-0.06317139
-0.06225586
-0.06164551
-0.06072998
-0.05889893
-0.05645752
-0.05401611
-0.05218506
-0.05065918
-0.04943848
-0.04791260
-0.04638672
-0.04577637
-0.04577637
-0.04638672
-0.04669189
-0.04577637
-0.04364014
-0.04089355
-0.03784180
-0.03509521
-0.03387451
-0.03387451
-0.03417969
-0.03387451
-0.03295898
-0.03112793
-0.02899170
-0.02746582
-0.02655029
-0.02593994
-0.02563477
-0.02441406
-0.02288818
-0.02166748
-0.02044678
-0.01922607
-0.01770020
-0.01495361
-0.01129150
-0.00701904
-0.00366211
-0.00183105
-0.00152588
-0.00183105
-0.00244141
-0.00183105
-0.00061035
 0.00152588
 0.00305176
 0.00366211
 0.00366211
 0.00274658
 0.00244141
 0.00305176
 0.00396729
 0.00518799
 0.00671387
 0.00823975
 0.00976563
 0.01129150
 0.01190186
 0.01190186
 0.01129150
 0.01068115
 0.01098633
 0.01190186
 0.01403809
 0.01678467
 0.02014160
 0.02258301
 0.02380371
 0.02410889
 0.02349854
 0.02380371
 0.02441406
 0.02563477
 0.02624512
 0.02593994
 0.02532959
 0.02441406
 0.02349854
 0.02288818
 0.02288818
 0.02319336
 0.02349854
 0.02380371
 0.02441406
 0.02502441
 0.02685547
 0.02899170
 0.03082275
 0.03204346
 0.03143311
 0.02990723
 0.02838135
 0.02807617
 0.02899170
 0.03082275
 0.03204346
 0.03265381
 0.03234863
 0.03173828
 0.03173828
 0.03204346
 0.03265381
 0.03387451
 0.03509521
 0.03601074
 0.03723145
 0.03784180
 0.03814697
 0.03814697
 0.03753662
 0.03631592
 0.03509521
 0.03417969
 0.03417969
 0.03479004
 0.03540039
 0.03601074
 0.03540039
 0.03387451
 0.03204346
 0.03082275
 0.03082275
 0.03143311
 0.03234863
 0.03234863
 0.03143311
 0.02990723
 0.02807617
 0.02716064
 0.02685547
 0.02685547
 0.02716064
 0.02746582
 0.02777100
 0.02899170
 0.03112793
 0.03417969
 0.03692627
 0.03845215
 0.03845215
 0.03753662
 0.03570557
 0.03417969
 0.03387451
 0.03387451
 0.03448486
 0.03448486
 0.03356934
 0.03204346
 0.03082275
 0.03051758
 0.03082275
 0.03112793
 0.03112793
 0.03082275
 0.03051758
 0.02990723
 0.02868652
 0.02716064
 0.02502441
 0.02319336
 0.02166748
 0.02014160
 0.01922607
 0.01892090
 0.01922607
 0.02044678
 0.02105713
 0.02105713
 0.02014160
 0.01892090
 0.01892090
 0.01983643
 0.02105713
 0.02166748
 0.02166748
 0.02136230
 0.02136230
 0.02136230
 0.02136230
 0.02075195
 0.01983643
 0.01892090
 0.01800537
 0.01770020
 0.01739502
 0.01770020
 0.01831055
 0.01800537
 0.01678467
 0.01373291
 0.01068115
 0.00793457
 0.00640869
 0.00610352
 0.00579834
 0.00457764
 0.00274658
 0.00061035
-0.00061035
-0.00061035
 0.00030518
 0.00213623
 0.00366211
 0.00488281
 0.00579834
 0.00640869
 0.00701904
 0.00701904
 0.00671387
 0.00610352
 0.00549316
 0.00427246
 0.00335693
 0.00274658
 0.00274658
 0.00335693
 0.00396729
 0.00396729
 0.00335693
 0.00274658
 0.00244141
 0.00305176
 0.00335693
 0.00366211
 0.00274658
 0.00091553
-0.00152588
-0.00335693
-0.00488281
-0.00579834
-0.00640869
-0.00732422
-0.00762939
-0.00762939
-0.00701904
-0.00610352
-0.00518799
-0.00488281
-0.00549316
-0.00701904
-0.00854492
-0.00976563
-0.01037598
-0.01007080
-0.00976563
-0.00946045
-0.00976563
-0.01037598
-0.01098633
-0.01068115
-0.00976563
-0.00823975
-0.00701904
-0.00640869
-0.00640869
-0.00610352
-0.00610352
-0.00640869
-0.00732422
-0.00823975
-0.00946045
-0.01007080
-0.01068115
-0.01098633
-0.01159668
-0.01159668
-0.01129150
-0.01129150
-0.01129150
-0.01159668
-0.01129150
-0.01068115
-0.01007080
-0.00976563
-0.01068115
-0.01281738
-0.01495361
-0.01678467
-0.01800537
-0.01892090
-0.02014160
-0.02166748
-0.02288818
-0.02380371
-0.02410889
-0.02380371
-0.02319336
-0.02227783
-0.02136230
-0.02166748
-0.02258301
-0.02380371
-0.02502441
-0.02502441
-0.02471924
-0.02410889
-0.02441406
-0.02471924
-0.02502441
-0.02441406
-0.02288818
-0.02136230
-0.01983643
-0.01892090
-0.01861572
-0.01861572
-0.01892090
-0.01983643
-0.02136230
-0.02349854
-0.02563477
-0.02746582
-0.02960205
-0.03143311
-0.03295898
-0.03417969
-0.03540039
-0.03662109
-0.03845215
-0.03997803
-0.04119873
-0.04119873
-0.04058838
-0.03967285
-0.03875732
-0.03814697
-0.03723145
-0.03479004
-0.03082275
-0.02532959
-0.01922607
-0.01281738
-0.00579834
 0.00152588
 0.00976563
 0.01892090
 0.02899170
 0.03936768
 0.04882813
 0.05676270
 0.06286621
 0.06774902
 0.07171631
 0.07476807
 0.07659912
 0.07690430
 0.07537842
 0.07202148
 0.06713867
 0.06134033
 0.05493164
 0.04730225
 0.03906250
 0.02990723
 0.01983643
 0.00915527
-0.00152588
-0.01220703
-0.02319336
-0.03448486
-0.04638672
-0.05767822
-0.06805420
-0.07720947
-0.08575439
-0.09368896
-0.10101318
-0.10772705
-0.11352539
-0.11840820
-0.12298584
-0.12603760
-0.12847900
-0.13000488
-0.13122559
-0.13275146
-0.13366699
-0.13336182
-0.13122559
-0.12695313
-0.12115479
-0.11444092
-0.10589600
-0.09552002
-0.08270264
-0.06774902
-0.05157471
-0.03448486
-0.01678467
 0.00183105
 0.02044678
 0.03875732
 0.05676270
 0.07446289
 0.09185791
 0.10772705
 0.12145996
 0.13214111
 0.14007568
 0.14556885
 0.14862061
 0.14892578
 0.14495850
 0.13732910
 0.12634277
 0.11291504
 0.09704590
 0.07904053
 0.05920410
 0.03753662
 0.01525879
-0.00701904
-0.02838135
-0.04821777
-0.06591797
-0.08117676
-0.09368896
-0.10314941
-0.10986328
-0.11260986
-0.11199951
-0.10742188
-0.09948730
-0.08941650
-0.07720947
-0.06347656
-0.04882813
-0.03295898
-0.01678467
-0.00091553
 0.01434326
 0.02777100
 0.03906250
 0.04791260
 0.05462646
 0.05950928
 0.06256104
 0.06378174
 0.06225586
 0.05798340
 0.05096436
 0.04211426
 0.03173828
 0.02075195
 0.01068115
 0.00122070
-0.00671387
-0.01342773
-0.01861572
-0.02197266
-0.02288818
-0.02044678
-0.01495361
-0.00671387
 0.00305176
 0.01464844
 0.02685547
 0.03997803
 0.05279541
 0.06469727
 0.07476807
 0.08270264
 0.08880615
 0.09246826
 0.09307861
 0.08972168
 0.08239746
 0.07049561
 0.05493164
 0.03570557
 0.01342773
-0.01220703
-0.03997803
-0.06958008
-0.09979248
-0.13061523
-0.16052246
-0.18829346
-0.21240234
-0.23132324
-0.24505615
-0.25360107
-0.25604248
-0.25177002
-0.24017334
-0.21972656
-0.19104004
-0.15472412
-0.11230469
-0.06500244
-0.01373291
 0.04058838
 0.09704590
 0.15411377
 0.20996094
 0.26336670
 0.31341553
 0.35827637
 0.39581299
 0.42480469
 0.44433594
 0.45471191
 0.45501709
 0.44433594
 0.42144775
 0.38757324
 0.34454346
 0.29418945
 0.23651123
 0.17120361
 0.09887695
 0.02258301
-0.05432129
-0.12969971
-0.20324707
-0.27435303
-0.34118652
-0.39978027
-0.44769287
-0.48278809
-0.50537109
-0.51574707
-0.51391602
-0.49896240
-0.47119141
-0.43182373
-0.38116455
-0.32043457
-0.25085449
-0.17425537
-0.09307861
-0.00946045
 0.07568359
 0.15991211
 0.24169922
 0.31921387
 0.39062500
 0.45318604
 0.50445557
 0.54229736
 0.56518555
 0.57373047
 0.56945801
 0.55206299
 0.52154541
 0.47790527
 0.42327881
 0.36041260
 0.29144287
 0.21728516
 0.13916016
 0.05859375
-0.02044678
-0.09490967
-0.16418457
-0.22827148
-0.28686523
-0.33752441
-0.37658691
-0.40222168
-0.41625977
-0.41992188
-0.41381836
-0.39672852
-0.36773682
-0.32897949
-0.28411865
-0.23651123
-0.18798828
-0.13793945
-0.08636475
-0.03540039
 0.01312256
 0.05676270
 0.09490967
 0.12634277
 0.15014648
 0.16571045
 0.17333984
 0.17303467
 0.16510010
 0.14984131
 0.12695313
 0.09796143
 0.06439209
 0.02868652
-0.00823975
-0.04547119
-0.08270264
-0.11871338
-0.15167236
-0.18005371
-0.20202637
-0.21606445
-0.22216797
-0.21911621
-0.20782471
-0.18859863
-0.16143799
-0.12634277
-0.08422852
-0.03631592
 0.01647949
 0.07110596
 0.12603760
 0.17883301
 0.22735596
 0.27038574
 0.30609131
 0.33294678
 0.35034180
 0.35675049
 0.35217285
 0.33660889
 0.31158447
 0.27740479
 0.23437500
 0.18249512
 0.12207031
 0.05462646
-0.01586914
-0.08605957
-0.15350342
-0.21850586
-0.28076172
-0.33813477
-0.38726807
-0.42449951
-0.44769287
-0.45806885
-0.45623779
-0.44250488
-0.41534424
-0.37475586
-0.32226563
-0.26092529
-0.19226074
-0.11840820
-0.04028320
 0.03967285
 0.11810303
 0.19256592
 0.26214600
 0.32623291
 0.38391113
 0.43212891
 0.46813965
 0.49011230
 0.49804688
 0.49316406
 0.47546387
 0.44616699
 0.40588379
 0.35705566
 0.30151367
 0.24108887
 0.17639160
 0.10925293
 0.04150391
-0.02380371
-0.08422852
-0.13763428
-0.18280029
-0.21820068
-0.24291992
-0.25695801
-0.26153564
-0.25848389
-0.24841309
-0.23193359
-0.20874023
-0.17974854
-0.14678955
-0.11230469
-0.07873535
-0.04791260
-0.02105713
 0.00030518
 0.01556396
 0.02441406
 0.02716064
 0.02410889
 0.01464844
 0.00000000
-0.01953125
-0.04180908
-0.06561279
-0.08972168
-0.11413574
-0.13793945
-0.15960693
-0.17730713
-0.18981934
-0.19592285
-0.19592285
-0.19073486
-0.18005371
-0.16448975
-0.14526367
-0.12237549
-0.09643555
-0.06866455
-0.03967285
-0.01129150
 0.01464844
 0.03662109
 0.05432129
 0.06713867
 0.07476807
 0.07659912
 0.07263184
 0.06378174
 0.05126953
 0.03723145
 0.02288818
 0.00915527
-0.00305176
-0.01251221
-0.01861572
-0.01922607
-0.01281738
 0.00244141
 0.02716064
 0.06134033
 0.10406494
 0.15350342
 0.20843506
 0.26824951
 0.33142090
 0.39642334
 0.46051025
 0.52124023
 0.57464600
 0.61889648
 0.65185547
 0.67230225
 0.67840576
 0.66894531
 0.64270020
 0.59844971
 0.53741455
 0.46112061
 0.37231445
 0.27404785
 0.16754150
 0.05432129
-0.06439209
-0.18676758
-0.30883789
-0.42510986
-0.53039551
-0.62072754
-0.69396973
-0.74890137
-0.78430176
-0.79833984
-0.79040527
-0.76110840
-0.71166992
-0.64361572
-0.55786133
-0.45715332
-0.34484863
-0.22491455
-0.10192871
 0.02075195
 0.13946533
 0.24963379
 0.34606934
 0.42510986
 0.48339844
 0.52001953
 0.53344727
 0.52124023
 0.48309326
 0.41931152
 0.33294678
 0.22613525
 0.10162354
-0.03845215
-0.19165039
-0.35186768
-0.51208496
-0.66497803
-0.80444336
-0.92651367
-1.02783203
-1.10504150
-1.15478516
-1.17553711
-1.16638184
-1.12670898
-1.05590820
-0.95367432
-0.82183838
-0.66528320
-0.48980713
-0.30059814
-0.10223389
 0.10223389
 0.30853271
 0.51208496
 0.70648193
 0.88684082
 1.04797363
 1.18652344
 1.29943848
 1.38519287
 1.44195557
 1.47033691
 1.47033691
 1.44226074
 1.38916016
 1.31317139
 1.21826172
 1.10656738
 0.98052979
 0.84289551
 0.69854736
 0.55206299
 0.40802002
 0.26947021
 0.13854980
 0.01678467
-0.09490967
-0.19592285
-0.28564453
-0.36285400
-0.42572021
-0.47332764
-0.50628662
-0.52734375
-0.53833008
-0.54107666
-0.53680420
-0.52612305
-0.51116943
-0.49346924
-0.47515869
-0.45806885
-0.44311523
-0.43212891
-0.42510986
-0.42236328
-0.42327881
-0.42816162
-0.43823242
-0.45410156
-0.47576904
-0.50201416
-0.53070068
-0.56030273
-0.59020996
-0.62042236
-0.65002441
-0.67779541
-0.70159912
-0.72052002
-0.73303223
-0.73822021
-0.73455811
-0.72113037
-0.69732666
-0.66223145
-0.61553955
-0.55664063
-0.48492432
-0.40161133
-0.30853271
-0.20721436
-0.09979248
 0.01373291
 0.13275146
 0.25634766
 0.38269043
 0.50811768
 0.62896729
 0.74188232
 0.84442139
 0.93505859
 1.01226807
 1.07391357
 1.11785889
 1.14349365
 1.15020752
 1.13800049
 1.10870361
 1.06323242
 1.00341797
 0.93109131
 0.84777832
 0.75592041
 0.65856934
 0.55908203
 0.46203613
 0.37017822
 0.28564453
 0.20843506
 0.13854980
 0.07690430
 0.02593994
-0.01220703
-0.03723145
-0.04974365
-0.05218506
-0.04608154
-0.03326416
-0.01586914
 0.00396729
 0.02288818
 0.03875732
 0.04882813
 0.05096436
 0.04272461
 0.02258301
-0.00946045
-0.05340576
-0.10925293
-0.17791748
-0.25939941
-0.35125732
-0.44891357
-0.54840088
-0.64544678
-0.73730469
-0.82214355
-0.89752197
-0.96038818
-1.00921631
-1.04156494
-1.05560303
-1.05072021
-1.02600098
-0.98266602
-0.92254639
-0.84686279
-0.75744629
-0.65551758
-0.54473877
-0.42877197
-0.31280518
-0.19958496
-0.09185791
 0.00823975
 0.09826660
 0.17639160
 0.24139404
 0.29205322
 0.32714844
 0.34667969
 0.35095215
 0.34149170
 0.32196045
 0.29418945
 0.25970459
 0.21972656
 0.17578125
 0.13061523
 0.08728027
 0.04760742
 0.01312256
-0.01403809
-0.03265381
-0.04150391
-0.03997803
-0.02685547
-0.00183105
 0.03570557
 0.08483887
 0.14404297
 0.21209717
 0.28961182
 0.37689209
 0.47424316
 0.57891846
 0.68847656
 0.79925537
 0.90911865
 1.01623535
 1.11938477
 1.21673584
 1.30523682
 1.38275146
 1.44622803
 1.49414063
 1.52465820
 1.53686523
 1.52893066
 1.49963379
 1.44805908
 1.37359619
 1.27624512
 1.15539551
 1.01135254
 0.84686279
 0.66558838
 0.47088623
 0.26397705
 0.04333496
-0.18981934
-0.43060303
-0.67230225
-0.90850830
-1.13616943
-1.35314941
-1.55700684
-1.74407959
-1.91040039
-2.05261230
-2.16918945
-2.25860596
-2.31933594
-2.34985352
-2.35015869
-2.32025146
-2.26135254
-2.17376709
-2.05963135
-1.92169189
-1.76361084
-1.58905029
-1.40136719
-1.20300293
-0.99731445
-0.78765869
-0.57922363
-0.37597656
-0.18218994
-0.00061035
 0.16662598
 0.31799316
 0.45166016
 0.56579590
 0.65826416
 0.72906494
 0.77880859
 0.80810547
 0.81939697
 0.81359863
 0.79315186
 0.75958252
 0.71624756
 0.66558838
 0.61157227
 0.55786133
 0.50872803
 0.46722412
 0.43579102
 0.41503906
 0.40679932
 0.41198730
 0.43273926
 0.47088623
 0.52764893
 0.60211182
 0.69274902
 0.79711914
 0.91339111
 1.04095459
 1.17736816
 1.31958008
 1.46270752
 1.60308838
 1.73736572
 1.86340332
 1.97692871
 2.07366943
 2.14996338
 2.20245361
 2.22869873
 2.22503662
 2.18872070
 2.11822510
 2.01446533
 1.87744141
 1.70684814
 1.50146484
 1.26220703
 0.99334717
 0.69946289
 0.38269043
 0.04455566
-0.31188965
-0.68023682
-1.05224609
-1.41937256
-1.77673340
-2.11914063
-2.44049072
-2.73345947
-2.99255371
-3.21472168
-3.39721680
-3.53698730
-3.63006592
-3.67279053
-3.66516113
-3.60900879
-3.50646973
-3.36029053
-3.17260742
-2.94830322
-2.69165039
-2.40844727
-2.10388184
-1.78436279
-1.45629883
-1.12762451
-0.80596924
-0.49743652
-0.20690918
 0.06103516
 0.30242920
 0.51391602
 0.69274902
 0.83831787
 0.95092773
 1.03302002
 1.08642578
 1.11358643
 1.11846924
 1.10534668
 1.08001709
 1.04827881
 1.01562500
 0.98632813
 0.96527100
 0.95611572
 0.96252441
 0.98693848
 1.03088379
 1.09558105
 1.18072510
 1.28479004
 1.40533447
 1.53900146
 1.68212891
 1.83166504
 1.98242188
 2.12890625
 2.26318359
 2.37854004
 2.46948242
 2.53234863
 2.56286621
 2.55737305
 2.51159668
 2.42401123
 2.29400635
 2.12219238
 1.90856934
 1.65588379
 1.37023926
 1.05987549
 0.73333740
 0.39489746
 0.04882813
-0.29968262
-0.63995361
-0.96008301
-1.25091553
-1.50756836
-1.72668457
-1.90399170
-2.03338623
-2.11090088
-2.13562012
-2.11029053
-2.03857422
-1.92413330
-1.77246094
-1.58996582
-1.38397217
-1.16271973
-0.93292236
-0.70373535
-0.48492432
-0.28503418
-0.11199951
 0.02838135
 0.13061523
 0.19012451
 0.20355225
 0.17089844
 0.09277344
-0.02899170
-0.19226074
-0.39184570
-0.62042236
-0.86853027
-1.12731934
-1.38977051
-1.64825439
-1.89392090
-2.11730957
-2.30926514
-2.46215820
-2.57019043
-2.62817383
-2.63336182
-2.58361816
-2.47863770
-2.31842041
-2.10327148
-1.83563232
-1.52221680
-1.17004395
-0.78735352
-0.38146973
 0.03997803
 0.46813965
 0.89233398
 1.30340576
 1.69158936
 2.04956055
 2.36907959
 2.64312744
 2.86651611
 3.03588867
 3.14849854
 3.20281982
 3.19885254
 3.13873291
 3.02642822
 2.86743164
 2.66723633
 2.43225098
 2.16979980
 1.88751221
 1.59362793
 1.29547119
 1.00067139
 0.71838379
 0.45745850
 0.22369385
 0.01983643
-0.15258789
-0.29052734
-0.38848877
-0.44372559
-0.45623779
-0.42907715
-0.36743164
-0.27496338
-0.15533447
-0.01251221
 0.14739990
 0.31768799
 0.49102783
 0.66009521
 0.81695557
 0.95397949
 1.06536865
 1.14715576
 1.19628906
 1.20819092
 1.17828369
 1.10351563
 0.98358154
 0.82183838
 0.62164307
 0.38452148
 0.11169434
-0.19317627
-0.52246094
-0.86639404
-1.21551514
-1.56341553
-1.90368652
-2.22930908
-2.53112793
-2.80120850
-3.03314209
-3.22174072
-3.36242676
-3.45153809
-3.48632813
-3.46649170
-3.39324951
-3.26904297
-3.09631348
-2.87963867
-2.62420654
-2.33734131
-2.02545166
-1.69586182
-1.35559082
-1.01379395
-0.67871094
-0.35766602
-0.05676270
 0.21911621
 0.46478271
 0.67565918
 0.84930420
 0.98480225
 1.08337402
 1.14654541
 1.17523193
 1.17126465
 1.13769531
 1.07910156
 1.00250244
 0.91308594
 0.81665039
 0.71807861
 0.62255859
 0.53558350
 0.46234131
 0.40710449
 0.37231445
 0.36132813
 0.37597656
 0.41809082
 0.48736572
 0.58319092
 0.70404053
 0.84777832
 1.01135254
 1.19018555
 1.37908936
 1.57257080
 1.76574707
 1.95434570
 2.13256836
 2.29492188
 2.43652344
 2.55310059
 2.64038086
 2.69561768
 2.71636963
 2.70111084
 2.64892578
 2.56011963
 2.43469238
 2.27508545
 2.08374023
 1.86401367
 1.61926270
 1.35284424
 1.07116699
 0.78033447
 0.48583984
 0.19042969
-0.10375977
-0.39184570
-0.66650391
-0.92041016
-1.14959717
-1.35437012
-1.53503418
-1.69219971
-1.82281494
-1.92626953
-2.00286865
-2.05535889
-2.08618164
-2.09747314
-2.09167480
-2.07183838
-2.04101563
-2.00225830
-1.95800781
-1.91070557
-1.86218262
-1.81457520
-1.76971436
-1.72882080
-1.69403076
-1.66625977
-1.64550781
-1.63085938
-1.62078857
-1.61407471
-1.60888672
-1.60247803
-1.59271240
-1.57714844
-1.55303955
-1.51763916
-1.46789551
-1.40136719
-1.31652832
-1.21246338
-1.08917236
-0.94604492
-0.78308105
-0.60272217
-0.40740967
-0.19989014
 0.01800537
 0.24322510
 0.47210693
 0.69885254
 0.91979980
 1.13220215
 1.33453369
 1.52435303
 1.69860840
 1.85363770
 1.98730469
 2.09960938
 2.18994141
 2.25921631
 2.30834961
 2.33856201
 2.35137939
 2.34893799
 2.33276367
 2.30499268
 2.26867676
 2.22595215
 2.17926025
 2.12951660
 2.07702637
 2.02362061
 1.96960449
 1.91436768
 1.85668945
 1.79504395
 1.72882080
 1.65618896
 1.57592773
 1.48651123
 1.38732910
 1.27807617
 1.15844727
 1.02630615
 0.88104248
 0.72296143
 0.55450439
 0.37841797
 0.19439697
 0.00061035
-0.20416260
-0.41717529
-0.63354492
-0.84777832
-1.05682373
-1.25946045
-1.45507813
-1.64215088
-1.81762695
-1.97814941
-2.12188721
-2.24670410
-2.35168457
-2.43560791
-2.49847412
-2.54089355
-2.56408691
-2.56866455
-2.55554199
-2.52441406
-2.47650146
-2.41271973
-2.33489990
-2.24426270
-2.14233398
-2.03002930
-1.90795898
-1.77825928
-1.64215088
-1.50085449
-1.35589600
-1.20788574
-1.05743408
-0.90545654
-0.75347900
-0.60211182
-0.45288086
-0.30761719
-0.16723633
-0.03234863
 0.09643555
 0.21972656
 0.33721924
 0.44830322
 0.55236816
 0.64880371
 0.73791504
 0.82000732
 0.89569092
 0.96588135
 1.03118896
 1.09161377
 1.14776611
 1.20025635
 1.25000000
 1.29760742
 1.34338379
 1.38671875
 1.42730713
 1.46484375
 1.49902344
 1.52984619
 1.55761719
 1.58172607
 1.60095215
 1.61407471
 1.61987305
 1.61682129
 1.60491943
 1.58416748
 1.55364990
 1.51275635
 1.46118164
 1.39831543
 1.32507324
 1.24267578
 1.15112305
 1.05133057
 0.94299316
 0.82702637
 0.70373535
 0.57525635
 0.44433594
 0.31311035
 0.18280029
 0.05432129
-0.07354736
-0.19958496
-0.32226563
-0.43731689
-0.54168701
-0.63232422
-0.71014404
-0.77575684
-0.82946777
-0.87127686
-0.90087891
-0.91827393
-0.92559814
-0.92529297
-0.91918945
-0.90911865
-0.89691162
-0.88409424
-0.87219238
-0.86242676
-0.85571289
-0.85327148
-0.85540771
-0.86273193
-0.87585449
-0.89324951
-0.91339111
-0.93536377
-0.95825195
-0.98205566
-1.00646973
-1.03027344
-1.05163574
-1.06903076
-1.08215332
-1.09069824
-1.09375000
-1.09130859
-1.08276367
-1.06872559
-1.04919434
-1.02416992
-0.99395752
-0.95855713
-0.91857910
-0.87402344
-0.82427979
-0.76843262
-0.70617676
-0.63812256
-0.56488037
-0.48645020
-0.40161133
-0.30883789
-0.20812988
-0.09979248
 0.01556396
 0.13854980
 0.27038574
 0.41046143
 0.55816650
 0.71136475
 0.86822510
 1.02661133
 1.18499756
 1.33972168
 1.48834229
 1.62719727
 1.75445557
 1.86798096
 1.96563721
 2.04467773
 2.10235596
 2.13653564
 2.14630127
 2.13256836
 2.09564209
 2.03643799
 1.95526123
 1.85272217
 1.73065186
 1.59118652
 1.43798828
 1.27380371
 1.10168457
 0.92468262
 0.74615479
 0.57006836
 0.40100098
 0.24200439
 0.09521484
-0.03814697
-0.15777588
-0.26275635
-0.35125732
-0.42175293
-0.47332764
-0.50720215
-0.52490234
-0.52947998
-0.52337646
-0.50903320
-0.48889160
-0.46630859
-0.44403076
-0.42541504
-0.41198730
-0.40557861
-0.40924072
-0.42480469
-0.45410156
-0.49713135
-0.55328369
-0.62194824
-0.70281982
-0.79467773
-0.89569092
-1.00250244
-1.11175537
-1.22009277
-1.32476807
-1.42303467
-1.51184082
-1.58874512
-1.65161133
-1.69860840
-1.72760010
-1.73583984
-1.72210693
-1.68518066
-1.62597656
-1.54571533
-1.44561768
-1.32659912
-1.19018555
-1.03820801
-0.87280273
-0.69671631
-0.51300049
-0.32531738
-0.13671875
 0.04974365
 0.23223877
 0.40832520
 0.57495117
 0.72967529
 0.87005615
 0.99487305
 1.10412598
 1.19781494
 1.27471924
 1.33361816
 1.37451172
 1.39801025
 1.40625000
 1.40106201
 1.38305664
 1.35223389
 1.30950928
 1.25671387
 1.19628906
 1.12945557
 1.05804443
 0.98327637
 0.90637207
 0.82916260
 0.75225830
 0.67687988
 0.60516357
 0.53924561
 0.48126221
 0.43273926
 0.39306641
 0.36224365
 0.33996582
 0.32714844
 0.32379150
 0.33020020
 0.34454346
 0.36499023
 0.38909912
 0.41442871
 0.43884277
 0.46020508
 0.47729492
 0.48736572
 0.48828125
 0.47698975
 0.45257568
 0.41412354
 0.36193848
 0.29571533
 0.21545410
 0.12054443
 0.01068115
-0.11230469
-0.24627686
-0.38726807
-0.53100586
-0.67352295
-0.81237793
-0.94451904
-1.06811523
-1.18041992
-1.27777100
-1.35772705
-1.41784668
-1.45751953
-1.47644043
-1.47552490
-1.45507813
-1.41601563
-1.35864258
-1.28509521
-1.19812012
-1.10107422
-0.99700928
-0.88897705
-0.78002930
-0.67169189
-0.56640625
-0.46600342
-0.37322998
-0.29144287
-0.22277832
-0.16815186
-0.12695313
-0.09735107
-0.07812500
-0.06866455
-0.06805420
-0.07568359
-0.08941650
-0.10620117
-0.12359619
-0.13824463
-0.14801025
-0.15106201
-0.14587402
-0.13122559
-0.10559082
-0.06805420
-0.01831055
 0.04241943
 0.11260986
 0.18981934
 0.27343750
 0.36224365
 0.45532227
 0.54992676
 0.64208984
 0.72875977
 0.80688477
 0.87554932
 0.93353271
 0.98022461
 1.01501465
 1.03759766
 1.04858398
 1.04736328
 1.03454590
 1.01135254
 0.97961426
 0.94238281
 0.90118408
 0.85754395
 0.81207275
 0.76599121
 0.72174072
 0.68023682
 0.64239502
 0.60882568
 0.57830811
 0.55114746
 0.52612305
 0.50231934
 0.47943115
 0.45745850
 0.43579102
 0.41320801
 0.38757324
 0.35705566
 0.32226563
 0.28289795
 0.23956299
 0.19104004
 0.13610840
 0.07476807
 0.00823975
-0.06256104
-0.13763428
-0.21759033
-0.30181885
-0.38757324
-0.47241211
-0.55450439
-0.63262939
-0.70648193
-0.77423096
-0.83374023
-0.88378906
-0.92376709
-0.95458984
-0.97625732
-0.98815918
-0.98907471
-0.97839355
-0.95611572
-0.92437744
-0.88470459
-0.83923340
-0.78826904
-0.73242188
-0.67169189
-0.60882568
-0.54565430
-0.48370361
-0.42358398
-0.36499023
-0.30914307
-0.25787354
-0.21362305
-0.17669678
-0.14648438
-0.12268066
-0.10528564
-0.09460449
-0.09002686
-0.08911133
-0.09094238
-0.09490967
-0.10070801
-0.10864258
-0.11688232
-0.12237549
-0.12268066
-0.11657715
-0.10406494
-0.08514404
-0.05981445
-0.02716064
 0.01373291
 0.06225586
 0.11749268
 0.17822266
 0.24383545
 0.31402588
 0.38757324
 0.46417236
 0.54077148
 0.61584473
 0.68664551
 0.75012207
 0.80383301
 0.84686279
 0.87860107
 0.89904785
 0.90820313
 0.90484619
 0.88836670
 0.85937500
 0.81970215
 0.77209473
 0.71899414
 0.66253662
 0.60455322
 0.54748535
 0.49377441
 0.44494629
 0.40191650
 0.36590576
 0.33721924
 0.31524658
 0.29876709
 0.28594971
 0.27587891
 0.26763916
 0.26031494
 0.25268555
 0.24322510
 0.22979736
 0.21057129
 0.18402100
 0.14831543
 0.10314941
 0.04913330
-0.01281738
-0.08331299
-0.16357422
-0.25451660
-0.35491943
-0.46142578
-0.56945801
-0.67687988
-0.78216553
-0.88378906
-0.97869873
-1.06292725
-1.13403320
-1.18927002
-1.22741699
-1.24816895
-1.25061035
-1.23443604
-1.19934082
-1.14624023
-1.07543945
-0.98846436
-0.88714600
-0.77484131
-0.65521240
-0.53192139
-0.40802002
-0.28625488
-0.16967773
-0.06072998
 0.03662109
 0.11901855
 0.18341064
 0.22796631
 0.25299072
 0.25878906
 0.24505615
 0.21179199
 0.15960693
 0.09124756
 0.01159668
-0.07568359
-0.16632080
-0.25695801
-0.34240723
-0.41687012
-0.47576904
-0.51574707
-0.53527832
-0.53222656
-0.50354004
-0.44708252
-0.36437988
-0.25848389
-0.13366699
 0.00762939
 0.16326904
 0.33142090
 0.50689697
 0.68359375
 0.85601807
 1.01928711
 1.16912842
 1.30126953
 1.41021729
 1.49261475
 1.54541016
 1.56677246
 1.55548096
 1.51184082
 1.43707275
 1.33422852
 1.20574951
 1.05468750
 0.88409424
 0.69976807
 0.50842285
 0.31707764
 0.12969971
-0.05157471
-0.22338867
-0.38116455
-0.51849365
-0.63018799
-0.71380615
-0.76904297
-0.79559326
-0.79315186
-0.76232910
-0.70526123
-0.62530518
-0.52520752
-0.40771484
-0.27679443
-0.13671875
 0.00579834
 0.14526367
 0.27740479
 0.39764404
 0.50262451
 0.58776855
 0.64971924
 0.68664551
 0.69610596
 0.67657471
 0.62774658
 0.55145264
 0.45196533
 0.33386230
 0.19927979
 0.04882813
-0.11535645
-0.28778076
-0.46173096
-0.62927246
-0.78613281
-0.92956543
-1.05712891
-1.16516113
-1.24969482
-1.30828857
-1.33911133
-1.34155273
-1.31561279
-1.26251221
-1.18347168
-1.08123779
-0.95794678
-0.81542969
-0.65673828
-0.48583984
-0.30883789
-0.13183594
 0.04028320
 0.20355225
 0.35552979
 0.49194336
 0.60852051
 0.70007324
 0.76416016
 0.79956055
 0.80688477
 0.78674316
 0.73974609
 0.66802979
 0.57403564
 0.46234131
 0.33752441
 0.20355225
 0.06378174
-0.07873535
-0.21942139
-0.35278320
-0.47241211
-0.57342529
-0.65093994
-0.70281982
-0.72723389
-0.72235107
-0.68664551
-0.62011719
-0.52398682
-0.40039063
-0.25238037
-0.08331299
 0.10437012
 0.30609131
 0.51635742
 0.72814941
 0.93505859
 1.13128662
 1.31103516
 1.47003174
 1.60308838
 1.70623779
 1.77581787
 1.80816650
 1.80206299
 1.75720215
 1.67663574
 1.56311035
 1.41876221
 1.24572754
 1.04675293
 0.82916260
 0.60211182
 0.37261963
 0.14434814
-0.08117676
-0.29998779
-0.50415039
-0.68542480
-0.83709717
-0.95764160
-1.04644775
-1.10351563
-1.12823486
-1.12060547
-1.08367920
-1.02081299
-0.93536377
-0.83068848
-0.71105957
-0.58197021
-0.45013428
-0.32226563
-0.20294189
-0.09674072
-0.00732422
 0.06164551
 0.10742188
 0.12756348
 0.12145996
 0.09002686
 0.03448486
-0.04364014
-0.14373779
-0.26367188
-0.39947510
-0.54504395
-0.69366455
-0.84014893
-0.98022461
-1.10992432
-1.22558594
-1.32293701
-1.39801025
-1.44866943
-1.47308350
-1.46911621
-1.43585205
-1.37451172
-1.28723145
-1.17614746
-1.04400635
-0.89233398
-0.72448730
-0.54412842
-0.35766602
-0.16937256
 0.01647949
 0.19775391
 0.37109375
 0.53405762
 0.68298340
 0.81542969
 0.92895508
 1.02142334
 1.09161377
 1.13952637
 1.16668701
 1.17401123
 1.16363525
 1.13739014
 1.09619141
 1.04309082
 0.98114014
 0.91369629
 0.84411621
 0.77514648
 0.70831299
 0.64575195
 0.59051514
 0.54534912
 0.51208496
 0.49102783
 0.48126221
 0.48156738
 0.49102783
 0.50903320
 0.53497314
 0.56732178
 0.60333252
 0.63995361
 0.67443848
 0.70373535
 0.72509766
 0.73699951
 0.73760986
 0.72601318
 0.70159912
 0.66314697
 0.60974121
 0.54168701
 0.46020508
 0.36804199
 0.26580811
 0.15472412
 0.03479004
-0.09338379
-0.22796631
-0.36590576
-0.50323486
-0.63629150
-0.76232910
-0.87921143
-0.98510742
-1.07879639
-1.15905762
-1.22497559
-1.27471924
-1.30737305
-1.32293701
-1.32110596
-1.30249023
-1.26831055
-1.22009277
-1.15997314
-1.08978271
-1.01135254
-0.92590332
-0.83557129
-0.74218750
-0.64788818
-0.55450439
-0.46295166
-0.37506104
-0.29235840
-0.21697998
-0.14984131
-0.09033203
-0.03753662
 0.00976563
 0.05126953
 0.08666992
 0.11596680
 0.13977051
 0.15899658
 0.17456055
 0.18707275
 0.19744873
 0.20599365
 0.21423340
 0.22155762
 0.22888184
 0.23651123
 0.24505615
 0.25512695
 0.26702881
 0.28015137
 0.29449463
 0.31097412
 0.32928467
 0.35034180
 0.37414551
 0.40039063
 0.42968750
 0.46112061
 0.49468994
 0.52947998
 0.56701660
 0.60699463
 0.65032959
 0.69610596
 0.74310303
 0.79010010
 0.83648682
 0.88073730
 0.92193604
 0.95825195
 0.98785400
 1.00982666
 1.02264404
 1.02539063
 1.01654053
 0.99426270
 0.95825195
 0.90789795
 0.84136963
 0.75714111
 0.65551758
 0.53863525
 0.41015625
 0.27221680
 0.12481689
-0.03295898
-0.19958496
-0.37017822
-0.53894043
-0.70037842
-0.85113525
-0.98815918
-1.10778809
-1.20635986
-1.28051758
-1.32812500
-1.34826660
-1.34033203
-1.30493164
-1.24328613
-1.15783691
-1.05163574
-0.92712402
-0.78735352
-0.63598633
-0.47821045
-0.31921387
-0.16571045
-0.02227783
 0.10681152
 0.21850586
 0.30975342
 0.37811279
 0.42083740
 0.43640137
 0.42297363
 0.38177490
 0.31524658
 0.22521973
 0.11444092
-0.01586914
-0.16204834
-0.31921387
-0.48004150
-0.63629150
-0.78155518
-0.91125488
-1.02172852
-1.11022949
-1.17309570
-1.20635986
-1.20758057
-1.17645264
-1.11297607
-1.01867676
-0.89569092
-0.74645996
-0.57617188
-0.39031982
-0.19378662
 0.00915527
 0.21453857
 0.41778564
 0.61279297
 0.79467773
 0.95825195
 1.09985352
 1.21643066
 1.30462646
 1.36291504
 1.39038086
 1.38702393
 1.35437012
 1.29516602
 1.21276855
 1.11083984
 0.99273682
 0.86181641
 0.72174072
 0.57861328
 0.43823242
 0.30548096
 0.18310547
 0.07263184
-0.02502441
-0.10681152
-0.17059326
-0.21545410
-0.24200439
-0.25238037
-0.24810791
-0.22979736
-0.19836426
-0.15533447
-0.10314941
-0.04425049
 0.01861572
 0.08270264
 0.14404297
 0.19927979
 0.24597168
 0.28350830
 0.31127930
 0.32836914
 0.33355713
 0.32623291
 0.30670166
 0.27618408
 0.23590088
 0.18615723
 0.12756348
 0.06195068
-0.00732422
-0.07812500
-0.14923096
-0.22064209
-0.29235840
-0.36285400
-0.42907715
-0.49041748
-0.54626465
-0.59722900
-0.64392090
-0.68481445
-0.71807861
-0.74218750
-0.75775146
-0.76538086
-0.76538086
-0.75744629
-0.74066162
-0.71380615
-0.67718506
-0.63049316
-0.57525635
-0.51177979
-0.44128418
-0.36499023
-0.28472900
-0.20233154
-0.11901855
-0.03631592
 0.04486084
 0.12298584
 0.19622803
 0.26275635
 0.32196045
 0.37170410
 0.41015625
 0.43579102
 0.44647217
 0.44219971
 0.42388916
 0.39367676
 0.35278320
 0.30242920
 0.24322510
 0.17700195
 0.10589600
 0.03326416
-0.03784180
-0.10375977
-0.16174316
-0.20812988
-0.24078369
-0.25787354
-0.25848389
-0.24230957
-0.20874023
-0.15747070
-0.08972168
-0.00793457
 0.08636475
 0.19134521
 0.30639648
 0.42968750
 0.55694580
 0.68328857
 0.80261230
 0.91125488
 1.00585938
 1.08459473
 1.14471436
 1.18286133
 1.19628906
 1.18438721
 1.14593506
 1.08215332
 0.99365234
 0.88134766
 0.74859619
 0.60028076
 0.44250488
 0.28045654
 0.11749268
-0.04333496
-0.19958496
-0.34606934
-0.47760010
-0.58959961
-0.67871094
-0.74432373
-0.78521729
-0.80108643
-0.79254150
-0.76110840
-0.71044922
-0.64483643
-0.56732178
-0.48095703
-0.38879395
-0.29571533
-0.20690918
-0.12725830
-0.06042480
-0.00732422
 0.02929688
 0.04730225
 0.04547119
 0.02349854
-0.01770020
-0.07598877
-0.15014648
-0.23803711
-0.33599854
-0.43853760
-0.53985596
-0.63629150
-0.72540283
-0.80596924
-0.87463379
-0.92712402
-0.96069336
-0.97412109
-0.96801758
-0.94329834
-0.90026855
-0.83862305
-0.76049805
-0.66864014
-0.56610107
-0.45593262
-0.33996582
-0.22033691
-0.09979248
 0.01800537
 0.13031006
 0.23529053
 0.33050537
 0.41442871
 0.48492432
 0.54107666
 0.58319092
 0.61187744
 0.62866211
 0.63354492
 0.62683105
 0.60913086
 0.58288574
 0.55023193
 0.51452637
 0.47790527
 0.44158936
 0.40618896
 0.37292480
 0.34271240
 0.31738281
 0.29876709
 0.28747559
 0.28259277
 0.28289795
 0.28869629
 0.29968262
 0.31677246
 0.33966064
 0.36712646
 0.39794922
 0.43121338
 0.46508789
 0.49835205
 0.52978516
 0.55877686
 0.58441162
 0.60668945
 0.62530518
 0.63812256
 0.64422607
 0.64270020
 0.63415527
 0.61828613
 0.59448242
 0.56182861
 0.51940918
 0.46783447
 0.40771484
 0.33996582
 0.26458740
 0.18066406
 0.08758545
-0.01434326
-0.12542725
-0.24383545
-0.36773682
-0.49346924
-0.61737061
-0.73730469
-0.85174561
-0.95947266
-1.05865479
-1.14654541
-1.21948242
-1.27563477
-1.31347656
-1.33270264
-1.33270264
-1.31256104
-1.27227783
-1.21246338
-1.13494873
-1.04217529
-0.93627930
-0.82061768
-0.69763184
-0.56976318
-0.44036865
-0.31341553
-0.19195557
-0.07965088
 0.02136230
 0.10803223
 0.17791748
 0.23010254
 0.26428223
 0.28137207
 0.28228760
 0.26763916
 0.23742676
 0.19348145
 0.13885498
 0.07751465
 0.01312256
-0.05187988
-0.11444092
-0.17059326
-0.21636963
-0.24810791
-0.26367188
-0.26275635
-0.24475098
-0.20751953
-0.15045166
-0.07354736
 0.02197266
 0.13336182
 0.25878906
 0.39703369
 0.54534912
 0.69885254
 0.85205078
 1.00036621
 1.14074707
 1.27014160
 1.38458252
 1.47918701
 1.55029297
 1.59576416
 1.61590576
 1.61010742
 1.57714844
 1.51672363
 1.42944336
 1.31774902
 1.18438721
 1.03088379
 0.86120605
 0.68145752
 0.49865723
 0.31768799
 0.13946533
-0.03540039
-0.20355225
-0.35919189
-0.49499512
-0.60821533
-0.69793701
-0.76507568
-0.80902100
-0.82977295
-0.82763672
-0.80535889
-0.76568604
-0.71258545
-0.64971924
-0.58105469
-0.50994873
-0.43853760
-0.36987305
-0.30700684
-0.25573730
-0.21972656
-0.20080566
-0.19897461
-0.21453857
-0.24871826
-0.30151367
-0.37109375
-0.45471191
-0.54809570
-0.64971924
-0.75683594
-0.86669922
-0.97442627
-1.07604980
-1.16943359
-1.25244141
-1.32263184
-1.37695313
-1.41204834
-1.42547607
-1.41723633
-1.38732910
-1.33697510
-1.26647949
-1.17645264
-1.06750488
-0.94024658
-0.79681396
-0.63934326
-0.47119141
-0.29632568
-0.11779785
 0.06256104
 0.24261475
 0.42022705
 0.59295654
 0.75836182
 0.91369629
 1.05621338
 1.18469238
 1.29852295
 1.39770508
 1.48132324
 1.54846191
 1.59790039
 1.62963867
 1.64520264
 1.64581299
 1.63299561
 1.60583496
 1.56494141
 1.51123047
 1.44592285
 1.37054443
 1.28570557
 1.19323730
 1.09405518
 0.99090576
 0.88500977
 0.77636719
 0.66558838
 0.55511475
 0.44738770
 0.34576416
 0.25115967
 0.16235352
 0.07934570
 0.00366211
-0.06256104
-0.11749268
-0.16052246
-0.19348145
-0.21820068
-0.23529053
-0.24627686
-0.25177002
-0.25421143
-0.25451660
-0.25390625
-0.25421143
-0.25787354
-0.26977539
-0.29205322
-0.32501221
-0.36743164
-0.41870117
-0.47943115
-0.55175781
-0.63568115
-0.72998047
-0.83221436
-0.93933105
-1.04980469
-1.16119385
-1.27136230
-1.37634277
-1.47277832
-1.55731201
-1.62689209
-1.67846680
-1.71051025
-1.72180176
-1.71295166
-1.68243408
-1.62902832
-1.55242920
-1.45294189
-1.33361816
-1.19720459
-1.04553223
-0.87982178
-0.70251465
-0.51696777
-0.32714844
-0.13610840
 0.05340576
 0.23956299
 0.41961670
 0.59173584
 0.75347900
 0.90423584
 1.04217529
 1.16516113
 1.27136230
 1.36016846
 1.43157959
 1.48590088
 1.52374268
 1.54541016
 1.55120850
 1.54174805
 1.51794434
 1.48071289
 1.43096924
 1.37115479
 1.30340576
 1.22924805
 1.15020752
 1.06750488
 0.98327637
 0.90026855
 0.82000732
 0.74371338
 0.67169189
 0.60424805
 0.54351807
 0.49072266
 0.44708252
 0.41290283
 0.38787842
 0.37139893
 0.36193848
 0.35736084
 0.35583496
 0.35614014
 0.35797119
 0.36010742
 0.36010742
 0.35522461
 0.34301758
 0.32257080
 0.29266357
 0.25146484
 0.19775391
 0.13092041
 0.05035400
-0.04486084
-0.15533447
-0.28106689
-0.41839600
-0.56427002
-0.71563721
-0.87097168
-1.02966309
-1.18988037
-1.34765625
-1.49780273
-1.63635254
-1.75964355
-1.86462402
-1.94763184
-2.00683594
-2.04101563
-2.04864502
-2.02850342
-1.97906494
-1.90063477
-1.79443359
-1.66412354
-1.51245117
-1.34216309
-1.15539551
-0.95611572
-0.74951172
-0.54077148
-0.33416748
-0.13397217
 0.05706787
 0.23620605
 0.40130615
 0.55023193
 0.68023682
 0.78918457
 0.87646484
 0.94329834
 0.99090576
 1.02172852
 1.03698730
 1.03851318
 1.02844238
 1.00921631
 0.98327637
 0.95306396
 0.92102051
 0.88989258
 0.86181641
 0.83801270
 0.81909180
 0.80566406
 0.79895020
 0.79986572
 0.80841064
 0.82183838
 0.83801270
 0.85479736
 0.87158203
 0.88775635
 0.90240479
 0.91369629
 0.91979980
 0.91918945
 0.91033936
 0.89172363
 0.86334229
 0.82580566
 0.78002930
 0.72631836
 0.66436768
 0.59387207
 0.51574707
 0.43273926
 0.34606934
 0.25695801
 0.16540527
 0.07110596
-0.02563477
-0.12451172
-0.22491455
-0.32501221
-0.42358398
-0.51879883
-0.61157227
-0.70251465
-0.79223633
-0.87982178
-0.96313477
-1.04064941
-1.11236572
-1.17736816
-1.23535156
-1.28509521
-1.32568359
-1.35650635
-1.37664795
-1.38488770
-1.38092041
-1.36474609
-1.33666992
-1.29730225
-1.24542236
-1.18133545
-1.10565186
-1.02050781
-0.92712402
-0.82733154
-0.72143555
-0.61065674
-0.49652100
-0.38085938
-0.26489258
-0.15075684
-0.04119873
 0.06072998
 0.15441895
 0.23986816
 0.31829834
 0.39001465
 0.45318604
 0.50659180
 0.55053711
 0.58624268
 0.61492920
 0.63751221
 0.65429688
 0.66619873
 0.67504883
 0.68298340
 0.69030762
 0.69824219
 0.70770264
 0.71960449
 0.73516846
 0.75378418
 0.77392578
 0.79528809
 0.81848145
 0.84350586
 0.86914063
 0.89263916
 0.91217041
 0.92559814
 0.93231201
 0.93109131
 0.92010498
 0.89843750
 0.86547852
 0.82183838
 0.76721191
 0.70098877
 0.62438965
 0.53955078
 0.45013428
 0.35858154
 0.26580811
 0.17089844
 0.07537842
-0.01861572
-0.10833740
-0.19195557
-0.26947021
-0.34027100
-0.40374756
-0.45898438
-0.50598145
-0.54504395
-0.57647705
-0.60150146
-0.61950684
-0.63262939
-0.64208984
-0.64941406
-0.65582275
-0.66070557
-0.66497803
-0.66925049
-0.67504883
-0.68267822
-0.69183350
-0.70220947
-0.71258545
-0.72235107
-0.73089600
-0.73852539
-0.74340820
-0.74493408
-0.74249268
-0.73455811
-0.72021484
-0.69946289
-0.67199707
-0.63812256
-0.59967041
-0.55755615
-0.51116943
-0.45959473
-0.40252686
-0.34179688
-0.27923584
-0.21667480
-0.15411377
-0.09033203
-0.02563477
 0.03997803
 0.10375977
 0.16540527
 0.22369385
 0.27954102
 0.33294678
 0.38421631
 0.43334961
 0.47943115
 0.52276611
 0.56213379
 0.59814453
 0.63110352
 0.66192627
 0.69183350
 0.72082520
 0.74798584
 0.77270508
 0.79467773
 0.81390381
 0.82977295
 0.84106445
 0.84716797
 0.84777832
 0.84289551
 0.83160400
 0.81298828
 0.78674316
 0.75286865
 0.71166992
 0.66314697
 0.60577393
 0.54016113
 0.46844482
 0.39337158
 0.31646729
 0.23712158
 0.15441895
 0.06866455
-0.01708984
-0.10070801
-0.18066406
-0.25665283
-0.32745361
-0.39093018
-0.44494629
-0.48767090
-0.51971436
-0.54229736
-0.55603027
-0.56030273
-0.55572510
-0.54382324
-0.52673340
-0.50628662
-0.48370361
-0.45898438
-0.43304443
-0.40740967
-0.38391113
-0.36407471
-0.34790039
-0.33630371
-0.32897949
-0.32592773
-0.32745361
-0.33325195
-0.34332275
-0.35736084
-0.37445068
-0.39398193
-0.41473389
-0.43579102
-0.45593262
-0.47393799
-0.48889160
-0.49957275
-0.50445557
-0.50262451
-0.49377441
-0.47790527
-0.45532227
-0.42572021
-0.38787842
-0.34179688
-0.28900146
-0.23162842
-0.17120361
-0.10864258
-0.04425049
 0.02166748
 0.08758545
 0.15289307
 0.21728516
 0.28045654
 0.34210205
 0.40100098
 0.45654297
 0.50842285
 0.55603027
 0.59967041
 0.63842773
 0.67230225
 0.70098877
 0.72448730
 0.74249268
 0.75469971
 0.76232910
 0.76507568
 0.76324463
 0.75622559
 0.74340820
 0.72540283
 0.70312500
 0.67687988
 0.64666748
 0.61309814
 0.57525635
 0.53405762
 0.49041748
 0.44525146
 0.39947510
 0.35369873
 0.30944824
 0.26733398
 0.22735596
 0.18920898
 0.15167236
 0.11566162
 0.08117676
 0.04882813
 0.01739502
-0.01434326
-0.04821777
-0.08361816
-0.11993408
-0.15808105
-0.20019531
-0.24902344
-0.30548096
-0.36773682
-0.43273926
-0.49896240
-0.56671143
-0.63659668
-0.70800781
-0.77880859
-0.84564209
-0.90606689
-0.95855713
-1.00189209
-1.03424072
-1.05346680
-1.05834961
-1.04919434
-1.02478027
-0.98510742
-0.92895508
-0.85662842
-0.76934814
-0.67016602
-0.56121826
-0.44464111
-0.32226563
-0.19683838
-0.07171631
 0.04882813
 0.16174316
 0.26489258
 0.35644531
 0.43395996
 0.49438477
 0.53558350
 0.55633545
 0.55786133
 0.54107666
 0.50750732
 0.45959473
 0.39978027
 0.33172607
 0.25848389
 0.18188477
 0.10467529
 0.03051758
-0.03540039
-0.08972168
-0.12878418
-0.15167236
-0.15686035
-0.14373779
-0.11108398
-0.05859375
 0.01190186
 0.09857178
 0.19897461
 0.31036377
 0.42968750
 0.55267334
 0.67474365
 0.79071045
 0.89599609
 0.98693848
 1.06048584
 1.11297607
 1.14135742
 1.14379883
 1.11999512
 1.07147217
 0.99975586
 0.90515137
 0.78857422
 0.65246582
 0.50323486
 0.34637451
 0.18676758
 0.02532959
-0.13580322
-0.29235840
-0.43792725
-0.56549072
-0.67230225
-0.75653076
-0.81817627
-0.85479736
-0.86608887
-0.85205078
-0.81512451
-0.75866699
-0.68481445
-0.59631348
-0.49652100
-0.39062500
-0.28350830
-0.17913818
-0.08148193
 0.00610352
 0.08026123
 0.13824463
 0.17822266
 0.19836426
 0.19744873
 0.17517090
 0.13275146
 0.07324219
-0.00122070
-0.08972168
-0.19134521
-0.30334473
-0.42022705
-0.53558350
-0.64514160
-0.74554443
-0.83526611
-0.91186523
-0.97167969
-1.01257324
-1.03302002
-1.03240967
-1.00982666
-0.96496582
-0.89813232
-0.81176758
-0.70892334
-0.59234619
-0.46417236
-0.32714844
-0.18554688
-0.04425049
 0.09368896
 0.22644043
 0.35217285
 0.46813965
 0.57037354
 0.65551758
 0.72326660
 0.77423096
 0.80902100
 0.82794189
 0.83129883
 0.82031250
 0.79681396
 0.76324463
 0.72052002
 0.67108154
 0.61767578
 0.56427002
 0.51391602
 0.46813965
 0.42816162
 0.39550781
 0.37109375
 0.35644531
 0.35125732
 0.35552979
 0.36834717
 0.38879395
 0.41503906
 0.44464111
 0.47637939
 0.50811768
 0.53863525
 0.56549072
 0.58593750
 0.59753418
 0.59844971
 0.58837891
 0.56671143
 0.53314209
 0.48858643
 0.43273926
 0.36651611
 0.29022217
 0.20416260
 0.10986328
 0.00976563
-0.09490967
-0.20202637
-0.31036377
-0.41656494
-0.51727295
-0.61035156
-0.69458008
-0.76965332
-0.83435059
-0.88806152
-0.93017578
-0.96069336
-0.97961426
-0.98754883
-0.98419189
-0.97076416
-0.94970703
-0.92254639
-0.88989258
-0.85235596
-0.81024170
-0.76477051
-0.71716309
-0.66833496
-0.61828613
-0.56854248
-0.51910400
-0.47058105
-0.42175293
-0.37200928
-0.32226563
-0.27374268
-0.22796631
-0.18341064
-0.13854980
-0.09216309
-0.04486084
 0.00213623
 0.04821777
 0.09338379
 0.13763428
 0.18157959
 0.22491455
 0.26763916
 0.31036377
 0.35247803
 0.39306641
 0.43029785
 0.46447754
 0.49591064
 0.52520752
 0.55206299
 0.57586670
 0.59570313
 0.61279297
 0.62744141
 0.64025879
 0.65124512
 0.65948486
 0.66497803
 0.66802979
 0.66864014
 0.66711426
 0.66345215
 0.65765381
 0.64880371
 0.63659668
 0.61920166
 0.59661865
 0.56915283
 0.53802490
 0.50445557
 0.46783447
 0.42816162
 0.38513184
 0.33966064
 0.29266357
 0.24536133
 0.19805908
 0.15075684
 0.10406494
 0.05981445
 0.01983643
-0.01556396
-0.04547119
-0.06988525
-0.08850098
-0.10101318
-0.10894775
-0.11322021
-0.11505127
-0.11505127
-0.11352539
-0.11199951
-0.11260986
-0.11810303
-0.12939453
-0.14739990
-0.17333984
-0.20874023
-0.25543213
-0.31311035
-0.37994385
-0.45440674
-0.53466797
-0.62042236
-0.71044922
-0.80291748
-0.89416504
-0.98114014
-1.06201172
-1.13372803
-1.19354248
-1.23748779
-1.26281738
-1.26861572
-1.25427246
-1.21978760
-1.16455078
-1.08795166
-0.99090576
-0.87493896
-0.74249268
-0.59570313
-0.43853760
-0.27526855
-0.11016846
 0.05310059
 0.21179199
 0.36285400
 0.50292969
 0.62805176
 0.73486328
 0.82153320
 0.88714600
 0.93170166
 0.95550537
 0.95825195
 0.94055176
 0.90362549
 0.84991455
 0.78338623
 0.70770264
 0.62591553
 0.54168701
 0.45867920
 0.37994385
 0.30822754
 0.24505615
 0.19195557
 0.15167236
 0.12603760
 0.11657715
 0.12390137
 0.14648438
 0.18280029
 0.23193359
 0.29266357
 0.36285400
 0.43945313
 0.51971436
 0.60058594
 0.67932129
 0.75347900
 0.82000732
 0.87554932
 0.91735840
 0.94329834
 0.95153809
 0.94085693
 0.91064453
 0.86181641
 0.79345703
 0.70617676
 0.60058594
 0.47943115
 0.34576416
 0.20172119
 0.04852295
-0.11352539
-0.28167725
-0.45196533
-0.61859131
-0.77697754
-0.92468262
-1.05987549
-1.18011475
-1.28356934
-1.36749268
-1.43157959
-1.47460938
-1.49688721
-1.49627686
-1.47277832
-1.42639160
-1.35925293
-1.27441406
-1.17492676
-1.06292725
-0.94024658
-0.80841064
-0.67047119
-0.52947998
-0.39031982
-0.25543213
-0.12847900
-0.01129150
 0.09338379
 0.18371582
 0.25817871
 0.31585693
 0.35614014
 0.37841797
 0.38330078
 0.37200928
 0.34698486
 0.30975342
 0.26184082
 0.20416260
 0.13977051
 0.07232666
 0.00640869
-0.05432129
-0.10681152
-0.14892578
-0.17944336
-0.19714355
-0.20019531
-0.18768311
-0.15869141
-0.11291504
-0.05187988
 0.02227783
 0.10772705
 0.20202637
 0.30395508
 0.41107178
 0.52001953
 0.62591553
 0.72509766
 0.81359863
 0.88897705
 0.94909668
 0.99304199
 1.01928711
 1.02722168
 1.01562500
 0.98449707
 0.93536377
 0.86975098
 0.78979492
 0.69854736
 0.59875488
 0.49438477
 0.38970947
 0.28778076
 0.19012451
 0.09826660
 0.01373291
-0.06072998
-0.12268066
-0.17089844
-0.20477295
-0.22460938
-0.23071289
-0.22369385
-0.20568848
-0.17944336
-0.14709473
-0.11108398
-0.07354736
-0.03601074
-0.00152588
 0.02807617
 0.05035400
 0.06286621
 0.06317139
 0.05035400
 0.02380371
-0.01434326
-0.06378174
-0.12390137
-0.19592285
-0.27832031
-0.36804199
-0.46112061
-0.55419922
-0.64544678
-0.73333740
-0.81512451
-0.88806152
-0.95031738
-0.99975586
-1.03546143
-1.05529785
-1.05773926
-1.04309082
-1.01287842
-0.96832275
-0.91003418
-0.83831787
-0.75286865
-0.65612793
-0.55114746
-0.44036865
-0.32653809
-0.21148682
-0.09826660
 0.01068115
 0.11260986
 0.20568848
 0.28900146
 0.36132813
 0.42236328
 0.47088623
 0.50781250
 0.53253174
 0.54534912
 0.54656982
 0.53741455
 0.52093506
 0.50048828
 0.47821045
 0.45623779
 0.43457031
 0.41442871
 0.39764404
 0.38574219
 0.37963867
 0.37994385
 0.38757324
 0.40191650
 0.42236328
 0.44830322
 0.47851563
 0.51177979
 0.54779053
 0.58532715
 0.62133789
 0.65338135
 0.67901611
 0.69610596
 0.70465088
 0.70465088
 0.69610596
 0.67810059
 0.65002441
 0.61126709
 0.56182861
 0.50292969
 0.43762207
 0.36834717
 0.29724121
 0.22552490
 0.15411377
 0.08270264
 0.01281738
-0.05340576
-0.11352539
-0.16571045
-0.20965576
-0.24719238
-0.28045654
-0.30944824
-0.33264160
-0.34851074
-0.35766602
-0.36285400
-0.36773682
-0.37475586
-0.38452148
-0.39672852
-0.41198730
-0.43151855
-0.45654297
-0.48767090
-0.52429199
-0.56640625
-0.61309814
-0.66284180
-0.71350098
-0.76293945
-0.80841064
-0.84899902
-0.88226318
-0.90576172
-0.91735840
-0.91491699
-0.89782715
-0.86578369
-0.81878662
-0.75744629
-0.68267822
-0.59570313
-0.49804688
-0.39154053
-0.27832031
-0.16265869
-0.04852295
 0.06011963
 0.16113281
 0.25360107
 0.33538818
 0.40435791
 0.45806885
 0.49438477
 0.51300049
 0.51361084
 0.49591064
 0.46203613
 0.41473389
 0.35705566
 0.29296875
 0.22430420
 0.15472412
 0.08758545
 0.02838135
-0.01922607
-0.05249023
-0.06958008
-0.06896973
-0.04852295
-0.00732422
 0.05401611
 0.13427734
 0.23162842
 0.34393311
 0.46844482
 0.60028076
 0.73547363
 0.86853027
 0.99487305
 1.10992432
 1.21002197
 1.29089355
 1.34887695
 1.38092041
 1.38549805
 1.36108398
 1.30706787
 1.22344971
 1.11053467
 0.96954346
 0.80505371
 0.62347412
 0.43090820
 0.23162842
 0.02685547
-0.18066406
-0.38665771
-0.58197021
-0.75958252
-0.91369629
-1.04217529
-1.14349365
-1.21643066
-1.25915527
-1.27105713
-1.25335693
-1.20788574
-1.13708496
-1.04339600
-0.93017578
-0.80200195
-0.66345215
-0.51971436
-0.37536621
-0.23498535
-0.10406494
 0.01281738
 0.11108398
 0.18707275
 0.23956299
 0.26733398
 0.26977539
 0.24627686
 0.19744873
 0.12451172
 0.02929688
-0.08544922
-0.21575928
-0.35797119
-0.50598145
-0.65277100
-0.79315186
-0.92193604
-1.03546143
-1.13037109
-1.20178223
-1.24694824
-1.26312256
-1.25030518
-1.20819092
-1.13708496
-1.03546143
-0.90362549
-0.74432373
-0.56182861
-0.36163330
-0.14801025
 0.07476807
 0.30426025
 0.53558350
 0.76263428
 0.97930908
 1.17950439
 1.35833740
 1.51306152
 1.64123535
 1.74041748
 1.80816650
 1.84265137
 1.84356689
 1.81182861
 1.74987793
 1.66076660
 1.54754639
 1.41357422
 1.26220703
 1.09588623
 0.91796875
 0.73394775
 0.55023193
 0.37353516
 0.20812988
 0.05645752
-0.08178711
-0.20477295
-0.30883789
-0.38940430
-0.44403076
-0.47241211
-0.47790527
-0.46264648
-0.42846680
-0.37780762
-0.31463623
-0.24383545
-0.17059326
-0.09918213
-0.03295898
 0.02349854
 0.06591797
 0.08941650
 0.09246826
 0.07507324
 0.03692627
-0.02227783
-0.10314941
-0.20568848
-0.32775879
-0.46447754
-0.61004639
-0.75927734
-0.90728760
-1.04949951
-1.18194580
-1.29913330
-1.39648438
-1.46972656
-1.51580811
-1.53228760
-1.51763916
-1.47125244
-1.39251709
-1.28295898
-1.14410400
-0.97839355
-0.79040527
-0.58624268
-0.37231445
-0.15441895
 0.06195068
 0.27374268
 0.47546387
 0.66162109
 0.82641602
 0.96496582
 1.07391357
 1.15203857
 1.19842529
 1.21276855
 1.19567871
 1.14898682
 1.07452393
 0.97595215
 0.85693359
 0.72296143
 0.58013916
 0.43365479
 0.28869629
 0.14892578
 0.01922607
-0.09735107
-0.19653320
-0.27465820
-0.32714844
-0.35064697
-0.34393311
-0.30883789
-0.25024414
-0.17272949
-0.07873535
 0.03021240
 0.15075684
 0.27770996
 0.40527344
 0.52734375
 0.63995361
 0.73913574
 0.82000732
 0.87860107
 0.91217041
 0.92010498
 0.90332031
 0.86151123
 0.79437256
 0.70281982
 0.59020996
 0.46081543
 0.31951904
 0.16876221
 0.01037598
-0.15289307
-0.31494141
-0.46905518
-0.61004639
-0.73455811
-0.84045410
-0.92559814
-0.98815918
-1.02600098
-1.03942871
-1.02996826
-0.99853516
-0.94696045
-0.87707520
-0.79071045
-0.69061279
-0.58044434
-0.46386719
-0.34576416
-0.22979736
-0.11901855
-0.01617432
 0.07690430
 0.15899658
 0.22796631
 0.28198242
 0.31951904
 0.33905029
 0.34088135
 0.32623291
 0.29724121
 0.25543213
 0.20141602
 0.13610840
 0.06225586
-0.01678467
-0.09735107
-0.17730713
-0.25573730
-0.33020020
-0.39642334
-0.45043945
-0.48828125
-0.51025391
-0.51605225
-0.50659180
-0.48034668
-0.43731689
-0.37933350
-0.30853271
-0.22735596
-0.13732910
-0.04058838
 0.06103516
 0.16418457
 0.26641846
 0.36529541
 0.45806885
 0.54199219
 0.61462402
 0.67352295
 0.71716309
 0.74401855
 0.75439453
 0.74829102
 0.72631836
 0.69000244
 0.63903809
 0.57525635
 0.50079346
 0.41839600
 0.33172607
 0.24322510
 0.15441895
 0.06713867
-0.01647949
-0.09307861
-0.16174316
-0.22125244
-0.27221680
-0.31280518
-0.34118652
-0.35522461
-0.35400391
-0.33935547
-0.31280518
-0.27770996
-0.23590088
-0.18890381
-0.13854980
-0.08544922
-0.03143311
 0.02136230
 0.07080078
 0.11505127
 0.15258789
 0.18218994
 0.20324707
 0.21453857
 0.21575928
 0.20721436
 0.19042969
 0.16632080
 0.13671875
 0.10253906
 0.06500244
 0.02563477
-0.01342773
-0.04974365
-0.08239746
-0.10986328
-0.13153076
-0.14739990
-0.15563965
-0.15594482
-0.14862061
-0.13458252
-0.11535645
-0.09246826
-0.06713867
-0.04119873
-0.01617432
 0.00701904
 0.02746582
 0.04455566
 0.05645752
 0.06134033
 0.05767822
 0.04577637
 0.02593994
-0.00061035
-0.03356934
-0.07202148
-0.11413574
-0.15808105
-0.20263672
-0.24688721
-0.28961182
-0.32806396
-0.35888672
-0.38024902
-0.39154053
-0.39123535
-0.37841797
-0.35186768
-0.31280518
-0.26428223
-0.20904541
-0.14831543
-0.08209229
-0.01068115
 0.06469727
 0.14007568
 0.21301270
 0.28228760
 0.34637451
 0.40374756
 0.45135498
 0.48736572
 0.51177979
 0.52459717
 0.52612305
 0.51574707
 0.49285889
 0.45837402
 0.41534424
 0.36590576
 0.31219482
 0.25482178
 0.19439697
 0.13183594
 0.06958008
 0.01037598
-0.04364014
-0.09124756
-0.13122559
-0.16326904
-0.18737793
-0.20324707
-0.21209717
-0.21331787
-0.20751953
-0.19500732
-0.17700195
-0.15502930
-0.13092041
-0.10620117
-0.08178711
-0.05920410
-0.03936768
-0.02380371
-0.01342773
-0.00762939
-0.00610352
-0.00915527
-0.01647949
-0.02746582
-0.04241943
-0.05981445
-0.07934570
-0.09979248
-0.11962891
-0.13732910
-0.15136719
-0.16143799
-0.16693115
-0.16754150
-0.16326904
-0.15380859
-0.13916016
-0.11962891
-0.09643555
-0.07019043
-0.04241943
-0.01403809
 0.01434326
 0.04119873
 0.06561279
 0.08605957
 0.10162354
 0.11108398
 0.11413574
 0.11077881
 0.10192871
 0.08758545
 0.06835938
 0.04486084
 0.01739502
-0.01251221
-0.04394531
-0.07507324
-0.10467529
-0.13122559
-0.15350342
-0.16998291
-0.18066406
-0.18493652
-0.18280029
-0.17395020
-0.15930176
-0.13824463
-0.11260986
-0.08239746
-0.04943848
-0.01434326
 0.02075195
 0.05462646
 0.08514404
 0.11047363
 0.12939453
 0.14221191
 0.14831543
 0.14739990
 0.13977051
 0.12420654
 0.10162354
 0.07263184
 0.03814697
 0.00030518
-0.03936768
-0.07873535
-0.11657715
-0.15106201
-0.18188477
-0.20690918
-0.22460938
-0.23406982
-0.23406982
-0.22552490
-0.20843506
-0.18432617
-0.15258789
-0.11413574
-0.06988525
-0.02136230
 0.02960205
 0.08117676
 0.13153076
 0.17883301
 0.22064209
 0.25604248
 0.28442383
 0.30548096
 0.31799316
 0.32043457
 0.31219482
 0.29418945
 0.26763916
 0.23437500
 0.19439697
 0.14892578
 0.09918213
 0.04791260
-0.00152588
-0.04730225
-0.08728027
-0.12115479
-0.14678955
-0.16296387
-0.16845703
-0.16265869
-0.14526367
-0.11627197
-0.07629395
-0.02624512
 0.03173828
 0.09460449
 0.16113281
 0.22979736
 0.29876709
 0.36651611
 0.42999268
 0.48583984
 0.53131104
 0.56549072
 0.58746338
 0.59661865
 0.59112549
 0.57067871
 0.53436279
 0.48400879
 0.42053223
 0.34545898
 0.26000977
 0.16632080
 0.06622314
-0.03784180
-0.14495850
-0.25390625
-0.36102295
-0.46264648
-0.55450439
-0.63507080
-0.70343018
-0.75958252
-0.80261230
-0.83160400
-0.84625244
-0.84686279
-0.83496094
-0.81085205
-0.77453613
-0.72692871
-0.66955566
-0.60455322
-0.53283691
-0.45593262
-0.37536621
-0.29418945
-0.21453857
-0.13763428
-0.06408691
