# Supplementary material for: Dataset for time-lapse ultrasonic tomography of a granite slab under uniaxial compression test
Source: Data Brief. 2018 Aug 30;20:614–6. doi: 10.1016/j.dib.2018.08.151 (PMC6128094; doi:10.1016/j.dib.2018.08.151)
Supplement: Supplementary file 2 — Supplementary material [file mmc2.zip › data/Ultrasonic_Tomo_data/Stage_1_0kn/Force_0kn_12_10_9684120.txt]

SOURCE FILE NAME: D:\ct_20141122\ct201411221m100v0kn_sh_1_10_a.TDA
DATE: Saturday, November 22, 2014
TIME: 11:19:55
SAMPLE INTERVAL (Seconds):   0.0000001000
SIGNAL UNITS: volts
TIME UNITS: Seconds
DATA TYPE: WAVEFORM
NUMBER OF DATA POINTS PER WAVEFORM: 1024
CHANNEL NUMBER: 12
HIT NUMBER: 10
TIME OF TEST:   9.6841202500

 0.00183105
 0.00091553
 0.00000000
-0.00091553
-0.00152588
-0.00152588
-0.00091553
-0.00030518
 0.00000000
-0.00030518
-0.00030518
 0.00000000
 0.00061035
 0.00091553
 0.00030518
-0.00061035
-0.00122070
-0.00152588
-0.00152588
-0.00122070
-0.00061035
-0.00030518
 0.00000000
 0.00000000
-0.00030518
-0.00061035
-0.00030518
 0.00061035
 0.00122070
 0.00091553
-0.00030518
-0.00122070
-0.00152588
-0.00061035
 0.00061035
 0.00122070
 0.00122070
 0.00030518
-0.00122070
-0.00244141
-0.00335693
-0.00305176
-0.00213623
-0.00152588
-0.00122070
-0.00152588
-0.00183105
-0.00152588
-0.00091553
 0.00030518
 0.00122070
 0.00183105
 0.00152588
 0.00091553
 0.00030518
 0.00000000
 0.00000000
-0.00030518
-0.00061035
-0.00091553
-0.00091553
-0.00030518
 0.00030518
 0.00091553
 0.00122070
 0.00122070
 0.00091553
 0.00061035
 0.00091553
 0.00122070
 0.00122070
 0.00091553
 0.00030518
-0.00030518
-0.00061035
 0.00000000
 0.00091553
 0.00213623
 0.00274658
 0.00244141
 0.00152588
 0.00061035
 0.00000000
 0.00061035
 0.00152588
 0.00183105
 0.00152588
 0.00030518
-0.00061035
-0.00091553
 0.00000000
 0.00122070
 0.00213623
 0.00244141
 0.00213623
 0.00183105
 0.00152588
 0.00152588
 0.00183105
 0.00213623
 0.00274658
 0.00335693
 0.00305176
 0.00274658
 0.00213623
 0.00183105
 0.00122070
 0.00061035
-0.00061035
-0.00152588
-0.00152588
-0.00030518
 0.00091553
 0.00152588
 0.00152588
 0.00091553
 0.00030518
 0.00030518
 0.00061035
 0.00122070
 0.00183105
 0.00183105
 0.00152588
 0.00091553
 0.00000000
-0.00091553
-0.00122070
-0.00122070
-0.00122070
-0.00122070
-0.00122070
-0.00061035
 0.00030518
 0.00122070
 0.00213623
 0.00183105
 0.00091553
 0.00000000
-0.00122070
-0.00152588
-0.00122070
 0.00000000
 0.00091553
 0.00122070
 0.00091553
 0.00030518
-0.00030518
-0.00030518
 0.00000000
 0.00030518
 0.00000000
-0.00030518
-0.00061035
-0.00122070
-0.00183105
-0.00244141
-0.00274658
-0.00244141
-0.00183105
-0.00091553
 0.00000000
 0.00061035
 0.00122070
 0.00183105
 0.00152588
 0.00091553
 0.00030518
-0.00030518
-0.00030518
-0.00030518
 0.00000000
 0.00000000
-0.00030518
-0.00030518
-0.00030518
-0.00091553
-0.00152588
-0.00244141
-0.00305176
-0.00274658
-0.00244141
-0.00152588
-0.00061035
 0.00030518
 0.00061035
 0.00061035
-0.00030518
-0.00152588
-0.00183105
-0.00091553
 0.00030518
 0.00152588
 0.00152588
 0.00030518
-0.00091553
-0.00152588
-0.00152588
-0.00091553
 0.00000000
 0.00061035
 0.00122070
 0.00183105
 0.00183105
 0.00122070
 0.00030518
-0.00061035
-0.00152588
-0.00183105
-0.00183105
-0.00122070
-0.00030518
 0.00091553
 0.00213623
 0.00213623
 0.00091553
-0.00061035
-0.00152588
-0.00183105
-0.00122070
-0.00061035
-0.00091553
-0.00152588
-0.00213623
-0.00274658
-0.00274658
-0.00244141
-0.00213623
-0.00152588
-0.00091553
-0.00030518
 0.00061035
 0.00152588
 0.00213623
 0.00213623
 0.00152588
 0.00061035
-0.00061035
-0.00122070
-0.00122070
-0.00061035
 0.00030518
 0.00122070
 0.00122070
 0.00061035
-0.00061035
-0.00183105
-0.00183105
-0.00091553
 0.00030518
 0.00122070
 0.00152588
 0.00183105
 0.00152588
 0.00122070
 0.00030518
-0.00061035
-0.00122070
-0.00091553
 0.00030518
 0.00152588
 0.00213623
 0.00244141
 0.00183105
 0.00122070
 0.00000000
-0.00091553
-0.00122070
-0.00091553
-0.00030518
 0.00030518
 0.00030518
-0.00030518
-0.00091553
-0.00091553
-0.00091553
-0.00091553
-0.00152588
-0.00183105
-0.00152588
 0.00000000
 0.00152588
 0.00305176
 0.00335693
 0.00305176
 0.00213623
 0.00091553
-0.00030518
-0.00091553
-0.00091553
-0.00030518
 0.00061035
 0.00061035
 0.00000000
-0.00091553
-0.00122070
-0.00122070
-0.00030518
 0.00061035
 0.00122070
 0.00183105
 0.00213623
 0.00213623
 0.00213623
 0.00122070
-0.00030518
-0.00183105
-0.00274658
-0.00244141
-0.00091553
 0.00061035
 0.00183105
 0.00213623
 0.00183105
 0.00061035
-0.00091553
-0.00183105
-0.00152588
-0.00061035
 0.00061035
 0.00152588
 0.00152588
 0.00091553
 0.00061035
 0.00000000
-0.00030518
-0.00061035
-0.00091553
-0.00122070
-0.00122070
-0.00061035
 0.00061035
 0.00122070
 0.00122070
 0.00030518
-0.00122070
-0.00274658
-0.00305176
-0.00274658
-0.00152588
-0.00061035
-0.00030518
-0.00030518
-0.00122070
-0.00183105
-0.00244141
-0.00244141
-0.00152588
-0.00061035
 0.00030518
 0.00122070
 0.00152588
 0.00183105
 0.00122070
 0.00000000
-0.00152588
-0.00305176
-0.00366211
-0.00305176
-0.00183105
-0.00061035
 0.00030518
 0.00030518
 0.00000000
 0.00000000
-0.00030518
 0.00000000
 0.00030518
 0.00122070
 0.00213623
 0.00213623
 0.00183105
 0.00091553
 0.00000000
-0.00030518
-0.00030518
-0.00061035
-0.00091553
-0.00061035
 0.00061035
 0.00213623
 0.00335693
 0.00305176
 0.00122070
-0.00122070
-0.00305176
-0.00366211
-0.00305176
-0.00213623
-0.00091553
 0.00000000
 0.00000000
-0.00030518
-0.00122070
-0.00152588
-0.00091553
 0.00000000
 0.00091553
 0.00152588
 0.00152588
 0.00152588
 0.00122070
 0.00061035
-0.00061035
-0.00244141
-0.00366211
-0.00396729
-0.00305176
-0.00091553
 0.00091553
 0.00213623
 0.00213623
 0.00152588
 0.00061035
 0.00000000
-0.00030518
 0.00030518
 0.00122070
 0.00244141
 0.00244141
 0.00183105
 0.00091553
-0.00030518
-0.00091553
-0.00122070
-0.00152588
-0.00152588
-0.00122070
-0.00030518
 0.00122070
 0.00244141
 0.00335693
 0.00305176
 0.00244141
 0.00122070
 0.00030518
-0.00030518
 0.00000000
 0.00122070
 0.00183105
 0.00213623
 0.00122070
-0.00030518
-0.00122070
-0.00122070
-0.00030518
 0.00061035
 0.00122070
 0.00183105
 0.00183105
 0.00183105
 0.00152588
 0.00061035
-0.00122070
-0.00274658
-0.00396729
-0.00427246
-0.00335693
-0.00152588
 0.00061035
 0.00213623
 0.00274658
 0.00213623
 0.00152588
 0.00091553
 0.00061035
 0.00091553
 0.00122070
 0.00122070
 0.00091553
 0.00000000
-0.00061035
-0.00122070
-0.00122070
-0.00122070
-0.00152588
-0.00183105
-0.00213623
-0.00122070
 0.00061035
 0.00274658
 0.00366211
 0.00305176
 0.00122070
-0.00030518
-0.00091553
-0.00061035
 0.00061035
 0.00152588
 0.00213623
 0.00213623
 0.00152588
 0.00030518
-0.00091553
-0.00122070
-0.00091553
 0.00000000
 0.00091553
 0.00152588
 0.00183105
 0.00183105
 0.00152588
 0.00091553
 0.00000000
-0.00152588
-0.00213623
-0.00183105
-0.00061035
 0.00061035
 0.00152588
 0.00152588
 0.00091553
 0.00000000
-0.00030518
 0.00000000
 0.00091553
 0.00183105
 0.00213623
 0.00122070
-0.00061035
-0.00213623
-0.00335693
-0.00335693
-0.00305176
-0.00244141
-0.00213623
-0.00183105
-0.00122070
 0.00000000
 0.00183105
 0.00335693
 0.00366211
 0.00305176
 0.00122070
-0.00091553
-0.00213623
-0.00213623
-0.00183105
-0.00152588
-0.00152588
-0.00213623
-0.00335693
-0.00396729
-0.00366211
-0.00274658
-0.00152588
-0.00030518
 0.00061035
 0.00091553
 0.00061035
 0.00030518
-0.00061035
-0.00152588
-0.00244141
-0.00305176
-0.00335693
-0.00274658
-0.00152588
 0.00000000
 0.00091553
 0.00091553
-0.00030518
-0.00122070
-0.00183105
-0.00152588
-0.00061035
 0.00030518
 0.00030518
-0.00061035
-0.00122070
-0.00213623
-0.00244141
-0.00213623
-0.00213623
-0.00244141
-0.00244141
-0.00213623
-0.00091553
 0.00091553
 0.00274658
 0.00366211
 0.00366211
 0.00213623
 0.00000000
-0.00152588
-0.00213623
-0.00213623
-0.00213623
-0.00244141
-0.00305176
-0.00366211
-0.00427246
-0.00427246
-0.00366211
-0.00213623
-0.00030518
 0.00152588
 0.00305176
 0.00366211
 0.00335693
 0.00274658
 0.00183105
 0.00061035
-0.00091553
-0.00244141
-0.00274658
-0.00244141
-0.00091553
 0.00030518
 0.00122070
 0.00091553
 0.00000000
-0.00030518
 0.00030518
 0.00152588
 0.00274658
 0.00335693
 0.00305176
 0.00244141
 0.00152588
 0.00061035
-0.00030518
-0.00030518
-0.00030518
 0.00000000
 0.00000000
 0.00000000
 0.00091553
 0.00274658
 0.00427246
 0.00457764
 0.00274658
 0.00000000
-0.00213623
-0.00213623
-0.00152588
-0.00122070
-0.00061035
 0.00000000
 0.00030518
-0.00061035
-0.00183105
-0.00305176
-0.00762939
-0.03021240
-0.08941650
-0.19744873
-0.34149170
-0.48400879
-0.57891846
-0.60058594
-0.55908203
-0.49285889
-0.43884277
-0.40344238
-0.35552979
-0.25390625
-0.08514404
 0.11322021
 0.27282715
 0.34118652
 0.31921387
 0.25726318
 0.21240234
 0.20904541
 0.23284912
 0.25665283
 0.26855469
 0.27313232
 0.27557373
 0.27130127
 0.25482178
 0.23223877
 0.21789551
 0.22003174
 0.23010254
 0.23315430
 0.22308350
 0.20782471
 0.19958496
 0.19866943
 0.19805908
 0.19134521
 0.18127441
 0.17425537
 0.17211914
 0.17059326
 0.16479492
 0.15563965
 0.14648438
 0.13977051
 0.13458252
 0.12939453
 0.12359619
 0.11688232
 0.10894775
 0.09918213
 0.08911133
 0.08087158
 0.07354736
 0.06530762
 0.05401611
 0.04180908
 0.03204346
 0.02624512
 0.02136230
 0.01434326
 0.00488281
-0.00366211
-0.00885010
-0.01190186
-0.01617432
-0.02227783
-0.02777100
-0.02990723
-0.02960205
-0.02990723
-0.03326416
-0.03784180
-0.03997803
-0.03906250
-0.03723145
-0.03723145
-0.04028320
-0.04425049
-0.04608154
-0.04547119
-0.04455566
-0.04516602
-0.04821777
-0.05218506
-0.05554199
-0.05828857
-0.06103516
-0.06469727
-0.06835938
-0.07141113
-0.07354736
-0.07537842
-0.07812500
-0.08117676
-0.08392334
-0.08453369
-0.08331299
-0.08178711
-0.08087158
-0.08117676
-0.08148193
-0.08026123
-0.07843018
-0.07720947
-0.07720947
-0.07781982
-0.07781982
-0.07659912
-0.07446289
-0.07263184
-0.07232666
-0.07293701
-0.07354736
-0.07293701
-0.07202148
-0.07141113
-0.07171631
-0.07293701
-0.07446289
-0.07690430
-0.08026123
-0.08392334
-0.08819580
-0.09216309
-0.09613037
-0.10101318
-0.10650635
-0.11260986
-0.11810303
-0.12207031
-0.12420654
-0.12542725
-0.12603760
-0.12634277
-0.12481689
-0.12023926
-0.11169434
-0.09948730
-0.08483887
-0.06896973
-0.05249023
-0.03540039
-0.01831055
-0.00091553
 0.01617432
 0.03204346
 0.04608154
 0.05798340
 0.06805420
 0.07598877
 0.08148193
 0.08453369
 0.08483887
 0.08300781
 0.07873535
 0.07171631
 0.06195068
 0.04974365
 0.03570557
 0.02105713
 0.00610352
-0.00854492
-0.02227783
-0.03295898
-0.03906250
-0.03936768
-0.03356934
-0.02258301
-0.00671387
 0.01312256
 0.03601074
 0.06072998
 0.08514404
 0.10711670
 0.12512207
 0.13702393
 0.14160156
 0.13824463
 0.12634277
 0.10589600
 0.07568359
 0.03662109
-0.01098633
-0.06530762
-0.12512207
-0.18981934
-0.25817871
-0.32867432
-0.39764404
-0.46112061
-0.51635742
-0.56121826
-0.59326172
-0.61035156
-0.61004639
-0.59143066
-0.55389404
-0.49804688
-0.42541504
-0.33752441
-0.23742676
-0.12847900
-0.01525879
 0.09979248
 0.21392822
 0.32562256
 0.43243408
 0.53222656
 0.62194824
 0.70037842
 0.76660156
 0.82031250
 0.85968018
 0.88348389
 0.89050293
 0.87951660
 0.84991455
 0.79986572
 0.72784424
 0.63415527
 0.52154541
 0.39428711
 0.25543213
 0.10681152
-0.04913330
-0.20812988
-0.36285400
-0.50537109
-0.62927246
-0.73150635
-0.81146240
-0.86853027
-0.90148926
-0.90972900
-0.89263916
-0.85113525
-0.78613281
-0.70007324
-0.59539795
-0.47485352
-0.34088135
-0.19592285
-0.04394531
 0.11169434
 0.26550293
 0.41259766
 0.54656982
 0.66101074
 0.75073242
 0.81115723
 0.83984375
 0.83526611
 0.79620361
 0.72357178
 0.62072754
 0.49377441
 0.34912109
 0.19042969
 0.01983643
-0.15991211
-0.34210205
-0.51849365
-0.68084717
-0.82336426
-0.94238281
-1.03363037
-1.09344482
-1.11877441
-1.10595703
-1.05224609
-0.95550537
-0.81481934
-0.63446045
-0.42053223
-0.17974854
 0.08209229
 0.35888672
 0.64086914
 0.91461182
 1.16607666
 1.38549805
 1.56646729
 1.70349121
 1.79138184
 1.82617188
 1.80847168
 1.74102783
 1.62719727
 1.46850586
 1.26770020
 1.03088379
 0.76843262
 0.48950195
 0.19836426
-0.10253906
-0.40924072
-0.71105957
-0.99456787
-1.24755859
-1.46392822
-1.63909912
-1.76879883
-1.84692383
-1.86950684
-1.83654785
-1.75109863
-1.61926270
-1.44775391
-1.24511719
-1.02111816
-0.78613281
-0.55053711
-0.32348633
-0.11230469
 0.07781982
 0.24291992
 0.38146973
 0.49346924
 0.57952881
 0.64086914
 0.67962646
 0.69824219
 0.70037842
 0.68939209
 0.66986084
 0.64605713
 0.62194824
 0.60241699
 0.59234619
 0.59692383
 0.62164307
 0.67108154
 0.74890137
 0.85571289
 0.99060059
 1.14959717
 1.32598877
 1.51092529
 1.69464111
 1.86676025
 2.01660156
 2.13226318
 2.20336914
 2.22167969
 2.18200684
 2.08190918
 1.92047119
 1.70074463
 1.42822266
 1.11175537
 0.76019287
 0.37994385
-0.02258301
-0.43975830
-0.86029053
-1.27197266
-1.66412354
-2.02911377
-2.35961914
-2.64831543
-2.88635254
-3.06640625
-3.18267822
-3.23242188
-3.21319580
-3.12591553
-2.97393799
-2.76306152
-2.50213623
-2.20001221
-1.86828613
-1.51977539
-1.16851807
-0.82855225
-0.51086426
-0.22521973
 0.02166748
 0.22369385
 0.37658691
 0.47912598
 0.53314209
 0.54229736
 0.51239014
 0.45104980
 0.36560059
 0.26428223
 0.15411377
 0.04302979
-0.06011963
-0.14648438
-0.20721436
-0.23559570
-0.22735596
-0.17913818
-0.08850098
 0.04669189
 0.22583008
 0.44616699
 0.70129395
 0.98297119
 1.28112793
 1.58538818
 1.88385010
 2.16552734
 2.41821289
 2.62939453
 2.78625488
 2.87902832
 2.89978027
 2.84515381
 2.71240234
 2.50061035
 2.21252441
 1.85485840
 1.44104004
 0.98480225
 0.50079346
 0.00213623
-0.49591064
-0.97534180
-1.41662598
-1.80236816
-2.11914063
-2.35778809
-2.51281738
-2.58117676
-2.56439209
-2.46734619
-2.29766846
-2.06268311
-1.77215576
-1.43951416
-1.08123779
-0.71380615
-0.35125732
-0.00640869
 0.30822754
 0.57983398
 0.79589844
 0.94635010
 1.02325439
 1.02355957
 0.94696045
 0.79864502
 0.58441162
 0.31188965
-0.01251221
-0.37933350
-0.77514648
-1.18164063
-1.57989502
-1.95495605
-2.29400635
-2.58666992
-2.82165527
-2.98950195
-3.08319092
-3.09936523
-3.03680420
-2.89398193
-2.67028809
-2.36755371
-1.99249268
-1.55426025
-1.06445313
-0.53558350
 0.01892090
 0.58441162
 1.14471436
 1.68334961
 2.18322754
 2.62786865
 3.00323486
 3.29742432
 3.50250244
 3.61511230
 3.63494873
 3.56475830
 3.41125488
 3.18389893
 2.89642334
 2.56347656
 2.20001221
 1.82098389
 1.44042969
 1.07299805
 0.73333740
 0.43243408
 0.17761230
-0.02807617
-0.18341064
-0.28625488
-0.33477783
-0.32836914
-0.27130127
-0.17028809
-0.03356934
 0.13000488
 0.31188965
 0.50140381
 0.68634033
 0.85479736
 0.99670410
 1.10412598
 1.17004395
 1.18713379
 1.14898682
 1.05255127
 0.90209961
 0.70556641
 0.47149658
 0.20568848
-0.08636475
-0.39733887
-0.71563721
-1.02783203
-1.32232666
-1.58966064
-1.82281494
-2.01446533
-2.15942383
-2.25402832
-2.29675293
-2.28729248
-2.22595215
-2.11456299
-1.95556641
-1.75476074
-1.51916504
-1.25732422
-0.97778320
-0.69061279
-0.40588379
-0.13305664
 0.11840820
 0.33966064
 0.52246094
 0.65917969
 0.74249268
 0.76812744
 0.73608398
 0.65185547
 0.52215576
 0.35308838
 0.14984131
-0.08209229
-0.33355713
-0.59082031
-0.83862305
-1.06414795
-1.25793457
-1.41235352
-1.52038574
-1.57653809
-1.57653809
-1.51916504
-1.40441895
-1.23291016
-1.00524902
-0.72479248
-0.39703369
-0.02929688
 0.36926270
 0.78826904
 1.21490479
 1.63482666
 2.03338623
 2.39746094
 2.71575928
 2.97637939
 3.16741943
 3.27758789
 3.30017090
 3.23333740
 3.08044434
 2.84667969
 2.53936768
 2.16857910
 1.74865723
 1.29669189
 0.83129883
 0.36926270
-0.07568359
-0.49041748
-0.86212158
-1.17889404
-1.43249512
-1.61804199
-1.73522949
-1.78497314
-1.76971436
-1.69281006
-1.55944824
-1.37817383
-1.15844727
-0.91125488
-0.64697266
-0.37750244
-0.11260986
 0.13732910
 0.36254883
 0.55297852
 0.69702148
 0.78277588
 0.80291748
 0.75531006
 0.64300537
 0.47088623
 0.24505615
-0.02868652
-0.34088135
-0.67932129
-1.02966309
-1.37817383
-1.71142578
-2.01690674
-2.28302002
-2.50091553
-2.66479492
-2.77008057
-2.81494141
-2.79693604
-2.71606445
-2.57293701
-2.36999512
-2.11090088
-1.80206299
-1.45263672
-1.07421875
-0.67779541
-0.27221680
 0.13305664
 0.52642822
 0.89294434
 1.21765137
 1.48742676
 1.69281006
 1.82861328
 1.89178467
 1.88293457
 1.80480957
 1.66290283
 1.46545410
 1.22436523
 0.95367432
 0.66955566
 0.38604736
 0.11596680
-0.12939453
-0.33782959
-0.49591064
-0.59234619
-0.62255859
-0.58746338
-0.49072266
-0.33538818
-0.12512207
 0.13549805
 0.43914795
 0.77484131
 1.12884521
 1.48651123
 1.83258057
 2.15301514
 2.43682861
 2.67364502
 2.85308838
 2.96417236
 2.99865723
 2.95349121
 2.82897949
 2.62817383
 2.35443115
 2.01354980
 1.61743164
 1.18194580
 0.72204590
 0.24932861
-0.22705078
-0.69519043
-1.14013672
-1.54510498
-1.89971924
-2.19848633
-2.43957520
-2.62023926
-2.73681641
-2.78778076
-2.77374268
-2.69836426
-2.56530762
-2.38006592
-2.14996338
-1.88476563
-1.59515381
-1.29089355
-0.98205566
-0.67840576
-0.39123535
-0.13183594
 0.09155273
 0.27282715
 0.40679932
 0.48980713
 0.52093506
 0.50323486
 0.44464111
 0.35278320
 0.23468018
 0.09552002
-0.05859375
-0.22003174
-0.37933350
-0.52825928
-0.66009521
-0.76934814
-0.85266113
-0.90789795
-0.93322754
-0.92620850
-0.88439941
-0.80474854
-0.68786621
-0.53558350
-0.35278320
-0.14434814
 0.08453369
 0.32836914
 0.57922363
 0.82824707
 1.06658936
 1.28509521
 1.47613525
 1.63177490
 1.74713135
 1.82098389
 1.85485840
 1.85211182
 1.81793213
 1.75659180
 1.67327881
 1.57379150
 1.46453857
 1.35192871
 1.24053955
 1.13433838
 1.03607178
 0.94696045
 0.86761475
 0.79833984
 0.73883057
 0.68786621
 0.64422607
 0.60638428
 0.57434082
 0.54718018
 0.52490234
 0.50537109
 0.48553467
 0.46264648
 0.43395996
 0.39672852
 0.34912109
 0.28869629
 0.21362305
 0.12298584
 0.01556396
-0.10803223
-0.24597168
-0.39459229
-0.54779053
-0.69976807
-0.84594727
-0.98205566
-1.10504150
-1.21276855
-1.30218506
-1.37176514
-1.42028809
-1.44775391
-1.45446777
-1.44287109
-1.41540527
-1.37359619
-1.31866455
-1.25091553
-1.16973877
-1.07513428
-0.96862793
-0.85235596
-0.72875977
-0.60150146
-0.47515869
-0.35339355
-0.24047852
-0.13977051
-0.05493164
 0.01098633
 0.05615234
 0.07965088
 0.08209229
 0.06591797
 0.03356934
-0.01098633
-0.06317139
-0.11779785
-0.16998291
-0.21575928
-0.25146484
-0.27526855
-0.28625488
-0.28411865
-0.26855469
-0.23925781
-0.19653320
-0.14007568
-0.07110596
 0.00946045
 0.10070801
 0.20141602
 0.31127930
 0.42816162
 0.54901123
 0.67077637
 0.78948975
 0.90332031
 1.01043701
 1.10778809
 1.19293213
 1.26220703
 1.31317139
 1.34368896
 1.35345459
 1.34216309
 1.30981445
 1.25671387
 1.18469238
 1.09619141
 0.99273682
 0.87615967
 0.74768066
 0.61004639
 0.46783447
 0.32501221
 0.18432617
 0.04608154
-0.08941650
-0.22033691
-0.34271240
-0.45288086
-0.54931641
-0.63171387
-0.70098877
-0.75683594
-0.79956055
-0.82885742
-0.84594727
-0.85235596
-0.84991455
-0.84045410
-0.82611084
-0.81024170
-0.79559326
-0.78460693
-0.77850342
-0.77911377
-0.78735352
-0.80413818
-0.82946777
-0.86273193
-0.90209961
-0.94635010
-0.99395752
-1.04217529
-1.08795166
-1.12823486
-1.15936279
-1.17980957
-1.18743896
-1.18072510
-1.15844727
-1.11968994
-1.06475830
-0.99273682
-0.90393066
-0.79833984
-0.67779541
-0.54412842
-0.40008545
-0.24810791
-0.09033203
 0.07110596
 0.23437500
 0.39733887
 0.55755615
 0.71197510
 0.85876465
 0.99639893
 1.12365723
 1.24023438
 1.34552002
 1.43768311
 1.51519775
 1.57745361
 1.62475586
 1.65710449
 1.67388916
 1.67480469
 1.65893555
 1.62567139
 1.57348633
 1.50238037
 1.41296387
 1.30676270
 1.18591309
 1.05163574
 0.90454102
 0.74707031
 0.58288574
 0.41748047
 0.25360107
 0.09307861
-0.06469727
-0.21789551
-0.36254883
-0.49346924
-0.60760498
-0.70281982
-0.77880859
-0.83496094
-0.87036133
-0.88409424
-0.87677002
-0.84869385
-0.80017090
-0.73303223
-0.64971924
-0.55419922
-0.44891357
-0.33660889
-0.22033691
-0.10437012
 0.00701904
 0.10864258
 0.19744873
 0.27099609
 0.32745361
 0.36468506
 0.38208008
 0.37872314
 0.35522461
 0.31158447
 0.24902344
 0.16967773
 0.07720947
-0.02502441
-0.13488770
-0.24932861
-0.36499023
-0.47668457
-0.57922363
-0.66833496
-0.74188232
-0.79711914
-0.83160400
-0.84350586
-0.83129883
-0.79498291
-0.73486328
-0.65307617
-0.55145264
-0.43273926
-0.30120850
-0.16113281
-0.01861572
 0.12176514
 0.25573730
 0.38055420
 0.49194336
 0.58532715
 0.65673828
 0.70434570
 0.72784424
 0.72753906
 0.70373535
 0.65643311
 0.58837891
 0.50445557
 0.41046143
 0.31005859
 0.20507813
 0.09857178
-0.00488281
-0.09979248
-0.18127441
-0.24688721
-0.29327393
-0.31799316
-0.31799316
-0.29296875
-0.24566650
-0.17974854
-0.09826660
-0.00274658
 0.10437012
 0.21850586
 0.33386230
 0.44433594
 0.54565430
 0.63201904
 0.70007324
 0.74645996
 0.76904297
 0.76660156
 0.73699951
 0.67962646
 0.59570313
 0.48889160
 0.36437988
 0.22583008
 0.07507324
-0.08605957
-0.25421143
-0.42297363
-0.58532715
-0.73486328
-0.86700439
-0.97900391
-1.06811523
-1.13159180
-1.16790771
-1.17523193
-1.15356445
-1.10290527
-1.02325439
-0.91522217
-0.78033447
-0.62225342
-0.44525146
-0.25390625
-0.05340576
 0.15228271
 0.35705566
 0.55358887
 0.73516846
 0.89538574
 1.02874756
 1.12945557
 1.19354248
 1.21795654
 1.20117188
 1.14135742
 1.03881836
 0.89660645
 0.72021484
 0.51727295
 0.29235840
 0.04760742
-0.21301270
-0.48065186
-0.74249268
-0.98510742
-1.19964600
-1.38092041
-1.52496338
-1.62536621
-1.67510986
-1.67053223
-1.61224365
-1.50207520
-1.34216309
-1.13647461
-0.89263916
-0.62103271
-0.33111572
-0.02990723
 0.27618408
 0.57739258
 0.86151123
 1.11663818
 1.33483887
 1.51214600
 1.64550781
 1.72973633
 1.76208496
 1.74224854
 1.67358398
 1.55914307
 1.40075684
 1.20208740
 0.96984863
 0.71441650
 0.44525146
 0.16754150
-0.11535645
-0.39672852
-0.66650391
-0.91247559
-1.12731934
-1.30737305
-1.45080566
-1.55395508
-1.61285400
-1.62414551
-1.58905029
-1.51153564
-1.39526367
-1.24267578
-1.05712891
-0.84442139
-0.61126709
-0.36590576
-0.11444092
 0.13671875
 0.38208008
 0.61492920
 0.82855225
 1.01684570
 1.17614746
 1.30310059
 1.39434814
 1.44714355
 1.45996094
 1.43341064
 1.37084961
 1.27441406
 1.14715576
 0.99121094
 0.81146240
 0.61523438
 0.41046143
 0.20294189
-0.00335693
-0.20385742
-0.39215088
-0.56060791
-0.70190430
-0.81329346
-0.89416504
-0.94604492
-0.97015381
-0.96771240
-0.94116211
-0.89355469
-0.82794189
-0.74737549
-0.65490723
-0.55419922
-0.44799805
-0.33874512
-0.22857666
-0.11993408
-0.01464844
 0.08575439
 0.17944336
 0.26428223
 0.33813477
 0.39916992
 0.44616699
 0.47912598
 0.49835205
 0.50292969
 0.49102783
 0.46325684
 0.42083740
 0.36712646
 0.30364990
 0.23193359
 0.15197754
 0.06408691
-0.03143311
-0.13397217
-0.24261475
-0.35430908
-0.46417236
-0.56762695
-0.66131592
-0.74371338
-0.81298828
-0.86669922
-0.90118408
-0.91247559
-0.89843750
-0.85815430
-0.79315186
-0.70373535
-0.59204102
-0.46051025
-0.31311035
-0.15319824
 0.01586914
 0.19195557
 0.37322998
 0.55572510
 0.73486328
 0.90728760
 1.06964111
 1.21856689
 1.35101318
 1.46240234
 1.55029297
 1.61224365
 1.64703369
 1.65344238
 1.62872314
 1.57287598
 1.48559570
 1.36840820
 1.22314453
 1.05285645
 0.86181641
 0.65643311
 0.44189453
 0.22094727
-0.00427246
-0.23071289
-0.45166016
-0.65917969
-0.84655762
-1.01226807
-1.15509033
-1.27349854
-1.36291504
-1.41845703
-1.43768311
-1.42059326
-1.36871338
-1.28234863
-1.16210938
-1.01013184
-0.82977295
-0.62561035
-0.40252686
-0.16693115
 0.07446289
 0.31280518
 0.53985596
 0.74584961
 0.92193604
 1.06109619
 1.15783691
 1.21002197
 1.21612549
 1.17492676
 1.08581543
 0.95153809
 0.77758789
 0.57220459
 0.34179688
 0.09063721
-0.17730713
-0.45440674
-0.72875977
-0.98937988
-1.22650146
-1.43524170
-1.61102295
-1.74804688
-1.84082031
-1.88446045
-1.87805176
-1.82281494
-1.72027588
-1.57287598
-1.38397217
-1.15875244
-0.90484619
-0.63079834
-0.34545898
-0.05706787
 0.22705078
 0.50048828
 0.75714111
 0.99212646
 1.19964600
 1.37573242
 1.51794434
 1.62506104
 1.69647217
 1.73156738
 1.72973633
 1.69219971
 1.62048340
 1.51641846
 1.38000488
 1.21185303
 1.01562500
 0.79803467
 0.56762695
 0.33142090
 0.09338379
-0.14251709
-0.37017822
-0.57861328
-0.75744629
-0.89996338
-1.00494385
-1.07299805
-1.10412598
-1.09893799
-1.05895996
-0.98846436
-0.89233398
-0.77514648
-0.64178467
-0.49682617
-0.34606934
-0.19409180
-0.04425049
 0.10192871
 0.24139404
 0.37139893
 0.48797607
 0.58807373
 0.66986084
 0.73181152
 0.77087402
 0.78582764
 0.77484131
 0.73852539
 0.67718506
 0.59265137
 0.48919678
 0.37139893
 0.24139404
 0.10070801
-0.05187988
-0.21484375
-0.38391113
-0.55358887
-0.71899414
-0.87738037
-1.02752686
-1.16760254
-1.29516602
-1.40655518
-1.49719238
-1.56219482
-1.59698486
-1.59759521
-1.56158447
-1.48712158
-1.37237549
-1.21704102
-1.02264404
-0.79498291
-0.54199219
-0.27069092
 0.01220703
 0.29968262
 0.58349609
 0.85418701
 1.10321045
 1.32354736
 1.50970459
 1.65679932
 1.76269531
 1.82556152
 1.84631348
 1.82647705
 1.76666260
 1.66992188
 1.53991699
 1.38153076
 1.19934082
 0.99853516
 0.78460693
 0.56488037
 0.34698486
 0.13549805
-0.06500244
-0.25054932
-0.41320801
-0.54504395
-0.64025879
-0.69793701
-0.72113037
-0.71105957
-0.66741943
-0.59112549
-0.48492432
-0.35522461
-0.20935059
-0.05218506
 0.11260986
 0.28015137
 0.44555664
 0.60272217
 0.74615479
 0.87188721
 0.97595215
 1.05438232
 1.10382080
 1.12213135
 1.10656738
 1.05438232
 0.96374512
 0.83587646
 0.67535400
 0.48675537
 0.27404785
 0.03967285
-0.21240234
-0.47454834
-0.73638916
-0.98815918
-1.22253418
-1.43402100
-1.61743164
-1.76788330
-1.88110352
-1.95465088
-1.98699951
-1.97845459
-1.92840576
-1.83837891
-1.71295166
-1.55670166
-1.37390137
-1.16760254
-0.94116211
-0.70037842
-0.45196533
-0.20294189
 0.03997803
 0.27282715
 0.48950195
 0.68542480
 0.85510254
 0.99548340
 1.10534668
 1.18286133
 1.22772217
 1.23901367
 1.21765137
 1.16638184
 1.08856201
 0.98846436
 0.86944580
 0.73608398
 0.59234619
 0.44403076
 0.29632568
 0.15319824
 0.01708984
-0.11016846
-0.22644043
-0.32775879
-0.40893555
-0.46569824
-0.49682617
-0.50262451
-0.48553467
-0.44586182
-0.38452148
-0.30303955
-0.20507813
-0.09368896
 0.02807617
 0.15808105
 0.29266357
 0.42785645
 0.55786133
 0.67718506
 0.78002930
 0.86212158
 0.91918945
 0.94909668
 0.94940186
 0.92010498
 0.86090088
 0.77209473
 0.65643311
 0.51818848
 0.36224365
 0.19073486
 0.00671387
-0.18676758
-0.38269043
-0.57373047
-0.75134277
-0.91064453
-1.04919434
-1.16455078
-1.25396729
-1.31439209
-1.34338379
-1.34002686
-1.30523682
-1.24023438
-1.14654541
-1.02691650
-0.88470459
-0.72448730
-0.55114746
-0.37109375
-0.18981934
-0.01251221
 0.15686035
 0.31494141
 0.45898438
 0.58441162
 0.68725586
 0.76354980
 0.81054688
 0.82855225
 0.81848145
 0.78094482
 0.71655273
 0.62744141
 0.51757813
 0.39245605
 0.25604248
 0.11077881
-0.04150391
-0.19683838
-0.34881592
-0.49011230
-0.61370850
-0.71594238
-0.79284668
-0.84289551
-0.86395264
-0.85510254
-0.81634521
-0.74768066
-0.64849854
-0.52093506
-0.36804199
-0.19500732
-0.00701904
 0.19165039
 0.39550781
 0.59814453
 0.79223633
 0.97045898
 1.12731934
 1.25823975
 1.35955811
 1.42791748
 1.46179199
 1.46057129
 1.42578125
 1.36016846
 1.26586914
 1.14654541
 1.00585938
 0.84808350
 0.67871094
 0.50476074
 0.33081055
 0.16021729
-0.00610352
-0.16723633
-0.31982422
-0.45837402
-0.57769775
-0.67504883
-0.74981689
-0.80230713
-0.83343506
-0.84320068
-0.83343506
-0.80688477
-0.76599121
-0.71411133
-0.65460205
-0.59020996
-0.52368164
-0.45623779
-0.38909912
-0.32440186
-0.26458740
-0.21240234
-0.16815186
-0.13092041
-0.09887695
-0.07141113
-0.04974365
-0.03326416
-0.02258301
-0.01647949
-0.01495361
-0.01678467
-0.02075195
-0.02532959
-0.02899170
-0.03112793
-0.03112793
-0.02807617
-0.02136230
-0.01068115
 0.00274658
 0.01708984
 0.03082275
 0.04302979
 0.05279541
 0.05920410
 0.06164551
 0.05859375
 0.05004883
 0.03540039
 0.01495361
-0.01037598
-0.03875732
-0.06774902
-0.09582520
-0.12084961
-0.14099121
-0.15502930
-0.16174316
-0.15930176
-0.14739990
-0.12603760
-0.09552002
-0.05584717
-0.00854492
 0.04547119
 0.10345459
 0.16387939
 0.22521973
 0.28564453
 0.34332275
 0.39550781
 0.43945313
 0.47424316
 0.49896240
 0.51330566
 0.51727295
 0.51055908
 0.49255371
 0.46417236
 0.42602539
 0.38055420
 0.32928467
 0.27374268
 0.21514893
 0.15441895
 0.09399414
 0.03601074
-0.01831055
-0.06683350
-0.10925293
-0.14465332
-0.17242432
-0.19195557
-0.20294189
-0.20568848
-0.20019531
-0.18676758
-0.16632080
-0.14038086
-0.10925293
-0.07385254
-0.03479004
 0.00701904
 0.05035400
 0.09338379
 0.13488770
 0.17333984
 0.20690918
 0.23315430
 0.25054932
 0.25756836
 0.25299072
 0.23529053
 0.20355225
 0.15686035
 0.09704590
 0.02563477
-0.05554199
-0.14587402
-0.24444580
-0.34881592
-0.45593262
-0.56121826
-0.66192627
-0.75592041
-0.84106445
-0.91552734
-0.97656250
-1.02142334
-1.04888916
-1.05712891
-1.04461670
-1.01074219
-0.95458984
-0.87646484
-0.77697754
-0.65826416
-0.52276611
-0.37536621
-0.22094727
-0.06500244
 0.08850098
 0.23651123
 0.37567139
 0.50231934
 0.61279297
 0.70312500
 0.77148438
 0.81695557
 0.84014893
 0.84289551
 0.82672119
 0.79406738
 0.74768066
 0.69030762
 0.62561035
 0.55694580
 0.48797607
 0.42205811
 0.36285400
 0.31250000
 0.27374268
 0.24719238
 0.23376465
 0.23406982
 0.24871826
 0.27832031
 0.32196045
 0.37689209
 0.43914795
 0.50445557
 0.56823730
 0.62683105
 0.67535400
 0.71014404
 0.72814941
 0.72570801
 0.69946289
 0.64697266
 0.56762695
 0.46325684
 0.33721924
 0.19042969
 0.02410889
-0.15991211
-0.35552979
-0.55511475
-0.74981689
-0.93444824
-1.10412598
-1.25488281
-1.38214111
-1.48010254
-1.54479980
-1.57440186
-1.56829834
-1.52618408
-1.44958496
-1.34094238
-1.20361328
-1.04187012
-0.86181641
-0.67047119
-0.47607422
-0.28686523
-0.10986328
 0.04974365
 0.18646240
 0.29602051
 0.37384033
 0.41687012
 0.42419434
 0.39733887
 0.33966064
 0.25573730
 0.15045166
 0.02868652
-0.10437012
-0.24108887
-0.37353516
-0.49194336
-0.58898926
-0.65887451
-0.69732666
-0.70037842
-0.66467285
-0.58959961
-0.47607422
-0.32745361
-0.14739990
 0.05981445
 0.28747559
 0.52917480
 0.77667236
 1.02142334
 1.25549316
 1.47003174
 1.65679932
 1.80877686
 1.92138672
 1.99066162
 2.01293945
 1.98638916
 1.91314697
 1.79595947
 1.63909912
 1.44470215
 1.21765137
 0.96557617
 0.70037842
 0.43273926
 0.16906738
-0.08728027
-0.33081055
-0.55175781
-0.73760986
-0.87921143
-0.97351074
-1.02233887
-1.02905273
-0.99426270
-0.91979980
-0.80963135
-0.67047119
-0.51116943
-0.33813477
-0.15930176
 0.01770020
 0.18371582
 0.33020020
 0.45104980
 0.54168701
 0.59936523
 0.62103271
 0.60485840
 0.55053711
 0.46203613
 0.34332275
 0.19897461
 0.03082275
-0.15747070
-0.35980225
-0.56640625
-0.76690674
-0.95275879
-1.11877441
-1.26129150
-1.37695313
-1.46179199
-1.51214600
-1.52740479
-1.50695801
-1.45263672
-1.36627197
-1.25122070
-1.11175537
-0.95275879
-0.77911377
-0.59509277
-0.40649414
-0.21972656
-0.04028320
 0.12695313
 0.27893066
 0.41473389
 0.53161621
 0.62744141
 0.70037842
 0.74920654
 0.77392578
 0.77606201
 0.75805664
 0.72326660
 0.67504883
 0.61706543
 0.55328369
 0.48645020
 0.42053223
 0.35797119
 0.30212402
 0.25543213
 0.22003174
 0.19714355
 0.18707275
 0.18951416
 0.20355225
 0.22857666
 0.26306152
 0.30548096
 0.35400391
 0.40557861
 0.45715332
 0.50659180
 0.55267334
 0.59387207
 0.62957764
 0.65734863
 0.67596436
 0.68420410
 0.68145752
 0.66864014
 0.64666748
 0.61645508
 0.57891846
 0.53466797
 0.48461914
 0.42968750
 0.37170410
 0.31280518
 0.25390625
 0.19500732
 0.13458252
 0.07263184
 0.00976563
-0.05218506
-0.11291504
-0.17456055
-0.23925781
-0.30914307
-0.38391113
-0.46264648
-0.54504395
-0.63079834
-0.71960449
-0.80993652
-0.89965820
-0.98815918
-1.07421875
-1.15661621
-1.23352051
-1.30096436
-1.35681152
-1.39892578
-1.42669678
-1.43859863
-1.43402100
-1.41174316
-1.37207031
-1.31500244
-1.24084473
-1.15051270
-1.04461670
-0.92437744
-0.79132080
-0.64727783
-0.49377441
-0.33477783
-0.17364502
-0.01342773
 0.14343262
 0.29602051
 0.44158936
 0.57769775
 0.70159912
 0.80993652
 0.90179443
 0.97473145
 1.02783203
 1.06079102
 1.07330322
 1.06750488
 1.04400635
 1.00494385
 0.95214844
 0.88867188
 0.81817627
 0.74371338
 0.66802979
 0.59326172
 0.52215576
 0.45898438
 0.40679932
 0.36773682
 0.34332275
 0.33386230
 0.33996582
 0.36132813
 0.39520264
 0.44006348
 0.49346924
 0.55419922
 0.61981201
 0.68603516
 0.74890137
 0.80444336
 0.85052490
 0.88531494
 0.90637207
 0.91033936
 0.89569092
 0.86181641
 0.80993652
 0.74127197
 0.65551758
 0.55480957
 0.44219971
 0.32043457
 0.19134521
 0.05493164
-0.08819580
-0.23559570
-0.38208008
-0.52398682
-0.65917969
-0.78796387
-0.91064453
-1.02600098
-1.13281250
-1.22955322
-1.31683350
-1.39465332
-1.46270752
-1.52008057
-1.56555176
-1.59881592
-1.61895752
-1.62628174
-1.62048340
-1.60156250
-1.56921387
-1.52313232
-1.46240234
-1.38671875
-1.29669189
-1.19384766
-1.08001709
-0.95611572
-0.82305908
-0.68176270
-0.53344727
-0.38055420
-0.22491455
-0.06866455
 0.08605957
 0.23742676
 0.38391113
 0.52398682
 0.65551758
 0.77667236
 0.88531494
 0.98052979
 1.06140137
 1.12854004
 1.18255615
 1.22436523
 1.25427246
 1.27288818
 1.28112793
 1.27990723
 1.27166748
 1.25915527
 1.24389648
 1.22711182
 1.20971680
 1.19262695
 1.17645264
 1.16241455
 1.15020752
 1.13891602
 1.12762451
 1.11572266
 1.10168457
 1.08306885
 1.05804443
 1.02478027
 0.98175049
 0.92742920
 0.85815430
 0.77056885
 0.66345215
 0.53924561
 0.40069580
 0.24810791
 0.07904053
-0.10955811
-0.31524658
-0.53283691
-0.75500488
-0.97595215
-1.19201660
-1.39892578
-1.59210205
-1.76483154
-1.91192627
-2.02850342
-2.11090088
-2.15484619
-2.15850830
-2.12097168
-2.04284668
-1.92687988
-1.77612305
-1.59423828
-1.38580322
-1.15692139
-0.91461182
-0.66772461
-0.42388916
-0.19012451
 0.02777100
 0.22491455
 0.39611816
 0.53710938
 0.64392090
 0.71350098
 0.74523926
 0.74035645
 0.70129395
 0.63232422
 0.53894043
 0.42816162
 0.30639648
 0.17974854
 0.05462646
-0.06256104
-0.16601563
-0.25024414
-0.30944824
-0.33843994
-0.33355713
-0.29327393
-0.21972656
-0.11627197
 0.01373291
 0.16876221
 0.34515381
 0.53710938
 0.73760986
 0.93963623
 1.13708496
 1.32385254
 1.49353027
 1.63909912
 1.75537109
 1.83868408
 1.88629150
 1.89605713
 1.86584473
 1.79626465
 1.68975830
 1.54968262
 1.37817383
 1.17858887
 0.95581055
 0.71746826
 0.47149658
 0.22216797
-0.02777100
-0.27465820
-0.51208496
-0.73089600
-0.92407227
-1.08886719
-1.22497559
-1.33239746
-1.40960693
-1.45538330
-1.46972656
-1.45538330
-1.41418457
-1.34918213
-1.26251221
-1.15844727
-1.04064941
-0.91247559
-0.77667236
-0.63659668
-0.49560547
-0.35766602
-0.22552490
-0.10040283
 0.01586914
 0.12084961
 0.21148682
 0.28656006
 0.34576416
 0.38940430
 0.41748047
 0.42907715
 0.42388916
 0.40374756
 0.36956787
 0.32226563
 0.26184082
 0.18829346
 0.10284424
 0.00640869
-0.09918213
-0.21331787
-0.33294678
-0.45379639
-0.57067871
-0.67932129
-0.77667236
-0.85968018
-0.92559814
-0.96954346
-0.98815918
-0.97839355
-0.93811035
-0.86730957
-0.76568604
-0.63537598
-0.48034668
-0.30456543
-0.11169434
 0.09460449
 0.31005859
 0.52886963
 0.74249268
 0.94299316
 1.12335205
 1.27899170
 1.40502930
 1.49597168
 1.54754639
 1.55670166
 1.52465820
 1.45324707
 1.34399414
 1.19812012
 1.02020264
 0.81726074
 0.59967041
 0.37506104
 0.14923096
-0.07385254
-0.28778076
-0.48309326
-0.65032959
-0.78369141
-0.87982178
-0.93780518
-0.95764160
-0.93872070
-0.88195801
-0.78948975
-0.66528320
-0.51422119
-0.34271240
-0.15808105
 0.03326416
 0.22399902
 0.40771484
 0.57525635
 0.71838379
 0.82977295
 0.90576172
 0.94360352
 0.94085693
 0.89508057
 0.80535889
 0.67504883
 0.50994873
 0.31524658
 0.09429932
-0.14953613
-0.40924072
-0.67443848
-0.93292236
-1.17492676
-1.39404297
-1.58416748
-1.74011230
-1.85577393
-1.92626953
-1.94854736
-1.92199707
-1.84722900
-1.72576904
-1.56066895
-1.35650635
-1.11999512
-0.85845947
-0.58074951
-0.29449463
-0.00610352
 0.27709961
 0.54779053
 0.79681396
 1.01593018
 1.19842529
 1.34094238
 1.44012451
 1.49475098
 1.50421143
 1.47064209
 1.39709473
 1.28906250
 1.15051270
 0.98815918
 0.80810547
 0.61950684
 0.43121338
 0.25115967
 0.08544922
-0.06195068
-0.18615723
-0.28228760
-0.34545898
-0.37139893
-0.35888672
-0.31127930
-0.23284912
-0.12878418
-0.00183105
 0.14556885
 0.30792236
 0.47760010
 0.64605713
 0.80596924
 0.95184326
 1.07727051
 1.17523193
 1.23931885
 1.26617432
 1.25640869
 1.20880127
 1.12274170
 0.99700928
 0.83465576
 0.64239502
 0.42694092
 0.19195557
-0.06072998
-0.32653809
-0.59570313
-0.85601807
-1.09771729
-1.31500244
-1.50451660
-1.66168213
-1.78100586
-1.85852051
-1.89239502
-1.88293457
-1.83044434
-1.73645020
-1.60369873
-1.43707275
-1.24237061
-1.02569580
-0.79376221
-0.55328369
-0.31158447
-0.07446289
 0.15350342
 0.36804199
 0.56304932
 0.73211670
 0.87097168
 0.97625732
 1.04797363
 1.08642578
 1.09191895
 1.06597900
 1.01074219
 0.92926025
 0.82519531
 0.70281982
 0.56884766
 0.42999268
 0.29113770
 0.15625000
 0.02929688
-0.08697510
-0.18829346
-0.27099609
-0.33233643
-0.37017822
-0.38299561
-0.37139893
-0.33721924
-0.28350830
-0.21362305
-0.12969971
-0.03356934
 0.07202148
 0.18341064
 0.29693604
 0.40832520
 0.51452637
 0.61157227
 0.69549561
 0.76324463
 0.81237793
 0.84167480
 0.85052490
 0.83740234
 0.80169678
 0.74249268
 0.66070557
 0.55908203
 0.44189453
 0.31372070
 0.17700195
 0.03356934
-0.11474609
-0.26428223
-0.40985107
-0.54626465
-0.66955566
-0.77667236
-0.86578369
-0.93566895
-0.98449707
-1.01226807
-1.01959229
-1.00646973
-0.97320557
-0.92010498
-0.84838867
-0.76019287
-0.65765381
-0.54199219
-0.41595459
-0.28198242
-0.14312744
-0.00305176
 0.13549805
 0.26947021
 0.39550781
 0.51055908
 0.61126709
 0.69519043
 0.76110840
 0.80688477
 0.83160400
 0.83465576
 0.81573486
 0.77545166
 0.71563721
 0.63751221
 0.54321289
 0.43579102
 0.31860352
 0.19409180
 0.06439209
-0.06896973
-0.20446777
-0.33843994
-0.46630859
-0.58319092
-0.68542480
-0.76965332
-0.83526611
-0.88043213
-0.90454102
-0.90759277
-0.88989258
-0.85296631
-0.79803467
-0.72692871
-0.64086914
-0.54229736
-0.43457031
-0.32165527
-0.20660400
-0.09246826
 0.01831055
 0.12390137
 0.22155762
 0.30853271
 0.38299561
 0.44311523
 0.48889160
 0.52062988
 0.53771973
 0.54077148
 0.52978516
 0.50598145
 0.47119141
 0.42907715
 0.38269043
 0.33508301
 0.28839111
 0.24261475
 0.19866943
 0.15716553
 0.11962891
 0.08636475
 0.05828857
 0.03448486
 0.01434326
-0.00335693
-0.01861572
-0.03173828
-0.04302979
-0.05310059
-0.06256104
-0.07202148
-0.08209229
-0.09246826
-0.10192871
-0.10955811
-0.11413574
-0.11566162
-0.11474609
-0.11108398
-0.10406494
-0.09338379
-0.07812500
-0.05767822
-0.03265381
-0.00305176
 0.03021240
 0.06652832
 0.10437012
 0.14221191
 0.17883301
 0.21148682
 0.23773193
 0.25512695
 0.26214600
 0.25756836
 0.24047852
 0.20965576
 0.16479492
 0.10650635
 0.03509521
-0.04821777
-0.14251709
-0.24505615
-0.35247803
-0.45959473
-0.56213379
-0.65734863
-0.74310303
-0.81665039
-0.87493896
-0.91613770
-0.93780518
-0.93963623
-0.92071533
-0.88012695
-0.81695557
-0.73150635
-0.62530518
-0.50109863
-0.36254883
-0.21392822
-0.05920410
 0.09826660
 0.25512695
 0.40893555
 0.55480957
 0.68664551
 0.80017090
 0.89141846
 0.95855713
 1.00067139
 1.01684570
 1.00769043
 0.97412109
 0.91888428
 0.84350586
 0.75103760
 0.64514160
 0.53131104
 0.41625977
 0.30426025
 0.19775391
 0.09826660
 0.00793457
-0.06805420
-0.12542725
-0.16235352
-0.17913818
-0.17730713
-0.15838623
-0.12268066
-0.07263184
-0.01037598
 0.06072998
 0.13793945
 0.21759033
 0.29724121
 0.37322998
 0.44189453
 0.50048828
 0.54748535
 0.58166504
 0.60241699
 0.60852051
 0.59997559
 0.57647705
 0.53924561
 0.49041748
 0.43212891
 0.36560059
 0.29144287
 0.21026611
 0.12390137
 0.03540039
-0.05279541
-0.14038086
-0.22796631
-0.31524658
-0.40008545
-0.47973633
-0.55297852
-0.62042236
-0.68298340
-0.74127197
-0.79376221
-0.83984375
-0.87921143
-0.91156006
-0.93750000
-0.95642090
-0.96740723
-0.97045898
-0.96557617
-0.95184326
-0.92742920
-0.89080811
-0.84014893
-0.77636719
-0.70007324
-0.61309814
-0.51544189
-0.40802002
-0.29144287
-0.16784668
-0.03936768
 0.09124756
 0.22247314
 0.35278320
 0.47973633
 0.60058594
 0.71228027
 0.81176758
 0.89782715
 0.96832275
 1.02325439
 1.06140137
 1.08245850
 1.08581543
 1.07147217
 1.03912354
 0.99029541
 0.92681885
 0.85144043
 0.76690674
 0.67565918
 0.58013916
 0.48400879
 0.39093018
 0.30426025
 0.22613525
 0.15777588
 0.10040283
 0.05523682
 0.02410889
 0.00732422
 0.00366211
 0.01159668
 0.02990723
 0.05676270
 0.08911133
 0.12390137
 0.15625000
 0.18371582
 0.20355225
 0.21453857
 0.21392822
 0.19897461
 0.16662598
 0.11535645
 0.04333496
-0.04943848
-0.16326904
-0.29724121
-0.44830322
-0.61309814
-0.78735352
-0.96679688
-1.14776611
-1.32537842
-1.49383545
-1.64703369
-1.77917480
-1.88629150
-1.96350098
-2.00683594
-2.01171875
-1.97631836
-1.90063477
-1.78619385
-1.63513184
-1.44927979
-1.23107910
-0.98541260
-0.71807861
-0.43548584
-0.14343262
 0.15167236
 0.44250488
 0.72204590
 0.98358154
 1.22009277
 1.42608643
 1.59606934
 1.72607422
 1.81335449
 1.85638428
 1.85516357
 1.81030273
 1.72485352
 1.60156250
 1.44470215
 1.25976563
 1.05255127
 0.83190918
 0.60852051
 0.39123535
 0.18615723
-0.00396729
-0.17669678
-0.32623291
-0.44464111
-0.52520752
-0.56610107
-0.57006836
-0.54077148
-0.48065186
-0.39276123
-0.28076172
-0.15136719
-0.01220703
 0.13122559
 0.27343750
 0.40863037
 0.52917480
 0.62896729
 0.70312500
 0.74890137
 0.76324463
 0.74279785
 0.68603516
 0.59387207
 0.47241211
 0.32684326
 0.16082764
-0.02410889
-0.22521973
-0.43548584
-0.64453125
-0.84167480
-1.01989746
-1.17492676
-1.30371094
-1.40136719
-1.46270752
-1.48468018
-1.46545410
-1.40686035
-1.31042480
-1.17858887
-1.01531982
-0.82519531
-0.61492920
-0.39184570
-0.16174316
 0.06927490
 0.29449463
 0.50628662
 0.69641113
 0.85632324
 0.98083496
 1.06719971
 1.11389160
 1.12060547
 1.08551025
 1.00891113
 0.89324951
 0.74432373
 0.57067871
 0.38024902
 0.17730713
-0.03356934
-0.24658203
-0.45135498
-0.63568115
-0.78979492
-0.90759277
-0.98693848
-1.02752686
-1.02752686
-0.98480225
-0.89874268
-0.77178955
-0.60821533
-0.41412354
-0.19439697
 0.04455566
 0.29663086
 0.55328369
 0.80718994
 1.04949951
 1.27258301
 1.46911621
 1.63391113
 1.76269531
 1.85333252
 1.90307617
 1.91009521
 1.87347412
 1.79504395
 1.67877197
 1.52832031
 1.34735107
 1.14044189
 0.91430664
 0.67871094
 0.44097900
 0.20538330
-0.02746582
-0.25482178
-0.47088623
-0.66680908
-0.83648682
-0.97747803
-1.09161377
-1.17889404
-1.23840332
-1.26892090
-1.27166748
-1.24938965
-1.20513916
-1.14135742
-1.05926514
-0.96160889
-0.85205078
-0.73516846
-0.61401367
-0.49194336
-0.37353516
-0.26214600
-0.16143799
-0.07293701
 0.00274658
 0.06500244
 0.11291504
 0.14617920
 0.16479492
 0.16998291
 0.16357422
 0.14739990
 0.12359619
 0.09368896
 0.05889893
 0.02197266
-0.01525879
-0.05096436
-0.08361816
-0.11260986
-0.13793945
-0.15930176
-0.17578125
-0.18737793
-0.19348145
-0.19409180
-0.18951416
-0.17974854
-0.16601563
-0.15014648
-0.13366699
-0.11779785
-0.10253906
-0.08697510
-0.07110596
-0.05493164
-0.03845215
-0.02136230
-0.00183105
 0.02227783
 0.05218506
 0.08789063
 0.13031006
 0.18035889
 0.23834229
 0.30517578
 0.37902832
 0.45867920
 0.54107666
 0.62286377
 0.70129395
 0.77331543
 0.83679199
 0.88958740
 0.92956543
 0.95428467
 0.96191406
 0.95031738
 0.91888428
 0.86547852
 0.78887939
 0.68908691
 0.56762695
 0.42816162
 0.27282715
 0.10192871
-0.08422852
-0.28228760
-0.48614502
-0.68786621
-0.88195801
-1.06414795
-1.23138428
-1.37939453
-1.50268555
-1.59667969
-1.65893555
-1.68823242
-1.68426514
-1.64642334
-1.57623291
-1.47460938
-1.34368896
-1.18499756
-1.00189209
-0.79864502
-0.58166504
-0.35766602
-0.13153076
 0.09216309
 0.30944824
 0.51391602
 0.69854736
 0.85784912
 0.98754883
 1.08551025
 1.14990234
 1.17919922
 1.17279053
 1.13220215
 1.05987549
 0.96038818
 0.83709717
 0.69519043
 0.54168701
 0.38452148
 0.22979736
 0.08087158
-0.06042480
-0.19073486
-0.30426025
-0.39550781
-0.46020508
-0.49865723
-0.51177979
-0.49987793
-0.46386719
-0.40588379
-0.32989502
-0.24169922
-0.14556885
-0.04547119
 0.05493164
 0.15106201
 0.23925781
 0.31555176
 0.37719727
 0.42083740
 0.44281006
 0.44189453
 0.41839600
 0.37597656
 0.31738281
 0.24475098
 0.15991211
 0.06652832
-0.03112793
-0.12969971
-0.22583008
-0.31707764
-0.39855957
-0.46600342
-0.51605225
-0.54809570
-0.56213379
-0.55877686
-0.53771973
-0.49896240
-0.44372559
-0.37414551
-0.29266357
-0.20141602
-0.10223389
 0.00274658
 0.11047363
 0.21850586
 0.32379150
 0.42419434
 0.51635742
 0.59753418
 0.66497803
 0.71655273
 0.75073242
 0.76782227
 0.76782227
 0.75103760
 0.71868896
 0.67016602
 0.60638428
 0.52886963
 0.44036865
 0.34362793
 0.24078369
 0.13366699
 0.02380371
-0.08819580
-0.20019531
-0.31036377
-0.41473389
-0.50964355
-0.59112549
-0.65765381
-0.70831299
-0.74188232
-0.75714111
-0.75317383
-0.72967529
-0.68817139
-0.63018799
-0.55572510
-0.46569824
-0.36224365
-0.24810791
-0.12695313
-0.00152588
 0.12512207
 0.24993896
 0.37017822
 0.48187256
 0.58166504
 0.66741943
 0.73608398
 0.78552246
 0.81329346
 0.81848145
 0.79956055
 0.75683594
 0.69061279
 0.60302734
 0.49682617
 0.37658691
 0.24505615
 0.10528564
-0.04119873
-0.19042969
-0.33660889
-0.47363281
-0.59539795
-0.69854736
-0.78063965
-0.84045410
-0.87554932
-0.88409424
-0.86547852
-0.82061768
-0.75195313
-0.66284180
-0.55664063
-0.43609619
-0.30456543
-0.16662598
-0.02716064
 0.10894775
 0.23864746
 0.35766602
 0.46203613
 0.54840088
 0.61248779
 0.65307617
 0.66864014
 0.65887451
 0.62530518
 0.57006836
 0.49682617
 0.40985107
 0.31250000
 0.20751953
 0.09857178
-0.00946045
-0.11108398
-0.20172119
-0.27832031
-0.33843994
-0.37963867
-0.39916992
-0.39520264
-0.36926270
-0.32348633
-0.26062012
-0.18280029
-0.09277344
 0.00549316
 0.10772705
 0.21087646
 0.31188965
 0.40710449
 0.49163818
 0.56121826
 0.61248779
 0.64361572
 0.65429688
 0.64422607
 0.61309814
 0.56182861
 0.49285889
 0.40924072
 0.31433105
 0.21118164
 0.10314941
-0.00549316
-0.11138916
-0.21209717
-0.30548096
-0.38848877
-0.45776367
-0.51086426
-0.54809570
-0.57037354
-0.58013916
-0.57769775
-0.56335449
-0.53833008
-0.50659180
-0.47058105
-0.43273926
-0.39428711
-0.35705566
-0.32318115
-0.29571533
-0.27618408
-0.26489258
-0.26184082
-0.26824951
-0.28564453
-0.31250000
-0.34637451
-0.38208008
-0.41748047
-0.45043945
-0.48034668
-0.50476074
-0.52062988
-0.52520752
-0.51635742
-0.49285889
-0.45410156
-0.39947510
-0.33050537
-0.24841309
-0.15563965
-0.05310059
 0.05767822
 0.17517090
 0.29693604
 0.41961670
 0.53924561
 0.65307617
 0.75805664
 0.85266113
 0.93475342
 1.00250244
 1.05407715
 1.08795166
 1.10290527
 1.09863281
 1.07543945
 1.03454590
 0.97808838
 0.90850830
 0.82794189
 0.73852539
 0.64300537
 0.54473877
 0.44830322
 0.35583496
 0.26824951
 0.18524170
 0.10803223
 0.03906250
-0.02044678
-0.07080078
-0.11352539
-0.15106201
-0.18371582
-0.21301270
-0.24047852
-0.26916504
-0.30059814
-0.33325195
-0.36651611
-0.40008545
-0.43579102
-0.47485352
-0.51666260
-0.55877686
-0.59997559
-0.63995361
-0.67779541
-0.71197510
-0.73944092
-0.75714111
-0.76385498
-0.75958252
-0.74371338
-0.71624756
-0.67749023
-0.62744141
-0.56701660
-0.49682617
-0.41870117
-0.33538818
-0.25115967
-0.16937256
-0.09185791
-0.02014160
 0.04394531
 0.09887695
 0.14221191
 0.17425537
 0.19500732
 0.20507813
 0.20477295
 0.19439697
 0.17517090
 0.14923096
 0.11810303
 0.08422852
 0.04913330
 0.01617432
-0.01159668
-0.03173828
-0.04394531
-0.04638672
-0.03814697
-0.01617432
 0.02075195
 0.07263184
 0.13916016
 0.21850586
 0.31036377
 0.41229248
 0.52215576
 0.63659668
 0.75134277
 0.86151123
 0.96282959
 1.05072021
 1.12243652
 1.17492676
 1.20544434
 1.21215820
 1.19384766
 1.15051270
 1.08215332
 0.98846436
 0.87005615
 0.72998047
 0.57403564
 0.40863037
 0.23742676
 0.06072998
-0.11993408
-0.30059814
-0.47271729
-0.62896729
-0.76385498
-0.87524414
-0.96160889
-1.02050781
-1.05041504
-1.05072021
-1.02386475
-0.97290039
-0.90057373
-0.80993652
-0.70617676
-0.59417725
-0.48004150
-0.36834717
-0.26336670
-0.16906738
-0.09033203
-0.03082275
 0.00701904
 0.02166748
 0.01403809
-0.01373291
-0.06072998
-0.12573242
-0.20721436
-0.30181885
-0.40283203
-0.50354004
-0.59814453
-0.68298340
-0.75531006
-0.81176758
-0.84716797
-0.85754395
-0.84136963
-0.79864502
-0.73028564
-0.63751221
-0.52276611
-0.38940430
-0.24261475
-0.08666992
 0.07507324
 0.23864746
 0.39855957
 0.54931641
 0.68420410
 0.79895020
 0.88989258
 0.95489502
 0.99273682
 1.00250244
 0.98480225
 0.94085693
 0.87158203
 0.78002930
 0.67016602
 0.54748535
 0.41656494
 0.28228760
 0.14984131
 0.02441406
-0.08819580
-0.18402100
-0.25970459
-0.31127930
-0.33538818
-0.32836914
-0.29113770
-0.22583008
-0.13549805
-0.02288818
 0.10955811
 0.25695801
 0.41290283
 0.56915283
 0.71868896
 0.85418701
 0.96832275
 1.05377197
 1.10534668
 1.11938477
 1.09436035
 1.02813721
 0.92010498
 0.77209473
 0.59020996
 0.37933350
 0.14373779
-0.11383057
-0.38635254
-0.66223145
-0.92712402
-1.17034912
-1.38549805
-1.56799316
-1.71173096
-1.80877686
-1.85363770
-1.84509277
-1.78558350
-1.67694092
-1.51916504
-1.31530762
-1.07238770
-0.80139160
-0.51208496
-0.21270752
 0.09033203
 0.38757324
 0.66802979
 0.92132568
 1.13952637
 1.31622314
 1.44561768
 1.52343750
 1.54724121
 1.51794434
 1.43768311
 1.30828857
 1.13433838
 0.92315674
 0.68389893
 0.42633057
 0.15594482
-0.12115479
-0.39672852
-0.65826416
-0.89294434
-1.09161377
-1.24908447
-1.36169434
-1.42517090
-1.43615723
-1.39251709
-1.29608154
-1.14929199
-0.95825195
-0.72998047
-0.47332764
-0.19561768
 0.09552002
 0.39245605
 0.68481445
 0.95855713
 1.20239258
 1.40747070
 1.56860352
 1.68090820
 1.74041748
 1.74438477
 1.69342041
 1.59057617
 1.43890381
 1.24237061
 1.00799561
 0.74615479
 0.46844482
 0.18218994
-0.10681152
-0.39123535
-0.65887451
-0.89569092
-1.09039307
-1.23840332
-1.33850098
-1.38946533
-1.38885498
-1.33666992
-1.23596191
-1.09313965
-0.91491699
-0.70922852
-0.48492432
-0.25238037
-0.02044678
 0.20416260
 0.41351318
 0.59814453
 0.74798584
 0.85723877
 0.92407227
 0.95001221
 0.93475342
 0.87738037
 0.77819824
 0.64300537
 0.48065186
 0.29846191
 0.10101318
-0.10742188
-0.31982422
-0.52520752
-0.71228027
-0.87280273
-1.00219727
-1.09680176
-1.15325928
-1.16912842
-1.14318848
-1.07666016
-0.97229004
-0.83374023
-0.66619873
-0.47668457
-0.27313232
-0.06317139
 0.14739990
 0.35186768
 0.54229736
 0.71105957
 0.85021973
 0.95550537
 1.02416992
 1.05529785
 1.04736328
 0.99822998
 0.90881348
 0.78277588
 0.62713623
 0.44921875
 0.25360107
 0.04394531
-0.17547607
-0.39672852
-0.60760498
-0.79833984
-0.96191406
-1.09466553
-1.19323730
-1.25366211
-1.27197266
-1.24694824
-1.17980957
-1.07269287
-0.92895508
-0.75347900
-0.55389404
-0.33691406
-0.10925293
 0.12329102
 0.35522461
 0.57891846
 0.78552246
 0.96771240
 1.12121582
 1.24328613
 1.33209229
 1.38488770
 1.40136719
 1.38214111
 1.33056641
 1.25000000
 1.14379883
 1.01562500
 0.86975098
 0.71197510
 0.54901123
 0.38696289
 0.23132324
 0.08514404
-0.04821777
-0.16662598
-0.26763916
-0.34912109
-0.40985107
-0.45013428
-0.47088623
-0.47454834
-0.46447754
-0.44494629
-0.41870117
-0.38787842
-0.35369873
-0.31951904
-0.28839111
-0.26458740
-0.24993896
-0.24383545
-0.24566650
-0.25604248
-0.27557373
-0.30456543
-0.33966064
-0.37811279
-0.41717529
-0.45623779
-0.49499512
-0.53100586
-0.56060791
-0.58044434
-0.58929443
-0.58624268
-0.57128906
-0.54382324
-0.50323486
-0.45013428
-0.38574219
-0.31311035
-0.23376465
-0.15045166
-0.06439209
 0.02258301
 0.10772705
 0.18859863
 0.26275635
 0.32836914
 0.38452148
 0.43060303
 0.46508789
 0.48706055
 0.49713135
 0.49530029
 0.48217773
 0.45837402
 0.42388916
 0.38116455
 0.33294678
 0.28137207
 0.22796631
 0.17395020
 0.12115479
 0.07232666
 0.03021240
-0.00335693
-0.02746582
-0.04272461
-0.04852295
-0.04455566
-0.03112793
-0.00823975
 0.02349854
 0.06256104
 0.10620117
 0.15258789
 0.19989014
 0.24658203
 0.29205322
 0.33508301
 0.37475586
 0.41015625
 0.44036865
 0.46447754
 0.48217773
 0.49224854
 0.49407959
 0.48645020
 0.46875000
 0.44189453
 0.40588379
 0.36163330
 0.30914307
 0.24810791
 0.17791748
 0.09979248
 0.01464844
-0.07690430
-0.17333984
-0.27343750
-0.37475586
-0.47393799
-0.56823730
-0.65643311
-0.73730469
-0.80902100
-0.86944580
-0.91613770
-0.94848633
-0.96527100
-0.96527100
-0.94665527
-0.90759277
-0.84808350
-0.76965332
-0.67443848
-0.56457520
-0.44281006
-0.31219482
-0.17730713
-0.04180908
 0.09063721
 0.21697998
 0.33355713
 0.43609619
 0.52001953
 0.58319092
 0.62438965
 0.64361572
 0.64117432
 0.61737061
 0.57342529
 0.51269531
 0.43975830
 0.35888672
 0.27282715
 0.18371582
 0.09399414
 0.00762939
-0.07019043
-0.13549805
-0.18432617
-0.21545410
-0.22735596
-0.21972656
-0.19287109
-0.14739990
-0.08514404
-0.00732422
 0.08300781
 0.18249512
 0.28778076
 0.39428711
 0.49774170
 0.59326172
 0.67626953
 0.74249268
 0.78887939
 0.81451416
 0.81878662
 0.80139160
 0.76232910
 0.70251465
 0.62377930
 0.52917480
 0.42205811
 0.30548096
 0.18280029
 0.05645752
-0.07080078
-0.19561768
-0.31372070
-0.41992188
-0.50994873
-0.58227539
-0.63629150
-0.67230225
-0.68817139
-0.68328857
-0.65765381
-0.61431885
-0.55664063
-0.48736572
-0.40893555
-0.32531738
-0.24169922
-0.16387939
-0.09613037
-0.04058838
 0.00061035
 0.02532959
 0.03112793
 0.01708984
-0.01647949
-0.06896973
-0.14038086
-0.22918701
-0.33264160
-0.44525146
-0.56060791
-0.67382813
-0.78094482
-0.87890625
-0.96435547
-1.03210449
-1.07757568
-1.09680176
-1.08856201
-1.05163574
-0.98480225
-0.88745117
-0.75988770
-0.60577393
-0.43029785
-0.23864746
-0.03570557
 0.17395020
 0.38574219
 0.59295654
 0.78948975
 0.96923828
 1.12792969
 1.26129150
 1.36657715
 1.44042969
 1.48132324
 1.48864746
 1.46392822
 1.40869141
 1.32537842
 1.21643066
 1.08489990
 0.93505859
 0.77178955
 0.60058594
 0.42755127
 0.25756836
 0.09338379
-0.06286621
-0.20782471
-0.33630371
-0.44311523
-0.52490234
-0.58105469
-0.61340332
-0.62347412
-0.61126709
-0.57708740
-0.52246094
-0.45104980
-0.36651611
-0.27313232
-0.17486572
-0.07476807
 0.02288818
 0.11505127
 0.19866943
 0.27099609
 0.32958984
 0.37200928
 0.39672852
 0.40313721
 0.39154053
 0.36224365
 0.31616211
 0.25299072
 0.17517090
 0.08483887
-0.01495361
-0.12176514
-0.23315430
-0.34576416
-0.45471191
-0.55572510
-0.64605713
-0.72418213
-0.78796387
-0.83587646
-0.86578369
-0.87768555
-0.87249756
-0.85174561
-0.81604004
-0.76599121
-0.70281982
-0.62927246
-0.54748535
-0.45989990
-0.36682129
-0.26916504
-0.16784668
-0.06530762
 0.03662109
 0.13580322
 0.23284912
 0.32745361
 0.41961670
 0.50842285
 0.59234619
 0.67077637
 0.74279785
 0.80780029
 0.86547852
 0.91583252
 0.95794678
 0.99212646
 1.01745605
 1.03363037
 1.04034424
 1.03698730
 1.02325439
 0.99884033
 0.96282959
 0.91430664
 0.85205078
 0.77545166
 0.68481445
 0.58135986
 0.46813965
 0.34820557
 0.22277832
 0.09094238
-0.04821777
-0.19317627
-0.33996582
-0.48339844
-0.61859131
-0.74279785
-0.85449219
-0.95214844
-1.03424072
-1.09832764
-1.14196777
-1.16363525
-1.16180420
-1.13677979
-1.08917236
-1.01989746
-0.92987061
-0.82031250
-0.69427490
-0.55541992
-0.40893555
-0.25970459
-0.11138916
 0.03234863
 0.16845703
 0.29266357
 0.40191650
 0.49224854
 0.55999756
 0.60241699
 0.61859131
 0.60913086
 0.57556152
 0.51971436
 0.44342041
 0.34942627
 0.24200439
 0.12481689
 0.00183105
-0.12481689
-0.25085449
-0.37109375
-0.47973633
-0.57128906
-0.64208984
-0.69000244
-0.71289063
-0.70983887
-0.68115234
-0.62774658
-0.55206299
-0.45654297
-0.34362793
-0.21728516
-0.08117676
 0.05950928
 0.20019531
 0.33660889
 0.46386719
 0.57769775
 0.67413330
 0.74951172
 0.80169678
 0.82916260
 0.83129883
 0.80841064
 0.76232910
 0.69335938
 0.60424805
 0.49743652
 0.37750244
 0.24963379
 0.11688232
-0.01678467
-0.14923096
-0.27526855
-0.38940430
-0.48583984
-0.56091309
-0.61248779
-0.63995361
-0.64270020
-0.62042236
-0.57373047
-0.50445557
-0.41534424
-0.30975342
-0.19134521
-0.06439209
 0.06744385
 0.19989014
 0.32897949
 0.44982910
 0.55816650
 0.65155029
 0.72753906
 0.78399658
 0.81909180
 0.83099365
 0.81878662
 0.78247070
 0.72448730
 0.64666748
 0.55206299
 0.44464111
 0.32867432
 0.20690918
 0.08117676
-0.04699707
-0.17486572
-0.29785156
-0.41107178
-0.51116943
-0.59570313
-0.66375732
-0.71380615
-0.74523926
-0.75836182
-0.75469971
-0.73577881
-0.70312500
-0.65795898
-0.60150146
-0.53497314
-0.46081543
-0.38177490
-0.30059814
-0.22033691
-0.14312744
-0.07019043
-0.00213623
 0.06072998
 0.11718750
 0.16540527
 0.20446777
 0.23345947
 0.25329590
 0.26458740
 0.26794434
 0.26367188
 0.25207520
 0.23406982
 0.20996094
 0.18066406
 0.14831543
 0.11444092
 0.08056641
 0.04730225
 0.01495361
-0.01647949
-0.04516602
-0.06988525
-0.08911133
-0.10284424
-0.11047363
-0.11260986
-0.10925293
-0.10070801
-0.08697510
-0.06866455
-0.04608154
-0.01922607
 0.01159668
 0.04516602
 0.08056641
 0.11688232
 0.15350342
 0.18859863
 0.22155762
 0.25024414
 0.27526855
 0.29724121
 0.31707764
 0.33447266
 0.34881592
 0.35827637
 0.36224365
 0.36041260
 0.35278320
 0.33996582
 0.32287598
 0.30120850
 0.27526855
 0.24383545
 0.20660400
 0.16387939
 0.11657715
 0.06561279
 0.01190186
-0.04364014
-0.09979248
-0.15563965
-0.21087646
-0.26550293
-0.31768799
-0.36590576
-0.40771484
-0.44281006
-0.47119141
-0.49346924
-0.50872803
-0.51513672
-0.51239014
-0.50048828
-0.48126221
-0.45532227
-0.42236328
-0.38208008
-0.33569336
-0.28564453
-0.23437500
-0.18249512
-0.13031006
-0.07781982
-0.02593994
 0.02288818
 0.06744385
 0.10711670
 0.14160156
 0.16967773
 0.19134521
 0.20629883
 0.21484375
 0.21697998
 0.21209717
 0.19866943
 0.17669678
 0.14709473
 0.11108398
 0.06927490
 0.02197266
-0.02990723
-0.08392334
-0.13885498
-0.19317627
-0.24658203
-0.29754639
-0.34301758
-0.37963867
-0.40496826
-0.41839600
-0.41931152
-0.40649414
-0.37811279
-0.33416748
-0.27587891
-0.20538330
-0.12481689
-0.03448486
 0.06469727
 0.17059326
 0.28167725
 0.39520264
 0.50811768
 0.61645508
 0.71624756
 0.80413818
 0.87738037
 0.93566895
 0.97717285
 0.99945068
 1.00097656
 0.98144531
 0.94116211
 0.88134766
 0.80230713
 0.70465088
 0.59112549
 0.46569824
 0.33325195
 0.19714355
 0.05981445
-0.07720947
-0.21118164
-0.33813477
-0.45257568
-0.55084229
-0.62988281
-0.68786621
-0.72387695
-0.73730469
-0.72814941
-0.69702148
-0.64575195
-0.57586670
-0.49102783
-0.39459229
-0.29113770
-0.18463135
-0.07965088
 0.01953125
 0.10894775
 0.18402100
 0.24169922
 0.27923584
 0.29418945
 0.28381348
 0.24719238
 0.18524170
 0.09918213
-0.00793457
-0.13488770
-0.27862549
-0.43426514
-0.59539795
-0.75500488
-0.90637207
-1.04522705
-1.16699219
-1.26647949
-1.33850098
-1.37878418
-1.38549805
-1.35742188
-1.29486084
-1.19750977
-1.06658936
-0.90423584
-0.71533203
-0.50476074
-0.27740479
-0.03753662
 0.20996094
 0.45837402
 0.69976807
 0.92651367
 1.13281250
 1.31378174
 1.46545410
 1.58447266
 1.66778564
 1.71447754
 1.72393799
 1.69677734
 1.63543701
 1.54296875
 1.42303467
 1.28021240
 1.11907959
 0.94543457
 0.76477051
 0.58380127
 0.40924072
 0.24536133
 0.09521484
-0.03967285
-0.15747070
-0.25512695
-0.32928467
-0.37750244
-0.39947510
-0.39642334
-0.37170410
-0.32867432
-0.27099609
-0.20202637
-0.12573242
-0.04608154
 0.03326416
 0.10864258
 0.17639160
 0.23315430
 0.27587891
 0.30273438
 0.31158447
 0.30181885
 0.27252197
 0.22369385
 0.15686035
 0.07354736
-0.02410889
-0.13397217
-0.25482178
-0.38330078
-0.51483154
-0.64422607
-0.76660156
-0.87860107
-0.97778320
-1.06231689
-1.12945557
-1.17736816
-1.20391846
-1.20849609
-1.19201660
-1.15509033
-1.09893799
-1.02508545
-0.93444824
-0.82946777
-0.71228027
-0.58502197
-0.45074463
-0.31219482
-0.17333984
-0.03723145
 0.09307861
 0.21636963
 0.33172607
 0.43762207
 0.53192139
 0.61279297
 0.67779541
 0.72692871
 0.76019287
 0.77911377
 0.78308105
 0.77270508
 0.74890137
 0.71411133
 0.67047119
 0.62011719
 0.56335449
 0.50170898
 0.43792725
 0.37414551
 0.31341553
 0.25665283
 0.20568848
 0.16143799
 0.12573242
 0.09979248
 0.08483887
 0.08087158
 0.08789063
 0.10620117
 0.13519287
 0.17395020
 0.22125244
 0.27496338
 0.33416748
 0.39642334
 0.45959473
 0.52124023
 0.57769775
 0.62622070
 0.66314697
 0.68572998
 0.69305420
 0.68420410
 0.65826416
 0.61401367
 0.55053711
 0.46844482
 0.36956787
 0.25604248
 0.12847900
-0.01281738
-0.16571045
-0.32745361
-0.49316406
-0.65856934
-0.81939697
-0.97320557
-1.11694336
-1.24786377
-1.36291504
-1.45904541
-1.53381348
-1.58416748
-1.60858154
-1.60644531
-1.57836914
-1.52526855
-1.44805908
-1.34857178
-1.22924805
-1.09191895
-0.93933105
-0.77484131
-0.60272217
-0.42724609
-0.25238037
-0.08148193
 0.08270264
 0.23681641
 0.37933350
 0.50659180
 0.61676025
 0.70739746
 0.77850342
 0.82977295
 0.86212158
 0.87646484
 0.87310791
 0.85235596
 0.81634521
 0.76843262
 0.71228027
 0.65155029
 0.58837891
 0.52551270
 0.46447754
 0.40740967
 0.35644531
 0.31311035
 0.27923584
 0.25543213
 0.24261475
 0.23956299
 0.24505615
 0.25878906
 0.28045654
 0.30883789
 0.34240723
 0.37811279
 0.41320801
 0.44647217
 0.47668457
 0.50201416
 0.52093506
 0.53192139
 0.53344727
 0.52459717
 0.50415039
 0.47180176
 0.42846680
 0.37628174
 0.31799316
 0.25329590
 0.18218994
 0.10559082
 0.02563477
-0.05432129
-0.13305664
-0.20996094
-0.28472900
-0.35522461
-0.41809082
-0.47180176
-0.51544189
-0.54962158
-0.57464600
-0.59112549
-0.59936523
-0.60119629
-0.59753418
-0.58837891
-0.57373047
-0.55450439
-0.53161621
-0.50659180
-0.48004150
-0.45349121
-0.42785645
-0.40344238
-0.37933350
-0.35400391
-0.32653809
-0.29846191
-0.27130127
-0.24627686
-0.22186279
-0.19622803
-0.16784668
-0.13824463
-0.10772705
-0.07690430
-0.04486084
-0.01068115
 0.02502441
 0.06042480
 0.09368896
 0.12420654
 0.15106201
 0.17395020
 0.19256592
 0.20660400
 0.21606445
 0.22003174
 0.21881104
 0.21209717
 0.20019531
 0.18402100
 0.16418457
 0.14160156
 0.11657715
 0.09033203
 0.06378174
 0.03875732
 0.01708984
-0.00030518
-0.01190186
-0.01708984
-0.01586914
-0.00823975
 0.00671387
 0.02960205
 0.06195068
 0.10314941
 0.15197754
 0.20660400
 0.26611328
 0.32928467
 0.39550781
 0.46264648
 0.52886963
 0.59173584
 0.64910889
 0.69946289
 0.73974609
 0.76782227
 0.78216553
 0.78125000
 0.76446533
 0.73120117
 0.67962646
 0.61035156
 0.52490234
 0.42663574
 0.31768799
 0.19897461
 0.07049561
-0.06744385
-0.21240234
-0.35858154
-0.50079346
-0.63415527
-0.75592041
-0.86395264
-0.95642090
-1.03088379
-1.08581543
-1.11907959
-1.12915039
-1.11602783
-1.08154297
-1.02691650
