# Supplementary material for: Dataset for time-lapse ultrasonic tomography of a granite slab under uniaxial compression test
Source: Data Brief. 2018 Aug 30;20:614–6. doi: 10.1016/j.dib.2018.08.151 (PMC6128094; doi:10.1016/j.dib.2018.08.151)
Supplement: Supplementary file 2 — Supplementary material [file mmc2.zip › data/Ultrasonic_Tomo_data/Stage_1_0kn/Force_0kn_12_14_21858840.txt]

SOURCE FILE NAME: D:\ct_20141122\ct201411221m100v0kn_sh_14_17_a0.TDA
DATE: Saturday, November 22, 2014
TIME: 11:28:06
SAMPLE INTERVAL (Seconds):   0.0000001000
SIGNAL UNITS: volts
TIME UNITS: Seconds
DATA TYPE: WAVEFORM
NUMBER OF DATA POINTS PER WAVEFORM: 1024
CHANNEL NUMBER: 12
HIT NUMBER: 1
TIME OF TEST:  21.8588400000

-0.00274658
-0.00183105
-0.00091553
 0.00000000
 0.00091553
 0.00152588
 0.00152588
 0.00152588
 0.00091553
 0.00030518
-0.00061035
-0.00183105
-0.00274658
-0.00274658
-0.00183105
-0.00061035
-0.00030518
-0.00091553
-0.00213623
-0.00335693
-0.00396729
-0.00366211
-0.00244141
-0.00122070
-0.00030518
-0.00030518
-0.00061035
-0.00091553
-0.00122070
-0.00061035
 0.00000000
 0.00061035
 0.00061035
 0.00061035
 0.00061035
 0.00152588
 0.00274658
 0.00366211
 0.00335693
 0.00152588
-0.00061035
-0.00244141
-0.00305176
-0.00213623
-0.00061035
 0.00091553
 0.00152588
 0.00122070
 0.00061035
-0.00030518
-0.00061035
-0.00030518
 0.00000000
 0.00061035
 0.00061035
 0.00061035
 0.00061035
 0.00030518
 0.00000000
-0.00061035
-0.00091553
-0.00122070
-0.00091553
 0.00000000
 0.00061035
 0.00122070
 0.00152588
 0.00091553
 0.00000000
-0.00091553
-0.00091553
 0.00000000
 0.00152588
 0.00305176
 0.00335693
 0.00305176
 0.00213623
 0.00122070
 0.00091553
 0.00061035
 0.00030518
-0.00030518
-0.00091553
-0.00122070
-0.00061035
 0.00000000
 0.00091553
 0.00122070
 0.00091553
 0.00000000
-0.00122070
-0.00213623
-0.00213623
-0.00091553
 0.00061035
 0.00152588
 0.00122070
 0.00030518
-0.00061035
-0.00061035
 0.00061035
 0.00183105
 0.00274658
 0.00305176
 0.00274658
 0.00213623
 0.00122070
 0.00030518
-0.00061035
-0.00152588
-0.00244141
-0.00305176
-0.00305176
-0.00244141
-0.00152588
-0.00030518
 0.00030518
 0.00030518
-0.00061035
-0.00122070
-0.00122070
-0.00061035
 0.00000000
 0.00030518
 0.00000000
-0.00061035
-0.00122070
-0.00152588
-0.00183105
-0.00183105
-0.00183105
-0.00213623
-0.00213623
-0.00213623
-0.00152588
-0.00030518
 0.00091553
 0.00152588
 0.00091553
-0.00030518
-0.00152588
-0.00213623
-0.00183105
-0.00091553
 0.00000000
 0.00061035
 0.00030518
-0.00061035
-0.00152588
-0.00152588
-0.00091553
-0.00030518
 0.00000000
-0.00061035
-0.00091553
-0.00122070
-0.00091553
-0.00061035
-0.00061035
-0.00091553
-0.00152588
-0.00183105
-0.00122070
-0.00061035
 0.00030518
 0.00091553
 0.00122070
 0.00122070
 0.00091553
 0.00091553
 0.00122070
 0.00152588
 0.00183105
 0.00183105
 0.00091553
-0.00030518
-0.00152588
-0.00183105
-0.00183105
-0.00152588
-0.00152588
-0.00213623
-0.00244141
-0.00213623
-0.00091553
 0.00091553
 0.00213623
 0.00244141
 0.00213623
 0.00122070
 0.00000000
-0.00091553
-0.00091553
-0.00030518
 0.00091553
 0.00152588
 0.00122070
 0.00030518
-0.00030518
 0.00000000
 0.00061035
 0.00122070
 0.00091553
 0.00030518
-0.00030518
 0.00000000
 0.00030518
 0.00030518
-0.00030518
-0.00152588
-0.00183105
-0.00183105
-0.00091553
 0.00000000
 0.00091553
 0.00152588
 0.00183105
 0.00122070
 0.00030518
-0.00061035
-0.00122070
-0.00122070
-0.00091553
-0.00061035
-0.00061035
-0.00091553
-0.00122070
-0.00091553
-0.00061035
 0.00000000
 0.00061035
 0.00061035
 0.00091553
 0.00122070
 0.00244141
 0.00366211
 0.00457764
 0.00457764
 0.00335693
 0.00213623
 0.00061035
 0.00000000
-0.00030518
-0.00030518
-0.00030518
-0.00030518
-0.00061035
-0.00152588
-0.00183105
-0.00152588
-0.00091553
 0.00030518
 0.00122070
 0.00152588
 0.00122070
 0.00061035
 0.00030518
 0.00000000
-0.00030518
-0.00061035
-0.00091553
-0.00091553
-0.00030518
 0.00030518
 0.00122070
 0.00213623
 0.00244141
 0.00244141
 0.00183105
 0.00091553
 0.00030518
 0.00000000
 0.00000000
 0.00000000
-0.00030518
-0.00030518
-0.00030518
 0.00030518
 0.00091553
 0.00122070
 0.00091553
 0.00000000
 0.00000000
 0.00091553
 0.00244141
 0.00335693
 0.00335693
 0.00213623
 0.00030518
-0.00152588
-0.00274658
-0.00366211
-0.00366211
-0.00305176
-0.00213623
-0.00122070
-0.00061035
-0.00061035
-0.00061035
-0.00030518
 0.00000000
 0.00030518
 0.00061035
 0.00122070
 0.00183105
 0.00244141
 0.00274658
 0.00213623
 0.00091553
-0.00030518
-0.00061035
-0.00061035
 0.00000000
 0.00061035
 0.00122070
 0.00122070
 0.00091553
 0.00030518
-0.00030518
-0.00061035
 0.00000000
 0.00061035
 0.00091553
 0.00091553
 0.00030518
 0.00000000
 0.00000000
 0.00000000
 0.00000000
-0.00061035
-0.00122070
-0.00183105
-0.00122070
 0.00000000
 0.00152588
 0.00274658
 0.00274658
 0.00183105
 0.00030518
-0.00152588
-0.00274658
-0.00305176
-0.00274658
-0.00183105
-0.00122070
-0.00091553
-0.00091553
-0.00091553
-0.00061035
 0.00030518
 0.00091553
 0.00122070
 0.00091553
 0.00061035
 0.00030518
 0.00000000
-0.00061035
-0.00183105
-0.00305176
-0.00427246
-0.00457764
-0.00396729
-0.00305176
-0.00152588
-0.00061035
 0.00000000
 0.00030518
 0.00000000
-0.00030518
-0.00061035
-0.00061035
-0.00030518
 0.00030518
 0.00091553
 0.00091553
 0.00091553
 0.00030518
 0.00000000
 0.00000000
 0.00000000
-0.00030518
-0.00030518
-0.00030518
 0.00030518
 0.00122070
 0.00183105
 0.00183105
 0.00122070
 0.00061035
-0.00030518
-0.00030518
-0.00030518
 0.00000000
 0.00030518
 0.00030518
 0.00061035
 0.00061035
 0.00061035
 0.00122070
 0.00183105
 0.00274658
 0.00335693
 0.00396729
 0.00457764
 0.00427246
 0.00366211
 0.00244141
 0.00061035
-0.00122070
-0.00183105
-0.00152588
-0.00061035
 0.00091553
 0.00183105
 0.00213623
 0.00213623
 0.00183105
 0.00183105
 0.00213623
 0.00244141
 0.00274658
 0.00274658
 0.00183105
 0.00091553
-0.00030518
-0.00091553
-0.00122070
-0.00183105
-0.00213623
-0.00274658
-0.00274658
-0.00183105
-0.00061035
 0.00091553
 0.00213623
 0.00274658
 0.00244141
 0.00122070
 0.00000000
-0.00122070
-0.00152588
-0.00122070
-0.00030518
 0.00030518
 0.00030518
 0.00030518
 0.00000000
 0.00030518
 0.00061035
 0.00061035
 0.00030518
 0.00030518
 0.00030518
 0.00030518
 0.00030518
-0.00030518
-0.00183105
-0.00335693
-0.00396729
-0.00366211
-0.00274658
-0.00183105
-0.00091553
-0.00030518
 0.00000000
 0.00030518
 0.00030518
 0.00091553
 0.00152588
 0.00213623
 0.00244141
 0.00213623
 0.00152588
 0.00091553
 0.00030518
 0.00000000
-0.00030518
-0.00091553
-0.00183105
-0.00244141
-0.00244141
-0.00152588
 0.00030518
 0.00213623
 0.00335693
 0.00366211
 0.00244141
 0.00091553
-0.00030518
-0.00091553
-0.00091553
-0.00091553
-0.00091553
-0.00152588
-0.00274658
-0.00366211
-0.00396729
-0.00366211
-0.00274658
-0.00183105
-0.00030518
 0.00061035
 0.00122070
 0.00152588
 0.00091553
 0.00030518
-0.00091553
-0.00213623
-0.00335693
-0.00335693
-0.00244141
-0.00091553
 0.00061035
 0.00152588
 0.00122070
 0.00091553
 0.00061035
 0.00030518
 0.00030518
 0.00000000
-0.00030518
-0.00122070
-0.00183105
-0.00274658
-0.00305176
-0.00335693
-0.00366211
-0.00396729
-0.00427246
-0.00457764
-0.00396729
-0.00244141
-0.00030518
 0.00122070
 0.00213623
 0.00152588
 0.00061035
-0.00061035
-0.00122070
-0.00122070
-0.00061035
-0.00061035
-0.00091553
-0.00183105
-0.00305176
-0.00396729
-0.00396729
-0.00274658
-0.00122070
 0.00000000
 0.00061035
 0.00091553
 0.00091553
 0.00091553
 0.00030518
-0.00030518
-0.00122070
-0.00183105
-0.00183105
-0.00152588
-0.00122070
-0.00091553
-0.00091553
-0.00091553
-0.00122070
-0.00152588
-0.00122070
-0.00061035
 0.00061035
 0.00152588
 0.00183105
 0.00152588
 0.00091553
 0.00030518
 0.00000000
 0.00000000
-0.00030518
-0.00061035
-0.00061035
 0.00000000
 0.00183105
 0.00366211
 0.00549316
 0.00610352
 0.00549316
 0.00396729
 0.00183105
 0.00000000
-0.00122070
-0.00122070
-0.00091553
-0.00091553
-0.00152588
-0.00244141
-0.00274658
-0.00183105
 0.00000000
 0.00213623
 0.00396729
 0.00457764
 0.00488281
 0.00518799
 0.00549316
 0.00518799
 0.00396729
 0.00244141
 0.00091553
 0.00000000
 0.00030518
 0.00122070
 0.00213623
 0.00274658
 0.00244141
 0.00183105
 0.00091553
 0.00030518
 0.00030518
 0.00122070
 0.00213623
 0.00305176
 0.00335693
 0.00244141
 0.00152588
 0.00061035
 0.00061035
 0.00030518
 0.00000000
-0.00061035
-0.00091553
-0.00030518
 0.00030518
 0.00091553
 0.00183105
 0.00244141
 0.00274658
 0.00213623
 0.00030518
-0.00091553
-0.00030518
 0.00122070
 0.00152588
 0.00061035
-0.00183105
-0.01129150
-0.04211426
-0.11352539
-0.23468018
-0.38726807
-0.52917480
-0.61370850
-0.61950684
-0.56488037
-0.49377441
-0.44250488
-0.40985107
-0.35644531
-0.23895264
-0.05279541
 0.15319824
 0.30364990
 0.35156250
 0.31158447
 0.24414063
 0.20751953
 0.21667480
 0.24688721
 0.26824951
 0.27404785
 0.27526855
 0.27954102
 0.27923584
 0.26428223
 0.23956299
 0.22186279
 0.22247314
 0.23437500
 0.23986816
 0.22888184
 0.20965576
 0.19622803
 0.19470215
 0.19927979
 0.19958496
 0.19195557
 0.18096924
 0.17211914
 0.16754150
 0.16479492
 0.16143799
 0.15472412
 0.14495850
 0.13458252
 0.12695313
 0.12207031
 0.11688232
 0.10803223
 0.09552002
 0.08453369
 0.07873535
 0.07598877
 0.06988525
 0.05737305
 0.04241943
 0.03173828
 0.02685547
 0.02288818
 0.01403809
 0.00091553
-0.01037598
-0.01525879
-0.01556396
-0.01770020
-0.02441406
-0.03326416
-0.03875732
-0.03814697
-0.03479004
-0.03326416
-0.03509521
-0.03814697
-0.03936768
-0.03875732
-0.03906250
-0.04180908
-0.04608154
-0.04943848
-0.05035400
-0.05004883
-0.05065918
-0.05310059
-0.05615234
-0.05828857
-0.05950928
-0.06072998
-0.06378174
-0.06866455
-0.07324219
-0.07598877
-0.07690430
-0.07781982
-0.08026123
-0.08392334
-0.08758545
-0.08880615
-0.08789063
-0.08605957
-0.08422852
-0.08300781
-0.08148193
-0.07965088
-0.07812500
-0.07751465
-0.07781982
-0.07843018
-0.07812500
-0.07720947
-0.07629395
-0.07598877
-0.07598877
-0.07568359
-0.07446289
-0.07354736
-0.07385254
-0.07507324
-0.07659912
-0.07720947
-0.07659912
-0.07598877
-0.07598877
-0.07843018
-0.08270264
-0.08789063
-0.09277344
-0.09735107
-0.10284424
-0.10925293
-0.11657715
-0.12390137
-0.13092041
-0.13702393
-0.14312744
-0.14831543
-0.15289307
-0.15563965
-0.15655518
-0.15441895
-0.14831543
-0.13763428
-0.12207031
-0.10253906
-0.07934570
-0.05340576
-0.02441406
 0.00762939
 0.04333496
 0.08300781
 0.12481689
 0.16632080
 0.20507813
 0.23925781
 0.26885986
 0.29388428
 0.31280518
 0.32226563
 0.32165527
 0.31066895
 0.29174805
 0.26489258
 0.23010254
 0.18707275
 0.13702393
 0.08239746
 0.02593994
-0.03082275
-0.08575439
-0.13641357
-0.18096924
-0.22003174
-0.25573730
-0.29022217
-0.32257080
-0.35064697
-0.37109375
-0.38421631
-0.39123535
-0.39459229
-0.39459229
-0.38940430
-0.37811279
-0.35888672
-0.33233643
-0.30090332
-0.26763916
-0.23498535
-0.20416260
-0.17364502
-0.14221191
-0.11016846
-0.07843018
-0.04821777
-0.01892090
 0.01159668
 0.04547119
 0.08361816
 0.12664795
 0.17517090
 0.22827148
 0.28564453
 0.34454346
 0.40313721
 0.45837402
 0.50811768
 0.54992676
 0.58135986
 0.60028076
 0.60485840
 0.59448242
 0.56884766
 0.52825928
 0.47393799
 0.40710449
 0.32836914
 0.23864746
 0.14007568
 0.03265381
-0.08209229
-0.20446777
-0.33172607
-0.46020508
-0.58471680
-0.70037842
-0.80413818
-0.89385986
-0.96588135
-1.01593018
-1.04034424
-1.03729248
-1.00646973
-0.94665527
-0.85693359
-0.73760986
-0.59082031
-0.42297363
-0.23925781
-0.04364014
 0.16143799
 0.37200928
 0.58197021
 0.78369141
 0.97045898
 1.13586426
 1.27319336
 1.37664795
 1.44195557
 1.46575928
 1.44653320
 1.38092041
 1.26647949
 1.10473633
 0.90270996
 0.66986084
 0.41412354
 0.14099121
-0.14434814
-0.43151855
-0.70495605
-0.94818115
-1.14898682
-1.30065918
-1.39923096
-1.44134521
-1.42272949
-1.34155273
-1.19903564
-1.00128174
-0.75561523
-0.47119141
-0.15655518
 0.17791748
 0.52001953
 0.85784912
 1.17767334
 1.46820068
 1.71875000
 1.91894531
 2.06146240
 2.14080811
 2.15362549
 2.09838867
 1.97326660
 1.77917480
 1.52008057
 1.20452881
 0.84259033
 0.44433594
 0.01708984
-0.43060303
-0.88500977
-1.32995605
-1.74835205
-2.12768555
-2.45788574
-2.73162842
-2.93975830
-3.07617188
-3.13629150
-3.12042236
-3.03009033
-2.86865234
-2.64038086
-2.35137939
-2.00988770
-1.62628174
-1.21093750
-0.77514648
-0.32958984
 0.11627197
 0.55328369
 0.97198486
 1.36108398
 1.70989990
 2.01019287
 2.25677490
 2.44628906
 2.57690430
 2.64801025
 2.65960693
 2.61474609
 2.51770020
 2.37487793
 2.19299316
 1.98059082
 1.74835205
 1.50512695
 1.25885010
 1.01654053
 0.78460693
 0.57067871
 0.38146973
 0.22125244
 0.09002686
-0.01190186
-0.08514404
-0.12756348
-0.13854980
-0.11962891
-0.07446289
-0.00762939
 0.07598877
 0.17059326
 0.26885986
 0.36437988
 0.45013428
 0.52124023
 0.57159424
 0.59478760
 0.58532715
 0.54016113
 0.46020508
 0.34698486
 0.20080566
 0.02258301
-0.18493652
-0.41442871
-0.65704346
-0.90332031
-1.14715576
-1.38427734
-1.60980225
-1.81732178
-2.00134277
-2.15698242
-2.28057861
-2.36877441
-2.41912842
-2.42950439
-2.39868164
-2.32666016
-2.21405029
-2.06146240
-1.87194824
-1.64978027
-1.40167236
-1.13525391
-0.85723877
-0.57586670
-0.29937744
-0.03601074
 0.20599365
 0.41931152
 0.59753418
 0.73455811
 0.82611084
 0.87127686
 0.87280273
 0.83404541
 0.75897217
 0.65246582
 0.52124023
 0.37445068
 0.22186279
 0.07171631
-0.06958008
-0.19439697
-0.29357910
-0.35522461
-0.37017822
-0.33416748
-0.24871826
-0.11535645
 0.06439209
 0.28900146
 0.55511475
 0.85327148
 1.17156982
 1.49749756
 1.81762695
 2.11822510
 2.38677979
 2.61169434
 2.78411865
 2.89703369
 2.94494629
 2.92480469
 2.83660889
 2.68280029
 2.46765137
 2.19635010
 1.87622070
 1.51733398
 1.13159180
 0.73089600
 0.32318115
-0.08422852
-0.48248291
-0.85968018
-1.20330811
-1.50329590
-1.75415039
-1.95251465
-2.09594727
-2.18200684
-2.21008301
-2.18231201
-2.10266113
-1.97509766
-1.80633545
-1.60461426
-1.38092041
-1.14654541
-0.91125488
-0.68267822
-0.46905518
-0.27893066
-0.12145996
-0.00366211
 0.06988525
 0.09582520
 0.07141113
-0.00610352
-0.13793945
-0.32043457
-0.54626465
-0.80566406
-1.08795166
-1.38336182
-1.68121338
-1.97021484
-2.23754883
-2.46948242
-2.65411377
-2.78167725
-2.84423828
-2.83599854
-2.75238037
-2.59216309
-2.35626221
-2.04925537
-1.67816162
-1.25122070
-0.77972412
-0.27587891
 0.24627686
 0.77362061
 1.29272461
 1.79199219
 2.25952148
 2.68310547
 3.05145264
 3.35479736
 3.58673096
 3.74389648
 3.82415771
 3.82934570
 3.76251221
 3.62823486
 3.43261719
 3.18267822
 2.88696289
 2.55706787
 2.20458984
 1.84112549
 1.47796631
 1.12609863
 0.79650879
 0.49896240
 0.23986816
 0.02227783
-0.15350342
-0.28594971
-0.37231445
-0.41015625
-0.40008545
-0.34637451
-0.25695801
-0.14038086
-0.00335693
 0.14831543
 0.30853271
 0.46905518
 0.62011719
 0.75225830
 0.85815430
 0.93231201
 0.96954346
 0.96282959
 0.90789795
 0.80322266
 0.65124512
 0.45501709
 0.21575928
-0.06469727
-0.38146973
-0.72326660
-1.07727051
-1.43188477
-1.77825928
-2.10876465
-2.41424561
-2.68493652
-2.91351318
-3.09478760
-3.22540283
-3.30169678
-3.32031250
-3.28094482
-3.18664551
-3.04138184
-2.85064697
-2.61840820
-2.34863281
-2.04833984
-1.72546387
-1.38824463
-1.04614258
-0.70770264
-0.38177490
-0.07629395
 0.20141602
 0.44616699
 0.65216064
 0.81604004
 0.93536377
 1.01043701
 1.04400635
 1.03973389
 1.00219727
 0.93658447
 0.84716797
 0.73944092
 0.61950684
 0.49468994
 0.37231445
 0.25726318
 0.15350342
 0.06347656
-0.00885010
-0.05828857
-0.07934570
-0.06774902
-0.02258301
 0.05676270
 0.17120361
 0.32257080
 0.51177979
 0.73791504
 0.99578857
 1.27746582
 1.57409668
 1.87652588
 2.17468262
 2.45849609
 2.71881104
 2.94647217
 3.13232422
 3.26782227
 3.34472656
 3.35662842
 3.29956055
 3.17382813
 2.98004150
 2.71972656
 2.39593506
 2.01354980
 1.58050537
 1.10809326
 0.60760498
 0.08880615
-0.43792725
-0.96008301
-1.46362305
-1.93237305
-2.35229492
-2.71240234
-3.00323486
-3.21746826
-3.34991455
-3.39782715
-3.36303711
-3.25012207
-3.06640625
-2.81890869
-2.51678467
-2.17193604
-1.79748535
-1.40869141
-1.02050781
-0.64575195
-0.29632568
 0.01831055
 0.29022217
 0.51177979
 0.67443848
 0.77087402
 0.79681396
 0.75408936
 0.64758301
 0.48309326
 0.26306152
-0.01159668
-0.33447266
-0.69152832
-1.06384277
-1.43371582
-1.78680420
-2.11242676
-2.39868164
-2.63275146
-2.80242920
-2.89886475
-2.91748047
-2.85552979
-2.71148682
-2.48596191
-2.18353271
-1.81213379
-1.38122559
-0.90240479
-0.38665771
 0.15136719
 0.69793701
 1.23870850
 1.76086426
 2.25158691
 2.69866943
 3.08837891
 3.40972900
 3.65386963
 3.81561279
 3.89251709
 3.88549805
 3.79730225
 3.63281250
 3.39996338
 3.10821533
 2.77008057
 2.39990234
 2.01263428
 1.62292480
 1.24511719
 0.89233398
 0.57739258
 0.30853271
 0.09063721
-0.07446289
-0.18615723
-0.24505615
-0.25299072
-0.21514893
-0.14007568
-0.03601074
 0.08880615
 0.22674561
 0.36926270
 0.50750732
 0.63201904
 0.73394775
 0.80627441
 0.84106445
 0.83251953
 0.77758789
 0.67626953
 0.53070068
 0.34210205
 0.11047363
-0.16052246
-0.46264648
-0.78430176
-1.11297607
-1.43890381
-1.75170898
-2.04071045
-2.29370117
-2.50122070
-2.65563965
-2.75482178
-2.79693604
-2.78167725
-2.70874023
-2.58087158
-2.40173340
-2.17651367
-1.91253662
-1.61895752
-1.30584717
-0.98419189
-0.66314697
-0.35247803
-0.06134033
 0.20080566
 0.42572021
 0.60577393
 0.73303223
 0.80078125
 0.80535889
 0.74951172
 0.64025879
 0.48492432
 0.28778076
 0.05371094
-0.20782471
-0.48004150
-0.74249268
-0.97747803
-1.17401123
-1.32507324
-1.42425537
-1.46362305
-1.43707275
-1.34246826
-1.18041992
-0.95520020
-0.67352295
-0.34301758
 0.02655029
 0.42388916
 0.83709717
 1.25457764
 1.66412354
 2.05291748
 2.40875244
 2.72064209
 2.97943115
 3.17749023
 3.30902100
 3.36914063
 3.35449219
 3.26477051
 3.10394287
 2.87994385
 2.60192871
 2.27996826
 1.92291260
 1.54357910
 1.15631104
 0.77789307
 0.42053223
 0.09368896
-0.19714355
-0.44464111
-0.64086914
-0.77911377
-0.85784912
-0.87921143
-0.84808350
-0.76965332
-0.64910889
-0.49438477
-0.31555176
-0.12359619
 0.07080078
 0.25939941
 0.43365479
 0.58502197
 0.70312500
 0.77728271
 0.79864502
 0.76263428
 0.66955566
 0.52154541
 0.32012939
 0.06683350
-0.23498535
-0.57617188
-0.94390869
-1.32324219
-1.70013428
-2.06237793
-2.39807129
-2.69439697
-2.94067383
-3.12988281
-3.25683594
-3.31787109
-3.30993652
-3.23242188
-3.08776855
-2.88146973
-2.61962891
-2.30834961
-1.95404053
-1.56707764
-1.15936279
-0.74493408
-0.33508301
 0.05981445
 0.43090820
 0.76782227
 1.06109619
 1.30187988
 1.48498535
 1.60888672
 1.67449951
 1.68518066
 1.64550781
 1.56219482
 1.44287109
 1.29669189
 1.13281250
 0.95977783
 0.78674316
 0.62316895
 0.47698975
 0.35400391
 0.25726318
 0.18829346
 0.14709473
 0.13488770
 0.15167236
 0.19805908
 0.27191162
 0.37109375
 0.49072266
 0.62469482
 0.76690674
 0.91125488
 1.05163574
 1.18194580
 1.29638672
 1.38977051
 1.45721436
 1.49444580
 1.49871826
 1.46850586
 1.40411377
 1.30676270
 1.17889404
 1.02355957
 0.84594727
 0.65429688
 0.45684814
 0.25878906
 0.06195068
-0.13183594
-0.31799316
-0.48858643
-0.63537598
-0.75408936
-0.84411621
-0.90698242
-0.94238281
-0.95001221
-0.92926025
-0.88287354
-0.81390381
-0.72692871
-0.62591553
-0.51635742
-0.40435791
-0.29663086
-0.19958496
-0.11901855
-0.05981445
-0.02593994
-0.02136230
-0.04821777
-0.10925293
-0.20477295
-0.33203125
-0.48492432
-0.65643311
-0.83984375
-1.03027344
-1.22222900
-1.40869141
-1.58172607
-1.73339844
-1.85760498
-1.95037842
-2.00927734
-2.03094482
-2.01354980
-1.95678711
-1.86157227
-1.73065186
-1.56555176
-1.36901855
-1.14471436
-0.89813232
-0.63476563
-0.35949707
-0.07843018
 0.20202637
 0.47515869
 0.73303223
 0.96893311
 1.17706299
 1.35192871
 1.48925781
 1.58691406
 1.64367676
 1.66046143
 1.63848877
 1.57958984
 1.48834229
 1.37115479
 1.23352051
 1.08062744
 0.91613770
 0.74615479
 0.57830811
 0.42022705
 0.27770996
 0.15289307
 0.04821777
-0.03234863
-0.08392334
-0.10131836
-0.08209229
-0.02563477
 0.06652832
 0.19287109
 0.35034180
 0.53375244
 0.73638916
 0.94909668
 1.16271973
 1.36749268
 1.55487061
 1.71661377
 1.84570313
 1.93481445
 1.97814941
 1.97204590
 1.91650391
 1.81365967
 1.66473389
 1.47125244
 1.23809814
 0.97381592
 0.68786621
 0.38757324
 0.07629395
-0.24291992
-0.56243896
-0.87066650
-1.15600586
-1.41174316
-1.63360596
-1.81854248
-1.96228027
-2.06115723
-2.11334229
-2.11975098
-2.08343506
-2.00683594
-1.89544678
-1.75567627
-1.59454346
-1.41906738
-1.23535156
-1.05102539
-0.87280273
-0.70739746
-0.55969238
-0.43243408
-0.32897949
-0.25146484
-0.20050049
-0.17486572
-0.17211914
-0.19165039
-0.23284912
-0.29327393
-0.36682129
-0.44616699
-0.52398682
-0.59631348
-0.66009521
-0.71075439
-0.74218750
-0.74859619
-0.72540283
-0.67077637
-0.58319092
-0.46264648
-0.31036377
-0.13031006
 0.07232666
 0.29235840
 0.52520752
 0.76416016
 1.00006104
 1.22161865
 1.41876221
 1.58447266
 1.71386719
 1.80206299
 1.84509277
 1.83990479
 1.78680420
 1.68914795
 1.55120850
 1.37634277
 1.17004395
 0.94024658
 0.69854736
 0.45654297
 0.22094727
-0.00244141
-0.20721436
-0.38391113
-0.52215576
-0.61401367
-0.65551758
-0.64666748
-0.58837891
-0.48217773
-0.33111572
-0.14129639
 0.08087158
 0.32684326
 0.58654785
 0.84869385
 1.10168457
 1.33483887
 1.53778076
 1.70227051
 1.81945801
 1.88293457
 1.88903809
 1.83563232
 1.72180176
 1.54724121
 1.31561279
 1.03240967
 0.70587158
 0.34332275
-0.04882813
-0.46234131
-0.88531494
-1.30371094
-1.70440674
-2.07733154
-2.41363525
-2.70385742
-2.93792725
-3.10791016
-3.20922852
-3.23944092
-3.19702148
-3.08288574
-2.89947510
-2.65380859
-2.35443115
-2.01049805
-1.63177490
-1.23107910
-0.82336426
-0.42419434
-0.04516602
 0.30456543
 0.61492920
 0.87463379
 1.07360840
 1.20666504
 1.27349854
 1.27563477
 1.21368408
 1.09130859
 0.91644287
 0.70129395
 0.45745850
 0.19348145
-0.08453369
-0.36529541
-0.63262939
-0.86761475
-1.05682373
-1.19323730
-1.27288818
-1.29180908
-1.24450684
-1.13006592
-0.95214844
-0.71807861
-0.43548584
-0.11108398
 0.24627686
 0.62622070
 1.01470947
 1.39831543
 1.76422119
 2.09991455
 2.39440918
 2.63916016
 2.82775879
 2.95532227
 3.01696777
 3.00903320
 2.93060303
 2.78472900
 2.57659912
 2.31109619
 1.99432373
 1.63513184
 1.24603271
 0.84075928
 0.42907715
 0.01922607
-0.37994385
-0.75469971
-1.08978271
-1.37268066
-1.59790039
-1.76422119
-1.86920166
-1.91040039
-1.88751221
-1.80389404
-1.66595459
-1.48040771
-1.25457764
-0.99731445
-0.72021484
-0.43518066
-0.15197754
 0.12145996
 0.37506104
 0.59875488
 0.78216553
 0.91857910
 1.00219727
 1.02905273
 0.99456787
 0.89813232
 0.74523926
 0.54321289
 0.29754639
 0.01190186
-0.30944824
-0.65521240
-1.00952148
-1.35711670
-1.68609619
-1.98730469
-2.25219727
-2.47039795
-2.63427734
-2.73864746
-2.78137207
-2.76123047
-2.67639160
-2.52655029
-2.31536865
-2.04803467
-1.73126221
-1.37298584
-0.98144531
-0.56488037
-0.13275146
 0.30548096
 0.74035645
 1.16058350
 1.55456543
 1.91223145
 2.22473145
 2.48535156
 2.68829346
 2.82989502
 2.90863037
 2.92419434
 2.87689209
 2.76947021
 2.60559082
 2.39257813
 2.13775635
 1.84936523
 1.53594971
 1.20880127
 0.88043213
 0.56213379
 0.26123047
-0.01922607
-0.27496338
-0.49743652
-0.67596436
-0.80261230
-0.87524414
-0.89599609
-0.86914063
-0.79711914
-0.68328857
-0.53375244
-0.35614014
-0.15899658
 0.04882813
 0.25970459
 0.46447754
 0.65185547
 0.81268311
 0.93933105
 1.02874756
 1.07757568
 1.08184814
 1.03790283
 0.94482422
 0.80688477
 0.63232422
 0.42846680
 0.19958496
-0.05065918
-0.31585693
-0.58593750
-0.84869385
-1.09436035
-1.31530762
-1.50604248
-1.66015625
-1.77185059
-1.83837891
-1.85821533
-1.83166504
-1.76055908
-1.64703369
-1.49536133
-1.31164551
-1.10229492
-0.87371826
-0.63323975
-0.39031982
-0.15411377
 0.06744385
 0.26824951
 0.44250488
 0.58441162
 0.68969727
 0.75561523
 0.78155518
 0.76782227
 0.71411133
 0.62347412
 0.50323486
 0.36041260
 0.20111084
 0.02777100
-0.15655518
-0.34484863
-0.52581787
-0.68908691
-0.82763672
-0.93719482
-1.01501465
-1.05804443
-1.06414795
-1.03302002
-0.96618652
-0.86425781
-0.72814941
-0.56091309
-0.36712646
-0.15472412
 0.06988525
 0.29968262
 0.52856445
 0.74981689
 0.95642090
 1.14257813
 1.30249023
 1.43280029
 1.52984619
 1.59057617
 1.61346436
 1.59820557
 1.54602051
 1.46026611
 1.34399414
 1.20056152
 1.03271484
 0.84594727
 0.64819336
 0.44708252
 0.24719238
 0.05065918
-0.14221191
-0.32684326
-0.49560547
-0.64117432
-0.75805664
-0.84625244
-0.90698242
-0.94146729
-0.95031738
-0.93383789
-0.89508057
-0.83740234
-0.76507568
-0.68206787
-0.59173584
-0.49652100
-0.39886475
-0.30151367
-0.20751953
-0.11932373
-0.03967285
 0.03082275
 0.09155273
 0.14312744
 0.18554688
 0.21911621
 0.24444580
 0.26153564
 0.27099609
 0.27252197
 0.26672363
 0.25451660
 0.23773193
 0.21759033
 0.19561768
 0.17211914
 0.14831543
 0.12298584
 0.09643555
 0.06866455
 0.04028320
 0.01129150
-0.01983643
-0.05371094
-0.09002686
-0.12695313
-0.16357422
-0.20141602
-0.24291992
-0.28900146
-0.33752441
-0.38391113
-0.42602539
-0.46325684
-0.49652100
-0.52520752
-0.54809570
-0.56335449
-0.57037354
-0.56823730
-0.55603027
-0.53222656
-0.49438477
-0.44189453
-0.37475586
-0.29357910
-0.19927979
-0.09277344
 0.02380371
 0.14892578
 0.27984619
 0.41473389
 0.54962158
 0.68115234
 0.80627441
 0.92193604
 1.02600098
 1.11541748
 1.18621826
 1.23596191
 1.26312256
 1.26647949
 1.24664307
 1.20269775
 1.13616943
 1.04766846
 0.93872070
 0.81115723
 0.66772461
 0.51361084
 0.35430908
 0.19378662
 0.03417969
-0.12329102
-0.27526855
-0.41503906
-0.53649902
-0.63568115
-0.71228027
-0.76782227
-0.80322266
-0.81756592
-0.80993652
-0.78033447
-0.73242188
-0.66894531
-0.59295654
-0.50659180
-0.41320801
-0.31738281
-0.22399902
-0.13641357
-0.05645752
 0.01342773
 0.07141113
 0.11474609
 0.14282227
 0.15563965
 0.15319824
 0.13580322
 0.10253906
 0.05523682
-0.00335693
-0.06896973
-0.13854980
-0.21087646
-0.28411865
-0.35461426
-0.41839600
-0.47149658
-0.51147461
-0.53771973
-0.54870605
-0.54290771
-0.51971436
-0.47821045
-0.42022705
-0.34759521
-0.26336670
-0.17089844
-0.07293701
 0.02685547
 0.12573242
 0.21942139
 0.30548096
 0.38116455
 0.44433594
 0.49194336
 0.52032471
 0.52734375
 0.51177979
 0.47546387
 0.42144775
 0.35186768
 0.26885986
 0.17486572
 0.07293701
-0.03265381
-0.13824463
-0.24047852
-0.33416748
-0.41412354
-0.47424316
-0.51116943
-0.52368164
-0.51147461
-0.47454834
-0.41351318
-0.33081055
-0.23162842
-0.12145996
-0.00549316
 0.11230469
 0.22918701
 0.34118652
 0.44311523
 0.52886963
 0.59295654
 0.63232422
 0.64422607
 0.62805176
 0.58410645
 0.51422119
 0.42175293
 0.31066895
 0.18341064
 0.04089355
-0.11383057
-0.27557373
-0.43640137
-0.58776855
-0.72357178
-0.83923340
-0.93170166
-0.99639893
-1.02844238
-1.02569580
-0.98724365
-0.91461182
-0.80780029
-0.66894531
-0.50109863
-0.30944824
-0.10040283
 0.12115479
 0.35003662
 0.57891846
 0.79895020
 1.00067139
 1.17736816
 1.32385254
 1.43676758
 1.51031494
 1.54174805
 1.53015137
 1.47644043
 1.38214111
 1.24786377
 1.07513428
 0.87127686
 0.64453125
 0.40344238
 0.15197754
-0.10620117
-0.36407471
-0.60974121
-0.83068848
-1.01837158
-1.16882324
-1.28051758
-1.34979248
-1.37268066
-1.34826660
-1.27838135
-1.16821289
-1.02142334
-0.84289551
-0.63873291
-0.41778564
-0.18920898
 0.03845215
 0.25909424
 0.46630859
 0.65246582
 0.80993652
 0.93231201
 1.01623535
 1.06018066
 1.06231689
 1.02111816
 0.93566895
 0.81024170
 0.65307617
 0.47241211
 0.27496338
 0.06317139
-0.16082764
-0.38970947
-0.61187744
-0.81420898
-0.98785400
-1.12884521
-1.23565674
-1.30554199
-1.33575439
-1.32324219
-1.26892090
-1.17523193
-1.04522705
-0.88256836
-0.69183350
-0.47973633
-0.25360107
-0.01983643
 0.21667480
 0.45043945
 0.67443848
 0.87982178
 1.05895996
 1.20666504
 1.31988525
 1.39617920
 1.43341064
 1.43096924
 1.38946533
 1.31225586
 1.20147705
 1.06109619
 0.89569092
 0.71289063
 0.52124023
 0.32806396
 0.13732910
-0.04791260
-0.22277832
-0.38055420
-0.51452637
-0.62011719
-0.69671631
-0.74584961
-0.76843262
-0.76446533
-0.73547363
-0.68450928
-0.61584473
-0.53405762
-0.44342041
-0.34790039
-0.25207520
-0.15960693
-0.07415771
 0.00213623
 0.06622314
 0.11627197
 0.15075684
 0.16937256
 0.17395020
 0.16510010
 0.14526367
 0.11596680
 0.07965088
 0.03906250
-0.00244141
-0.04089355
-0.07354736
-0.09796143
-0.11260986
-0.11840820
-0.11566162
-0.10467529
-0.08575439
-0.06011963
-0.02960205
 0.00274658
 0.03570557
 0.06652832
 0.09307861
 0.11322021
 0.12512207
 0.12786865
 0.12023926
 0.10131836
 0.07049561
 0.02899170
-0.02166748
-0.07995605
-0.14526367
-0.21789551
-0.29571533
-0.37353516
-0.44555664
-0.50628662
-0.55297852
-0.58410645
-0.59814453
-0.59326172
-0.56762695
-0.52062988
-0.45257568
-0.36407471
-0.25726318
-0.13641357
-0.00610352
 0.12908936
 0.26672363
 0.40374756
 0.53649902
 0.65917969
 0.76629639
 0.85327148
 0.91613770
 0.95336914
 0.96313477
 0.94573975
 0.90118408
 0.83007813
 0.73333740
 0.61340332
 0.47607422
 0.32684326
 0.17089844
 0.01037598
-0.15258789
-0.31280518
-0.46234131
-0.59295654
-0.69946289
-0.77972412
-0.83282471
-0.85784912
-0.85357666
-0.82000732
-0.75927734
-0.67443848
-0.56793213
-0.44281006
-0.30395508
-0.15777588
-0.00976563
 0.13519287
 0.27404785
 0.40405273
 0.52093506
 0.62072754
 0.69915771
 0.75286865
 0.78094482
 0.78338623
 0.76110840
 0.71533203
 0.64727783
 0.55938721
 0.45501709
 0.33905029
 0.21606445
 0.09002686
-0.03662109
-0.16082764
-0.27893066
-0.38543701
-0.47485352
-0.54382324
-0.59143066
-0.61798096
-0.62377930
-0.60852051
-0.57403564
-0.52276611
-0.45684814
-0.37933350
-0.29266357
-0.19989014
-0.10467529
-0.01068115
 0.07843018
 0.16021729
 0.23162842
 0.28991699
 0.33264160
 0.35705566
 0.36224365
 0.34820557
 0.31433105
 0.26184082
 0.19165039
 0.10620117
 0.00762939
-0.10162354
-0.21850586
-0.33843994
-0.45593262
-0.56549072
-0.66406250
-0.74951172
-0.82061768
-0.87707520
-0.91735840
-0.94024658
-0.94543457
-0.93261719
-0.90179443
-0.85327148
-0.78765869
-0.70556641
-0.60791016
-0.49591064
-0.37109375
-0.23681641
-0.09735107
 0.04272461
 0.18005371
 0.31311035
 0.44036865
 0.56030273
 0.67016602
 0.76721191
 0.84869385
 0.91430664
 0.96435547
 0.99945068
 1.02050781
 1.02844238
 1.02355957
 1.00677490
 0.97839355
 0.93841553
 0.88775635
 0.82794189
 0.76110840
 0.68817139
 0.61157227
 0.53192139
 0.45257568
 0.37567139
 0.30303955
 0.23559570
 0.17303467
 0.11596680
 0.06469727
 0.02044678
-0.01678467
-0.04760742
-0.07354736
-0.09521484
-0.11383057
-0.13061523
-0.14556885
-0.15869141
-0.17028809
-0.17974854
-0.18829346
-0.19561768
-0.20202637
-0.20629883
-0.20874023
-0.20874023
-0.20660400
-0.20324707
-0.20019531
-0.19927979
-0.20141602
-0.20690918
-0.21484375
-0.22613525
-0.24261475
-0.26733398
-0.30181885
-0.34393311
-0.39093018
-0.44097900
-0.49377441
-0.55023193
-0.61035156
-0.67199707
-0.73364258
-0.79284668
-0.84808350
-0.89752197
-0.93811035
-0.96801758
-0.98480225
-0.98602295
-0.96893311
-0.93170166
-0.87402344
-0.79559326
-0.69641113
-0.57586670
-0.43518066
-0.27770996
-0.10864258
 0.06805420
 0.24902344
 0.43182373
 0.61187744
 0.78460693
 0.94451904
 1.08764648
 1.21185303
 1.31469727
 1.39404297
 1.44683838
 1.47308350
 1.47277832
 1.44775391
 1.39831543
 1.32537842
 1.22955322
 1.11297607
 0.97839355
 0.82885742
 0.66894531
 0.50476074
 0.34149170
 0.18341064
 0.03204346
-0.11108398
-0.24230957
-0.35644531
-0.44708252
-0.51147461
-0.54870605
-0.56060791
-0.54840088
-0.51330566
-0.45593262
-0.37902832
-0.28717041
-0.18493652
-0.07720947
 0.03265381
 0.14129639
 0.24566650
 0.34210205
 0.42663574
 0.49530029
 0.54504395
 0.57373047
 0.58044434
 0.56396484
 0.52490234
 0.46447754
 0.38543701
 0.29083252
 0.18310547
 0.06378174
-0.06561279
-0.20111084
-0.33721924
-0.46752930
-0.58807373
-0.69549561
-0.78887939
-0.86669922
-0.92712402
-0.96954346
-0.99456787
-1.00494385
-1.00280762
-0.99060059
-0.96954346
-0.94177246
-0.90942383
-0.87524414
-0.84167480
-0.81054688
-0.78277588
-0.75927734
-0.74005127
-0.72570801
-0.71624756
-0.71197510
-0.71075439
-0.71197510
-0.71380615
-0.71472168
-0.71319580
-0.70709229
-0.69396973
-0.67077637
-0.63598633
-0.58685303
-0.52124023
-0.43762207
-0.33538818
-0.21606445
-0.08178711
 0.06591797
 0.22674561
 0.39886475
 0.58044434
 0.76690674
 0.95306396
 1.13433838
 1.30615234
 1.46392822
 1.60461426
 1.72485352
 1.82189941
 1.89239502
 1.93420410
 1.94549561
 1.92687988
 1.87988281
 1.80511475
 1.70349121
 1.57714844
 1.42913818
 1.26464844
 1.08825684
 0.90484619
 0.72052002
 0.54199219
 0.37506104
 0.22247314
 0.08666992
-0.03112793
-0.12725830
-0.19836426
-0.24383545
-0.26519775
-0.26672363
-0.25115967
-0.22125244
-0.17944336
-0.12969971
-0.07720947
-0.02746582
 0.01434326
 0.04486084
 0.05950928
 0.05584717
 0.03234863
-0.01281738
-0.08209229
-0.17761230
-0.29907227
-0.44433594
-0.60791016
-0.78521729
-0.97290039
-1.16790771
-1.36596680
-1.56188965
-1.74896240
-1.92199707
-2.07519531
-2.20306396
-2.30133057
-2.36602783
-2.39471436
-2.38525391
-2.33520508
-2.24365234
-2.11059570
-1.93817139
-1.72973633
-1.48895264
-1.22100830
-0.93048096
-0.62347412
-0.30548096
 0.01708984
 0.33843994
 0.65063477
 0.94573975
 1.21704102
 1.45904541
 1.66809082
 1.84082031
 1.97357178
 2.06359863
 2.10998535
 2.11425781
 2.07794189
 2.00408936
 1.89483643
 1.75537109
 1.59118652
 1.40960693
 1.21551514
 1.01379395
 0.81146240
 0.61553955
 0.43334961
 0.26824951
 0.12145996
-0.00549316
-0.10894775
-0.18524170
-0.23193359
-0.25054932
-0.24322510
-0.21179199
-0.15716553
-0.08148193
 0.01159668
 0.11688232
 0.23101807
 0.35125732
 0.47424316
 0.59417725
 0.70617676
 0.80627441
 0.89202881
 0.96038818
 1.00738525
 1.02905273
 1.02386475
 0.99212646
 0.93383789
 0.84869385
 0.73669434
 0.60089111
 0.44464111
 0.27099609
 0.07965088
-0.12908936
-0.35064697
-0.57678223
-0.79925537
-1.01318359
-1.21643066
-1.40594482
-1.57684326
-1.72332764
-1.84173584
-1.93115234
-1.99035645
-2.01721191
-2.00897217
-1.96594238
-1.88964844
-1.78344727
-1.65039063
-1.49414063
-1.31927490
-1.13037109
-0.93170166
-0.72662354
-0.51940918
-0.31585693
-0.12329102
 0.05371094
 0.21209717
 0.35034180
 0.46691895
 0.55877686
 0.62408447
 0.66192627
 0.67291260
 0.65826416
 0.61950684
 0.55969238
 0.48339844
 0.39428711
 0.29510498
 0.18829346
 0.07812500
-0.02990723
-0.12939453
-0.21575928
-0.28594971
-0.33599854
-0.36163330
-0.35949707
-0.32775879
-0.26733398
-0.18035889
-0.06744385
 0.07019043
 0.23071289
 0.41076660
 0.60668945
 0.81329346
 1.02447510
 1.23382568
 1.43432617
 1.62109375
 1.78924561
 1.93359375
 2.04895020
 2.13073730
 2.17590332
 2.18261719
 2.15026855
 2.07794189
 1.96716309
 1.82159424
 1.64703369
 1.44714355
 1.22558594
 0.98754883
 0.73913574
 0.48828125
 0.23986816
-0.00305176
-0.23834229
-0.46142578
-0.66528320
-0.84442139
-0.99670410
-1.12243652
-1.22253418
-1.29699707
-1.34643555
-1.37237549
-1.37817383
-1.36749268
-1.34277344
-1.30645752
-1.26190186
-1.21368408
-1.16607666
-1.12213135
-1.08459473
-1.05468750
-1.03332520
-1.02111816
-1.01715088
-1.02142334
-1.03302002
-1.05133057
-1.07421875
-1.09863281
-1.12152100
-1.14044189
-1.15356445
-1.15875244
-1.15264893
-1.13189697
-1.09375000
-1.03698730
-0.96160889
-0.86791992
-0.75561523
-0.62500000
-0.47698975
-0.31402588
-0.13977051
 0.04272461
 0.23010254
 0.41809082
 0.60302734
 0.77941895
 0.94238281
 1.08856201
 1.21520996
 1.31896973
 1.39801025
 1.44989014
 1.47521973
 1.47430420
 1.44927979
 1.40106201
 1.33117676
 1.24206543
 1.13739014
 1.02172852
 0.89935303
 0.77423096
 0.65155029
 0.53588867
 0.43121338
 0.34088135
 0.26733398
 0.21209717
 0.17761230
 0.16571045
 0.17639160
 0.20843506
 0.26000977
 0.32806396
 0.40924072
 0.49957275
 0.59356689
 0.68603516
 0.77056885
 0.84136963
 0.89477539
 0.92742920
 0.93780518
 0.92224121
 0.87707520
 0.79986572
 0.69152832
 0.55572510
 0.39611816
 0.21362305
 0.00823975
-0.21820068
-0.45898438
-0.70709229
-0.95520020
-1.19842529
-1.43249512
-1.65222168
-1.85028076
-2.01995850
-2.15698242
-2.25769043
-2.31964111
-2.33978271
-2.31658936
-2.25006104
-2.14294434
-1.99798584
-1.81945801
-1.61193848
-1.38031006
-1.12945557
-0.86486816
-0.59417725
-0.32470703
-0.06408691
 0.18188477
 0.40924072
 0.61309814
 0.79010010
 0.93597412
 1.04736328
 1.12243652
 1.16027832
 1.16088867
 1.12579346
 1.05743408
 0.95977783
 0.83770752
 0.69671631
 0.54412842
 0.38757324
 0.23406982
 0.08850098
-0.04486084
-0.16296387
-0.26000977
-0.33050537
-0.36926270
-0.37292480
-0.34240723
-0.28015137
-0.19134521
-0.08026123
 0.04943848
 0.19561768
 0.35583496
 0.52581787
 0.70007324
 0.87158203
 1.03424072
 1.18347168
 1.31530762
 1.42639160
 1.51336670
 1.57226563
 1.60064697
 1.59545898
 1.55578613
 1.48315430
 1.37939453
 1.24786377
 1.09161377
 0.91461182
 0.72204590
 0.52124023
 0.31768799
 0.11505127
-0.08392334
-0.27526855
-0.45318604
-0.61126709
-0.74554443
-0.85510254
-0.93994141
-1.00067139
-1.03637695
-1.04766846
-1.03576660
-1.00372314
-0.95336914
-0.88592529
-0.80444336
-0.71350098
-0.61828613
-0.52307129
-0.43060303
-0.34484863
-0.27038574
-0.21209717
-0.17242432
-0.15167236
-0.14862061
-0.16418457
-0.19989014
-0.25634766
-0.33020020
-0.41473389
-0.50445557
-0.59600830
-0.68725586
-0.77575684
-0.85754395
-0.92773438
-0.98358154
-1.02325439
-1.04614258
-1.05163574
-1.03729248
-1.00158691
-0.94421387
-0.86395264
-0.76171875
-0.63873291
-0.49682617
-0.34027100
-0.17272949
 0.00244141
 0.18188477
 0.36315918
 0.54199219
 0.71350098
 0.87188721
 1.01287842
 1.13342285
 1.23107910
 1.30493164
 1.35345459
 1.37725830
 1.37634277
 1.35284424
 1.30828857
 1.24450684
 1.16363525
 1.06811523
 0.95916748
 0.83953857
 0.71197510
 0.58074951
 0.45166016
 0.32836914
 0.21362305
 0.10772705
 0.01281738
-0.06805420
-0.13122559
-0.17333984
-0.19409180
-0.19317627
-0.17211914
-0.13122559
-0.07293701
 0.00000000
 0.08300781
 0.17181396
 0.26214600
 0.35095215
 0.43426514
 0.50872803
 0.57006836
 0.61614990
 0.64514160
 0.65460205
 0.64239502
 0.60638428
 0.54534912
 0.46081543
 0.35522461
 0.22949219
 0.08361816
-0.08270264
-0.26794434
-0.46600342
-0.66955566
-0.87127686
-1.06536865
-1.24755859
-1.41296387
-1.55578613
-1.67144775
-1.75506592
-1.80450439
-1.81823730
-1.79687500
-1.74133301
-1.65344238
-1.53564453
-1.39129639
-1.22467041
-1.03942871
-0.84014893
-0.63079834
-0.41809082
-0.20812988
-0.00732422
 0.18066406
 0.35247803
 0.50506592
 0.63385010
 0.73394775
 0.80230713
 0.83831787
 0.84320068
 0.81787109
 0.76324463
 0.68267822
 0.58074951
 0.46417236
 0.33905029
 0.21087646
 0.08544922
-0.03082275
-0.13275146
-0.21545410
-0.27648926
-0.31158447
-0.31707764
-0.29144287
-0.23590088
-0.15350342
-0.04730225
 0.08117676
 0.22979736
 0.39459229
 0.57006836
 0.74981689
 0.92742920
 1.09680176
 1.25152588
 1.38641357
 1.49627686
 1.57684326
 1.62384033
 1.63330078
 1.60339355
 1.53442383
 1.42852783
 1.28723145
 1.11358643
 0.91247559
 0.69244385
 0.46173096
 0.22552490
-0.01312256
-0.25024414
-0.47882080
-0.68969727
-0.87463379
-1.03027344
-1.15570068
-1.25030518
-1.31286621
-1.34124756
-1.33483887
-1.29669189
-1.23016357
-1.13891602
-1.02600098
-0.89599609
-0.75286865
-0.60119629
-0.44616699
-0.29357910
-0.14984131
-0.02105713
 0.08789063
 0.17395020
 0.23559570
 0.27191162
 0.28320313
 0.27008057
 0.23376465
 0.17608643
 0.10009766
 0.00854492
-0.09490967
-0.20629883
-0.32135010
-0.43518066
-0.54229736
-0.63873291
-0.72174072
-0.78948975
-0.84045410
-0.87280273
-0.88439941
-0.87371826
-0.84045410
-0.78491211
-0.70831299
-0.61157227
-0.49591064
-0.36468506
-0.22155762
-0.07171631
 0.08026123
 0.23101807
 0.37780762
 0.51757813
 0.64666748
 0.76019287
 0.85388184
 0.92651367
 0.97808838
 1.00860596
 1.01745605
 1.00463867
 0.97106934
 0.91949463
 0.85235596
 0.77148438
 0.67932129
 0.57983398
 0.47668457
 0.37414551
 0.27465820
 0.17974854
 0.09124756
 0.01251221
-0.05340576
-0.10314941
-0.13580322
-0.15136719
-0.14923096
-0.13061523
-0.09613037
-0.04760742
 0.01129150
 0.07812500
 0.14984131
 0.22308350
 0.29571533
 0.36529541
 0.42938232
 0.48522949
 0.53100586
 0.56488037
 0.58685303
 0.59631348
 0.59326172
 0.57739258
 0.54809570
 0.50567627
 0.45196533
 0.38818359
 0.31524658
 0.23284912
 0.14160156
 0.04272461
-0.06286621
-0.17272949
-0.28442383
-0.39520264
-0.50048828
-0.59692383
-0.68237305
-0.75683594
-0.81970215
-0.86944580
-0.90362549
-0.92132568
-0.92315674
-0.91094971
-0.88653564
-0.85083008
-0.80383301
-0.74676514
-0.68206787
-0.61218262
-0.53924561
-0.46356201
-0.38604736
-0.30914307
-0.23559570
-0.16876221
-0.10986328
-0.05920410
-0.01678467
 0.01647949
 0.04089355
 0.05615234
 0.06439209
 0.06652832
 0.06317139
 0.05493164
 0.04241943
 0.02777100
 0.01220703
-0.00244141
-0.01617432
-0.02777100
-0.03753662
-0.04425049
-0.04791260
-0.04852295
-0.04608154
-0.04058838
-0.03204346
-0.01953125
-0.00366211
 0.01678467
 0.04150391
 0.07110596
 0.10559082
 0.14343262
 0.18371582
 0.22521973
 0.26702881
 0.30914307
 0.35095215
 0.39154053
 0.42846680
 0.46020508
 0.48461914
 0.50170898
 0.51086426
 0.51239014
 0.50659180
 0.49316406
 0.47271729
 0.44555664
 0.41381836
 0.37872314
 0.34240723
 0.30578613
 0.26947021
 0.23437500
 0.20111084
 0.17089844
 0.14495850
 0.12451172
 0.11016846
 0.10223389
 0.09979248
 0.10192871
 0.10833740
 0.11810303
 0.12969971
 0.14160156
 0.15136719
 0.15686035
 0.15686035
 0.14892578
 0.13183594
 0.10437012
 0.06591797
 0.01708984
-0.04180908
-0.11077881
-0.19073486
-0.27984619
-0.37506104
-0.47271729
-0.56945801
-0.66436768
-0.75653076
-0.84411621
-0.92437744
-0.99487305
-1.05224609
-1.09497070
-1.12091064
-1.12976074
-1.12091064
-1.09405518
-1.04858398
-0.98480225
-0.90270996
-0.80474854
-0.69335938
-0.57067871
-0.43975830
-0.30395508
-0.16723633
-0.03387451
 0.09277344
 0.21057129
 0.31738281
 0.41198730
 0.49224854
 0.55725098
 0.60577393
 0.63751221
 0.65185547
 0.64849854
 0.62866211
 0.59478760
 0.54870605
 0.49377441
 0.43212891
 0.36743164
 0.30273438
 0.24078369
 0.18371582
 0.13397217
 0.09399414
 0.06561279
 0.05065918
 0.05004883
 0.06347656
 0.09094238
 0.13183594
 0.18432617
 0.24688721
 0.31616211
 0.39001465
 0.46539307
 0.53955078
 0.60974121
 0.67352295
 0.72967529
 0.77606201
 0.81115723
 0.83312988
 0.84075928
 0.83526611
 0.81726074
 0.78796387
 0.74890137
 0.70037842
 0.64422607
 0.58105469
 0.51330566
 0.44281006
 0.37200928
 0.30181885
 0.23284912
 0.16448975
 0.09582520
 0.02838135
-0.03540039
-0.09429932
-0.15014648
-0.20538330
-0.26336670
-0.32318115
-0.38238525
-0.43945313
-0.49438477
-0.54840088
-0.60363770
-0.66009521
-0.71655273
-0.77178955
-0.82366943
-0.87158203
-0.91461182
-0.95123291
-0.98052979
-1.00097656
-1.01013184
-1.00646973
-0.98999023
-0.96099854
-0.92102051
-0.87097168
-0.81024170
-0.73974609
-0.65979004
-0.57037354
-0.47363281
-0.37139893
-0.26702881
-0.16326904
-0.06225586
 0.03387451
 0.12359619
 0.20568848
 0.27770996
 0.33874512
 0.38726807
 0.42175293
 0.44158936
 0.44525146
 0.43304443
 0.40649414
 0.36773682
 0.31982422
 0.26489258
 0.20507813
 0.14251709
 0.08026123
 0.02166748
-0.03021240
-0.07293701
-0.10406494
-0.12145996
-0.12176514
-0.10314941
-0.06530762
-0.01007080
 0.06042480
 0.14465332
 0.24230957
 0.35247803
 0.47241211
 0.59814453
 0.72418213
 0.84594727
 0.95855713
 1.05834961
 1.14257813
 1.20819092
 1.25183105
 1.26953125
 1.25946045
 1.22161865
 1.15692139
 1.06567383
 0.94848633
 0.80780029
 0.64880371
 0.47729492
 0.29724121
 0.10925293
-0.08575439
-0.28411865
-0.47729492
-0.65673828
-0.81756592
-0.95794678
-1.07757568
-1.17340088
-1.24298096
-1.28387451
-1.29730225
-1.28448486
-1.24664307
-1.18408203
-1.09863281
-0.99334717
-0.87371826
-0.74401855
-0.60852051
-0.47149658
-0.33782959
-0.21209717
-0.09918213
-0.00213623
 0.07629395
 0.13336182
 0.16693115
 0.17547607
 0.15930176
 0.12023926
 0.06103516
-0.01556396
-0.10803223
-0.21453857
-0.32989502
-0.44799805
-0.56121826
-0.66375732
-0.75286865
-0.82580566
-0.87829590
-0.90667725
-0.90637207
-0.87615967
-0.81573486
-0.72479248
-0.60455322
-0.45776367
-0.28839111
-0.10162354
 0.09796143
 0.30700684
 0.52185059
 0.73669434
 0.94329834
 1.13464355
 1.30554199
 1.45233154
 1.57196045
 1.66137695
 1.71844482
 1.74224854
 1.73248291
 1.69067383
 1.61865234
 1.51885986
 1.39526367
 1.25091553
 1.08917236
 0.91339111
 0.72906494
 0.54351807
 0.36376953
 0.19378662
 0.03417969
-0.11535645
-0.25299072
-0.37353516
-0.47180176
-0.54473877
-0.59356689
-0.62011719
-0.62683105
-0.61553955
-0.58868408
-0.54931641
-0.50018311
-0.44403076
-0.38360596
-0.32287598
-0.26702881
-0.22033691
-0.18493652
-0.16143799
-0.14923096
-0.14862061
-0.16082764
-0.18707275
-0.22796631
-0.28259277
-0.34790039
-0.41961670
-0.49377441
-0.56762695
-0.64056396
-0.71136475
-0.77789307
-0.83465576
-0.87860107
-0.90728760
-0.92010498
-0.91735840
-0.89721680
-0.85876465
-0.80230713
-0.72998047
-0.64453125
-0.54809570
-0.44250488
-0.33111572
-0.21728516
-0.10437012
 0.00457764
 0.10742188
 0.20233154
 0.28747559
 0.36102295
 0.42266846
 0.47302246
 0.51361084
 0.54443359
 0.56518555
 0.57739258
 0.58258057
 0.58349609
 0.58227539
 0.57952881
 0.57739258
 0.57647705
 0.57891846
 0.58624268
 0.59875488
 0.61676025
 0.64056396
 0.66925049
 0.70190430
 0.73547363
 0.76782227
 0.79681396
 0.82061768
 0.83709717
 0.84442139
 0.83953857
 0.82122803
 0.78704834
 0.73516846
 0.66436768
 0.57586670
 0.47210693
 0.35583496
 0.22857666
 0.09002686
-0.06011963
-0.21881104
-0.38085938
-0.53955078
-0.69061279
-0.83068848
-0.95764160
-1.06811523
-1.15844727
-1.22528076
-1.26678467
-1.28173828
-1.26983643
-1.23168945
-1.16851807
-1.08154297
-0.97290039
-0.84381104
-0.69824219
-0.54138184
-0.37933350
-0.21820068
-0.06347656
 0.08056641
 0.20996094
 0.32012939
 0.40740967
 0.46844482
 0.50079346
 0.50292969
 0.47485352
 0.41900635
 0.33996582
 0.24017334
 0.12145996
-0.01586914
-0.16784668
-0.32714844
-0.48431396
-0.63018799
-0.75927734
-0.86822510
-0.95367432
-1.01196289
-1.03912354
-1.03240967
-0.99060059
-0.91339111
-0.80139160
-0.65704346
-0.48431396
-0.28839111
-0.07385254
 0.15380859
 0.38879395
 0.62469482
 0.85449219
 1.07147217
 1.26922607
 1.44256592
 1.58660889
 1.69830322
 1.77490234
 1.81335449
 1.81152344
 1.76940918
 1.68884277
 1.57409668
 1.42822266
 1.25366211
 1.05438232
 0.83679199
 0.61004639
 0.38238525
 0.15838623
-0.05981445
-0.26916504
-0.46234131
-0.63049316
-0.76721191
-0.86944580
-0.93688965
-0.97045898
-0.97015381
-0.93719482
-0.87463379
-0.78613281
-0.67596436
-0.54840088
-0.40832520
-0.26184082
-0.11566162
 0.02349854
 0.15014648
 0.25970459
 0.34881592
 0.41503906
 0.45471191
 0.46569824
 0.44586182
 0.39642334
 0.32012939
 0.22094727
 0.10070801
-0.03936768
-0.19775391
-0.36804199
-0.54138184
-0.70800781
-0.86181641
-0.99853516
-1.11480713
-1.20758057
-1.27319336
-1.30859375
-1.31286621
-1.28479004
-1.22436523
-1.13311768
-1.01379395
-0.86975098
-0.70495605
-0.52307129
-0.32928467
-0.13031006
 0.06774902
 0.26062012
 0.44464111
 0.61584473
 0.76965332
 0.90057373
 1.00524902
 1.08245850
 1.13220215
 1.15356445
 1.14593506
 1.10992432
 1.04949951
 0.96923828
 0.87280273
 0.76263428
 0.64239502
 0.51727295
 0.39276123
 0.27343750
 0.16113281
 0.05798340
-0.03356934
-0.11016846
-0.16906738
-0.20904541
-0.23071289
-0.23468018
-0.22125244
-0.19134521
-0.14678955
-0.09033203
-0.02410889
 0.04913330
 0.12664795
 0.20507813
 0.28076172
 0.35125732
 0.41412354
 0.46722412
 0.50811768
 0.53558350
 0.54840088
 0.54656982
 0.52978516
 0.49896240
 0.45471191
 0.40008545
 0.33630371
 0.26489258
 0.18615723
 0.10162354
 0.01312256
-0.07720947
-0.16784668
-0.25817871
-0.34545898
-0.42785645
-0.50292969
-0.57067871
-0.63171387
-0.68603516
-0.73303223
-0.77148438
-0.80108643
-0.82336426
-0.84014893
-0.85174561
-0.85876465
-0.86059570
-0.85693359
-0.84899902
-0.83618164
-0.81878662
-0.79589844
-0.76721191
-0.73181152
-0.68969727
-0.64086914
-0.58593750
-0.52490234
-0.45684814
-0.38177490
-0.30029297
-0.21392822
-0.12573242
-0.03692627
 0.05004883
 0.13427734
 0.21301270
 0.28503418
 0.34973145
 0.40588379
 0.45257568
 0.48889160
 0.51300049
 0.52520752
 0.52642822
 0.51818848
 0.50048828
 0.47485352
 0.44158936
 0.40252686
 0.35949707
 0.31555176
 0.27282715
 0.23315430
 0.19744873
 0.16723633
 0.14343262
 0.12786865
 0.12207031
 0.12725830
 0.14343262
 0.16998291
 0.20507813
 0.24810791
 0.29724121
 0.35095215
 0.40618896
 0.46051025
 0.51116943
 0.55603027
 0.59326172
 0.62103271
 0.63781738
 0.64239502
 0.63415527
 0.61157227
 0.57495117
 0.52520752
 0.46386719
 0.39245605
 0.31219482
 0.22430420
 0.13000488
 0.03173828
-0.06896973
-0.17089844
-0.27130127
-0.36621094
-0.45074463
-0.52154541
-0.57739258
-0.61828613
-0.64392090
-0.65307617
-0.64514160
-0.62133789
-0.58471680
-0.53833008
-0.48370361
-0.42236328
-0.35705566
-0.29113770
-0.22857666
-0.17242432
-0.12481689
-0.08605957
-0.05737305
-0.04028320
-0.03631592
-0.04486084
-0.06500244
-0.09429932
-0.13153076
-0.17639160
-0.22857666
-0.28656006
-0.34637451
-0.40374756
-0.45471191
-0.49713135
-0.52978516
-0.55053711
-0.55694580
-0.54779053
-0.52154541
-0.47943115
-0.42144775
-0.34912109
-0.26428223
-0.16876221
-0.06591797
 0.04119873
 0.15075684
 0.26000977
 0.36651611
 0.46752930
 0.56091309
 0.64422607
 0.71533203
 0.77362061
 0.81787109
 0.84777832
 0.86303711
 0.86486816
 0.85418701
 0.83160400
 0.79833984
 0.75500488
 0.70251465
 0.64331055
 0.58105469
 0.51910400
 0.46020508
 0.40618896
 0.35888672
 0.31921387
 0.28839111
 0.26733398
 0.25604248
 0.25329590
 0.25878906
 0.27038574
 0.28717041
 0.30700684
 0.32745361
 0.34545898
 0.35766602
 0.36163330
 0.35583496
 0.33996582
 0.31463623
 0.27801514
 0.22857666
 0.16571045
 0.08972168
 0.00122070
-0.09979248
-0.21301270
-0.33721924
-0.46844482
-0.60119629
-0.73211670
-0.85876465
-0.97961426
-1.09313965
-1.19537354
-1.28295898
-1.35284424
-1.40350342
-1.43371582
-1.44287109
-1.43005371
-1.39556885
-1.33911133
-1.26281738
-1.16821289
-1.05834961
-0.93597412
-0.80413818
-0.66497803
-0.52062988
-0.37353516
-0.22705078
-0.08422852
 0.05065918
 0.17578125
 0.28869629
 0.38909912
 0.47576904
 0.54779053
 0.60363770
 0.64361572
 0.66772461
 0.67687988
 0.67230225
 0.65521240
 0.62744141
 0.59143066
 0.54962158
 0.50537109
 0.46112061
 0.41961670
 0.38421631
 0.35644531
 0.33721924
 0.32684326
 0.32501221
 0.33233643
 0.34912109
 0.37506104
 0.40832520
 0.44738770
 0.48980713
 0.53466797
 0.57952881
 0.62133789
 0.65734863
 0.68450928
 0.70159912
 0.70678711
 0.69915771
 0.67718506
 0.63934326
 0.58563232
 0.51696777
 0.43457031
 0.33905029
 0.23193359
 0.11413574
-0.01251221
-0.14556885
-0.28106689
-0.41381836
-0.53924561
-0.65338135
-0.75439453
-0.84106445
-0.91156006
-0.96405029
-0.99670410
-1.00860596
-1.00158691
-0.97656250
-0.93475342
-0.87738037
-0.80627441
-0.72479248
-0.63598633
-0.54290771
-0.44769287
-0.35217285
-0.25939941
-0.17364502
-0.09796143
-0.03448486
 0.01556396
 0.05096436
 0.07141113
 0.07720947
 0.06866455
 0.04791260
 0.01708984
-0.02197266
-0.06683350
-0.11444092
-0.16204834
-0.20599365
-0.24261475
-0.26916504
-0.28472900
-0.28869629
-0.28015137
-0.25604248
-0.21453857
-0.15441895
-0.07843018
 0.01007080
 0.10742188
 0.21209717
 0.32409668
 0.44189453
 0.56213379
 0.68023682
 0.79162598
 0.89294434
 0.98114014
 1.05407715
 1.10931396
 1.14624023
 1.16394043
 1.16149902
 1.13861084
 1.09619141
 1.03546143
 0.95794678
 0.86517334
 0.75866699
 0.64147949
 0.51788330
 0.39215088
 0.26794434
 0.14709473
 0.03173828
-0.07751465
-0.17944336
-0.27343750
-0.35797119
-0.43029785
-0.48797607
-0.53100586
-0.55969238
-0.57678223
-0.58258057
-0.57861328
-0.56579590
-0.54656982
-0.52276611
-0.49560547
-0.46539307
-0.43365479
-0.40374756
-0.37750244
-0.35400391
-0.33172607
-0.31036377
-0.29235840
-0.28106689
-0.27770996
-0.28045654
-0.28503418
-0.28900146
-0.29144287
-0.29205322
-0.29113770
-0.28686523
-0.27893066
-0.26611328
-0.24841309
-0.22430420
-0.19317627
-0.15441895
-0.10955811
-0.06042480
-0.00793457
 0.04699707
 0.10345459
 0.15869141
 0.20996094
 0.25482178
 0.29357910
 0.32592773
 0.35003662
 0.36315918
 0.36315918
 0.34942627
 0.32318115
 0.28472900
 0.23345947
 0.16998291
 0.09643555
 0.01586914
-0.06805420
-0.15472412
-0.24291992
-0.32989502
-0.40924072
-0.47546387
-0.52429199
-0.55511475
-0.56762695
-0.56091309
-0.53283691
-0.48126221
-0.40557861
-0.30883789
-0.19500732
-0.06896973
 0.06622314
 0.20904541
 0.35858154
 0.51086426
 0.65979004
 0.79833984
 0.92132568
 1.02447510
 1.10534668
 1.15997314
 1.18560791
 1.18103027
 1.14654541
 1.08276367
 0.98846436
 0.86334229
 0.71166992
 0.53955078
 0.35339355
 0.15563965
-0.05249023
-0.26824951
-0.48400879
-0.68878174
-0.87371826
-1.03424072
-1.16760254
-1.27227783
-1.34552002
-1.38519287
-1.38885498
-1.35650635
-1.28845215
-1.18682861
-1.05499268
-0.89721680
-0.71899414
-0.52551270
-0.32226563
-0.11657715
 0.08575439
 0.27893066
 0.45837402
 0.61920166
 0.75622559
 0.86486816
 0.94207764
 0.98724365
 1.00006104
 0.98144531
 0.93170166
 0.85296631
 0.74890137
 0.62500000
 0.48797607
 0.34301758
 0.19348145
 0.04150391
-0.11108398
-0.25909424
-0.39581299
-0.51422119
-0.61126709
-0.68603516
-0.74005127
-0.77331543
-0.78552246
-0.77636719
-0.74768066
-0.70251465
-0.64392090
-0.57434082
-0.49530029
-0.40863037
-0.31768799
-0.22613525
-0.13702393
-0.05340576
 0.02380371
 0.09277344
 0.15289307
 0.20355225
 0.24505615
 0.27770996
 0.30273438
 0.32012939
 0.32989502
 0.33294678
 0.33142090
 0.32714844
 0.32165527
 0.31616211
 0.31036377
 0.30517578
 0.30212402
 0.30273438
 0.30731201
 0.31585693
 0.32623291
 0.33782959
 0.34912109
 0.36041260
 0.37139893
 0.38177490
 0.39062500
 0.39672852
 0.39855957
 0.39520264
 0.38604736
 0.37139893
 0.35186768
 0.32806396
 0.30151367
 0.27282715
 0.24169922
 0.20812988
 0.17242432
 0.13580322
 0.10040283
 0.06683350
 0.03479004
 0.00427246
-0.02502441
-0.05126953
-0.07446289
-0.09613037
-0.11840820
-0.14190674
-0.16693115
-0.19287109
-0.22216797
-0.25665283
-0.29785156
-0.34454346
-0.39459229
-0.44677734
-0.50170898
-0.55908203
-0.61798096
-0.67504883
-0.72845459
-0.77606201
-0.81756592
-0.85021973
-0.87158203
-0.87951660
-0.87188721
-0.84899902
-0.81085205
-0.75744629
-0.69000244
-0.60943604
-0.51635742
-0.41107178
-0.29602051
-0.17517090
-0.05310059
 0.06622314
 0.18035889
 0.28930664
 0.39123535
 0.48400879
 0.56427002
 0.62896729
 0.67626953
 0.70526123
 0.71624756
 0.71044922
 0.68847656
 0.65216064
 0.60211182
 0.54107666
 0.47271729
 0.40100098
 0.33081055
 0.26336670
 0.19989014
 0.14099121
 0.08911133
 0.04730225
 0.01861572
 0.00427246
 0.00457764
 0.01922607
 0.04699707
 0.08636475
 0.13580322
 0.19378662
 0.25817871
 0.32745361
 0.39855957
 0.46905518
 0.53466797
 0.59265137
 0.63964844
 0.67352295
 0.69274902
 0.69641113
 0.68389893
 0.65307617
 0.60272217
 0.53405762
 0.44982910
 0.35369873
 0.24871826
 0.13580322
 0.01495361
-0.11260986
-0.24322510
-0.37170410
-0.49285889
-0.60333252
-0.70129395
-0.78582764
-0.85571289
-0.91003418
-0.94787598
-0.96923828
-0.97473145
-0.96527100
-0.94238281
-0.90759277
-0.86242676
-0.80780029
-0.74584961
-0.67932129
-0.61126709
-0.54382324
-0.47821045
-0.41412354
-0.35186768
-0.29296875
-0.24047852
-0.19500732
-0.15655518
-0.12359619
-0.09490967
-0.07019043
-0.04882813
-0.02990723
-0.01220703
 0.00488281
 0.02166748
 0.03784180
 0.05432129
 0.07232666
 0.09307861
 0.11657715
 0.14160156
 0.16723633
 0.19317627
 0.22064209
 0.24993896
 0.28228760
 0.31646729
 0.35247803
 0.38909912
 0.42541504
 0.46112061
 0.49499512
 0.52764893
 0.55816650
 0.58654785
 0.61096191
 0.62927246
 0.64147949
 0.64758301
 0.64819336
 0.64361572
 0.63232422
 0.61370850
 0.58868408
 0.55786133
 0.52124023
 0.47943115
 0.43273926
 0.38269043
 0.33081055
 0.27740479
 0.22186279
 0.16479492
 0.10742188
 0.05096436
-0.00366211
-0.05645752
-0.10681152
-0.15319824
-0.19531250
-0.23376465
-0.27130127
-0.30792236
-0.34210205
-0.37139893
-0.39489746
-0.41442871
-0.43090820
-0.44494629
-0.45562744
-0.46325684
-0.46844482
-0.47271729
-0.47546387
-0.47546387
-0.47241211
-0.46691895
-0.46020508
-0.45288086
-0.44555664
-0.43792725
-0.42968750
-0.42083740
-0.41046143
-0.39886475
-0.38665771
-0.37536621
-0.36376953
-0.34912109
-0.32897949
-0.30395508
-0.27679443
-0.24902344
-0.22003174
-0.18707275
-0.14831543
-0.10437012
-0.05676270
-0.00701904
 0.04486084
 0.09887695
 0.15319824
 0.20629883
 0.25695801
 0.30487061
 0.34973145
 0.39001465
 0.42419434
 0.45104980
 0.46997070
 0.48187256
 0.48583984
 0.48126221
 0.46844482
 0.44830322
 0.42205811
 0.39123535
 0.35736084
 0.32257080
 0.28808594
 0.25482178
 0.22338867
 0.19409180
 0.16876221
 0.14862061
 0.13519287
 0.12817383
 0.12664795
 0.12939453
 0.13610840
 0.14648438
 0.15899658
 0.17364502
 0.18890381
 0.20355225
 0.21575928
 0.22430420
 0.22888184
 0.22918701
 0.22491455
 0.21545410
 0.19989014
 0.17730713
 0.14862061
 0.11413574
 0.07446289
 0.02960205
-0.01983643
-0.07141113
-0.12329102
-0.17456055
-0.22644043
-0.27862549
-0.32806396
-0.37109375
-0.40527344
-0.43060303
-0.44799805
-0.45745850
-0.45867920
-0.45074463
-0.43518066
-0.41198730
-0.38146973
-0.34362793
-0.29968262
-0.25268555
-0.20629883
-0.16174316
-0.11901855
-0.07843018
-0.04150391
-0.01098633
 0.01129150
 0.02502441
 0.03112793
 0.02960205
 0.02044678
 0.00274658
-0.02288818
-0.05462646
-0.09002686
-0.12756348
-0.16510010
-0.20080566
-0.23284912
-0.25939941
-0.27923584
-0.29083252
-0.29449463
-0.28961182
-0.27557373
-0.25238037
-0.21911621
-0.17639160
-0.12512207
-0.06774902
-0.00549316
 0.05889893
 0.12298584
 0.18371582
 0.23986816
 0.29052734
 0.33508301
 0.37200928
 0.39947510
 0.41564941
 0.42022705
 0.41381836
 0.39642334
 0.36987305
 0.33538818
 0.29479980
 0.24932861
 0.20050049
 0.14953613
 0.09857178
 0.05126953
 0.00946045
-0.02563477
-0.05310059
-0.07232666
-0.08209229
-0.08087158
-0.06958008
-0.04821777
-0.01831055
 0.01953125
 0.06378174
 0.11169434
 0.16113281
 0.21118164
 0.26031494
 0.30761719
 0.35064697
 0.38757324
 0.41595459
 0.43487549
 0.44219971
 0.43640137
 0.41748047
 0.38635254
 0.34393311
 0.29083252
 0.22705078
 0.15350342
 0.07171631
-0.01586914
-0.10833740
-0.20507813
-0.30395508
-0.40039063
-0.49011230
-0.56976318
-0.63842773
-0.69641113
-0.74279785
-0.77606201
-0.79467773
-0.79803467
-0.78613281
-0.75927734
-0.71899414
-0.66619873
-0.60302734
-0.53039551
-0.44921875
-0.36132813
-0.27099609
-0.18127441
-0.09521484
-0.01373291
 0.06286621
 0.13305664
 0.19470215
 0.24658203
 0.28869629
 0.32165527
 0.34545898
 0.35888672
 0.36224365
 0.35644531
 0.34393311
 0.32653809
 0.30487061
 0.27984619
 0.25207520
 0.22277832
 0.19287109
 0.16326904
 0.13488770
 0.10803223
 0.08483887
 0.06561279
 0.05126953
 0.04211426
 0.03814697
 0.03967285
 0.04608154
 0.05737305
 0.07324219
 0.09368896
 0.11901855
 0.14801025
 0.17944336
 0.21179199
 0.24322510
 0.27313232
 0.30059814
 0.32531738
 0.34576416
 0.36041260
 0.36804199
 0.36773682
 0.35949707
 0.34332275
 0.31982422
 0.28961182
 0.25299072
 0.20935059
 0.15869141
 0.10101318
 0.03845215
-0.02563477
-0.08850098
-0.14953613
-0.20935059
-0.26855469
-0.32531738
-0.37567139
-0.41595459
-0.44616699
-0.46691895
-0.47973633
-0.48400879
-0.47912598
-0.46630859
-0.44677734
-0.42205811
-0.39154053
-0.35461426
-0.31311035
-0.27008057
-0.22857666
-0.18859863
-0.14953613
-0.11077881
-0.07354736
-0.04028320
-0.01190186
 0.01220703
 0.03326416
 0.05157471
 0.06561279
 0.07598877
 0.08239746
 0.08575439
 0.08636475
 0.08392334
 0.07934570
 0.07324219
 0.06683350
 0.06042480
 0.05371094
 0.04821777
 0.04425049
 0.04302979
 0.04455566
 0.04821777
 0.05371094
 0.06072998
 0.07049561
 0.08331299
 0.09887695
 0.11596680
 0.13427734
 0.15289307
 0.17028809
 0.18554688
 0.19836426
 0.20843506
 0.21606445
 0.22216797
 0.22644043
 0.22796631
 0.22674561
 0.22247314
 0.21545410
 0.20660400
 0.19592285
 0.18371582
 0.16998291
 0.15625000
 0.14282227
 0.13122559
 0.12145996
 0.11291504
 0.10467529
 0.09643555
 0.08850098
 0.08148193
 0.07476807
 0.06744385
 0.05859375
 0.04730225
 0.03234863
 0.01281738
-0.01220703
-0.04333496
-0.07873535
-0.11779785
-0.16052246
-0.20751953
-0.25909424
-0.31311035
-0.36682129
-0.41656494
-0.46051025
-0.49926758
-0.53344727
-0.56182861
-0.58227539
-0.59265137
-0.59082031
-0.57800293
-0.55480957
-0.52215576
-0.47973633
-0.42724609
-0.36590576
-0.29724121
-0.22460938
-0.14984131
-0.07415771
 0.00183105
 0.07629395
 0.14617920
 0.20935059
 0.26458740
 0.31127930
 0.34942627
 0.37750244
 0.39550781
 0.40283203
 0.39978027
 0.38635254
 0.36315918
 0.33111572
 0.29113770
 0.24505615
 0.19439697
 0.14129639
 0.08758545
 0.03540039
-0.01342773
-0.05737305
-0.09521484
-0.12481689
-0.14465332
-0.15289307
-0.14862061
-0.13183594
-0.10375977
-0.06408691
-0.01403809
 0.04577637
 0.11352539
 0.18676758
 0.26245117
 0.33813477
 0.41076660
 0.47882080
 0.54016113
 0.59234619
 0.63262939
 0.65917969
 0.67016602
 0.66528320
 0.64361572
 0.60546875
 0.55145264
 0.48461914
 0.40802002
 0.32348633
 0.23284912
 0.13610840
 0.03479004
-0.06896973
-0.17333984
-0.27526855
-0.37231445
-0.46081543
-0.53802490
-0.60150146
-0.65124512
-0.68817139
-0.71350098
-0.72814941
-0.73181152
-0.72509766
-0.70892334
-0.68389893
-0.65124512
-0.61218262
-0.56915283
-0.52520752
-0.48278809
-0.44219971
-0.40222168
-0.36254883
-0.32409668
-0.28930664
-0.26062012
-0.23895264
-0.22186279
-0.20812988
-0.19592285
-0.18554688
-0.17761230
-0.17089844
-0.16418457
-0.15502930
-0.14160156
-0.12237549
-0.09674072
-0.06469727
-0.02593994
 0.01892090
 0.06988525
 0.12695313
 0.18951416
 0.25756836
 0.32989502
 0.40527344
 0.48156738
 0.55633545
 0.62744141
 0.69305420
 0.75164795
 0.80108643
 0.84014893
 0.86791992
 0.88378906
 0.88775635
 0.87890625
 0.85662842
 0.82122803
 0.77362061
 0.71441650
 0.64483643
 0.56671143
 0.48339844
 0.39855957
 0.31402588
 0.23010254
 0.14556885
 0.06134033
-0.02014160
-0.09521484
-0.16296387
-0.22460938
-0.28198242
-0.33447266
-0.37933350
-0.41381836
-0.43762207
-0.45379639
-0.46447754
-0.47088623
-0.47180176
-0.46691895
-0.45654297
-0.44128418
-0.42205811
-0.39825439
-0.36895752
-0.33508301
-0.29846191
-0.26153564
-0.22552490
-0.19042969
-0.15502930
-0.11993408
-0.08605957
-0.05584717
-0.03082275
-0.01129150
 0.00213623
 0.00946045
 0.00976563
 0.00244141
-0.01373291
-0.03784180
-0.06866455
-0.10467529
-0.14617920
-0.19409180
-0.24963379
-0.31127930
-0.37506104
-0.43701172
-0.49377441
-0.54565430
-0.59265137
-0.63323975
-0.66558838
-0.68725586
-0.69671631
-0.69305420
-0.67626953
-0.64514160
-0.60028076
-0.54138184
-0.46844482
-0.38146973
-0.28167725
-0.17089844
-0.05340576
 0.06774902
 0.19226074
 0.31890869
 0.44738770
 0.57403564
 0.69519043
 0.80688477
 0.90667725
 0.99151611
