# Supplementary material for: Dataset for time-lapse ultrasonic tomography of a granite slab under uniaxial compression test
Source: Data Brief. 2018 Aug 30;20:614–6. doi: 10.1016/j.dib.2018.08.151 (PMC6128094; doi:10.1016/j.dib.2018.08.151)
Supplement: Supplementary file 2 — Supplementary material [file mmc2.zip › data/Ultrasonic_Tomo_data/Stage_1_0kn/Force_0kn_12_15_22475878.txt]

SOURCE FILE NAME: D:\ct_20141122\ct201411221m100v0kn_sh_14_17_a0.TDA
DATE: Saturday, November 22, 2014
TIME: 11:28:06
SAMPLE INTERVAL (Seconds):   0.0000001000
SIGNAL UNITS: volts
TIME UNITS: Seconds
DATA TYPE: WAVEFORM
NUMBER OF DATA POINTS PER WAVEFORM: 1024
CHANNEL NUMBER: 12
HIT NUMBER: 2
TIME OF TEST:  22.4758782500

 0.00000000
-0.00061035
-0.00122070
-0.00183105
-0.00152588
-0.00030518
 0.00122070
 0.00213623
 0.00213623
 0.00122070
 0.00000000
-0.00122070
-0.00244141
-0.00274658
-0.00244141
-0.00152588
 0.00000000
 0.00061035
 0.00030518
 0.00000000
-0.00030518
 0.00000000
 0.00061035
 0.00091553
 0.00061035
 0.00000000
-0.00030518
-0.00030518
-0.00061035
-0.00122070
-0.00244141
-0.00274658
-0.00213623
-0.00122070
 0.00000000
 0.00091553
 0.00183105
 0.00244141
 0.00274658
 0.00274658
 0.00213623
 0.00152588
 0.00152588
 0.00152588
 0.00152588
 0.00122070
 0.00061035
 0.00000000
-0.00061035
-0.00091553
-0.00122070
-0.00183105
-0.00213623
-0.00152588
-0.00030518
 0.00091553
 0.00244141
 0.00305176
 0.00305176
 0.00244141
 0.00152588
 0.00091553
 0.00030518
 0.00061035
 0.00122070
 0.00152588
 0.00122070
 0.00030518
-0.00061035
-0.00091553
 0.00000000
 0.00091553
 0.00213623
 0.00244141
 0.00244141
 0.00244141
 0.00213623
 0.00213623
 0.00152588
 0.00030518
-0.00091553
-0.00183105
-0.00183105
-0.00091553
 0.00061035
 0.00213623
 0.00274658
 0.00274658
 0.00213623
 0.00152588
 0.00091553
 0.00030518
 0.00000000
-0.00030518
-0.00061035
-0.00122070
-0.00183105
-0.00244141
-0.00274658
-0.00305176
-0.00305176
-0.00274658
-0.00213623
-0.00091553
 0.00061035
 0.00213623
 0.00335693
 0.00335693
 0.00274658
 0.00122070
-0.00030518
-0.00122070
-0.00152588
-0.00122070
-0.00061035
 0.00000000
-0.00030518
-0.00091553
-0.00183105
-0.00213623
-0.00183105
-0.00091553
 0.00000000
 0.00091553
 0.00122070
 0.00152588
 0.00183105
 0.00122070
 0.00030518
-0.00091553
-0.00183105
-0.00152588
-0.00061035
 0.00061035
 0.00152588
 0.00213623
 0.00213623
 0.00183105
 0.00152588
 0.00122070
 0.00122070
 0.00122070
 0.00122070
 0.00091553
 0.00030518
-0.00030518
-0.00061035
-0.00091553
-0.00091553
-0.00122070
-0.00183105
-0.00213623
-0.00152588
 0.00000000
 0.00152588
 0.00274658
 0.00274658
 0.00183105
 0.00030518
-0.00122070
-0.00244141
-0.00305176
-0.00305176
-0.00274658
-0.00213623
-0.00152588
-0.00183105
-0.00183105
-0.00152588
-0.00030518
 0.00122070
 0.00274658
 0.00335693
 0.00366211
 0.00305176
 0.00244141
 0.00152588
 0.00030518
-0.00061035
-0.00122070
-0.00122070
-0.00061035
 0.00030518
 0.00091553
 0.00091553
 0.00061035
 0.00000000
-0.00091553
-0.00122070
-0.00091553
-0.00091553
-0.00091553
-0.00091553
-0.00091553
-0.00091553
-0.00061035
-0.00030518
 0.00000000
 0.00000000
 0.00000000
 0.00030518
 0.00061035
 0.00152588
 0.00244141
 0.00335693
 0.00335693
 0.00274658
 0.00152588
 0.00061035
 0.00000000
 0.00000000
 0.00000000
 0.00030518
 0.00030518
 0.00000000
 0.00000000
-0.00030518
-0.00030518
 0.00000000
 0.00091553
 0.00152588
 0.00213623
 0.00244141
 0.00213623
 0.00152588
 0.00122070
 0.00030518
-0.00122070
-0.00244141
-0.00335693
-0.00335693
-0.00244141
-0.00122070
-0.00061035
-0.00061035
-0.00061035
-0.00030518
 0.00030518
 0.00091553
 0.00122070
 0.00122070
 0.00122070
 0.00122070
 0.00091553
 0.00030518
-0.00030518
-0.00091553
-0.00122070
-0.00152588
-0.00152588
-0.00122070
-0.00061035
 0.00061035
 0.00152588
 0.00183105
 0.00122070
-0.00030518
-0.00152588
-0.00274658
-0.00274658
-0.00213623
-0.00122070
-0.00061035
-0.00061035
-0.00061035
-0.00061035
-0.00030518
 0.00030518
 0.00122070
 0.00152588
 0.00183105
 0.00213623
 0.00244141
 0.00244141
 0.00152588
 0.00030518
-0.00091553
-0.00183105
-0.00183105
-0.00152588
-0.00091553
-0.00030518
 0.00000000
 0.00000000
-0.00061035
-0.00122070
-0.00122070
-0.00061035
 0.00061035
 0.00152588
 0.00152588
 0.00061035
-0.00030518
-0.00122070
-0.00183105
-0.00183105
-0.00244141
-0.00274658
-0.00305176
-0.00305176
-0.00213623
-0.00122070
-0.00030518
 0.00030518
 0.00061035
 0.00000000
-0.00061035
-0.00122070
-0.00152588
-0.00122070
-0.00061035
-0.00030518
-0.00122070
-0.00244141
-0.00335693
-0.00335693
-0.00244141
-0.00122070
 0.00000000
 0.00061035
 0.00061035
 0.00030518
-0.00030518
-0.00183105
-0.00335693
-0.00457764
-0.00518799
-0.00488281
-0.00396729
-0.00305176
-0.00183105
-0.00122070
-0.00122070
-0.00152588
-0.00183105
-0.00122070
 0.00030518
 0.00183105
 0.00244141
 0.00213623
 0.00091553
-0.00030518
-0.00152588
-0.00183105
-0.00183105
-0.00183105
-0.00183105
-0.00152588
-0.00122070
-0.00030518
 0.00091553
 0.00213623
 0.00274658
 0.00274658
 0.00152588
 0.00061035
-0.00030518
-0.00030518
 0.00061035
 0.00152588
 0.00152588
 0.00091553
-0.00030518
-0.00183105
-0.00274658
-0.00274658
-0.00183105
-0.00091553
 0.00000000
 0.00061035
 0.00122070
 0.00183105
 0.00213623
 0.00152588
 0.00030518
-0.00091553
-0.00122070
-0.00091553
 0.00061035
 0.00183105
 0.00244141
 0.00213623
 0.00122070
 0.00061035
 0.00030518
 0.00122070
 0.00244141
 0.00366211
 0.00396729
 0.00305176
 0.00122070
-0.00091553
-0.00244141
-0.00305176
-0.00244141
-0.00213623
-0.00183105
-0.00183105
-0.00183105
-0.00091553
 0.00030518
 0.00183105
 0.00274658
 0.00305176
 0.00244141
 0.00152588
 0.00061035
 0.00061035
 0.00091553
 0.00122070
 0.00061035
-0.00061035
-0.00183105
-0.00213623
-0.00122070
 0.00061035
 0.00213623
 0.00335693
 0.00396729
 0.00396729
 0.00396729
 0.00366211
 0.00244141
 0.00061035
-0.00061035
-0.00122070
-0.00061035
 0.00000000
 0.00091553
 0.00122070
 0.00122070
 0.00061035
-0.00061035
-0.00152588
-0.00213623
-0.00152588
 0.00000000
 0.00122070
 0.00122070
 0.00030518
-0.00091553
-0.00152588
-0.00122070
-0.00061035
-0.00030518
 0.00000000
 0.00000000
 0.00030518
 0.00152588
 0.00305176
 0.00396729
 0.00457764
 0.00396729
 0.00274658
 0.00183105
 0.00122070
 0.00122070
 0.00152588
 0.00152588
 0.00061035
-0.00122070
-0.00335693
-0.00488281
-0.00488281
-0.00335693
-0.00152588
 0.00030518
 0.00152588
 0.00213623
 0.00244141
 0.00213623
 0.00152588
 0.00091553
 0.00000000
-0.00091553
-0.00152588
-0.00152588
-0.00091553
-0.00030518
 0.00000000
-0.00030518
-0.00091553
-0.00122070
-0.00091553
 0.00030518
 0.00183105
 0.00335693
 0.00366211
 0.00305176
 0.00152588
 0.00030518
-0.00091553
-0.00091553
-0.00091553
-0.00091553
-0.00122070
-0.00122070
-0.00061035
 0.00061035
 0.00183105
 0.00213623
 0.00152588
 0.00030518
-0.00091553
-0.00183105
-0.00183105
-0.00152588
-0.00122070
-0.00091553
-0.00152588
-0.00244141
-0.00335693
-0.00366211
-0.00274658
-0.00091553
 0.00122070
 0.00305176
 0.00396729
 0.00396729
 0.00335693
 0.00244141
 0.00122070
 0.00030518
-0.00061035
-0.00091553
-0.00061035
 0.00000000
 0.00000000
-0.00030518
-0.00091553
-0.00152588
-0.00183105
-0.00213623
-0.00122070
 0.00030518
 0.00244141
 0.00396729
 0.00396729
 0.00274658
 0.00122070
 0.00030518
 0.00030518
 0.00030518
-0.00030518
-0.00122070
-0.00183105
-0.00152588
-0.00061035
 0.00122070
 0.00244141
 0.00274658
 0.00244141
 0.00152588
 0.00061035
 0.00030518
 0.00091553
 0.00183105
 0.00274658
 0.00244141
 0.00122070
-0.00061035
-0.00183105
-0.00183105
-0.00030518
 0.00183105
 0.00335693
 0.00427246
 0.00427246
 0.00366211
 0.00274658
 0.00152588
 0.00000000
-0.00122070
-0.00183105
-0.00183105
-0.00152588
-0.00091553
-0.00061035
-0.00030518
-0.00030518
-0.00061035
-0.00122070
-0.00091553
-0.00030518
 0.00061035
 0.00091553
 0.00061035
-0.00030518
-0.00152588
-0.00274658
-0.00305176
-0.00335693
-0.00335693
-0.00305176
-0.00274658
-0.00244141
-0.00183105
-0.00091553
 0.00000000
 0.00061035
 0.00061035
 0.00000000
-0.00061035
-0.00061035
 0.00000000
 0.00091553
 0.00152588
 0.00122070
 0.00061035
-0.00061035
-0.00152588
-0.00213623
-0.00213623
-0.00122070
 0.00000000
 0.00061035
 0.00091553
 0.00091553
 0.00091553
 0.00030518
-0.00030518
-0.00122070
-0.00152588
-0.00122070
-0.00061035
 0.00000000
 0.00030518
 0.00030518
 0.00030518
-0.00030518
-0.00061035
-0.00030518
 0.00091553
 0.00274658
 0.00396729
 0.00366211
 0.00274658
 0.00213623
 0.00122070
-0.00030518
-0.00183105
-0.00427246
-0.01586914
-0.05401611
-0.13702393
-0.26672363
-0.41900635
-0.54779053
-0.61187744
-0.59936523
-0.53741455
-0.47058105
-0.42663574
-0.39306641
-0.32592773
-0.18951416
 0.00610352
 0.20050049
 0.32257080
 0.34118652
 0.28625488
 0.22247314
 0.19744873
 0.21484375
 0.24566650
 0.26458740
 0.26916504
 0.27008057
 0.27130127
 0.26519775
 0.24719238
 0.22613525
 0.21667480
 0.22277832
 0.23284912
 0.23223877
 0.21789551
 0.20111084
 0.19195557
 0.19134521
 0.19195557
 0.18798828
 0.18005371
 0.17303467
 0.16845703
 0.16510010
 0.16021729
 0.15289307
 0.14434814
 0.13549805
 0.12817383
 0.12237549
 0.11749268
 0.11047363
 0.10009766
 0.08880615
 0.08056641
 0.07629395
 0.07232666
 0.06408691
 0.05126953
 0.03906250
 0.03173828
 0.02868652
 0.02349854
 0.01373291
 0.00122070
-0.00854492
-0.01342773
-0.01678467
-0.02227783
-0.02960205
-0.03448486
-0.03479004
-0.03204346
-0.03051758
-0.03234863
-0.03601074
-0.03753662
-0.03662109
-0.03540039
-0.03662109
-0.04028320
-0.04333496
-0.04425049
-0.04302979
-0.04302979
-0.04608154
-0.05096436
-0.05523682
-0.05767822
-0.05889893
-0.06072998
-0.06439209
-0.06866455
-0.07202148
-0.07385254
-0.07537842
-0.07751465
-0.08087158
-0.08331299
-0.08422852
-0.08361816
-0.08270264
-0.08209229
-0.08148193
-0.08026123
-0.07781982
-0.07598877
-0.07568359
-0.07629395
-0.07690430
-0.07629395
-0.07446289
-0.07293701
-0.07263184
-0.07354736
-0.07507324
-0.07537842
-0.07476807
-0.07385254
-0.07354736
-0.07385254
-0.07354736
-0.07263184
-0.07141113
-0.07049561
-0.07080078
-0.07141113
-0.07232666
-0.07263184
-0.07202148
-0.07171631
-0.07141113
-0.07110596
-0.07049561
-0.06927490
-0.06866455
-0.06805420
-0.06744385
-0.06652832
-0.06408691
-0.06103516
-0.05859375
-0.05706787
-0.05615234
-0.05584717
-0.05554199
-0.05523682
-0.05584717
-0.05798340
-0.06134033
-0.06561279
-0.07019043
-0.07568359
-0.08392334
-0.09552002
-0.11077881
-0.12878418
-0.14801025
-0.16754150
-0.18646240
-0.20355225
-0.21697998
-0.22491455
-0.22674561
-0.22125244
-0.20690918
-0.18188477
-0.14587402
-0.09887695
-0.04241943
 0.02197266
 0.09185791
 0.16479492
 0.23742676
 0.30670166
 0.37109375
 0.42877197
 0.47821045
 0.51635742
 0.54168701
 0.55419922
 0.55480957
 0.54412842
 0.52062988
 0.48400879
 0.43640137
 0.38146973
 0.32196045
 0.25756836
 0.18615723
 0.10864258
 0.02746582
-0.05462646
-0.13671875
-0.22033691
-0.30456543
-0.38543701
-0.45806885
-0.52001953
-0.57189941
-0.61492920
-0.64880371
-0.67199707
-0.68389893
-0.68634033
-0.67993164
-0.66528320
-0.64056396
-0.60577393
-0.56121826
-0.50811768
-0.44586182
-0.37353516
-0.29174805
-0.20202637
-0.10589600
-0.00457764
 0.10162354
 0.21148682
 0.32318115
 0.43365479
 0.54046631
 0.63964844
 0.72753906
 0.80047607
 0.85601807
 0.89355469
 0.91339111
 0.91491699
 0.89691162
 0.85968018
 0.80291748
 0.72784424
 0.63568115
 0.52947998
 0.41259766
 0.28900146
 0.16204834
 0.03265381
-0.09796143
-0.22705078
-0.34881592
-0.45654297
-0.54504395
-0.61126709
-0.65460205
-0.67443848
-0.67047119
-0.64331055
-0.59387207
-0.52551270
-0.44219971
-0.34973145
-0.25390625
-0.15960693
-0.07232666
 0.00457764
 0.06774902
 0.11474609
 0.14404297
 0.15441895
 0.14495850
 0.11596680
 0.06927490
 0.00946045
-0.05920410
-0.13366699
-0.21148682
-0.29022217
-0.36468506
-0.42755127
-0.47332764
-0.49865723
-0.50323486
-0.48583984
-0.44403076
-0.37567139
-0.28137207
-0.16662598
-0.03753662
 0.10101318
 0.24566650
 0.39123535
 0.52978516
 0.65277100
 0.75195313
 0.82275391
 0.86120605
 0.86334229
 0.82550049
 0.74707031
 0.63323975
 0.49041748
 0.32348633
 0.13427734
-0.07446289
-0.29449463
-0.51361084
-0.71777344
-0.89660645
-1.04400635
-1.15539551
-1.22528076
-1.24694824
-1.21459961
-1.12487793
-0.97656250
-0.77178955
-0.51483154
-0.21148682
 0.13031006
 0.50201416
 0.89202881
 1.28692627
 1.67022705
 2.02667236
 2.34252930
 2.60467529
 2.80151367
 2.92236328
 2.96051025
 2.91198730
 2.77587891
 2.55310059
 2.24731445
 1.86706543
 1.42761230
 0.94451904
 0.43334961
-0.09460449
-0.62652588
-1.14532471
-1.63146973
-2.06726074
-2.43957520
-2.74139404
-2.96691895
-3.11279297
-3.17810059
-3.16497803
-3.07983398
-2.92938232
-2.72125244
-2.46429443
-2.17102051
-1.85424805
-1.52740479
-1.20117188
-0.88378906
-0.58380127
-0.31005859
-0.06927490
 0.13427734
 0.30059814
 0.43273926
 0.53344727
 0.60699463
 0.65795898
 0.69274902
 0.71838379
 0.74249268
 0.77087402
 0.81024170
 0.86639404
 0.94421387
 1.04644775
 1.17401123
 1.32537842
 1.49810791
 1.68945313
 1.89453125
 2.10632324
 2.31658936
 2.51678467
 2.69805908
 2.85278320
 2.97119141
 3.04351807
 3.06060791
 3.01452637
 2.89825439
 2.70782471
 2.43957520
 2.09381104
 1.67572021
 1.19293213
 0.65490723
 0.07232666
-0.54351807
-1.17645264
-1.80725098
-2.41271973
-2.97241211
-3.46832275
-3.88580322
-4.21264648
-4.43786621
-4.55200195
-4.55169678
-4.43634033
-4.21020508
-3.87847900
-3.44818115
-2.93060303
-2.34069824
-1.69586182
-1.01531982
-0.31799316
 0.37597656
 1.04461670
 1.66381836
 2.21038818
 2.66418457
 3.00994873
 3.23547363
 3.33312988
 3.29681396
 3.12530518
 2.82287598
 2.40142822
 1.87835693
 1.27319336
 0.60699463
-0.09979248
-0.82305908
-1.53503418
-2.20611572
-2.81036377
-3.32733154
-3.74237061
-4.04388428
-4.22210693
-4.26971436
-4.18426514
-3.96850586
-3.62884521
-3.17565918
-2.62023926
-1.97937012
-1.27227783
-0.52093506
 0.25146484
 1.02294922
 1.77124023
 2.47314453
 3.10699463
 3.65325928
 4.09820557
 4.43145752
 4.64630127
 4.73815918
 4.70550537
 4.55322266
 4.29107666
 3.93280029
 3.49273682
 2.98553467
 2.42736816
 1.83837891
 1.24053955
 0.65399170
 0.09521484
-0.42175293
-0.88287354
-1.27410889
-1.58355713
-1.80480957
-1.93603516
-1.97937012
-1.93725586
-1.81488037
-1.62200928
-1.37115479
-1.07788086
-0.75683594
-0.42297363
-0.09277344
 0.21759033
 0.49102783
 0.71105957
 0.86334229
 0.93719482
 0.92742920
 0.83526611
 0.66497803
 0.42083740
 0.10833740
-0.26458740
-0.68328857
-1.12823486
-1.57836914
-2.01354980
-2.41821289
-2.77679443
-3.07495117
-3.30017090
-3.44207764
-3.49517822
-3.45764160
-3.33099365
-3.11859131
-2.82592773
-2.46124268
-2.03613281
-1.56524658
-1.06536865
-0.55389404
-0.04699707
 0.43853760
 0.88714600
 1.28265381
 1.61285400
 1.86737061
 2.04010010
 2.12738037
 2.12921143
 2.05078125
 1.90216064
 1.69616699
 1.44531250
 1.16424561
 0.86975098
 0.58044434
 0.31372070
 0.08087158
-0.11047363
-0.25177002
-0.33386230
-0.34942627
-0.29571533
-0.17730713
 0.00061035
 0.23406982
 0.51849365
 0.84777832
 1.20971680
 1.59027100
 1.97631836
 2.35656738
 2.72033691
 3.05450439
 3.34625244
 3.58398438
 3.75793457
 3.86016846
 3.88305664
 3.82232666
 3.67736816
 3.44940186
 3.14147949
 2.75878906
 2.30987549
 1.80816650
 1.26861572
 0.70404053
 0.12634277
-0.45318604
-1.01959229
-1.55761719
-2.05291748
-2.49420166
-2.87170410
-3.17779541
-3.40515137
-3.55010986
-3.61328125
-3.59741211
-3.50708008
-3.34838867
-3.13049316
-2.86529541
-2.56652832
-2.24853516
-1.92657471
-1.61621094
-1.33331299
-1.09100342
-0.89935303
-0.76477051
-0.69030762
-0.67596436
-0.71868896
-0.81237793
-0.94757080
-1.11267090
-1.29577637
-1.48437500
-1.66564941
-1.82708740
-1.95800781
-2.05047607
-2.09899902
-2.09808350
-2.04376221
-1.93359375
-1.76666260
-1.54449463
-1.27105713
-0.95031738
-0.58746338
-0.18737793
 0.24444580
 0.70007324
 1.16973877
 1.64123535
 2.10205078
 2.53967285
 2.94250488
 3.30047607
 3.60321045
 3.84246826
 4.01184082
 4.10705566
 4.12689209
 4.07135010
 3.94317627
 3.74664307
 3.49029541
 3.18328857
 2.83447266
 2.45117188
 2.04193115
 1.61865234
 1.19415283
 0.78033447
 0.38421631
 0.01037598
-0.33508301
-0.64331055
-0.90240479
-1.10351563
-1.24237061
-1.31896973
-1.33544922
-1.29394531
-1.19750977
-1.05194092
-0.86547852
-0.64849854
-0.41198730
-0.16571045
 0.07843018
 0.30853271
 0.51361084
 0.68450928
 0.81573486
 0.90270996
 0.94268799
 0.93200684
 0.86975098
 0.75805664
 0.60180664
 0.40496826
 0.16906738
-0.10620117
-0.41778564
-0.75805664
-1.11724854
-1.48590088
-1.85638428
-2.22076416
-2.56896973
-2.89093018
-3.17687988
-3.41888428
-3.61083984
-3.74633789
-3.82019043
-3.82995605
-3.77624512
-3.65966797
-3.48358154
-3.25164795
-2.96966553
-2.64617920
-2.28851318
-1.90460205
-1.50115967
-1.08734131
-0.67047119
-0.25756836
 0.14526367
 0.53222656
 0.89599609
 1.22924805
 1.52679443
 1.78558350
 2.00286865
 2.17407227
 2.29492188
 2.36419678
 2.38342285
 2.35717773
 2.28881836
 2.18383789
 2.04772949
 1.88934326
 1.71875000
 1.54479980
 1.37634277
 1.22192383
 1.08947754
 0.98693848
 0.91766357
 0.88348389
 0.88562012
 0.92407227
 0.99792480
 1.10351563
 1.23596191
 1.38916016
 1.55700684
 1.73126221
 1.90368652
 2.06481934
 2.20642090
 2.32177734
 2.40447998
 2.44720459
 2.44384766
 2.39013672
 2.28485107
 2.12738037
 1.91741943
 1.65740967
 1.35345459
 1.01623535
 0.65429688
 0.27526855
-0.11566162
-0.50872803
-0.89202881
-1.25335693
-1.58477783
-1.88140869
-2.13958740
-2.35443115
-2.52136230
-2.63885498
-2.70935059
-2.73590088
-2.72125244
-2.66754150
-2.57873535
-2.46185303
-2.32330322
-2.16918945
-2.00531006
-1.83715820
-1.67175293
-1.51580811
-1.37481689
-1.25274658
-1.15356445
-1.07971191
-1.03332520
-1.01348877
-1.01715088
-1.04064941
-1.07910156
-1.12731934
-1.17980957
-1.22985840
-1.27227783
-1.30126953
-1.31103516
-1.29730225
-1.25640869
-1.18682861
-1.08703613
-0.95672607
-0.79681396
-0.61004639
-0.39978027
-0.16998291
 0.07568359
 0.33386230
 0.59906006
 0.86547852
 1.12731934
 1.37847900
 1.61407471
 1.82861328
 2.01660156
 2.17498779
 2.30102539
 2.39379883
 2.45269775
 2.47833252
 2.47283936
 2.43896484
 2.38128662
 2.30377197
 2.21130371
 2.10876465
 2.00042725
 1.89056396
 1.78283691
 1.67938232
 1.58233643
 1.49291992
 1.41082764
 1.33544922
 1.26556396
 1.19964600
 1.13616943
 1.07299805
 1.00860596
 0.94116211
 0.86914063
 0.79040527
 0.70220947
 0.60302734
 0.49255371
 0.37139893
 0.23864746
 0.09124756
-0.07385254
-0.25604248
-0.45043945
-0.65216064
-0.85723877
-1.06384277
-1.26983643
-1.47094727
-1.66046143
-1.83166504
-1.97937012
-2.09960938
-2.18994141
-2.24884033
-2.27661133
-2.27569580
-2.24822998
-2.19543457
-2.12005615
-2.02575684
-1.91741943
-1.80145264
-1.68151855
-1.56036377
-1.44073486
-1.32446289
-1.21459961
-1.11175537
-1.01684570
-0.93078613
-0.85388184
-0.78582764
-0.72418213
-0.66772461
-0.61523438
-0.56579590
-0.51666260
-0.46356201
-0.40161133
-0.32714844
-0.23742676
-0.13122559
-0.00579834
 0.14160156
 0.31250000
 0.50567627
 0.71777344
 0.94390869
 1.17797852
 1.41479492
 1.64733887
 1.86920166
 2.07244873
 2.24884033
 2.39135742
 2.49511719
 2.55767822
 2.57690430
 2.55157471
 2.48107910
 2.36663818
 2.21191406
 2.02056885
 1.79565430
 1.54052734
 1.26098633
 0.96618652
 0.66589355
 0.36773682
 0.07537842
-0.20751953
-0.47271729
-0.70892334
-0.90515137
-1.05560303
-1.15814209
-1.21307373
-1.21887207
-1.17462158
-1.08154297
-0.94421387
-0.76873779
-0.56365967
-0.33660889
-0.09643555
 0.14770508
 0.38665771
 0.61187744
 0.81390381
 0.98327637
 1.11297607
 1.19812012
 1.23687744
 1.22558594
 1.16180420
 1.04492188
 0.87860107
 0.66986084
 0.42541504
 0.14984131
-0.15167236
-0.47088623
-0.79467773
-1.11022949
-1.40655518
-1.67541504
-1.90917969
-2.09869385
-2.23571777
-2.31567383
-2.33764648
-2.30224609
-2.21099854
-2.06817627
-1.87896729
-1.65191650
-1.39495850
-1.11633301
-0.82580566
-0.53558350
-0.25695801
 0.00152588
 0.23437500
 0.43640137
 0.60211182
 0.72509766
 0.80230713
 0.83374023
 0.82214355
 0.77026367
 0.68298340
 0.56640625
 0.42907715
 0.27832031
 0.11840820
-0.04669189
-0.21148682
-0.36560059
-0.49743652
-0.59844971
-0.66467285
-0.69488525
-0.68786621
-0.64086914
-0.55297852
-0.42694092
-0.26794434
-0.08209229
 0.12512207
 0.34942627
 0.58410645
 0.81878662
 1.04248047
 1.24511719
 1.41906738
 1.55853271
 1.65740967
 1.71081543
 1.71630859
 1.67388916
 1.58508301
 1.44989014
 1.27014160
 1.05163574
 0.80413818
 0.53863525
 0.26245117
-0.02075195
-0.30609131
-0.58258057
-0.83648682
-1.05468750
-1.23199463
-1.36657715
-1.45690918
-1.50085449
-1.49536133
-1.44256592
-1.34613037
-1.21154785
-1.04217529
-0.84411621
-0.62500000
-0.39489746
-0.16357422
 0.06256104
 0.27832031
 0.47912598
 0.65765381
 0.80718994
 0.92254639
 1.00128174
 1.04278564
 1.04766846
 1.01593018
 0.94696045
 0.84350586
 0.71075439
 0.55755615
 0.39215088
 0.22033691
 0.04516602
-0.13061523
-0.30029297
-0.45410156
-0.58197021
-0.67718506
-0.73791504
-0.76477051
-0.75714111
-0.71502686
-0.64025879
-0.53619385
-0.40985107
-0.26824951
-0.11718750
 0.03692627
 0.18676758
 0.32531738
 0.44555664
 0.54290771
 0.61340332
 0.65246582
 0.65490723
 0.61828613
 0.54443359
 0.43731689
 0.30181885
 0.14007568
-0.04669189
-0.25360107
-0.47241211
-0.69183350
-0.90148926
-1.09466553
-1.26617432
-1.40991211
-1.51855469
-1.58569336
-1.60766602
-1.58355713
-1.51428223
-1.40014648
-1.24389648
-1.04949951
-0.82366943
-0.57434082
-0.30883789
-0.03448486
 0.24139404
 0.51177979
 0.76843262
 1.00341797
 1.20941162
 1.38122559
 1.51550293
 1.61071777
 1.66687012
 1.68457031
 1.66381836
 1.60614014
 1.51519775
 1.39556885
 1.25152588
 1.08734131
 0.90850830
 0.72265625
 0.53863525
 0.36376953
 0.20233154
 0.05859375
-0.06378174
-0.15930176
-0.22460938
-0.25909424
-0.26458740
-0.24261475
-0.19409180
-0.11993408
-0.02502441
 0.08331299
 0.19683838
 0.30944824
 0.41717529
 0.51452637
 0.59570313
 0.65551758
 0.69061279
 0.70007324
 0.68267822
 0.63781738
 0.56640625
 0.47149658
 0.35797119
 0.22888184
 0.08605957
-0.06896973
-0.23071289
-0.39184570
-0.54382324
-0.68115234
-0.80108643
-0.90179443
-0.98144531
-1.03668213
-1.06658936
-1.07116699
-1.05194092
-1.01196289
-0.95428467
-0.88165283
-0.79833984
-0.70861816
-0.61828613
-0.53192139
-0.45379639
-0.38574219
-0.32928467
-0.28747559
-0.26458740
-0.26489258
-0.28808594
-0.33172607
-0.39154053
-0.46447754
-0.54931641
-0.64331055
-0.74218750
-0.83953857
-0.92956543
-1.00952148
-1.07604980
-1.12548828
-1.15234375
-1.15234375
-1.12243652
-1.06231689
-0.97106934
-0.84808350
-0.69427490
-0.51269531
-0.30792236
-0.08483887
 0.15197754
 0.39794922
 0.64788818
 0.89538574
 1.13372803
 1.35711670
 1.56005859
 1.73645020
 1.88140869
 1.99066162
 2.06115723
 2.09075928
 2.07794189
 2.02239990
 1.92626953
 1.79290771
 1.62597656
 1.42822266
 1.20452881
 0.96160889
 0.71014404
 0.46020508
 0.21881104
-0.01007080
-0.22277832
-0.41076660
-0.56457520
-0.67596436
-0.74127197
-0.76232910
-0.74066162
-0.67749023
-0.57342529
-0.43212891
-0.26000977
-0.06500244
 0.14526367
 0.36315918
 0.57983398
 0.78460693
 0.96679688
 1.11694336
 1.22863770
 1.29699707
 1.31591797
 1.27899170
 1.18286133
 1.02905273
 0.82397461
 0.57342529
 0.28167725
-0.04760742
-0.40710449
-0.78308105
-1.15966797
-1.52160645
-1.85699463
-2.15759277
-2.41485596
-2.62084961
-2.76733398
-2.84851074
-2.86193848
-2.80761719
-2.68768311
-2.50610352
-2.26837158
-1.98089600
-1.65283203
-1.29425049
-0.91674805
-0.53161621
-0.14984131
 0.21850586
 0.56427002
 0.87829590
 1.15142822
 1.37542725
 1.54357910
 1.65130615
 1.69708252
 1.68273926
 1.60980225
 1.48193359
 1.30279541
 1.08093262
 0.82794189
 0.55541992
 0.27191162
-0.01647949
-0.30059814
-0.56732178
-0.79986572
-0.98541260
-1.11846924
-1.19812012
-1.22283936
-1.18927002
-1.09466553
-0.94268799
-0.74035645
-0.49560547
-0.21423340
 0.09857178
 0.43518066
 0.78460693
 1.13433838
 1.47277832
 1.78924561
 2.07336426
 2.31658936
 2.51129150
 2.65228271
 2.73437500
 2.75268555
 2.70446777
 2.59063721
 2.41577148
 2.18536377
 1.90551758
 1.58447266
 1.23321533
 0.86486816
 0.49041748
 0.11779785
-0.24566650
-0.59234619
-0.91094971
-1.19110107
-1.42700195
-1.61590576
-1.75720215
-1.84997559
-1.89270020
-1.88629150
-1.83441162
-1.74163818
-1.61346436
-1.45446777
-1.27075195
-1.06903076
-0.85662842
-0.64086914
-0.42968750
-0.23071289
-0.05157471
 0.10131836
 0.22369385
 0.31066895
 0.35827637
 0.36529541
 0.33325195
 0.26580811
 0.16571045
 0.03326416
-0.13092041
-0.32196045
-0.53131104
-0.74829102
-0.96405029
-1.17279053
-1.36871338
-1.54541016
-1.69586182
-1.81457520
-1.89788818
-1.94183350
-1.94244385
-1.89605713
-1.80175781
-1.66046143
-1.47369385
-1.24511719
-0.97839355
-0.68054199
-0.35797119
-0.01831055
 0.33050537
 0.67962646
 1.01928711
 1.33972168
 1.63238525
 1.89025879
 2.10754395
 2.27783203
 2.39715576
 2.46337891
 2.47589111
 2.43591309
 2.34497070
 2.20703125
 2.02880859
 1.81701660
 1.57836914
 1.31866455
 1.04614258
 0.77117920
 0.50506592
 0.25482178
 0.02410889
-0.18402100
-0.36285400
-0.50445557
-0.60211182
-0.65429688
-0.66314697
-0.63232422
-0.56488037
-0.46325684
-0.33355713
-0.18157959
-0.01525879
 0.15960693
 0.33599854
 0.50720215
 0.66650391
 0.80749512
 0.92559814
 1.01684570
 1.07757568
 1.10595703
 1.09954834
 1.05682373
 0.97686768
 0.86029053
 0.71105957
 0.53314209
 0.32867432
 0.09857178
-0.15533447
-0.42755127
-0.70709229
-0.98327637
-1.24816895
-1.49627686
-1.72241211
-1.91986084
-2.08160400
-2.20153809
-2.27691650
-2.30651855
-2.28942871
-2.22564697
-2.11791992
-1.96960449
-1.78588867
-1.57257080
-1.33453369
-1.07788086
-0.80871582
-0.53466797
-0.26336670
-0.00152588
 0.24444580
 0.46936035
 0.66741943
 0.83282471
 0.95947266
 1.04370117
 1.08520508
 1.08459473
 1.04309082
 0.96130371
 0.84167480
 0.69122314
 0.51940918
 0.33599854
 0.14648438
-0.04577637
-0.23437500
-0.40954590
-0.55877686
-0.67321777
-0.74920654
-0.78674316
-0.78521729
-0.74279785
-0.65917969
-0.53710938
-0.38146973
-0.19714355
 0.01190186
 0.24230957
 0.48828125
 0.74157715
 0.99365234
 1.23687744
 1.46423340
 1.66870117
 1.84417725
 1.98425293
 2.08343506
 2.13684082
 2.14080811
 2.09381104
 1.99768066
 1.85638428
 1.67388916
 1.45477295
 1.20544434
 0.93566895
 0.65643311
 0.37536621
 0.09857178
-0.17059326
-0.42449951
-0.65368652
-0.84869385
-1.00555420
-1.12396240
-1.20544434
-1.25030518
-1.25793457
-1.22955322
-1.16790771
-1.07757568
-0.96343994
-0.82977295
-0.68206787
-0.52642822
-0.36987305
-0.21881104
-0.07965088
 0.04180908
 0.13916016
 0.20721436
 0.24261475
 0.24475098
 0.21453857
 0.15411377
 0.06530762
-0.04882813
-0.18463135
-0.33660889
-0.49804688
-0.66131592
-0.81909180
-0.96679688
-1.10076904
-1.21795654
-1.31622314
-1.39373779
-1.44866943
-1.48040771
-1.48834229
-1.47186279
-1.43127441
-1.36718750
-1.28082275
-1.17309570
-1.04614258
-0.90179443
-0.74310303
-0.57312012
-0.39611816
-0.21606445
-0.03601074
 0.14038086
 0.31066895
 0.47271729
 0.62347412
 0.76110840
 0.88317871
 0.98999023
 1.08215332
 1.16027832
 1.22467041
 1.27471924
 1.31042480
 1.33209229
 1.34155273
 1.33941650
 1.32568359
 1.30126953
 1.26617432
 1.22161865
 1.16882324
 1.10992432
 1.04705811
 0.98205566
 0.91705322
 0.85266113
 0.78918457
 0.72601318
 0.66406250
 0.60333252
 0.54443359
 0.48736572
 0.43090820
 0.37536621
 0.32012939
 0.26611328
 0.21331787
 0.16082764
 0.10925293
 0.05950928
 0.01342773
-0.02777100
-0.06378174
-0.09613037
-0.12634277
-0.15472412
-0.18188477
-0.20904541
-0.23986816
-0.27709961
-0.32135010
-0.37109375
-0.42327881
-0.47698975
-0.53375244
-0.59356689
-0.65551758
-0.71655273
-0.77392578
-0.82611084
-0.87310791
-0.91430664
-0.94879150
-0.97534180
-0.99334717
-1.00280762
-1.00372314
-0.99578857
-0.97900391
-0.95306396
-0.91735840
-0.87066650
-0.81298828
-0.74493408
-0.66894531
-0.58593750
-0.49743652
-0.40435791
-0.30944824
-0.21667480
-0.12939453
-0.04943848
 0.02258301
 0.08483887
 0.13671875
 0.17700195
 0.20629883
 0.22583008
 0.23712158
 0.24078369
 0.23773193
 0.22949219
 0.21697998
 0.20202637
 0.18463135
 0.16540527
 0.14556885
 0.12664795
 0.11016846
 0.09887695
 0.09490967
 0.09979248
 0.11474609
 0.13916016
 0.17395020
 0.21972656
 0.27679443
 0.34606934
 0.42633057
 0.51544189
 0.61065674
 0.70892334
 0.80780029
 0.90454102
 0.99700928
 1.08367920
 1.16149902
 1.22772217
 1.28051758
 1.31805420
 1.33941650
 1.34368896
 1.32904053
 1.29394531
 1.23748779
 1.16027832
 1.06231689
 0.94360352
 0.80627441
 0.65368652
 0.49133301
 0.32348633
 0.15075684
-0.02716064
-0.20812988
-0.38696289
-0.55755615
-0.71472168
-0.85754395
-0.98541260
-1.09771729
-1.19140625
-1.26525879
-1.31835938
-1.35162354
-1.36566162
-1.35986328
-1.33422852
-1.28967285
-1.22741699
-1.14898682
-1.05621338
-0.95214844
-0.84075928
-0.72540283
-0.60913086
-0.49377441
-0.38208008
-0.27832031
-0.18676758
-0.10955811
-0.04882813
-0.00549316
 0.01953125
 0.02502441
 0.01098633
-0.02166748
-0.07263184
-0.14099121
-0.22552490
-0.32196045
-0.42419434
-0.52642822
-0.62500000
-0.71655273
-0.79772949
-0.86303711
-0.90698242
-0.92468262
-0.91491699
-0.87585449
-0.80596924
-0.70434570
-0.57098389
-0.40893555
-0.22308350
-0.01708984
 0.20568848
 0.44128418
 0.68420410
 0.92681885
 1.16088867
 1.37939453
 1.57745361
 1.74926758
 1.88903809
 1.99218750
 2.05688477
 2.08343506
 2.07244873
 2.02362061
 1.93725586
 1.81549072
 1.66381836
 1.48742676
 1.29089355
 1.07849121
 0.85540771
 0.62988281
 0.40832520
 0.19531250
-0.00793457
-0.19805908
-0.36956787
-0.51452637
-0.62835693
-0.71014404
-0.76110840
-0.78186035
-0.77209473
-0.73364258
-0.67077637
-0.58837891
-0.49255371
-0.38848877
-0.28167725
-0.17883301
-0.08605957
-0.00732422
 0.05371094
 0.09338379
 0.10803223
 0.09613037
 0.05706787
-0.00701904
-0.09613037
-0.21026611
-0.34790039
-0.50415039
-0.67199707
-0.84503174
-1.01959229
-1.19232178
-1.35894775
-1.51367188
-1.65008545
-1.76300049
-1.84844971
-1.90277100
-1.92169189
-1.90368652
-1.84844971
-1.75689697
-1.63116455
-1.47216797
-1.28204346
-1.06475830
-0.82641602
-0.57342529
-0.31280518
-0.05004883
 0.21026611
 0.46356201
 0.70526123
 0.92987061
 1.13311768
 1.31072998
 1.46057129
 1.58233643
 1.67572021
 1.74041748
 1.77642822
 1.78344727
 1.76300049
 1.71752930
 1.65069580
 1.56677246
 1.46881104
 1.36138916
 1.24694824
 1.12915039
 1.01104736
 0.89630127
 0.78765869
 0.68725586
 0.59570313
 0.51269531
 0.43884277
 0.37445068
 0.32012939
 0.27465820
 0.23590088
 0.20111084
 0.16967773
 0.14068604
 0.11413574
 0.09033203
 0.07080078
 0.05523682
 0.04364014
 0.03417969
 0.02441406
 0.01373291
 0.00213623
-0.01129150
-0.02807617
-0.05004883
-0.07873535
-0.11291504
-0.15228271
-0.19866943
-0.25329590
-0.31646729
-0.38482666
-0.45410156
-0.52307129
-0.59295654
-0.66528320
-0.73883057
-0.80993652
-0.87738037
-0.94085693
-1.00280762
-1.06384277
-1.12182617
-1.17340088
-1.21673584
-1.25152588
-1.27716064
-1.29180908
-1.29364014
-1.28173828
-1.25488281
-1.21246338
-1.15386963
-1.07849121
-0.98693848
-0.87890625
-0.75378418
-0.61187744
-0.45410156
-0.28350830
-0.10375977
 0.08239746
 0.27343750
 0.46722412
 0.66040039
 0.84777832
 1.02416992
 1.18469238
 1.32354736
 1.43585205
 1.51672363
 1.56402588
 1.57684326
 1.55517578
 1.49902344
 1.40899658
 1.28753662
 1.14044189
 0.97503662
 0.79772949
 0.61492920
 0.43273926
 0.25878906
 0.09918213
-0.04180908
-0.16143799
-0.25695801
-0.32287598
-0.35369873
-0.34729004
-0.30639648
-0.23651123
-0.14160156
-0.02471924
 0.11199951
 0.26367188
 0.42327881
 0.58258057
 0.73425293
 0.87097168
 0.98541260
 1.07147217
 1.12426758
 1.13983154
 1.11602783
 1.04980469
 0.94116211
 0.79376221
 0.61370850
 0.40588379
 0.17272949
-0.08300781
-0.35522461
-0.63323975
-0.90393066
-1.15844727
-1.39068604
-1.59820557
-1.77581787
-1.91802979
-2.02026367
-2.07946777
-2.09564209
-2.06909180
-2.00042725
-1.89208984
-1.74804688
-1.57379150
-1.37451172
-1.15661621
-0.92651367
-0.69152832
-0.46020508
-0.23986816
-0.03723145
 0.14312744
 0.29693604
 0.42053223
 0.51116943
 0.56579590
 0.58349609
 0.56579590
 0.51605225
 0.43975830
 0.34332275
 0.23223877
 0.11016846
-0.01892090
-0.15014648
-0.27587891
-0.38818359
-0.47882080
-0.54290771
-0.57861328
-0.58258057
-0.55267334
-0.48614502
-0.38299561
-0.24719238
-0.08270264
 0.10711670
 0.31890869
 0.54840088
 0.78979492
 1.03393555
 1.27288818
 1.49902344
 1.70410156
 1.88079834
 2.02270508
 2.12524414
 2.18597412
 2.20123291
 2.16918945
 2.09014893
 1.96655273
 1.80297852
 1.60339355
 1.37145996
 1.11297607
 0.83679199
 0.55114746
 0.26123047
-0.02990723
-0.31829834
-0.59570313
-0.85052490
-1.07482910
-1.26525879
-1.42211914
-1.54449463
-1.62902832
-1.67297363
-1.67633057
-1.64245605
-1.57531738
-1.47766113
-1.35314941
-1.20758057
-1.04827881
-0.88195801
-0.71411133
-0.54962158
-0.39367676
-0.25177002
-0.12878418
-0.02807617
 0.04852295
 0.09765625
 0.11749268
 0.10833740
 0.07263184
 0.01403809
-0.06469727
-0.16113281
-0.27130127
-0.38879395
-0.50689697
-0.61889648
-0.71990967
-0.80383301
-0.86578369
-0.90057373
-0.90484619
-0.87615967
-0.81359863
-0.71533203
-0.58258057
-0.41839600
-0.22888184
-0.02014160
 0.20294189
 0.43457031
 0.66925049
 0.89904785
 1.11633301
 1.31256104
 1.48193359
 1.61834717
 1.71813965
 1.77856445
 1.79901123
 1.77978516
 1.72210693
 1.62902832
 1.50573730
 1.35650635
 1.18621826
 0.99853516
 0.79956055
 0.59814453
 0.40313721
 0.22064209
 0.05432129
-0.09399414
-0.22125244
-0.32257080
-0.39367676
-0.43304443
-0.44158936
-0.42175293
-0.37658691
-0.31005859
-0.22735596
-0.13488770
-0.03845215
 0.05645752
 0.14373779
 0.21850586
 0.27587891
 0.31280518
 0.32714844
 0.31707764
 0.28198242
 0.22186279
 0.13732910
 0.02929688
-0.10101318
-0.25115967
-0.41687012
-0.59112549
-0.76690674
-0.93841553
-1.10015869
-1.24664307
-1.37207031
-1.47155762
-1.54144287
-1.57867432
-1.58142090
-1.54693604
-1.47491455
-1.36535645
-1.22100830
-1.04644775
-0.84594727
-0.62561035
-0.39306641
-0.15533447
 0.08056641
 0.30792236
 0.52154541
 0.71533203
 0.88256836
 1.01776123
 1.11511230
 1.17187500
 1.18682861
 1.16027832
 1.09375000
 0.98815918
 0.84808350
 0.68084717
 0.49499512
 0.29846191
 0.09460449
-0.11260986
-0.31768799
-0.50811768
-0.67138672
-0.79742432
-0.88348389
-0.92926025
-0.93353271
-0.89355469
-0.80688477
-0.67504883
-0.50537109
-0.30548096
-0.08209229
 0.15991211
 0.41473389
 0.67352295
 0.92559814
 1.16119385
 1.37176514
 1.55090332
 1.69128418
 1.78680420
 1.83288574
 1.82891846
 1.77551270
 1.67358398
 1.52343750
 1.32720947
 1.09008789
 0.82122803
 0.52856445
 0.21789551
-0.10620117
-0.43609619
-0.76080322
-1.06719971
-1.34490967
-1.58752441
-1.79046631
-1.94946289
-2.05963135
-2.11669922
-2.11975098
-2.06909180
-1.96716309
-1.81762695
-1.62475586
-1.39526367
-1.13677979
-0.85723877
-0.56610107
-0.27313232
 0.01281738
 0.28381348
 0.53253174
 0.75195313
 0.93322754
 1.07025146
 1.15905762
 1.19934082
 1.19232178
 1.13830566
 1.03942871
 0.89965820
 0.72845459
 0.53771973
 0.33752441
 0.13275146
-0.07293701
-0.27343750
-0.45806885
-0.61370850
-0.73120117
-0.80657959
-0.84014893
-0.83129883
-0.77911377
-0.68420410
-0.54962158
-0.38360596
-0.19317627
 0.01525879
 0.23773193
 0.46722412
 0.69396973
 0.90820313
 1.10076904
 1.26495361
 1.39556885
 1.48651123
 1.53350830
 1.53503418
 1.49291992
 1.40899658
 1.28417969
 1.11999512
 0.92132568
 0.69793701
 0.45867920
 0.20874023
-0.04852295
-0.30975342
-0.56518555
-0.80322266
-1.01379395
-1.19171143
-1.33514404
-1.44134521
-1.50787354
-1.53167725
-1.51245117
-1.45263672
-1.35467529
-1.22161865
-1.05682373
-0.86486816
-0.65368652
-0.43060303
-0.20416260
 0.01922607
 0.23345947
 0.43365479
 0.61431885
 0.76904297
 0.89202881
 0.97778320
 1.02539063
 1.03454590
 1.00646973
 0.94085693
 0.83923340
 0.70526123
 0.54718018
 0.37261963
 0.18737793
-0.00579834
-0.20294189
-0.39703369
-0.57769775
-0.73547363
-0.86486816
-0.96313477
-1.02935791
-1.06140137
-1.05773926
-1.01867676
-0.94635010
-0.84381104
-0.71472168
-0.56304932
-0.39428711
-0.21606445
-0.03509521
 0.14404297
 0.31677246
 0.47821045
 0.62316895
 0.74493408
 0.83923340
 0.90362549
 0.93719482
 0.94024658
 0.91369629
 0.85906982
 0.77911377
 0.67779541
 0.55908203
 0.42938232
 0.29449463
 0.15899658
 0.02685547
-0.09887695
-0.21423340
-0.31372070
-0.39093018
-0.44158936
-0.46478271
-0.46142578
-0.43273926
-0.37963867
-0.30426025
-0.21087646
-0.10406494
 0.01037598
 0.12908936
 0.24749756
 0.36163330
 0.46447754
 0.54992676
 0.61370850
 0.65338135
 0.66772461
 0.65460205
 0.61218262
 0.54077148
 0.44372559
 0.32592773
 0.18981934
 0.03662109
-0.13214111
-0.31127930
-0.49163818
-0.66345215
-0.81939697
-0.95550537
-1.06872559
-1.15478516
-1.20880127
-1.22741699
-1.21002197
-1.15753174
-1.07025146
-0.94970703
-0.79803467
-0.62042236
-0.42388916
-0.21606445
-0.00366211
 0.20782471
 0.41229248
 0.60272217
 0.77209473
 0.91400146
 1.02264404
 1.09405518
 1.12670898
 1.12152100
 1.07940674
 1.00097656
 0.88775635
 0.74493408
 0.58074951
 0.40374756
 0.21972656
 0.03173828
-0.15594482
-0.33599854
-0.49896240
-0.63476563
-0.73822021
-0.80749512
-0.84167480
-0.83984375
-0.80230713
-0.72998047
-0.62622070
-0.49499512
-0.34118652
-0.17089844
 0.00976563
 0.19470215
 0.37841797
 0.55541992
 0.72021484
 0.86639404
 0.98937988
 1.08520508
 1.15173340
 1.18621826
 1.18774414
 1.15661621
 1.09527588
 1.00616455
 0.89141846
 0.75378418
 0.59844971
 0.43212891
 0.26031494
 0.08575439
-0.08911133
-0.26000977
-0.41992188
-0.56060791
-0.67779541
-0.76873779
-0.83312988
-0.86944580
-0.87707520
-0.85723877
-0.81176758
-0.74371338
-0.65490723
-0.54901123
-0.43060303
-0.30548096
-0.18035889
-0.05981445
 0.05126953
 0.14892578
 0.22888184
 0.28778076
 0.32470703
 0.33752441
 0.32562256
 0.28808594
 0.22674561
 0.14434814
 0.04364014
-0.07293701
-0.20355225
-0.34393311
-0.48736572
-0.62683105
-0.75622559
-0.87249756
-0.97198486
-1.05224609
-1.11053467
-1.14532471
-1.15600586
-1.14166260
-1.10137939
-1.03576660
-0.94573975
-0.83404541
-0.70373535
-0.55664063
-0.39611816
-0.22613525
-0.05035400
 0.12847900
 0.30792236
 0.48614502
 0.65948486
 0.82305908
 0.97290039
 1.10687256
 1.22344971
 1.32080078
 1.39617920
 1.44805908
 1.47583008
 1.47979736
 1.45904541
 1.41357422
 1.34338379
 1.25091553
 1.13891602
 1.00860596
 0.86242676
 0.70312500
 0.53558350
 0.36529541
 0.19500732
 0.02441406
-0.14587402
-0.31219482
-0.46844482
-0.60821533
-0.72845459
-0.82794189
-0.90637207
-0.96252441
-0.99456787
-1.00189209
-0.98571777
-0.94787598
-0.88989258
-0.81298828
-0.71929932
-0.61126709
-0.49194336
-0.36437988
-0.23345947
-0.10345459
 0.02166748
 0.13824463
 0.24505615
 0.33874512
 0.41717529
 0.47698975
 0.51513672
 0.53039551
 0.52215576
 0.48980713
 0.43518066
 0.35980225
 0.26611328
 0.15502930
 0.02777100
-0.11413574
-0.26672363
-0.42358398
-0.57800293
-0.72418213
-0.85723877
-0.97351074
-1.06933594
-1.14044189
-1.18255615
-1.19262695
-1.17034912
-1.11633301
-1.03088379
-0.91461182
-0.76812744
-0.59539795
-0.40252686
-0.19653320
 0.01617432
 0.23071289
 0.44189453
 0.64422607
 0.83038330
 0.99426270
 1.13006592
 1.23260498
 1.29791260
 1.32354736
 1.30981445
 1.25793457
 1.16912842
 1.04400635
 0.88592529
 0.70159912
 0.49957275
 0.28656006
 0.06683350
-0.15594482
-0.37445068
-0.57861328
-0.75714111
-0.90240479
-1.01043701
-1.07879639
-1.10504150
-1.08642578
-1.02233887
-0.91491699
-0.76690674
-0.58166504
-0.36407471
-0.12023926
 0.14221191
 0.41717529
 0.69671631
 0.97229004
 1.23382568
 1.47125244
 1.67816162
 1.84967041
 1.98028564
 2.06359863
 2.09442139
 2.07061768
 1.99523926
 1.87042236
 1.69830322
 1.48010254
 1.22131348
 0.93078613
 0.61920166
 0.29296875
-0.04333496
-0.38452148
-0.72143555
-1.04248047
-1.33636475
-1.59637451
-1.81762695
-1.99493408
-2.12341309
-2.19970703
-2.22351074
-2.19726563
-2.12249756
-2.00195313
-1.83898926
-1.64031982
-1.41418457
-1.17004395
-0.91552734
-0.65887451
-0.40832520
-0.17181396
 0.04364014
 0.23315430
 0.39245605
 0.51849365
 0.60882568
 0.66223145
 0.67901611
 0.66101074
 0.61157227
 0.53375244
 0.43457031
 0.32012939
 0.19744873
 0.07049561
-0.05828857
-0.18463135
-0.30090332
-0.39886475
-0.47149658
-0.51574707
-0.53070068
-0.51513672
-0.46844482
-0.39123535
-0.28717041
-0.16052246
-0.01586914
 0.14434814
 0.31707764
 0.49591064
 0.67382813
 0.84350586
 1.00128174
 1.14318848
 1.26586914
 1.36474609
 1.43676758
 1.48040771
 1.49475098
 1.47857666
 1.43249512
 1.35742188
 1.25671387
 1.13159180
 0.98419189
 0.81634521
 0.63446045
 0.44616699
 0.25634766
 0.06713867
-0.12084961
-0.30334473
-0.47332764
-0.62225342
-0.74615479
-0.84350586
-0.91491699
-0.96069336
-0.98052979
-0.97656250
-0.95031738
-0.90484619
-0.84259033
-0.76660156
-0.68176270
-0.59295654
-0.50323486
-0.41503906
-0.33142090
-0.25604248
-0.19226074
-0.14251709
-0.10589600
-0.08331299
-0.07568359
-0.08239746
-0.10284424
-0.13397217
-0.17486572
-0.22521973
-0.28442383
-0.34881592
-0.41168213
-0.46783447
-0.51483154
-0.55267334
-0.58044434
-0.59661865
-0.59844971
-0.58502197
-0.55603027
-0.51147461
-0.45166016
-0.37658691
-0.28961182
-0.19378662
-0.09155273
 0.01464844
 0.12390137
 0.23437500
 0.34301758
 0.44708252
 0.54412842
 0.63201904
 0.70739746
 0.76782227
 0.81024170
 0.83374023
 0.83709717
 0.82031250
 0.78277588
 0.72631836
 0.65216064
 0.56365967
 0.46295166
 0.35339355
 0.23864746
 0.12237549
 0.00762939
-0.10314941
-0.20599365
-0.29632568
-0.36987305
-0.42266846
-0.45288086
-0.46020508
-0.44433594
-0.40649414
-0.34759521
-0.27099609
-0.18005371
-0.07781982
 0.03326416
 0.15136719
 0.27404785
 0.39642334
 0.51422119
 0.62255859
 0.71807861
 0.79681396
 0.85632324
 0.89324951
 0.90728760
 0.89752197
 0.86334229
 0.80413818
 0.72052002
 0.61492920
 0.49224854
 0.35675049
 0.21148682
 0.05767822
-0.10314941
-0.26794434
-0.43090820
-0.58654785
-0.73059082
-0.86059570
-0.97473145
-1.07086182
-1.14685059
-1.20025635
-1.22985840
-1.23535156
-1.21612549
-1.17279053
-1.10656738
-1.01898193
-0.91247559
-0.78887939
-0.65063477
-0.50079346
-0.34454346
-0.18707275
-0.03356934
 0.11322021
 0.25146484
 0.37902832
 0.49255371
 0.58959961
 0.66802979
 0.72784424
 0.76843262
 0.79040527
 0.79376221
 0.77941895
 0.74829102
 0.70098877
 0.63812256
 0.56274414
 0.47851563
 0.38970947
 0.29754639
 0.20294189
 0.10681152
 0.01251221
-0.07720947
-0.16021729
-0.23620605
-0.30487061
-0.36315918
-0.40771484
-0.43670654
-0.45104980
-0.45440674
-0.44891357
-0.43518066
-0.41168213
-0.37811279
-0.33569336
-0.28625488
-0.23223877
-0.17456055
-0.11383057
-0.04943848
 0.01800537
 0.08605957
 0.15289307
 0.21697998
 0.27740479
 0.33416748
 0.38513184
 0.42785645
 0.46020508
 0.48065186
 0.48828125
 0.48156738
 0.45959473
 0.42327881
 0.37475586
 0.31707764
 0.25146484
 0.17852783
 0.09918213
 0.01525879
-0.07110596
-0.15808105
-0.24414063
-0.32745361
-0.40344238
-0.46783447
-0.51818848
-0.55419922
-0.57586670
-0.58380127
-0.57586670
-0.55114746
-0.50994873
-0.45288086
-0.38177490
-0.29846191
-0.20538330
-0.10650635
-0.00549316
 0.09399414
 0.18859863
 0.27648926
 0.35491943
 0.42175293
 0.47424316
 0.51116943
 0.53253174
 0.53771973
 0.52642822
 0.49835205
 0.45501709
 0.39978027
 0.33569336
 0.26550293
 0.18951416
 0.10833740
 0.02471924
-0.05706787
-0.13366699
-0.20385742
-0.26855469
-0.32623291
-0.37445068
-0.40924072
-0.42938232
-0.43640137
-0.43243408
-0.41839600
-0.39489746
-0.36193848
-0.32348633
-0.28320313
-0.24536133
-0.21087646
-0.17974854
-0.15289307
-0.13122559
-0.11535645
-0.10650635
-0.10437012
-0.10772705
-0.11596680
-0.12695313
-0.13824463
-0.14709473
-0.15167236
-0.15014648
-0.14190674
-0.12573242
-0.10040283
-0.06500244
-0.01892090
 0.03814697
 0.10559082
 0.18371582
 0.27160645
 0.36743164
 0.46844482
 0.57098389
 0.67077637
 0.76446533
 0.84838867
 0.91857910
 0.97198486
 1.00494385
 1.01562500
 1.00250244
 0.96496582
 0.90301514
 0.81604004
 0.70617676
 0.57769775
 0.43609619
 0.28656006
 0.13305664
-0.02288818
-0.17822266
-0.32745361
-0.46447754
-0.58349609
-0.68176270
-0.75775146
-0.81085205
-0.83923340
-0.84197998
-0.81909180
-0.77392578
-0.70953369
-0.62988281
-0.53710938
-0.43487549
-0.32745361
-0.21972656
-0.11627197
-0.02044678
 0.06469727
 0.13580322
 0.18890381
 0.22247314
 0.23559570
 0.22979736
 0.20568848
 0.16448975
 0.10864258
 0.04150391
-0.03234863
-0.10986328
-0.18981934
-0.26977539
-0.34545898
-0.41168213
-0.46295166
-0.49804688
-0.51696777
-0.52032471
-0.50659180
-0.47454834
-0.42419434
-0.35888672
-0.28167725
-0.19592285
-0.10498047
-0.01068115
 0.08392334
 0.17608643
 0.26275635
 0.34027100
 0.40557861
 0.45532227
 0.48706055
 0.50048828
 0.49530029
 0.47241211
 0.43334961
 0.38116455
 0.31921387
 0.25024414
 0.17639160
 0.10131836
 0.02868652
-0.03631592
-0.08972168
-0.12725830
-0.14648438
-0.14556885
-0.12298584
-0.07965088
-0.01739502
 0.06134033
 0.15441895
 0.25939941
 0.37292480
 0.49102783
 0.60882568
 0.72052002
 0.82000732
 0.90057373
 0.95764160
 0.98846436
 0.99121094
 0.96313477
 0.90148926
 0.80444336
 0.67413330
 0.51635742
 0.33660889
 0.13732910
-0.08087158
-0.31433105
-0.55358887
-0.78765869
-1.00585938
-1.20208740
-1.37268066
-1.51245117
-1.61621094
-1.67938232
-1.69982910
-1.67877197
-1.61682129
-1.51458740
-1.37359619
-1.19720459
-0.99121094
-0.76324463
-0.52062988
-0.27038574
-0.01953125
 0.22491455
 0.45593262
 0.66650391
 0.85052490
 1.00158691
 1.11480713
 1.18713379
 1.21734619
 1.20574951
 1.15234375
 1.05773926
 0.92468262
 0.76080322
 0.57464600
 0.37414551
 0.16326904
-0.05584717
-0.27770996
-0.49194336
-0.68664551
-0.85327148
-0.98754883
-1.08734131
-1.14990234
-1.17187500
-1.15112305
-1.08825684
-0.98571777
-0.84625244
-0.67291260
-0.47149658
-0.24902344
-0.01403809
 0.22766113
 0.47149658
 0.71075439
 0.93627930
 1.13800049
 1.30859375
 1.44439697
 1.54235840
 1.59942627
 1.61376953
 1.58508301
 1.51611328
 1.40991211
 1.26892090
 1.09619141
 0.89813232
 0.68420410
 0.46386719
 0.24230957
 0.02258301
-0.19226074
-0.39550781
-0.57769775
-0.73150635
-0.85388184
-0.94512939
-1.00616455
-1.03637695
-1.03576660
-1.00555420
-0.94940186
-0.87188721
-0.77697754
-0.66925049
-0.55419922
-0.43670654
-0.32226563
-0.21453857
-0.11779785
-0.03570557
 0.02838135
 0.07354736
 0.09948730
 0.10772705
 0.09765625
 0.07019043
 0.02746582
-0.02716064
-0.09063721
-0.16052246
-0.23468018
-0.30975342
-0.38055420
-0.44250488
-0.49255371
-0.53009033
-0.55480957
-0.56640625
-0.56335449
-0.54412842
-0.50811768
-0.45654297
-0.39093018
-0.31402588
-0.22918701
-0.13946533
-0.04699707
 0.04608154
 0.13763428
 0.22583008
 0.30822754
 0.38360596
 0.45043945
 0.50750732
 0.55267334
 0.58380127
 0.60119629
 0.60577393
 0.59936523
 0.58380127
 0.55969238
 0.52856445
 0.49194336
 0.45043945
 0.40679932
 0.36346436
 0.32287598
 0.28656006
 0.25573730
 0.23071289
 0.21118164
 0.19866943
 0.19378662
 0.19744873
 0.20904541
 0.22674561
 0.24810791
 0.27069092
 0.29327393
 0.31463623
 0.33416748
 0.35003662
 0.35888672
 0.35736084
 0.34454346
 0.32165527
 0.28930664
 0.24810791
 0.19653320
 0.13549805
 0.06713867
-0.00518799
-0.08026123
-0.15808105
-0.23864746
-0.31921387
-0.39581299
-0.46569824
-0.52734375
-0.58105469
-0.62591553
-0.66040039
-0.68298340
-0.69396973
-0.69366455
-0.68206787
-0.65887451
-0.62408447
-0.57861328
-0.52307129
-0.45837402
-0.38513184
-0.30517578
-0.22125244
-0.13580322
-0.04974365
 0.03570557
 0.12023926
 0.20202637
 0.27862549
 0.34851074
 0.41015625
 0.46234131
 0.50354004
 0.53253174
 0.54656982
 0.54382324
 0.52307129
 0.48522949
 0.43212891
 0.36682129
 0.29083252
 0.20477295
 0.10986328
 0.00823975
-0.09704590
-0.20233154
-0.30364990
-0.39672852
-0.47729492
-0.54107666
-0.58654785
-0.61309814
-0.62072754
-0.60852051
-0.57586670
-0.52276611
-0.45043945
-0.36163330
-0.25939941
-0.14678955
-0.02746582
 0.09643555
 0.22125244
 0.34484863
 0.46234131
 0.57037354
 0.66528320
 0.74401855
 0.80352783
 0.84167480
 0.85510254
 0.84350586
 0.80657959
 0.74462891
 0.65856934
 0.55084229
 0.42541504
 0.28625488
 0.13580322
-0.02380371
-0.18981934
-0.35705566
-0.51635742
-0.66131592
-0.78674316
-0.89111328
-0.97106934
-1.02325439
-1.04400635
-1.03210449
-0.98846436
-0.91400146
-0.80932617
-0.67626953
-0.51910400
-0.34301758
-0.15411377
 0.04272461
 0.24261475
 0.43823242
 0.62255859
 0.78826904
 0.92987061
 1.04125977
 1.11785889
 1.15631104
 1.15539551
 1.11572266
 1.03820801
 0.92498779
 0.77941895
 0.60821533
 0.41900635
 0.21697998
 0.00579834
-0.21087646
-0.42602539
-0.62835693
-0.80718994
-0.95672607
-1.07482910
-1.16058350
-1.21124268
-1.22344971
-1.19598389
-1.13159180
-1.03454590
-0.90881348
-0.75714111
-0.58349609
-0.39428711
-0.19805908
-0.00213623
 0.18646240
 0.36315918
 0.52093506
 0.65338135
 0.75500488
 0.82336426
 0.85723877
 0.85540771
 0.81665039
 0.74066162
 0.63110352
 0.49621582
 0.34301758
 0.17517090
-0.00579834
-0.19683838
-0.38879395
-0.57037354
-0.73120117
-0.86547852
-0.97045898
-1.04370117
-1.08184814
-1.08245850
-1.04339600
-0.96588135
-0.85113525
-0.70159912
-0.52185059
-0.31890869
-0.10040283
 0.12817383
 0.36071777
 0.59112549
 0.81054688
 1.01013184
 1.18255615
 1.32293701
 1.42700195
 1.49017334
 1.51062012
 1.48803711
 1.42456055
 1.32202148
 1.18255615
 1.00982666
 0.81176758
 0.59906006
 0.37902832
 0.15594482
-0.06927490
-0.29174805
-0.50170898
-0.68817139
-0.84259033
-0.96252441
-1.04797363
-1.09832764
-1.11236572
-1.08917236
-1.03149414
-0.94268799
-0.82641602
-0.68603516
-0.52642822
-0.35552979
-0.18096924
-0.00946045
 0.15502930
 0.30853271
 0.44647217
 0.56304932
 0.65429688
 0.71777344
 0.75439453
 0.76385498
 0.74737549
 0.70495605
 0.63873291
 0.55145264
 0.44860840
 0.33416748
 0.21331787
 0.08850098
-0.03753662
-0.16296387
-0.28381348
-0.39428711
-0.48889160
-0.56304932
-0.61614990
-0.64849854
-0.66070557
-0.65277100
-0.62469482
-0.57708740
-0.51239014
-0.43426514
-0.34606934
-0.25238037
-0.15808105
-0.06774902
 0.01617432
 0.09155273
 0.15686035
 0.20843506
 0.24353027
 0.26031494
 0.25970459
 0.24322510
 0.21209717
 0.16693115
 0.10833740
 0.04028320
-0.03326416
-0.10955811
-0.18646240
-0.26214600
-0.33294678
-0.39367676
-0.43914795
-0.46752930
-0.47821045
-0.47088623
-0.44372559
-0.39611816
-0.32928467
-0.24749756
-0.15563965
-0.05645752
 0.04730225
 0.15289307
 0.25756836
 0.35705566
 0.44799805
 0.52703857
 0.59204102
 0.63995361
 0.66986084
 0.68176270
 0.67687988
 0.65612793
 0.62103271
 0.57342529
 0.51544189
 0.45135498
 0.38482666
 0.31860352
 0.25451660
 0.19378662
 0.13702393
 0.08728027
 0.04699707
 0.01922607
 0.00427246
 0.00152588
 0.01037598
 0.02868652
 0.05554199
 0.08911133
 0.12725830
 0.16784668
 0.20751953
 0.24353027
 0.27221680
 0.29144287
 0.29998779
 0.29815674
 0.28381348
 0.25543213
 0.21148682
 0.15289307
 0.08270264
 0.00305176
-0.08392334
-0.17791748
-0.27618408
-0.37536621
-0.47027588
-0.55725098
-0.63323975
-0.69641113
-0.74432373
-0.77606201
-0.79132080
-0.78979492
-0.77178955
-0.73760986
-0.68847656
-0.62713623
-0.55664063
-0.47973633
-0.39855957
-0.31677246
-0.23986816
-0.17211914
-0.11535645
-0.07110596
-0.04089355
-0.02746582
-0.03204346
-0.05401611
-0.09002686
-0.13793945
-0.19744873
-0.26641846
-0.34179688
-0.41687012
-0.48553467
-0.54351807
-0.58776855
-0.61584473
-0.62500000
-0.61218262
-0.57586670
-0.51483154
-0.42877197
-0.32012939
-0.19134521
-0.04547119
 0.11444092
 0.28594971
 0.46569824
 0.64910889
 0.82977295
 1.00158691
 1.15905762
 1.29669189
 1.41052246
 1.49688721
 1.55426025
 1.57989502
 1.57196045
 1.52954102
 1.45416260
 1.34826660
 1.21520996
 1.05743408
 0.87921143
 0.68634033
 0.48675537
 0.28778076
 0.09246826
-0.09765625
-0.27893066
-0.44342041
-0.58380127
-0.69488525
-0.77606201
-0.82855225
-0.85113525
-0.84350586
-0.80505371
-0.73913574
-0.65093994
-0.54504395
-0.42541504
-0.29632568
-0.16296387
-0.03082275
 0.09521484
 0.21118164
 0.31372070
 0.39886475
 0.46264648
 0.50292969
 0.51818848
 0.50689697
 0.46905518
 0.40649414
 0.32287598
 0.22094727
 0.10284424
-0.02960205
-0.17456055
-0.32745361
-0.48095703
-0.62927246
-0.76721191
-0.89172363
-0.99945068
-1.08795166
-1.15539551
-1.20056152
-1.22344971
-1.22344971
-1.20025635
-1.15509033
-1.08917236
-1.00585938
-0.90759277
-0.79650879
-0.67474365
-0.54565430
-0.41259766
-0.28015137
-0.15167236
-0.03082275
 0.07934570
 0.17669678
 0.26000977
 0.32989502
 0.38635254
 0.42938232
 0.45806885
 0.47210693
 0.47241211
 0.46173096
 0.44281006
 0.41839600
 0.39093018
 0.36315918
 0.33721924
 0.31555176
 0.30029297
 0.29327393
 0.29663086
 0.31188965
 0.33935547
 0.37963867
 0.43273926
 0.49835205
 0.57495117
 0.65979004
 0.74981689
 0.84228516
 0.93444824
 1.02386475
 1.10717773
 1.18103027
 1.24267578
 1.28906250
 1.31683350
 1.32324219
 1.30584717
 1.26434326
 1.19903564
 1.11083984
 0.99914551
 0.86425781
 0.70953369
 0.54016113
 0.36010742
 0.17181396
-0.02502441
-0.22827148
-0.43212891
-0.62927246
-0.81329346
-0.98144531
-1.13220215
-1.26342773
-1.37145996
-1.45416260
-1.51092529
-1.54296875
-1.55120850
-1.53472900
-1.49353027
-1.42974854
-1.34704590
-1.24877930
-1.13861084
-1.01928711
-0.89477539
-0.76934814
-0.64697266
-0.53009033
-0.42083740
-0.32196045
-0.23651123
-0.16693115
-0.11413574
-0.07812500
-0.05798340
-0.05401611
-0.06530762
-0.08911133
-0.12145996
-0.15991211
-0.20263672
-0.24902344
-0.29602051
-0.33966064
-0.37414551
-0.39611816
-0.40283203
-0.39398193
-0.36773682
-0.32379150
-0.26214600
-0.18432617
-0.09216309
 0.01281738
 0.12908936
 0.25482178
 0.38726807
 0.52398682
 0.66131592
 0.79559326
 0.92315674
 1.04064941
 1.14471436
 1.23321533
 1.30462646
 1.35742188
 1.39038086
 1.40411377
 1.39862061
 1.37512207
 1.33453369
 1.27716064
 1.20513916
 1.12030029
 1.02661133
 0.92559814
 0.81939697
 0.70983887
 0.59997559
 0.49346924
 0.39306641
 0.30029297
 0.21453857
 0.13488770
 0.06042480
-0.00762939
-0.06835938
-0.12115479
-0.16601563
-0.20538330
-0.24261475
-0.28106689
-0.32165527
-0.36346436
-0.40557861
-0.44830322
-0.49346924
-0.54321289
-0.59783936
-0.65643311
-0.71777344
-0.78002930
-0.84197998
-0.90270996
-0.96069336
-1.01409912
-1.06109619
-1.09924316
-1.12609863
-1.13983154
-1.13830566
-1.12213135
-1.09130859
-1.04553223
-0.98571777
-0.91247559
-0.82702637
-0.73059082
-0.62530518
-0.51300049
-0.39733887
-0.28259277
-0.17242432
-0.06896973
 0.02655029
 0.11230469
 0.18737793
 0.25024414
 0.30151367
 0.34210205
 0.37170410
 0.38970947
 0.39642334
 0.39367676
 0.38482666
 0.37231445
 0.35858154
 0.34454346
 0.33172607
 0.32196045
 0.31707764
 0.31768799
 0.32379150
 0.33569336
 0.35400391
 0.37902832
 0.40954590
 0.44281006
 0.47668457
 0.50994873
 0.54107666
 0.56884766
 0.58990479
 0.60180664
 0.60302734
 0.59295654
 0.57189941
 0.53863525
 0.49407959
 0.43914795
 0.37628174
 0.30609131
 0.22888184
 0.14495850
 0.05767822
-0.02868652
-0.10986328
-0.18402100
-0.25085449
-0.30853271
-0.35430908
-0.38391113
-0.39520264
-0.38757324
-0.36224365
-0.32165527
-0.26794434
-0.20294189
-0.12878418
-0.04699707
 0.03906250
 0.12481689
 0.20538330
 0.27801514
 0.34088135
 0.39276123
 0.43121338
 0.45288086
 0.45532227
 0.43792725
 0.40191650
 0.34790039
 0.27740479
 0.19195557
 0.09368896
-0.01434326
-0.13031006
-0.25238037
-0.37628174
-0.49682617
-0.60852051
-0.70709229
-0.79132080
-0.85998535
-0.91094971
-0.94177246
-0.95062256
-0.93750000
-0.90301514
-0.84869385
-0.77575684
-0.68634033
-0.58349609
-0.46997070
-0.34942627
-0.22491455
-0.10101318
 0.01861572
 0.13031006
 0.23223877
 0.32226563
 0.39855957
 0.45898438
 0.50170898
 0.52612305
 0.53283691
 0.52185059
 0.49468994
 0.45227051
 0.39825439
 0.33508301
 0.26489258
 0.18890381
 0.10864258
 0.02807617
-0.04882813
-0.11779785
-0.17608643
-0.22247314
-0.25604248
-0.27618408
-0.28259277
-0.27526855
-0.25451660
-0.21942139
-0.17089844
-0.10955811
-0.03753662
 0.04211426
 0.12725830
 0.21606445
 0.30670166
 0.39794922
 0.48645020
 0.56976318
 0.64636230
 0.71411133
 0.77178955
 0.81787109
 0.84991455
 0.86700439
 0.86761475
 0.85174561
 0.82031250
 0.77331543
 0.71228027
 0.63751221
 0.55023193
 0.45257568
 0.34759521
 0.23712158
 0.12329102
 0.00701904
-0.10986328
-0.22583008
-0.33660889
-0.43853760
-0.52734375
-0.60119629
-0.65887451
-0.70190430
-0.73028564
-0.74340820
-0.74066162
-0.72143555
-0.68725586
-0.64056396
-0.58380127
-0.51971436
-0.44982910
-0.37628174
-0.30273438
-0.23193359
-0.16662598
-0.10833740
-0.05920410
-0.02075195
 0.00579834
 0.02044678
 0.02288818
 0.01251221
-0.01068115
-0.04547119
-0.08972168
-0.14099121
-0.19805908
-0.25909424
-0.32196045
-0.38269043
-0.43701172
-0.48278809
-0.51940918
-0.54595947
-0.56060791
-0.56091309
-0.54534912
-0.51361084
-0.46722412
-0.40710449
-0.33447266
-0.25146484
-0.16052246
-0.06561279
 0.03112793
 0.12786865
 0.22308350
 0.31402588
 0.39794922
 0.47149658
 0.53222656
 0.57891846
 0.61004639
 0.62530518
 0.62530518
 0.61096191
 0.58441162
 0.54595947
 0.49774170
 0.44097900
 0.37933350
 0.31585693
 0.25390625
 0.19500732
 0.14068604
 0.09307861
 0.05493164
 0.02838135
 0.01525879
 0.01617432
 0.03112793
 0.05950928
 0.09918213
 0.14709473
 0.20050049
 0.25817871
 0.31860352
 0.37872314
 0.43518066
 0.48248291
 0.51696777
 0.53527832
 0.53649902
 0.51971436
 0.48492432
 0.43151855
 0.36132813
 0.27648926
 0.17761230
 0.06591797
-0.05706787
-0.18859863
-0.32318115
-0.45501709
-0.57830811
-0.68908691
-0.78460693
-0.86181641
-0.91857910
-0.95306396
-0.96374512
-0.95123291
-0.91644287
-0.86029053
-0.78308105
-0.68695068
-0.57464600
-0.45135498
-0.32257080
-0.19348145
-0.06774902
 0.05065918
 0.15777588
 0.25115967
 0.32867432
 0.38787842
 0.42663574
 0.44403076
 0.44036865
 0.41717529
 0.37750244
 0.32257080
 0.25360107
 0.17211914
 0.08087158
-0.01464844
-0.11077881
-0.20446777
-0.29266357
-0.37139893
-0.43609619
-0.48278809
-0.50933838
-0.51513672
-0.49926758
-0.46051025
-0.39825439
-0.31524658
-0.21545410
-0.10406494
 0.01647949
 0.14343262
 0.27374268
 0.40252686
 0.52551270
 0.63751221
 0.73547363
 0.81512451
 0.87341309
 0.90850830
 0.91857910
 0.90362549
 0.86425781
 0.80078125
 0.71533203
 0.61096191
 0.49255371
 0.36407471
 0.22979736
 0.09246826
-0.04516602
-0.17913818
-0.30456543
-0.41473389
-0.50445557
-0.57006836
-0.60913086
-0.62225342
-0.60913086
-0.57128906
-0.50964355
-0.42694092
-0.32653809
-0.21331787
-0.09216309
 0.03234863
 0.15686035
 0.27740479
 0.38940430
 0.48767090
 0.56762695
 0.62530518
 0.65917969
 0.66864014
 0.65185547
 0.60882568
 0.54016113
 0.44921875
 0.33996582
 0.21606445
 0.07904053
-0.07019043
-0.22796631
-0.38696289
-0.53955078
-0.67810059
-0.79772949
-0.89599609
-0.97015381
-1.01715088
-1.03576660
-1.02569580
-0.98663330
-0.91979980
-0.82550049
-0.70587158
-0.56488037
-0.40924072
-0.24475098
-0.07690430
 0.09002686
 0.25268555
 0.40649414
 0.54565430
 0.66467285
 0.75927734
 0.82611084
 0.86456299
 0.87432861
 0.85449219
 0.80474854
 0.72509766
 0.61889648
 0.49194336
 0.35064697
 0.20019531
 0.04241943
-0.11962891
-0.28167725
-0.43579102
-0.57373047
-0.68878174
-0.77697754
-0.83648682
-0.86639404
-0.86608887
-0.83557129
-0.77636719
-0.69000244
-0.58013916
-0.45043945
-0.30670166
-0.15533447
-0.00091553
 0.15136719
 0.29876709
 0.43670654
 0.56030273
 0.66467285
 0.74584961
 0.80139160
 0.83007813
 0.83282471
 0.81085205
 0.76568604
 0.69946289
 0.61553955
 0.51788330
 0.41229248
 0.30426025
 0.19714355
 0.09399414
-0.00213623
-0.08697510
-0.15625000
-0.20690918
-0.23712158
-0.24749756
-0.23864746
-0.21270752
-0.17089844
-0.11535645
-0.04943848
 0.02349854
 0.09887695
 0.17333984
 0.24291992
 0.30456543
 0.35369873
 0.38696289
 0.40191650
 0.39672852
 0.37078857
 0.32470703
 0.25848389
 0.17272949
 0.06835938
-0.05279541
-0.18859863
-0.33447266
-0.48461914
-0.63262939
-0.77178955
-0.89721680
-1.00524902
-1.09252930
-1.15539551
-1.18957520
-1.19354248
-1.16699219
-1.11145020
-1.02752686
-0.91674805
-0.78094482
-0.62438965
-0.45257568
-0.27221680
-0.08972168
 0.09002686
 0.26245117
 0.42358398
 0.56884766
 0.69305420
 0.79101563
 0.85998535
 0.89965820
 0.91033936
 0.89233398
 0.84564209
 0.77148438
 0.67352295
 0.55847168
 0.43273926
 0.30181885
 0.17089844
 0.04486084
-0.07110596
-0.17303467
-0.25817871
-0.32257080
-0.36102295
-0.36956787
-0.34667969
-0.29571533
-0.22247314
-0.13153076
-0.02563477
 0.09277344
 0.21972656
 0.34881592
 0.47485352
 0.59173584
 0.69519043
 0.77972412
 0.84045410
 0.87463379
 0.88043213
 0.85632324
 0.80017090
 0.71166992
 0.59448242
 0.45440674
 0.29602051
 0.12237549
-0.06561279
-0.26428223
-0.46539307
-0.65887451
-0.83587646
-0.99090576
-1.12060547
-1.22161865
-1.28997803
-1.32202148
-1.31652832
-1.27380371
-1.19567871
-1.08428955
-0.94329834
-0.77728271
-0.59204102
-0.39337158
-0.18676758
 0.02166748
 0.22613525
 0.42053223
 0.59875488
 0.75469971
 0.88317871
 0.97930908
 1.04064941
 1.06658936
 1.05804443
 1.01470947
 0.93688965
 0.82580566
 0.68756104
 0.52947998
 0.35919189
 0.17974854
-0.00579834
-0.19348145
-0.37445068
-0.53771973
-0.67565918
-0.78430176
-0.86303711
-0.91094971
-0.92620850
-0.90789795
-0.85662842
-0.77392578
-0.66253662
-0.52673340
-0.37170410
-0.20385742
-0.02960205
 0.14587402
 0.31799316
 0.48217773
 0.63293457
 0.76324463
 0.86761475
 0.94207764
 0.98510742
 0.99609375
 0.97442627
 0.92010498
 0.83282471
 0.71502686
 0.57281494
 0.41442871
 0.24505615
 0.06774902
-0.11566162
-0.30059814
-0.47821045
-0.63903809
-0.77575684
-0.88592529
-0.96801758
-1.02081299
-1.04187012
-1.02935791
-0.98449707
-0.90972900
-0.80718994
-0.67962646
-0.53039551
-0.36529541
-0.19104004
-0.01312256
 0.16510010
 0.33874512
 0.50323486
 0.65124512
 0.77758789
 0.87829590
 0.95123291
 0.99426270
 1.00677490
 0.98937988
 0.94360352
 0.87097168
 0.77362061
 0.65490723
 0.52062988
 0.37719727
 0.23040771
 0.08361816
-0.06195068
-0.20355225
-0.33447266
-0.44708252
-0.53619385
-0.59967041
-0.63812256
-0.65338135
-0.64575195
-0.61523438
-0.56213379
-0.48889160
-0.39855957
-0.29632568
-0.18676758
-0.07507324
 0.03417969
 0.13641357
 0.22857666
 0.30792236
 0.37170410
 0.41687012
 0.44128418
 0.44342041
 0.42388916
 0.38421631
 0.32684326
 0.25421143
 0.16906738
 0.07415771
-0.02624512
-0.12908936
-0.23040771
-0.32623291
-0.41198730
-0.48370361
-0.53833008
-0.57495117
-0.59265137
-0.59204102
-0.57312012
-0.53527832
-0.48004150
-0.40954590
-0.32775879
-0.23773193
-0.14373779
-0.04882813
 0.04394531
 0.13122559
 0.20965576
 0.27618408
 0.32989502
 0.36926270
 0.39367676
 0.40100098
 0.39062500
 0.36407471
 0.32348633
 0.27221680
 0.21209717
 0.14465332
 0.07110596
-0.00457764
-0.07873535
-0.14678955
-0.20812988
-0.26214600
-0.30822754
-0.34271240
-0.36163330
-0.36163330
-0.34362793
-0.31066895
-0.26641846
-0.21301270
-0.15075684
-0.07965088
-0.00152588
 0.08087158
 0.16448975
 0.24719238
 0.32653809
 0.40039063
 0.46600342
 0.52032471
 0.56213379
 0.58990479
 0.60394287
