# Supplementary material for: Dataset for time-lapse ultrasonic tomography of a granite slab under uniaxial compression test
Source: Data Brief. 2018 Aug 30;20:614–6. doi: 10.1016/j.dib.2018.08.151 (PMC6128094; doi:10.1016/j.dib.2018.08.151)
Supplement: Supplementary file 2 — Supplementary material [file mmc2.zip › data/Ultrasonic_Tomo_data/Stage_1_0kn/Force_0kn_12_16_23093160.txt]

SOURCE FILE NAME: D:\ct_20141122\ct201411221m100v0kn_sh_14_17_a0.TDA
DATE: Saturday, November 22, 2014
TIME: 11:28:06
SAMPLE INTERVAL (Seconds):   0.0000001000
SIGNAL UNITS: volts
TIME UNITS: Seconds
DATA TYPE: WAVEFORM
NUMBER OF DATA POINTS PER WAVEFORM: 1024
CHANNEL NUMBER: 12
HIT NUMBER: 3
TIME OF TEST:  23.0931600000

 0.00000000
 0.00061035
 0.00122070
 0.00183105
 0.00152588
 0.00061035
-0.00030518
-0.00091553
-0.00091553
-0.00091553
-0.00122070
-0.00152588
-0.00152588
-0.00091553
 0.00000000
 0.00091553
 0.00152588
 0.00152588
 0.00091553
 0.00000000
-0.00122070
-0.00183105
-0.00183105
-0.00091553
 0.00000000
 0.00000000
-0.00091553
-0.00213623
-0.00274658
-0.00244141
-0.00122070
-0.00030518
 0.00030518
 0.00091553
 0.00091553
 0.00061035
-0.00030518
-0.00152588
-0.00274658
-0.00366211
-0.00335693
-0.00274658
-0.00183105
-0.00061035
 0.00000000
 0.00061035
 0.00091553
 0.00091553
 0.00061035
 0.00030518
 0.00030518
 0.00091553
 0.00152588
 0.00152588
 0.00091553
 0.00000000
-0.00091553
-0.00122070
-0.00152588
-0.00152588
-0.00152588
-0.00122070
-0.00122070
-0.00091553
-0.00061035
 0.00000000
 0.00000000
 0.00000000
-0.00061035
-0.00122070
-0.00152588
-0.00122070
-0.00061035
 0.00030518
 0.00061035
 0.00061035
 0.00030518
-0.00061035
-0.00091553
-0.00091553
-0.00030518
 0.00030518
 0.00091553
 0.00122070
 0.00091553
 0.00061035
-0.00030518
-0.00122070
-0.00213623
-0.00335693
-0.00366211
-0.00335693
-0.00183105
-0.00061035
 0.00030518
 0.00061035
 0.00000000
-0.00030518
-0.00061035
-0.00030518
 0.00061035
 0.00152588
 0.00244141
 0.00274658
 0.00152588
-0.00030518
-0.00152588
-0.00213623
-0.00183105
-0.00183105
-0.00183105
-0.00213623
-0.00152588
-0.00030518
 0.00122070
 0.00274658
 0.00305176
 0.00244141
 0.00091553
 0.00000000
-0.00030518
-0.00030518
 0.00030518
 0.00091553
 0.00122070
 0.00122070
 0.00061035
-0.00030518
-0.00061035
 0.00000000
 0.00091553
 0.00183105
 0.00213623
 0.00183105
 0.00152588
 0.00122070
 0.00122070
 0.00061035
-0.00030518
-0.00152588
-0.00213623
-0.00152588
-0.00030518
 0.00091553
 0.00213623
 0.00244141
 0.00183105
 0.00122070
 0.00061035
 0.00000000
-0.00030518
 0.00000000
 0.00030518
 0.00000000
-0.00061035
-0.00152588
-0.00183105
-0.00183105
-0.00122070
-0.00091553
-0.00091553
-0.00091553
-0.00061035
 0.00030518
 0.00152588
 0.00305176
 0.00366211
 0.00366211
 0.00305176
 0.00213623
 0.00152588
 0.00091553
 0.00122070
 0.00122070
 0.00091553
 0.00000000
-0.00091553
-0.00183105
-0.00213623
-0.00183105
-0.00122070
-0.00061035
 0.00000000
 0.00030518
 0.00030518
 0.00000000
 0.00000000
-0.00061035
-0.00152588
-0.00274658
-0.00366211
-0.00366211
-0.00244141
-0.00091553
 0.00061035
 0.00122070
 0.00122070
 0.00061035
 0.00030518
 0.00030518
 0.00030518
 0.00030518
 0.00000000
-0.00030518
-0.00091553
-0.00122070
-0.00152588
-0.00122070
-0.00030518
 0.00030518
 0.00030518
-0.00030518
-0.00061035
 0.00000000
 0.00152588
 0.00305176
 0.00396729
 0.00335693
 0.00152588
-0.00030518
-0.00152588
-0.00244141
-0.00244141
-0.00213623
-0.00152588
-0.00122070
-0.00091553
-0.00122070
-0.00152588
-0.00122070
-0.00030518
 0.00061035
 0.00152588
 0.00213623
 0.00213623
 0.00213623
 0.00213623
 0.00152588
 0.00061035
-0.00122070
-0.00244141
-0.00244141
-0.00152588
 0.00000000
 0.00091553
 0.00061035
 0.00000000
-0.00091553
-0.00152588
-0.00122070
-0.00091553
 0.00000000
 0.00061035
 0.00091553
 0.00030518
-0.00030518
-0.00091553
-0.00091553
-0.00091553
-0.00091553
-0.00183105
-0.00244141
-0.00244141
-0.00122070
 0.00091553
 0.00274658
 0.00396729
 0.00366211
 0.00244141
 0.00030518
-0.00152588
-0.00274658
-0.00274658
-0.00183105
-0.00091553
-0.00030518
-0.00030518
-0.00061035
-0.00061035
 0.00000000
 0.00091553
 0.00183105
 0.00244141
 0.00274658
 0.00274658
 0.00305176
 0.00274658
 0.00213623
 0.00061035
-0.00152588
-0.00366211
-0.00427246
-0.00366211
-0.00213623
-0.00030518
 0.00091553
 0.00091553
 0.00061035
 0.00000000
 0.00000000
 0.00061035
 0.00091553
 0.00122070
 0.00122070
 0.00091553
 0.00061035
 0.00030518
 0.00061035
 0.00091553
 0.00122070
 0.00122070
 0.00061035
 0.00000000
 0.00000000
 0.00152588
 0.00335693
 0.00457764
 0.00427246
 0.00244141
 0.00030518
-0.00122070
-0.00122070
-0.00030518
 0.00061035
 0.00152588
 0.00183105
 0.00122070
 0.00030518
-0.00091553
-0.00122070
-0.00091553
 0.00000000
 0.00122070
 0.00183105
 0.00213623
 0.00213623
 0.00213623
 0.00152588
 0.00000000
-0.00183105
-0.00396729
-0.00457764
-0.00396729
-0.00213623
 0.00000000
 0.00152588
 0.00213623
 0.00213623
 0.00183105
 0.00183105
 0.00213623
 0.00274658
 0.00335693
 0.00305176
 0.00213623
 0.00061035
-0.00030518
-0.00091553
-0.00122070
-0.00152588
-0.00244141
-0.00335693
-0.00335693
-0.00213623
 0.00030518
 0.00244141
 0.00335693
 0.00274658
 0.00122070
-0.00030518
-0.00152588
-0.00183105
-0.00122070
-0.00030518
 0.00061035
 0.00091553
 0.00091553
 0.00061035
 0.00061035
 0.00091553
 0.00091553
 0.00122070
 0.00152588
 0.00152588
 0.00183105
 0.00183105
 0.00122070
 0.00061035
-0.00091553
-0.00244141
-0.00366211
-0.00427246
-0.00335693
-0.00183105
 0.00000000
 0.00122070
 0.00122070
 0.00030518
-0.00091553
-0.00122070
-0.00061035
 0.00030518
 0.00061035
 0.00030518
 0.00000000
-0.00061035
-0.00091553
-0.00152588
-0.00213623
-0.00305176
-0.00396729
-0.00457764
-0.00396729
-0.00274658
-0.00091553
 0.00122070
 0.00305176
 0.00305176
 0.00213623
 0.00030518
-0.00152588
-0.00213623
-0.00183105
-0.00152588
-0.00122070
-0.00183105
-0.00274658
-0.00366211
-0.00396729
-0.00366211
-0.00274658
-0.00152588
-0.00061035
 0.00000000
 0.00030518
 0.00091553
 0.00122070
 0.00122070
 0.00061035
-0.00091553
-0.00274658
-0.00335693
-0.00274658
-0.00091553
 0.00152588
 0.00305176
 0.00335693
 0.00305176
 0.00213623
 0.00183105
 0.00183105
 0.00183105
 0.00183105
 0.00122070
 0.00091553
 0.00030518
-0.00030518
-0.00061035
-0.00091553
-0.00152588
-0.00183105
-0.00244141
-0.00244141
-0.00152588
 0.00030518
 0.00244141
 0.00427246
 0.00457764
 0.00305176
 0.00122070
-0.00061035
-0.00122070
-0.00091553
 0.00000000
 0.00061035
 0.00061035
-0.00061035
-0.00213623
-0.00305176
-0.00305176
-0.00213623
-0.00091553
 0.00000000
 0.00061035
 0.00122070
 0.00152588
 0.00244141
 0.00274658
 0.00213623
 0.00091553
-0.00091553
-0.00244141
-0.00274658
-0.00244141
-0.00122070
-0.00061035
-0.00061035
-0.00152588
-0.00213623
-0.00183105
-0.00091553
 0.00030518
 0.00122070
 0.00122070
 0.00061035
-0.00030518
-0.00091553
-0.00152588
-0.00183105
-0.00213623
-0.00244141
-0.00213623
-0.00122070
 0.00030518
 0.00244141
 0.00457764
 0.00579834
 0.00610352
 0.00488281
 0.00305176
 0.00122070
 0.00030518
 0.00061035
 0.00122070
 0.00183105
 0.00152588
 0.00061035
 0.00030518
 0.00030518
 0.00122070
 0.00213623
 0.00274658
 0.00335693
 0.00396729
 0.00457764
 0.00518799
 0.00488281
 0.00396729
 0.00244141
 0.00091553
-0.00091553
-0.00183105
-0.00183105
-0.00091553
 0.00030518
 0.00091553
 0.00091553
-0.00030518
-0.00122070
-0.00122070
 0.00000000
 0.00152588
 0.00274658
 0.00305176
 0.00244141
 0.00152588
 0.00091553
 0.00061035
 0.00030518
 0.00000000
-0.00061035
-0.00122070
-0.00122070
-0.00091553
 0.00030518
 0.00213623
 0.00305176
 0.00305176
 0.00183105
 0.00000000
-0.00183105
-0.00244141
-0.00244141
-0.00183105
-0.00122070
-0.00122070
-0.00213623
-0.00335693
-0.00427246
-0.00427246
-0.00335693
-0.00213623
-0.00091553
-0.00030518
 0.00000000
-0.00030518
-0.00091553
-0.00183105
-0.00305176
-0.00427246
-0.00518799
-0.00579834
-0.00579834
-0.00488281
-0.00335693
-0.00122070
 0.00000000
 0.00061035
 0.00091553
 0.00091553
 0.00183105
 0.00305176
 0.00427246
 0.00396729
 0.00305176
 0.00152588
 0.00030518
 0.00000000
 0.00000000
 0.00000000
-0.00061035
-0.00091553
-0.00091553
-0.00030518
 0.00061035
 0.00152588
 0.00213623
 0.00244141
 0.00213623
 0.00122070
 0.00000000
-0.00061035
 0.00000000
 0.00152588
 0.00244141
 0.00183105
 0.00030518
-0.00061035
-0.00061035
 0.00000000
 0.00091553
 0.00152588
 0.00213623
 0.00274658
 0.00274658
 0.00183105
 0.00061035
 0.00000000
 0.00000000
-0.00091553
-0.00244141
-0.00366211
-0.01037598
-0.03601074
-0.10009766
-0.21240234
-0.35705566
-0.49377441
-0.57678223
-0.58410645
-0.53253174
-0.46478271
-0.41625977
-0.38574219
-0.33416748
-0.22094727
-0.04486084
 0.14465332
 0.27740479
 0.31433105
 0.27557373
 0.21850586
 0.19134521
 0.20294189
 0.23040771
 0.24963379
 0.25695801
 0.26092529
 0.26367188
 0.25848389
 0.24078369
 0.21972656
 0.20965576
 0.21545410
 0.22521973
 0.22430420
 0.21026611
 0.19287109
 0.18371582
 0.18402100
 0.18646240
 0.18402100
 0.17730713
 0.17028809
 0.16510010
 0.16143799
 0.15686035
 0.15014648
 0.14160156
 0.13336182
 0.12695313
 0.12268066
 0.11901855
 0.11260986
 0.10253906
 0.09094238
 0.08270264
 0.07781982
 0.07324219
 0.06469727
 0.05310059
 0.04272461
 0.03723145
 0.03326416
 0.02624512
 0.01434326
 0.00183105
-0.00579834
-0.00885010
-0.01190186
-0.01831055
-0.02624512
-0.03143311
-0.03143311
-0.02929688
-0.02899170
-0.03204346
-0.03509521
-0.03540039
-0.03387451
-0.03326416
-0.03479004
-0.03814697
-0.04028320
-0.04089355
-0.04150391
-0.04394531
-0.04852295
-0.05279541
-0.05493164
-0.05493164
-0.05523682
-0.05767822
-0.06195068
-0.06591797
-0.06835938
-0.06958008
-0.07171631
-0.07537842
-0.07934570
-0.08209229
-0.08270264
-0.08178711
-0.08117676
-0.08148193
-0.08209229
-0.08148193
-0.07965088
-0.07720947
-0.07537842
-0.07415771
-0.07293701
-0.07171631
-0.07080078
-0.07110596
-0.07202148
-0.07293701
-0.07263184
-0.07171631
-0.07110596
-0.07110596
-0.07232666
-0.07293701
-0.07263184
-0.07049561
-0.06835938
-0.06713867
-0.06744385
-0.06835938
-0.06958008
-0.06988525
-0.07019043
-0.06988525
-0.06988525
-0.06958008
-0.06896973
-0.06805420
-0.06713867
-0.06622314
-0.06469727
-0.06256104
-0.05981445
-0.05737305
-0.05584717
-0.05462646
-0.05340576
-0.05157471
-0.04974365
-0.04791260
-0.04638672
-0.04516602
-0.04364014
-0.04150391
-0.03967285
-0.03814697
-0.03753662
-0.03723145
-0.03631592
-0.03479004
-0.03295898
-0.03143311
-0.03082275
-0.03051758
-0.03021240
-0.03021240
-0.03051758
-0.03082275
-0.03082275
-0.03082275
-0.03021240
-0.02960205
-0.02899170
-0.02807617
-0.02655029
-0.02441406
-0.02258301
-0.02166748
-0.02166748
-0.02288818
-0.02532959
-0.02929688
-0.03448486
-0.04150391
-0.05004883
-0.06011963
-0.07171631
-0.08422852
-0.09704590
-0.10986328
-0.12207031
-0.13336182
-0.14312744
-0.15045166
-0.15472412
-0.15502930
-0.15014648
-0.13946533
-0.12237549
-0.09857178
-0.06713867
-0.02746582
 0.01983643
 0.07415771
 0.13336182
 0.19592285
 0.26062012
 0.32684326
 0.39276123
 0.45745850
 0.51788330
 0.57128906
 0.61584473
 0.64880371
 0.66925049
 0.67565918
 0.66772461
 0.64514160
 0.60791016
 0.55511475
 0.48675537
 0.40405273
 0.30975342
 0.20599365
 0.09368896
-0.02807617
-0.15838623
-0.29418945
-0.43029785
-0.56060791
-0.68206787
-0.79193115
-0.88775635
-0.96710205
-1.02783203
-1.06781006
-1.08612061
-1.08032227
-1.04858398
-0.99029541
-0.90667725
-0.79956055
-0.67108154
-0.52246094
-0.35736084
-0.18066406
 0.00244141
 0.18768311
 0.37261963
 0.55297852
 0.72326660
 0.87707520
 1.00952148
 1.11785889
 1.19903564
 1.24908447
 1.26525879
 1.24755859
 1.19720459
 1.11694336
 1.00708008
 0.86853027
 0.70526123
 0.52490234
 0.33386230
 0.13580322
-0.06835938
-0.27435303
-0.47424316
-0.65765381
-0.81726074
-0.94879150
-1.05163574
-1.12335205
-1.16088867
-1.16333008
-1.13189697
-1.06964111
-0.98052979
-0.86578369
-0.72753906
-0.57006836
-0.40008545
-0.22399902
-0.04760742
 0.12573242
 0.29296875
 0.45074463
 0.59539795
 0.72357178
 0.83374023
 0.92468262
 0.99700928
 1.05010986
 1.08489990
 1.10229492
 1.10351563
 1.09008789
 1.06140137
 1.01898193
 0.96374512
 0.89752197
 0.82092285
 0.73242188
 0.63171387
 0.51910400
 0.39733887
 0.26855469
 0.13305664
-0.01098633
-0.16296387
-0.32012939
-0.47729492
-0.62896729
-0.77148438
-0.90209961
-1.01745605
-1.11450195
-1.19018555
-1.24267578
-1.27166748
-1.27685547
-1.25793457
-1.21520996
-1.15081787
-1.06811523
-0.97167969
-0.86669922
-0.75805664
-0.65063477
-0.54901123
-0.45715332
-0.37841797
-0.31585693
-0.27252197
-0.25177002
-0.25482178
-0.27984619
-0.32104492
-0.36987305
-0.41900635
-0.46295166
-0.49682617
-0.51513672
-0.51086426
-0.47729492
-0.40985107
-0.30700684
-0.16967773
 0.00091553
 0.20294189
 0.43426514
 0.69122314
 0.96618652
 1.25061035
 1.53503418
 1.81182861
 2.07305908
 2.31140137
 2.51922607
 2.68981934
 2.81738281
 2.89703369
 2.92633057
 2.90283203
 2.82623291
 2.69805908
 2.52166748
 2.30010986
 2.03674316
 1.73614502
 1.40686035
 1.05804443
 0.69885254
 0.33447266
-0.03082275
-0.39337158
-0.74554443
-1.07879639
-1.38549805
-1.66015625
-1.89941406
-2.10113525
-2.26196289
-2.38037109
-2.45574951
-2.48992920
-2.48504639
-2.44354248
-2.36816406
-2.26348877
-2.13562012
-1.99218750
-1.83990479
-1.68548584
-1.53503418
-1.39312744
-1.26434326
-1.15081787
-1.05346680
-0.97229004
-0.90484619
-0.84777832
-0.79772949
-0.75164795
-0.70587158
-0.65765381
-0.60180664
-0.53405762
-0.45074463
-0.35034180
-0.23406982
-0.10375977
 0.03875732
 0.19287109
 0.35888672
 0.53466797
 0.71777344
 0.90423584
 1.09039307
 1.27349854
 1.45172119
 1.62292480
 1.78497314
 1.93603516
 2.07489014
 2.19940186
 2.30743408
 2.39807129
 2.47161865
 2.52868652
 2.57019043
 2.59490967
 2.60162354
 2.59002686
 2.55920410
 2.50793457
 2.43408203
 2.33612061
 2.21343994
 2.06695557
 1.89453125
 1.69342041
 1.46240234
 1.20239258
 0.91705322
 0.60791016
 0.27404785
-0.08575439
-0.46783447
-0.86486816
-1.26861572
-1.67327881
-2.07641602
-2.47406006
-2.85949707
-3.22326660
-3.55743408
-3.85528564
-4.11224365
-4.32281494
-4.48272705
-4.58770752
-4.63562012
-4.62585449
-4.55780029
-4.43237305
-4.25109863
-4.01824951
-3.73840332
-3.41644287
-3.05786133
-2.66784668
-2.25250244
-1.81854248
-1.37359619
-0.92468262
-0.47729492
-0.03662109
 0.39245605
 0.80474854
 1.19476318
 1.55822754
 1.88995361
 2.18566895
 2.43988037
 2.64892578
 2.81097412
 2.92663574
 2.99591064
 3.01940918
 2.99835205
 2.93579102
 2.83721924
 2.70874023
 2.55676270
 2.38708496
 2.20642090
 2.02178955
 1.84143066
 1.67205811
 1.51947021
 1.38946533
 1.28540039
 1.21002197
 1.16424561
 1.14868164
 1.16333008
 1.20758057
 1.27868652
 1.37115479
 1.47796631
 1.58996582
 1.69769287
 1.79107666
 1.86004639
 1.89575195
 1.89056396
 1.83654785
 1.72576904
 1.55456543
 1.32354736
 1.03759766
 0.70281982
 0.32318115
-0.09674072
-0.54870605
-1.01959229
-1.49444580
-1.95953369
-2.40478516
-2.82073975
-3.19732666
-3.52630615
-3.80126953
-4.01916504
-4.17816162
-4.27429199
-4.30541992
-4.27062988
-4.17266846
-4.01672363
-3.80706787
-3.54705811
-3.24218750
-2.90008545
-2.52990723
-2.13989258
-1.73797607
-1.33148193
-0.92895508
-0.53924561
-0.16937256
 0.17547607
 0.49133301
 0.77301025
 1.01684570
 1.21978760
 1.38214111
 1.50543213
 1.59057617
 1.63848877
 1.65130615
 1.63269043
 1.58782959
 1.52313232
 1.44561768
 1.36138916
 1.27655029
 1.19781494
 1.13220215
 1.08459473
 1.05987549
 1.05987549
 1.08489990
 1.13281250
 1.20086670
 1.28509521
 1.38153076
 1.48620605
 1.59545898
 1.70471191
 1.80999756
 1.90734863
 1.99310303
 2.06542969
 2.12371826
 2.16796875
 2.19909668
 2.21771240
 2.22412109
 2.21801758
 2.19848633
 2.16613770
 2.12188721
 2.06573486
 1.99829102
 1.91772461
 1.82342529
 1.71600342
 1.59637451
 1.46331787
 1.31286621
 1.14135742
 0.94818115
 0.73455811
 0.50109863
 0.24444580
-0.03967285
-0.35217285
-0.68725586
-1.03698730
-1.39617920
-1.76177979
-2.13104248
-2.49633789
-2.84698486
-3.17291260
-3.46679688
-3.72344971
-3.93890381
-4.10736084
-4.22485352
-4.28985596
-4.30389404
-4.26971436
-4.18945313
-4.06768799
-3.90869141
-3.71734619
-3.49853516
-3.25866699
-3.00506592
-2.74505615
-2.48657227
-2.23419189
-1.99310303
-1.76666260
-1.55792236
-1.36901855
-1.19934082
-1.04766846
-0.91186523
-0.78826904
-0.67138672
-0.55419922
-0.42968750
-0.29174805
-0.13458252
 0.04913330
 0.26641846
 0.52185059
 0.81634521
 1.14776611
 1.51306152
 1.90795898
 2.32696533
 2.76062012
 3.19671631
 3.62243652
 4.02557373
 4.39544678
 4.71984863
 4.98779297
 5.18890381
 5.31677246
 5.36865234
 5.34271240
 5.23834229
 5.05462646
 4.79461670
 4.46563721
 4.07714844
 3.63891602
 3.15826416
 2.64404297
 2.10876465
 1.56707764
 1.03363037
 0.51910400
 0.03234863
-0.41809082
-0.82183838
-1.16882324
-1.45385742
-1.67663574
-1.83929443
-1.94305420
-1.98913574
-1.98211670
-1.93115234
-1.84814453
-1.74438477
-1.62902832
-1.51000977
-1.39617920
-1.29669189
-1.21978760
-1.17126465
-1.15417480
-1.17004395
-1.22100830
-1.30737305
-1.42883301
-1.58355713
-1.76757813
-1.97570801
-2.20123291
-2.43591309
-2.67120361
-2.89886475
-3.11065674
-3.29895020
-3.45550537
-3.57238770
-3.64349365
-3.66424561
-3.63128662
-3.54400635
-3.40240479
-3.20953369
-2.96905518
-2.68676758
-2.36907959
-2.02270508
-1.65466309
-1.27380371
-0.88867188
-0.50506592
-0.12817383
 0.23864746
 0.59143066
 0.92498779
 1.23535156
 1.52038574
 1.78100586
 2.01873779
 2.23449707
 2.42980957
 2.60498047
 2.76275635
 2.90557861
 3.03527832
 3.15368652
 3.26171875
 3.35998535
 3.44940186
 3.52905273
 3.59771729
 3.65386963
 3.69415283
 3.71582031
 3.71643066
 3.69354248
 3.64562988
 3.57055664
 3.46618652
 3.33282471
 3.17138672
 2.98522949
 2.77587891
 2.54638672
 2.29919434
 2.03857422
 1.76940918
 1.49597168
 1.22131348
 0.95001221
 0.68634033
 0.43365479
 0.19226074
-0.03875732
-0.26062012
-0.47149658
-0.66894531
-0.85235596
-1.02355957
-1.18713379
-1.34552002
-1.49963379
-1.65069580
-1.80114746
-1.95312500
-2.10876465
-2.26745605
-2.42858887
-2.59185791
-2.75604248
-2.91961670
-3.07800293
-3.22723389
-3.36486816
-3.48815918
-3.59344482
-3.67553711
-3.73016357
-3.75366211
-3.74359131
-3.69842529
-3.61633301
-3.49670410
-3.34075928
-3.15093994
-2.93182373
-2.68646240
-2.41821289
-2.13226318
-1.83380127
-1.52893066
-1.22344971
-0.92193604
-0.62805176
-0.34545898
-0.07781982
 0.17303467
 0.40679932
 0.62347412
 0.82275391
 1.00463867
 1.16943359
 1.31896973
 1.45721436
 1.58721924
 1.71051025
 1.82891846
 1.94427490
 2.05871582
 2.17559814
 2.29583740
 2.42095947
 2.55035400
 2.68463135
 2.82135010
 2.95715332
 3.08746338
 3.20831299
 3.31512451
 3.40362549
 3.46801758
 3.50311279
 3.50524902
 3.47137451
 3.39935303
 3.28613281
 3.13079834
 2.93518066
 2.70263672
 2.43591309
 2.13653564
 1.80694580
 1.45355225
 1.08551025
 0.70953369
 0.32897949
-0.05462646
-0.43579102
-0.80352783
-1.14593506
-1.45507813
-1.72698975
-1.96014404
-2.15057373
-2.29339600
-2.38677979
-2.43286133
-2.43621826
-2.40142822
-2.33367920
-2.23937988
-2.12768555
-2.00775146
-1.88720703
-1.77215576
-1.66839600
-1.58172607
-1.51763916
-1.47918701
-1.46636963
-1.47796631
-1.51153564
-1.56433105
-1.63116455
-1.70776367
-1.78894043
-1.87072754
-1.94854736
-2.01568604
-2.06573486
-2.09289551
-2.09381104
-2.06634521
-2.00897217
-1.92047119
-1.80114746
-1.65252686
-1.47766113
-1.27929688
-1.06109619
-0.82702637
-0.58258057
-0.33325195
-0.08544922
 0.15716553
 0.39184570
 0.61553955
 0.82550049
 1.01989746
 1.19781494
 1.36047363
 1.50970459
 1.64703369
 1.77337646
 1.88964844
 1.99737549
 2.09899902
 2.19543457
 2.28729248
 2.37457275
 2.45697021
 2.53479004
 2.60894775
 2.67944336
 2.74475098
 2.80334473
 2.85400391
 2.89398193
 2.92144775
 2.93304443
 2.92663574
 2.89947510
 2.84729004
 2.76611328
 2.65228271
 2.50488281
 2.32238770
 2.10449219
 1.84967041
 1.56066895
 1.24359131
 0.90606689
 0.55419922
 0.19195557
-0.17669678
-0.54351807
-0.89752197
-1.22863770
-1.53106689
-1.80236816
-2.04010010
-2.23968506
-2.39685059
-2.50976563
-2.58026123
-2.61077881
-2.60406494
-2.56164551
-2.48687744
-2.38433838
-2.25952148
-2.11791992
-1.96624756
-1.81091309
-1.65924072
-1.51763916
-1.39129639
-1.28479004
-1.20269775
-1.14776611
-1.12121582
-1.12152100
-1.14593506
-1.19018555
-1.24877930
-1.31561279
-1.38275146
-1.44317627
-1.49017334
-1.51672363
-1.51733398
-1.48620605
-1.42028809
-1.31835938
-1.18072510
-1.00982666
-0.80718994
-0.57708740
-0.32409668
-0.05371094
 0.22827148
 0.51513672
 0.80139160
 1.07940674
 1.34307861
 1.58599854
 1.80145264
 1.98394775
 2.12860107
 2.23114014
 2.28942871
 2.30316162
 2.27447510
 2.20611572
 2.10144043
 1.96594238
 1.80480957
 1.62689209
 1.44073486
 1.25518799
 1.07818604
 0.91522217
 0.77117920
 0.65002441
 0.55480957
 0.48736572
 0.44677734
 0.43182373
 0.44036865
 0.46936035
 0.51513672
 0.57312012
 0.63995361
 0.71166992
 0.78460693
 0.85266113
 0.91033936
 0.95214844
 0.97412109
 0.97167969
 0.94024658
 0.87493896
 0.77484131
 0.64147949
 0.47760010
 0.28259277
 0.05523682
-0.20233154
-0.48217773
-0.77270508
-1.06414795
-1.35101318
-1.62780762
-1.88812256
-2.12310791
-2.32482910
-2.48992920
-2.61688232
-2.70416260
-2.74963379
-2.75115967
-2.70874023
-2.62542725
-2.50366211
-2.34649658
-2.15698242
-1.94091797
-1.70593262
-1.45935059
-1.20697021
-0.95520020
-0.71075439
-0.48126221
-0.27404785
-0.09429932
 0.05371094
 0.16754150
 0.24505615
 0.28778076
 0.29815674
 0.28106689
 0.24017334
 0.17974854
 0.10559082
 0.02410889
-0.05615234
-0.12847900
-0.18676758
-0.22674561
-0.24291992
-0.23101807
-0.18646240
-0.10620117
 0.01068115
 0.16326904
 0.34881592
 0.56457520
 0.80627441
 1.06811523
 1.34399414
 1.62567139
 1.90368652
 2.16888428
 2.41210938
 2.62481689
 2.79907227
 2.92907715
 3.00872803
 3.03405762
 3.00140381
 2.91137695
 2.76580811
 2.56988525
 2.32788086
 2.04406738
 1.72485352
 1.37878418
 1.01806641
 0.65399170
 0.29541016
-0.05157471
-0.38024902
-0.68145752
-0.94482422
-1.16302490
-1.33148193
-1.44897461
-1.51458740
-1.52862549
-1.49230957
-1.41052246
-1.28936768
-1.13647461
-0.95825195
-0.76293945
-0.56030273
-0.36132813
-0.17578125
-0.01281738
 0.12054443
 0.21759033
 0.27313232
 0.28594971
 0.25573730
 0.18157959
 0.06256104
-0.10162354
-0.30609131
-0.54229736
-0.79956055
-1.06903076
-1.34338379
-1.61590576
-1.87622070
-2.11395264
-2.31903076
-2.48443604
-2.60406494
-2.67211914
-2.68371582
-2.63366699
-2.52197266
-2.34954834
-2.11975098
-1.83837891
-1.51275635
-1.15356445
-0.77087402
-0.37506104
 0.02532959
 0.42114258
 0.80169678
 1.15600586
 1.47399902
 1.74957275
 1.97784424
 2.15545654
 2.27935791
 2.34863281
 2.36389160
 2.32849121
 2.24639893
 2.12280273
 1.96380615
 1.77825928
 1.57470703
 1.36291504
 1.15142822
 0.94757080
 0.75897217
 0.59387207
 0.46020508
 0.36346436
 0.30609131
 0.28747559
 0.30517578
 0.35675049
 0.43823242
 0.54321289
 0.66345215
 0.79040527
 0.91613770
 1.03363037
 1.13464355
 1.21185303
 1.25885010
 1.27166748
 1.24755859
 1.18499756
 1.08154297
 0.93963623
 0.76324463
 0.55816650
 0.32806396
 0.07354736
-0.20202637
-0.49163818
-0.78277588
-1.06475830
-1.32965088
-1.57226563
-1.78802490
-1.97052002
-2.11303711
-2.21191406
-2.26562500
-2.27386475
-2.23632813
-2.15332031
-2.02911377
-1.86950684
-1.68304443
-1.47613525
-1.25488281
-1.02600098
-0.79803467
-0.58105469
-0.38299561
-0.21026611
-0.06805420
 0.04028320
 0.11138916
 0.14404297
 0.13916016
 0.09857178
 0.02410889
-0.08178711
-0.21362305
-0.36285400
-0.51879883
-0.67169189
-0.81359863
-0.93841553
-1.03973389
-1.11083984
-1.14471436
-1.13800049
-1.08825684
-0.99456787
-0.85693359
-0.67687988
-0.45959473
-0.21179199
 0.05828857
 0.34362793
 0.63568115
 0.92529297
 1.20239258
 1.45874023
 1.68670654
 1.88049316
 2.03430176
 2.14233398
 2.20184326
 2.21191406
 2.17437744
 2.09259033
 1.96960449
 1.81091309
 1.62200928
 1.40838623
 1.17767334
 0.93750000
 0.69793701
 0.46844482
 0.25543213
 0.06286621
-0.10772705
-0.25238037
-0.36499023
-0.44006348
-0.47424316
-0.46905518
-0.42785645
-0.35644531
-0.26000977
-0.14343262
-0.01281738
 0.12664795
 0.26947021
 0.41076660
 0.54382324
 0.66253662
 0.76110840
 0.83526611
 0.88348389
 0.90393066
 0.89477539
 0.85327148
 0.77758789
 0.67047119
 0.53497314
 0.37384033
 0.18737793
-0.02624512
-0.26519775
-0.52307129
-0.79101563
-1.06018066
-1.32415771
-1.57775879
-1.81549072
-2.03094482
-2.21679688
-2.36785889
-2.47955322
-2.54852295
-2.57110596
-2.54608154
-2.47314453
-2.35351563
-2.19024658
-1.98669434
-1.74560547
-1.47186279
-1.17065430
-0.85021973
-0.51910400
-0.18585205
 0.14221191
 0.46020508
 0.76080322
 1.03576660
 1.27624512
 1.47491455
 1.62780762
 1.73339844
 1.79016113
 1.79718018
 1.75506592
 1.66839600
 1.54296875
 1.38336182
 1.19354248
 0.97991943
 0.75347900
 0.52520752
 0.30303955
 0.09002686
-0.11260986
-0.29876709
-0.45806885
-0.58105469
-0.66284180
-0.70434570
-0.70587158
-0.66589355
-0.58380127
-0.46020508
-0.29998779
-0.10772705
 0.11199951
 0.35430908
 0.61248779
 0.87738037
 1.13983154
 1.39221191
 1.62750244
 1.83837891
 2.01690674
 2.15698242
 2.25341797
 2.30346680
 2.30499268
 2.25708008
 2.16033936
 2.01568604
 1.82495117
 1.59118652
 1.32049561
 1.02203369
 0.70526123
 0.37628174
 0.03814697
-0.30426025
-0.64208984
-0.96343994
-1.25732422
-1.51702881
-1.73919678
-1.92077637
-2.05780029
-2.14721680
-2.18994141
-2.18750000
-2.14355469
-2.06115723
-1.94519043
-1.80206299
-1.63970947
-1.46606445
-1.28753662
-1.11053467
-0.94207764
-0.78887939
-0.65612793
-0.54779053
-0.46691895
-0.41473389
-0.39093018
-0.39428711
-0.42205811
-0.47149658
-0.53924561
-0.62103271
-0.70983887
-0.79833984
-0.88012695
-0.94940186
-1.00219727
-1.03485107
-1.04309082
-1.02386475
-0.97442627
-0.89294434
-0.77911377
-0.63446045
-0.46264648
-0.26733398
-0.05187988
 0.18035889
 0.42602539
 0.67993164
 0.93566895
 1.18621826
 1.42608643
 1.64947510
 1.85089111
 2.02575684
 2.16979980
 2.27935791
 2.35137939
 2.38342285
 2.37548828
 2.32849121
 2.24426270
 2.12554932
 1.97540283
 1.79870605
 1.60156250
 1.39007568
 1.16882324
 0.94299316
 0.71899414
 0.50415039
 0.30334473
 0.11932373
-0.04913330
-0.20019531
-0.33050537
-0.43518066
-0.51147461
-0.56182861
-0.59082031
-0.60241699
-0.59783936
-0.57800293
-0.54626465
-0.50720215
-0.46661377
-0.42877197
-0.39642334
-0.37231445
-0.35919189
-0.35949707
-0.37475586
-0.40618896
-0.45349121
-0.51605225
-0.59234619
-0.67962646
-0.77423096
-0.87402344
-0.97656250
-1.07940674
-1.17980957
-1.27410889
-1.35833740
-1.42852783
-1.48284912
-1.51947021
-1.53717041
-1.53503418
-1.51214600
-1.46728516
-1.40014648
-1.31134033
-1.20300293
-1.07727051
-0.93658447
-0.78338623
-0.61950684
-0.44769287
-0.27130127
-0.09521484
 0.07690430
 0.24230957
 0.40039063
 0.54931641
 0.68695068
 0.80963135
 0.91522217
 1.00189209
 1.06933594
 1.11633301
 1.14288330
 1.14868164
 1.13525391
 1.10412598
 1.05743408
 0.99731445
 0.92620850
 0.84747314
 0.76416016
 0.67962646
 0.59692383
 0.51940918
 0.45013428
 0.39245605
 0.34912109
 0.32257080
 0.31372070
 0.32348633
 0.35217285
 0.39855957
 0.46142578
 0.53924561
 0.62896729
 0.72692871
 0.82733154
 0.92529297
 1.01654053
 1.09619141
 1.15936279
 1.20056152
 1.21612549
 1.20361328
 1.16149902
 1.08795166
 0.98083496
 0.84228516
 0.67749023
 0.49316406
 0.29266357
 0.07659912
-0.15350342
-0.39184570
-0.62805176
-0.85144043
-1.05468750
-1.23535156
-1.39007568
-1.51550293
-1.60736084
-1.66473389
-1.68823242
-1.67907715
-1.63909912
-1.56951904
-1.47399902
-1.35772705
-1.22589111
-1.08367920
-0.93444824
-0.78216553
-0.63201904
-0.48858643
-0.35644531
-0.23895264
-0.13977051
-0.06011963
-0.00152588
 0.03753662
 0.05706787
 0.05828857
 0.04211426
 0.01190186
-0.02807617
-0.07263184
-0.11749268
-0.15899658
-0.19378662
-0.21881104
-0.23162842
-0.22979736
-0.21270752
-0.17974854
-0.13153076
-0.06927490
 0.00518799
 0.08941650
 0.18157959
 0.27862549
 0.37780762
 0.47607422
 0.56884766
 0.65277100
 0.72509766
 0.78338623
 0.82672119
 0.85388184
 0.86395264
 0.85632324
 0.83160400
 0.79132080
 0.73760986
 0.67352295
 0.60272217
 0.52825928
 0.45349121
 0.38238525
 0.31799316
 0.26275635
 0.21789551
 0.18341064
 0.15930176
 0.14617920
 0.14343262
 0.15014648
 0.16510010
 0.18646240
 0.21392822
 0.24658203
 0.28289795
 0.32012939
 0.35461426
 0.38452148
 0.40802002
 0.42297363
 0.42816162
 0.42083740
 0.39916992
 0.36193848
 0.30944824
 0.24169922
 0.15899658
 0.06195068
-0.04821777
-0.16967773
-0.29876709
-0.42968750
-0.55755615
-0.67779541
-0.78887939
-0.88989258
-0.97930908
-1.05468750
-1.11297607
-1.15173340
-1.17156982
-1.17370605
-1.15905762
-1.12792969
-1.08184814
-1.02294922
-0.95397949
-0.87677002
-0.79345703
-0.70648193
-0.61981201
-0.53649902
-0.45806885
-0.38452148
-0.31768799
-0.25939941
-0.21270752
-0.17791748
-0.15350342
-0.13671875
-0.12634277
-0.12023926
-0.11810303
-0.11779785
-0.11810303
-0.11779785
-0.11688232
-0.11413574
-0.10803223
-0.09735107
-0.08087158
-0.05828857
-0.02960205
 0.00610352
 0.04882813
 0.09796143
 0.15350342
 0.21575928
 0.28503418
 0.36254883
 0.44708252
 0.53802490
 0.63293457
 0.72937012
 0.82519531
 0.91766357
 1.00433350
 1.08337402
 1.15234375
 1.21032715
 1.25518799
 1.28479004
 1.29730225
 1.29058838
 1.26373291
 1.21673584
 1.15081787
 1.06658936
 0.96527100
 0.84838867
 0.71868896
 0.58074951
 0.43914795
 0.29815674
 0.16174316
 0.03204346
-0.08941650
-0.20050049
-0.29815674
-0.37750244
-0.43518066
-0.46905518
-0.48095703
-0.47363281
-0.44982910
-0.41137695
-0.36041260
-0.30090332
-0.23803711
-0.17608643
-0.11779785
-0.06561279
-0.02197266
 0.00885010
 0.02319336
 0.01922607
-0.00396729
-0.04608154
-0.10772705
-0.19012451
-0.29235840
-0.41107178
-0.54107666
-0.67810059
-0.81878662
-0.95977783
-1.09680176
-1.22467041
-1.33697510
-1.42913818
-1.49627686
-1.53533936
-1.54388428
-1.52008057
-1.46240234
-1.37115479
-1.24725342
-1.09222412
-0.91003418
-0.70495605
-0.48217773
-0.24627686
-0.00335693
 0.24108887
 0.48095703
 0.70831299
 0.91644287
 1.09802246
 1.24816895
 1.36383057
 1.44256592
 1.48315430
 1.48345947
 1.44439697
 1.36810303
 1.25823975
 1.12030029
 0.95977783
 0.78521729
 0.60546875
 0.42999268
 0.26702881
 0.12176514
-0.00061035
-0.09460449
-0.15441895
-0.17486572
-0.15472412
-0.09613037
-0.00183105
 0.12573242
 0.28350830
 0.46569824
 0.66314697
 0.86456299
 1.05987549
 1.24053955
 1.39862061
 1.52496338
 1.61224365
 1.65496826
 1.64916992
 1.59179688
 1.47949219
 1.31134033
 1.09130859
 0.82611084
 0.52337646
 0.18829346
-0.17272949
-0.55114746
-0.93322754
-1.30371094
-1.64947510
-1.96075439
-2.23114014
-2.45208740
-2.61596680
-2.71697998
-2.75268555
-2.72277832
-2.62817383
-2.47161865
-2.25860596
-1.99737549
-1.69708252
-1.36779785
-1.01928711
-0.66192627
-0.30761719
 0.03326416
 0.35064697
 0.63690186
 0.88287354
 1.08062744
 1.22253418
 1.30706787
 1.33483887
 1.30767822
 1.22741699
 1.09710693
 0.92407227
 0.71960449
 0.49499512
 0.25756836
 0.01220703
-0.23437500
-0.47027588
-0.68115234
-0.85510254
-0.98571777
-1.07116699
-1.11114502
-1.10473633
-1.05133057
-0.95336914
-0.81420898
-0.64025879
-0.43914795
-0.21911621
 0.01251221
 0.24871826
 0.48309326
 0.70770264
 0.91308594
 1.09069824
 1.23474121
 1.34124756
 1.40808105
 1.43341064
 1.41662598
 1.35986328
 1.26678467
 1.14013672
 0.98358154
 0.80291748
 0.60729980
 0.40740967
 0.21118164
 0.02197266
-0.15716553
-0.32073975
-0.45867920
-0.56213379
-0.62713623
-0.65582275
-0.65124512
-0.61523438
-0.54901123
-0.45440674
-0.33660889
-0.20172119
-0.05706787
 0.09155273
 0.23834229
 0.37750244
 0.50323486
 0.61065674
 0.69519043
 0.75439453
 0.78552246
 0.78613281
 0.75408936
 0.68908691
 0.59356689
 0.47241211
 0.33081055
 0.17181396
-0.00335693
-0.19287109
-0.39001465
-0.58593750
-0.77117920
-0.94024658
-1.09100342
-1.22100830
-1.32781982
-1.40808105
-1.45965576
-1.48223877
-1.47644043
-1.44165039
-1.37878418
-1.28906250
-1.17675781
-1.04583740
-0.89935303
-0.73944092
-0.56854248
-0.39001465
-0.20935059
-0.03112793
 0.14099121
 0.30456543
 0.45745850
 0.59722900
 0.72113037
 0.82702637
 0.91339111
 0.98144531
 1.03149414
 1.06475830
 1.08215332
 1.08367920
 1.07025146
 1.04309082
 1.00402832
 0.95550537
 0.89965820
 0.83770752
 0.77148438
 0.70251465
 0.63262939
 0.56243896
 0.49377441
 0.42877197
 0.36956787
 0.31799316
 0.27526855
 0.24047852
 0.21270752
 0.19226074
 0.17974854
 0.17669678
 0.18157959
 0.19256592
 0.20721436
 0.22369385
 0.24078369
 0.25756836
 0.27130127
 0.28045654
 0.28289795
 0.27770996
 0.26214600
 0.23345947
 0.19042969
 0.13366699
 0.06561279
-0.01251221
-0.10040283
-0.19866943
-0.30548096
-0.41595459
-0.52520752
-0.62927246
-0.72540283
-0.81237793
-0.88775635
-0.94879150
-0.99243164
-1.01715088
-1.02294922
-1.01135254
-0.98419189
-0.94329834
-0.88958740
-0.82458496
-0.75042725
-0.66986084
-0.58715820
-0.50537109
-0.42633057
-0.35217285
-0.28472900
-0.22613525
-0.17791748
-0.14007568
-0.11047363
-0.08819580
-0.07232666
-0.06195068
-0.05554199
-0.04974365
-0.04241943
-0.03356934
-0.02258301
-0.00915527
 0.00823975
 0.03173828
 0.06286621
 0.10131836
 0.14648438
 0.19683838
 0.25207520
 0.31097412
 0.37414551
 0.44036865
 0.50933838
 0.57861328
 0.64605713
 0.70953369
 0.76782227
 0.81970215
 0.86395264
 0.89996338
 0.92651367
 0.94329834
 0.94940186
 0.94512939
 0.92956543
 0.90301514
 0.86608887
 0.81878662
 0.76141357
 0.69335938
 0.61584473
 0.52978516
 0.43731689
 0.34057617
 0.23986816
 0.13549805
 0.02685547
-0.08636475
-0.20233154
-0.31921387
-0.43365479
-0.54382324
-0.64819336
-0.74737549
-0.84045410
-0.92651367
-1.00280762
-1.06719971
-1.11999512
-1.16149902
-1.19201660
-1.21093750
-1.21612549
-1.20666504
-1.18286133
-1.14471436
-1.09222412
-1.02661133
-0.94879150
-0.86029053
-0.76324463
-0.65826416
-0.54687500
-0.43121338
-0.31555176
-0.20507813
-0.10314941
-0.01159668
 0.06805420
 0.13488770
 0.18646240
 0.22155762
 0.23956299
 0.24200439
 0.23132324
 0.20935059
 0.17822266
 0.14068604
 0.10040283
 0.06072998
 0.02471924
-0.00366211
-0.02075195
-0.02258301
-0.00640869
 0.02868652
 0.08239746
 0.15502930
 0.24719238
 0.35888672
 0.48889160
 0.63262939
 0.78491211
 0.94055176
 1.09313965
 1.23687744
 1.36596680
 1.47552490
 1.56097412
 1.61773682
 1.64031982
 1.62567139
 1.57287598
 1.48345947
 1.36016846
 1.20452881
 1.01959229
 0.81085205
 0.58563232
 0.35095215
 0.11077881
-0.13092041
-0.36834717
-0.59173584
-0.79162598
-0.96099854
-1.09771729
-1.19964600
-1.26495361
-1.29119873
-1.27777100
-1.22772217
-1.14624023
-1.03759766
-0.90637207
-0.75744629
-0.59783936
-0.43548584
-0.27832031
-0.13336182
-0.00640869
 0.09857178
 0.17791748
 0.23010254
 0.25299072
 0.24597168
 0.21026611
 0.14801025
 0.06225586
-0.04455566
-0.16906738
-0.30639648
-0.45013428
-0.59143066
-0.72387695
-0.84259033
-0.94329834
-1.02111816
-1.07086182
-1.08917236
-1.07513428
-1.02874756
-0.94940186
-0.83648682
-0.69122314
-0.51696777
-0.32012939
-0.10742188
 0.11505127
 0.34271240
 0.56976318
 0.79071045
 0.99761963
 1.18347168
 1.34185791
 1.46850586
 1.56036377
 1.61621094
 1.63360596
 1.61285400
 1.55395508
 1.45965576
 1.33239746
 1.17553711
 0.99365234
 0.79376221
 0.58471680
 0.37353516
 0.16479492
-0.03967285
-0.23590088
-0.41534424
-0.56945801
-0.69183350
-0.78033447
-0.83557129
-0.85876465
-0.84930420
-0.80780029
-0.73638916
-0.63934326
-0.52154541
-0.38879395
-0.24688721
-0.10192871
 0.04089355
 0.17700195
 0.30303955
 0.41381836
 0.50476074
 0.57098389
 0.60943604
 0.61828613
 0.59722900
 0.54656982
 0.46966553
 0.36956787
 0.25024414
 0.11199951
-0.04425049
-0.21484375
-0.39184570
-0.56610107
-0.73059082
-0.88104248
-1.01470947
-1.12884521
-1.21948242
-1.28356934
-1.31958008
-1.32629395
-1.30371094
-1.25244141
-1.17309570
-1.06842041
-0.93933105
-0.78796387
-0.61706543
-0.43212891
-0.23925781
-0.04394531
 0.15045166
 0.34057617
 0.52215576
 0.68908691
 0.83435059
 0.95367432
 1.04370117
 1.10260010
 1.12823486
 1.12030029
 1.08001709
 1.01013184
 0.91186523
 0.78796387
 0.64422607
 0.48797607
 0.32775879
 0.16784668
 0.00885010
-0.14770508
-0.29602051
-0.42755127
-0.53466797
-0.61462402
-0.66680908
-0.69213867
-0.69030762
-0.66101074
-0.60485840
-0.52429199
-0.42297363
-0.30395508
-0.17211914
-0.03265381
 0.10864258
 0.24749756
 0.38085938
 0.50445557
 0.61309814
 0.70098877
 0.76446533
 0.80139160
 0.81146240
 0.79498291
 0.75256348
 0.68542480
 0.59631348
 0.49011230
 0.37109375
 0.24414063
 0.11169434
-0.02349854
-0.15777588
-0.28625488
-0.40374756
-0.50476074
-0.58532715
-0.64300537
-0.67596436
-0.68389893
-0.66619873
-0.62286377
-0.55541992
-0.46600342
-0.35797119
-0.23590088
-0.10559082
 0.02746582
 0.15838623
 0.28106689
 0.38970947
 0.47821045
 0.54290771
 0.58074951
 0.58959961
 0.56793213
 0.51513672
 0.43365479
 0.32745361
 0.20080566
 0.05645752
-0.10437012
-0.27709961
-0.45288086
-0.62103271
-0.77331543
-0.90423584
-1.01013184
-1.08673096
-1.12915039
-1.13342285
-1.09832764
-1.02264404
-0.90606689
-0.74981689
-0.55786133
-0.33691406
-0.09582520
 0.15869141
 0.42114258
 0.68389893
 0.93688965
 1.16851807
 1.37054443
 1.53778076
 1.66473389
 1.74591064
 1.77703857
 1.75720215
 1.68914795
 1.57714844
 1.42242432
 1.22711182
 0.99822998
 0.74707031
 0.48522949
 0.21942139
-0.04699707
-0.30944824
-0.55786133
-0.77911377
-0.96282959
-1.10473633
-1.20361328
-1.25793457
-1.26586914
-1.22741699
-1.14532471
-1.02478027
-0.87097168
-0.68847656
-0.48492432
-0.26885986
-0.04974365
 0.16479492
 0.36743164
 0.55023193
 0.70373535
 0.82031250
 0.89630127
 0.93048096
 0.92132568
 0.86730957
 0.76965332
 0.63293457
 0.46508789
 0.27191162
 0.05706787
-0.17761230
-0.42388916
-0.66955566
-0.90057373
-1.10748291
-1.28509521
-1.43096924
-1.53991699
-1.60583496
-1.62506104
-1.59637451
-1.52191162
-1.40350342
-1.24450684
-1.04888916
-0.82305908
-0.57617188
-0.31707764
-0.05371094
 0.20568848
 0.45318604
 0.67962646
 0.87677002
 1.03759766
 1.15783691
 1.23443604
 1.26739502
 1.25762939
 1.20727539
 1.11816406
 0.99365234
 0.83953857
 0.66558838
 0.48217773
 0.29724121
 0.11596680
-0.05889893
-0.22186279
-0.36346436
-0.47454834
-0.54962158
-0.58654785
-0.58563232
-0.54809570
-0.47454834
-0.36804199
-0.23437500
-0.08056641
 0.08605957
 0.25848389
 0.42999268
 0.59295654
 0.74005127
 0.86303711
 0.95642090
 1.01562500
 1.03820801
 1.02264404
 0.96832275
 0.87585449
 0.74829102
 0.59265137
 0.41625977
 0.22399902
 0.01892090
-0.19592285
-0.41351318
-0.62377930
-0.81573486
-0.98327637
-1.12365723
-1.23504639
-1.31408691
-1.35772705
-1.36444092
-1.33544922
-1.27319336
-1.18041992
-1.06109619
-0.92010498
-0.76416016
-0.59875488
-0.42846680
-0.25939941
-0.09826660
 0.04760742
 0.17303467
 0.27496338
 0.35186768
 0.40191650
 0.42327881
 0.41595459
 0.38360596
 0.32989502
 0.25848389
 0.17333984
 0.07843018
-0.02075195
-0.11840820
-0.20965576
-0.29022217
-0.35491943
-0.39794922
-0.41320801
-0.39886475
-0.35552979
-0.28564453
-0.19317627
-0.08117676
 0.04760742
 0.18920898
 0.34057617
 0.49652100
 0.65063477
 0.79620361
 0.92651367
 1.03607178
 1.12213135
 1.18194580
 1.21276855
 1.21368408
 1.18408203
 1.12640381
 1.04370117
 0.93902588
 0.81481934
 0.67565918
 0.52734375
 0.37658691
 0.22827148
 0.08575439
-0.04821777
-0.17059326
-0.27618408
-0.35949707
-0.41748047
-0.44921875
-0.45593262
-0.43823242
-0.39886475
-0.34118652
-0.27008057
-0.19073486
-0.10742188
-0.02380371
 0.05554199
 0.12542725
 0.18096924
 0.21881104
 0.23651123
 0.23254395
 0.20690918
 0.16021729
 0.09460449
 0.01190186
-0.08575439
-0.19744873
-0.31921387
-0.44525146
-0.56884766
-0.68389893
-0.78613281
-0.87341309
-0.94268799
-0.99090576
-1.01470947
-1.01257324
-0.98419189
-0.93017578
-0.85235596
-0.75286865
-0.63415527
-0.49987793
-0.35400391
-0.20202637
-0.04974365
 0.09765625
 0.23620605
 0.36254883
 0.47332764
 0.56427002
 0.63262939
 0.67718506
 0.69793701
 0.69519043
 0.66802979
 0.61737061
 0.54718018
 0.46234131
 0.36804199
 0.26702881
 0.16174316
 0.05523682
-0.04730225
-0.14099121
-0.22277832
-0.29144287
-0.34484863
-0.37933350
-0.39093018
-0.37902832
-0.34484863
-0.29174805
-0.22308350
-0.14007568
-0.04455566
 0.05950928
 0.16845703
 0.27770996
 0.38391113
 0.48400879
 0.57495117
 0.65246582
 0.71289063
 0.75317383
 0.77331543
 0.77270508
 0.75164795
 0.71014404
 0.64788818
 0.56732178
 0.47210693
 0.36682129
 0.25543213
 0.14007568
 0.02258301
-0.09582520
-0.21179199
-0.32196045
-0.42175293
-0.50811768
-0.57830811
-0.63110352
-0.66711426
-0.68634033
-0.68969727
-0.67779541
-0.65185547
-0.61431885
-0.56823730
-0.51696777
-0.46264648
-0.40679932
-0.35125732
-0.29846191
-0.25177002
-0.21423340
-0.18798828
-0.17333984
-0.17028809
-0.17669678
-0.19134521
-0.21392822
-0.24383545
-0.28015137
-0.31982422
-0.35766602
-0.39001465
-0.41412354
-0.42846680
-0.43060303
-0.41778564
-0.38818359
-0.34149170
-0.27923584
-0.20294189
-0.11322021
-0.01098633
 0.10192871
 0.22247314
 0.34759521
 0.47454834
 0.59967041
 0.71899414
 0.82763672
 0.92163086
 0.99884033
 1.05651855
 1.09130859
 1.10107422
 1.08398438
 1.04156494
 0.97595215
 0.88775635
 0.77758789
 0.64819336
 0.50537109
 0.35491943
 0.20172119
 0.04730225
-0.10681152
-0.25512695
-0.39031982
-0.50537109
-0.59600830
-0.66131592
-0.70129395
-0.71533203
-0.70281982
-0.66467285
-0.60180664
-0.51635742
-0.40985107
-0.28656006
-0.15228271
-0.01434326
 0.12298584
 0.25543213
 0.38055420
 0.49255371
 0.58502197
 0.65277100
 0.69274902
 0.70312500
 0.68267822
 0.63079834
 0.54870605
 0.44097900
 0.31219482
 0.16479492
 0.00030518
-0.17883301
-0.36529541
-0.54779053
-0.71716309
-0.86669922
-0.99426270
-1.09710693
-1.17065430
-1.21002197
-1.21246338
-1.17797852
-1.10778809
-1.00250244
-0.86303711
-0.69335938
-0.49987793
-0.28961182
-0.06835938
 0.15991211
 0.38970947
 0.61248779
 0.81939697
 1.00372314
 1.15997314
 1.28448486
 1.37207031
 1.41754150
 1.41967773
 1.37908936
 1.29821777
 1.17828369
 1.02172852
 0.83435059
 0.62469482
 0.39978027
 0.16265869
-0.08422852
-0.33447266
-0.57708740
-0.79925537
-0.99182129
-1.15234375
-1.27777100
-1.36444092
-1.40716553
-1.40319824
-1.35314941
-1.26007080
-1.12579346
-0.95397949
-0.74920654
-0.51910400
-0.27221680
-0.01464844
 0.24658203
 0.50292969
 0.74310303
 0.95794678
 1.13983154
 1.28387451
 1.38519287
 1.44012451
 1.44683838
 1.40533447
 1.31622314
 1.18103027
 1.00341797
 0.79071045
 0.55236816
 0.29571533
 0.02471924
-0.25634766
-0.53894043
-0.80932617
-1.05407715
-1.26464844
-1.43737793
-1.56951904
-1.65649414
-1.69342041
-1.67755127
-1.61071777
-1.49688721
-1.34033203
-1.14501953
-0.91827393
-0.66864014
-0.40649414
-0.14099121
 0.12084961
 0.37078857
 0.60058594
 0.80230713
 0.96832275
 1.09344482
 1.17462158
 1.21154785
 1.20422363
 1.15295410
 1.05926514
 0.92590332
 0.76110840
 0.57464600
 0.37475586
 0.16693115
-0.04608154
-0.25970459
-0.46417236
-0.64758301
-0.79833984
-0.91094971
-0.98358154
-1.01623535
-1.00738525
-0.95550537
-0.86029053
-0.72540283
-0.55664063
-0.36102295
-0.14465332
 0.08544922
 0.32257080
 0.55725098
 0.78063965
 0.98419189
 1.15997314
 1.30035400
 1.39984131
 1.45446777
 1.46270752
 1.42486572
 1.34155273
 1.21398926
 1.04583740
 0.84381104
 0.61706543
 0.37353516
 0.11840820
-0.14282227
-0.40130615
-0.64575195
-0.86364746
-1.04614258
-1.18835449
-1.28631592
-1.33666992
-1.33636475
-1.28692627
-1.19079590
-1.05316162
-0.87890625
-0.67321777
-0.44342041
-0.19866943
 0.05096436
 0.29663086
 0.52978516
 0.74157715
 0.92285156
 1.06567383
 1.16638184
 1.22253418
 1.23291016
 1.19506836
 1.10809326
 0.97473145
 0.80200195
 0.59783936
 0.36926270
 0.11993408
-0.14556885
-0.41870117
-0.68695068
-0.93688965
-1.15905762
-1.34765625
-1.49932861
-1.60949707
-1.67358398
-1.68762207
-1.65161133
-1.56616211
-1.43463135
-1.26098633
-1.05041504
-0.81054688
-0.54992676
-0.27648926
 0.00274658
 0.28045654
 0.54779053
 0.79528809
 1.01531982
 1.20178223
 1.35040283
 1.45843506
 1.52374268
 1.54541016
 1.52435303
 1.46240234
 1.36383057
 1.23352051
 1.07727051
 0.90270996
 0.71777344
 0.53009033
 0.34667969
 0.17364502
 0.01525879
-0.12451172
-0.24139404
-0.33111572
-0.39001465
-0.41534424
-0.40649414
-0.36499023
-0.29632568
-0.20660400
-0.10162354
 0.01220703
 0.13031006
 0.24688721
 0.35583496
 0.45135498
 0.52856445
 0.58258057
 0.60882568
 0.60333252
 0.56457520
 0.49499512
 0.39916992
 0.28076172
 0.14129639
-0.01739502
-0.19287109
-0.37811279
-0.56335449
-0.74066162
-0.90362549
-1.04858398
-1.17187500
-1.27014160
-1.34033203
-1.37969971
-1.38732910
-1.36260986
-1.30737305
-1.22436523
-1.11785889
-0.99182129
-0.85021973
-0.69671631
-0.53588867
-0.37200928
-0.21148682
-0.05920410
 0.07904053
 0.19958496
 0.29998779
 0.37933350
 0.43731689
 0.47424316
 0.48919678
 0.48187256
 0.45440674
 0.41137695
 0.35736084
 0.29632568
 0.23071289
 0.16204834
 0.09429932
 0.03173828
-0.02136230
-0.06164551
-0.08666992
-0.09613037
-0.08911133
-0.06561279
-0.02624512
 0.02777100
 0.09399414
 0.17028809
 0.25512695
 0.34484863
 0.43609619
 0.52398682
 0.60394287
 0.67169189
 0.72357178
 0.75805664
 0.77270508
 0.76629639
 0.73822021
 0.68847656
 0.61950684
 0.53497314
 0.43823242
 0.33294678
 0.22216797
 0.10894775
-0.00305176
-0.10894775
-0.20477295
-0.28625488
-0.35064697
-0.39459229
-0.41717529
-0.41717529
-0.39520264
-0.35278320
-0.29296875
-0.21942139
-0.13549805
-0.04516602
 0.04852295
 0.14160156
 0.22949219
 0.30792236
 0.37322998
 0.42205811
 0.45166016
 0.46051025
 0.44738770
 0.41320801
 0.35888672
 0.28686523
 0.19744873
 0.09185791
-0.02899170
-0.16204834
-0.30151367
-0.44128418
-0.57525635
-0.69976807
-0.81237793
-0.91094971
-0.99243164
-1.05346680
-1.09222412
-1.10809326
-1.10137939
-1.07238770
-1.02111816
-0.94757080
-0.85357666
-0.74188232
-0.61462402
-0.47546387
-0.32836914
-0.17822266
-0.02990723
 0.11383057
 0.25146484
 0.38146973
 0.50109863
 0.60668945
 0.69335938
 0.75958252
 0.80474854
 0.82916260
 0.83374023
 0.81909180
 0.78674316
 0.73852539
 0.67626953
 0.60180664
 0.51910400
 0.43273926
 0.34637451
 0.26336670
 0.18493652
 0.11230469
 0.04852295
-0.00396729
-0.04211426
-0.06530762
-0.07446289
-0.07049561
-0.05462646
-0.02807617
 0.00671387
 0.04821777
 0.09338379
 0.13977051
 0.18371582
 0.22247314
 0.25268555
 0.27343750
 0.28411865
 0.28503418
 0.27496338
 0.25421143
 0.22277832
 0.18249512
 0.13610840
 0.08544922
 0.03173828
-0.02319336
-0.07812500
-0.13092041
-0.17852783
-0.21911621
-0.25085449
-0.27313232
-0.28625488
-0.29083252
-0.28839111
-0.27954102
-0.26458740
-0.24353027
-0.21606445
-0.18280029
-0.14648438
-0.10955811
-0.07415771
-0.04058838
-0.01098633
 0.01373291
 0.03082275
 0.04028320
 0.04211426
 0.03662109
 0.02288818
 0.00000000
-0.03143311
-0.07049561
-0.11535645
-0.16601563
-0.22399902
-0.28808594
-0.35522461
-0.42114258
-0.48187256
-0.53710938
-0.58715820
-0.63140869
-0.66802979
-0.69396973
-0.70739746
-0.70831299
-0.69610596
-0.67138672
-0.63323975
-0.58166504
-0.51757813
-0.44128418
-0.35491943
-0.26153564
-0.16418457
-0.06439209
 0.03570557
 0.13549805
 0.23437500
 0.33050537
 0.42205811
 0.50720215
 0.58441162
 0.65155029
 0.70770264
 0.75347900
 0.78857422
 0.81390381
 0.82885742
 0.83312988
 0.82641602
 0.80993652
 0.78399658
 0.74981689
 0.70800781
 0.65948486
 0.60546875
 0.54718018
 0.48614502
 0.42419434
 0.36254883
 0.30242920
 0.24475098
 0.18920898
 0.13641357
 0.08758545
 0.04364014
 0.00610352
-0.02471924
-0.04882813
-0.06744385
-0.07995605
-0.08605957
-0.08636475
-0.08056641
-0.06958008
-0.05462646
-0.03662109
-0.01739502
 0.00213623
 0.02014160
 0.03479004
 0.04455566
 0.04699707
 0.03997803
 0.02197266
-0.00640869
-0.04394531
-0.09063721
-0.14617920
-0.21240234
-0.28869629
-0.37292480
-0.46142578
-0.55084229
-0.63873291
-0.72326660
-0.80230713
-0.87341309
-0.93475342
-0.98419189
-1.02050781
-1.04187012
-1.04675293
-1.03424072
-1.00402832
-0.95581055
-0.88958740
-0.80627441
-0.70648193
-0.59265137
-0.46722412
-0.33233643
-0.19104004
-0.04699707
 0.09704590
 0.24017334
 0.38146973
 0.51971436
 0.65216064
 0.77575684
 0.88714600
 0.98602295
 1.07147217
 1.14288330
 1.19873047
 1.23779297
 1.26007080
 1.26586914
 1.25549316
 1.22772217
 1.18225098
 1.11938477
 1.04125977
 0.94879150
 0.84320068
 0.72570801
 0.59906006
 0.46722412
 0.33386230
 0.20019531
 0.06652832
-0.06683350
-0.19744873
-0.32135010
-0.43395996
-0.53131104
-0.61218262
-0.67657471
-0.72479248
-0.75622559
-0.77026367
-0.76599121
-0.74401855
-0.70617676
-0.65460205
-0.59020996
-0.51391602
-0.42755127
-0.33416748
-0.23895264
-0.14617920
-0.05920410
 0.02044678
 0.09094238
 0.14953613
 0.19348145
 0.22125244
 0.23193359
 0.22583008
 0.20172119
 0.16021729
 0.10284424
 0.03204346
-0.05004883
-0.14190674
-0.24169922
-0.34606934
-0.45013428
-0.54809570
-0.63629150
-0.71228027
-0.77423096
-0.81939697
-0.84503174
-0.84838867
-0.82794189
-0.78430176
-0.71746826
-0.62896729
-0.52032471
-0.39520264
-0.25787354
-0.11322021
 0.03417969
 0.18096924
 0.32287598
 0.45593262
 0.57556152
 0.67810059
 0.76049805
 0.81970215
 0.85449219
 0.86547852
 0.85327148
 0.81970215
 0.76629639
 0.69458008
 0.60821533
 0.51147461
 0.40954590
 0.30639648
 0.20416260
 0.10559082
 0.01373291
-0.06713867
-0.13305664
-0.18096924
-0.21087646
-0.22308350
-0.21759033
-0.19531250
-0.15594482
-0.10162354
-0.03509521
 0.03906250
 0.11749268
 0.19714355
 0.27557373
 0.35003662
 0.41748047
 0.47515869
 0.51910400
 0.54779053
 0.55938721
 0.55267334
 0.52825928
 0.48706055
 0.43121338
 0.36224365
 0.28198242
 0.19134521
 0.09338379
-0.00976563
-0.11566162
-0.22125244
-0.32379150
-0.41870117
-0.50354004
-0.57556152
-0.63415527
-0.67901611
-0.70983887
-0.72662354
-0.72998047
-0.72082520
-0.70007324
-0.66772461
-0.62622070
-0.57739258
-0.52459717
-0.46875000
-0.41046143
-0.35034180
-0.29144287
-0.23651123
-0.18798828
-0.14526367
-0.10803223
-0.07568359
-0.04943848
-0.02960205
-0.01525879
-0.00518799
 0.00091553
 0.00366211
 0.00335693
 0.00152588
-0.00061035
-0.00091553
 0.00091553
 0.00579834
 0.01464844
 0.02685547
 0.04302979
 0.06317139
 0.08789063
 0.11840820
 0.15380859
 0.19256592
 0.23345947
 0.27587891
 0.31982422
 0.36529541
 0.41076660
 0.45379639
 0.49255371
 0.52642822
 0.55358887
 0.57312012
 0.58349609
 0.58349609
 0.57403564
 0.55480957
 0.52642822
 0.48828125
 0.44189453
 0.38970947
 0.33386230
 0.27618408
 0.21667480
 0.15563965
 0.09490967
 0.03723145
-0.01525879
-0.06103516
-0.10040283
-0.13244629
-0.15686035
-0.17395020
-0.18371582
-0.18615723
-0.18188477
-0.17181396
-0.15716553
-0.13977051
-0.12145996
-0.10314941
-0.08636475
-0.07141113
-0.05981445
-0.05279541
-0.05126953
-0.05737305
-0.07171631
-0.09368896
-0.12145996
-0.15380859
-0.19012451
-0.23223877
-0.28045654
-0.33355713
-0.38696289
-0.43670654
-0.48065186
-0.51879883
-0.55175781
-0.57830811
-0.59631348
-0.60394287
-0.60058594
-0.58654785
-0.56243896
-0.52825928
-0.48309326
-0.42724609
-0.36193848
-0.28961182
-0.21362305
-0.13488770
-0.05554199
 0.02288818
 0.09857178
 0.16876221
 0.23193359
 0.28778076
 0.33569336
 0.37475586
 0.40252686
 0.41839600
 0.42205811
 0.41564941
 0.40008545
 0.37658691
 0.34606934
 0.30975342
 0.27008057
 0.22796631
 0.18524170
 0.14312744
 0.10406494
 0.06927490
 0.04058838
 0.01800537
 0.00183105
-0.00701904
-0.00732422
 0.00152588
 0.01861572
 0.04302979
 0.07324219
 0.10894775
 0.14831543
 0.19012451
 0.23223877
 0.27374268
 0.31341553
 0.34973145
 0.38024902
 0.40252686
 0.41656494
 0.42175293
 0.41748047
 0.40283203
 0.37719727
 0.34240723
 0.30059814
 0.25268555
 0.19866943
 0.13732910
 0.06988525
-0.00030518
-0.07110596
-0.14160156
-0.21179199
-0.28106689
-0.34576416
-0.40222168
-0.44830322
-0.48339844
-0.50720215
-0.51910400
-0.51727295
-0.50170898
-0.47332764
-0.43334961
-0.38238525
-0.32073975
-0.25146484
-0.17730713
-0.10162354
-0.02655029
 0.04577637
 0.11230469
 0.16937256
 0.21392822
 0.24475098
 0.26245117
 0.26550293
 0.25268555
 0.22155762
 0.17242432
 0.10742188
 0.02929688
-0.06011963
-0.15960693
-0.26702881
-0.37841797
-0.48736572
-0.58898926
-0.67932129
-0.75561523
-0.81573486
-0.85601807
-0.87371826
-0.86669922
-0.83374023
-0.77545166
-0.69213867
-0.58441162
-0.45532227
-0.30944824
-0.15136719
 0.01373291
 0.18280029
 0.35308838
 0.52001953
 0.67810059
 0.82031250
 0.94116211
 1.03851318
 1.11083984
 1.15722656
 1.17645264
 1.16699219
 1.13006592
 1.06781006
 0.98358154
 0.88073730
 0.76324463
 0.63507080
 0.50048828
 0.36376953
 0.22949219
 0.10070801
-0.01922607
-0.12786865
-0.22155762
-0.29815674
-0.35552979
-0.39245605
-0.40893555
-0.40435791
-0.37994385
-0.33813477
-0.28259277
-0.21789551
-0.14770508
-0.07507324
-0.00244141
 0.06805420
 0.13305664
 0.18859863
 0.23162842
 0.26092529
 0.27587891
 0.27770996
 0.26611328
 0.24078369
 0.20111084
 0.14739990
 0.08117676
 0.00579834
-0.07690430
-0.16510010
-0.25726318
-0.35064697
-0.44158936
-0.52612305
-0.60180664
-0.66864014
-0.72601318
-0.77270508
-0.80657959
-0.82702637
-0.83557129
-0.83251953
-0.81787109
-0.79040527
-0.75073242
-0.70007324
-0.64208984
-0.57861328
-0.50903320
-0.43365479
-0.35339355
-0.26977539
-0.18524170
-0.10009766
-0.01556396
 0.06744385
 0.14709473
 0.22308350
 0.29602051
 0.36682129
 0.43548584
 0.49926758
 0.55633545
 0.60546875
 0.64636230
 0.67962646
 0.70434570
 0.71868896
 0.72265625
 0.71594238
 0.69915771
 0.67321777
 0.63842773
 0.59448242
 0.54229736
 0.48248291
 0.41687012
 0.34759521
 0.27648926
 0.20507813
 0.13458252
 0.06683350
 0.00427246
-0.05126953
-0.09826660
-0.13610840
-0.16265869
-0.17639160
-0.17730713
-0.16510010
-0.14099121
-0.10620117
-0.06225586
-0.01068115
 0.04516602
 0.10284424
 0.15899658
 0.21057129
 0.25360107
 0.28625488
 0.30639648
 0.31372070
 0.30761719
 0.28656006
 0.24841309
 0.19195557
 0.11779785
 0.02838135
-0.07415771
-0.18737793
-0.30883789
-0.43334961
-0.55603027
-0.67169189
-0.77636719
-0.86730957
-0.94146729
-0.99609375
-1.02752686
-1.03393555
-1.01440430
-0.96954346
-0.89904785
-0.80444336
-0.68817139
-0.55389404
-0.40557861
-0.24810791
-0.08514404
 0.07843018
 0.23864746
 0.39093018
 0.53131104
 0.65399170
 0.75439453
 0.82794189
 0.87280273
 0.88928223
 0.87799072
 0.83923340
 0.77270508
 0.67901611
 0.56365967
 0.43395996
 0.29510498
 0.15014648
-0.00122070
-0.15594482
-0.30700684
-0.44494629
-0.56213379
-0.65368652
-0.71777344
-0.75408936
-0.76049805
-0.73730469
-0.68359375
-0.60119629
-0.49133301
-0.35736084
-0.20416260
-0.03875732
 0.13397217
 0.30914307
 0.48248291
 0.64697266
 0.79559326
 0.92224121
 1.02294922
 1.09527588
 1.13739014
 1.14776611
 1.12609863
 1.07391357
 0.99273682
 0.88409424
 0.75164795
 0.60150146
 0.44189453
 0.27954102
 0.11901855
-0.03814697
-0.18859863
-0.32684326
-0.44616699
-0.54107666
-0.60974121
-0.65124512
-0.66650391
-0.65612793
-0.62225342
-0.56732178
-0.49499512
-0.40924072
-0.31433105
-0.21606445
-0.12023926
-0.03234863
 0.04425049
 0.10681152
 0.15380859
 0.18218994
 0.19042969
 0.17730713
 0.14282227
 0.08880615
 0.01647949
-0.07141113
-0.17211914
-0.28198242
-0.39581299
-0.50872803
-0.61584473
-0.71411133
-0.80078125
-0.87310791
-0.92834473
-0.96343994
-0.97656250
-0.96710205
-0.93444824
-0.87829590
-0.79895020
-0.69793701
-0.57769775
-0.44189453
-0.29449463
-0.14007568
 0.01800537
 0.17700195
 0.33416748
 0.48583984
 0.62805176
 0.75622559
 0.86578369
 0.95458984
 1.02203369
 1.06811523
 1.09313965
 1.09649658
 1.07879639
 1.04125977
 0.98632813
 0.91674805
 0.83526611
 0.74340820
 0.64331055
 0.53833008
 0.43212891
 0.32928467
 0.23254395
 0.14343262
 0.06286621
-0.00793457
-0.06744385
-0.11474609
-0.15014648
-0.17364502
-0.18524170
-0.18585205
-0.17669678
-0.16021729
-0.13885498
-0.11566162
-0.09277344
-0.07232666
-0.05615234
-0.04516602
-0.04119873
-0.04486084
-0.05737305
-0.07843018
-0.10681152
-0.14190674
-0.18402100
-0.23406982
-0.29205322
-0.35491943
-0.41778564
-0.47698975
-0.53100586
-0.57952881
-0.62286377
-0.65979004
-0.68847656
-0.70800781
-0.71655273
-0.71350098
-0.69763184
-0.66955566
-0.63018799
-0.58074951
-0.52154541
-0.45196533
-0.37292480
-0.28747559
-0.19989014
-0.11230469
-0.02624512
 0.05767822
 0.13824463
 0.21301270
 0.28045654
 0.33935547
 0.38909912
 0.42846680
 0.45623779
 0.47180176
 0.47698975
 0.47302246
 0.46203613
 0.44372559
 0.41809082
 0.38665771
 0.35186768
 0.31616211
 0.28198242
 0.24993896
 0.22064209
 0.19531250
 0.17547607
 0.16174316
 0.15502930
 0.15411377
 0.15808105
 0.16540527
 0.17486572
 0.18524170
 0.19561768
 0.20416260
 0.20965576
 0.21057129
 0.20477295
 0.19165039
 0.17028809
 0.14099121
 0.10528564
 0.06439209
 0.02014160
-0.02593994
-0.07232666
-0.11718750
-0.15777588
-0.19195557
-0.21789551
-0.23468018
-0.24169922
-0.23956299
-0.22796631
-0.20721436
-0.17700195
-0.13824463
-0.09277344
-0.04333496
 0.00701904
 0.05523682
 0.09948730
 0.13793945
 0.16937256
 0.19317627
 0.20721436
 0.21087646
 0.20294189
 0.18280029
 0.15075684
 0.10742188
 0.05523682
-0.00366211
-0.06683350
-0.13275146
-0.19989014
-0.26611328
-0.32867432
-0.38330078
-0.42663574
-0.45715332
-0.47454834
-0.47882080
-0.46966553
-0.44555664
-0.40557861
-0.35186768
-0.28778076
-0.21697998
-0.14190674
-0.06439209
 0.01373291
 0.08972168
 0.16021729
 0.22308350
 0.27557373
 0.31555176
 0.34088135
 0.35064697
 0.34454346
 0.32257080
 0.28411865
 0.22857666
 0.15747070
 0.07385254
-0.01770020
-0.11474609
-0.21453857
-0.31402588
-0.40832520
-0.49102783
-0.55694580
-0.60363770
-0.63018799
-0.63415527
-0.61370850
-0.56793213
-0.49774170
-0.40466309
-0.29174805
-0.16235352
-0.02044678
 0.13061523
 0.28686523
 0.44525146
 0.60058594
 0.74676514
 0.87677002
 0.98632813
 1.07238770
 1.13311768
 1.16516113
 1.16729736
 1.13861084
 1.08215332
 1.00036621
 0.89447021
 0.76599121
 0.61950684
 0.46264648
 0.30181885
 0.14068604
-0.01953125
-0.17639160
-0.32409668
-0.45471191
-0.56213379
-0.64453125
-0.70251465
-0.73669434
-0.74584961
-0.73120117
-0.69458008
-0.63995361
-0.56945801
-0.48583984
-0.39184570
-0.29357910
-0.19683838
-0.10589600
-0.02349854
 0.04821777
 0.10650635
 0.14953613
 0.17608643
 0.18524170
 0.17700195
 0.15106201
 0.10803223
 0.05035400
-0.01922607
-0.09796143
-0.18493652
-0.27740479
-0.37139893
-0.46112061
-0.54107666
-0.60913086
-0.66436768
-0.70556641
-0.73028564
-0.73730469
-0.72509766
-0.69427490
-0.64514160
-0.57830811
-0.49438477
-0.39642334
-0.28717041
-0.17059326
-0.04913330
 0.07446289
 0.19836426
 0.32043457
 0.43762207
 0.54718018
 0.64636230
 0.73211670
 0.80322266
 0.85815430
 0.89630127
 0.91674805
 0.91827393
 0.90179443
 0.86883545
 0.82183838
 0.76324463
 0.69335938
 0.61309814
 0.52551270
 0.43426514
 0.34271240
 0.25299072
 0.16632080
 0.08331299
 0.00549316
-0.06469727
-0.12542725
-0.17608643
-0.21697998
-0.24749756
-0.26794434
-0.27893066
-0.28167725
-0.27740479
-0.26611328
-0.24719238
-0.22094727
-0.18859863
-0.15228271
-0.11352539
-0.07354736
-0.03356934
 0.00488281
 0.04058838
 0.07202148
 0.09887695
 0.11962891
 0.13275146
 0.13671875
 0.13122559
 0.11688232
 0.09399414
 0.06195068
 0.02075195
-0.02838135
-0.08331299
-0.14251709
-0.20690918
-0.27648926
-0.34942627
-0.42266846
-0.49377441
-0.56091309
-0.62408447
-0.68145752
-0.72967529
-0.76599121
-0.78887939
-0.79986572
-0.79925537
-0.78643799
-0.75988770
-0.72021484
-0.66864014
-0.60546875
-0.53192139
-0.44830322
-0.35675049
-0.26092529
-0.16418457
-0.06835938
 0.02593994
 0.11749268
 0.20538330
 0.28869629
 0.36682129
 0.43945313
 0.50506592
 0.56243896
 0.61004639
 0.64758301
 0.67535400
 0.69458008
 0.70556641
 0.70861816
 0.70434570
 0.69335938
 0.67596436
 0.65338135
 0.62652588
 0.59661865
 0.56488037
 0.53161621
 0.49682617
 0.46112061
 0.42602539
 0.39154053
 0.35797119
 0.32501221
 0.29235840
 0.26031494
 0.22735596
 0.19287109
 0.15625000
 0.11901855
 0.08148193
 0.04425049
 0.00488281
-0.03723145
-0.08178711
-0.12695313
-0.17211914
-0.21881104
-0.26885986
-0.32226563
-0.37536621
-0.42541504
-0.47088623
-0.51239014
-0.55175781
-0.58776855
-0.61859131
-0.64239502
-0.65826416
-0.66589355
-0.66375732
-0.65063477
-0.62683105
-0.59417725
-0.55450439
-0.50811768
-0.45410156
-0.39215088
-0.32440186
-0.25329590
-0.18218994
-0.11169434
-0.04272461
 0.02410889
 0.08697510
 0.14495850
 0.19622803
 0.24047852
 0.27679443
 0.30578613
 0.32775879
 0.34271240
 0.35156250
 0.35308838
 0.34729004
 0.33386230
 0.31524658
 0.29296875
 0.26916504
 0.24444580
 0.22033691
 0.19836426
 0.17913818
 0.16296387
 0.14984131
 0.14038086
 0.13519287
 0.13488770
 0.13977051
 0.14862061
 0.16021729
 0.17486572
 0.19134521
 0.20874023
 0.22521973
 0.23956299
 0.25054932
 0.25787354
 0.26153564
 0.26092529
 0.25543213
 0.24444580
 0.22766113
 0.20507813
 0.17578125
 0.14099121
 0.10162354
 0.05920410
 0.01525879
-0.02899170
-0.07171631
-0.11230469
-0.15014648
-0.18402100
-0.21301270
-0.23620605
-0.25360107
-0.26550293
-0.27252197
-0.27557373
-0.27465820
-0.26947021
-0.26153564
-0.25299072
-0.24505615
-0.23834229
-0.23376465
-0.23193359
-0.23345947
-0.23773193
-0.24353027
-0.24993896
-0.25848389
-0.27099609
-0.28747559
-0.30578613
-0.32196045
-0.33294678
-0.33782959
-0.33630371
-0.32714844
-0.30975342
-0.28472900
-0.25329590
-0.21636963
-0.17364502
-0.12268066
-0.06378174
 0.00122070
 0.07019043
 0.14038086
 0.21179199
 0.28289795
 0.35125732
 0.41381836
 0.46813965
 0.51361084
 0.54901123
 0.57342529
 0.58563232
 0.58502197
 0.57098389
 0.54351807
 0.50323486
 0.45135498
 0.39031982
 0.32257080
 0.24932861
 0.17181396
 0.09185791
 0.01281738
-0.06103516
-0.12603760
-0.18035889
-0.22216797
-0.25085449
-0.26458740
-0.26245117
-0.24414063
-0.20904541
-0.15716553
-0.09002686
-0.01098633
 0.07598877
 0.16601563
 0.25604248
 0.34423828
 0.42816162
 0.50323486
 0.56488037
 0.60974121
 0.63507080
 0.63964844
 0.62133789
 0.57830811
 0.51116943
 0.42327881
 0.31799316
 0.19775391
 0.06286621
-0.08605957
-0.24566650
-0.40954590
-0.57006836
-0.72204590
-0.86212158
-0.98724365
-1.09405518
-1.17858887
-1.23840332
-1.27258301
-1.28082275
-1.26403809
-1.22161865
-1.15509033
-1.06689453
-0.96038818
-0.83892822
-0.70526123
-0.56182861
-0.41198730
-0.26031494
-0.11169434
 0.02929688
 0.15960693
 0.27740479
 0.38177490
 0.47210693
 0.54656982
 0.60455322
 0.64575195
 0.66986084
 0.67840576
 0.67169189
 0.65185547
 0.62103271
 0.58227539
 0.53863525
 0.49194336
 0.44433594
 0.39855957
 0.35797119
 0.32501221
 0.30090332
 0.28564453
 0.27923584
 0.28106689
 0.29235840
 0.31341553
 0.34362793
 0.38116455
 0.42358398
 0.46722412
 0.51025391
 0.55023193
 0.58502197
 0.61340332
 0.63293457
 0.64178467
 0.63812256
 0.62011719
 0.58624268
 0.53649902
 0.47149658
 0.39306641
 0.30273438
 0.20202637
 0.09216309
-0.02502441
-0.14709473
-0.27038574
-0.38940430
-0.49987793
-0.59783936
-0.68176270
-0.75042725
-0.80322266
-0.83862305
-0.85540771
-0.85357666
-0.83465576
-0.80078125
-0.75439453
-0.69854736
-0.63568115
-0.56915283
-0.50140381
-0.43487549
