# Supplementary material for: Dataset for time-lapse ultrasonic tomography of a granite slab under uniaxial compression test
Source: Data Brief. 2018 Aug 30;20:614–6. doi: 10.1016/j.dib.2018.08.151 (PMC6128094; doi:10.1016/j.dib.2018.08.151)
Supplement: Supplementary file 2 — Supplementary material [file mmc2.zip › data/Ultrasonic_Tomo_data/Stage_1_0kn/Force_0kn_12_17_23711271.txt]

SOURCE FILE NAME: D:\ct_20141122\ct201411221m100v0kn_sh_14_17_a0.TDA
DATE: Saturday, November 22, 2014
TIME: 11:28:06
SAMPLE INTERVAL (Seconds):   0.0000001000
SIGNAL UNITS: volts
TIME UNITS: Seconds
DATA TYPE: WAVEFORM
NUMBER OF DATA POINTS PER WAVEFORM: 1024
CHANNEL NUMBER: 12
HIT NUMBER: 4
TIME OF TEST:  23.7112715000

 0.00091553
 0.00030518
-0.00030518
-0.00091553
-0.00213623
-0.00274658
-0.00274658
-0.00183105
-0.00030518
 0.00122070
 0.00183105
 0.00122070
-0.00061035
-0.00213623
-0.00274658
-0.00244141
-0.00152588
-0.00061035
-0.00030518
-0.00061035
-0.00122070
-0.00183105
-0.00213623
-0.00183105
-0.00152588
-0.00091553
-0.00091553
-0.00091553
-0.00061035
-0.00030518
 0.00030518
 0.00030518
-0.00030518
-0.00152588
-0.00213623
-0.00213623
-0.00152588
-0.00122070
-0.00152588
-0.00244141
-0.00335693
-0.00396729
-0.00427246
-0.00366211
-0.00244141
-0.00091553
 0.00030518
 0.00061035
 0.00030518
 0.00000000
 0.00000000
 0.00030518
 0.00061035
 0.00000000
-0.00122070
-0.00244141
-0.00335693
-0.00305176
-0.00213623
-0.00091553
-0.00030518
 0.00000000
-0.00030518
-0.00091553
-0.00122070
-0.00091553
 0.00000000
 0.00061035
 0.00091553
 0.00061035
-0.00061035
-0.00183105
-0.00213623
-0.00122070
 0.00000000
 0.00061035
 0.00061035
 0.00030518
 0.00000000
 0.00061035
 0.00091553
 0.00061035
 0.00000000
-0.00122070
-0.00213623
-0.00213623
-0.00183105
-0.00091553
-0.00030518
 0.00030518
 0.00000000
-0.00030518
-0.00061035
-0.00061035
 0.00000000
 0.00091553
 0.00183105
 0.00183105
 0.00152588
 0.00091553
 0.00061035
 0.00091553
 0.00152588
 0.00183105
 0.00091553
-0.00030518
-0.00152588
-0.00183105
-0.00122070
-0.00030518
 0.00061035
 0.00122070
 0.00122070
 0.00091553
 0.00122070
 0.00122070
 0.00183105
 0.00213623
 0.00244141
 0.00244141
 0.00213623
 0.00152588
 0.00061035
 0.00030518
 0.00030518
 0.00030518
 0.00030518
 0.00000000
-0.00030518
 0.00000000
 0.00091553
 0.00213623
 0.00244141
 0.00152588
 0.00061035
 0.00000000
 0.00061035
 0.00152588
 0.00244141
 0.00244141
 0.00152588
 0.00091553
 0.00061035
 0.00091553
 0.00152588
 0.00213623
 0.00305176
 0.00335693
 0.00305176
 0.00183105
 0.00061035
 0.00030518
 0.00091553
 0.00152588
 0.00183105
 0.00091553
-0.00061035
-0.00122070
-0.00061035
 0.00091553
 0.00244141
 0.00305176
 0.00274658
 0.00183105
 0.00091553
 0.00030518
 0.00030518
 0.00061035
 0.00091553
 0.00061035
 0.00000000
-0.00091553
-0.00152588
-0.00122070
-0.00030518
 0.00030518
 0.00030518
-0.00061035
-0.00152588
-0.00152588
-0.00030518
 0.00091553
 0.00152588
 0.00152588
 0.00091553
 0.00030518
 0.00061035
 0.00122070
 0.00213623
 0.00244141
 0.00213623
 0.00122070
 0.00000000
-0.00061035
-0.00091553
-0.00091553
-0.00061035
-0.00061035
-0.00091553
-0.00183105
-0.00213623
-0.00183105
-0.00091553
 0.00000000
 0.00000000
-0.00061035
-0.00213623
-0.00305176
-0.00305176
-0.00183105
 0.00000000
 0.00122070
 0.00152588
 0.00091553
-0.00030518
-0.00091553
-0.00061035
-0.00030518
 0.00030518
 0.00000000
-0.00061035
-0.00122070
-0.00213623
-0.00244141
-0.00213623
-0.00183105
-0.00122070
-0.00091553
-0.00091553
-0.00091553
-0.00061035
 0.00000000
 0.00030518
 0.00000000
-0.00091553
-0.00152588
-0.00152588
-0.00061035
 0.00061035
 0.00122070
 0.00122070
 0.00030518
-0.00061035
-0.00122070
-0.00152588
-0.00152588
-0.00122070
-0.00091553
-0.00091553
-0.00152588
-0.00183105
-0.00152588
-0.00030518
 0.00091553
 0.00152588
 0.00091553
-0.00030518
-0.00122070
-0.00091553
 0.00030518
 0.00183105
 0.00213623
 0.00152588
 0.00000000
-0.00152588
-0.00244141
-0.00213623
-0.00152588
-0.00061035
 0.00000000
 0.00030518
 0.00000000
-0.00061035
-0.00061035
-0.00061035
 0.00000000
 0.00061035
 0.00061035
 0.00000000
-0.00030518
 0.00030518
 0.00122070
 0.00213623
 0.00213623
 0.00122070
 0.00000000
-0.00091553
-0.00091553
-0.00061035
 0.00000000
 0.00030518
 0.00000000
-0.00061035
-0.00122070
-0.00152588
-0.00091553
-0.00030518
 0.00091553
 0.00152588
 0.00183105
 0.00152588
 0.00122070
 0.00122070
 0.00183105
 0.00213623
 0.00183105
 0.00091553
 0.00000000
-0.00030518
 0.00091553
 0.00274658
 0.00457764
 0.00488281
 0.00396729
 0.00183105
 0.00030518
-0.00030518
 0.00030518
 0.00122070
 0.00183105
 0.00213623
 0.00152588
 0.00061035
 0.00000000
-0.00030518
 0.00000000
 0.00061035
 0.00091553
 0.00091553
 0.00091553
 0.00030518
 0.00000000
-0.00030518
-0.00030518
-0.00061035
-0.00152588
-0.00213623
-0.00183105
-0.00091553
 0.00030518
 0.00152588
 0.00152588
 0.00122070
 0.00061035
 0.00000000
 0.00000000
 0.00030518
 0.00061035
 0.00091553
 0.00122070
 0.00152588
 0.00152588
 0.00152588
 0.00152588
 0.00183105
 0.00152588
 0.00061035
-0.00061035
-0.00122070
-0.00091553
 0.00000000
 0.00122070
 0.00122070
 0.00061035
-0.00091553
-0.00152588
-0.00183105
-0.00122070
-0.00030518
 0.00030518
 0.00030518
 0.00030518
-0.00030518
-0.00091553
-0.00122070
-0.00122070
-0.00091553
-0.00061035
-0.00030518
-0.00061035
-0.00030518
-0.00030518
-0.00030518
-0.00061035
-0.00152588
-0.00274658
-0.00335693
-0.00305176
-0.00152588
 0.00000000
 0.00091553
 0.00122070
 0.00030518
-0.00061035
-0.00122070
-0.00091553
-0.00030518
 0.00030518
 0.00030518
-0.00030518
-0.00152588
-0.00274658
-0.00305176
-0.00305176
-0.00244141
-0.00183105
-0.00183105
-0.00213623
-0.00244141
-0.00213623
-0.00091553
 0.00030518
 0.00122070
 0.00091553
-0.00030518
-0.00183105
-0.00305176
-0.00274658
-0.00122070
 0.00030518
 0.00091553
 0.00091553
 0.00000000
-0.00061035
-0.00091553
-0.00091553
-0.00061035
-0.00061035
-0.00061035
-0.00091553
-0.00122070
-0.00152588
-0.00213623
-0.00244141
-0.00244141
-0.00244141
-0.00213623
-0.00152588
-0.00061035
 0.00061035
 0.00152588
 0.00183105
 0.00122070
 0.00030518
-0.00030518
-0.00030518
 0.00030518
 0.00122070
 0.00183105
 0.00183105
 0.00122070
 0.00030518
-0.00030518
-0.00091553
-0.00091553
-0.00061035
-0.00030518
-0.00030518
-0.00061035
-0.00061035
 0.00030518
 0.00183105
 0.00274658
 0.00305176
 0.00213623
 0.00061035
-0.00030518
-0.00091553
-0.00030518
 0.00030518
 0.00030518
 0.00000000
-0.00061035
-0.00152588
-0.00183105
-0.00122070
-0.00030518
 0.00091553
 0.00183105
 0.00183105
 0.00152588
 0.00091553
 0.00061035
 0.00030518
 0.00030518
 0.00000000
-0.00030518
 0.00030518
 0.00152588
 0.00274658
 0.00396729
 0.00396729
 0.00305176
 0.00183105
 0.00061035
 0.00000000
 0.00000000
 0.00000000
 0.00030518
 0.00000000
-0.00030518
-0.00061035
-0.00091553
-0.00061035
 0.00000000
 0.00061035
 0.00091553
 0.00061035
 0.00061035
 0.00091553
 0.00152588
 0.00244141
 0.00305176
 0.00305176
 0.00244141
 0.00122070
 0.00000000
-0.00061035
 0.00000000
 0.00091553
 0.00152588
 0.00091553
-0.00061035
-0.00213623
-0.00274658
-0.00244141
-0.00122070
-0.00030518
 0.00061035
 0.00091553
 0.00122070
 0.00122070
 0.00061035
-0.00030518
-0.00061035
-0.00091553
-0.00061035
 0.00000000
 0.00061035
 0.00122070
 0.00183105
 0.00183105
 0.00122070
 0.00030518
-0.00091553
-0.00122070
-0.00061035
 0.00030518
 0.00091553
 0.00091553
 0.00061035
 0.00000000
-0.00061035
-0.00152588
-0.00213623
-0.00213623
-0.00213623
-0.00152588
-0.00091553
-0.00030518
 0.00061035
 0.00152588
 0.00183105
 0.00183105
 0.00091553
-0.00061035
-0.00183105
-0.00244141
-0.00183105
-0.00091553
 0.00000000
 0.00000000
-0.00030518
-0.00091553
-0.00122070
-0.00091553
 0.00000000
 0.00122070
 0.00183105
 0.00213623
 0.00183105
 0.00091553
 0.00000000
-0.00091553
-0.00213623
-0.00305176
-0.00366211
-0.00396729
-0.00366211
-0.00305176
-0.00274658
-0.00274658
-0.00335693
-0.00396729
-0.00457764
-0.00427246
-0.00305176
-0.00122070
 0.00061035
 0.00183105
 0.00183105
 0.00122070
 0.00061035
 0.00000000
-0.00030518
-0.00030518
-0.00030518
-0.00061035
-0.00061035
-0.00030518
 0.00000000
 0.00061035
 0.00122070
 0.00152588
 0.00152588
 0.00091553
-0.00030518
-0.00122070
-0.00091553
 0.00000000
 0.00122070
 0.00091553
-0.00030518
-0.00122070
-0.00152588
-0.00122070
-0.00061035
 0.00000000
 0.00122070
 0.00213623
 0.00244141
 0.00183105
 0.00061035
-0.00030518
-0.00122070
-0.00213623
-0.00335693
-0.00366211
-0.00213623
-0.00030518
 0.00061035
 0.00030518
-0.00305176
-0.01800537
-0.06225586
-0.15258789
-0.28656006
-0.43304443
-0.54504395
-0.58654785
-0.55786133
-0.49438477
-0.43762207
-0.40405273
-0.37017822
-0.29174805
-0.14373779
 0.05096436
 0.22857666
 0.32623291
 0.32623291
 0.26702881
 0.21179199
 0.19897461
 0.22125244
 0.24688721
 0.25543213
 0.25360107
 0.25665283
 0.26428223
 0.26153564
 0.24017334
 0.21362305
 0.20324707
 0.21423340
 0.22857666
 0.22613525
 0.20538330
 0.18493652
 0.18005371
 0.18737793
 0.19104004
 0.18310547
 0.16937256
 0.16143799
 0.16082764
 0.16082764
 0.15441895
 0.14373779
 0.13488770
 0.13092041
 0.12847900
 0.12359619
 0.11535645
 0.10589600
 0.09674072
 0.08819580
 0.08026123
 0.07385254
 0.06744385
 0.05920410
 0.04821777
 0.03631592
 0.02716064
 0.02136230
 0.01617432
 0.00762939
-0.00305176
-0.01159668
-0.01586914
-0.01678467
-0.01861572
-0.02349854
-0.02929688
-0.03265381
-0.03265381
-0.03234863
-0.03387451
-0.03692627
-0.03845215
-0.03753662
-0.03540039
-0.03479004
-0.03753662
-0.04150391
-0.04425049
-0.04425049
-0.04302979
-0.04394531
-0.04760742
-0.05218506
-0.05584717
-0.05767822
-0.05920410
-0.06256104
-0.06774902
-0.07263184
-0.07568359
-0.07598877
-0.07568359
-0.07629395
-0.07781982
-0.07934570
-0.07965088
-0.07873535
-0.07843018
-0.07873535
-0.07934570
-0.07873535
-0.07690430
-0.07507324
-0.07385254
-0.07415771
-0.07446289
-0.07385254
-0.07263184
-0.07141113
-0.07110596
-0.07171631
-0.07232666
-0.07202148
-0.07080078
-0.06958008
-0.06896973
-0.06958008
-0.07019043
-0.07110596
-0.07171631
-0.07202148
-0.07202148
-0.07171631
-0.07110596
-0.07019043
-0.06988525
-0.06988525
-0.07019043
-0.06988525
-0.06866455
-0.06622314
-0.06347656
-0.06134033
-0.06011963
-0.05920410
-0.05828857
-0.05706787
-0.05615234
-0.05584717
-0.05554199
-0.05462646
-0.05249023
-0.04943848
-0.04669189
-0.04486084
-0.04333496
-0.04211426
-0.04058838
-0.03936768
-0.03845215
-0.03784180
-0.03723145
-0.03631592
-0.03509521
-0.03448486
-0.03417969
-0.03387451
-0.03265381
-0.03082275
-0.02899170
-0.02777100
-0.02655029
-0.02471924
-0.02166748
-0.01831055
-0.01556396
-0.01434326
-0.01373291
-0.01312256
-0.01220703
-0.01037598
-0.00823975
-0.00610352
-0.00396729
-0.00244141
-0.00122070
-0.00091553
-0.00061035
 0.00030518
 0.00152588
 0.00305176
 0.00427246
 0.00488281
 0.00518799
 0.00579834
 0.00671387
 0.00701904
 0.00671387
 0.00579834
 0.00518799
 0.00549316
 0.00640869
 0.00823975
 0.01007080
 0.01190186
 0.01312256
 0.01373291
 0.01434326
 0.01495361
 0.01586914
 0.01739502
 0.01892090
 0.01953125
 0.01892090
 0.01708984
 0.01495361
 0.01220703
 0.00885010
 0.00396729
-0.00183105
-0.00854492
-0.01556396
-0.02288818
-0.03051758
-0.03845215
-0.04760742
-0.05798340
-0.06927490
-0.08117676
-0.09246826
-0.10101318
-0.10589600
-0.10681152
-0.10314941
-0.09521484
-0.08270264
-0.06469727
-0.03997803
-0.00793457
 0.03082275
 0.07598877
 0.12573242
 0.17883301
 0.23406982
 0.29113770
 0.34851074
 0.40435791
 0.45593262
 0.50079346
 0.53710938
 0.56488037
 0.58319092
 0.59020996
 0.58380127
 0.56274414
 0.52673340
 0.47576904
 0.41168213
 0.33569336
 0.24932861
 0.15441895
 0.05157471
-0.05859375
-0.17486572
-0.29388428
-0.41076660
-0.52001953
-0.61828613
-0.70343018
-0.77453613
-0.82977295
-0.86608887
-0.88043213
-0.87097168
-0.83831787
-0.78399658
-0.70983887
-0.61645508
-0.50476074
-0.37658691
-0.23590088
-0.08728027
 0.06561279
 0.22003174
 0.37261963
 0.51879883
 0.65307617
 0.77087402
 0.86944580
 0.94604492
 0.99853516
 1.02447510
 1.02233887
 0.99243164
 0.93475342
 0.85021973
 0.74035645
 0.60882568
 0.46081543
 0.30151367
 0.13458252
-0.03814697
-0.21392822
-0.38696289
-0.55023193
-0.69702148
-0.82305908
-0.92620850
-1.00463867
-1.05590820
-1.07757568
-1.06903076
-1.03149414
-0.96710205
-0.87799072
-0.76629639
-0.63385010
-0.48431396
-0.32348633
-0.15777588
 0.00732422
 0.16906738
 0.32440186
 0.47058105
 0.60241699
 0.71502686
 0.80505371
 0.87036133
 0.91156006
 0.92864990
 0.92285156
 0.89630127
 0.85174561
 0.79071045
 0.71533203
 0.62683105
 0.53009033
 0.42999268
 0.33142090
 0.23712158
 0.14831543
 0.06652832
-0.00549316
-0.06439209
-0.10803223
-0.13580322
-0.14892578
-0.14801025
-0.13427734
-0.10894775
-0.07354736
-0.03143311
 0.01342773
 0.05706787
 0.09552002
 0.12451172
 0.14068604
 0.14129639
 0.12512207
 0.09246826
 0.04394531
-0.01983643
-0.09826660
-0.19134521
-0.29693604
-0.41015625
-0.52520752
-0.63659668
-0.74127197
-0.83679199
-0.92102051
-0.99182129
-1.04675293
-1.08398438
-1.10290527
-1.10412598
-1.08856201
-1.05773926
-1.01257324
-0.95397949
-0.88287354
-0.79986572
-0.70709229
-0.60668945
-0.50048828
-0.39001465
-0.27648926
-0.16113281
-0.04547119
 0.07019043
 0.18585205
 0.30181885
 0.41809082
 0.53375244
 0.64758301
 0.75775146
 0.86334229
 0.96282959
 1.05438232
 1.13677979
 1.20941162
 1.27136230
 1.32232666
 1.36199951
 1.38854980
 1.40075684
 1.39862061
 1.38275146
 1.35528564
 1.31713867
 1.27044678
 1.21520996
 1.15173340
 1.08032227
 1.00189209
 0.91583252
 0.82092285
 0.71563721
 0.59967041
 0.47393799
 0.33843994
 0.19165039
 0.03051758
-0.14556885
-0.33477783
-0.53253174
-0.73425293
-0.93688965
-1.13739014
-1.33239746
-1.51580811
-1.68151855
-1.82403564
-1.94000244
-2.02667236
-2.08129883
-2.10083008
-2.08221436
-2.02423096
-1.92657471
-1.78985596
-1.61651611
-1.40869141
-1.16973877
-0.90423584
-0.61737061
-0.31524658
-0.00366211
 0.31127930
 0.62377930
 0.92559814
 1.20758057
 1.46148682
 1.68121338
 1.86187744
 1.99737549
 2.08190918
 2.11059570
 2.08343506
 2.00378418
 1.87469482
 1.69799805
 1.47644043
 1.21643066
 0.92926025
 0.62622070
 0.31372070
-0.00366211
-0.32012939
-0.62500000
-0.90393066
-1.14624023
-1.34490967
-1.49719238
-1.59881592
-1.64703369
-1.64001465
-1.57806396
-1.46362305
-1.29821777
-1.08520508
-0.82977295
-0.53985596
-0.22430420
 0.10894775
 0.45074463
 0.78918457
 1.11114502
 1.40441895
 1.65893555
 1.86706543
 2.02087402
 2.11364746
 2.13867188
 2.09350586
 1.97723389
 1.79138184
 1.53991699
 1.23016357
 0.87066650
 0.47180176
 0.04302979
-0.40588379
-0.86242676
-1.31134033
-1.73675537
-2.12402344
-2.46276855
-2.74322510
-2.95593262
-3.09204102
-3.14636230
-3.11737061
-3.00628662
-2.81585693
-2.54974365
-2.21374512
-1.81732178
-1.37451172
-0.90026855
-0.40893555
 0.08605957
 0.57067871
 1.03057861
 1.45019531
 1.81579590
 2.11578369
 2.34161377
 2.48718262
 2.54882813
 2.52716064
 2.42401123
 2.24334717
 1.99035645
 1.67388916
 1.30523682
 0.89843750
 0.46539307
 0.01647949
-0.43640137
-0.87768555
-1.28936768
-1.65496826
-1.96319580
-2.20764160
-2.38342285
-2.48687744
-2.51586914
-2.47161865
-2.35961914
-2.18658447
-1.95983887
-1.68731689
-1.38000488
-1.04949951
-0.70770264
-0.36468506
-0.02868652
 0.29357910
 0.59478760
 0.86853027
 1.10992432
 1.31591797
 1.48284912
 1.60858154
 1.69219971
 1.73431396
 1.73675537
 1.70257568
 1.63543701
 1.54022217
 1.42211914
 1.28753662
 1.14379883
 0.99792480
 0.85632324
 0.72479248
 0.60791016
 0.50781250
 0.42694092
 0.36682129
 0.32775879
 0.30883789
 0.30670166
 0.31738281
 0.33569336
 0.35675049
 0.37628174
 0.39001465
 0.39489746
 0.38787842
 0.36590576
 0.32684326
 0.26947021
 0.19348145
 0.09948730
-0.01159668
-0.13854980
-0.27832031
-0.42541504
-0.57281494
-0.71258545
-0.83801270
-0.94421387
-1.02783203
-1.08489990
-1.11328125
-1.11083984
-1.07788086
-1.01470947
-0.92224121
-0.80291748
-0.65979004
-0.49865723
-0.32684326
-0.15106201
 0.02258301
 0.19104004
 0.35064697
 0.49804688
 0.62744141
 0.73394775
 0.81420898
 0.86761475
 0.89508057
 0.89721680
 0.87524414
 0.82977295
 0.76141357
 0.67382813
 0.57067871
 0.45715332
 0.33752441
 0.21453857
 0.09002686
-0.03509521
-0.15899658
-0.27862549
-0.38970947
-0.48583984
-0.56152344
-0.61370850
-0.64147949
-0.64392090
-0.61950684
-0.56549072
-0.48065186
-0.36743164
-0.22949219
-0.07141113
 0.10314941
 0.29083252
 0.48645020
 0.68176270
 0.86883545
 1.04095459
 1.19140625
 1.31347656
 1.40106201
 1.44989014
 1.45782471
 1.42395020
 1.34613037
 1.22192383
 1.05285645
 0.84320068
 0.59997559
 0.32836914
 0.03143311
-0.28686523
-0.61676025
-0.94543457
-1.25946045
-1.54876709
-1.80633545
-2.02453613
-2.19421387
-2.30682373
-2.35748291
-2.34588623
-2.27325439
-2.13928223
-1.94488525
-1.69403076
-1.39526367
-1.06048584
-0.70190430
-0.32989502
 0.04577637
 0.41412354
 0.76263428
 1.07818604
 1.35040283
 1.57012939
 1.73156738
 1.83013916
 1.86462402
 1.83593750
 1.74713135
 1.60125732
 1.40350342
 1.16302490
 0.89202881
 0.60302734
 0.30548096
 0.00457764
-0.29327393
-0.57891846
-0.83953857
-1.06536865
-1.25061035
-1.39404297
-1.49566650
-1.55364990
-1.56738281
-1.53839111
-1.47155762
-1.37145996
-1.24237061
-1.08947754
-0.91888428
-0.73852539
-0.55572510
-0.37628174
-0.20599365
-0.04943848
 0.08819580
 0.20263672
 0.29266357
 0.35705566
 0.39550781
 0.40893555
 0.39978027
 0.37292480
 0.33386230
 0.28717041
 0.23468018
 0.17944336
 0.12512207
 0.07659912
 0.03814697
 0.01312256
 0.00213623
 0.00671387
 0.02624512
 0.06042480
 0.10803223
 0.16601563
 0.23223877
 0.30426025
 0.37963867
 0.45471191
 0.52551270
 0.58837891
 0.64056396
 0.67993164
 0.70465088
 0.71319580
 0.70434570
 0.67749023
 0.63476563
 0.57769775
 0.51025391
 0.43579102
 0.35797119
 0.28015137
 0.20507813
 0.13488770
 0.07354736
 0.02410889
-0.00976563
-0.02807617
-0.03143311
-0.02105713
 0.00274658
 0.03906250
 0.08636475
 0.14099121
 0.19866943
 0.25634766
 0.31188965
 0.36407471
 0.41046143
 0.44952393
 0.47973633
 0.49987793
 0.50811768
 0.50231934
 0.48126221
 0.44586182
 0.39947510
 0.34332275
 0.27801514
 0.20355225
 0.12054443
 0.03051758
-0.06439209
-0.16265869
-0.26336670
-0.36468506
-0.46356201
-0.55633545
-0.64239502
-0.72113037
-0.79223633
-0.85357666
-0.90362549
-0.94116211
-0.96679688
-0.98205566
-0.98602295
-0.97747803
-0.95489502
-0.91766357
-0.86608887
-0.80078125
-0.72113037
-0.62622070
-0.51635742
-0.39154053
-0.25207520
-0.09979248
 0.06439209
 0.23864746
 0.42083740
 0.60852051
 0.79772949
 0.98175049
 1.15295410
 1.30462646
 1.43096924
 1.52740479
 1.59027100
 1.61560059
 1.60217285
 1.55090332
 1.46301270
 1.33880615
 1.18041992
 0.99121094
 0.78033447
 0.55633545
 0.32653809
 0.09185791
-0.14617920
-0.38482666
-0.61553955
-0.82946777
-1.02142334
-1.18927002
-1.33178711
-1.44622803
-1.52893066
-1.57653809
-1.58782959
-1.56280518
-1.50207520
-1.40686035
-1.28021240
-1.12670898
-0.95123291
-0.75836182
-0.55267334
-0.34179688
-0.13244629
 0.06896973
 0.25939941
 0.43609619
 0.59570313
 0.73425293
 0.84777832
 0.93536377
 0.99670410
 1.03271484
 1.04217529
 1.02661133
 0.98663330
 0.92437744
 0.84045410
 0.73577881
 0.61248779
 0.47637939
 0.33386230
 0.18951416
 0.04577637
-0.09582520
-0.23193359
-0.35797119
-0.46752930
-0.55725098
-0.62561035
-0.67108154
-0.69396973
-0.69366455
-0.67108154
-0.62835693
-0.56732178
-0.48980713
-0.39733887
-0.29266357
-0.18035889
-0.06469727
 0.05065918
 0.16326904
 0.27130127
 0.37078857
 0.45654297
 0.52429199
 0.56976318
 0.59082031
 0.58502197
 0.55175781
 0.49194336
 0.40832520
 0.30548096
 0.18554688
 0.05004883
-0.09979248
-0.25970459
-0.42236328
-0.57922363
-0.72448730
-0.85510254
-0.96893311
-1.06353760
-1.13677979
-1.18560791
-1.21032715
-1.21093750
-1.18865967
-1.14349365
-1.07666016
-0.98937988
-0.88378906
-0.76263428
-0.62835693
-0.48431396
-0.33508301
-0.18676758
-0.04333496
 0.09185791
 0.21636963
 0.32836914
 0.42633057
 0.50811768
 0.57281494
 0.62042236
 0.65216064
 0.67047119
 0.67779541
 0.67779541
 0.67321777
 0.66680908
 0.66162109
 0.66070557
 0.66680908
 0.68145752
 0.70495605
 0.73669434
 0.77545166
 0.81970215
 0.86761475
 0.91705322
 0.96588135
 1.01257324
 1.05255127
 1.08184814
 1.09527588
 1.09069824
 1.06689453
 1.02172852
 0.95214844
 0.85418701
 0.72814941
 0.57708740
 0.40496826
 0.21392822
 0.00457764
-0.22064209
-0.45532227
-0.68847656
-0.91094971
-1.11572266
-1.29760742
-1.45050049
-1.56860352
-1.64703369
-1.68395996
-1.67907715
-1.63360596
-1.54785156
-1.42242432
-1.26129150
-1.06903076
-0.85266113
-0.61889648
-0.37475586
-0.12847900
 0.11291504
 0.34332275
 0.55694580
 0.74584961
 0.90209961
 1.01898193
 1.09344482
 1.12579346
 1.11480713
 1.05865479
 0.95672607
 0.81298828
 0.63659668
 0.43670654
 0.21881104
-0.01281738
-0.25329590
-0.49133301
-0.71380615
-0.90881348
-1.07025146
-1.19354248
-1.27593994
-1.31317139
-1.30279541
-1.24511719
-1.14227295
-0.99822998
-0.81634521
-0.60180664
-0.36102295
-0.10162354
 0.16906738
 0.44494629
 0.71929932
 0.98449707
 1.23199463
 1.45446777
 1.64642334
 1.80328369
 1.92108154
 1.99523926
 2.02178955
 1.99890137
 1.92932129
 1.81671143
 1.66534424
 1.47827148
 1.26007080
 1.01806641
 0.76293945
 0.50415039
 0.24902344
 0.00183105
-0.23345947
-0.44982910
-0.63842773
-0.79284668
-0.91094971
-0.99456787
-1.04583740
-1.06536865
-1.05438232
-1.01562500
-0.95306396
-0.87158203
-0.77484131
-0.66680908
-0.55297852
-0.43884277
-0.32958984
-0.22888184
-0.14007568
-0.06561279
-0.00885010
 0.02929688
 0.04882813
 0.05035400
 0.03509521
 0.00549316
-0.03509521
-0.08209229
-0.13305664
-0.18585205
-0.23895264
-0.29022217
-0.33599854
-0.37261963
-0.39886475
-0.41534424
-0.42327881
-0.42480469
-0.42114258
-0.41381836
-0.40283203
-0.38848877
-0.37200928
-0.35614014
-0.34332275
-0.33203125
-0.32012939
-0.30700684
-0.29602051
-0.29266357
-0.29937744
-0.31219482
-0.32714844
-0.34179688
-0.35858154
-0.38116455
-0.40924072
-0.43975830
-0.46936035
-0.49652100
-0.52032471
-0.53863525
-0.54840088
-0.54687500
-0.53283691
-0.50659180
-0.46569824
-0.40893555
-0.33569336
-0.24749756
-0.14801025
-0.03906250
 0.07812500
 0.20202637
 0.33081055
 0.46203613
 0.59417725
 0.72479248
 0.85083008
 0.96862793
 1.07452393
 1.16729736
 1.24633789
 1.31042480
 1.35772705
 1.38641357
 1.39495850
 1.38366699
 1.35253906
 1.30157471
 1.23138428
 1.14410400
 1.04187012
 0.92590332
 0.79742432
 0.65856934
 0.51300049
 0.36499023
 0.21820068
 0.07293701
-0.07171631
-0.21514893
-0.35369873
-0.48278809
-0.59906006
-0.70159912
-0.79071045
-0.86700439
-0.92956543
-0.97778320
-1.01165771
-1.03118896
-1.03820801
-1.03363037
-1.01745605
-0.99090576
-0.95428467
-0.90820313
-0.85205078
-0.78552246
-0.70922852
-0.62377930
-0.53131104
-0.43243408
-0.32745361
-0.21697998
-0.10345459
 0.00915527
 0.11779785
 0.22064209
 0.31616211
 0.40252686
 0.47576904
 0.53314209
 0.57281494
 0.59448242
 0.59783936
 0.58166504
 0.54656982
 0.49407959
 0.42907715
 0.35522461
 0.27465820
 0.18798828
 0.09735107
 0.00671387
-0.07965088
-0.15930176
-0.23132324
-0.29388428
-0.34484863
-0.38055420
-0.39978027
-0.40222168
-0.38879395
-0.35949707
-0.31494141
-0.25756836
-0.18981934
-0.11444092
-0.03173828
 0.05767822
 0.15228271
 0.24871826
 0.34362793
 0.43395996
 0.51818848
 0.59356689
 0.65643311
 0.70373535
 0.73455811
 0.74829102
 0.74584961
 0.72601318
 0.68878174
 0.63415527
 0.56518555
 0.48522949
 0.39703369
 0.30273438
 0.20416260
 0.10345459
 0.00305176
-0.09490967
-0.18859863
-0.27709961
-0.35705566
-0.42541504
-0.47973633
-0.51879883
-0.54290771
-0.55297852
-0.54901123
-0.53222656
-0.50384521
-0.46508789
-0.41717529
-0.36132813
-0.30029297
-0.23773193
-0.17669678
-0.11901855
-0.06408691
-0.01190186
 0.03692627
 0.08178711
 0.12176514
 0.15716553
 0.18829346
 0.21453857
 0.23590088
 0.25177002
 0.26275635
 0.26916504
 0.26916504
 0.26153564
 0.24536133
 0.22094727
 0.18829346
 0.14709473
 0.09796143
 0.04180908
-0.01922607
-0.08361816
-0.15136719
-0.22338867
-0.29846191
-0.37384033
-0.44677734
-0.51605225
-0.58288574
-0.64880371
-0.71197510
-0.76965332
-0.81939697
-0.85968018
-0.88989258
-0.90820313
-0.91156006
-0.89660645
-0.86120605
-0.80474854
-0.72692871
-0.62866211
-0.51025391
-0.37506104
-0.22735596
-0.07141113
 0.08819580
 0.24871826
 0.40649414
 0.55725098
 0.69671631
 0.82092285
 0.92773438
 1.01562500
 1.08306885
 1.12976074
 1.15447998
 1.15783691
 1.14074707
 1.10443115
 1.05072021
 0.98114014
 0.89813232
 0.80261230
 0.69702148
 0.58471680
 0.46966553
 0.35705566
 0.25024414
 0.15167236
 0.06225586
-0.01525879
-0.07751465
-0.12176514
-0.14739990
-0.15533447
-0.14739990
-0.12512207
-0.09094238
-0.04821777
-0.00061035
 0.04943848
 0.09979248
 0.14831543
 0.19104004
 0.22460938
 0.24597168
 0.25482178
 0.25085449
 0.23345947
 0.20080566
 0.15258789
 0.08941650
 0.01281738
-0.07629395
-0.17700195
-0.28839111
-0.40527344
-0.52215576
-0.63262939
-0.73211670
-0.81726074
-0.88378906
-0.92834473
-0.94696045
-0.93811035
-0.90209961
-0.84075928
-0.75469971
-0.64575195
-0.51757813
-0.37475586
-0.22491455
-0.07476807
 0.07019043
 0.20538330
 0.32592773
 0.42846680
 0.50842285
 0.56304932
 0.59020996
 0.58868408
 0.55847168
 0.50079346
 0.41931152
 0.31799316
 0.19989014
 0.06591797
-0.08209229
-0.24047852
-0.40130615
-0.55511475
-0.69366455
-0.81207275
-0.90789795
-0.97839355
-1.02020264
-1.02935791
-1.00555420
-0.94940186
-0.86334229
-0.74920654
-0.61035156
-0.45227051
-0.28228760
-0.10742188
 0.06713867
 0.23712158
 0.39733887
 0.54260254
 0.66955566
 0.77514648
 0.85754395
 0.91461182
 0.94451904
 0.94818115
 0.92681885
 0.88226318
 0.81573486
 0.72875977
 0.62591553
 0.51422119
 0.39855957
 0.28137207
 0.16387939
 0.04974365
-0.05462646
-0.14434814
-0.21697998
-0.27221680
-0.30822754
-0.32226563
-0.31158447
-0.27862549
-0.22796631
-0.16479492
-0.09063721
-0.00732422
 0.08209229
 0.17242432
 0.25909424
 0.34057617
 0.41595459
 0.48339844
 0.53894043
 0.57861328
 0.60089111
 0.60546875
 0.59295654
 0.56304932
 0.51574707
 0.45227051
 0.37536621
 0.28686523
 0.18890381
 0.08270264
-0.03051758
-0.14801025
-0.26672363
-0.38146973
-0.48736572
-0.57983398
-0.65643311
-0.71624756
-0.75836182
-0.78186035
-0.78643799
-0.77270508
-0.74188232
-0.69488525
-0.63171387
-0.55328369
-0.46234131
-0.36254883
-0.25848389
-0.15319824
-0.04882813
 0.05157471
 0.14556885
 0.23040771
 0.30395508
 0.36499023
 0.41046143
 0.43762207
 0.44494629
 0.43243408
 0.40130615
 0.35278320
 0.28747559
 0.20629883
 0.11322021
 0.01251221
-0.09185791
-0.19714355
-0.29937744
-0.39367676
-0.47424316
-0.53527832
-0.57525635
-0.59326172
-0.58959961
-0.56213379
-0.50872803
-0.42968750
-0.32745361
-0.20629883
-0.07049561
 0.07873535
 0.23895264
 0.40740967
 0.57830811
 0.74645996
 0.90667725
 1.05499268
 1.18682861
 1.29760742
 1.38336182
 1.44042969
 1.46789551
 1.46423340
 1.43005371
 1.36688232
 1.27777100
 1.16516113
 1.03088379
 0.87707520
 0.70892334
 0.53314209
 0.35644531
 0.18249512
 0.01098633
-0.15747070
-0.32012939
-0.47119141
-0.60546875
-0.72113037
-0.81939697
-0.90209961
-0.96984863
-1.02233887
-1.06048584
-1.08489990
-1.09771729
-1.09985352
-1.09252930
-1.07818604
-1.05895996
-1.03729248
-1.01287842
-0.98571777
-0.95520020
-0.92193604
-0.88684082
-0.85052490
-0.81207275
-0.77026367
-0.72387695
-0.67321777
-0.61859131
-0.56030273
-0.49743652
-0.42877197
-0.35491943
-0.27770996
-0.20019531
-0.12451172
-0.05157471
 0.01831055
 0.08361816
 0.14190674
 0.19195557
 0.23376465
 0.26794434
 0.29418945
 0.31127930
 0.31860352
 0.31677246
 0.30761719
 0.29357910
 0.27587891
 0.25512695
 0.23162842
 0.20629883
 0.18157959
 0.15930176
 0.14068604
 0.12725830
 0.11962891
 0.11901855
 0.12573242
 0.14099121
 0.16479492
 0.19866943
 0.24261475
 0.29663086
 0.35980225
 0.42938232
 0.50262451
 0.57708740
 0.65002441
 0.71807861
 0.77911377
 0.82916260
 0.86395264
 0.88134766
 0.87921143
 0.85784912
 0.81573486
 0.75134277
 0.66406250
 0.55633545
 0.43304443
 0.29907227
 0.15716553
 0.00732422
-0.14953613
-0.30914307
-0.46386719
-0.60607910
-0.73089600
-0.83526611
-0.91674805
-0.97229004
-0.99975586
-0.99884033
-0.97137451
-0.91857910
-0.84136963
-0.74035645
-0.61859131
-0.48065186
-0.33264160
-0.17974854
-0.02655029
 0.12268066
 0.26489258
 0.39611816
 0.51300049
 0.61096191
 0.68511963
 0.73272705
 0.75286865
 0.74615479
 0.71289063
 0.65399170
 0.57006836
 0.46447754
 0.34179688
 0.20507813
 0.05615234
-0.10253906
-0.26550293
-0.42510986
-0.57373047
-0.70556641
-0.81787109
-0.90728760
-0.97015381
-1.00280762
-1.00311279
-0.97076416
-0.90606689
-0.80932617
-0.68176270
-0.52764893
-0.35156250
-0.15991211
 0.04272461
 0.25085449
 0.45928955
 0.66162109
 0.85174561
 1.02447510
 1.17431641
 1.29699707
 1.38854980
 1.44561768
 1.46728516
 1.45355225
 1.40594482
 1.32659912
 1.21734619
 1.08123779
 0.92132568
 0.74432373
 0.55725098
 0.36712646
 0.17822266
-0.00671387
-0.18615723
-0.35583496
-0.50872803
-0.63842773
-0.74096680
-0.81573486
-0.86364746
-0.88684082
-0.88653564
-0.86425781
-0.82183838
-0.76141357
-0.68603516
-0.59936523
-0.50476074
-0.40557861
-0.30609131
-0.21026611
-0.12054443
-0.03997803
 0.03021240
 0.08911133
 0.13549805
 0.16845703
 0.18859863
 0.19744873
 0.19592285
 0.18524170
 0.16571045
 0.13885498
 0.10650635
 0.07019043
 0.03082275
-0.01098633
-0.05432129
-0.09796143
-0.14282227
-0.19073486
-0.24536133
-0.30609131
-0.37048340
-0.43487549
-0.49713135
-0.55908203
-0.62072754
-0.68054199
-0.73486328
-0.78002930
-0.81420898
-0.83709717
-0.84747314
-0.84381104
-0.82397461
-0.78796387
-0.73486328
-0.66497803
-0.57769775
-0.47393799
-0.35675049
-0.22949219
-0.09429932
 0.04699707
 0.19378662
 0.34332275
 0.49285889
 0.63781738
 0.77362061
 0.89660645
 1.00341797
 1.09161377
 1.15875244
 1.20269775
 1.22039795
 1.21093750
 1.17462158
 1.11358643
 1.02905273
 0.92224121
 0.79376221
 0.64758301
 0.48889160
 0.32348633
 0.15441895
-0.01647949
-0.18798828
-0.35522461
-0.51208496
-0.65246582
-0.77362061
-0.87463379
-0.95458984
-1.01104736
-1.04339600
-1.05224609
-1.03851318
-1.00341797
-0.94696045
-0.87066650
-0.77697754
-0.66986084
-0.55206299
-0.42663574
-0.29602051
-0.16357422
-0.03326416
 0.09368896
 0.21667480
 0.33660889
 0.45135498
 0.55877686
 0.65704346
 0.74676514
 0.82794189
 0.90057373
 0.96221924
 1.01074219
 1.04522705
 1.06506348
 1.06933594
 1.05590820
 1.02386475
 0.97259521
 0.90148926
 0.81115723
 0.70220947
 0.57739258
 0.44067383
 0.29632568
 0.14556885
-0.01281738
-0.17761230
-0.34484863
-0.50750732
-0.65917969
-0.79528809
-0.91400146
-1.01318359
-1.09161377
-1.14746094
-1.17919922
-1.18499756
-1.16363525
-1.11511230
-1.04034424
-0.94207764
-0.82275391
-0.68359375
-0.52703857
-0.35736084
-0.18035889
-0.00274658
 0.17242432
 0.34210205
 0.50354004
 0.65216064
 0.78399658
 0.89569092
 0.98632813
 1.05468750
 1.09985352
 1.11968994
 1.11419678
 1.08459473
 1.03424072
 0.96496582
 0.87799072
 0.77331543
 0.65307617
 0.52154541
 0.38360596
 0.24261475
 0.09887695
-0.04852295
-0.19866943
-0.34698486
-0.48767090
-0.61676025
-0.73150635
-0.83160400
-0.91644287
-0.98510742
-1.03576660
-1.06811523
-1.08062744
-1.07238770
-1.04217529
-0.99029541
-0.91796875
-0.82824707
-0.72204590
-0.59997559
-0.46203613
-0.31219482
-0.15533447
 0.00366211
 0.16174316
 0.31829834
 0.47180176
 0.61798096
 0.75042725
 0.86547852
 0.95977783
 1.03118896
 1.07788086
 1.09771729
 1.09069824
 1.05865479
 1.00341797
 0.92468262
 0.82153320
 0.69549561
 0.55206299
 0.39764404
 0.23803711
 0.07446289
-0.09277344
-0.26062012
-0.42266846
-0.57128906
-0.70068359
-0.80871582
-0.89385986
-0.95489502
-0.98937988
-0.99700928
-0.97717285
-0.93170166
-0.86090088
-0.76721191
-0.65338135
-0.52398682
-0.38452148
-0.24047852
-0.09735107
 0.04058838
 0.16937256
 0.28442383
 0.38269043
 0.45959473
 0.51239014
 0.53802490
 0.53588867
 0.50720215
 0.45410156
 0.38024902
 0.28930664
 0.18524170
 0.07171631
-0.04699707
-0.16662598
-0.28289795
-0.39062500
-0.48370361
-0.55786133
-0.60974121
-0.63720703
-0.64025879
-0.61889648
-0.57342529
-0.50506592
-0.41595459
-0.31005859
-0.19195557
-0.06591797
 0.06500244
 0.19775391
 0.32897949
 0.45349121
 0.56671143
 0.66436768
 0.74310303
 0.80078125
 0.83557129
 0.84686279
 0.83526611
 0.80169678
 0.74829102
 0.67718506
 0.59173584
 0.49621582
 0.39428711
 0.28900146
 0.18280029
 0.07812500
-0.02075195
-0.11047363
-0.18920898
-0.25695801
-0.31433105
-0.35980225
-0.39184570
-0.41046143
-0.41748047
-0.41687012
-0.41229248
-0.40435791
-0.39367676
-0.38146973
-0.36956787
-0.35949707
-0.35247803
-0.34912109
-0.34973145
-0.35491943
-0.36254883
-0.36987305
-0.37506104
-0.37719727
-0.37628174
-0.37109375
-0.35858154
-0.33599854
-0.30395508
-0.26306152
-0.21484375
-0.15747070
-0.09002686
-0.01281738
 0.07171631
 0.16021729
 0.25146484
 0.34362793
 0.43487549
 0.52185059
 0.60058594
 0.66802979
 0.72235107
 0.76141357
 0.78277588
 0.78369141
 0.76354980
 0.72204590
 0.66040039
 0.58044434
 0.48492432
 0.37780762
 0.26275635
 0.14312744
 0.01983643
-0.10467529
-0.22766113
-0.34301758
-0.44464111
-0.52673340
-0.58593750
-0.62194824
-0.63354492
-0.62072754
-0.58197021
-0.51666260
-0.42663574
-0.31677246
-0.19226074
-0.05859375
 0.08178711
 0.22552490
 0.36926270
 0.50750732
 0.63415527
 0.74310303
 0.83099365
 0.89477539
 0.93292236
 0.94451904
 0.93078613
 0.89294434
 0.83282471
 0.75134277
 0.65124512
 0.53649902
 0.41229248
 0.28350830
 0.15319824
 0.02227783
-0.10742188
-0.23223877
-0.34637451
-0.44494629
-0.52459717
-0.58441162
-0.62377930
-0.64300537
-0.64239502
-0.62316895
-0.58746338
-0.53741455
-0.47515869
-0.40466309
-0.33081055
-0.25970459
-0.19775391
-0.14923096
-0.11566162
-0.09826660
-0.09826660
-0.11688232
-0.15563965
-0.21331787
-0.28717041
-0.37261963
-0.46417236
-0.55694580
-0.64636230
-0.72906494
-0.80078125
-0.85723877
-0.89324951
-0.90576172
-0.89355469
-0.85632324
-0.79498291
-0.70861816
-0.59814453
-0.46508789
-0.31402588
-0.14953613
 0.02380371
 0.20080566
 0.37689209
 0.54626465
 0.70220947
 0.83862305
 0.94970703
 1.03088379
 1.07879639
 1.09252930
 1.07299805
 1.02081299
 0.93688965
 0.82305908
 0.68389893
 0.52673340
 0.35888672
 0.18524170
 0.00854492
-0.16723633
-0.33477783
-0.48553467
-0.61187744
-0.70922852
-0.77667236
-0.81237793
-0.81512451
-0.78308105
-0.71685791
-0.61859131
-0.49346924
-0.34515381
-0.17913818
-0.00030518
 0.18432617
 0.36804199
 0.54229736
 0.70007324
 0.83496094
 0.94146729
 1.01531982
 1.05438232
 1.05773926
 1.02539063
 0.95825195
 0.85784912
 0.72753906
 0.57525635
 0.40832520
 0.23345947
 0.05218506
-0.13336182
-0.31951904
-0.49835205
-0.66101074
-0.80169678
-0.91888428
-1.01287842
-1.08276367
-1.12640381
-1.14196777
-1.12945557
-1.09100342
-1.02905273
-0.94604492
-0.84442139
-0.72692871
-0.59631348
-0.45562744
-0.30944824
-0.16235352
-0.01983643
 0.11444092
 0.23925781
 0.35278320
 0.45410156
 0.53985596
 0.60791016
 0.65643311
 0.68603516
 0.69671631
 0.69000244
 0.66741943
 0.62957764
 0.57861328
 0.51605225
 0.44433594
 0.36682129
 0.28594971
 0.20263672
 0.11901855
 0.03662109
-0.04119873
-0.11138916
-0.17303467
-0.22644043
-0.27221680
-0.30975342
-0.33660889
-0.35095215
-0.35125732
-0.33874512
-0.31555176
-0.28350830
-0.24505615
-0.20050049
-0.14984131
-0.09185791
-0.02716064
 0.04333496
 0.11810303
 0.19592285
 0.27648926
 0.35919189
 0.44281006
 0.52337646
 0.59722900
 0.66162109
 0.71533203
 0.75714111
 0.78582764
 0.79925537
 0.79650879
 0.77758789
 0.74340820
 0.69641113
 0.63720703
 0.56762695
 0.49102783
 0.41046143
 0.32897949
 0.24902344
 0.17181396
 0.09826660
 0.03143311
-0.02716064
-0.07659912
-0.11718750
-0.14953613
-0.17333984
-0.18859863
-0.19592285
-0.19683838
-0.19317627
-0.18707275
-0.17974854
-0.17364502
-0.17059326
-0.17181396
-0.17761230
-0.18981934
-0.21057129
-0.24200439
-0.28533936
-0.33874512
-0.39916992
-0.46447754
-0.53375244
-0.60607910
-0.67932129
-0.74951172
-0.81329346
-0.86730957
-0.90911865
-0.93719482
-0.94909668
-0.94451904
-0.92224121
-0.88226318
-0.82366943
-0.74676514
-0.65368652
-0.54656982
-0.42846680
-0.30273438
-0.17150879
-0.03906250
 0.09124756
 0.21545410
 0.33111572
 0.43579102
 0.52581787
 0.59814453
 0.65002441
 0.67993164
 0.68756104
 0.67321777
 0.63690186
 0.58044434
 0.50842285
 0.42572021
 0.33782959
 0.24871826
 0.16082764
 0.07720947
 0.00244141
-0.05828857
-0.10192871
-0.12603760
-0.13031006
-0.11505127
-0.08056641
-0.02868652
 0.03845215
 0.11718750
 0.20385742
 0.29541016
 0.38818359
 0.47882080
 0.56274414
 0.63568115
 0.69335938
 0.73303223
 0.75347900
 0.75225830
 0.72784424
 0.67779541
 0.60302734
 0.50720215
 0.39520264
 0.27069092
 0.13549805
-0.00976563
-0.16174316
-0.31463623
-0.45928955
-0.58807373
-0.69580078
-0.78002930
-0.83923340
-0.87158203
-0.87585449
-0.85205078
-0.80200195
-0.72723389
-0.63140869
-0.51879883
-0.39489746
-0.26550293
-0.13671875
-0.01251221
 0.10253906
 0.20446777
 0.28900146
 0.35217285
 0.39093018
 0.40313721
 0.38757324
 0.34484863
 0.27709961
 0.18554688
 0.07232666
-0.06103516
-0.21057129
-0.36987305
-0.52978516
-0.68145752
-0.81878662
-0.93750000
-1.03302002
-1.09985352
-1.13372803
-1.13159180
-1.09283447
-1.01867676
-0.91003418
-0.76873779
-0.59875488
-0.40679932
-0.20019531
 0.01525879
 0.23529053
 0.45410156
 0.66345215
 0.85571289
 1.02416992
 1.16455078
 1.27288818
 1.34521484
 1.37725830
 1.36871338
 1.32080078
 1.23596191
 1.11633301
 0.96435547
 0.78643799
 0.59143066
 0.38726807
 0.17913818
-0.03051758
-0.23712158
-0.43090820
-0.60119629
-0.73944092
-0.84320068
-0.91308594
-0.94848633
-0.94879150
-0.91369629
-0.84472656
-0.74615479
-0.62194824
-0.47637939
-0.31555176
-0.14526367
 0.02777100
 0.19866943
 0.36254883
 0.51361084
 0.64605713
 0.75439453
 0.83526611
 0.88653564
 0.90789795
 0.89843750
 0.85906982
 0.79162598
 0.69915771
 0.58624268
 0.45959473
 0.32531738
 0.18920898
 0.05584717
-0.07232666
-0.19165039
-0.29602051
-0.37902832
-0.43518066
-0.46264648
-0.46356201
-0.43975830
-0.39245605
-0.32318115
-0.23559570
-0.13488770
-0.02624512
 0.08514404
 0.19470215
 0.29724121
 0.38696289
 0.45989990
 0.51269531
 0.54260254
 0.54718018
 0.52337646
 0.47058105
 0.39154053
 0.28900146
 0.16601563
 0.02319336
-0.13702393
-0.30914307
-0.48461914
-0.65399170
-0.80932617
-0.94543457
-1.05773926
-1.14318848
-1.19720459
-1.21734619
-1.20117188
-1.14837646
-1.06018066
-0.93750000
-0.78399658
-0.60424805
-0.40466309
-0.19134521
 0.02990723
 0.25482178
 0.47851563
 0.69427490
 0.89477539
 1.07269287
 1.22314453
 1.34307861
 1.42852783
 1.47674561
 1.48498535
 1.45416260
 1.38519287
 1.27990723
 1.14044189
 0.96984863
 0.77606201
 0.56823730
 0.35369873
 0.13549805
-0.08483887
-0.30364990
-0.51177979
-0.69824219
-0.85571289
-0.98236084
-1.07818604
-1.14410400
-1.17797852
-1.17919922
-1.14868164
-1.08856201
-1.00128174
-0.88897705
-0.75469971
-0.60363770
-0.44158936
-0.27252197
-0.10131836
 0.06866455
 0.23162842
 0.38330078
 0.51910400
 0.63598633
 0.73028564
 0.79925537
 0.84075928
 0.85357666
 0.83831787
 0.79528809
 0.72448730
 0.62927246
 0.51483154
 0.38696289
 0.24993896
 0.10406494
-0.04943848
-0.20721436
-0.36346436
-0.51055908
-0.64239502
-0.75653076
-0.85174561
-0.92681885
-0.98022461
-1.01074219
-1.01715088
-0.99975586
-0.95916748
-0.89721680
-0.81695557
-0.72113037
-0.61218262
-0.49285889
-0.36590576
-0.23498535
-0.10406494
 0.02258301
 0.14190674
 0.25085449
 0.34790039
 0.43212891
 0.50292969
 0.55908203
 0.59844971
 0.61950684
 0.62347412
 0.61187744
 0.58624268
 0.54626465
 0.49255371
 0.42724609
 0.35430908
 0.27648926
 0.19500732
 0.11047363
 0.02593994
-0.05523682
-0.13000488
-0.19775391
-0.25909424
-0.31158447
-0.35217285
-0.37689209
-0.38574219
-0.37994385
-0.36132813
-0.33111572
-0.29022217
-0.24047852
-0.18402100
-0.12237549
-0.05615234
 0.01373291
 0.08483887
 0.15319824
 0.21759033
 0.27709961
 0.33081055
 0.37628174
 0.41107178
 0.43304443
 0.44281006
 0.44128418
 0.42938232
 0.40771484
 0.37811279
 0.34301758
 0.30517578
 0.26733398
 0.23071289
 0.19744873
 0.16967773
 0.14984131
 0.13916016
 0.13702393
 0.14251709
 0.15502930
 0.17333984
 0.19683838
 0.22216797
 0.24627686
 0.26672363
 0.28137207
 0.28961182
 0.29083252
 0.28198242
 0.26000977
 0.22216797
 0.16784668
 0.09704590
 0.01098633
-0.09002686
-0.20538330
-0.33203125
-0.46600342
-0.60211182
-0.73516846
-0.86059570
-0.97381592
-1.06933594
-1.14166260
-1.18652344
-1.20117188
-1.18438721
-1.13494873
-1.05102539
-0.93200684
-0.77972412
-0.59875488
-0.39611816
-0.17791748
 0.05065918
 0.28594971
 0.52185059
 0.75012207
 0.96221924
 1.15051270
 1.30889893
 1.43218994
 1.51519775
 1.55487061
 1.55059814
 1.50329590
 1.41235352
 1.27685547
 1.10015869
 0.88867188
 0.65307617
 0.40100098
 0.13641357
-0.13580322
-0.40771484
-0.66619873
-0.89752197
-1.09283447
-1.24725342
-1.35803223
-1.42120361
-1.43432617
-1.39709473
-1.31225586
-1.18255615
-1.01165771
-0.80474854
-0.57006836
-0.31768799
-0.05737305
 0.20385742
 0.45806885
 0.69763184
 0.91308594
 1.09680176
 1.24206543
 1.34368896
 1.39831543
 1.40502930
 1.36383057
 1.27593994
 1.14227295
 0.96740723
 0.75866699
 0.52551270
 0.27618408
 0.01647949
-0.24871826
-0.51025391
-0.75592041
-0.97351074
-1.15509033
-1.29791260
-1.39984131
-1.45751953
-1.46697998
-1.42852783
-1.34643555
-1.22650146
-1.07360840
-0.89141846
-0.68603516
-0.46508789
-0.23864746
-0.01556396
 0.19805908
 0.39672852
 0.57525635
 0.72631836
 0.84350586
 0.92315674
 0.96435547
 0.96801758
 0.93627930
 0.87036133
 0.77270508
 0.64941406
 0.50781250
 0.35614014
 0.19927979
 0.03997803
-0.11810303
-0.26885986
-0.40252686
-0.51177979
-0.59234619
-0.64392090
-0.66772461
-0.66375732
-0.63140869
-0.57220459
-0.48889160
-0.38635254
-0.27069092
-0.14648438
-0.01892090
 0.10772705
 0.22949219
 0.34210205
 0.44128418
 0.52246094
 0.58197021
 0.61737061
 0.62683105
 0.61126709
 0.57220459
 0.51177979
 0.43304443
 0.33874512
 0.23254395
 0.11810303
-0.00061035
-0.11932373
-0.23437500
-0.34027100
-0.43090820
-0.50079346
-0.54718018
-0.56884766
-0.56701660
-0.54168701
-0.49316406
-0.42205811
-0.33172607
-0.22644043
-0.11138916
 0.01007080
 0.13336182
 0.25482178
 0.36926270
 0.47180176
 0.55786133
 0.62469482
 0.66955566
 0.69061279
 0.68634033
 0.65673828
 0.60150146
 0.52276611
 0.42419434
 0.31097412
 0.18707275
 0.05462646
-0.08483887
-0.22766113
-0.36682129
-0.49407959
-0.60333252
-0.69061279
-0.75469971
-0.79467773
-0.80841064
-0.79498291
-0.75500488
-0.69061279
-0.60455322
-0.49865723
-0.37658691
-0.24383545
-0.10681152
 0.02899170
 0.15960693
 0.28289795
 0.39489746
 0.49133301
 0.56732178
 0.62011719
 0.64941406
 0.65490723
 0.63659668
 0.59478760
 0.53039551
 0.44708252
 0.34942627
 0.24139404
 0.12725830
 0.00946045
-0.10894775
-0.22369385
-0.33081055
-0.42510986
-0.50140381
-0.55694580
-0.58898926
-0.59783936
-0.58441162
-0.54962158
-0.49499512
-0.42236328
-0.33355713
-0.23254395
-0.12359619
-0.01159668
 0.09979248
 0.20721436
 0.30792236
 0.39855957
 0.47576904
 0.53680420
 0.57983398
 0.60302734
 0.60455322
 0.58380127
 0.54138184
 0.48095703
 0.40618896
 0.32043457
 0.22583008
 0.12542725
 0.02227783
-0.07965088
-0.17578125
-0.26184082
-0.33386230
-0.38787842
-0.42114258
-0.43212891
-0.42053223
-0.38757324
-0.33477783
-0.26519775
-0.18218994
-0.08941650
 0.00823975
 0.10772705
 0.20507813
 0.29693604
 0.38024902
 0.45013428
 0.50354004
 0.53680420
 0.54779053
 0.53588867
 0.50109863
 0.44494629
 0.37078857
 0.28045654
 0.17669678
 0.06164551
-0.06225586
-0.19104004
-0.31951904
-0.44097900
-0.54992676
-0.64331055
-0.71838379
-0.77362061
-0.80657959
-0.81573486
-0.80047607
-0.76141357
-0.70129395
-0.62286377
-0.52825928
-0.41931152
-0.29998779
-0.17456055
-0.04821777
 0.07446289
 0.18981934
 0.29602051
 0.38909912
 0.46600342
 0.52429199
 0.56274414
 0.58074951
 0.57739258
 0.55297852
 0.50933838
 0.45013428
 0.37963867
 0.29998779
 0.21270752
 0.11932373
 0.02410889
-0.06744385
-0.15258789
-0.22949219
-0.29632568
-0.35064697
-0.38879395
-0.40893555
-0.41107178
-0.39642334
-0.36590576
-0.32073975
-0.26397705
-0.19958496
-0.13183594
-0.06195068
 0.00946045
 0.08056641
 0.14739990
 0.20446777
 0.24871826
 0.27954102
 0.29724121
 0.30212402
 0.29418945
 0.27374268
 0.24200439
 0.19897461
 0.14465332
 0.08087158
 0.01098633
-0.05920410
-0.12634277
-0.18859863
-0.24688721
-0.29968262
-0.34362793
-0.37475586
-0.39123535
-0.39367676
-0.38299561
-0.36010742
-0.32592773
-0.28289795
-0.23406982
-0.18280029
-0.12969971
-0.07598877
-0.02319336
 0.02471924
 0.06469727
 0.09521484
 0.11749268
 0.13092041
 0.13580322
 0.13122559
 0.11688232
 0.09490967
 0.06713867
 0.03540039
 0.00213623
-0.03021240
-0.05859375
-0.08056641
-0.09429932
-0.09887695
-0.09338379
-0.07568359
-0.04455566
-0.00061035
 0.05371094
 0.11566162
 0.18402100
 0.25817871
 0.33752441
 0.41961670
 0.50140381
 0.57800293
 0.64544678
 0.70098877
 0.74127197
 0.76538086
 0.77209473
 0.76110840
 0.73211670
 0.68450928
 0.61920166
 0.53802490
 0.44403076
 0.34118652
 0.23315430
 0.12207031
 0.01007080
-0.09979248
-0.20507813
-0.30120850
-0.38391113
-0.44952393
-0.49560547
-0.52307129
-0.53283691
-0.52551270
-0.50109863
-0.45898438
-0.40130615
-0.33203125
-0.25634766
-0.17852783
-0.10162354
-0.02777100
 0.04058838
 0.10040283
 0.14770508
 0.18066406
 0.19744873
 0.19836426
 0.18280029
 0.15106201
 0.10437012
 0.04516602
-0.02349854
-0.09979248
-0.18188477
-0.26641846
-0.34851074
-0.42236328
-0.48187256
-0.52398682
-0.54870605
-0.55603027
-0.54473877
-0.51239014
-0.45806885
-0.38299561
-0.29052734
-0.18554688
-0.07141113
 0.04760742
 0.16845703
 0.28594971
 0.39581299
 0.49377441
 0.57647705
 0.64056396
 0.68298340
 0.70159912
 0.69580078
 0.66497803
 0.60943604
 0.53161621
 0.43457031
 0.32379150
 0.20416260
 0.07843018
-0.05035400
-0.17944336
-0.30395508
-0.41687012
-0.51300049
-0.58776855
-0.63934326
-0.66650391
-0.66925049
-0.64697266
-0.60028076
-0.53192139
-0.44433594
-0.34149170
-0.22766113
-0.10803223
 0.01190186
 0.12695313
 0.23254395
 0.32531738
 0.40191650
 0.45928955
 0.49438477
 0.50445557
 0.48767090
 0.44433594
 0.37719727
 0.28961182
 0.18432617
 0.06378174
-0.07049561
-0.21362305
-0.35858154
-0.49774170
-0.62438965
-0.73486328
-0.82550049
-0.89263916
-0.93292236
-0.94390869
-0.92498779
-0.87615967
-0.79833984
-0.69183350
-0.56030273
-0.40954590
-0.24597168
-0.07507324
 0.09918213
 0.27374268
 0.44311523
 0.60058594
 0.74005127
 0.85540771
 0.94329834
 0.99975586
 1.02416992
 1.01593018
 0.97625732
 0.90667725
 0.80810547
 0.68481445
 0.54290771
 0.38970947
 0.23071289
 0.06805420
-0.09674072
-0.25878906
-0.41046143
-0.54199219
-0.64819336
-0.72601318
-0.77545166
-0.79559326
-0.78552246
-0.74584961
-0.67749023
-0.58349609
-0.46661377
-0.33111572
-0.18249512
-0.02624512
 0.13214111
 0.28747559
 0.43548584
 0.57067871
 0.68756104
 0.78125000
 0.84869385
 0.88806152
 0.89965820
 0.88378906
 0.84136963
 0.77331543
 0.68206787
 0.57098389
 0.44525146
 0.31005859
 0.17059326
 0.02929688
-0.11169434
-0.24810791
-0.37506104
-0.48675537
-0.57891846
-0.65002441
-0.69885254
-0.72448730
-0.72723389
-0.70709229
-0.66619873
-0.60577393
-0.52856445
-0.43609619
-0.33264160
-0.22277832
-0.11199951
-0.00427246
 0.09674072
 0.18920898
 0.27069092
 0.34027100
 0.39642334
 0.43823242
 0.46386719
 0.47302246
 0.46630859
 0.44555664
 0.41442871
 0.37536621
 0.33111572
 0.28350830
 0.23345947
 0.18341064
 0.13488770
 0.08850098
 0.04638672
 0.00976563
-0.01983643
-0.04211426
-0.05615234
-0.06256104
-0.06103516
-0.05310059
-0.03967285
-0.02288818
-0.00457764
 0.01342773
 0.03051758
 0.04547119
 0.05737305
 0.06530762
 0.06835938
 0.06591797
 0.05706787
 0.04150391
 0.02014160
-0.00549316
-0.03417969
-0.06591797
-0.10009766
-0.13580322
-0.17059326
-0.20202637
-0.23132324
-0.25939941
-0.28808594
-0.31585693
-0.34027100
-0.35949707
-0.37292480
-0.38055420
-0.38299561
-0.38024902
-0.37353516
-0.36407471
-0.35217285
-0.33660889
-0.31707764
-0.29510498
-0.27374268
-0.25543213
-0.23986816
-0.22613525
-0.21331787
-0.20233154
-0.19561768
-0.19287109
-0.19378662
-0.19744873
-0.20263672
-0.20935059
-0.21697998
-0.22369385
-0.22949219
-0.23315430
-0.23468018
-0.23254395
-0.22552490
-0.21148682
-0.19012451
-0.16082764
-0.12207031
-0.07446289
-0.01831055
 0.04486084
 0.11383057
 0.18798828
 0.26733398
 0.35064697
 0.43579102
 0.52062988
 0.60272217
 0.68023682
 0.75164795
 0.81329346
 0.86364746
 0.90057373
 0.92346191
 0.93139648
 0.92346191
 0.89904785
 0.85815430
 0.80169678
 0.73028564
 0.64483643
 0.54656982
 0.43762207
 0.32196045
 0.20294189
 0.08239746
-0.03906250
-0.15991211
-0.27740479
-0.38604736
-0.48126221
-0.56030273
-0.62286377
-0.66864014
-0.69641113
-0.70434570
-0.69183350
-0.65979004
-0.61065674
-0.54656982
-0.46997070
-0.38299561
-0.29022217
-0.19531250
-0.10162354
-0.01098633
 0.07385254
 0.15014648
 0.21392822
 0.26336670
 0.29693604
 0.31433105
 0.31646729
 0.30395508
 0.27740479
 0.23742676
 0.18432617
 0.11932373
 0.04669189
-0.02929688
-0.10498047
-0.17944336
-0.25268555
-0.32257080
-0.38391113
-0.43151855
-0.46173096
-0.47515869
-0.47332764
-0.45562744
-0.42083740
-0.36895752
-0.30212402
-0.22369385
-0.13671875
-0.04272461
 0.05676270
 0.15930176
 0.26092529
 0.35858154
 0.44982910
 0.53100586
 0.59936523
 0.65093994
 0.68420410
 0.69824219
 0.69366455
 0.67016602
 0.62835693
 0.56915283
 0.49530029
 0.40893555
 0.31250000
 0.20935059
 0.10284424
-0.00396729
-0.10833740
-0.20874023
-0.30273438
-0.38665771
-0.45623779
-0.50872803
-0.54260254
-0.55908203
-0.55877686
-0.54199219
-0.50964355
-0.46173096
-0.39978027
-0.32592773
-0.24353027
-0.15686035
-0.06896973
 0.01739502
 0.09979248
 0.17578125
 0.24322510
 0.30029297
 0.34606934
 0.38024902
 0.40130615
 0.40710449
 0.39703369
 0.37231445
 0.33599854
 0.29052734
 0.23620605
 0.17272949
 0.10101318
 0.02441406
-0.05310059
-0.12939453
-0.20477295
-0.27862549
-0.34912109
-0.41137695
-0.46234131
-0.50079346
-0.52795410
-0.54473877
-0.55145264
-0.54779053
-0.53436279
-0.51330566
-0.48675537
-0.45593262
-0.42022705
-0.37902832
-0.33447266
-0.28991699
-0.24902344
-0.21301270
-0.18127441
-0.15319824
-0.12786865
-0.10620117
-0.08880615
-0.07507324
-0.06347656
-0.05249023
-0.04058838
-0.02716064
-0.01190186
 0.00610352
 0.02746582
 0.05279541
 0.08331299
 0.11871338
 0.15930176
 0.20324707
 0.25054932
 0.29998779
 0.35095215
 0.40191650
 0.45043945
 0.49438477
 0.53283691
 0.56457520
 0.58776855
 0.60089111
 0.60241699
 0.59295654
 0.57220459
 0.53985596
 0.49530029
 0.43975830
 0.37597656
 0.30700684
 0.23437500
 0.15808105
 0.07904053
-0.00091553
-0.07812500
-0.14984131
-0.21697998
-0.27893066
-0.33386230
-0.37811279
-0.40832520
-0.42388916
-0.42785645
-0.42205811
-0.40618896
-0.37872314
-0.33905029
-0.29022217
-0.23620605
-0.18005371
-0.12145996
-0.05981445
 0.00457764
 0.06927490
 0.13031006
 0.18585205
 0.23376465
 0.27374268
 0.30670166
 0.33233643
 0.35064697
 0.36132813
 0.36285400
 0.35461426
 0.33721924
 0.31250000
 0.28228760
 0.24719238
 0.20812988
 0.16540527
 0.11962891
 0.07232666
 0.02502441
-0.02014160
-0.06103516
-0.09796143
-0.13031006
-0.15838623
-0.18157959
-0.19805908
-0.20751953
-0.20965576
-0.20568848
-0.19714355
-0.18463135
-0.16967773
-0.15319824
-0.13610840
-0.11962891
-0.10437012
-0.09124756
-0.08209229
-0.07781982
-0.07965088
-0.08697510
-0.09918213
-0.11688232
-0.13916016
-0.16510010
-0.19348145
-0.22247314
-0.25146484
-0.27984619
-0.30639648
-0.32867432
-0.34301758
-0.34759521
-0.34088135
-0.32287598
-0.29479980
-0.25695801
-0.20965576
-0.15350342
-0.08911133
-0.01800537
 0.05767822
 0.13427734
 0.20965576
 0.28259277
 0.35125732
 0.41473389
 0.46936035
 0.51208496
 0.54168701
 0.55755615
 0.56060791
 0.55023193
 0.52490234
 0.48431396
 0.43121338
 0.36987305
 0.30303955
 0.23132324
 0.15441895
 0.07385254
-0.00732422
-0.08514404
-0.15686035
-0.22186279
-0.27893066
-0.32592773
-0.36041260
-0.38024902
-0.38574219
-0.37780762
-0.35644531
-0.32318115
-0.28015137
-0.23040771
-0.17791748
-0.12359619
-0.06713867
-0.00946045
 0.04791260
 0.10223389
 0.15045166
 0.19042969
 0.22003174
 0.23925781
 0.24810791
 0.24780273
 0.23925781
 0.22247314
 0.19744873
 0.16510010
 0.12634277
 0.08300781
 0.03723145
-0.00854492
-0.05279541
-0.09307861
-0.12878418
-0.15899658
-0.18341064
-0.20141602
-0.21331787
-0.21881104
-0.21942139
-0.21514893
-0.20660400
-0.19348145
-0.17578125
-0.15441895
-0.13092041
-0.10681152
-0.08331299
-0.06072998
-0.04028320
-0.02166748
-0.00488281
 0.00976563
 0.02136230
 0.02929688
 0.03295898
 0.03265381
 0.02838135
 0.02136230
 0.01129150
-0.00183105
-0.01770020
-0.03570557
-0.05493164
-0.07354736
-0.09033203
-0.10375977
-0.11352539
-0.11962891
-0.12176514
-0.11962891
-0.11169434
-0.09613037
-0.07232666
-0.04089355
-0.00274658
 0.04089355
 0.08911133
 0.13977051
 0.19195557
 0.24475098
 0.29693604
 0.34759521
 0.39428711
 0.43395996
 0.46478271
 0.48492432
 0.49255371
 0.48614502
 0.46569824
 0.43121338
 0.38391113
 0.32501221
 0.25512695
 0.17517090
 0.08758545
-0.00549316
-0.10253906
-0.20233154
-0.30273438
-0.39825439
-0.48248291
-0.55236816
-0.60699463
-0.64697266
-0.67138672
-0.67749023
-0.66467285
-0.63232422
-0.58258057
-0.51666260
-0.43487549
-0.33996582
-0.23529053
-0.12542725
-0.01403809
 0.09674072
 0.20355225
 0.30242920
 0.38818359
 0.45684814
 0.50628662
 0.53649902
 0.54595947
 0.53375244
 0.49926758
 0.44403076
 0.37048340
 0.28259277
 0.18371582
 0.07629395
-0.03784180
-0.15472412
-0.27008057
-0.37811279
-0.47363281
-0.55206299
-0.61157227
-0.65093994
-0.67016602
-0.66772461
-0.64331055
-0.59722900
-0.52978516
-0.44372559
-0.34149170
-0.22766113
-0.10742188
 0.01434326
 0.13427734
 0.24993896
 0.35919189
 0.45867920
 0.54412842
 0.61248779
 0.66070557
 0.68786621
 0.69427490
 0.68023682
 0.64636230
 0.59448242
 0.52703857
 0.44830322
 0.36254883
 0.27343750
 0.18371582
 0.09582520
 0.01251221
-0.06256104
-0.12634277
-0.17669678
-0.21240234
-0.23223877
-0.23590088
-0.22277832
-0.19409180
-0.15289307
-0.10223389
-0.04425049
 0.01922607
 0.08544922
 0.15075684
 0.21148682
 0.26519775
 0.30944824
 0.34210205
 0.36102295
 0.36468506
 0.35339355
 0.32867432
 0.29235840
 0.24536133
 0.18890381
 0.12481689
 0.05706787
-0.00976563
-0.07324219
-0.13122559
-0.18218994
-0.22369385
-0.25390625
-0.27130127
-0.27679443
-0.27130127
-0.25512695
-0.22918701
-0.19470215
-0.15411377
-0.10955811
-0.06317139
-0.01739502
 0.02563477
 0.06256104
 0.09063721
 0.10833740
 0.11505127
 0.10986328
 0.09155273
 0.05981445
 0.01525879
-0.04058838
-0.10589600
-0.17913818
-0.25756836
-0.33660889
-0.41198730
-0.47973633
-0.53771973
-0.58441162
-0.61676025
-0.63201904
-0.62835693
-0.60546875
-0.56396484
-0.50506592
-0.42938232
-0.34027100
-0.24047852
-0.13427734
-0.02532959
 0.08331299
 0.18859863
 0.28747559
 0.37628174
 0.45257568
 0.51483154
 0.56060791
 0.58868408
 0.59814453
 0.58868408
 0.56182861
 0.52001953
 0.46600342
 0.40344238
 0.33569336
 0.26428223
 0.19104004
 0.11779785
 0.04760742
-0.01556396
-0.06866455
-0.11016846
-0.13977051
-0.15808105
-0.16510010
-0.16082764
-0.14587402
-0.12176514
-0.09124756
-0.05676270
-0.02105713
 0.01281738
 0.04211426
 0.06622314
 0.08422852
 0.09521484
 0.09796143
 0.09094238
 0.07385254
 0.04821777
 0.01586914
-0.02105713
-0.06042480
-0.10192871
-0.14343262
-0.18341064
-0.21911621
-0.24871826
-0.27008057
-0.28259277
-0.28625488
-0.28076172
-0.26550293
-0.23925781
-0.20233154
-0.15563965
-0.10070801
-0.03906250
 0.02624512
 0.09216309
 0.15472412
 0.21179199
 0.26275635
 0.30609131
 0.33905029
 0.35858154
 0.36254883
 0.35064697
 0.32501221
 0.28594971
 0.23345947
 0.16723633
 0.08972168
 0.00335693
-0.08972168
-0.18798828
-0.28930664
-0.38848877
-0.47973633
-0.55877686
-0.62408447
-0.67626953
-0.71411133
-0.73516846
-0.73699951
-0.71807861
-0.68054199
-0.62622070
-0.55725098
-0.47393799
-0.37811279
-0.27282715
-0.16204834
-0.04913330
 0.06347656
 0.17242432
 0.27618408
 0.37139893
 0.45654297
 0.52978516
 0.58929443
 0.63354492
 0.66162109
 0.67321777
 0.66925049
 0.65155029
 0.62072754
 0.57830811
 0.52520752
 0.46356201
 0.39733887
 0.32897949
 0.26062012
 0.19287109
 0.12603760
 0.06134033
 0.00061035
-0.05401611
-0.10131836
-0.14099121
-0.17211914
-0.19409180
-0.20690918
-0.21179199
-0.20965576
-0.20111084
-0.18646240
-0.16571045
-0.14007568
-0.11108398
-0.07995605
-0.04791260
-0.01586914
 0.01617432
 0.04730225
 0.07781982
 0.10681152
 0.13366699
 0.15686035
 0.17608643
 0.19134521
 0.20416260
 0.21423340
 0.22125244
 0.22430420
 0.22277832
 0.21697998
 0.20690918
 0.19226074
 0.17211914
 0.14678955
 0.11627197
 0.08117676
 0.04089355
-0.00427246
-0.05340576
-0.10375977
-0.15472412
-0.20690918
-0.26184082
-0.31860352
-0.37384033
-0.42266846
-0.46264648
-0.49438477
-0.51879883
-0.53558350
-0.54260254
-0.53894043
-0.52490234
-0.50079346
-0.46630859
-0.42053223
-0.36346436
-0.29693604
-0.22369385
-0.14587402
-0.06439209
 0.02044678
 0.10742188
 0.19409180
 0.27740479
 0.35552979
 0.42724609
 0.49133301
 0.54656982
 0.59173584
 0.62469482
 0.64453125
 0.65063477
 0.64300537
 0.62286377
 0.59082031
 0.54748535
 0.49407959
 0.43243408
 0.36499023
 0.29388428
 0.22033691
 0.14526367
 0.06988525
-0.00335693
-0.07171631
-0.13244629
-0.18463135
-0.22705078
-0.25756836
-0.27587891
-0.28167725
-0.27648926
-0.26184082
-0.23773193
-0.20385742
-0.16082764
-0.11047363
-0.05523682
 0.00244141
 0.06072998
 0.11749268
 0.17059326
 0.21759033
 0.25695801
 0.28808594
 0.31066895
 0.32318115
 0.32409668
 0.31372070
 0.29357910
 0.26489258
 0.22705078
 0.17883301
 0.11993408
 0.05279541
-0.01892090
-0.09277344
-0.16876221
-0.24719238
-0.32653809
-0.40252686
-0.47210693
-0.53405762
-0.58868408
-0.63476563
-0.67077637
-0.69488525
-0.70709229
-0.70861816
-0.70037842
-0.68115234
-0.65032959
-0.60913086
-0.55969238
-0.50415039
-0.44219971
-0.37414551
-0.30120850
-0.22705078
-0.15411377
-0.08300781
-0.01373291
 0.05340576
 0.11566162
 0.17181396
 0.22033691
 0.26306152
 0.29968262
 0.32989502
 0.35156250
 0.36468506
 0.36895752
 0.36560059
 0.35552979
 0.33874512
 0.31707764
 0.29083252
 0.26153564
 0.22918701
 0.19409180
 0.15777588
 0.12145996
 0.08697510
 0.05493164
 0.02532959
-0.00122070
-0.02288818
-0.03875732
-0.04730225
-0.04913330
-0.04455566
-0.03417969
-0.01831055
 0.00183105
 0.02655029
 0.05493164
 0.08544922
 0.11718750
 0.14831543
 0.17761230
 0.20385742
 0.22583008
 0.24230957
 0.25238037
 0.25573730
 0.25207520
 0.24139404
 0.22369385
 0.19805908
 0.16601563
 0.12786865
 0.08514404
 0.03784180
-0.01342773
-0.06591797
-0.11779785
-0.16632080
-0.21148682
-0.25451660
-0.29510498
-0.33172607
-0.36132813
-0.38269043
-0.39550781
-0.40100098
-0.40039063
-0.39581299
-0.38726807
-0.37414551
-0.35552979
-0.33081055
-0.30059814
-0.26885986
-0.23742676
-0.20751953
-0.17700195
-0.14434814
-0.10864258
-0.07110596
-0.03326416
 0.00518799
 0.04455566
 0.08453369
 0.12420654
 0.16326904
 0.20172119
 0.23986816
 0.27801514
 0.31585693
 0.35156250
 0.38452148
 0.41381836
 0.43884277
 0.45898438
 0.47363281
 0.48217773
 0.48431396
 0.48034668
 0.47058105
 0.45440674
 0.43182373
 0.40222168
 0.36621094
 0.32470703
 0.27862549
 0.22888184
 0.17608643
 0.12084961
 0.06500244
 0.00946045
-0.04394531
-0.09399414
-0.13946533
-0.17883301
-0.21057129
-0.23437500
-0.24993896
-0.25756836
-0.25726318
-0.24841309
-0.23101807
-0.20599365
-0.17456055
-0.13854980
-0.09918213
-0.05889893
-0.01953125
 0.01831055
 0.05340576
 0.08483887
 0.11016846
 0.12634277
 0.13214111
 0.12695313
 0.11199951
 0.08758545
 0.05371094
 0.01068115
-0.03967285
-0.09521484
-0.15472412
-0.21820068
-0.28533936
-0.35217285
-0.41442871
-0.46813965
-0.51177979
-0.54534912
-0.56793213
-0.57800293
-0.57464600
-0.55847168
-0.53039551
-0.49011230
-0.43792725
-0.37322998
-0.29876709
-0.21728516
-0.13183594
-0.04425049
 0.04333496
 0.12847900
 0.20874023
 0.28228760
 0.34820557
 0.40557861
 0.45227051
 0.48645020
 0.50781250
 0.51666260
 0.51391602
 0.49987793
 0.47363281
 0.43701172
 0.39245605
 0.34362793
 0.29235840
 0.23986816
 0.18676758
 0.13488770
 0.08605957
 0.04211426
 0.00366211
-0.02807617
-0.05279541
-0.06866455
-0.07598877
-0.07476807
-0.06683350
-0.05401611
-0.03692627
-0.01678467
 0.00518799
 0.02716064
 0.04669189
 0.06256104
 0.07415771
 0.08087158
 0.08239746
 0.07812500
 0.06744385
 0.05035400
 0.02685547
-0.00183105
-0.03417969
-0.06805420
-0.10192871
-0.13397217
-0.16265869
-0.18676758
-0.20507813
-0.21759033
-0.22277832
-0.22003174
-0.20843506
-0.18707275
-0.15716553
-0.11962891
-0.07629395
-0.02716064
 0.02593994
 0.08148193
 0.13610840
 0.18707275
 0.23162842
 0.26885986
 0.29693604
 0.31372070
 0.31860352
 0.31097412
 0.29052734
 0.25573730
 0.20538330
 0.14038086
 0.06408691
-0.02014160
-0.10986328
-0.20385742
-0.30090332
-0.39611816
-0.48400879
-0.55969238
-0.62133789
-0.66833496
-0.69976807
-0.71289063
-0.70587158
-0.67749023
-0.62866211
-0.56091309
-0.47454834
-0.37200928
-0.25634766
-0.13183594
-0.00274658
 0.12847900
 0.25970459
 0.38848877
 0.51116943
 0.62255859
 0.71777344
 0.79376221
 0.84930420
 0.88317871
 0.89477539
 0.88409424
 0.85144043
 0.79742432
 0.72357178
 0.63293457
 0.52825928
 0.41381836
 0.29357910
 0.17059326
 0.04577637
-0.07934570
-0.20172119
-0.31677246
-0.41839600
-0.50262451
-0.56762695
-0.61340332
-0.64025879
-0.64788818
-0.63629150
-0.60638428
-0.55877686
-0.49407959
-0.41473389
-0.32470703
-0.22888184
-0.13122559
-0.03448486
 0.05920410
 0.14648438
 0.22338867
 0.28808594
 0.33966064
 0.37719727
 0.39978027
 0.40496826
 0.39215088
 0.36224365
 0.31829834
 0.26214600
 0.19500732
 0.11871338
 0.03631592
-0.04913330
-0.13549805
-0.22125244
-0.30517578
-0.38269043
-0.44860840
-0.49896240
-0.53283691
-0.55145264
-0.55572510
-0.54473877
-0.51727295
-0.47302246
-0.41320801
-0.34088135
-0.25939941
-0.17211914
-0.08148193
 0.01037598
 0.10131836
 0.18890381
 0.27099609
 0.34423828
 0.40649414
 0.45562744
 0.49011230
 0.50964355
 0.51452637
 0.50506592
 0.48217773
 0.44708252
 0.40130615
 0.34759521
 0.28747559
 0.22277832
 0.15502930
 0.08605957
 0.01770020
-0.04608154
-0.10284424
-0.15106201
-0.18951416
-0.21820068
-0.23681641
-0.24566650
-0.24597168
-0.23895264
-0.22460938
-0.20355225
-0.17669678
-0.14617920
-0.11535645
-0.08636475
-0.06134033
-0.04150391
-0.02838135
-0.02197266
-0.02349854
-0.03234863
-0.04882813
-0.07354736
-0.10559082
-0.14251709
-0.18066406
-0.21759033
-0.25268555
-0.28717041
-0.31890869
-0.34332275
-0.35400391
-0.34790039
-0.32562256
-0.29052734
-0.24536133
-0.18981934
-0.12359619
-0.04669189
 0.03814697
 0.12786865
 0.21911621
 0.31036377
 0.39916992
 0.48187256
 0.55419922
 0.61248779
 0.65521240
 0.68084717
 0.68939209
 0.67840576
 0.64788818
 0.59844971
 0.53344727
 0.45684814
 0.37078857
 0.27648926
 0.17639160
 0.07415771
-0.02624512
-0.12115479
-0.20874023
-0.28686523
-0.35156250
