# Supplementary material for: Dataset for time-lapse ultrasonic tomography of a granite slab under uniaxial compression test
Source: Data Brief. 2018 Aug 30;20:614–6. doi: 10.1016/j.dib.2018.08.151 (PMC6128094; doi:10.1016/j.dib.2018.08.151)
Supplement: Supplementary file 2 — Supplementary material [file mmc2.zip › data/Ultrasonic_Tomo_data/Stage_1_0kn/Force_0kn_12_2_4738955.txt]

SOURCE FILE NAME: D:\ct_20141122\ct201411221m100v0kn_sh_1_10_a.TDA
DATE: Saturday, November 22, 2014
TIME: 11:19:55
SAMPLE INTERVAL (Seconds):   0.0000001000
SIGNAL UNITS: volts
TIME UNITS: Seconds
DATA TYPE: WAVEFORM
NUMBER OF DATA POINTS PER WAVEFORM: 1024
CHANNEL NUMBER: 12
HIT NUMBER: 2
TIME OF TEST:   4.7389557500

-0.00427246
-0.00335693
-0.00244141
-0.00152588
-0.00091553
-0.00061035
-0.00091553
-0.00091553
-0.00030518
 0.00061035
 0.00122070
 0.00213623
 0.00274658
 0.00335693
 0.00335693
 0.00305176
 0.00244141
 0.00152588
 0.00030518
-0.00152588
-0.00305176
-0.00396729
-0.00366211
-0.00213623
-0.00030518
 0.00091553
 0.00091553
 0.00061035
 0.00061035
 0.00122070
 0.00152588
 0.00183105
 0.00152588
 0.00152588
 0.00122070
 0.00122070
 0.00091553
 0.00030518
 0.00030518
 0.00000000
-0.00030518
-0.00061035
-0.00061035
-0.00030518
 0.00091553
 0.00213623
 0.00244141
 0.00183105
 0.00000000
-0.00152588
-0.00244141
-0.00213623
-0.00152588
-0.00122070
-0.00152588
-0.00183105
-0.00244141
-0.00244141
-0.00213623
-0.00152588
-0.00061035
-0.00030518
 0.00030518
 0.00061035
 0.00091553
 0.00091553
 0.00030518
-0.00091553
-0.00244141
-0.00396729
-0.00457764
-0.00457764
-0.00366211
-0.00244141
-0.00122070
 0.00000000
 0.00061035
 0.00061035
 0.00061035
 0.00091553
 0.00183105
 0.00244141
 0.00213623
 0.00122070
-0.00030518
-0.00152588
-0.00213623
-0.00244141
-0.00274658
-0.00335693
-0.00366211
-0.00366211
-0.00274658
-0.00122070
 0.00061035
 0.00183105
 0.00213623
 0.00152588
 0.00030518
-0.00152588
-0.00244141
-0.00213623
-0.00152588
-0.00061035
-0.00091553
-0.00122070
-0.00183105
-0.00152588
-0.00091553
-0.00030518
 0.00030518
 0.00030518
 0.00061035
 0.00061035
 0.00061035
 0.00000000
-0.00091553
-0.00213623
-0.00274658
-0.00305176
-0.00305176
-0.00274658
-0.00213623
-0.00152588
-0.00091553
-0.00061035
-0.00091553
-0.00091553
-0.00061035
 0.00000000
 0.00091553
 0.00091553
 0.00030518
-0.00061035
-0.00152588
-0.00213623
-0.00274658
-0.00335693
-0.00427246
-0.00488281
-0.00488281
-0.00396729
-0.00274658
-0.00061035
 0.00122070
 0.00274658
 0.00335693
 0.00244141
 0.00152588
 0.00030518
 0.00000000
 0.00030518
 0.00030518
-0.00030518
-0.00122070
-0.00244141
-0.00274658
-0.00274658
-0.00213623
-0.00122070
 0.00000000
 0.00061035
 0.00122070
 0.00152588
 0.00152588
 0.00091553
 0.00000000
-0.00122070
-0.00244141
-0.00305176
-0.00305176
-0.00213623
-0.00152588
-0.00091553
-0.00061035
-0.00091553
-0.00091553
-0.00061035
-0.00030518
 0.00030518
 0.00061035
 0.00030518
-0.00030518
-0.00122070
-0.00183105
-0.00213623
-0.00244141
-0.00244141
-0.00274658
-0.00305176
-0.00274658
-0.00183105
 0.00000000
 0.00152588
 0.00305176
 0.00366211
 0.00335693
 0.00244141
 0.00122070
 0.00000000
-0.00030518
 0.00000000
 0.00030518
 0.00030518
-0.00061035
-0.00183105
-0.00274658
-0.00244141
-0.00183105
-0.00091553
 0.00000000
 0.00061035
 0.00152588
 0.00244141
 0.00244141
 0.00152588
 0.00030518
-0.00030518
-0.00030518
 0.00000000
 0.00030518
 0.00030518
 0.00000000
-0.00030518
-0.00030518
 0.00000000
 0.00030518
 0.00061035
 0.00122070
 0.00213623
 0.00274658
 0.00244141
 0.00183105
 0.00091553
 0.00030518
 0.00030518
 0.00030518
-0.00030518
-0.00122070
-0.00152588
-0.00122070
 0.00030518
 0.00183105
 0.00335693
 0.00396729
 0.00427246
 0.00366211
 0.00244141
 0.00122070
 0.00030518
 0.00000000
 0.00030518
 0.00030518
-0.00030518
-0.00091553
-0.00122070
-0.00122070
-0.00030518
 0.00061035
 0.00183105
 0.00274658
 0.00366211
 0.00427246
 0.00427246
 0.00396729
 0.00305176
 0.00183105
 0.00061035
-0.00030518
-0.00030518
 0.00000000
 0.00030518
 0.00030518
 0.00000000
-0.00091553
-0.00152588
-0.00152588
-0.00061035
 0.00061035
 0.00213623
 0.00274658
 0.00305176
 0.00244141
 0.00183105
 0.00152588
 0.00152588
 0.00152588
 0.00183105
 0.00122070
 0.00061035
 0.00000000
 0.00030518
 0.00152588
 0.00274658
 0.00366211
 0.00335693
 0.00274658
 0.00213623
 0.00183105
 0.00183105
 0.00183105
 0.00183105
 0.00152588
 0.00061035
 0.00000000
-0.00091553
-0.00091553
 0.00000000
 0.00152588
 0.00274658
 0.00366211
 0.00396729
 0.00366211
 0.00335693
 0.00274658
 0.00183105
 0.00030518
-0.00091553
-0.00122070
-0.00091553
-0.00030518
 0.00000000
-0.00030518
-0.00030518
-0.00030518
 0.00061035
 0.00152588
 0.00244141
 0.00335693
 0.00396729
 0.00427246
 0.00396729
 0.00274658
 0.00183105
 0.00091553
 0.00061035
 0.00030518
-0.00030518
-0.00061035
-0.00061035
 0.00030518
 0.00122070
 0.00152588
 0.00091553
-0.00030518
-0.00122070
-0.00183105
-0.00152588
-0.00091553
-0.00030518
 0.00030518
 0.00030518
-0.00030518
-0.00122070
-0.00213623
-0.00213623
-0.00152588
-0.00030518
 0.00061035
 0.00091553
 0.00091553
 0.00091553
 0.00030518
-0.00030518
-0.00122070
-0.00244141
-0.00335693
-0.00335693
-0.00274658
-0.00183105
-0.00152588
-0.00152588
-0.00213623
-0.00305176
-0.00366211
-0.00366211
-0.00274658
-0.00152588
-0.00030518
 0.00061035
 0.00030518
-0.00030518
-0.00091553
-0.00152588
-0.00244141
-0.00335693
-0.00427246
-0.00457764
-0.00427246
-0.00335693
-0.00183105
-0.00030518
 0.00030518
 0.00000000
-0.00061035
-0.00122070
-0.00122070
-0.00030518
 0.00061035
 0.00122070
 0.00122070
 0.00030518
-0.00122070
-0.00274658
-0.00335693
-0.00305176
-0.00213623
-0.00091553
 0.00030518
 0.00091553
 0.00091553
 0.00000000
-0.00091553
-0.00213623
-0.00335693
-0.00396729
-0.00366211
-0.00244141
-0.00091553
 0.00061035
 0.00091553
 0.00030518
-0.00091553
-0.00213623
-0.00213623
-0.00122070
 0.00030518
 0.00152588
 0.00183105
 0.00152588
 0.00061035
-0.00030518
-0.00152588
-0.00213623
-0.00244141
-0.00274658
-0.00305176
-0.00305176
-0.00274658
-0.00183105
-0.00030518
 0.00061035
 0.00061035
-0.00030518
-0.00122070
-0.00152588
-0.00061035
 0.00091553
 0.00244141
 0.00305176
 0.00244141
 0.00122070
-0.00061035
-0.00183105
-0.00244141
-0.00213623
-0.00122070
-0.00061035
 0.00000000
 0.00030518
 0.00030518
 0.00061035
 0.00030518
 0.00000000
-0.00061035
-0.00091553
-0.00091553
 0.00000000
 0.00091553
 0.00122070
 0.00091553
-0.00030518
-0.00152588
-0.00213623
-0.00183105
-0.00030518
 0.00152588
 0.00305176
 0.00335693
 0.00213623
 0.00061035
 0.00000000
-0.00030518
 0.00030518
 0.00030518
 0.00000000
-0.00030518
 0.00000000
 0.00091553
 0.00244141
 0.00396729
 0.00457764
 0.00427246
 0.00335693
 0.00183105
 0.00091553
 0.00061035
 0.00152588
 0.00213623
 0.00183105
 0.00030518
-0.00152588
-0.00274658
-0.00335693
-0.00274658
-0.00152588
-0.00061035
 0.00030518
 0.00091553
 0.00122070
 0.00122070
 0.00091553
 0.00030518
 0.00000000
 0.00000000
 0.00061035
 0.00122070
 0.00213623
 0.00274658
 0.00274658
 0.00213623
 0.00061035
-0.00091553
-0.00152588
-0.00122070
 0.00030518
 0.00152588
 0.00183105
 0.00152588
 0.00030518
-0.00030518
-0.00091553
-0.00091553
-0.00091553
-0.00122070
-0.00152588
-0.00183105
-0.00213623
-0.00152588
-0.00091553
 0.00000000
 0.00000000
-0.00061035
-0.00122070
-0.00152588
-0.00122070
-0.00030518
 0.00030518
 0.00030518
-0.00061035
-0.00183105
-0.00335693
-0.00396729
-0.00335693
-0.00213623
-0.00030518
 0.00061035
 0.00122070
 0.00091553
 0.00061035
 0.00061035
 0.00091553
 0.00061035
-0.00030518
-0.00122070
-0.00183105
-0.00183105
-0.00152588
-0.00122070
-0.00122070
-0.00213623
-0.00274658
-0.00366211
-0.00366211
-0.00244141
-0.00091553
 0.00091553
 0.00183105
 0.00152588
 0.00061035
 0.00000000
-0.00030518
 0.00000000
 0.00000000
-0.00061035
-0.00152588
-0.00213623
-0.00183105
-0.00091553
 0.00030518
 0.00061035
 0.00030518
-0.00061035
-0.00152588
-0.00183105
-0.00122070
 0.00030518
 0.00183105
 0.00274658
 0.00213623
 0.00030518
-0.00122070
-0.00213623
-0.00152588
-0.00030518
 0.00061035
 0.00091553
 0.00122070
 0.00122070
 0.00122070
 0.00091553
 0.00030518
 0.00000000
-0.00030518
-0.00061035
-0.00061035
-0.00061035
-0.00030518
 0.00000000
-0.00030518
-0.00091553
-0.00213623
-0.00274658
-0.00213623
-0.00030518
 0.00152588
 0.00305176
 0.00396729
 0.00335693
 0.00244141
 0.00122070
 0.00061035
 0.00091553
 0.00061035
-0.00030518
-0.00152588
-0.00183105
-0.00061035
 0.00030518
 0.00061035
 0.00030518
-0.00244141
-0.01800537
-0.06225586
-0.14892578
-0.27313232
-0.40710449
-0.50994873
-0.55023193
-0.52795410
-0.47119141
-0.41748047
-0.38085938
-0.34118652
-0.26031494
-0.11932373
 0.05828857
 0.21423340
 0.29663086
 0.29571533
 0.24810791
 0.20385742
 0.19012451
 0.20324707
 0.22399902
 0.24047852
 0.25207520
 0.25787354
 0.25360107
 0.23681641
 0.21575928
 0.20385742
 0.20629883
 0.21392822
 0.21423340
 0.20416260
 0.19195557
 0.18524170
 0.18371582
 0.18096924
 0.17364502
 0.16632080
 0.16265869
 0.16143799
 0.15716553
 0.14862061
 0.13977051
 0.13427734
 0.13153076
 0.12786865
 0.12084961
 0.11230469
 0.10528564
 0.09857178
 0.09124756
 0.08300781
 0.07568359
 0.06988525
 0.06317139
 0.05401611
 0.04302979
 0.03387451
 0.02746582
 0.02227783
 0.01495361
 0.00549316
-0.00244141
-0.00732422
-0.01098633
-0.01556396
-0.02166748
-0.02716064
-0.02990723
-0.03082275
-0.03204346
-0.03448486
-0.03662109
-0.03662109
-0.03448486
-0.03356934
-0.03509521
-0.03814697
-0.03997803
-0.03997803
-0.03845215
-0.03875732
-0.04119873
-0.04486084
-0.04791260
-0.05004883
-0.05187988
-0.05493164
-0.05859375
-0.06256104
-0.06530762
-0.06652832
-0.06774902
-0.06896973
-0.07049561
-0.07202148
-0.07293701
-0.07385254
-0.07507324
-0.07629395
-0.07629395
-0.07476807
-0.07232666
-0.07049561
-0.07019043
-0.07110596
-0.07171631
-0.07110596
-0.06988525
-0.06896973
-0.06896973
-0.06927490
-0.06927490
-0.06835938
-0.06774902
-0.06744385
-0.06774902
-0.06835938
-0.06866455
-0.06835938
-0.06805420
-0.06744385
-0.06683350
-0.06652832
-0.06652832
-0.06652832
-0.06683350
-0.06744385
-0.06744385
-0.06683350
-0.06530762
-0.06378174
-0.06225586
-0.06103516
-0.06042480
-0.05950928
-0.05828857
-0.05676270
-0.05554199
-0.05523682
-0.05462646
-0.05371094
-0.05157471
-0.04882813
-0.04638672
-0.04425049
-0.04333496
-0.04272461
-0.04211426
-0.04119873
-0.03967285
-0.03814697
-0.03662109
-0.03540039
-0.03448486
-0.03448486
-0.03417969
-0.03387451
-0.03265381
-0.03112793
-0.02960205
-0.02777100
-0.02624512
-0.02471924
-0.02319336
-0.02197266
-0.02105713
-0.02014160
-0.01861572
-0.01678467
-0.01403809
-0.01129150
-0.00885010
-0.00671387
-0.00549316
-0.00427246
-0.00335693
-0.00274658
-0.00183105
-0.00091553
 0.00000000
 0.00122070
 0.00244141
 0.00335693
 0.00427246
 0.00488281
 0.00579834
 0.00610352
 0.00640869
 0.00671387
 0.00732422
 0.00854492
 0.01068115
 0.01281738
 0.01342773
 0.01312256
 0.01251221
 0.01190186
 0.01220703
 0.01342773
 0.01525879
 0.01678467
 0.01800537
 0.01892090
 0.01922607
 0.01922607
 0.01953125
 0.01983643
 0.02044678
 0.02075195
 0.02136230
 0.02227783
 0.02349854
 0.02471924
 0.02532959
 0.02563477
 0.02532959
 0.02471924
 0.02471924
 0.02502441
 0.02563477
 0.02655029
 0.02716064
 0.02777100
 0.02777100
 0.02746582
 0.02716064
 0.02746582
 0.02777100
 0.02838135
 0.02899170
 0.02929688
 0.02929688
 0.02960205
 0.02990723
 0.03021240
 0.03021240
 0.03021240
 0.02990723
 0.02960205
 0.03021240
 0.03173828
 0.03356934
 0.03540039
 0.03601074
 0.03601074
 0.03479004
 0.03387451
 0.03295898
 0.03295898
 0.03326416
 0.03417969
 0.03448486
 0.03448486
 0.03387451
 0.03295898
 0.03204346
 0.03112793
 0.03082275
 0.03082275
 0.03112793
 0.03082275
 0.03051758
 0.02960205
 0.02838135
 0.02746582
 0.02655029
 0.02624512
 0.02655029
 0.02746582
 0.02899170
 0.03021240
 0.03082275
 0.03112793
 0.03143311
 0.03204346
 0.03295898
 0.03356934
 0.03417969
 0.03417969
 0.03387451
 0.03387451
 0.03417969
 0.03448486
 0.03479004
 0.03479004
 0.03448486
 0.03356934
 0.03204346
 0.03051758
 0.02960205
 0.02960205
 0.02960205
 0.02929688
 0.02746582
 0.02502441
 0.02288818
 0.02136230
 0.02044678
 0.02044678
 0.02014160
 0.01983643
 0.01953125
 0.01922607
 0.01922607
 0.01861572
 0.01831055
 0.01831055
 0.01861572
 0.01892090
 0.01983643
 0.02044678
 0.02105713
 0.02105713
 0.02044678
 0.01922607
 0.01800537
 0.01739502
 0.01770020
 0.01831055
 0.01922607
 0.01953125
 0.01892090
 0.01770020
 0.01617432
 0.01464844
 0.01403809
 0.01312256
 0.01220703
 0.01037598
 0.00793457
 0.00549316
 0.00396729
 0.00335693
 0.00335693
 0.00274658
 0.00152588
 0.00030518
 0.00000000
 0.00091553
 0.00244141
 0.00396729
 0.00518799
 0.00610352
 0.00610352
 0.00549316
 0.00457764
 0.00396729
 0.00457764
 0.00549316
 0.00671387
 0.00732422
 0.00732422
 0.00701904
 0.00671387
 0.00671387
 0.00610352
 0.00518799
 0.00427246
 0.00335693
 0.00274658
 0.00244141
 0.00152588
 0.00000000
-0.00183105
-0.00366211
-0.00518799
-0.00579834
-0.00610352
-0.00579834
-0.00518799
-0.00518799
-0.00610352
-0.00732422
-0.00885010
-0.00976563
-0.00976563
-0.00946045
-0.00946045
-0.01007080
-0.01098633
-0.01159668
-0.01190186
-0.01159668
-0.01159668
-0.01190186
-0.01281738
-0.01312256
-0.01281738
-0.01159668
-0.00976563
-0.00793457
-0.00671387
-0.00671387
-0.00793457
-0.00976563
-0.01129150
-0.01190186
-0.01159668
-0.01129150
-0.01159668
-0.01281738
-0.01464844
-0.01678467
-0.01831055
-0.01983643
-0.02166748
-0.02380371
-0.02655029
-0.02929688
-0.03265381
-0.03601074
-0.04028320
-0.04547119
-0.05126953
-0.05737305
-0.06286621
-0.06683350
-0.06927490
-0.07049561
-0.07110596
-0.07110596
-0.06988525
-0.06713867
-0.06195068
-0.05401611
-0.04333496
-0.03021240
-0.01464844
 0.00305176
 0.02258301
 0.04455566
 0.06866455
 0.09429932
 0.12023926
 0.14495850
 0.16845703
 0.19012451
 0.20965576
 0.22583008
 0.23712158
 0.24261475
 0.24139404
 0.23315430
 0.21789551
 0.19592285
 0.16815186
 0.13488770
 0.09613037
 0.05187988
 0.00213623
-0.05126953
-0.10589600
-0.15930176
-0.21148682
-0.26245117
-0.31097412
-0.35491943
-0.39123535
-0.41778564
-0.43457031
-0.44250488
-0.44189453
-0.43243408
-0.41290283
-0.38360596
-0.34423828
-0.29754639
-0.24536133
-0.18951416
-0.13183594
-0.07324219
-0.01525879
 0.04089355
 0.09399414
 0.14251709
 0.18493652
 0.21972656
 0.24505615
 0.26092529
 0.26763916
 0.26672363
 0.25878906
 0.24353027
 0.22094727
 0.19195557
 0.15899658
 0.12390137
 0.08850098
 0.05371094
 0.02014160
-0.01190186
-0.04058838
-0.06530762
-0.08544922
-0.09948730
-0.10742188
-0.10833740
-0.10375977
-0.09521484
-0.08392334
-0.07019043
-0.05401611
-0.03540039
-0.01586914
 0.00305176
 0.01953125
 0.03326416
 0.04394531
 0.05218506
 0.05767822
 0.06042480
 0.06042480
 0.05828857
 0.05401611
 0.04943848
 0.04455566
 0.04028320
 0.03692627
 0.03448486
 0.03295898
 0.03173828
 0.03143311
 0.03295898
 0.03631592
 0.04150391
 0.04760742
 0.05279541
 0.05615234
 0.05767822
 0.05706787
 0.05432129
 0.04943848
 0.04180908
 0.03082275
 0.01586914
-0.00244141
-0.02258301
-0.04425049
-0.06652832
-0.08941650
-0.11260986
-0.13549805
-0.15716553
-0.17547607
-0.18981934
-0.19897461
-0.20263672
-0.20141602
-0.19531250
-0.18463135
-0.16998291
-0.15136719
-0.12817383
-0.10162354
-0.07293701
-0.04394531
-0.01708984
 0.00701904
 0.02746582
 0.04364014
 0.05432129
 0.05859375
 0.05615234
 0.04791260
 0.03417969
 0.01586914
-0.00671387
-0.03295898
-0.06164551
-0.09094238
-0.11901855
-0.14373779
-0.16296387
-0.17517090
-0.17852783
-0.17181396
-0.15533447
-0.12878418
-0.09185791
-0.04425049
 0.01373291
 0.08056641
 0.15411377
 0.23193359
 0.31097412
 0.38940430
 0.46356201
 0.52978516
 0.58441162
 0.62408447
 0.64697266
 0.65155029
 0.63690186
 0.60211182
 0.54748535
 0.47485352
 0.38635254
 0.28533936
 0.17333984
 0.05218506
-0.07507324
-0.20446777
-0.32958984
-0.44464111
-0.54565430
-0.62866211
-0.69213867
-0.73333740
-0.75012207
-0.74218750
-0.70861816
-0.65124512
-0.57159424
-0.47210693
-0.35583496
-0.22796631
-0.09338379
 0.04272461
 0.17578125
 0.30120850
 0.41473389
 0.51208496
 0.58929443
 0.64361572
 0.67199707
 0.67321777
 0.64666748
 0.59265137
 0.51452637
 0.41656494
 0.30364990
 0.17944336
 0.04669189
-0.09155273
-0.22979736
-0.36163330
-0.48034668
-0.58074951
-0.65917969
-0.71411133
-0.74432373
-0.74859619
-0.72570801
-0.67565918
-0.60058594
-0.50323486
-0.38818359
-0.25939941
-0.12268066
 0.01770020
 0.15747070
 0.29357910
 0.42114258
 0.53558350
 0.63110352
 0.70312500
 0.75042725
 0.77239990
 0.76965332
 0.74188232
 0.69030762
 0.61676025
 0.52551270
 0.42205811
 0.31036377
 0.19409180
 0.07598877
-0.04089355
-0.15289307
-0.25573730
-0.34484863
-0.41625977
-0.46691895
-0.49560547
-0.50292969
-0.49102783
-0.46112061
-0.41442871
-0.35339355
-0.28167725
-0.20294189
-0.12207031
-0.04364014
 0.02929688
 0.09368896
 0.14617920
 0.18463135
 0.20690918
 0.21118164
 0.19836426
 0.16876221
 0.12512207
 0.06958008
 0.00610352
-0.06134033
-0.12847900
-0.19165039
-0.24932861
-0.29907227
-0.33691406
-0.35675049
-0.35461426
-0.33050537
-0.28869629
-0.23284912
-0.16601563
-0.08850098
-0.00335693
 0.08514404
 0.17120361
 0.25085449
 0.32043457
 0.37719727
 0.41717529
 0.43640137
 0.43426514
 0.41046143
 0.36651611
 0.30334473
 0.22277832
 0.12878418
 0.02532959
-0.08361816
-0.19378662
-0.30120850
-0.40008545
-0.48370361
-0.54718018
-0.58746338
-0.60333252
-0.59356689
-0.55755615
-0.49560547
-0.40954590
-0.30303955
-0.18127441
-0.04852295
 0.08972168
 0.22888184
 0.36376953
 0.48919678
 0.59936523
 0.68939209
 0.75500488
 0.79437256
 0.80566406
 0.78643799
 0.73608398
 0.65551758
 0.54931641
 0.42327881
 0.28198242
 0.12786865
-0.03723145
-0.20782471
-0.37658691
-0.53466797
-0.67352295
-0.78765869
-0.87280273
-0.92529297
-0.94238281
-0.92163086
-0.86151123
-0.76324463
-0.62927246
-0.46569824
-0.27832031
-0.07141113
 0.15014648
 0.38024902
 0.60943604
 0.82763672
 1.02508545
 1.19354248
 1.32720947
 1.42089844
 1.47003174
 1.47216797
 1.42517090
 1.32843018
 1.18347168
 0.99456787
 0.76904297
 0.51513672
 0.23925781
-0.05432129
-0.35949707
-0.66528320
-0.95825195
-1.22558594
-1.45812988
-1.65100098
-1.79992676
-1.90002441
-1.94671631
-1.93908691
-1.87927246
-1.77032471
-1.61560059
-1.41906738
-1.18743896
-0.92956543
-0.65643311
-0.37689209
-0.09857178
 0.17272949
 0.42999268
 0.66558838
 0.87280273
 1.04736328
 1.18652344
 1.29028320
 1.35925293
 1.39343262
 1.39465332
 1.36566162
 1.31072998
 1.23565674
 1.14501953
 1.04431152
 0.93841553
 0.83160400
 0.72845459
 0.63140869
 0.54382324
 0.46813965
 0.40710449
 0.36224365
 0.33325195
 0.31768799
 0.31311035
 0.31738281
 0.32867432
 0.34332275
 0.35766602
 0.36651611
 0.36560059
 0.35247803
 0.32470703
 0.28015137
 0.21759033
 0.13610840
 0.03509521
-0.08636475
-0.22766113
-0.38665771
-0.55847168
-0.73730469
-0.91735840
-1.09405518
-1.26342773
-1.41998291
-1.55822754
-1.67266846
-1.75903320
-1.81304932
-1.83135986
-1.80999756
-1.74713135
-1.64215088
-1.49566650
-1.30981445
-1.08764648
-0.83557129
-0.55999756
-0.26824951
 0.03417969
 0.34210205
 0.64819336
 0.94238281
 1.21368408
 1.45324707
 1.65496826
 1.81610107
 1.93298340
 2.00134277
 2.01782227
 1.98211670
 1.89727783
 1.76605225
 1.59149170
 1.37756348
 1.13159180
 0.86334229
 0.58166504
 0.29296875
 0.00030518
-0.29113770
-0.57159424
-0.82855225
-1.05224609
-1.23687744
-1.38183594
-1.48559570
-1.54663086
-1.56219482
-1.53350830
-1.46331787
-1.35559082
-1.21429443
-1.04431152
-0.85113525
-0.64239502
-0.42602539
-0.20935059
 0.00244141
 0.20446777
 0.39093018
 0.55603027
 0.69427490
 0.80108643
 0.87432861
 0.91308594
 0.91766357
 0.88806152
 0.82427979
 0.72845459
 0.60668945
 0.46569824
 0.31158447
 0.14739990
-0.02471924
-0.20080566
-0.37384033
-0.53497314
-0.67687988
-0.79498291
-0.88684082
-0.95062256
-0.98449707
-0.98663330
-0.95672607
-0.89599609
-0.80596924
-0.68969727
-0.55114746
-0.39672852
-0.23223877
-0.06286621
 0.10772705
 0.27404785
 0.43029785
 0.56976318
 0.68572998
 0.77423096
 0.83221436
 0.85937500
 0.85540771
 0.82153320
 0.75866699
 0.66955566
 0.55908203
 0.43365479
 0.29968262
 0.16235352
 0.02502441
-0.10833740
-0.23254395
-0.34027100
-0.42449951
-0.48065186
-0.50750732
-0.50537109
-0.47515869
-0.41748047
-0.33538818
-0.23254395
-0.11291504
 0.01861572
 0.15808105
 0.29937744
 0.43670654
 0.56304932
 0.67230225
 0.75958252
 0.82153320
 0.85540771
 0.85906982
 0.83038330
 0.76904297
 0.67779541
 0.56060791
 0.42327881
 0.27008057
 0.10345459
-0.07446289
-0.25848389
-0.43975830
-0.60882568
-0.75744629
-0.88134766
-0.97808838
-1.04644775
-1.08367920
-1.08795166
-1.05926514
-0.99914551
-0.91003418
-0.79559326
-0.66040039
-0.51025391
-0.35064697
-0.18798828
-0.02807617
 0.12420654
 0.26306152
 0.38299561
 0.48034668
 0.55236816
 0.59722900
 0.61370850
 0.60150146
 0.56182861
 0.49774170
 0.41320801
 0.31250000
 0.20019531
 0.08117676
-0.04028320
-0.15960693
-0.27191162
-0.37170410
-0.45257568
-0.51025391
-0.54229736
-0.54748535
-0.52673340
-0.48034668
-0.40924072
-0.31585693
-0.20385742
-0.07781982
 0.05798340
 0.19958496
 0.34240723
 0.48156738
 0.61157227
 0.72875977
 0.83007813
 0.91400146
 0.97869873
 1.02264404
 1.04583740
 1.04888916
 1.03393555
 1.00372314
 0.96069336
 0.90759277
 0.84716797
 0.78186035
 0.71380615
 0.64575195
 0.58044434
 0.52001953
 0.46600342
 0.41839600
 0.37841797
 0.34576416
 0.32043457
 0.30120850
 0.28594971
 0.27252197
 0.25756836
 0.23742676
 0.20965576
 0.17120361
 0.12054443
 0.05615234
-0.02319336
-0.11962891
-0.23284912
-0.36163330
-0.50323486
-0.65277100
-0.80627441
-0.95947266
-1.10839844
-1.24816895
-1.37329102
-1.47827148
-1.55853271
-1.61041260
-1.63146973
-1.62078857
-1.57897949
-1.50665283
-1.40533447
-1.27746582
-1.12609863
-0.95611572
-0.77423096
-0.58807373
-0.40405273
-0.22918701
-0.06927490
 0.07110596
 0.18768311
 0.27648926
 0.33508301
 0.36102295
 0.35522461
 0.31921387
 0.25604248
 0.16998291
 0.06439209
-0.05645752
-0.18676758
-0.31829834
-0.44219971
-0.54901123
-0.63201904
-0.68725586
-0.71136475
-0.70220947
-0.65643311
-0.57312012
-0.45288086
-0.29785156
-0.11230469
 0.09979248
 0.33447266
 0.58502197
 0.84472656
 1.10504150
 1.35894775
 1.59881592
 1.81854248
 2.01141357
 2.17102051
 2.29248047
 2.37335205
 2.41149902
 2.40478516
 2.35076904
 2.25006104
 2.10540771
 1.92230225
 1.70623779
 1.46240234
 1.19720459
 0.91888428
 0.63659668
 0.35766602
 0.08666992
-0.17150879
-0.41107178
-0.62316895
-0.80139160
-0.94268799
-1.04827881
-1.11846924
-1.15386963
-1.15478516
-1.12518311
-1.07086182
-0.99975586
-0.91674805
-0.82733154
-0.73669434
-0.65216064
-0.58166504
-0.53100586
-0.50445557
-0.50476074
-0.53466797
-0.59417725
-0.68237305
-0.79681396
-0.93292236
-1.08612061
-1.25091553
-1.42059326
-1.58966064
-1.75079346
-1.89849854
-2.02606201
-2.12829590
-2.20062256
-2.23968506
-2.24304199
-2.20794678
-2.13409424
-2.02209473
-1.87561035
-1.69860840
-1.49383545
-1.26373291
-1.01226807
-0.74523926
-0.46844482
-0.18798828
 0.09277344
 0.36956787
 0.63751221
 0.89172363
 1.12884521
 1.34796143
 1.54907227
 1.73034668
 1.88995361
 2.02667236
 2.14111328
 2.23480225
 2.30865479
 2.36236572
 2.39715576
 2.41516113
 2.41851807
 2.40844727
 2.38555908
 2.34924316
 2.30102539
 2.24212646
 2.17315674
 2.09503174
 2.00805664
 1.91375732
 1.81274414
 1.70440674
 1.58813477
 1.46331787
 1.33148193
 1.19354248
 1.04827881
 0.89447021
 0.73242188
 0.56396484
 0.39184570
 0.21606445
 0.03479004
-0.15411377
-0.34820557
-0.54412842
-0.73669434
-0.92498779
-1.10809326
-1.28479004
-1.45233154
-1.60644531
-1.74468994
-1.86645508
-1.97052002
-2.05596924
-2.12066650
-2.16308594
-2.18414307
-2.18475342
-2.16674805
-2.13104248
-2.07824707
-2.01049805
-1.93054199
-1.84020996
-1.74255371
-1.63879395
-1.53106689
-1.41998291
-1.30676270
-1.19171143
-1.07482910
-0.95642090
-0.83618164
-0.71411133
-0.58868408
-0.45898438
-0.32470703
-0.18585205
-0.04333496
 0.10192871
 0.25024414
 0.40069580
 0.55114746
 0.69946289
 0.84228516
 0.97717285
 1.10260010
 1.21551514
 1.31317139
 1.39282227
 1.45263672
 1.49139404
 1.50939941
 1.50512695
 1.47796631
 1.42883301
 1.36047363
 1.27685547
 1.18164063
 1.07788086
 0.96923828
 0.85968018
 0.75408936
 0.65734863
 0.57312012
 0.50567627
 0.45806885
 0.43304443
 0.43090820
 0.45043945
 0.49041748
 0.54870605
 0.62286377
 0.70831299
 0.79986572
 0.89172363
 0.98022461
 1.06048584
 1.12762451
 1.17584229
 1.20056152
 1.19842529
 1.16760254
 1.10534668
 1.00891113
 0.87829590
 0.71685791
 0.52795410
 0.31433105
 0.07507324
-0.18859863
-0.47119141
-0.76446533
-1.05895996
-1.34735107
-1.62445068
-1.88446045
-2.11975098
-2.32238770
-2.48596191
-2.60650635
-2.68157959
-2.70782471
-2.68371582
-2.60833740
-2.48352051
-2.31231689
-2.09808350
-1.84478760
-1.55853271
-1.24816895
-0.92346191
-0.59448242
-0.26794434
 0.05004883
 0.35308838
 0.63262939
 0.87951660
 1.08642578
 1.25000000
 1.36718750
 1.43676758
 1.45782471
 1.43218994
 1.36383057
 1.25793457
 1.11938477
 0.95275879
 0.76568604
 0.56732178
 0.36651611
 0.16723633
-0.02777100
-0.21484375
-0.38635254
-0.53314209
-0.64849854
-0.73181152
-0.78491211
-0.80841064
-0.80139160
-0.76324463
-0.69458008
-0.59967041
-0.48187256
-0.34454346
-0.19165039
-0.02655029
 0.14678955
 0.32531738
 0.50537109
 0.68206787
 0.85021973
 1.00463867
 1.14227295
 1.26129150
 1.36047363
 1.43798828
 1.49139404
 1.51947021
 1.52099609
 1.49566650
 1.44439697
 1.36871338
 1.27197266
 1.15600586
 1.02294922
 0.87432861
 0.71350098
 0.54534912
 0.37597656
 0.20782471
 0.04272461
-0.11840820
-0.27313232
-0.41687012
-0.54504395
-0.65612793
-0.74981689
-0.82733154
-0.88897705
-0.93566895
-0.96771240
-0.98724365
-0.99578857
-0.99517822
-0.98724365
-0.97473145
-0.95977783
-0.94543457
-0.93292236
-0.92254639
-0.91430664
-0.90850830
-0.90545654
-0.90515137
-0.90759277
-0.91125488
-0.91430664
-0.91552734
-0.91400146
-0.90820313
-0.89691162
-0.87829590
-0.85083008
-0.81298828
-0.76416016
-0.70312500
-0.62988281
-0.54443359
-0.44799805
-0.34149170
-0.22583008
-0.10101318
 0.03234863
 0.17333984
 0.32043457
 0.47241211
 0.62652588
 0.78002930
 0.93017578
 1.07360840
 1.20819092
 1.33209229
 1.44287109
 1.53686523
 1.61132813
 1.66351318
 1.69189453
 1.69464111
 1.66931152
 1.61468506
 1.53228760
 1.42364502
 1.29089355
 1.13525391
 0.95916748
 0.76721191
 0.56610107
 0.36132813
 0.15625000
-0.04577637
-0.24047852
-0.42083740
-0.57952881
-0.71014404
-0.80902100
-0.87463379
-0.90576172
-0.90179443
-0.86303711
-0.79071045
-0.68817139
-0.55908203
-0.40924072
-0.24414063
-0.06958008
 0.10894775
 0.28472900
 0.44891357
 0.59234619
 0.70861816
 0.79376221
 0.84594727
 0.86059570
 0.83282471
 0.76049805
 0.64514160
 0.49133301
 0.30151367
 0.07690430
-0.18188477
-0.46844482
-0.77178955
-1.07910156
-1.37969971
-1.66656494
-1.93206787
-2.16705322
-2.36206055
-2.50823975
-2.59857178
-2.62786865
-2.59185791
-2.48779297
-2.31658936
-2.07977295
-1.78222656
-1.42974854
-1.03118896
-0.59692383
-0.13702393
 0.33874512
 0.81909180
 1.29150391
 1.73889160
 2.14630127
 2.50152588
 2.79602051
 3.02124023
 3.16864014
 3.23120117
 3.20587158
 3.09539795
 2.90435791
 2.63671875
 2.29797363
 1.89758301
 1.44958496
 0.97015381
 0.47271729
-0.03021240
-0.52581787
-0.99731445
-1.42700195
-1.79901123
-2.10357666
-2.33306885
-2.48260498
-2.54791260
-2.52807617
-2.42401123
-2.23907471
-1.97875977
-1.65039063
-1.26678467
-0.84167480
-0.38848877
 0.08239746
 0.55847168
 1.02478027
 1.46392822
 1.85974121
 2.20153809
 2.48077393
 2.69012451
 2.82073975
 2.86712646
 2.82867432
 2.70751953
 2.50793457
 2.23266602
 1.88842773
 1.48590088
 1.03912354
 0.56121826
 0.06225586
-0.44769287
-0.95642090
-1.44775391
-1.90612793
-2.31964111
-2.67944336
-2.97790527
-3.20770264
-3.36303711
-3.44146729
-3.44329834
-3.37097168
-3.22692871
-3.01574707
-2.74261475
-2.41516113
-2.04162598
-1.63330078
-1.20178223
-0.75988770
-0.31982422
 0.10833740
 0.51574707
 0.89294434
 1.22985840
 1.51702881
 1.74865723
 1.92230225
 2.03796387
 2.09594727
 2.09594727
 2.04040527
 1.93450928
 1.78558350
 1.60156250
 1.38946533
 1.15661621
 0.91217041
 0.66619873
 0.42785645
 0.20263672
-0.00640869
-0.19561768
-0.35766602
-0.48461914
-0.57159424
-0.61798096
-0.62561035
-0.59631348
-0.53161621
-0.43365479
-0.30700684
-0.15869141
 0.00518799
 0.18096924
 0.36468506
 0.55145264
 0.73486328
 0.90820313
 1.06597900
 1.20391846
 1.31835938
 1.40563965
 1.46453857
 1.49353027
 1.49200439
 1.45965576
 1.39709473
 1.30645752
 1.18957520
 1.04858398
 0.88684082
 0.70861816
 0.52001953
 0.32684326
 0.13183594
-0.06286621
-0.25512695
-0.43975830
-0.61096191
-0.76477051
-0.90026855
-1.01928711
-1.12152100
-1.20574951
-1.27136230
-1.31958008
-1.35284424
-1.37420654
-1.38610840
-1.38885498
-1.38366699
-1.37298584
-1.35772705
-1.33941650
-1.31774902
-1.29272461
-1.26464844
-1.23321533
-1.19781494
-1.15661621
-1.10900879
-1.05407715
-0.99182129
-0.92132568
-0.84014893
-0.74615479
-0.63842773
-0.51818848
-0.38665771
-0.24566650
-0.09704590
 0.05889893
 0.22033691
 0.38482666
 0.54931641
 0.71014404
 0.86212158
 1.00128174
 1.12304688
 1.22497559
 1.30493164
 1.36108398
 1.39160156
 1.39526367
 1.37207031
 1.32354736
 1.25366211
 1.16546631
 1.06231689
 0.94604492
 0.82000732
 0.68847656
 0.55816650
 0.43457031
 0.32287598
 0.22583008
 0.14526367
 0.08300781
 0.04058838
 0.01983643
 0.02197266
 0.04608154
 0.09124756
 0.15441895
 0.23101807
 0.31738281
 0.40985107
 0.50354004
 0.59387207
 0.67413330
 0.73852539
 0.78247070
 0.80291748
 0.79650879
 0.75958252
 0.69152832
 0.59387207
 0.46966553
 0.32104492
 0.14709473
-0.05218506
-0.27252197
-0.50567627
-0.74096680
-0.97106934
-1.19049072
-1.39434814
-1.57653809
-1.72973633
-1.84875488
-1.93054199
-1.97296143
-1.97357178
-1.93054199
-1.84509277
-1.71997070
-1.56036377
-1.36993408
-1.15356445
-0.91949463
-0.67687988
-0.43487549
-0.20111084
 0.01953125
 0.22033691
 0.39489746
 0.53588867
 0.63781738
 0.69854736
 0.71655273
 0.69152832
 0.62713623
 0.52825928
 0.40130615
 0.25115967
 0.08209229
-0.10101318
-0.28961182
-0.47241211
-0.63873291
-0.78033447
-0.89233398
-0.97076416
-1.01074219
-1.00769043
-0.95794678
-0.86090088
-0.72021484
-0.54016113
-0.32623291
-0.08300781
 0.18402100
 0.46813965
 0.75988770
 1.04827881
 1.32415771
 1.57928467
 1.80603027
 1.99768066
 2.14813232
 2.25280762
 2.31018066
 2.31903076
 2.27874756
 2.19055176
 2.05810547
 1.88781738
 1.68579102
 1.45629883
 1.20483398
 0.93902588
 0.66955566
 0.40618896
 0.15472412
-0.08209229
-0.30120850
-0.49560547
-0.65826416
-0.78369141
-0.87188721
-0.92437744
-0.94329834
-0.93048096
-0.88897705
-0.82458496
-0.74279785
-0.64788818
-0.54473877
-0.43914795
-0.33752441
-0.24658203
-0.17028809
-0.11108398
-0.07110596
-0.05187988
-0.05371094
-0.07568359
-0.11627197
-0.17517090
-0.25146484
-0.34210205
-0.44067383
-0.54016113
-0.63598633
-0.72448730
-0.80383301
-0.86914063
-0.91613770
-0.94177246
-0.94512939
-0.92590332
-0.88378906
-0.81817627
-0.72998047
-0.62286377
-0.50140381
-0.36926270
-0.23162842
-0.09277344
 0.04150391
 0.16632080
 0.27770996
 0.37414551
 0.45318604
 0.51300049
 0.55084229
 0.56701660
 0.56243896
 0.53985596
 0.50231934
 0.45288086
 0.39520264
 0.33416748
 0.27374268
 0.21728516
 0.16754150
 0.12725830
 0.10009766
 0.08972168
 0.09735107
 0.12237549
 0.16387939
 0.22033691
 0.29174805
 0.37658691
 0.47149658
 0.57067871
 0.66833496
 0.75958252
 0.83923340
 0.90270996
 0.94543457
 0.96496582
 0.95886230
 0.92651367
 0.86639404
 0.77758789
 0.66162109
 0.52307129
 0.36682129
 0.19622803
 0.01403809
-0.17730713
-0.37200928
-0.56182861
-0.73791504
-0.89447021
-1.02844238
-1.13800049
-1.22039795
-1.27258301
-1.29302979
-1.28143311
-1.23870850
-1.16668701
-1.06750488
-0.94482422
-0.80230713
-0.64544678
-0.47912598
-0.30822754
-0.13824463
 0.02624512
 0.18157959
 0.32348633
 0.44891357
 0.55419922
 0.63690186
 0.69458008
 0.72631836
 0.73150635
 0.71075439
 0.66497803
 0.59722900
 0.51116943
 0.41076660
 0.30029297
 0.18280029
 0.06011963
-0.06591797
-0.19165039
-0.31311035
-0.42510986
-0.52337646
-0.60607910
-0.67352295
-0.72570801
-0.76232910
-0.78399658
-0.79193115
-0.78765869
-0.77270508
-0.74859619
-0.71685791
-0.67901611
-0.63751221
-0.59356689
-0.54901123
-0.50506592
-0.46295166
-0.42266846
-0.38269043
-0.34210205
-0.30029297
-0.25726318
-0.21331787
-0.16723633
-0.11627197
-0.05920410
 0.00549316
 0.07598877
 0.15228271
 0.23345947
 0.32012939
 0.41046143
 0.50292969
 0.59478760
 0.68298340
 0.76507568
 0.83770752
 0.89782715
 0.94329834
 0.97351074
 0.98693848
 0.98358154
 0.96313477
 0.92590332
 0.87310791
 0.80505371
 0.72265625
 0.62896729
 0.52825928
 0.42510986
 0.32287598
 0.22399902
 0.12908936
 0.04150391
-0.03570557
-0.09826660
-0.14465332
-0.17425537
-0.18707275
-0.18249512
-0.16082764
-0.12390137
-0.07476807
-0.01678467
 0.04638672
 0.11047363
 0.17181396
 0.22491455
 0.26580811
 0.29266357
 0.30426025
 0.29907227
 0.27557373
 0.23223877
 0.16967773
 0.09094238
-0.00061035
-0.10345459
-0.21484375
-0.33203125
-0.44891357
-0.55877686
-0.65704346
-0.74035645
-0.80780029
-0.85754395
-0.88775635
-0.89630127
-0.88287354
-0.84655762
-0.78857422
-0.70953369
-0.61279297
-0.50201416
-0.38146973
-0.25604248
-0.12908936
-0.00488281
 0.11291504
 0.22216797
 0.31982422
 0.40374756
 0.47027588
 0.51727295
 0.54443359
 0.55328369
 0.54626465
 0.52398682
 0.48858643
 0.44250488
 0.38970947
 0.33508301
 0.28076172
 0.22857666
 0.18005371
 0.13824463
 0.10559082
 0.08392334
 0.07385254
 0.07537842
 0.08911133
 0.11444092
 0.14984131
 0.19256592
 0.24017334
 0.29052734
 0.34149170
 0.39001465
 0.43273926
 0.46569824
 0.48675537
 0.49438477
 0.48736572
 0.46508789
 0.42633057
 0.37078857
 0.29937744
 0.21392822
 0.11749268
 0.01342773
-0.09643555
-0.20904541
-0.32104492
-0.42724609
-0.52215576
-0.60150146
-0.66253662
-0.70465088
-0.72662354
-0.72631836
-0.70434570
-0.66101074
-0.59906006
-0.52062988
-0.42877197
-0.32745361
-0.22155762
-0.11596680
-0.01464844
 0.07934570
 0.16235352
 0.22979736
 0.27709961
 0.30273438
 0.30761719
 0.29266357
 0.25787354
 0.20355225
 0.13275146
 0.05035400
-0.03814697
-0.13000488
-0.22216797
-0.31066895
-0.38879395
-0.45013428
-0.49072266
-0.50994873
-0.50842285
-0.48553467
-0.44006348
-0.37322998
-0.28839111
-0.19104004
-0.08636475
 0.02227783
 0.13061523
 0.23529053
 0.33203125
 0.41595459
 0.48309326
 0.52917480
 0.55175781
 0.54840088
 0.51879883
 0.46417236
 0.38696289
 0.29022217
 0.17608643
 0.04730225
-0.09368896
-0.24291992
-0.39367676
-0.53863525
-0.67138672
-0.78643799
-0.87982178
-0.94787598
-0.98724365
-0.99578857
-0.97198486
-0.91583252
-0.82794189
-0.71044922
-0.56701660
-0.40191650
-0.22033691
-0.02716064
 0.17303467
 0.37384033
 0.56854248
 0.74890137
 0.90820313
 1.04156494
 1.14440918
 1.21276855
 1.24450684
 1.23840332
 1.19384766
 1.11114502
 0.99243164
 0.84197998
 0.66589355
 0.47119141
 0.26306152
 0.04608154
-0.17517090
-0.39123535
-0.59112549
-0.76324463
-0.90087891
-1.00006104
-1.05926514
-1.07604980
-1.04766846
-0.97290039
-0.85510254
-0.69976807
-0.51422119
-0.30487061
-0.07812500
 0.15838623
 0.39581299
 0.62530518
 0.83679199
 1.02203369
 1.17248535
 1.28143311
 1.34643555
 1.36627197
 1.33911133
 1.26281738
 1.13616943
 0.96282959
 0.75164795
 0.51239014
 0.25085449
-0.02960205
-0.32379150
-0.61950684
-0.90148926
-1.15631104
-1.37603760
-1.55548096
-1.68884277
-1.76940918
-1.79229736
-1.75750732
-1.66717529
-1.52282715
-1.32629395
-1.08306885
-0.80322266
-0.49835205
-0.17730713
 0.15258789
 0.48217773
 0.79986572
 1.09222412
 1.34918213
 1.56219482
 1.72454834
 1.82983398
 1.87316895
 1.85394287
 1.77398682
 1.63482666
 1.43951416
 1.19354248
 0.90911865
 0.59753418
 0.26855469
-0.07171631
-0.41473389
-0.74645996
-1.04919434
-1.30828857
-1.51580811
-1.66748047
-1.76086426
-1.79138184
-1.75659180
-1.65832520
-1.50024414
-1.28906250
-1.03179932
-0.73760986
-0.41717529
-0.08117676
 0.26062012
 0.59753418
 0.91644287
 1.20452881
 1.45111084
 1.64916992
 1.79382324
 1.88079834
 1.90673828
 1.87194824
 1.77886963
 1.63299561
 1.43890381
 1.20452881
 0.93963623
 0.65643311
 0.36560059
 0.07568359
-0.20599365
-0.46936035
-0.70251465
-0.89569092
-1.04278564
-1.14227295
-1.19415283
-1.19812012
-1.15447998
-1.06597900
-0.93902588
-0.78125000
-0.60180664
-0.40832520
-0.20904541
-0.01129150
 0.17608643
 0.34454346
 0.48645020
 0.59631348
 0.66894531
 0.70159912
 0.69122314
 0.63873291
 0.54626465
 0.41839600
 0.25970459
 0.07415771
-0.13305664
-0.35491943
-0.58166504
-0.80352783
-1.01196289
-1.20086670
-1.36535645
-1.49932861
-1.59790039
-1.65649414
-1.67388916
-1.65008545
-1.58569336
-1.48254395
-1.34246826
-1.16882324
-0.96740723
-0.74462891
-0.50842285
-0.26519775
-0.02136230
 0.21881104
 0.44921875
 0.66406250
 0.85571289
 1.01898193
 1.15020752
 1.24786377
 1.31134033
 1.34185791
 1.34094238
 1.31072998
 1.25457764
 1.17523193
 1.07788086
 0.96740723
 0.84960938
 0.72967529
 0.61157227
 0.50018311
 0.40069580
 0.31799316
 0.25360107
 0.20843506
 0.18066406
 0.16998291
 0.17486572
 0.19317627
 0.22155762
 0.25634766
 0.29418945
 0.33264160
 0.36804199
 0.39428711
 0.40740967
 0.40405273
 0.38391113
 0.34790039
 0.29541016
 0.22705078
 0.14312744
 0.04577637
-0.06347656
-0.18218994
-0.30700684
-0.43395996
-0.55725098
-0.67321777
-0.77819824
-0.86975098
-0.94573975
-1.00219727
-1.03698730
-1.04888916
-1.03912354
-1.00860596
-0.95947266
-0.89202881
-0.80871582
-0.71197510
-0.60516357
-0.49285889
-0.37902832
-0.26855469
-0.16662598
-0.07690430
-0.00213623
 0.05554199
 0.09307861
 0.10925293
 0.10314941
 0.07568359
 0.02868652
-0.03509521
-0.11474609
-0.20812988
-0.31066895
-0.41656494
-0.51818848
-0.60882568
-0.68298340
-0.73669434
-0.76660156
-0.76965332
-0.74340820
-0.68572998
-0.59600830
-0.47454834
-0.32440186
-0.14862061
 0.04852295
 0.26275635
 0.48828125
 0.71929932
 0.94818115
 1.16668701
 1.36749268
 1.54418945
 1.69189453
 1.80725098
 1.88690186
 1.92871094
 1.93176270
 1.89514160
 1.82098389
 1.71173096
 1.57165527
 1.40625000
 1.22131348
 1.02294922
 0.81939697
 0.61706543
 0.42297363
 0.24291992
 0.08056641
-0.06042480
-0.17730713
-0.26733398
-0.32745361
-0.35644531
-0.35430908
-0.32470703
-0.27282715
-0.20568848
-0.12847900
-0.04669189
 0.03448486
 0.10864258
 0.16906738
 0.21057129
 0.22888184
 0.22094727
 0.18341064
 0.11413574
 0.01098633
-0.12512207
-0.29113770
-0.48187256
-0.69091797
-0.91308594
-1.14166260
-1.36962891
-1.58966064
-1.79321289
-1.97357178
-2.12402344
-2.23968506
-2.31536865
-2.34802246
-2.33489990
-2.27478027
-2.16796875
-2.01660156
-1.82495117
-1.59820557
-1.34246826
-1.06597900
-0.77545166
-0.47851563
-0.18096924
 0.11016846
 0.38787842
 0.64453125
 0.87310791
 1.06872559
 1.22772217
 1.34857178
 1.42974854
 1.47155762
 1.47583008
 1.44531250
 1.38427734
 1.29699707
 1.18896484
 1.06658936
 0.93536377
 0.80139160
 0.67138672
 0.55206299
 0.44982910
 0.36926270
 0.31280518
 0.28076172
 0.27374268
 0.29144287
 0.33416748
 0.39978027
 0.48492432
 0.58471680
 0.69335938
 0.80444336
 0.91247559
 1.01257324
 1.10046387
 1.17218018
 1.22253418
 1.24755859
 1.24420166
 1.21215820
 1.15173340
 1.06384277
 0.94879150
 0.80780029
 0.64514160
 0.46630859
 0.27496338
 0.07324219
-0.13610840
-0.34759521
-0.55358887
-0.74584961
-0.92010498
-1.07421875
-1.20727539
-1.31652832
-1.39862061
-1.45202637
-1.47766113
-1.47796631
-1.45416260
-1.40869141
-1.34368896
-1.26373291
-1.17370605
-1.07788086
-0.97961426
-0.88073730
-0.78430176
-0.69244385
-0.60791016
-0.53344727
-0.46997070
-0.41839600
-0.37902832
-0.35186768
-0.33660889
-0.33172607
-0.33569336
-0.34637451
-0.36163330
-0.37994385
-0.39794922
-0.41320801
-0.42358398
-0.42724609
-0.42297363
-0.40863037
-0.38208008
-0.34210205
-0.28869629
-0.22247314
-0.14495850
-0.05676270
 0.04119873
 0.14739990
 0.26031494
 0.37750244
 0.49835205
 0.61981201
 0.73974609
 0.85449219
 0.96221924
 1.06048584
 1.14746094
 1.22131348
 1.28021240
 1.32324219
 1.34948730
 1.35925293
 1.35284424
 1.33056641
 1.29425049
 1.24420166
 1.18133545
 1.10687256
 1.02355957
 0.93353271
 0.83953857
 0.74157715
 0.64147949
 0.54046631
 0.44189453
 0.34698486
 0.25543213
 0.16632080
 0.07904053
-0.00427246
-0.08239746
-0.15502930
-0.22338867
-0.28869629
-0.34881592
-0.40191650
-0.44586182
-0.48187256
-0.51055908
-0.53283691
-0.54809570
-0.55541992
-0.55450439
-0.54534912
-0.52825928
-0.50445557
-0.47424316
-0.43884277
-0.39886475
-0.35461426
-0.30731201
-0.25939941
-0.21331787
-0.17089844
-0.13275146
-0.09979248
-0.07476807
-0.06103516
-0.06103516
-0.07415771
-0.10101318
-0.14221191
-0.19927979
-0.27252197
-0.35919189
-0.45623779
-0.56060791
-0.67108154
-0.78521729
-0.89935303
-1.00769043
-1.10534668
-1.18957520
-1.25793457
-1.30706787
-1.33209229
-1.33026123
-1.29974365
-1.24023438
-1.15051270
-1.02996826
-0.87860107
-0.69946289
-0.49652100
-0.27435303
-0.03601074
 0.21392822
 0.46966553
 0.72235107
 0.96435547
 1.18957520
 1.39312744
 1.56951904
 1.71356201
 1.82037354
 1.88690186
 1.91162109
 1.89331055
 1.83258057
 1.73217773
 1.59637451
 1.42974854
 1.23596191
 1.01989746
 0.78948975
 0.55480957
 0.32379150
 0.10040283
-0.11322021
-0.31158447
-0.48553467
-0.62469482
-0.72326660
-0.78094482
-0.79833984
-0.77545166
-0.71228027
-0.61035156
-0.47576904
-0.31463623
-0.13214111
 0.06744385
 0.27709961
 0.48736572
 0.68817139
 0.87127686
 1.03057861
 1.16058350
 1.25457764
 1.30767822
 1.31744385
 1.28265381
 1.20330811
 1.07971191
 0.91369629
 0.71166992
 0.47882080
 0.22033691
-0.06195068
-0.36285400
-0.67291260
-0.97930908
-1.27014160
-1.53839111
-1.77886963
-1.98699951
-2.15576172
-2.27874756
-2.35260010
-2.37701416
-2.35198975
-2.27844238
-2.15759277
-1.99432373
-1.79534912
-1.56738281
-1.31683350
-1.05072021
-0.77667236
-0.50292969
-0.23803711
 0.01251221
 0.24444580
 0.45227051
 0.63140869
 0.77545166
 0.88165283
 0.94879150
 0.97778320
 0.97015381
 0.92864990
 0.85571289
 0.75622559
 0.63598633
 0.50201416
 0.36132813
 0.22033691
 0.08544922
-0.03814697
-0.14495850
-0.22949219
-0.28686523
-0.31188965
-0.30273438
-0.25878906
-0.18280029
-0.07781982
 0.05401611
 0.20996094
 0.38543701
 0.57556152
 0.77423096
 0.97442627
 1.16851807
 1.34887695
 1.50848389
 1.64306641
 1.74804688
 1.81976318
 1.85363770
 1.84631348
 1.79687500
 1.70715332
 1.57989502
 1.41662598
 1.21887207
 0.99212646
 0.74340820
 0.48095703
 0.21026611
-0.06500244
-0.33966064
-0.60394287
-0.84747314
-1.06231689
-1.24420166
-1.39099121
-1.49993896
-1.56677246
-1.58874512
-1.56616211
-1.50268555
-1.40197754
-1.26770020
-1.10321045
-0.91522217
-0.71166992
-0.50018311
-0.28900146
-0.08514404
 0.10467529
 0.27343750
 0.41534424
 0.52520752
 0.59844971
 0.62988281
 0.61706543
 0.56091309
 0.46600342
 0.33599854
 0.17486572
-0.01525879
-0.22949219
-0.45928955
-0.69305420
-0.92010498
-1.13220215
-1.32354736
-1.48803711
-1.61895752
-1.70989990
-1.75628662
-1.75567627
-1.70806885
-1.61285400
-1.47125244
-1.28509521
-1.05987549
-0.80322266
-0.52215576
-0.22338867
 0.08789063
 0.40466309
 0.71716309
 1.01531982
 1.28936768
 1.53289795
 1.74102783
 1.91009521
 2.03674316
 2.11822510
 2.15423584
 2.14538574
 2.09381104
 2.00195313
 1.87500000
 1.71813965
 1.53747559
 1.33819580
 1.12426758
 0.90240479
 0.68054199
 0.46783447
 0.27038574
 0.09033203
-0.07171631
-0.21392822
-0.33081055
-0.41809082
-0.47271729
-0.49499512
-0.48736572
-0.45349121
-0.39611816
-0.32043457
-0.23132324
-0.13458252
-0.03448486
 0.06347656
 0.15441895
 0.23223877
 0.29266357
 0.33325195
 0.35156250
 0.34667969
 0.31738281
 0.26336670
 0.18524170
 0.08544922
-0.03448486
-0.17181396
-0.32226563
-0.48004150
-0.63873291
-0.79315186
-0.94024658
-1.07604980
-1.19628906
-1.29699707
-1.37451172
-1.42791748
-1.45751953
-1.46362305
-1.44714355
-1.40808105
-1.34857178
-1.27105713
-1.17950439
-1.07696533
-0.96679688
-0.85205078
-0.73425293
-0.61614990
-0.49957275
-0.38757324
-0.28259277
-0.18615723
-0.09826660
-0.01831055
 0.05493164
 0.12237549
 0.18524170
 0.24505615
 0.30303955
 0.35980225
 0.41687012
 0.47424316
 0.53314209
 0.59417725
 0.65795898
 0.72296143
 0.78826904
 0.85174561
 0.91247559
 0.96923828
 1.02081299
 1.06475830
 1.09924316
 1.12335205
 1.13616943
 1.13677979
 1.12548828
 1.10107422
 1.06353760
 1.01287842
 0.94970703
 0.87585449
 0.79315186
 0.70312500
 0.60821533
 0.51025391
 0.41168213
 0.31463623
 0.22064209
 0.13061523
 0.04547119
-0.03295898
-0.10223389
-0.16113281
-0.21057129
-0.25146484
-0.28594971
-0.31311035
-0.33264160
-0.34515381
-0.35247803
-0.35827637
-0.36499023
-0.37475586
-0.38879395
-0.40802002
-0.43426514
-0.46844482
-0.51239014
-0.56671143
-0.63079834
-0.70373535
-0.78277588
-0.86547852
-0.95001221
-1.03393555
-1.11480713
-1.18896484
-1.25244141
-1.30218506
-1.33422852
-1.34552002
-1.33331299
-1.29486084
-1.22863770
-1.13342285
-1.00921631
-0.85815430
-0.68267822
-0.48736572
-0.27618408
-0.05340576
 0.17700195
 0.41046143
 0.64056396
 0.85968018
 1.06048584
 1.23626709
 1.38305664
 1.49810791
 1.57897949
 1.62322998
 1.62872314
 1.59484863
 1.52374268
 1.41845703
 1.28234863
 1.11846924
 0.93048096
 0.72540283
 0.51208496
 0.29693604
 0.08422852
-0.12329102
-0.31921387
-0.49468994
-0.64056396
-0.75134277
-0.82672119
-0.86761475
-0.87280273
-0.84075928
-0.77087402
-0.66741943
-0.53680420
-0.38543701
-0.21850586
-0.03997803
 0.14465332
 0.32836914
 0.50415039
 0.66436768
 0.80383301
 0.91766357
 1.00128174
 1.05316162
 1.07177734
 1.05621338
 1.00524902
 0.91857910
 0.79925537
 0.65368652
 0.49011230
 0.31402588
 0.12908936
-0.06164551
-0.25238037
-0.43548584
-0.60119629
-0.74218750
-0.85388184
-0.93353271
-0.97991943
-0.99212646
-0.97106934
-0.91857910
-0.83709717
-0.73059082
-0.60394287
-0.46478271
-0.31982422
-0.17547607
-0.03692627
 0.09094238
 0.20294189
 0.29418945
 0.35949707
 0.39520264
 0.39947510
 0.37231445
 0.31524658
 0.23162842
 0.12420654
-0.00457764
-0.15228271
-0.31341553
-0.47943115
-0.63995361
-0.78735352
-0.91644287
-1.02203369
-1.09954834
-1.14379883
-1.15112305
-1.12030029
-1.05194092
-0.94757080
-0.80871582
-0.63995361
-0.44738770
-0.23712158
-0.01434326
 0.21636963
 0.44982910
 0.67810059
 0.89233398
 1.08398438
 1.24786377
 1.38031006
 1.47949219
 1.54144287
 1.56433105
 1.54663086
 1.48986816
 1.39678955
 1.27075195
 1.11511230
 0.93475342
 0.73760986
 0.53222656
 0.32531738
 0.12237549
-0.07293701
-0.25482178
-0.41503906
-0.54626465
-0.64422607
-0.70770264
-0.73760986
-0.73425293
-0.69763184
-0.62896729
-0.53222656
-0.41381836
-0.27984619
-0.13580322
 0.01220703
 0.15869141
 0.29724121
 0.42144775
 0.52612305
 0.60699463
 0.66009521
 0.68145752
 0.66833496
 0.62072754
 0.54016113
 0.43090820
 0.29663086
 0.14099121
-0.03295898
-0.22064209
-0.41412354
-0.60424805
-0.78125000
-0.93872070
-1.07177734
-1.17584229
-1.24633789
-1.27990723
-1.27502441
-1.23168945
-1.15081787
-1.03454590
-0.88623047
-0.71105957
-0.51635742
-0.30853271
-0.09460449
 0.11901855
 0.32623291
 0.52001953
 0.69335938
 0.83984375
 0.95367432
 1.02996826
 1.06689453
 1.06323242
 1.01867676
 0.93383789
 0.81237793
 0.66040039
 0.48553467
 0.29418945
 0.08941650
-0.12573242
-0.34393311
-0.55480957
-0.74584961
-0.90942383
-1.04125977
-1.13891602
-1.19903564
-1.21856689
-1.19628906
-1.13403320
-1.03393555
-0.89965820
-0.73394775
-0.54229736
-0.33142090
-0.10803223
 0.12268066
 0.35430908
 0.57861328
 0.78674316
 0.97106934
 1.12640381
 1.25000000
 1.33880615
 1.39068604
 1.40411377
 1.37969971
 1.32080078
 1.23107910
 1.11480713
 0.97625732
 0.82061768
 0.65460205
 0.48522949
 0.31921387
 0.16204834
 0.01739502
-0.11199951
-0.22399902
-0.31646729
-0.38665771
-0.43304443
-0.45684814
-0.46020508
-0.44647217
-0.41809082
-0.37811279
-0.33020020
-0.27954102
-0.23162842
-0.19012451
-0.15808105
-0.13793945
-0.13031006
-0.13610840
-0.15563965
-0.18920898
-0.23742676
-0.29937744
-0.37109375
-0.44830322
-0.52703857
-0.60394287
-0.67626953
-0.74035645
-0.79193115
-0.82672119
-0.84381104
-0.84259033
-0.82275391
-0.78399658
-0.72601318
-0.64971924
-0.55847168
-0.45471191
-0.34210205
-0.22308350
-0.10162354
 0.01770020
 0.13153076
 0.23712158
 0.33294678
 0.41656494
 0.48583984
 0.53863525
 0.57464600
 0.59387207
 0.59753418
 0.58563232
 0.55969238
 0.52062988
 0.47119141
 0.41503906
 0.35583496
 0.29754639
 0.24139404
 0.18951416
 0.14282227
 0.10375977
 0.07476807
 0.05645752
 0.04943848
 0.05279541
 0.06622314
 0.08941650
 0.12115479
 0.15899658
 0.19989014
 0.24200439
 0.28289795
 0.32165527
 0.35583496
 0.38421631
 0.40466309
 0.41687012
 0.42053223
 0.41503906
 0.39916992
 0.37353516
 0.33935547
 0.29815674
 0.25115967
 0.19927979
 0.14343262
 0.08544922
 0.02746582
-0.02899170
-0.08239746
-0.13153076
-0.17547607
-0.21453857
-0.24932861
-0.28167725
-0.31127930
-0.33569336
-0.35400391
-0.36682129
-0.37597656
-0.38360596
-0.39123535
-0.39794922
-0.40405273
-0.40893555
-0.41229248
-0.41351318
-0.41137695
-0.40649414
-0.39886475
-0.38726807
-0.36865234
-0.34118652
-0.30548096
-0.26275635
-0.21453857
-0.15991211
-0.09674072
-0.02502441
 0.05157471
 0.13000488
 0.20721436
 0.28259277
 0.35491943
 0.42175293
 0.48004150
 0.52734375
 0.56182861
 0.58288574
 0.58929443
 0.58013916
 0.55419922
 0.51300049
 0.45898438
 0.39489746
 0.32226563
 0.24291992
 0.15808105
 0.07110596
-0.01403809
-0.09399414
-0.16693115
-0.23132324
-0.28686523
-0.33050537
-0.35888672
-0.36926270
-0.36071777
-0.33569336
-0.29663086
-0.24719238
-0.18890381
-0.12390137
-0.05279541
 0.02258301
 0.09887695
 0.17272949
 0.24017334
 0.29876709
 0.34729004
 0.38452148
 0.40863037
 0.41687012
 0.40802002
 0.38330078
 0.34454346
 0.29357910
 0.23101807
 0.15777588
 0.07537842
-0.01281738
-0.10467529
-0.19836426
-0.29174805
-0.37994385
-0.45867920
-0.52368164
-0.57342529
-0.60821533
-0.62683105
-0.62835693
-0.61157227
-0.57647705
-0.52398682
-0.45593262
-0.37536621
-0.28472900
-0.18768311
-0.08728027
 0.01312256
 0.11047363
 0.20141602
 0.28228760
 0.34973145
 0.40222168
 0.43853760
 0.45684814
 0.45654297
 0.43792725
 0.40252686
 0.35247803
 0.28930664
 0.21423340
 0.12939453
 0.03936768
-0.05187988
-0.14160156
-0.22857666
-0.31097412
-0.38513184
-0.44738770
-0.49407959
-0.52520752
-0.54138184
-0.54321289
-0.53100586
-0.50445557
-0.46325684
-0.41015625
-0.34759521
-0.27923584
-0.20782471
-0.13580322
-0.06378174
 0.00732422
 0.07568359
 0.13946533
 0.19653320
 0.24566650
 0.28686523
 0.32012939
 0.34545898
 0.36285400
 0.37200928
 0.37353516
 0.36773682
 0.35552979
 0.33782959
 0.31677246
 0.29357910
 0.26885986
 0.24291992
 0.21545410
 0.18768311
 0.16174316
 0.13977051
 0.12268066
 0.11138916
 0.10650635
 0.10772705
 0.11444092
 0.12573242
 0.14099121
 0.15960693
 0.18127441
 0.20416260
 0.22583008
 0.24383545
 0.25634766
 0.26245117
 0.26123047
 0.25177002
 0.23284912
 0.20294189
 0.16204834
 0.11138916
 0.05249023
-0.01220703
-0.08148193
-0.15472412
-0.23284912
-0.31372070
-0.39367676
-0.46875000
-0.53436279
-0.58929443
-0.63293457
-0.66467285
-0.68328857
-0.68725586
-0.67535400
-0.64788818
-0.60607910
-0.55114746
-0.48492432
-0.41046143
-0.32989502
-0.24627686
-0.16235352
-0.08087158
-0.00427246
 0.06439209
 0.12268066
 0.16876221
 0.20202637
 0.22338867
 0.23284912
 0.23223877
 0.22186279
 0.20233154
 0.17395020
 0.13885498
 0.09887695
 0.05706787
 0.01617432
-0.02136230
-0.05462646
-0.08087158
-0.09887695
-0.10681152
-0.10314941
-0.08758545
-0.05920410
-0.01831055
 0.03417969
 0.09704590
 0.16876221
 0.24871826
 0.33508301
 0.42449951
 0.51269531
 0.59570313
 0.67047119
 0.73547363
 0.78857422
 0.82733154
 0.84899902
 0.85266113
 0.83801270
 0.80535889
 0.75469971
 0.68756104
 0.60638428
 0.51361084
 0.41198730
 0.30456543
 0.19348145
 0.08209229
-0.02532959
-0.12664795
-0.21942139
-0.30242920
-0.37292480
-0.42785645
-0.46478271
-0.48309326
-0.48400879
-0.47088623
-0.44586182
-0.41198730
-0.37078857
-0.32653809
-0.28259277
-0.24414063
-0.21484375
-0.19592285
-0.18859863
-0.19409180
-0.21453857
-0.25085449
-0.30212402
-0.36529541
-0.43579102
-0.51055908
-0.58685303
-0.66162109
-0.73089600
-0.79010010
-0.83648682
-0.86853027
-0.88439941
-0.88317871
-0.86212158
-0.82061768
-0.75866699
-0.67901611
-0.58349609
-0.47485352
-0.35644531
-0.23162842
-0.10498047
 0.02014160
 0.14007568
 0.25115967
 0.35034180
 0.43457031
 0.50170898
 0.55114746
 0.58197021
 0.59478760
 0.58898926
 0.56640625
 0.52825928
 0.47790527
 0.41961670
 0.35827637
 0.29785156
 0.24047852
 0.18798828
 0.14160156
 0.10375977
 0.07843018
 0.06835938
 0.07507324
 0.09796143
 0.13580322
 0.18890381
 0.25634766
 0.33721924
 0.42907715
 0.52856445
 0.63232422
 0.73608398
 0.83557129
 0.92712402
 1.00738525
 1.07421875
 1.12426758
 1.15447998
 1.16119385
 1.14196777
 1.09710693
 1.02752686
 0.93444824
 0.81878662
 0.68359375
 0.53253174
 0.37017822
 0.19989014
 0.02410889
-0.15472412
-0.33203125
-0.50140381
-0.65734863
-0.79498291
-0.91278076
-1.00860596
-1.08093262
-1.12792969
-1.14898682
-1.14562988
-1.11968994
-1.07452393
-1.01257324
-0.93566895
-0.84686279
-0.75042725
-0.65155029
-0.55572510
-0.46600342
-0.38452148
-0.31402588
-0.25817871
-0.21942139
-0.19836426
-0.19256592
-0.20111084
-0.22338867
-0.26062012
-0.31066895
-0.36987305
-0.43273926
-0.49560547
-0.55664063
-0.61523438
-0.66802979
-0.71166992
-0.74279785
-0.76019287
-0.76324463
-0.75103760
-0.72174072
-0.67321777
-0.60485840
-0.51818848
-0.41412354
-0.29479980
-0.16143799
-0.01678467
 0.13793945
 0.30059814
 0.46905518
 0.63964844
 0.80871582
 0.97290039
 1.12854004
 1.27319336
 1.40441895
 1.51977539
 1.61621094
 1.69128418
 1.74194336
 1.76666260
 1.76574707
 1.73950195
 1.68823242
 1.61254883
 1.51336670
 1.39221191
 1.25183105
 1.09497070
 0.92437744
 0.74493408
 0.56182861
 0.38055420
 0.20355225
 0.03173828
-0.13427734
-0.29083252
-0.43304443
-0.55694580
-0.66040039
-0.74432373
-0.80963135
-0.85601807
-0.88378906
-0.89294434
-0.88531494
-0.86395264
-0.83160400
-0.78948975
-0.74005127
-0.68511963
-0.62652588
-0.56732178
-0.50903320
-0.45349121
-0.40191650
-0.35552979
-0.31646729
-0.28656006
-0.26702881
-0.25909424
-0.26367188
-0.28106689
-0.30975342
-0.34759521
-0.39154053
-0.44036865
-0.49377441
-0.55206299
-0.61401367
-0.67718506
-0.73791504
-0.79254150
-0.83923340
-0.87707520
-0.90423584
-0.92010498
-0.92254639
-0.91064453
-0.88287354
-0.83923340
-0.78002930
-0.70617676
-0.61889648
-0.51879883
-0.40802002
-0.28900146
-0.16479492
-0.03875732
 0.08728027
 0.21209717
 0.33325195
 0.44860840
 0.55694580
 0.65643311
 0.74645996
 0.82580566
 0.89294434
 0.94726563
 0.98968506
 1.02142334
 1.04339600
 1.05621338
 1.05987549
 1.05621338
 1.04583740
 1.03088379
 1.01196289
 0.98999023
 0.96588135
 0.94085693
 0.91491699
 0.88897705
 0.86273193
 0.83618164
 0.80902100
 0.78002930
 0.74798584
 0.71197510
 0.66986084
 0.62164307
 0.56701660
 0.50659180
 0.44067383
 0.36926270
 0.29205322
 0.20843506
 0.11901855
 0.02471924
-0.07293701
-0.17242432
-0.27252197
-0.37078857
-0.46447754
-0.55206299
-0.63140869
-0.70190430
-0.76141357
-0.80963135
-0.84442139
-0.86517334
-0.87158203
-0.86395264
-0.84259033
-0.80841064
-0.76293945
-0.70831299
-0.64727783
-0.58227539
-0.51635742
-0.45104980
-0.38726807
-0.32775879
-0.27587891
-0.23559570
-0.20935059
-0.19714355
-0.19714355
-0.20935059
-0.23559570
-0.27648926
-0.32989502
-0.39154053
-0.45654297
-0.52246094
-0.58868408
-0.65338135
-0.71411133
-0.76629639
-0.80718994
-0.83404541
-0.84533691
-0.83892822
-0.81329346
-0.76751709
-0.70159912
-0.61676025
-0.51361084
-0.39306641
-0.25726318
-0.10864258
 0.04943848
 0.21392822
 0.38238525
 0.55145264
 0.71655273
 0.87310791
 1.01776123
 1.14807129
 1.26251221
 1.35894775
 1.43585205
 1.49169922
 1.52587891
 1.53778076
 1.52801514
 1.49810791
 1.44836426
 1.38031006
 1.29638672
 1.19903564
 1.09100342
 0.97442627
 0.85083008
 0.72235107
 0.59265137
 0.46569824
 0.34484863
 0.23132324
 0.12451172
 0.02563477
-0.06286621
-0.13793945
-0.19866943
-0.24688721
-0.28503418
-0.31402588
-0.33294678
-0.33966064
-0.33447266
-0.31921387
-0.29724121
-0.27221680
-0.24627686
-0.22064209
-0.19592285
-0.17364502
-0.15594482
-0.14495850
-0.14221191
-0.14831543
-0.16387939
-0.19073486
-0.23010254
-0.28320313
-0.34912109
-0.42510986
-0.50933838
-0.59997559
-0.69549561
-0.79315186
-0.88989258
-0.98297119
-1.07025146
-1.14990234
-1.22009277
-1.27777100
-1.32019043
-1.34490967
-1.35101318
-1.33758545
-1.30432129
-1.25091553
-1.17858887
-1.08856201
-0.98144531
-0.85815430
-0.72052002
-0.57037354
-0.41137695
-0.24749756
-0.08178711
 0.08361816
 0.24658203
 0.40405273
 0.55236816
 0.68756104
 0.80718994
 0.90942383
 0.99426270
 1.06231689
 1.11328125
 1.14715576
 1.16394043
 1.16424561
 1.15081787
 1.12609863
 1.09252930
 1.05194092
 1.00708008
 0.95977783
 0.91186523
 0.86425781
 0.81848145
 0.77514648
 0.73547363
 0.69976807
 0.66772461
 0.63812256
 0.61035156
 0.58441162
 0.55938721
 0.53436279
 0.50628662
 0.47271729
 0.43304443
 0.38787842
 0.33752441
 0.28137207
 0.21789551
 0.14709473
 0.06927490
-0.01281738
-0.09857178
-0.18737793
-0.27740479
-0.36590576
-0.44982910
-0.52642822
-0.59509277
-0.65490723
-0.70373535
-0.74035645
-0.76416016
-0.77545166
-0.77545166
-0.76477051
-0.74401855
-0.71380615
-0.67474365
-0.62805176
-0.57556152
-0.52032471
-0.46539307
-0.41259766
-0.36285400
-0.31677246
-0.27587891
-0.24322510
-0.22155762
-0.21057129
-0.20904541
-0.21636963
-0.23345947
-0.26245117
-0.30212402
-0.34881592
-0.39733887
-0.44433594
-0.48858643
-0.52856445
-0.56274414
-0.58807373
-0.60211182
-0.60363770
-0.59204102
-0.56518555
-0.52124023
-0.45989990
-0.38177490
-0.28930664
-0.18585205
-0.07324219
 0.04608154
 0.16967773
 0.29571533
 0.42114258
 0.54260254
 0.65612793
 0.75775146
 0.84472656
 0.91491699
 0.96740723
 1.00067139
 1.01318359
 1.00463867
 0.97595215
 0.92926025
 0.86791992
 0.79345703
 0.70861816
 0.61553955
 0.51727295
 0.41839600
 0.32226563
 0.23162842
 0.14862061
 0.07476807
 0.01190186
-0.03753662
-0.07232666
-0.09246826
-0.09826660
-0.09094238
-0.07110596
-0.03967285
 0.00183105
 0.05035400
 0.10345459
 0.15899658
 0.21484375
 0.26824951
 0.31677246
 0.35705566
 0.38818359
 0.40802002
 0.41564941
 0.41107178
 0.39398193
 0.36590576
 0.32684326
 0.27709961
 0.21606445
 0.14434814
 0.06500244
-0.01953125
-0.10803223
-0.20050049
-0.29632568
-0.39245605
-0.48522949
-0.57189941
-0.65216064
-0.72662354
-0.79498291
-0.85540771
-0.90698242
-0.94787598
-0.97839355
-0.99792480
-1.00555420
-1.00158691
-0.98693848
-0.96252441
-0.92834473
-0.88378906
-0.82794189
-0.76110840
-0.68450928
-0.59997559
-0.50903320
-0.41259766
-0.31280518
-0.21087646
-0.10894775
-0.00823975
 0.09033203
 0.18615723
 0.27862549
 0.36682129
 0.45013428
 0.52642822
 0.59417725
 0.65246582
 0.70068359
 0.73883057
 0.76721191
 0.78704834
 0.79864502
 0.80230713
 0.79681396
 0.78277588
 0.76049805
 0.73272705
 0.70068359
 0.66528320
 0.62652588
 0.58502197
 0.54229736
 0.49957275
 0.45806885
 0.41839600
 0.38055420
 0.34484863
 0.31188965
 0.28137207
 0.25390625
 0.22857666
 0.20599365
 0.18615723
 0.16815186
 0.15136719
 0.13366699
 0.11352539
 0.09155273
 0.06774902
 0.04302979
 0.01647949
-0.01220703
-0.04455566
-0.08026123
-0.11840820
-0.15808105
-0.19866943
-0.24139404
-0.28594971
-0.33142090
-0.37475586
-0.41320801
-0.44616699
-0.47363281
-0.49682617
-0.51635742
-0.53070068
-0.53894043
-0.54077148
-0.53649902
-0.52673340
-0.51208496
-0.49255371
-0.46966553
-0.44494629
-0.41992188
-0.39520264
-0.36987305
-0.34301758
-0.31524658
-0.28900146
-0.26580811
-0.24597168
-0.22827148
-0.21057129
-0.19287109
-0.17608643
-0.16113281
-0.14770508
-0.13488770
-0.12145996
-0.10681152
-0.09094238
-0.07385254
-0.05615234
-0.03814697
-0.02044678
-0.00244141
 0.01739502
 0.03936768
 0.06378174
 0.08911133
 0.11444092
 0.14007568
 0.16571045
 0.19165039
 0.21728516
 0.24261475
 0.26733398
 0.29205322
 0.31677246
 0.34118652
 0.36529541
 0.38879395
 0.41107178
 0.43182373
 0.45074463
 0.46722412
 0.48156738
 0.49438477
 0.50567627
 0.51513672
 0.52185059
 0.52459717
 0.52215576
 0.51483154
 0.50292969
 0.48614502
 0.46356201
 0.43395996
 0.39703369
 0.35461426
 0.30822754
 0.25787354
 0.20233154
 0.14007568
 0.07263184
 0.00152588
-0.07141113
-0.14587402
-0.22186279
-0.29876709
-0.37322998
-0.44311523
-0.50689697
-0.56549072
-0.61859131
-0.66558838
-0.70343018
-0.72998047
-0.74523926
-0.75042725
-0.74645996
-0.73333740
-0.71014404
-0.67718506
-0.63629150
-0.58837891
-0.53558350
-0.47821045
-0.41656494
-0.35247803
-0.28747559
-0.22399902
-0.16357422
-0.10711670
-0.05523682
-0.00823975
 0.03356934
 0.07019043
 0.10131836
 0.12725830
 0.14770508
 0.16265869
 0.17303467
 0.17974854
 0.18402100
 0.18676758
 0.18859863
 0.18920898
 0.18951416
 0.19012451
 0.19226074
 0.19592285
 0.20141602
 0.20812988
 0.21545410
 0.22369385
 0.23254395
 0.24200439
 0.25268555
 0.26428223
 0.27648926
 0.28930664
 0.30120850
 0.31158447
 0.31982422
 0.32592773
 0.33050537
 0.33294678
 0.33233643
 0.32836914
 0.32104492
 0.31066895
 0.29754639
 0.28198242
 0.26428223
 0.24444580
 0.22216797
 0.19775391
 0.17150879
 0.14373779
 0.11505127
 0.08453369
 0.05218506
 0.01800537
-0.01678467
-0.05157471
-0.08575439
-0.11993408
-0.15350342
-0.18524170
-0.21423340
-0.24108887
-0.26763916
-0.29357910
-0.31707764
-0.33508301
-0.34637451
-0.35125732
-0.35095215
-0.34484863
-0.33081055
-0.30853271
-0.27984619
-0.24780273
-0.21331787
-0.17608643
-0.13519287
-0.09124756
-0.04638672
-0.00244141
 0.03967285
 0.07904053
 0.11383057
 0.14190674
 0.16143799
 0.17333984
 0.17761230
 0.17517090
 0.16448975
 0.14526367
 0.11840820
 0.08544922
 0.04760742
 0.00610352
-0.03753662
-0.08148193
-0.12420654
-0.16357422
-0.19775391
-0.22583008
-0.24658203
-0.25939941
-0.26458740
-0.26153564
-0.25054932
-0.23162842
-0.20446777
-0.16906738
-0.12664795
-0.07934570
-0.02868652
 0.02288818
 0.07507324
 0.12603760
 0.17425537
 0.21850586
 0.25695801
 0.28869629
 0.31372070
 0.33142090
 0.34179688
 0.34423828
 0.33905029
 0.32714844
 0.30975342
 0.28808594
 0.26275635
 0.23529053
 0.20721436
 0.17944336
 0.15350342
 0.12908936
 0.10681152
 0.08636475
 0.06835938
 0.05401611
 0.04302979
 0.03509521
 0.02929688
 0.02502441
 0.02136230
 0.01770020
 0.01342773
 0.00823975
 0.00061035
-0.00946045
-0.02258301
-0.03845215
-0.05676270
-0.07720947
-0.09918213
-0.12268066
-0.14770508
-0.17303467
-0.19805908
-0.22125244
-0.24139404
-0.25787354
-0.27038574
-0.27862549
-0.28289795
-0.28228760
-0.27740479
-0.26733398
-0.25207520
-0.23193359
-0.20721436
-0.17883301
-0.14739990
-0.11383057
-0.07904053
-0.04364014
-0.00946045
 0.02227783
 0.04974365
 0.07263184
 0.09033203
 0.10253906
 0.10894775
 0.10894775
 0.10253906
 0.08941650
 0.06988525
 0.04425049
 0.01342773
-0.02136230
-0.05889893
-0.09765625
-0.13610840
-0.17303467
-0.20690918
-0.23559570
