# Supplementary material for: Dataset for time-lapse ultrasonic tomography of a granite slab under uniaxial compression test
Source: Data Brief. 2018 Aug 30;20:614–6. doi: 10.1016/j.dib.2018.08.151 (PMC6128094; doi:10.1016/j.dib.2018.08.151)
Supplement: Supplementary file 2 — Supplementary material [file mmc2.zip › data/Ultrasonic_Tomo_data/Stage_1_0kn/Force_0kn_12_24_32103088.txt]

SOURCE FILE NAME: D:\ct_20141122\ct201411221m100v0kn_sh_24_26_a.TDA
DATE: Saturday, November 22, 2014
TIME: 11:31:53
SAMPLE INTERVAL (Seconds):   0.0000001000
SIGNAL UNITS: volts
TIME UNITS: Seconds
DATA TYPE: WAVEFORM
NUMBER OF DATA POINTS PER WAVEFORM: 1024
CHANNEL NUMBER: 12
HIT NUMBER: 1
TIME OF TEST:  32.1030880000

-0.00396729
-0.00244141
-0.00091553
 0.00061035
 0.00244141
 0.00396729
 0.00457764
 0.00427246
 0.00335693
 0.00183105
 0.00030518
-0.00061035
-0.00122070
-0.00122070
-0.00122070
-0.00183105
-0.00274658
-0.00366211
-0.00366211
-0.00335693
-0.00213623
-0.00122070
-0.00030518
 0.00000000
 0.00030518
 0.00061035
 0.00030518
-0.00061035
-0.00152588
-0.00213623
-0.00244141
-0.00183105
-0.00091553
 0.00000000
 0.00061035
 0.00061035
 0.00030518
-0.00061035
-0.00091553
-0.00091553
-0.00030518
 0.00091553
 0.00152588
 0.00152588
 0.00091553
 0.00000000
-0.00061035
-0.00091553
-0.00091553
-0.00122070
-0.00183105
-0.00213623
-0.00183105
-0.00091553
 0.00061035
 0.00213623
 0.00244141
 0.00213623
 0.00091553
 0.00000000
-0.00030518
-0.00030518
 0.00000000
-0.00030518
-0.00122070
-0.00244141
-0.00305176
-0.00305176
-0.00244141
-0.00122070
-0.00030518
 0.00030518
 0.00122070
 0.00213623
 0.00335693
 0.00396729
 0.00396729
 0.00305176
 0.00122070
-0.00091553
-0.00244141
-0.00274658
-0.00213623
-0.00091553
-0.00030518
-0.00061035
-0.00122070
-0.00183105
-0.00183105
-0.00091553
 0.00030518
 0.00152588
 0.00183105
 0.00122070
 0.00030518
-0.00061035
-0.00122070
-0.00122070
-0.00122070
-0.00152588
-0.00213623
-0.00213623
-0.00152588
 0.00000000
 0.00183105
 0.00274658
 0.00274658
 0.00183105
 0.00061035
-0.00030518
-0.00091553
-0.00091553
-0.00061035
-0.00061035
-0.00091553
-0.00122070
-0.00183105
-0.00183105
-0.00183105
-0.00152588
-0.00122070
-0.00061035
 0.00000000
 0.00091553
 0.00183105
 0.00213623
 0.00152588
 0.00000000
-0.00152588
-0.00305176
-0.00396729
-0.00366211
-0.00274658
-0.00213623
-0.00213623
-0.00213623
-0.00244141
-0.00213623
-0.00152588
-0.00030518
 0.00091553
 0.00183105
 0.00244141
 0.00213623
 0.00183105
 0.00152588
 0.00122070
 0.00061035
-0.00061035
-0.00183105
-0.00274658
-0.00305176
-0.00244141
-0.00091553
 0.00091553
 0.00213623
 0.00274658
 0.00244141
 0.00122070
 0.00000000
-0.00091553
-0.00122070
-0.00091553
-0.00061035
-0.00091553
-0.00152588
-0.00244141
-0.00274658
-0.00244141
-0.00122070
-0.00030518
 0.00030518
 0.00061035
 0.00091553
 0.00122070
 0.00091553
 0.00000000
-0.00152588
-0.00305176
-0.00427246
-0.00457764
-0.00396729
-0.00244141
-0.00122070
-0.00030518
 0.00000000
 0.00000000
 0.00000000
 0.00030518
 0.00091553
 0.00183105
 0.00213623
 0.00183105
 0.00152588
 0.00091553
 0.00061035
 0.00061035
 0.00030518
-0.00030518
-0.00152588
-0.00305176
-0.00396729
-0.00335693
-0.00183105
 0.00030518
 0.00183105
 0.00244141
 0.00183105
 0.00122070
 0.00091553
 0.00152588
 0.00213623
 0.00244141
 0.00213623
 0.00122070
 0.00030518
-0.00030518
 0.00000000
 0.00000000
 0.00030518
 0.00030518
 0.00030518
 0.00061035
 0.00183105
 0.00366211
 0.00457764
 0.00457764
 0.00305176
 0.00091553
-0.00091553
-0.00122070
-0.00030518
 0.00122070
 0.00183105
 0.00152588
 0.00091553
 0.00061035
 0.00122070
 0.00213623
 0.00335693
 0.00396729
 0.00366211
 0.00244141
 0.00122070
 0.00030518
 0.00000000
 0.00030518
 0.00030518
 0.00000000
-0.00122070
-0.00213623
-0.00213623
-0.00061035
 0.00183105
 0.00427246
 0.00579834
 0.00579834
 0.00488281
 0.00335693
 0.00213623
 0.00183105
 0.00213623
 0.00244141
 0.00213623
 0.00152588
 0.00061035
-0.00030518
-0.00030518
-0.00030518
 0.00000000
 0.00000000
 0.00000000
 0.00061035
 0.00152588
 0.00274658
 0.00335693
 0.00305176
 0.00183105
 0.00000000
-0.00122070
-0.00122070
-0.00030518
 0.00122070
 0.00274658
 0.00305176
 0.00244141
 0.00122070
 0.00061035
 0.00091553
 0.00152588
 0.00213623
 0.00183105
 0.00152588
 0.00091553
 0.00061035
 0.00091553
 0.00091553
 0.00091553
 0.00000000
-0.00122070
-0.00213623
-0.00274658
-0.00213623
-0.00061035
 0.00152588
 0.00335693
 0.00396729
 0.00305176
 0.00183105
 0.00030518
-0.00030518
-0.00030518
-0.00030518
-0.00091553
-0.00244141
-0.00396729
-0.00518799
-0.00518799
-0.00427246
-0.00335693
-0.00244141
-0.00183105
-0.00122070
-0.00030518
 0.00061035
 0.00122070
 0.00061035
-0.00061035
-0.00244141
-0.00366211
-0.00427246
-0.00335693
-0.00213623
-0.00122070
-0.00091553
-0.00183105
-0.00274658
-0.00366211
-0.00335693
-0.00244141
-0.00152588
-0.00122070
-0.00122070
-0.00152588
-0.00152588
-0.00122070
-0.00061035
-0.00030518
-0.00122070
-0.00213623
-0.00335693
-0.00335693
-0.00213623
 0.00000000
 0.00244141
 0.00335693
 0.00305176
 0.00152588
-0.00030518
-0.00122070
-0.00122070
-0.00061035
 0.00000000
 0.00000000
-0.00091553
-0.00183105
-0.00274658
-0.00244141
-0.00152588
-0.00061035
 0.00000000
 0.00030518
 0.00030518
 0.00122070
 0.00274658
 0.00396729
 0.00396729
 0.00244141
 0.00030518
-0.00183105
-0.00274658
-0.00213623
-0.00122070
-0.00030518
-0.00061035
-0.00152588
-0.00213623
-0.00213623
-0.00122070
 0.00030518
 0.00122070
 0.00152588
 0.00091553
 0.00030518
 0.00000000
 0.00030518
 0.00061035
 0.00061035
-0.00091553
-0.00274658
-0.00457764
-0.00457764
-0.00244141
 0.00030518
 0.00305176
 0.00396729
 0.00274658
 0.00091553
-0.00091553
-0.00183105
-0.00122070
 0.00000000
 0.00061035
 0.00030518
-0.00091553
-0.00183105
-0.00213623
-0.00152588
 0.00000000
 0.00091553
 0.00152588
 0.00152588
 0.00122070
 0.00152588
 0.00213623
 0.00305176
 0.00274658
 0.00152588
-0.00061035
-0.00244141
-0.00274658
-0.00152588
 0.00030518
 0.00183105
 0.00213623
 0.00122070
 0.00030518
 0.00000000
 0.00061035
 0.00213623
 0.00335693
 0.00396729
 0.00396729
 0.00305176
 0.00244141
 0.00244141
 0.00244141
 0.00274658
 0.00244141
 0.00122070
-0.00030518
-0.00122070
-0.00122070
 0.00030518
 0.00244141
 0.00396729
 0.00427246
 0.00335693
 0.00213623
 0.00152588
 0.00152588
 0.00213623
 0.00274658
 0.00244141
 0.00122070
 0.00000000
-0.00091553
-0.00091553
-0.00061035
 0.00000000
 0.00030518
 0.00061035
 0.00091553
 0.00152588
 0.00213623
 0.00213623
 0.00091553
-0.00091553
-0.00305176
-0.00427246
-0.00427246
-0.00305176
-0.00152588
-0.00030518
-0.00030518
-0.00091553
-0.00122070
-0.00122070
-0.00061035
 0.00091553
 0.00213623
 0.00213623
 0.00091553
-0.00061035
-0.00152588
-0.00183105
-0.00152588
-0.00152588
-0.00213623
-0.00305176
-0.00396729
-0.00396729
-0.00244141
-0.00061035
 0.00122070
 0.00183105
 0.00152588
 0.00000000
-0.00122070
-0.00152588
-0.00061035
 0.00091553
 0.00213623
 0.00213623
 0.00091553
-0.00030518
-0.00152588
-0.00183105
-0.00122070
-0.00061035
-0.00030518
-0.00061035
-0.00091553
-0.00091553
-0.00030518
 0.00061035
 0.00122070
 0.00061035
-0.00061035
-0.00152588
-0.00183105
-0.00091553
 0.00091553
 0.00183105
 0.00152588
 0.00000000
-0.00183105
-0.00213623
-0.00091553
 0.00091553
 0.00213623
 0.00213623
 0.00091553
-0.00030518
-0.00122070
-0.00152588
-0.00152588
-0.00183105
-0.00244141
-0.00305176
-0.00335693
-0.00274658
-0.00091553
 0.00152588
 0.00335693
 0.00396729
 0.00305176
 0.00183105
 0.00122070
 0.00122070
 0.00183105
 0.00213623
 0.00183105
 0.00061035
-0.00061035
-0.00183105
-0.00183105
-0.00122070
-0.00030518
 0.00030518
 0.00061035
 0.00061035
 0.00091553
 0.00183105
 0.00274658
 0.00305176
 0.00213623
 0.00030518
-0.00091553
-0.00122070
-0.00030518
 0.00091553
 0.00152588
 0.00091553
-0.00061035
-0.00244141
-0.00366211
-0.00335693
-0.00213623
-0.00030518
 0.00061035
 0.00061035
-0.00030518
-0.00091553
-0.00061035
 0.00030518
 0.00152588
 0.00152588
 0.00091553
-0.00030518
-0.00091553
 0.00000000
 0.00152588
 0.00305176
 0.00366211
 0.00305176
 0.00183105
 0.00122070
 0.00122070
 0.00244141
 0.00335693
 0.00366211
 0.00305176
 0.00152588
-0.00030518
-0.00183105
-0.00244141
-0.00213623
-0.00061035
 0.00091553
 0.00122070
 0.00152588
 0.00183105
 0.00244141
 0.00305176
 0.00274658
 0.00183105
 0.00122070
 0.00091553
 0.00030518
-0.00061035
-0.00122070
-0.00091553
-0.00030518
-0.00061035
-0.00244141
-0.00335693
-0.00244141
 0.00030518
 0.00183105
 0.00152588
-0.00213623
-0.01647949
-0.05645752
-0.13549805
-0.24841309
-0.36346436
-0.43518066
-0.43701172
-0.38391113
-0.32592773
-0.30883789
-0.33355713
-0.34667969
-0.27984619
-0.10864258
 0.11199951
 0.27465820
 0.29693604
 0.19165039
 0.06408691
 0.03204346
 0.12969971
 0.27801514
 0.35278320
 0.29296875
 0.15197754
 0.04821777
 0.06256104
 0.17456055
 0.28717041
 0.31097412
 0.23254395
 0.11627197
 0.04821777
 0.07110596
 0.15869141
 0.23925781
 0.24932861
 0.18066406
 0.08575439
 0.03631592
 0.06683350
 0.14648438
 0.20599365
 0.19531250
 0.12481689
 0.05187988
 0.03051758
 0.06896973
 0.12878418
 0.15899658
 0.13671875
 0.07904053
 0.02655029
 0.01220703
 0.03967285
 0.08178711
 0.10070801
 0.07720947
 0.02502441
-0.01861572
-0.02380371
 0.00701904
 0.04302979
 0.05035400
 0.02044678
-0.02410889
-0.05096436
-0.04425049
-0.01556396
 0.00823975
 0.00762939
-0.01647949
-0.04547119
-0.05889893
-0.04882813
-0.02532959
-0.00640869
-0.00579834
-0.02319336
-0.04394531
-0.05249023
-0.04272461
-0.02410889
-0.01220703
-0.01739502
-0.03570557
-0.05401611
-0.05920410
-0.04943848
-0.03448486
-0.02807617
-0.03662109
-0.05401611
-0.06805420
-0.06927490
-0.05859375
-0.04638672
-0.04333496
-0.05187988
-0.06530762
-0.07354736
-0.07110596
-0.06103516
-0.05187988
-0.05035400
-0.05645752
-0.06469727
-0.06774902
-0.06378174
-0.05584717
-0.04943848
-0.04882813
-0.05340576
-0.05859375
-0.06011963
-0.05706787
-0.05157471
-0.04760742
-0.04791260
-0.05157471
-0.05584717
-0.05737305
-0.05523682
-0.05187988
-0.05004883
-0.05157471
-0.05554199
-0.05798340
-0.05737305
-0.05401611
-0.05004883
-0.04852295
-0.05035400
-0.05310059
-0.05401611
-0.05218506
-0.04821777
-0.04486084
-0.04364014
-0.04516602
-0.04699707
-0.04730225
-0.04516602
-0.04180908
-0.03875732
-0.03723145
-0.03692627
-0.03692627
-0.03601074
-0.03448486
-0.03265381
-0.03143311
-0.03112793
-0.03112793
-0.03082275
-0.02990723
-0.02868652
-0.02746582
-0.02624512
-0.02532959
-0.02410889
-0.02288818
-0.02197266
-0.02105713
-0.02014160
-0.01953125
-0.01831055
-0.01678467
-0.01525879
-0.01403809
-0.01281738
-0.01190186
-0.01129150
-0.01037598
-0.00915527
-0.00762939
-0.00610352
-0.00488281
-0.00427246
-0.00335693
-0.00274658
-0.00183105
-0.00091553
-0.00030518
 0.00000000
 0.00061035
 0.00152588
 0.00305176
 0.00457764
 0.00549316
 0.00549316
 0.00488281
 0.00427246
 0.00457764
 0.00579834
 0.00732422
 0.00854492
 0.00946045
 0.01007080
 0.01068115
 0.01159668
 0.01281738
 0.01403809
 0.01495361
 0.01556396
 0.01586914
 0.01617432
 0.01678467
 0.01800537
 0.01892090
 0.01983643
 0.02014160
 0.02014160
 0.02014160
 0.02014160
 0.02075195
 0.02136230
 0.02197266
 0.02227783
 0.02166748
 0.02105713
 0.02044678
 0.01983643
 0.02014160
 0.02014160
 0.02044678
 0.02075195
 0.02105713
 0.02197266
 0.02319336
 0.02441406
 0.02532959
 0.02532959
 0.02502441
 0.02471924
 0.02441406
 0.02471924
 0.02532959
 0.02593994
 0.02624512
 0.02624512
 0.02532959
 0.02502441
 0.02502441
 0.02563477
 0.02655029
 0.02716064
 0.02716064
 0.02624512
 0.02593994
 0.02593994
 0.02655029
 0.02746582
 0.02807617
 0.02777100
 0.02746582
 0.02685547
 0.02655029
 0.02685547
 0.02746582
 0.02777100
 0.02777100
 0.02746582
 0.02655029
 0.02593994
 0.02563477
 0.02563477
 0.02624512
 0.02716064
 0.02777100
 0.02807617
 0.02746582
 0.02685547
 0.02624512
 0.02624512
 0.02685547
 0.02716064
 0.02746582
 0.02746582
 0.02716064
 0.02716064
 0.02746582
 0.02746582
 0.02655029
 0.02563477
 0.02502441
 0.02532959
 0.02593994
 0.02655029
 0.02593994
 0.02471924
 0.02288818
 0.02136230
 0.02075195
 0.02136230
 0.02227783
 0.02319336
 0.02319336
 0.02258301
 0.02197266
 0.02136230
 0.02136230
 0.02136230
 0.02105713
 0.01983643
 0.01800537
 0.01647949
 0.01586914
 0.01647949
 0.01739502
 0.01800537
 0.01770020
 0.01617432
 0.01434326
 0.01312256
 0.01281738
 0.01312256
 0.01403809
 0.01434326
 0.01403809
 0.01312256
 0.01220703
 0.01190186
 0.01190186
 0.01190186
 0.01159668
 0.01098633
 0.01037598
 0.01007080
 0.00976563
 0.00915527
 0.00793457
 0.00610352
 0.00396729
 0.00244141
 0.00183105
 0.00244141
 0.00335693
 0.00427246
 0.00427246
 0.00335693
 0.00183105
 0.00061035
 0.00061035
 0.00122070
 0.00213623
 0.00244141
 0.00213623
 0.00122070
 0.00091553
 0.00122070
 0.00183105
 0.00213623
 0.00183105
 0.00061035
-0.00061035
-0.00152588
-0.00122070
 0.00000000
 0.00091553
 0.00091553
 0.00030518
-0.00122070
-0.00244141
-0.00305176
-0.00274658
-0.00183105
-0.00091553
-0.00091553
-0.00152588
-0.00244141
-0.00335693
-0.00396729
-0.00427246
-0.00427246
-0.00457764
-0.00488281
-0.00518799
-0.00518799
-0.00488281
-0.00457764
-0.00457764
-0.00549316
-0.00701904
-0.00854492
-0.00915527
-0.00885010
-0.00762939
-0.00640869
-0.00610352
-0.00640869
-0.00732422
-0.00823975
-0.00823975
-0.00793457
-0.00732422
-0.00732422
-0.00762939
-0.00854492
-0.00976563
-0.01037598
-0.01098633
-0.01129150
-0.01190186
-0.01281738
-0.01403809
-0.01495361
-0.01495361
-0.01373291
-0.01190186
-0.01068115
-0.01129150
-0.01281738
-0.01464844
-0.01556396
-0.01525879
-0.01342773
-0.01220703
-0.01159668
-0.01220703
-0.01312256
-0.01373291
-0.01373291
-0.01342773
-0.01342773
-0.01342773
-0.01434326
-0.01525879
-0.01556396
-0.01525879
-0.01525879
-0.01556396
-0.01708984
-0.01861572
-0.01953125
-0.01892090
-0.01708984
-0.01495361
-0.01342773
-0.01342773
-0.01464844
-0.01617432
-0.01708984
-0.01678467
-0.01556396
-0.01403809
-0.01281738
-0.01251221
-0.01281738
-0.01312256
-0.01312256
-0.01251221
-0.01190186
-0.01220703
-0.01312256
-0.01342773
-0.01312256
-0.01159668
-0.00946045
-0.00793457
-0.00732422
-0.00793457
-0.00915527
-0.01068115
-0.01129150
-0.01129150
-0.01068115
-0.01007080
-0.01068115
-0.01251221
-0.01434326
-0.01586914
-0.01678467
-0.01678467
-0.01708984
-0.01800537
-0.01892090
-0.02014160
-0.02105713
-0.02227783
-0.02441406
-0.02807617
-0.03295898
-0.03906250
-0.04516602
-0.05096436
-0.05645752
-0.06164551
-0.06805420
-0.07629395
-0.08636475
-0.09704590
-0.10681152
-0.11474609
-0.12084961
-0.12542725
-0.12817383
-0.12908936
-0.12664795
-0.11993408
-0.10803223
-0.09094238
-0.06896973
-0.04272461
-0.01281738
 0.02136230
 0.06103516
 0.10589600
 0.15441895
 0.20294189
 0.24963379
 0.29357910
 0.33569336
 0.37567139
 0.41229248
 0.44311523
 0.46630859
 0.47973633
 0.48187256
 0.47119141
 0.44799805
 0.41351318
 0.36865234
 0.31433105
 0.24993896
 0.17578125
 0.09307861
 0.00427246
-0.08850098
-0.18402100
-0.28137207
-0.37780762
-0.46844482
-0.54870605
-0.61614990
-0.66894531
-0.70648193
-0.72845459
-0.73364258
-0.72204590
-0.69427490
-0.65002441
-0.58990479
-0.51422119
-0.42449951
-0.32379150
-0.21667480
-0.10681152
 0.00213623
 0.10864258
 0.21026611
 0.30548096
 0.39001465
 0.46081543
 0.51513672
 0.55206299
 0.57250977
 0.57556152
 0.55969238
 0.52368164
 0.46875000
 0.39733887
 0.31402588
 0.22155762
 0.12329102
 0.02105713
-0.08270264
-0.18615723
-0.28625488
-0.37902832
-0.45928955
-0.52246094
-0.56549072
-0.58929443
-0.59509277
-0.58380127
-0.55511475
-0.50750732
-0.44219971
-0.36193848
-0.27069092
-0.17303467
-0.07202148
 0.03021240
 0.13214111
 0.23101807
 0.32440186
 0.40832520
 0.47943115
 0.53558350
 0.57495117
 0.59844971
 0.60638428
 0.59997559
 0.57952881
 0.54534912
 0.49865723
 0.44219971
 0.37994385
 0.31524658
 0.25115967
 0.18798828
 0.12664795
 0.06927490
 0.01831055
-0.02319336
-0.05401611
-0.07354736
-0.08331299
-0.08422852
-0.07812500
-0.06652832
-0.04974365
-0.02868652
-0.00457764
 0.01922607
 0.03967285
 0.05462646
 0.06164551
 0.05950928
 0.04730225
 0.02410889
-0.00885010
-0.05065918
-0.10040283
-0.15899658
-0.22674561
-0.30181885
-0.38024902
-0.45715332
-0.52886963
-0.59417725
-0.65185547
-0.69946289
-0.73364258
-0.75164795
-0.75286865
-0.73760986
-0.70770264
-0.66284180
-0.60333252
-0.52947998
-0.44219971
-0.34515381
-0.24169922
-0.13641357
-0.03234863
 0.06713867
 0.16052246
 0.24566650
 0.32165527
 0.38604736
 0.43731689
 0.47332764
 0.49407959
 0.50018311
 0.49255371
 0.47180176
 0.43945313
 0.39703369
 0.34790039
 0.29571533
 0.24414063
 0.19500732
 0.14953613
 0.11047363
 0.07934570
 0.05828857
 0.04760742
 0.04791260
 0.05920410
 0.08270264
 0.11688232
 0.15899658
 0.20507813
 0.25360107
 0.30334473
 0.35308838
 0.39978027
 0.44006348
 0.47027588
 0.48858643
 0.49407959
 0.48706055
 0.46661377
 0.43395996
 0.39062500
 0.33782959
 0.27648926
 0.20690918
 0.13153076
 0.05432129
-0.02075195
-0.08941650
-0.14923096
-0.19866943
-0.23651123
-0.26092529
-0.27191162
-0.26916504
-0.25238037
-0.22247314
-0.18035889
-0.12878418
-0.07080078
-0.00885010
 0.05340576
 0.11230469
 0.16387939
 0.20416260
 0.22979736
 0.23895264
 0.23071289
 0.20416260
 0.15991211
 0.09918213
 0.02380371
-0.06591797
-0.16937256
-0.28381348
-0.40374756
-0.52215576
-0.63293457
-0.73181152
-0.81665039
-0.88531494
-0.93444824
-0.96069336
-0.96221924
-0.93811035
-0.88836670
-0.81390381
-0.71533203
-0.59539795
-0.45715332
-0.30548096
-0.14648438
 0.01403809
 0.17211914
 0.32318115
 0.46447754
 0.59204102
 0.70098877
 0.78796387
 0.84930420
 0.88409424
 0.89263916
 0.87585449
 0.83526611
 0.77270508
 0.69061279
 0.59356689
 0.48645020
 0.37475586
 0.26275635
 0.15441895
 0.05218506
-0.04028320
-0.11901855
-0.18035889
-0.22155762
-0.24261475
-0.24322510
-0.22308350
-0.18249512
-0.12237549
-0.04699707
 0.03845215
 0.12908936
 0.22186279
 0.31372070
 0.40100098
 0.47943115
 0.54351807
 0.58868408
 0.61248779
 0.61340332
 0.59051514
 0.54321289
 0.47332764
 0.38391113
 0.27801514
 0.15838623
 0.02685547
-0.11322021
-0.25756836
-0.40008545
-0.53466797
-0.65673828
-0.76202393
-0.84625244
-0.90667725
-0.94177246
-0.95062256
-0.93475342
-0.89416504
-0.83068848
-0.74554443
-0.64208984
-0.52398682
-0.39550781
-0.26184082
-0.12847900
-0.00152588
 0.11474609
 0.21697998
 0.30334473
 0.37109375
 0.41625977
 0.43640137
 0.43182373
 0.40435791
 0.35736084
 0.29357910
 0.21575928
 0.12634277
 0.02960205
-0.07171631
-0.17303467
-0.27069092
-0.35919189
-0.43273926
-0.48645020
-0.51849365
-0.52917480
-0.51940918
-0.48858643
-0.43701172
-0.36590576
-0.27801514
-0.17852783
-0.07171631
 0.03845215
 0.14862061
 0.25512695
 0.35339355
 0.43823242
 0.50537109
 0.55053711
 0.57250977
 0.56945801
 0.54107666
 0.48828125
 0.41351318
 0.31982422
 0.21026611
 0.08636475
-0.04943848
-0.19317627
-0.33752441
-0.47424316
-0.59661865
-0.69946289
-0.77972412
-0.83404541
-0.85906982
-0.85296631
-0.81542969
-0.74707031
-0.64849854
-0.52337646
-0.37536621
-0.21057129
-0.03448486
 0.14739990
 0.32958984
 0.50567627
 0.66894531
 0.81207275
 0.92956543
 1.01684570
 1.07055664
 1.08856201
 1.07055664
 1.01623535
 0.92651367
 0.80474854
 0.65704346
 0.49072266
 0.31311035
 0.12908936
-0.05828857
-0.24261475
-0.41442871
-0.56152344
-0.67596436
-0.75439453
-0.79620361
-0.79986572
-0.76263428
-0.68145752
-0.55908203
-0.40130615
-0.21545410
-0.00640869
 0.22125244
 0.46112061
 0.70312500
 0.93658447
 1.15203857
 1.34155273
 1.49841309
 1.61468506
 1.68426514
 1.70349121
 1.67114258
 1.58508301
 1.44500732
 1.25274658
 1.01409912
 0.73883057
 0.43457031
 0.10650635
-0.23925781
-0.59387207
-0.94451904
-1.27716064
-1.58142090
-1.84906006
-2.07397461
-2.25006104
-2.37182617
-2.43652344
-2.44354248
-2.39440918
-2.29095459
-2.13623047
-1.93603516
-1.69830322
-1.43096924
-1.14227295
-0.84106445
-0.53710938
-0.24017334
 0.04089355
 0.29907227
 0.52764893
 0.72143555
 0.87646484
 0.99029541
 1.06201172
 1.09283447
 1.08489990
 1.04156494
 0.96801758
 0.87005615
 0.75439453
 0.62927246
 0.50262451
 0.38238525
 0.27374268
 0.18096924
 0.10681152
 0.05706787
 0.03570557
 0.04547119
 0.08483887
 0.15014648
 0.23895264
 0.35003662
 0.48187256
 0.62927246
 0.78582764
 0.94482422
 1.10015869
 1.24633789
 1.37756348
 1.48925781
 1.57745361
 1.64001465
 1.67327881
 1.67449951
 1.64123535
 1.57379150
 1.47369385
 1.34246826
 1.18133545
 0.99304199
 0.78277588
 0.55694580
 0.32073975
 0.07598877
-0.17517090
-0.42785645
-0.67352295
-0.90484619
-1.11755371
-1.30981445
-1.47979736
-1.62384033
-1.73767090
-1.81976318
-1.87164307
-1.89514160
-1.89178467
-1.86065674
-1.80267334
-1.72058105
-1.61865234
-1.50085449
-1.37084961
-1.23229980
-1.08856201
-0.94360352
-0.80078125
-0.66223145
-0.53131104
-0.41107178
-0.30456543
-0.21423340
-0.14068604
-0.08300781
-0.03967285
-0.01037598
 0.00579834
 0.01068115
 0.00610352
-0.00427246
-0.01678467
-0.02868652
-0.03784180
-0.04211426
-0.04058838
-0.03112793
-0.01251221
 0.01647949
 0.05584717
 0.10437012
 0.16082764
 0.22308350
 0.29022217
 0.36132813
 0.43518066
 0.50872803
 0.57739258
 0.63812256
 0.68817139
 0.72692871
 0.75408936
 0.76995850
 0.77331543
 0.76385498
 0.74188232
 0.70892334
 0.66741943
 0.62103271
 0.57342529
 0.52825928
 0.48797607
 0.45349121
 0.42694092
 0.41137695
 0.40893555
 0.42114258
 0.44738770
 0.48614502
 0.53619385
 0.59509277
 0.66101074
 0.73089600
 0.80200195
 0.87158203
 0.93597412
 0.98999023
 1.02844238
 1.04766846
 1.04614258
 1.02264404
 0.97473145
 0.89782715
 0.78979492
 0.65246582
 0.49011230
 0.30639648
 0.10101318
-0.12634277
-0.37170410
-0.62744141
-0.88470459
-1.13555908
-1.37573242
-1.60003662
-1.80175781
-1.97448730
-2.11364746
-2.21710205
-2.28363037
-2.31140137
-2.29827881
-2.24426270
-2.15148926
-2.02423096
-1.86767578
-1.68701172
-1.48773193
-1.27532959
-1.05590820
-0.83526611
-0.61981201
-0.41625977
-0.23010254
-0.06652832
 0.07263184
 0.18524170
 0.27160645
 0.33111572
 0.36468506
 0.37445068
 0.36346436
 0.33660889
 0.29968262
 0.25726318
 0.21301270
 0.17059326
 0.13366699
 0.10772705
 0.09765625
 0.10711670
 0.13854980
 0.19165039
 0.26733398
 0.36560059
 0.48583984
 0.62591553
 0.78216553
 0.95092773
 1.12762451
 1.30676270
 1.48345947
 1.65191650
 1.80877686
 1.95007324
 2.07092285
 2.16644287
 2.23205566
 2.26562500
 2.26715088
 2.23602295
 2.17132568
 2.07366943
 1.94427490
 1.78588867
 1.60034180
 1.38885498
 1.15478516
 0.90393066
 0.64270020
 0.37506104
 0.10070801
-0.18066406
-0.46569824
-0.74768066
-1.01898193
-1.27502441
-1.51550293
-1.74011230
-1.94580078
-2.12829590
-2.28424072
-2.41271973
-2.51281738
-2.58270264
-2.62023926
-2.62481689
-2.59826660
-2.54180908
-2.45666504
-2.34191895
-2.19818115
-2.02789307
-1.83441162
-1.62200928
-1.39434814
-1.15386963
-0.90362549
-0.64697266
-0.38940430
-0.13519287
 0.11138916
 0.34790039
 0.57159424
 0.78125000
 0.97320557
 1.14471436
 1.29272461
 1.41540527
 1.51245117
 1.58477783
 1.63208008
 1.65466309
 1.65405273
 1.63116455
 1.58721924
 1.52282715
 1.43890381
 1.33850098
 1.22589111
 1.10412598
 0.97442627
 0.83740234
 0.69580078
 0.55511475
 0.42114258
 0.29663086
 0.18066406
 0.07232666
-0.02655029
-0.11230469
-0.18249512
-0.23712158
-0.27679443
-0.30090332
-0.30761719
-0.29632568
-0.27191162
-0.23834229
-0.19805908
-0.15014648
-0.09368896
-0.03143311
 0.03173828
 0.09155273
 0.14556885
 0.19348145
 0.23345947
 0.26306152
 0.28015137
 0.28472900
 0.27770996
 0.25848389
 0.22491455
 0.17700195
 0.11596680
 0.04455566
-0.03601074
-0.12695313
-0.22766113
-0.33447266
-0.44158936
-0.54412842
-0.63964844
-0.72692871
-0.80474854
-0.86975098
-0.91857910
-0.94818115
-0.95764160
-0.94543457
-0.91125488
-0.85449219
-0.77575684
-0.67565918
-0.55511475
-0.41625977
-0.26336670
-0.10192871
 0.06225586
 0.22644043
 0.38726807
 0.54138184
 0.68359375
 0.80841064
 0.91125488
 0.98846436
 1.03729248
 1.05529785
 1.04309082
 1.00158691
 0.93231201
 0.83587646
 0.71472168
 0.57250977
 0.41656494
 0.25238037
 0.08239746
-0.09216309
-0.26702881
-0.43457031
-0.58563232
-0.71319580
-0.81359863
-0.88470459
-0.92498779
-0.93292236
-0.90881348
-0.85388184
-0.77026367
-0.65887451
-0.52276611
-0.36682129
-0.19805908
-0.02349854
 0.15197754
 0.32409668
 0.48858643
 0.63934326
 0.77026367
 0.87646484
 0.95367432
 1.00036621
 1.01501465
 0.99884033
 0.95275879
 0.87677002
 0.77178955
 0.64117432
 0.49133301
 0.32867432
 0.15716553
-0.02136230
-0.20324707
-0.38208008
-0.54901123
-0.69824219
-0.82611084
-0.93261719
-1.01593018
-1.07208252
-1.09954834
-1.09924316
-1.07391357
-1.02722168
-0.96099854
-0.87829590
-0.78277588
-0.68054199
-0.57556152
-0.47119141
-0.37078857
-0.27954102
-0.20172119
-0.13977051
-0.09460449
-0.06652832
-0.05706787
-0.06622314
-0.09124756
-0.12786865
-0.17242432
-0.22247314
-0.27648926
-0.33050537
-0.37780762
-0.41229248
-0.42999268
-0.42907715
-0.40740967
-0.36254883
-0.29327393
-0.20050049
-0.08697510
 0.04516602
 0.19592285
 0.36376953
 0.54443359
 0.73028564
 0.91461182
 1.09191895
 1.25885010
 1.41113281
 1.54327393
 1.65069580
 1.72882080
 1.77551270
 1.78710938
 1.76239014
 1.70166016
 1.60705566
 1.48132324
 1.32598877
 1.14227295
 0.93444824
 0.71044922
 0.47729492
 0.23956299
-0.00122070
-0.24261475
-0.47790527
-0.69671631
-0.89050293
-1.05560303
-1.19049072
-1.29486084
-1.36688232
-1.40655518
-1.41387939
-1.39190674
-1.34246826
-1.26770020
-1.17065430
-1.05560303
-0.92895508
-0.79650879
-0.66253662
-0.53039551
-0.40405273
-0.28808594
-0.18737793
-0.10467529
-0.04119873
 0.00366211
 0.02960205
 0.03692627
 0.02532959
-0.00274658
-0.04455566
-0.09552002
-0.15319824
-0.21453857
-0.27648926
-0.33355713
-0.38055420
-0.41381836
-0.43060303
-0.43060303
-0.41198730
-0.37292480
-0.31280518
-0.23254395
-0.13519287
-0.02380371
 0.09948730
 0.23254395
 0.37261963
 0.51513672
 0.65460205
 0.78430176
 0.90026855
 0.99853516
 1.07635498
 1.13006592
 1.15722656
 1.15478516
 1.12182617
 1.05834961
 0.96618652
 0.84716797
 0.70648193
 0.55023193
 0.38452148
 0.21362305
 0.04058838
-0.13214111
-0.29876709
-0.44952393
-0.57464600
-0.66711426
-0.72540283
-0.74920654
-0.73669434
-0.68603516
-0.59631348
-0.46997070
-0.31372070
-0.13366699
 0.06469727
 0.27740479
 0.49743652
 0.71685791
 0.92651367
 1.11816406
 1.28387451
 1.41662598
 1.51000977
 1.55883789
 1.56127930
 1.51702881
 1.42517090
 1.28509521
 1.10046387
 0.87738037
 0.62438965
 0.34820557
 0.05340576
-0.25543213
-0.56884766
-0.87402344
-1.15722656
-1.40899658
-1.62231445
-1.79351807
-1.91711426
-1.98913574
-2.00653076
-1.96899414
-1.87927246
-1.74102783
-1.55883789
-1.33758545
-1.08551025
-0.81268311
-0.53131104
-0.25146484
 0.01861572
 0.27130127
 0.49865723
 0.69000244
 0.83740234
 0.93719482
 0.98907471
 0.99334717
 0.94940186
 0.85754395
 0.72326660
 0.55572510
 0.36468506
 0.15533447
-0.06896973
-0.30029297
-0.52642822
-0.73272705
-0.90942383
-1.05194092
-1.15814209
-1.22314453
-1.24267578
-1.21459961
-1.14044189
-1.02294922
-0.86547852
-0.67321777
-0.45379639
-0.21728516
 0.02593994
 0.26916504
 0.50506592
 0.72570801
 0.92132568
 1.08459473
 1.21093750
 1.29730225
 1.34033203
 1.33819580
 1.29119873
 1.20361328
 1.08032227
 0.92712402
 0.75012207
 0.55877686
 0.36224365
 0.16784668
-0.02044678
-0.19866943
-0.35919189
-0.49133301
-0.58654785
-0.64239502
-0.65948486
-0.63934326
-0.58105469
-0.48553467
-0.35736084
-0.20446777
-0.03448486
 0.14648438
 0.33416748
 0.52154541
 0.70007324
 0.86242676
 1.00189209
 1.11297607
 1.19110107
 1.23199463
 1.23443604
 1.19873047
 1.12579346
 1.01593018
 0.87188721
 0.69885254
 0.50384521
 0.29327393
 0.06988525
-0.16357422
-0.40161133
-0.63537598
-0.85540771
-1.05468750
-1.22955322
-1.37756348
-1.49444580
-1.57623291
-1.62078857
-1.62994385
-1.60491943
-1.54815674
-1.46057129
-1.34399414
-1.20300293
-1.04339600
-0.87188721
-0.69366455
-0.51422119
-0.33874512
-0.17303467
-0.02166748
 0.11047363
 0.22125244
 0.30853271
 0.37231445
 0.41198730
 0.42785645
 0.42022705
 0.39093018
 0.34149170
 0.27343750
 0.18981934
 0.09277344
-0.01403809
-0.12817383
-0.24597168
-0.36315918
-0.47546387
-0.57800293
-0.66772461
-0.74096680
-0.79589844
-0.82977295
-0.84075928
-0.82733154
-0.78979492
-0.72753906
-0.64086914
-0.52947998
-0.39520264
-0.24169922
-0.07324219
 0.10711670
 0.29785156
 0.49713135
 0.70068359
 0.90301514
 1.09710693
 1.27716064
 1.43859863
 1.57867432
 1.69494629
 1.78466797
 1.84509277
 1.87408447
 1.87042236
 1.83502197
 1.76940918
 1.67633057
 1.55914307
 1.42150879
 1.26708984
 1.09954834
 0.92346191
 0.74523926
 0.57189941
 0.40985107
 0.26245117
 0.12969971
 0.01129150
-0.09063721
-0.17211914
-0.22979736
-0.26336670
-0.27648926
-0.27282715
-0.25634766
-0.22766113
-0.18920898
-0.14312744
-0.09399414
-0.04516602
-0.00091553
 0.03479004
 0.05676270
 0.06225586
 0.04943848
 0.01770020
-0.03326416
-0.10620117
-0.20294189
-0.32287598
-0.46234131
-0.61523438
-0.77697754
-0.94360352
-1.11297607
-1.28082275
-1.44165039
-1.58935547
-1.71813965
-1.82342529
-1.90124512
-1.94976807
-1.96685791
-1.95098877
-1.90155029
-1.81793213
-1.70104980
-1.55303955
-1.37756348
-1.17980957
-0.96343994
-0.73394775
-0.49652100
-0.25634766
-0.01922607
 0.20904541
 0.42297363
 0.61767578
 0.78918457
 0.93444824
 1.05224609
 1.14135742
 1.20147705
 1.23229980
 1.23474121
 1.21002197
 1.16180420
 1.09436035
 1.01287842
 0.92132568
 0.82397461
 0.72357178
 0.62408447
 0.53009033
 0.44616699
 0.37658691
 0.32379150
 0.28839111
 0.27099609
 0.27252197
 0.29418945
 0.33569336
 0.39611816
 0.47241211
 0.56121826
 0.65795898
 0.75927734
 0.86242676
 0.96496582
 1.06414795
 1.15509033
 1.23321533
 1.29486084
 1.33789063
 1.36016846
 1.36047363
 1.33728027
 1.29028320
 1.21917725
 1.12426758
 1.00494385
 0.86273193
 0.70159912
 0.52673340
 0.34271240
 0.14923096
-0.05554199
-0.26977539
-0.48736572
-0.70007324
-0.90087891
-1.08795166
-1.26098633
-1.41876221
-1.55700684
-1.67205811
-1.76086426
-1.82312012
-1.85852051
-1.86614990
-1.84570313
-1.79931641
-1.72973633
-1.63940430
-1.53015137
-1.40441895
-1.26525879
-1.11877441
-0.96923828
-0.82061768
-0.67474365
-0.53436279
-0.40435791
-0.28991699
-0.19409180
-0.11962891
-0.06683350
-0.03601074
-0.02624512
-0.03601074
-0.06225586
-0.10375977
-0.15930176
-0.22644043
-0.30181885
-0.37872314
-0.44952393
-0.50964355
-0.55664063
-0.58959961
-0.60638428
-0.60485840
-0.58227539
-0.53710938
-0.46966553
-0.38177490
-0.27587891
-0.15594482
-0.02532959
 0.11352539
 0.25939941
 0.41015625
 0.56213379
 0.71044922
 0.84930420
 0.97534180
 1.08703613
 1.18377686
 1.26495361
 1.32934570
 1.37542725
 1.40289307
 1.41204834
 1.40533447
 1.38488770
 1.35284424
 1.31103516
 1.26068115
 1.20300293
 1.14013672
 1.07391357
 1.00555420
 0.93597412
 0.86578369
 0.79467773
 0.72204590
 0.64758301
 0.57189941
 0.49591064
 0.42022705
 0.34423828
 0.26641846
 0.18493652
 0.09979248
 0.01098633
-0.08026123
-0.17395020
-0.27008057
-0.36682129
-0.46264648
-0.55480957
-0.64208984
-0.72357178
-0.79742432
-0.86212158
-0.91613770
-0.95855713
-0.98846436
-1.00402832
-1.00433350
-0.98876953
-0.95764160
-0.91247559
-0.85479736
-0.78643799
-0.70953369
-0.62713623
-0.54016113
-0.45043945
-0.36193848
-0.27893066
-0.20660400
-0.14739990
-0.10192871
-0.06988525
-0.05310059
-0.05218506
-0.06713867
-0.09613037
-0.13763428
-0.19165039
-0.25726318
-0.33172607
-0.41107178
-0.49041748
-0.56762695
-0.64147949
-0.70861816
-0.76507568
-0.80749512
-0.83374023
-0.84472656
-0.83953857
-0.81665039
-0.77392578
-0.71105957
-0.62988281
-0.53222656
-0.41992188
-0.29510498
-0.16113281
-0.02166748
 0.12115479
 0.26580811
 0.41046143
 0.55236816
 0.68695068
 0.81146240
 0.92407227
 1.02447510
 1.11175537
 1.18408203
 1.24053955
 1.28021240
 1.30401611
 1.31256104
 1.30676270
 1.28784180
 1.25854492
 1.22039795
 1.17431641
 1.12121582
 1.06262207
 1.00128174
 0.94024658
 0.88134766
 0.82489014
 0.77148438
 0.72326660
 0.68145752
 0.64636230
 0.61706543
 0.59295654
 0.57373047
 0.55938721
 0.55053711
 0.54656982
 0.54656982
 0.54962158
 0.55419922
 0.55877686
 0.56152344
 0.56060791
 0.55419922
 0.54107666
 0.52001953
 0.48828125
 0.44372559
 0.38482666
 0.31188965
 0.22399902
 0.12023926
-0.00152588
-0.14190674
-0.29937744
-0.46875000
-0.64514160
-0.82305908
-0.99975586
-1.17187500
-1.33544922
-1.48529053
-1.61743164
-1.72821045
-1.81488037
-1.87500000
-1.90704346
-1.91009521
-1.88385010
-1.83074951
-1.75262451
-1.65222168
-1.53320313
-1.39923096
-1.25518799
-1.10565186
-0.95581055
-0.80963135
-0.67169189
-0.54504395
-0.43182373
-0.33477783
-0.25787354
-0.20385742
-0.17395020
-0.16387939
-0.16906738
-0.18646240
-0.21514893
-0.25512695
-0.30273438
-0.35064697
-0.39123535
-0.42022705
-0.43548584
-0.43548584
-0.41717529
-0.37658691
-0.31250000
-0.22521973
-0.11688232
 0.01159668
 0.16052246
 0.32897949
 0.51391602
 0.71105957
 0.91552734
 1.12365723
 1.33148193
 1.53533936
 1.72973633
 1.91009521
 2.07153320
 2.21008301
 2.32360840
 2.40966797
 2.46673584
 2.49328613
 2.48809814
 2.45208740
 2.38464355
 2.28637695
 2.15850830
 2.00439453
 1.82708740
 1.62933350
 1.41326904
 1.18133545
 0.93841553
 0.69213867
 0.44647217
 0.20294189
-0.03936768
-0.27923584
-0.51055908
-0.72540283
-0.91888428
-1.09039307
-1.24145508
-1.37145996
-1.47766113
-1.55822754
-1.61346436
-1.64611816
-1.65863037
-1.65344238
-1.63238525
-1.59881592
-1.55578613
-1.50695801
-1.45416260
-1.40045166
-1.34918213
-1.30371094
-1.26647949
-1.23901367
-1.22131348
-1.21368408
-1.21582031
-1.22650146
-1.24481201
-1.26983643
-1.30004883
-1.33331299
-1.36657715
-1.39556885
-1.41723633
-1.42883301
-1.42761230
-1.41143799
-1.37786865
-1.32446289
-1.25030518
-1.15447998
-1.03698730
-0.89752197
-0.73791504
-0.55938721
-0.36437988
-0.15594482
 0.06256104
 0.28717041
 0.51330566
 0.73577881
 0.95092773
 1.15417480
 1.34277344
 1.51306152
 1.66107178
 1.78253174
 1.87500000
 1.93756104
 1.96990967
 1.97296143
 1.94854736
 1.89819336
 1.82525635
 1.73400879
 1.62902832
 1.51580811
 1.39953613
 1.28417969
 1.17340088
 1.07086182
 0.98052979
 0.90515137
 0.84686279
 0.80657959
 0.78491211
 0.78094482
 0.79376221
 0.82031250
 0.85632324
 0.89691162
 0.93933105
 0.98022461
 1.01623535
 1.04187012
 1.05224609
 1.04431152
 1.01684570
 0.96710205
 0.89233398
 0.79010010
 0.66101074
 0.50964355
 0.33996582
 0.15319824
-0.05065918
-0.26977539
-0.49743652
-0.72631836
-0.95001221
-1.16485596
-1.36779785
-1.55426025
-1.71905518
-1.85821533
-1.96990967
-2.05413818
-2.10937500
-2.13439941
-2.12921143
-2.09472656
-2.03399658
-1.95007324
-1.84539795
-1.72302246
-1.58630371
-1.43859863
-1.28326416
-1.12396240
-0.96496582
-0.81146240
-0.66680908
-0.53253174
-0.40924072
-0.29815674
-0.20141602
-0.12115479
-0.05828857
-0.01129150
 0.02105713
 0.04058838
 0.04943848
 0.05004883
 0.04486084
 0.03753662
 0.02960205
 0.02441406
 0.02502441
 0.03417969
 0.05432129
 0.08605957
 0.12939453
 0.18493652
 0.25421143
 0.33874512
 0.43945313
 0.55450439
 0.68084717
 0.81359863
 0.94879150
 1.08337402
 1.21520996
 1.34124756
 1.45721436
 1.55975342
 1.64428711
 1.70837402
 1.74896240
 1.76452637
 1.75476074
 1.71936035
 1.65893555
 1.57470703
 1.46850586
 1.34307861
 1.20178223
 1.04888916
 0.88836670
 0.72448730
 0.56121826
 0.40283203
 0.25299072
 0.11444092
-0.01037598
-0.11871338
-0.20874023
-0.27984619
-0.33172607
-0.36437988
-0.37750244
-0.37078857
-0.34576416
-0.30670166
-0.26031494
-0.21087646
-0.16174316
-0.11413574
-0.06988525
-0.03356934
-0.01007080
-0.00305176
-0.01403809
-0.04364014
-0.09246826
-0.16143799
-0.25146484
-0.36041260
-0.48522949
-0.62286377
-0.76995850
-0.92437744
-1.08154297
-1.23626709
-1.38244629
-1.51611328
-1.63391113
-1.73248291
-1.80847168
-1.85882568
-1.88018799
-1.87133789
-1.83288574
-1.76544189
-1.67083740
-1.54998779
-1.40563965
-1.24053955
-1.05895996
-0.86547852
-0.66619873
-0.46722412
-0.27374268
-0.09124756
 0.07751465
 0.22979736
 0.36346436
 0.47607422
 0.56488037
 0.62805176
 0.66558838
 0.67840576
 0.66986084
 0.64300537
 0.59997559
 0.54351807
 0.47790527
 0.40832520
 0.33966064
 0.27709961
 0.22338867
 0.18035889
 0.15136719
 0.13946533
 0.14801025
 0.17822266
 0.23010254
 0.30364990
 0.39733887
 0.50933838
 0.63568115
 0.77087402
 0.91033936
 1.05102539
 1.19018555
 1.32263184
 1.44195557
 1.54174805
 1.61895752
 1.67205811
 1.69952393
 1.69860840
 1.66625977
 1.60125732
 1.50573730
 1.38153076
 1.23046875
 1.05499268
 0.85968018
 0.65185547
 0.43609619
 0.21575928
-0.00762939
-0.23040771
-0.44403076
-0.63964844
-0.81085205
-0.95611572
-1.07604980
-1.16943359
-1.23352051
-1.26617432
-1.26770020
-1.24145508
-1.19110107
-1.11968994
-1.03088379
-0.92895508
-0.81970215
-0.70831299
-0.59906006
-0.49591064
-0.40283203
-0.32440186
-0.26367188
-0.22247314
-0.20202637
-0.20324707
-0.22796631
-0.27648926
-0.34667969
-0.43395996
-0.53283691
-0.63873291
-0.74829102
-0.85845947
-0.96618652
-1.06719971
-1.15692139
-1.23138428
-1.28601074
-1.31835938
-1.32690430
-1.31195068
-1.27288818
-1.21032715
-1.12365723
-1.01440430
-0.88562012
-0.74127197
-0.58624268
-0.42419434
-0.25939941
-0.09552002
 0.06500244
 0.22003174
 0.36743164
 0.50598145
 0.63323975
 0.74768066
 0.84808350
 0.93475342
 1.00952148
 1.07360840
 1.12731934
 1.17095947
 1.20544434
 1.23199463
 1.25305176
 1.27075195
 1.28662109
 1.30035400
 1.31225586
 1.32263184
 1.33209229
 1.34155273
 1.35162354
 1.36077881
 1.36688232
 1.36718750
 1.35986328
 1.34399414
 1.31988525
 1.28723145
 1.24450684
 1.19018555
 1.12304688
 1.04400635
 0.95336914
 0.85327148
 0.74493408
 0.63018799
 0.51086426
 0.38940430
 0.26794434
 0.14923096
 0.03417969
-0.07598877
-0.18066406
-0.27862549
-0.36865234
-0.44830322
-0.51544189
-0.56976318
-0.61157227
-0.64300537
-0.66528320
-0.68084717
-0.69152832
-0.69885254
-0.70495605
-0.71197510
-0.72204590
-0.73791504
-0.76171875
-0.79559326
-0.84045410
-0.89599609
-0.96099854
-1.03546143
-1.11816406
-1.20758057
-1.30126953
-1.39434814
-1.48223877
-1.56097412
-1.62780762
-1.67938232
-1.71325684
-1.72637939
-1.71600342
-1.67999268
-1.61651611
-1.52618408
-1.40991211
-1.26953125
-1.10656738
-0.92346191
-0.72326660
-0.50994873
-0.28839111
-0.06408691
 0.15808105
 0.37384033
 0.57922363
 0.77056885
 0.94421387
 1.09558105
 1.22100830
 1.31744385
 1.38458252
 1.42242432
 1.43280029
 1.41845703
 1.38275146
 1.32934570
 1.26220703
 1.18438721
 1.10076904
 1.01623535
 0.93658447
 0.86578369
 0.80749512
 0.76446533
 0.73852539
 0.73059082
 0.74096680
 0.76843262
 0.81146240
 0.86791992
 0.93383789
 1.00555420
 1.07788086
 1.14746094
 1.21063232
 1.26342773
 1.30004883
 1.31561279
 1.30615234
 1.27044678
 1.20819092
 1.11785889
 0.99761963
 0.84869385
 0.67535400
 0.48217773
 0.27252197
 0.04699707
-0.19287109
-0.44067383
-0.68725586
-0.92346191
-1.14410400
-1.34552002
-1.52465820
-1.67663574
-1.79687500
-1.88293457
-1.93603516
-1.95678711
-1.94580078
-1.90338135
-1.83197021
-1.73492432
-1.61743164
-1.48345947
-1.33789063
-1.18469238
-1.02935791
-0.87768555
-0.73425293
-0.60119629
-0.48095703
-0.37658691
-0.29235840
-0.23101807
-0.19378662
-0.17852783
-0.18280029
-0.20599365
-0.24627686
-0.30120850
-0.36437988
-0.42846680
-0.48767090
-0.53833008
-0.57891846
-0.60699463
-0.61889648
-0.61096191
-0.58044434
-0.52551270
-0.44677734
-0.34545898
-0.22521973
-0.08972168
 0.05737305
 0.21423340
 0.37841797
 0.54595947
 0.71166992
 0.86975098
 1.01562500
 1.14532471
 1.25640869
 1.34490967
 1.40899658
 1.44714355
 1.45843506
 1.44348145
 1.40319824
 1.33972168
 1.25671387
 1.15875244
 1.04919434
 0.93109131
 0.80749512
 0.68176270
 0.55938721
 0.44586182
 0.34637451
 0.26245117
 0.19470215
 0.14312744
 0.10772705
 0.08972168
 0.08880615
 0.10467529
 0.13336182
 0.17181396
 0.21667480
 0.26550293
 0.31646729
 0.36712646
 0.41290283
 0.44921875
 0.47180176
 0.47790527
 0.46569824
 0.43518066
 0.38696289
 0.32196045
 0.24017334
 0.14160156
 0.02532959
-0.10681152
-0.25115967
-0.40161133
-0.55206299
-0.69732666
-0.83343506
-0.95733643
-1.06567383
-1.15386963
-1.21856689
-1.25823975
-1.27227783
-1.26159668
-1.22650146
-1.16821289
-1.08825684
-0.98876953
-0.87310791
-0.74493408
-0.61004639
-0.47302246
-0.33905029
-0.21301270
-0.09918213
-0.00122070
 0.07843018
 0.13763428
 0.17425537
 0.18676758
 0.17486572
 0.14007568
 0.08575439
 0.01464844
-0.07049561
-0.16754150
-0.27221680
-0.37689209
-0.47393799
-0.55694580
-0.62316895
-0.67108154
-0.69915771
-0.70526123
-0.68634033
-0.64086914
-0.56884766
-0.47149658
-0.35217285
-0.21545410
-0.06622314
 0.09155273
 0.25451660
 0.42053223
 0.58532715
 0.74279785
 0.88745117
 1.01501465
 1.12274170
 1.20971680
 1.27410889
 1.31500244
 1.33178711
 1.32476807
 1.29608154
 1.24816895
 1.18499756
 1.11053467
 1.02905273
 0.94390869
 0.85815430
 0.77453613
 0.69580078
 0.62469482
 0.56427002
 0.51544189
 0.47912598
 0.45440674
 0.43884277
 0.43060303
 0.42724609
 0.42663574
 0.42694092
 0.42480469
 0.41717529
 0.40161133
 0.37689209
 0.34210205
 0.29663086
 0.23864746
 0.16723633
 0.08087158
-0.02105713
-0.13763428
-0.26641846
-0.40313721
-0.54382324
-0.68450928
-0.82275391
-0.95642090
-1.08245850
-1.19689941
-1.29608154
-1.37603760
-1.43554688
-1.47247314
-1.48559570
-1.47399902
-1.43737793
-1.37695313
-1.29486084
-1.19415283
-1.07818604
-0.95062256
-0.81512451
-0.67474365
-0.53283691
-0.39306641
-0.26000977
-0.13854980
-0.03234863
 0.05615234
 0.12542725
 0.17608643
 0.20812988
 0.22277832
 0.22125244
 0.20477295
 0.17517090
 0.13549805
 0.08911133
 0.04058838
-0.00701904
-0.05065918
-0.08789063
-0.11566162
-0.13092041
-0.13275146
-0.11993408
-0.09216309
-0.05065918
 0.00305176
 0.06622314
 0.13641357
 0.21240234
 0.29418945
 0.38055420
 0.46813965
 0.55267334
 0.63049316
 0.69915771
 0.75775146
 0.80566406
 0.84167480
 0.86456299
 0.87402344
 0.87036133
 0.85327148
 0.82366943
 0.78216553
 0.73181152
 0.67352295
 0.60852051
 0.53710938
 0.46112061
 0.38421631
 0.30944824
 0.23925781
 0.17272949
 0.10955811
 0.05004883
-0.00366211
-0.05065918
-0.08941650
-0.12023926
-0.14251709
-0.15655518
-0.16265869
-0.16296387
-0.15869141
-0.15045166
-0.13824463
-0.12237549
-0.10467529
-0.08758545
-0.07171631
-0.05737305
-0.04455566
-0.03387451
-0.02685547
-0.02471924
-0.02777100
-0.03723145
-0.05310059
-0.07507324
-0.10192871
-0.13153076
-0.16326904
-0.19805908
-0.23864746
-0.28625488
-0.33752441
-0.38879395
-0.43731689
-0.48278809
-0.52734375
-0.57220459
-0.61584473
-0.65704346
-0.69366455
-0.72601318
-0.75347900
-0.77545166
-0.79162598
-0.80169678
-0.80566406
-0.80261230
-0.79132080
-0.76995850
-0.73852539
-0.69824219
-0.65124512
-0.59692383
-0.53344727
-0.45928955
-0.37414551
-0.28045654
-0.18066406
-0.07751465
 0.02807617
 0.13458252
 0.24169922
 0.34698486
 0.44891357
 0.54443359
 0.63140869
 0.70648193
 0.76873779
 0.81695557
 0.85083008
 0.86853027
 0.86914063
 0.85205078
 0.81939697
 0.77392578
 0.71777344
 0.65246582
 0.57983398
 0.50262451
 0.42449951
 0.34942627
 0.27923584
 0.21606445
 0.16143799
 0.11810303
 0.08728027
 0.07019043
 0.06683350
 0.07781982
 0.10284424
 0.13977051
 0.18585205
 0.23742676
 0.29205322
 0.34729004
 0.40100098
 0.45013428
 0.49194336
 0.52368164
 0.54290771
 0.54748535
 0.53436279
 0.50354004
 0.45684814
 0.39764404
 0.32806396
 0.24841309
 0.15869141
 0.06042480
-0.04425049
-0.15197754
-0.26062012
-0.36743164
-0.46905518
-0.56121826
-0.64208984
-0.70953369
-0.76385498
-0.80352783
-0.82763672
-0.83648682
-0.83160400
-0.81420898
-0.78491211
-0.74310303
-0.68939209
-0.62713623
-0.55999756
-0.49072266
-0.42022705
-0.35003662
-0.28259277
-0.22125244
-0.16937256
-0.12725830
-0.09552002
-0.07385254
-0.06164551
-0.05889893
-0.06408691
-0.07476807
-0.08972168
-0.10803223
-0.12756348
-0.14556885
-0.15838623
-0.16357422
-0.15899658
-0.14404297
-0.11749268
-0.07934570
-0.03021240
 0.02960205
 0.09826660
 0.17547607
 0.25878906
 0.34606934
 0.43487549
 0.52093506
 0.60058594
 0.66986084
 0.72479248
 0.76293945
 0.78247070
 0.78308105
 0.76385498
 0.72479248
 0.66650391
 0.59112549
 0.50109863
 0.39978027
 0.29022217
 0.17547607
 0.05950928
-0.05401611
-0.16235352
-0.26184082
-0.34790039
-0.41625977
-0.46325684
-0.48828125
-0.49072266
-0.47149658
-0.42999268
-0.36712646
-0.28625488
-0.19134521
-0.08728027
 0.02380371
 0.13946533
 0.25665283
 0.37048340
 0.47607422
 0.56854248
 0.64422607
 0.70068359
 0.73638916
 0.75042725
 0.74218750
 0.71044922
 0.65368652
 0.57342529
 0.47363281
 0.35949707
 0.23529053
 0.10345459
-0.03570557
-0.18035889
-0.32501221
-0.46203613
-0.58502197
-0.69061279
-0.77697754
-0.84320068
-0.88684082
-0.90637207
-0.90118408
-0.87188721
-0.82061768
-0.74951172
-0.66162109
-0.55969238
-0.44769287
-0.32897949
-0.20751953
-0.08819580
 0.02502441
 0.12725830
 0.21606445
 0.28961182
 0.34545898
 0.38208008
 0.39764404
 0.39276123
 0.36865234
 0.32653809
 0.26885986
 0.19714355
 0.11474609
 0.02624512
-0.06469727
-0.15563965
-0.24536133
-0.33081055
-0.40618896
-0.46569824
-0.50537109
-0.52520752
-0.52795410
-0.51422119
-0.48370361
-0.43609619
-0.37261963
-0.29724121
-0.21423340
-0.12725830
-0.03845215
 0.04852295
 0.13092041
 0.20507813
 0.26885986
 0.32165527
 0.36193848
 0.38879395
 0.40069580
 0.39764404
 0.38146973
 0.35522461
 0.32104492
 0.28076172
 0.23529053
 0.18585205
 0.13397217
 0.08361816
 0.03723145
-0.00244141
-0.03417969
-0.05737305
-0.07202148
-0.07781982
-0.07385254
-0.06042480
-0.03845215
-0.00976563
 0.02380371
 0.06103516
 0.10101318
 0.14282227
 0.18463135
 0.22399902
 0.25909424
 0.28839111
 0.31188965
 0.32928467
 0.33996582
 0.34240723
 0.33660889
 0.32287598
 0.30273438
 0.27618408
 0.24322510
 0.20416260
 0.16021729
 0.11413574
 0.06713867
 0.02136230
-0.02227783
-0.06286621
-0.09796143
-0.12695313
-0.14953613
-0.16540527
-0.17517090
-0.17883301
-0.17700195
-0.16998291
-0.15808105
-0.14190674
-0.12237549
-0.10162354
-0.08209229
-0.06500244
-0.05096436
-0.03967285
-0.03204346
-0.02899170
-0.03204346
-0.04089355
-0.05462646
-0.07293701
-0.09552002
-0.12237549
-0.15197754
-0.18280029
-0.21484375
-0.24963379
-0.28717041
-0.32592773
-0.36193848
-0.39245605
-0.41839600
-0.44158936
-0.46325684
-0.48156738
-0.49499512
-0.50231934
-0.50384521
-0.50048828
-0.49163818
-0.47790527
-0.45959473
-0.43670654
-0.40771484
-0.37109375
-0.32684326
-0.27770996
-0.22552490
-0.17181396
-0.11444092
-0.05218506
 0.01495361
 0.08361816
 0.15167236
 0.21881104
 0.28625488
 0.35430908
 0.42205811
 0.48706055
 0.54656982
 0.59967041
 0.64514160
 0.68298340
 0.71258545
 0.73486328
 0.74890137
 0.75500488
 0.75256348
 0.74218750
 0.72448730
 0.70098877
 0.67260742
 0.64025879
 0.60455322
 0.56640625
 0.52703857
 0.48828125
 0.45166016
 0.41839600
 0.38909912
 0.36285400
 0.33843994
 0.31555176
 0.29479980
 0.27648926
 0.25970459
 0.24261475
 0.22369385
 0.20202637
 0.17669678
 0.14587402
 0.10864258
 0.06408691
 0.01281738
-0.04425049
-0.10711670
-0.17791748
-0.25726318
-0.34271240
-0.43090820
-0.51818848
-0.60302734
-0.68603516
-0.76629639
-0.84075928
-0.90606689
-0.95947266
-1.00128174
-1.03149414
-1.04949951
-1.05438232
-1.04614258
-1.02539063
-0.99334717
-0.95123291
-0.89935303
-0.83892822
-0.77178955
-0.70037842
-0.62530518
-0.54718018
-0.46630859
-0.38360596
-0.30212402
-0.22491455
-0.15289307
-0.08514404
-0.02075195
 0.04180908
 0.10131836
 0.15594482
 0.20477295
 0.24841309
 0.28778076
 0.32470703
 0.35980225
 0.39276123
 0.42236328
 0.44769287
 0.46813965
 0.48370361
 0.49468994
 0.50109863
 0.50231934
 0.49835205
 0.48858643
 0.47363281
 0.45379639
 0.43029785
 0.40435791
 0.37689209
 0.34851074
 0.32043457
 0.29388428
 0.27160645
 0.25512695
 0.24597168
 0.24475098
 0.25146484
 0.26733398
 0.29327393
 0.33020020
 0.37780762
 0.43518066
 0.50109863
 0.57342529
 0.64971924
 0.72570801
 0.79833984
 0.86547852
 0.92498779
 0.97381592
 1.00708008
 1.02081299
 1.01287842
 0.98236084
 0.92773438
 0.84777832
 0.74218750
 0.61309814
 0.46386719
 0.29632568
 0.10986328
-0.09490967
-0.31341553
-0.53710938
-0.75653076
-0.96557617
-1.16149902
-1.34063721
-1.49749756
-1.62658691
-1.72271729
-1.78436279
-1.81152344
-1.80358887
-1.76086426
-1.68334961
-1.57287598
-1.43402100
-1.27136230
-1.09069824
-0.89782715
-0.69763184
-0.49560547
-0.29815674
-0.11169434
 0.05737305
 0.20355225
 0.32348633
 0.41473389
 0.47515869
 0.50354004
 0.50018311
 0.46722412
 0.40771484
 0.32592773
 0.22613525
 0.11230469
-0.01098633
-0.13854980
-0.26336670
-0.37719727
-0.47271729
-0.54412842
-0.58807373
-0.60211182
-0.58349609
-0.52947998
-0.44006348
-0.31890869
-0.17089844
-0.00091553
 0.18798828
 0.39337158
 0.61035156
 0.83038330
 1.04461670
 1.24450684
 1.42333984
 1.57623291
 1.69921875
 1.78802490
 1.83959961
 1.85058594
 1.81884766
 1.74591064
 1.63513184
 1.49139404
 1.31774902
 1.11785889
 0.89721680
 0.66497803
 0.43029785
 0.20080566
-0.01983643
-0.22796631
-0.41839600
-0.58288574
-0.71411133
-0.80902100
-0.86730957
-0.89019775
-0.87799072
-0.83190918
-0.75683594
-0.65856934
-0.54351807
-0.41717529
-0.28503418
-0.15350342
-0.03051758
 0.07659912
 0.16265869
 0.22277832
 0.25421143
 0.25451660
 0.22308350
 0.16021729
 0.06591797
-0.05950928
-0.21392822
-0.39123535
-0.58166504
-0.77545166
-0.96496582
-1.14471436
-1.30950928
-1.45263672
-1.56738281
-1.64855957
-1.69281006
-1.69677734
-1.65954590
-1.58142090
-1.46514893
-1.31469727
-1.13403320
-0.92742920
-0.69976807
-0.45959473
-0.21575928
 0.02288818
 0.25085449
 0.46356201
 0.65643311
 0.82244873
 0.95550537
 1.05133057
 1.10809326
 1.12701416
 1.11022949
 1.06079102
 0.98205566
 0.87860107
 0.75592041
 0.62072754
 0.48034668
 0.34210205
 0.21270752
 0.09735107
 0.00091553
-0.07263184
-0.11901855
-0.13397217
-0.11596680
-0.06591797
 0.01342773
 0.11840820
 0.24536133
 0.39001465
 0.54595947
 0.70556641
 0.86120605
 1.00646973
 1.13586426
 1.24237061
 1.31927490
 1.36077881
 1.36413574
 1.32995605
 1.25854492
 1.14990234
 1.00494385
 0.82794189
 0.62652588
 0.40771484
 0.17669678
-0.06347656
-0.30731201
-0.54534912
-0.76538086
-0.95855713
-1.11877441
-1.24298096
-1.32873535
-1.37268066
-1.37451172
-1.33575439
-1.26007080
-1.15081787
-1.01257324
-0.85021973
-0.67047119
-0.48217773
-0.29357910
-0.11383057
 0.04943848
 0.19012451
 0.30395508
 0.38757324
 0.43792725
 0.45196533
 0.42877197
 0.37109375
 0.28442383
 0.17303467
 0.03967285
-0.11322021
-0.28015137
-0.45196533
-0.61737061
-0.76660156
-0.89355469
-0.99426270
-1.06414795
-1.10046387
-1.10137939
-1.06719971
-0.99914551
-0.89843750
-0.76660156
-0.60821533
-0.42968750
-0.23925781
-0.04516602
 0.14678955
 0.33111572
 0.50292969
 0.65582275
 0.78430176
 0.88287354
 0.94757080
 0.97869873
 0.97717285
 0.94573975
 0.88562012
 0.79864502
 0.68817139
 0.56213379
 0.42785645
 0.29327393
 0.16235352
 0.03997803
-0.06927490
-0.15869141
-0.22338867
-0.26092529
-0.26977539
-0.24871826
-0.19714355
-0.11596680
-0.00885010
 0.11962891
 0.26458740
 0.42144775
 0.58380127
 0.74401855
 0.89355469
 1.02416992
 1.13098145
 1.20880127
 1.25427246
 1.26464844
 1.23870850
 1.17584229
 1.07666016
 0.94238281
 0.77728271
 0.58929443
 0.38635254
 0.17425537
-0.04425049
-0.26489258
-0.48004150
-0.67932129
-0.85327148
-0.99670410
-1.10748291
-1.18438721
-1.22528076
-1.22833252
-1.19415283
-1.12609863
-1.02783203
-0.90393066
-0.75958252
-0.60180664
-0.43853760
-0.27740479
-0.12542725
 0.01190186
 0.12908936
 0.22064209
 0.28289795
 0.31311035
 0.31036377
 0.27557373
 0.20996094
 0.11566162
-0.00518799
-0.14862061
-0.30883789
-0.47790527
-0.64697266
-0.80657959
-0.95123291
-1.07604980
-1.17797852
-1.25305176
-1.29699707
-1.30615234
-1.27868652
-1.21490479
-1.11602783
-0.98419189
-0.82275391
-0.63690186
-0.43273926
-0.21636963
 0.00701904
 0.23315430
 0.45593262
 0.66986084
 0.86791992
 1.04431152
 1.19354248
 1.31225586
 1.39892578
 1.45202637
 1.47216797
 1.46087646
 1.41967773
 1.35070801
 1.25854492
 1.14715576
 1.02111816
 0.88439941
 0.74096680
 0.59722900
 0.45898438
 0.33233643
 0.21972656
 0.12329102
 0.04425049
-0.01556396
-0.05432129
-0.07141113
-0.06683350
-0.04211426
 0.00030518
 0.05767822
 0.12603760
 0.20111084
 0.27984619
 0.35888672
 0.43365479
 0.49835205
 0.54779053
 0.57800293
 0.58685303
 0.57342529
 0.53619385
 0.47546387
 0.39245605
 0.29022217
 0.16937256
 0.02929688
-0.12878418
-0.30090332
-0.47882080
-0.65521240
-0.82458496
-0.98510742
-1.13372803
-1.26678467
-1.37969971
-1.46942139
-1.53442383
-1.57409668
-1.58721924
-1.57318115
-1.53198242
-1.46514893
-1.37542725
-1.26617432
-1.14044189
-1.00189209
-0.85388184
-0.69976807
-0.54199219
-0.38452148
-0.23162842
-0.08758545
 0.04364014
 0.15991211
 0.26031494
 0.34484863
 0.41290283
 0.46417236
 0.49743652
 0.51361084
 0.51361084
 0.50048828
 0.47637939
 0.44433594
 0.40588379
 0.36315918
 0.31860352
 0.27526855
 0.23559570
 0.20202637
 0.17639160
 0.16082764
 0.15747070
 0.16693115
 0.18859863
 0.22155762
 0.26641846
 0.32409668
 0.39489746
 0.47668457
 0.56610107
 0.65887451
 0.75225830
 0.84442139
 0.93231201
 1.01257324
 1.08123779
 1.13586426
 1.17492676
 1.19598389
 1.19750977
 1.17797852
 1.13769531
 1.07635498
 0.99395752
 0.88928223
 0.76354980
 0.62103271
 0.46783447
 0.30883789
 0.14465332
-0.02532959
-0.19927979
-0.37200928
-0.53588867
-0.68450928
-0.81573486
-0.92803955
-1.02050781
-1.09161377
-1.13861084
-1.16088867
-1.15966797
-1.13586426
-1.09191895
-1.02935791
-0.95184326
-0.86242676
-0.76446533
-0.66131592
-0.55511475
-0.44891357
-0.34667969
-0.25299072
-0.17303467
-0.10833740
-0.05920410
-0.02593994
-0.00854492
-0.00854492
-0.02593994
-0.05828857
-0.10253906
-0.15686035
-0.22033691
-0.29144287
-0.36590576
-0.43792725
-0.50201416
-0.55511475
-0.59509277
-0.62072754
-0.63049316
-0.62225342
-0.59661865
-0.55297852
-0.49194336
-0.41229248
-0.31555176
-0.20477295
-0.08514404
 0.03875732
 0.16418457
 0.28930664
 0.41259766
 0.53039551
 0.63873291
 0.73394775
 0.81298828
 0.87432861
 0.91674805
 0.94024658
 0.94573975
 0.93353271
 0.90515137
 0.86151123
 0.80413818
 0.73638916
 0.66131592
 0.58349609
 0.50659180
 0.43487549
 0.37017822
 0.31524658
 0.27069092
 0.23834229
 0.21942139
 0.21392822
 0.22186279
 0.24169922
 0.27191162
 0.31066895
 0.35644531
 0.40649414
 0.45776367
 0.50537109
 0.54565430
 0.57525635
 0.59265137
 0.59570313
 0.58288574
 0.55236816
 0.50354004
 0.43579102
 0.35095215
 0.25024414
 0.13610840
 0.00946045
-0.12756348
-0.27099609
-0.41656494
-0.55847168
-0.69152832
-0.81207275
-0.91705322
-1.00372314
-1.06994629
-1.11389160
-1.13494873
-1.13403320
-1.11114502
-1.06719971
-1.00280762
-0.92041016
-0.82427979
-0.71929932
-0.61004639
-0.49926758
-0.39062500
-0.28656006
-0.19104004
-0.10864258
-0.04180908
 0.00762939
 0.03967285
 0.05523682
 0.05432129
 0.03784180
 0.00701904
-0.03540039
-0.08575439
-0.14129639
-0.20050049
-0.26123047
-0.31982422
-0.37200928
-0.41259766
-0.43975830
-0.45288086
-0.45074463
-0.43151855
-0.39367676
-0.33813477
-0.26855469
-0.18859863
-0.10040283
-0.00579834
 0.09490967
 0.19836426
 0.30120850
 0.39916992
 0.48919678
 0.56884766
 0.63629150
 0.68939209
 0.72784424
 0.75042725
 0.75683594
 0.74737549
 0.72296143
 0.68603516
 0.64056396
 0.58898926
 0.53436279
 0.47790527
 0.42236328
 0.37048340
 0.32592773
 0.29174805
 0.27038574
 0.26184082
 0.26641846
 0.28381348
 0.31402588
 0.35552979
 0.40618896
 0.46325684
 0.52398682
 0.58563232
 0.64392090
 0.69458008
 0.73303223
 0.75592041
 0.76202393
 0.74890137
 0.71319580
 0.65246582
 0.56701660
 0.45959473
 0.33386230
 0.19165039
 0.03265381
-0.14251709
-0.32958984
-0.52185059
-0.71075439
-0.89080811
-1.05743408
-1.20605469
-1.33300781
-1.43493652
-1.50939941
-1.55578613
-1.57287598
-1.55975342
-1.51641846
-1.44470215
-1.34857178
-1.23229980
-1.10046387
-0.95703125
-0.80596924
-0.65093994
-0.49743652
-0.35217285
-0.22247314
-0.11291504
-0.02563477
 0.03875732
 0.08056641
 0.09887695
 0.09277344
 0.06378174
 0.01556396
-0.04791260
-0.12298584
-0.20599365
-0.29266357
-0.37628174
-0.44952393
-0.50628662
-0.54382324
-0.56030273
-0.55267334
-0.51818848
-0.45471191
-0.36285400
-0.24475098
-0.10345459
 0.05798340
 0.23803711
 0.43304443
 0.63873291
 0.84747314
 1.05255127
 1.24755859
 1.42700195
 1.58630371
 1.72149658
 1.82739258
 1.89971924
 1.93603516
 1.93481445
 1.89727783
 1.82525635
 1.72119141
 1.58752441
 1.42852783
 1.24755859
 1.04980469
 0.84228516
 0.63323975
 0.43060303
 0.24047852
 0.06469727
-0.09582520
-0.23895264
-0.35980225
-0.45135498
-0.51025391
-0.53833008
-0.53985596
-0.51879883
-0.47760010
-0.41809082
-0.34393311
-0.26184082
-0.17852783
-0.09979248
-0.02929688
 0.02838135
 0.06927490
 0.08880615
 0.08544922
 0.05828857
 0.00732422
-0.06958008
-0.17272949
-0.29907227
-0.44311523
-0.59692383
-0.75531006
-0.91522217
-1.07269287
-1.22314453
-1.36016846
-1.47827148
-1.57318115
-1.64154053
-1.68182373
-1.69189453
-1.67175293
-1.62078857
-1.53991699
-1.43035889
-1.29516602
-1.13800049
-0.96252441
-0.77362061
-0.57525635
-0.37261963
-0.17181396
 0.02136230
 0.20294189
 0.36926270
 0.51757813
 0.64453125
 0.74676514
 0.82366943
 0.87463379
 0.90148926
 0.90515137
 0.88745117
 0.85052490
 0.79833984
 0.73577881
 0.66650391
 0.59448242
 0.52398682
 0.45837402
 0.40191650
 0.35736084
 0.32684326
 0.31250000
 0.31524658
 0.33599854
 0.37414551
 0.42846680
 0.49774170
 0.57922363
 0.66986084
 0.76599121
 0.86334229
 0.95733643
 1.04431152
 1.12030029
 1.18255615
 1.22802734
 1.25427246
 1.25823975
 1.23748779
 1.19201660
 1.12335205
 1.03302002
 0.92163086
 0.79071045
 0.64300537
 0.48431396
 0.32012939
 0.15380859
-0.01373291
-0.18127441
-0.34393311
-0.49591064
-0.63232422
-0.75012207
-0.84991455
-0.93109131
-0.99243164
-1.03332520
-1.05499268
-1.06018066
-1.05133057
-1.03027344
-0.99822998
-0.95794678
-0.91156006
-0.86334229
-0.81573486
-0.77148438
-0.73211670
-0.69946289
-0.67474365
-0.65826416
-0.65032959
-0.65063477
-0.65856934
-0.67260742
-0.69091797
-0.71136475
-0.73211670
-0.75134277
-0.76721191
-0.77850342
-0.78338623
-0.77972412
-0.76568604
-0.74066162
-0.70465088
-0.65887451
-0.60363770
-0.53955078
-0.46539307
-0.38177490
-0.29022217
-0.19378662
-0.09429932
 0.00610352
 0.10681152
 0.20690918
 0.30548096
 0.40100098
 0.49224854
 0.57739258
 0.65490723
 0.72265625
 0.78002930
 0.82672119
 0.86273193
 0.88867188
 0.90423584
 0.90942383
 0.90423584
 0.88928223
 0.86669922
 0.83801270
 0.80383301
 0.76538086
 0.72326660
 0.67871094
 0.63293457
 0.58746338
 0.54321289
 0.50109863
 0.46112061
 0.42419434
 0.39093018
 0.36163330
 0.33660889
 0.31677246
 0.30212402
 0.29144287
 0.28411865
 0.27893066
 0.27526855
 0.27313232
 0.27191162
 0.27038574
 0.26794434
 0.26367188
 0.25604248
 0.24505615
 0.22918701
 0.20812988
 0.18188477
 0.14923096
 0.10955811
 0.06225586
 0.00854492
-0.05035400
-0.11383057
-0.18280029
-0.25817871
-0.33935547
-0.42358398
-0.50842285
-0.59143066
-0.67169189
-0.74829102
-0.81909180
-0.88165283
-0.93536377
-0.97961426
-1.01379395
-1.03698730
-1.04705811
-1.04370117
-1.02691650
-0.99822998
-0.95916748
-0.91094971
-0.85388184
-0.78857422
-0.71807861
-0.64453125
-0.57006836
-0.49499512
-0.41992188
-0.34576416
-0.27557373
-0.21209717
-0.15655518
-0.10833740
-0.06652832
-0.03082275
-0.00091553
 0.02380371
 0.04455566
 0.06286621
 0.07995605
 0.09552002
 0.11077881
 0.12756348
 0.14831543
 0.17303467
 0.20172119
 0.23406982
 0.27099609
 0.31372070
 0.36254883
 0.41625977
 0.47332764
 0.53253174
 0.59265137
 0.65246582
 0.71044922
 0.76568604
 0.81726074
 0.86578369
 0.91003418
 0.94787598
 0.97778320
 0.99884033
 1.01257324
 1.01867676
 1.01776123
 1.00891113
 0.99182129
 0.96618652
 0.93261719
 0.89111328
 0.84259033
 0.78796387
 0.72753906
 0.66040039
 0.58654785
 0.50781250
 0.42785645
 0.34851074
 0.26947021
 0.18890381
 0.10528564
 0.02136230
-0.06042480
-0.13885498
-0.21484375
-0.28900146
-0.36041260
-0.42633057
-0.48461914
-0.53619385
-0.58166504
-0.62164307
-0.65551758
-0.68267822
-0.70343018
-0.71868896
-0.72937012
-0.73455811
-0.73455811
-0.72937012
-0.72174072
-0.71289063
-0.70373535
-0.69427490
-0.68450928
-0.67321777
-0.65979004
-0.64575195
-0.63140869
-0.61889648
-0.60821533
-0.59906006
-0.59082031
-0.58319092
-0.57586670
-0.56884766
-0.56213379
-0.55511475
-0.54718018
-0.53771973
-0.52551270
-0.50964355
-0.49041748
-0.46661377
-0.43701172
-0.39855957
-0.35064697
-0.29418945
-0.23101807
-0.16326904
-0.08972168
-0.01037598
 0.07476807
 0.16540527
 0.25939941
 0.35614014
 0.45471191
 0.55328369
 0.64941406
 0.74096680
 0.82580566
 0.90332031
 0.97229004
 1.03118896
 1.07727051
 1.10961914
 1.12823486
 1.13372803
 1.12731934
 1.10778809
 1.07452393
 1.02691650
 0.96618652
 0.89447021
 0.81390381
 0.72540283
 0.63079834
 0.53253174
 0.43334961
 0.33508301
 0.23803711
 0.14190674
 0.04791260
-0.04089355
-0.12115479
-0.19287109
-0.25634766
-0.31250000
-0.35919189
-0.39337158
-0.41351318
-0.42205811
-0.42205811
-0.41595459
-0.40283203
-0.38024902
-0.34851074
-0.31127930
-0.27404785
-0.24108887
-0.21362305
-0.19226074
-0.17639160
-0.16693115
-0.16479492
-0.16998291
-0.18341064
-0.20660400
-0.24139404
-0.28717041
-0.34118652
-0.39886475
-0.45715332
-0.51574707
-0.57525635
-0.63446045
-0.69061279
-0.73974609
-0.77911377
-0.80841064
-0.82763672
-0.83679199
-0.83435059
-0.81939697
-0.79040527
-0.74737549
-0.69091797
-0.62225342
-0.54443359
-0.45898438
-0.36895752
-0.27587891
-0.18127441
-0.08697510
 0.00518799
 0.09307861
 0.17456055
 0.24902344
 0.31616211
 0.37567139
 0.42785645
 0.47180176
 0.50628662
 0.53131104
 0.54840088
 0.55908203
 0.56518555
 0.56732178
 0.56579590
 0.55999756
 0.55114746
 0.53985596
 0.52764893
 0.51635742
 0.50720215
 0.50018311
 0.49530029
 0.49133301
 0.48767090
 0.48400879
 0.48126221
 0.47943115
 0.47729492
 0.47241211
 0.46417236
 0.45288086
 0.43914795
 0.42297363
 0.40313721
 0.37780762
 0.34759521
 0.31311035
 0.27435303
 0.23162842
 0.18524170
 0.13641357
 0.08666992
 0.03631592
-0.01556396
-0.06805420
-0.11932373
-0.16754150
-0.21209717
-0.25390625
-0.29327393
-0.32867432
-0.35766602
-0.37872314
-0.39215088
-0.39947510
-0.40069580
-0.39703369
-0.38879395
-0.37780762
-0.36346436
-0.34454346
-0.32043457
-0.29357910
-0.26763916
-0.24658203
-0.23101807
-0.21911621
-0.20812988
-0.19836426
-0.19042969
-0.18524170
-0.18280029
-0.18341064
-0.18646240
-0.19226074
-0.19958496
-0.20751953
-0.21545410
-0.22369385
-0.23315430
-0.24322510
-0.25207520
-0.25848389
-0.26184082
-0.26245117
-0.26153564
-0.25878906
-0.25360107
-0.24505615
-0.23193359
-0.21301270
-0.18920898
-0.16021729
-0.12817383
-0.09399414
-0.05828857
-0.02014160
 0.02075195
 0.06439209
 0.10925293
 0.15380859
 0.19561768
 0.23468018
 0.27160645
 0.30670166
 0.33996582
 0.36987305
 0.39550781
 0.41748047
 0.43579102
 0.45227051
 0.46722412
 0.48065186
 0.49255371
 0.50262451
 0.51055908
 0.51757813
 0.52429199
 0.53192139
 0.54138184
 0.55145264
 0.56152344
 0.56976318
 0.57556152
 0.57830811
 0.57769775
 0.57312012
 0.56396484
 0.54779053
