# Supplementary material for: Dataset for time-lapse ultrasonic tomography of a granite slab under uniaxial compression test
Source: Data Brief. 2018 Aug 30;20:614–6. doi: 10.1016/j.dib.2018.08.151 (PMC6128094; doi:10.1016/j.dib.2018.08.151)
Supplement: Supplementary file 2 — Supplementary material [file mmc2.zip › data/Ultrasonic_Tomo_data/Stage_1_0kn/Force_0kn_12_25_32721042.txt]

SOURCE FILE NAME: D:\ct_20141122\ct201411221m100v0kn_sh_24_26_a.TDA
DATE: Saturday, November 22, 2014
TIME: 11:31:53
SAMPLE INTERVAL (Seconds):   0.0000001000
SIGNAL UNITS: volts
TIME UNITS: Seconds
DATA TYPE: WAVEFORM
NUMBER OF DATA POINTS PER WAVEFORM: 1024
CHANNEL NUMBER: 12
HIT NUMBER: 2
TIME OF TEST:  32.7210420000

 0.00122070
 0.00030518
-0.00061035
-0.00152588
-0.00274658
-0.00335693
-0.00335693
-0.00274658
-0.00152588
-0.00091553
-0.00061035
-0.00061035
-0.00091553
-0.00091553
-0.00030518
 0.00061035
 0.00152588
 0.00213623
 0.00152588
 0.00030518
-0.00091553
-0.00122070
-0.00091553
-0.00061035
-0.00091553
-0.00183105
-0.00305176
-0.00335693
-0.00244141
-0.00091553
 0.00061035
 0.00183105
 0.00213623
 0.00183105
 0.00091553
 0.00030518
 0.00000000
 0.00030518
 0.00030518
 0.00000000
-0.00122070
-0.00274658
-0.00366211
-0.00366211
-0.00305176
-0.00183105
-0.00122070
-0.00061035
-0.00030518
 0.00030518
 0.00030518
 0.00000000
-0.00122070
-0.00244141
-0.00335693
-0.00366211
-0.00305176
-0.00213623
-0.00122070
-0.00061035
-0.00030518
-0.00030518
-0.00030518
 0.00030518
 0.00152588
 0.00244141
 0.00274658
 0.00213623
 0.00061035
-0.00122070
-0.00213623
-0.00244141
-0.00183105
-0.00152588
-0.00183105
-0.00183105
-0.00183105
-0.00091553
 0.00061035
 0.00183105
 0.00274658
 0.00244141
 0.00152588
 0.00030518
-0.00030518
-0.00030518
 0.00000000
 0.00030518
 0.00030518
-0.00030518
-0.00122070
-0.00244141
-0.00274658
-0.00244141
-0.00152588
 0.00000000
 0.00091553
 0.00183105
 0.00213623
 0.00213623
 0.00213623
 0.00152588
 0.00061035
-0.00030518
-0.00061035
-0.00030518
 0.00061035
 0.00152588
 0.00152588
 0.00091553
-0.00030518
-0.00122070
-0.00122070
-0.00061035
 0.00030518
 0.00122070
 0.00152588
 0.00122070
 0.00030518
-0.00030518
-0.00061035
-0.00061035
-0.00061035
-0.00091553
-0.00152588
-0.00152588
-0.00091553
 0.00091553
 0.00305176
 0.00457764
 0.00488281
 0.00396729
 0.00244141
 0.00091553
 0.00030518
 0.00030518
 0.00061035
 0.00030518
-0.00030518
-0.00152588
-0.00274658
-0.00305176
-0.00213623
-0.00061035
 0.00122070
 0.00213623
 0.00244141
 0.00244141
 0.00274658
 0.00244141
 0.00213623
 0.00091553
-0.00061035
-0.00152588
-0.00152588
-0.00091553
 0.00030518
 0.00091553
 0.00152588
 0.00152588
 0.00091553
 0.00000000
-0.00030518
 0.00000000
 0.00122070
 0.00213623
 0.00244141
 0.00183105
 0.00061035
 0.00000000
 0.00030518
 0.00061035
 0.00061035
 0.00000000
-0.00030518
 0.00000000
 0.00091553
 0.00244141
 0.00335693
 0.00335693
 0.00244141
 0.00122070
 0.00000000
-0.00061035
-0.00061035
 0.00000000
 0.00061035
 0.00061035
 0.00000000
-0.00091553
-0.00183105
-0.00213623
-0.00122070
 0.00000000
 0.00122070
 0.00244141
 0.00305176
 0.00274658
 0.00213623
 0.00122070
 0.00061035
-0.00030518
-0.00061035
-0.00091553
-0.00091553
-0.00061035
-0.00030518
 0.00000000
-0.00030518
-0.00061035
-0.00091553
 0.00000000
 0.00152588
 0.00335693
 0.00427246
 0.00427246
 0.00305176
 0.00183105
 0.00091553
 0.00061035
 0.00030518
 0.00000000
-0.00061035
-0.00091553
-0.00030518
 0.00091553
 0.00274658
 0.00366211
 0.00335693
 0.00213623
 0.00000000
-0.00152588
-0.00244141
-0.00213623
-0.00122070
 0.00000000
 0.00061035
 0.00030518
-0.00061035
-0.00152588
-0.00183105
-0.00091553
 0.00061035
 0.00213623
 0.00305176
 0.00335693
 0.00274658
 0.00213623
 0.00152588
 0.00061035
-0.00030518
-0.00122070
-0.00183105
-0.00152588
-0.00030518
 0.00061035
 0.00122070
 0.00122070
 0.00061035
 0.00030518
 0.00030518
 0.00061035
 0.00122070
 0.00213623
 0.00305176
 0.00335693
 0.00274658
 0.00183105
 0.00122070
 0.00061035
 0.00030518
-0.00030518
-0.00122070
-0.00152588
-0.00091553
 0.00030518
 0.00152588
 0.00183105
 0.00122070
 0.00030518
-0.00030518
 0.00000000
 0.00061035
 0.00122070
 0.00152588
 0.00152588
 0.00122070
 0.00030518
-0.00091553
-0.00152588
-0.00152588
-0.00091553
 0.00030518
 0.00152588
 0.00244141
 0.00244141
 0.00183105
 0.00061035
-0.00061035
-0.00183105
-0.00274658
-0.00305176
-0.00305176
-0.00244141
-0.00152588
-0.00091553
-0.00061035
-0.00091553
-0.00122070
-0.00091553
-0.00030518
 0.00091553
 0.00152588
 0.00152588
 0.00061035
-0.00061035
-0.00122070
-0.00152588
-0.00183105
-0.00213623
-0.00274658
-0.00305176
-0.00244141
-0.00122070
 0.00030518
 0.00183105
 0.00244141
 0.00244141
 0.00183105
 0.00061035
-0.00030518
-0.00030518
 0.00030518
 0.00122070
 0.00183105
 0.00122070
 0.00000000
-0.00152588
-0.00274658
-0.00305176
-0.00274658
-0.00213623
-0.00122070
-0.00061035
-0.00061035
-0.00091553
-0.00152588
-0.00213623
-0.00244141
-0.00244141
-0.00183105
-0.00122070
-0.00061035
 0.00000000
 0.00030518
 0.00000000
-0.00061035
-0.00091553
-0.00122070
-0.00091553
-0.00030518
 0.00030518
 0.00091553
 0.00122070
 0.00091553
 0.00030518
-0.00091553
-0.00213623
-0.00335693
-0.00396729
-0.00396729
-0.00335693
-0.00213623
-0.00030518
 0.00122070
 0.00213623
 0.00183105
 0.00061035
-0.00091553
-0.00183105
-0.00213623
-0.00152588
-0.00091553
-0.00122070
-0.00183105
-0.00274658
-0.00335693
-0.00335693
-0.00305176
-0.00274658
-0.00183105
-0.00091553
 0.00030518
 0.00122070
 0.00183105
 0.00122070
 0.00030518
-0.00061035
-0.00091553
-0.00061035
 0.00000000
 0.00061035
 0.00122070
 0.00122070
 0.00091553
 0.00000000
-0.00091553
-0.00152588
-0.00183105
-0.00152588
-0.00122070
-0.00122070
-0.00152588
-0.00213623
-0.00244141
-0.00274658
-0.00274658
-0.00335693
-0.00396729
-0.00427246
-0.00366211
-0.00244141
-0.00061035
 0.00061035
 0.00122070
 0.00122070
 0.00091553
 0.00030518
-0.00030518
-0.00030518
 0.00030518
 0.00122070
 0.00183105
 0.00152588
 0.00030518
-0.00122070
-0.00213623
-0.00213623
-0.00122070
-0.00030518
 0.00061035
 0.00152588
 0.00274658
 0.00396729
 0.00396729
 0.00274658
 0.00091553
-0.00061035
-0.00091553
-0.00061035
 0.00030518
 0.00061035
 0.00030518
-0.00061035
-0.00152588
-0.00213623
-0.00244141
-0.00244141
-0.00152588
-0.00061035
 0.00030518
 0.00091553
 0.00091553
 0.00091553
 0.00122070
 0.00122070
 0.00061035
-0.00030518
-0.00122070
-0.00122070
-0.00030518
 0.00091553
 0.00244141
 0.00335693
 0.00305176
 0.00213623
 0.00091553
 0.00000000
-0.00030518
 0.00000000
 0.00091553
 0.00152588
 0.00091553
 0.00000000
-0.00122070
-0.00183105
-0.00152588
-0.00091553
-0.00030518
-0.00030518
 0.00000000
 0.00030518
 0.00091553
 0.00091553
 0.00000000
-0.00061035
-0.00122070
-0.00122070
-0.00061035
 0.00000000
 0.00030518
 0.00030518
-0.00030518
-0.00091553
-0.00183105
-0.00244141
-0.00213623
-0.00152588
-0.00061035
 0.00030518
 0.00122070
 0.00152588
 0.00183105
 0.00183105
 0.00213623
 0.00183105
 0.00152588
 0.00091553
 0.00030518
 0.00061035
 0.00091553
 0.00152588
 0.00183105
 0.00122070
 0.00030518
-0.00091553
-0.00152588
-0.00122070
-0.00061035
 0.00030518
 0.00061035
 0.00030518
-0.00030518
-0.00152588
-0.00213623
-0.00213623
-0.00152588
-0.00030518
 0.00061035
 0.00091553
 0.00061035
 0.00061035
 0.00091553
 0.00091553
 0.00030518
-0.00061035
-0.00152588
-0.00183105
-0.00091553
 0.00000000
 0.00061035
 0.00061035
-0.00030518
-0.00091553
-0.00122070
-0.00122070
-0.00061035
 0.00000000
 0.00030518
 0.00030518
 0.00000000
-0.00030518
-0.00030518
-0.00030518
-0.00030518
-0.00091553
-0.00183105
-0.00244141
-0.00244141
-0.00122070
-0.00030518
 0.00030518
 0.00000000
-0.00091553
-0.00213623
-0.00274658
-0.00213623
-0.00091553
 0.00061035
 0.00183105
 0.00213623
 0.00183105
 0.00122070
 0.00061035
 0.00030518
 0.00030518
 0.00030518
 0.00000000
 0.00000000
-0.00030518
-0.00030518
 0.00000000
 0.00000000
 0.00000000
 0.00000000
 0.00000000
 0.00030518
 0.00091553
 0.00183105
 0.00244141
 0.00244141
 0.00152588
 0.00061035
-0.00061035
-0.00061035
 0.00000000
 0.00152588
 0.00244141
 0.00305176
 0.00274658
 0.00213623
 0.00183105
 0.00244141
 0.00305176
 0.00305176
 0.00213623
 0.00091553
 0.00030518
 0.00122070
 0.00274658
 0.00396729
 0.00457764
 0.00396729
 0.00335693
 0.00274658
 0.00183105
 0.00183105
 0.00274658
 0.00396729
 0.00427246
 0.00335693
 0.00152588
 0.00061035
 0.00091553
 0.00152588
 0.00183105
 0.00213623
 0.00244141
 0.00274658
 0.00183105
 0.00030518
-0.00335693
-0.01586914
-0.05279541
-0.12908936
-0.24536133
-0.37658691
-0.48187256
-0.52703857
-0.50842285
-0.45440674
-0.40283203
-0.37078857
-0.33996582
-0.27252197
-0.14404297
 0.02868652
 0.19012451
 0.28411865
 0.29144287
 0.24414063
 0.19714355
 0.18524170
 0.20294189
 0.22277832
 0.22827148
 0.22644043
 0.23162842
 0.24261475
 0.24322510
 0.22399902
 0.19622803
 0.18249512
 0.19104004
 0.20660400
 0.20904541
 0.19317627
 0.17303467
 0.16479492
 0.16876221
 0.17303467
 0.16784668
 0.15594482
 0.14648438
 0.14434814
 0.14526367
 0.14343262
 0.13641357
 0.12664795
 0.11749268
 0.11108398
 0.10742188
 0.10406494
 0.09857178
 0.08941650
 0.07843018
 0.07019043
 0.06652832
 0.06439209
 0.05737305
 0.04455566
 0.03112793
 0.02349854
 0.02227783
 0.02044678
 0.01281738
 0.00030518
-0.01068115
-0.01495361
-0.01556396
-0.01800537
-0.02471924
-0.03173828
-0.03417969
-0.03204346
-0.02899170
-0.02929688
-0.03295898
-0.03570557
-0.03479004
-0.03234863
-0.03143311
-0.03448486
-0.03936768
-0.04241943
-0.04211426
-0.04058838
-0.04119873
-0.04577637
-0.05126953
-0.05523682
-0.05645752
-0.05615234
-0.05767822
-0.06164551
-0.06561279
-0.06774902
-0.06835938
-0.06896973
-0.07141113
-0.07537842
-0.07781982
-0.07720947
-0.07446289
-0.07171631
-0.07080078
-0.07110596
-0.07110596
-0.06958008
-0.06805420
-0.06744385
-0.06835938
-0.06896973
-0.06805420
-0.06591797
-0.06439209
-0.06469727
-0.06652832
-0.06835938
-0.06835938
-0.06713867
-0.06622314
-0.06622314
-0.06713867
-0.06744385
-0.06652832
-0.06469727
-0.06347656
-0.06378174
-0.06469727
-0.06561279
-0.06561279
-0.06469727
-0.06378174
-0.06317139
-0.06225586
-0.06134033
-0.06011963
-0.05920410
-0.05859375
-0.05828857
-0.05676270
-0.05432129
-0.05126953
-0.04852295
-0.04699707
-0.04669189
-0.04638672
-0.04577637
-0.04455566
-0.04364014
-0.04241943
-0.04180908
-0.04058838
-0.03875732
-0.03692627
-0.03509521
-0.03448486
-0.03417969
-0.03417969
-0.03326416
-0.03234863
-0.03112793
-0.03021240
-0.02929688
-0.02838135
-0.02716064
-0.02624512
-0.02563477
-0.02502441
-0.02349854
-0.02105713
-0.01800537
-0.01495361
-0.01220703
-0.01007080
-0.00793457
-0.00640869
-0.00549316
-0.00549316
-0.00549316
-0.00549316
-0.00427246
-0.00244141
-0.00030518
 0.00091553
 0.00122070
 0.00091553
 0.00061035
 0.00122070
 0.00274658
 0.00457764
 0.00640869
 0.00793457
 0.00854492
 0.00915527
 0.00946045
 0.00915527
 0.00885010
 0.00854492
 0.00915527
 0.01129150
 0.01434326
 0.01678467
 0.01800537
 0.01861572
 0.01861572
 0.01861572
 0.01922607
 0.02014160
 0.02136230
 0.02258301
 0.02410889
 0.02502441
 0.02471924
 0.02380371
 0.02288818
 0.02258301
 0.02319336
 0.02380371
 0.02410889
 0.02410889
 0.02410889
 0.02471924
 0.02624512
 0.02746582
 0.02807617
 0.02777100
 0.02685547
 0.02593994
 0.02532959
 0.02593994
 0.02685547
 0.02777100
 0.02838135
 0.02777100
 0.02716064
 0.02655029
 0.02685547
 0.02807617
 0.02990723
 0.03143311
 0.03265381
 0.03356934
 0.03387451
 0.03356934
 0.03265381
 0.03112793
 0.02990723
 0.02929688
 0.02929688
 0.03021240
 0.03143311
 0.03265381
 0.03356934
 0.03387451
 0.03356934
 0.03265381
 0.03173828
 0.03143311
 0.03173828
 0.03234863
 0.03265381
 0.03204346
 0.03082275
 0.02929688
 0.02868652
 0.02899170
 0.02929688
 0.02990723
 0.02990723
 0.02990723
 0.03051758
 0.03143311
 0.03234863
 0.03326416
 0.03295898
 0.03234863
 0.03143311
 0.03082275
 0.03082275
 0.03143311
 0.03204346
 0.03265381
 0.03204346
 0.03112793
 0.03021240
 0.02960205
 0.02960205
 0.02960205
 0.02990723
 0.03021240
 0.03021240
 0.02990723
 0.02960205
 0.02868652
 0.02777100
 0.02624512
 0.02471924
 0.02380371
 0.02380371
 0.02441406
 0.02532959
 0.02563477
 0.02471924
 0.02349854
 0.02227783
 0.02166748
 0.02166748
 0.02166748
 0.02197266
 0.02166748
 0.02075195
 0.01953125
 0.01770020
 0.01617432
 0.01525879
 0.01495361
 0.01464844
 0.01434326
 0.01403809
 0.01434326
 0.01556396
 0.01708984
 0.01800537
 0.01739502
 0.01556396
 0.01342773
 0.01159668
 0.01098633
 0.01068115
 0.01068115
 0.01007080
 0.00915527
 0.00793457
 0.00671387
 0.00579834
 0.00579834
 0.00579834
 0.00640869
 0.00671387
 0.00640869
 0.00579834
 0.00488281
 0.00457764
 0.00396729
 0.00305176
 0.00213623
 0.00152588
 0.00122070
 0.00213623
 0.00366211
 0.00518799
 0.00549316
 0.00488281
 0.00366211
 0.00305176
 0.00274658
 0.00274658
 0.00274658
 0.00213623
 0.00122070
 0.00000000
-0.00091553
-0.00152588
-0.00183105
-0.00183105
-0.00213623
-0.00274658
-0.00305176
-0.00305176
-0.00213623
-0.00061035
 0.00061035
 0.00091553
 0.00000000
-0.00122070
-0.00274658
-0.00366211
-0.00427246
-0.00427246
-0.00396729
-0.00457764
-0.00549316
-0.00732422
-0.00915527
-0.00976563
-0.00946045
-0.00854492
-0.00793457
-0.00732422
-0.00701904
-0.00671387
-0.00671387
-0.00732422
-0.00885010
-0.01037598
-0.01190186
-0.01281738
-0.01281738
-0.01220703
-0.01129150
-0.01098633
-0.01129150
-0.01220703
-0.01342773
-0.01373291
-0.01373291
-0.01373291
-0.01403809
-0.01495361
-0.01556396
-0.01647949
-0.01678467
-0.01708984
-0.01739502
-0.01739502
-0.01708984
-0.01708984
-0.01678467
-0.01617432
-0.01495361
-0.01312256
-0.01220703
-0.01281738
-0.01464844
-0.01708984
-0.01892090
-0.01983643
-0.01953125
-0.01922607
-0.01922607
-0.01953125
-0.02014160
-0.02075195
-0.02105713
-0.02044678
-0.01953125
-0.01831055
-0.01739502
-0.01708984
-0.01708984
-0.01678467
-0.01617432
-0.01586914
-0.01586914
-0.01647949
-0.01708984
-0.01739502
-0.01708984
-0.01586914
-0.01495361
-0.01434326
-0.01434326
-0.01495361
-0.01525879
-0.01495361
-0.01464844
-0.01403809
-0.01403809
-0.01464844
-0.01556396
-0.01647949
-0.01708984
-0.01739502
-0.01770020
-0.01831055
-0.01892090
-0.01953125
-0.01983643
-0.01953125
-0.01861572
-0.01831055
-0.01861572
-0.02014160
-0.02288818
-0.02655029
-0.03051758
-0.03448486
-0.03845215
-0.04272461
-0.04791260
-0.05462646
-0.06225586
-0.07080078
-0.07965088
-0.08911133
-0.09918213
-0.10986328
-0.12084961
-0.13183594
-0.14190674
-0.15045166
-0.15655518
-0.15991211
-0.15899658
-0.15350342
-0.14221191
-0.12451172
-0.10009766
-0.06896973
-0.03204346
 0.01037598
 0.05828857
 0.11047363
 0.16601563
 0.22277832
 0.27984619
 0.33599854
 0.38970947
 0.43884277
 0.48065186
 0.51361084
 0.53710938
 0.54931641
 0.54931641
 0.53436279
 0.50476074
 0.46142578
 0.40710449
 0.34271240
 0.26824951
 0.18402100
 0.09124756
-0.00762939
-0.11016846
-0.21423340
-0.31768799
-0.41564941
-0.50415039
-0.57983398
-0.64178467
-0.69091797
-0.72570801
-0.74493408
-0.74676514
-0.73181152
-0.70159912
-0.65826416
-0.60272217
-0.53558350
-0.45837402
-0.37384033
-0.28564453
-0.19653320
-0.10772705
-0.02044678
 0.06347656
 0.14282227
 0.21575928
 0.28106689
 0.33813477
 0.38604736
 0.42510986
 0.45501709
 0.47485352
 0.48522949
 0.48706055
 0.48095703
 0.46722412
 0.44677734
 0.41961670
 0.38696289
 0.35064697
 0.31158447
 0.27008057
 0.22583008
 0.17944336
 0.13122559
 0.08239746
 0.03204346
-0.01922607
-0.07141113
-0.12268066
-0.17333984
-0.22399902
-0.27526855
-0.32562256
-0.37200928
-0.41137695
-0.44342041
-0.47027588
-0.49163818
-0.50567627
-0.51086426
-0.50598145
-0.49224854
-0.47058105
-0.43914795
-0.39703369
-0.34362793
-0.28167725
-0.21453857
-0.14343262
-0.06835938
 0.01098633
 0.09277344
 0.17425537
 0.25238037
 0.32623291
 0.39520264
 0.45745850
 0.51025391
 0.55084229
 0.57861328
 0.59387207
 0.59692383
 0.58685303
 0.56213379
 0.52276611
 0.47149658
 0.41198730
 0.34606934
 0.27435303
 0.19622803
 0.11322021
 0.02899170
-0.05279541
-0.13153076
-0.20751953
-0.28045654
-0.34851074
-0.40832520
-0.45806885
-0.49713135
-0.52612305
-0.54534912
-0.55572510
-0.55725098
-0.55145264
-0.53833008
-0.51910400
-0.49438477
-0.46447754
-0.43029785
-0.39154053
-0.34851074
-0.30242920
-0.25604248
-0.21118164
-0.16784668
-0.12451172
-0.07934570
-0.03234863
 0.01525879
 0.06286621
 0.11016846
 0.15686035
 0.20202637
 0.24475098
 0.28533936
 0.32379150
 0.35980225
 0.39245605
 0.41961670
 0.43975830
 0.45227051
 0.45776367
 0.45593262
 0.44738770
 0.43243408
 0.41137695
 0.38513184
 0.35491943
 0.32165527
 0.28808594
 0.25512695
 0.22338867
 0.19348145
 0.16601563
 0.14312744
 0.12603760
 0.11535645
 0.11169434
 0.11505127
 0.12603760
 0.14373779
 0.16723633
 0.19409180
 0.22308350
 0.25268555
 0.28198242
 0.30944824
 0.33355713
 0.35247803
 0.36468506
 0.36773682
 0.36041260
 0.34210205
 0.31402588
 0.27709961
 0.23071289
 0.17425537
 0.10803223
 0.03540039
-0.04150391
-0.12145996
-0.20446777
-0.28991699
-0.37445068
-0.45288086
-0.52093506
-0.57800293
-0.62469482
-0.66101074
-0.68481445
-0.69488525
-0.69030762
-0.67138672
-0.63873291
-0.59326172
-0.53558350
-0.46600342
-0.38604736
-0.29815674
-0.20446777
-0.10772705
-0.00976563
 0.08575439
 0.17700195
 0.26184082
 0.33843994
 0.40618896
 0.46325684
 0.50842285
 0.53955078
 0.55572510
 0.55755615
 0.54595947
 0.52185059
 0.48522949
 0.43792725
 0.38238525
 0.32135010
 0.25634766
 0.18707275
 0.11383057
 0.03875732
-0.03448486
-0.10284424
-0.16723633
-0.22827148
-0.28564453
-0.33630371
-0.37719727
-0.40679932
-0.42724609
-0.44006348
-0.44555664
-0.44311523
-0.43334961
-0.41687012
-0.39367676
-0.36376953
-0.32745361
-0.28686523
-0.24566650
-0.20477295
-0.16326904
-0.11962891
-0.07385254
-0.02807617
 0.01586914
 0.05798340
 0.09887695
 0.13824463
 0.17425537
 0.20507813
 0.23010254
 0.24902344
 0.26214600
 0.26916504
 0.27008057
 0.26519775
 0.25390625
 0.23559570
 0.20935059
 0.17608643
 0.13641357
 0.09216309
 0.04302979
-0.01007080
-0.06561279
-0.12115479
-0.17669678
-0.23223877
-0.28900146
-0.34484863
-0.39520264
-0.43670654
-0.46905518
-0.49316406
-0.50994873
-0.51788330
-0.51605225
-0.50476074
-0.48614502
-0.46051025
-0.42724609
-0.38482666
-0.33477783
-0.28076172
-0.22766113
-0.17730713
-0.13000488
-0.08453369
-0.04180908
-0.00366211
 0.02899170
 0.05493164
 0.07507324
 0.08941650
 0.09796143
 0.10192871
 0.10253906
 0.10070801
 0.09613037
 0.08941650
 0.08056641
 0.07171631
 0.06500244
 0.06195068
 0.06408691
 0.07110596
 0.08300781
 0.10040283
 0.12390137
 0.15350342
 0.18981934
 0.23193359
 0.28015137
 0.33355713
 0.39154053
 0.45196533
 0.51147461
 0.56762695
 0.61828613
 0.66162109
 0.69519043
 0.71624756
 0.72326660
 0.71502686
 0.69091797
 0.64910889
 0.58868408
 0.50872803
 0.41198730
 0.30151367
 0.17944336
 0.04669189
-0.09643555
-0.24780273
-0.40191650
-0.55206299
-0.69213867
-0.81726074
-0.92498779
-1.01226807
-1.07635498
-1.11450195
-1.12487793
-1.10534668
-1.05529785
-0.97473145
-0.86456299
-0.72814941
-0.56793213
-0.38848877
-0.19470215
 0.00946045
 0.22003174
 0.43426514
 0.64697266
 0.85235596
 1.04461670
 1.21795654
 1.36932373
 1.49627686
 1.59698486
 1.66900635
 1.70989990
 1.71997070
 1.69891357
 1.64794922
 1.56799316
 1.46179199
 1.33209229
 1.18286133
 1.01745605
 0.84014893
 0.65643311
 0.47271729
 0.29418945
 0.12237549
-0.04302979
-0.20202637
-0.35125732
-0.48492432
-0.59906006
-0.69335938
-0.76995850
-0.83129883
-0.87921143
-0.91400146
-0.93719482
-0.95153809
-0.95886230
-0.96099854
-0.95916748
-0.95489502
-0.94970703
-0.94421387
-0.93719482
-0.92834473
-0.91705322
-0.90332031
-0.88684082
-0.86456299
-0.83404541
-0.79193115
-0.73730469
-0.66986084
-0.58898926
-0.49560547
-0.38909912
-0.27160645
-0.14495850
-0.01190186
 0.12542725
 0.26519775
 0.40527344
 0.54107666
 0.66802979
 0.78155518
 0.87799072
 0.95550537
 1.01226807
 1.04614258
 1.05529785
 1.03942871
 0.99914551
 0.93505859
 0.84747314
 0.73730469
 0.60791016
 0.46508789
 0.31341553
 0.15655518
-0.00488281
-0.16815186
-0.32806396
-0.47851563
-0.61370850
-0.73089600
-0.82855225
-0.90484619
-0.95794678
-0.98785400
-0.99517822
-0.98205566
-0.94970703
-0.89935303
-0.83312988
-0.75561523
-0.67230225
-0.58654785
-0.50140381
-0.41839600
-0.34027100
-0.27038574
-0.21240234
-0.16845703
-0.14068604
-0.12939453
-0.13366699
-0.15075684
-0.17944336
-0.21850586
-0.26672363
-0.32226563
-0.38024902
-0.43487549
-0.48217773
-0.52062988
-0.54840088
-0.56488037
-0.56732178
-0.55389404
-0.52307129
-0.47454834
-0.40893555
-0.32775879
-0.23406982
-0.13153076
-0.02319336
 0.08880615
 0.20294189
 0.31768799
 0.43121338
 0.53955078
 0.63903809
 0.72540283
 0.79589844
 0.84869385
 0.88317871
 0.89874268
 0.89508057
 0.87097168
 0.82733154
 0.76568604
 0.68847656
 0.59844971
 0.49835205
 0.39031982
 0.27740479
 0.16174316
 0.04425049
-0.07354736
-0.19073486
-0.30334473
-0.40771484
-0.50170898
-0.58532715
-0.65948486
-0.72357178
-0.77636719
-0.81542969
-0.83953857
-0.84869385
-0.84350586
-0.82427979
-0.79071045
-0.74249268
-0.67993164
-0.60272217
-0.51086426
-0.40496826
-0.28625488
-0.15716553
-0.02044678
 0.12237549
 0.27038574
 0.42114258
 0.57281494
 0.72174072
 0.86517334
 1.00036621
 1.12518311
 1.23718262
 1.33361816
 1.41174316
 1.46972656
 1.50665283
 1.52252197
 1.51733398
 1.49261475
 1.44958496
 1.39068604
 1.31866455
 1.23626709
 1.14715576
 1.05377197
 0.95947266
 0.86608887
 0.77667236
 0.69244385
 0.61614990
 0.54901123
 0.49285889
 0.44708252
 0.40985107
 0.37780762
 0.34820557
 0.31951904
 0.29083252
 0.26000977
 0.22369385
 0.17852783
 0.12145996
 0.05157471
-0.03234863
-0.13122559
-0.24566650
-0.37445068
-0.51483154
-0.66192627
-0.81115723
-0.95825195
-1.09924316
-1.23016357
-1.34674072
-1.44470215
-1.51947021
-1.56738281
-1.58477783
-1.56982422
-1.52099609
-1.43951416
-1.32720947
-1.18743896
-1.02386475
-0.83984375
-0.64056396
-0.43212891
-0.22155762
-0.01495361
 0.18310547
 0.36865234
 0.53802490
 0.68634033
 0.80902100
 0.90362549
 0.96893311
 1.00463867
 1.01226807
 0.99334717
 0.95184326
 0.89050293
 0.81237793
 0.72021484
 0.61737061
 0.50872803
 0.40069580
 0.29815674
 0.20355225
 0.11810303
 0.04333496
-0.01770020
-0.06408691
-0.09552002
-0.11352539
-0.12023926
-0.11688232
-0.10467529
-0.08636475
-0.06561279
-0.04486084
-0.02624512
-0.01159668
-0.00427246
-0.00793457
-0.02410889
-0.05249023
-0.09307861
-0.14587402
-0.21270752
-0.29235840
-0.38208008
-0.47698975
-0.57312012
-0.66772461
-0.75866699
-0.84228516
-0.91369629
-0.96832275
-1.00341797
-1.01715088
-1.00799561
-0.97381592
-0.91461182
-0.83099365
-0.72570801
-0.60089111
-0.45928955
-0.30517578
-0.14312744
 0.02197266
 0.18646240
 0.34606934
 0.49652100
 0.63262939
 0.75042725
 0.84716797
 0.92041016
 0.96923828
 0.99273682
 0.99060059
 0.96282959
 0.90881348
 0.82763672
 0.72052002
 0.59112549
 0.44433594
 0.28198242
 0.10345459
-0.09246826
-0.30395508
-0.52459717
-0.74645996
-0.96405029
-1.17584229
-1.38031006
-1.57379150
-1.75079346
-1.90612793
-2.03704834
-2.14233398
-2.21984863
-2.26745605
-2.28332520
-2.26715088
-2.22015381
-2.14263916
-2.03521729
-1.89880371
-1.73583984
-1.55029297
-1.34521484
-1.12365723
-0.88958740
-0.64727783
-0.40222168
-0.15930176
 0.07812500
 0.30792236
 0.52856445
 0.73699951
 0.92926025
 1.10351563
 1.25915527
 1.39617920
 1.51611328
 1.61895752
 1.70532227
 1.77734375
 1.83593750
 1.88262939
 1.91833496
 1.94427490
 1.96228027
 1.97418213
 1.98181152
 1.98486328
 1.98425293
 1.98028564
 1.97357178
 1.96258545
 1.94610596
 1.92230225
 1.88964844
 1.84600830
 1.78894043
 1.71569824
 1.62506104
 1.51641846
 1.38793945
 1.23748779
 1.06384277
 0.86944580
 0.65917969
 0.43731689
 0.20477295
-0.03906250
-0.29174805
-0.54534912
-0.79010010
-1.01806641
-1.22528076
-1.41021729
-1.56982422
-1.70043945
-1.79779053
-1.86035156
-1.88690186
-1.87835693
-1.83502197
-1.75933838
-1.65557861
-1.52801514
-1.38153076
-1.21978760
-1.04705811
-0.86914063
-0.69091797
-0.51757813
-0.35369873
-0.20355225
-0.07049561
 0.04272461
 0.13519287
 0.20690918
 0.25848389
 0.29113770
 0.30792236
 0.31188965
 0.30670166
 0.29479980
 0.27862549
 0.26031494
 0.24169922
 0.22674561
 0.21728516
 0.21484375
 0.22064209
 0.23437500
 0.25543213
 0.28350830
 0.31677246
 0.35491943
 0.39550781
 0.43670654
 0.47485352
 0.50689697
 0.53100586
 0.54595947
 0.55084229
 0.54504395
 0.52795410
 0.49987793
 0.46142578
 0.41564941
 0.36590576
 0.31677246
 0.27252197
 0.23742676
 0.21423340
 0.20568848
 0.21423340
 0.24291992
 0.29510498
 0.37231445
 0.47363281
 0.59600830
 0.73577881
 0.88836670
 1.04858398
 1.21032715
 1.36688232
 1.51214600
 1.63879395
 1.74072266
 1.81091309
 1.84448242
 1.83776855
 1.78710938
 1.68853760
 1.53991699
 1.34185791
 1.09802246
 0.81420898
 0.49530029
 0.14465332
-0.23162842
-0.62469482
-1.02264404
-1.41418457
-1.78894043
-2.13775635
-2.45239258
-2.72277832
-2.94189453
-3.10394287
-3.20648193
-3.24707031
-3.22387695
-3.13720703
-2.99011230
-2.78808594
-2.53875732
-2.24945068
-1.92840576
-1.58355713
-1.22528076
-0.86547852
-0.51666260
-0.18798828
 0.11199951
 0.37689209
 0.59967041
 0.77392578
 0.89630127
 0.96527100
 0.98144531
 0.94604492
 0.86090088
 0.73242188
 0.57006836
 0.38360596
 0.17913818
-0.03967285
-0.26824951
-0.49621582
-0.70922852
-0.89630127
-1.05194092
-1.17492676
-1.26403809
-1.31652832
-1.32873535
-1.29943848
-1.23199463
-1.12945557
-0.99487305
-0.83190918
-0.64544678
-0.44281006
-0.23101807
-0.01464844
 0.20263672
 0.41687012
 0.62408447
 0.81878662
 0.99853516
 1.16058350
 1.30462646
 1.42883301
 1.53228760
 1.61407471
 1.67572021
 1.71844482
 1.74316406
 1.75109863
 1.74224854
 1.71722412
 1.67724609
 1.62231445
 1.55273438
 1.46850586
 1.36993408
 1.25885010
 1.13525391
 0.99792480
 0.84716797
 0.68389893
 0.51239014
 0.33538818
 0.15258789
-0.03784180
-0.23559570
-0.43640137
-0.63323975
-0.82031250
-0.99487305
-1.15631104
-1.30279541
-1.43096924
-1.53625488
-1.61560059
-1.66778564
-1.69158936
-1.68548584
-1.64855957
-1.58172607
-1.48620605
-1.36505127
-1.22039795
-1.05438232
-0.87005615
-0.67108154
-0.46386719
-0.25421143
-0.04699707
 0.15411377
 0.34606934
 0.52612305
 0.68969727
 0.83282471
 0.95184326
 1.04522705
 1.11297607
 1.15570068
 1.17401123
 1.16821289
 1.13922119
 1.08886719
 1.01959229
 0.93475342
 0.83801270
 0.73211670
 0.62133789
 0.50933838
 0.40069580
 0.29754639
 0.20080566
 0.11108398
 0.03021240
-0.03936768
-0.09582520
-0.13824463
-0.16632080
-0.18188477
-0.18493652
-0.17669678
-0.15808105
-0.13183594
-0.10101318
-0.06744385
-0.03265381
 0.00122070
 0.03265381
 0.05859375
 0.07751465
 0.08728027
 0.08605957
 0.07232666
 0.04516602
 0.00610352
-0.04211426
-0.09796143
-0.16174316
-0.23345947
-0.31127930
-0.38909912
-0.46081543
-0.52124023
-0.56762695
-0.59814453
-0.61126709
-0.60333252
-0.57128906
-0.51147461
-0.42327881
-0.30792236
-0.16876221
-0.00915527
 0.16784668
 0.36102295
 0.56701660
 0.77941895
 0.98937988
 1.18835449
 1.36932373
 1.52618408
 1.65283203
 1.74285889
 1.79046631
 1.79260254
 1.74743652
 1.65374756
 1.50970459
 1.31744385
 1.08184814
 0.81024170
 0.50872803
 0.18066406
-0.16876221
-0.53070068
-0.89263916
-1.24206543
-1.56921387
-1.86676025
-2.12738037
-2.34344482
-2.50854492
-2.61749268
-2.66723633
-2.65563965
-2.58270264
-2.45056152
-2.26257324
-2.02423096
-1.74133301
-1.42059326
-1.07147217
-0.70556641
-0.33386230
 0.03356934
 0.38818359
 0.72052002
 1.02142334
 1.28143311
 1.49230957
 1.64764404
 1.74346924
 1.77856445
 1.75323486
 1.67053223
 1.53350830
 1.34704590
 1.11877441
 0.85998535
 0.58197021
 0.29388428
 0.00213623
-0.28503418
-0.55603027
-0.79620361
-0.99304199
-1.13983154
-1.23413086
-1.27563477
-1.26251221
-1.19415283
-1.07147217
-0.89996338
-0.68756104
-0.44250488
-0.17242432
 0.11474609
 0.40985107
 0.70220947
 0.97930908
 1.23046875
 1.44683838
 1.62200928
 1.75048828
 1.82800293
 1.85180664
 1.82067871
 1.73553467
 1.59851074
 1.41357422
 1.18652344
 0.92681885
 0.64422607
 0.34637451
 0.03784180
-0.27465820
-0.58135986
-0.86975098
-1.12762451
-1.34796143
-1.52801514
-1.66564941
-1.75750732
-1.79992676
-1.79077148
-1.73065186
-1.62414551
-1.47491455
-1.28814697
-1.06903076
-0.82458496
-0.56304932
-0.29357910
-0.02288818
 0.24291992
 0.49804688
 0.73486328
 0.94604492
 1.12487793
 1.26831055
 1.37451172
 1.44104004
 1.46697998
 1.45233154
 1.39953613
 1.31256104
 1.19323730
 1.04339600
 0.86700439
 0.67138672
 0.46447754
 0.25207520
 0.03540039
-0.18371582
-0.40069580
-0.60638428
-0.79254150
-0.95458984
-1.09100342
-1.20025635
-1.27990723
-1.32751465
-1.34338379
-1.32812500
-1.28356934
-1.21002197
-1.10839844
-0.98205566
-0.83465576
-0.66955566
-0.49102783
-0.30426025
-0.11505127
 0.07171631
 0.25360107
 0.42846680
 0.59326172
 0.74218750
 0.86975098
 0.97412109
 1.05438232
 1.11022949
 1.13952637
 1.14044189
 1.11236572
 1.05834961
 0.97991943
 0.87768555
 0.75256348
 0.60882568
 0.45288086
 0.28991699
 0.12298584
-0.04699707
-0.21697998
-0.37963867
-0.52673340
-0.65063477
-0.74890137
-0.82092285
-0.86578369
-0.88165283
-0.86700439
-0.82244873
-0.75103760
-0.65521240
-0.53863525
-0.40496826
-0.26000977
-0.10986328
 0.03936768
 0.18310547
 0.31677246
 0.43548584
 0.53466797
 0.60943604
 0.65826416
 0.67871094
 0.66986084
 0.62957764
 0.55969238
 0.46386719
 0.34820557
 0.21728516
 0.07415771
-0.07904053
-0.23864746
-0.39611816
-0.54260254
-0.67047119
-0.77545166
-0.85479736
-0.90637207
-0.92712402
-0.91522217
-0.87036133
-0.79467773
-0.68969727
-0.55938721
-0.40771484
-0.24108887
-0.06561279
 0.11383057
 0.29388428
 0.46997070
 0.63537598
 0.78338623
 0.90759277
 1.00524902
 1.07391357
 1.11206055
 1.11755371
 1.09100342
 1.03454590
 0.95123291
 0.84350586
 0.71441650
 0.56976318
 0.41656494
 0.26153564
 0.10650635
-0.04791260
-0.19989014
-0.34362793
-0.47119141
-0.57769775
-0.66131592
-0.72296143
-0.76293945
-0.78063965
-0.77575684
-0.74951172
-0.70434570
-0.64117432
-0.56121826
-0.46691895
-0.36193848
-0.25115967
-0.13916016
-0.02899170
 0.07537842
 0.17059326
 0.25421143
 0.32440186
 0.37994385
 0.41961670
 0.44036865
 0.44067383
 0.42144775
 0.38391113
 0.33050537
 0.26245117
 0.18157959
 0.09002686
-0.00976563
-0.11566162
-0.22552490
-0.33660889
-0.44403076
-0.54260254
-0.62927246
-0.70281982
-0.76263428
-0.80718994
-0.83526611
-0.84503174
-0.83679199
-0.81146240
-0.77117920
-0.71899414
-0.65673828
-0.58624268
-0.50842285
-0.42388916
-0.33569336
-0.24658203
-0.15899658
-0.07415771
 0.00762939
 0.08636475
 0.16113281
 0.23162842
 0.29907227
 0.36437988
 0.42694092
 0.48645020
 0.54077148
 0.59020996
 0.63415527
 0.67260742
 0.70373535
 0.72723389
 0.74371338
 0.75378418
 0.75744629
 0.75408936
 0.74310303
 0.72540283
 0.70129395
 0.67138672
 0.63507080
 0.59356689
 0.54748535
 0.49774170
 0.44494629
 0.38879395
 0.33020020
 0.27038574
 0.20904541
 0.14495850
 0.07781982
 0.00915527
-0.05828857
-0.12298584
-0.18524170
-0.24627686
-0.30639648
-0.36346436
-0.41442871
-0.45867920
-0.49652100
-0.52947998
-0.55725098
-0.57830811
-0.59173584
-0.59722900
-0.59509277
-0.58532715
-0.56671143
-0.53924561
-0.50201416
-0.45349121
-0.39276123
-0.32104492
-0.24017334
-0.15197754
-0.05798340
 0.03997803
 0.14068604
 0.24078369
 0.33782959
 0.42999268
 0.51513672
 0.59082031
 0.65399170
 0.70129395
 0.73089600
 0.74188232
 0.73425293
 0.70709229
 0.66101074
 0.59631348
 0.51574707
 0.42236328
 0.31860352
 0.20660400
 0.08758545
-0.03631592
-0.16326904
-0.28808594
-0.40527344
-0.50903320
-0.59509277
-0.66192627
-0.70770264
-0.73059082
-0.72875977
-0.70220947
-0.65307617
-0.58380127
-0.49591064
-0.39001465
-0.26855469
-0.13549805
 0.00335693
 0.14434814
 0.28594971
 0.42510986
 0.55908203
 0.68206787
 0.79010010
 0.88195801
 0.95581055
 1.01013184
 1.04156494
 1.04766846
 1.02935791
 0.98663330
 0.92041016
 0.82946777
 0.71533203
 0.58227539
 0.43701172
 0.28411865
 0.12542725
-0.03845215
-0.20538330
-0.36956787
-0.52368164
-0.66162109
-0.77972412
-0.87677002
-0.95153809
-1.00341797
-1.03210449
-1.03729248
-1.01928711
-0.97869873
-0.91766357
-0.83892822
-0.74493408
-0.63903809
-0.52398682
-0.40344238
-0.28106689
-0.16113281
-0.04760742
 0.05523682
 0.14190674
 0.20904541
 0.25512695
 0.27984619
 0.28411865
 0.26702881
 0.22827148
 0.16723633
 0.08575439
-0.01464844
-0.13214111
-0.26336670
-0.40313721
-0.54595947
-0.68603516
-0.81939697
-0.94390869
-1.05621338
-1.15234375
-1.22833252
-1.28112793
-1.30920410
-1.31042480
-1.28265381
-1.22436523
-1.13525391
-1.01654053
-0.87036133
-0.69915771
-0.50567627
-0.29510498
-0.07263184
 0.15808105
 0.39276123
 0.62652588
 0.85388184
 1.06781006
 1.26281738
 1.43432617
 1.57806396
 1.69097900
 1.77062988
 1.81518555
 1.82312012
 1.79473877
 1.73034668
 1.63330078
 1.50726318
 1.35375977
 1.17431641
 0.97229004
 0.75469971
 0.53192139
 0.31097412
 0.09490967
-0.11627197
-0.31982422
-0.50811768
-0.67108154
-0.80291748
-0.90240479
-0.97167969
-1.01135254
-1.02020264
-0.99914551
-0.95062256
-0.87982178
-0.79040527
-0.68450928
-0.56488037
-0.43548584
-0.30212402
-0.16876221
-0.03906250
 0.08514404
 0.20111084
 0.30700684
 0.40039063
 0.47973633
 0.54290771
 0.58837891
 0.61614990
 0.62622070
 0.61950684
 0.59539795
 0.55419922
 0.49835205
 0.43182373
 0.35858154
 0.28015137
 0.19714355
 0.10986328
 0.02227783
-0.06286621
-0.14282227
-0.21759033
-0.28747559
-0.35064697
-0.40435791
-0.44647217
-0.47729492
-0.49713135
-0.50567627
-0.50231934
-0.48675537
-0.46081543
-0.42510986
-0.38055420
-0.32775879
-0.26916504
-0.20660400
-0.14312744
-0.07934570
-0.01586914
 0.04547119
 0.10345459
 0.15502930
 0.20019531
 0.23925781
 0.27282715
 0.30181885
 0.32562256
 0.34454346
 0.35980225
 0.37139893
 0.37963867
 0.38482666
 0.38726807
 0.38787842
 0.38604736
 0.38269043
 0.37841797
 0.37445068
 0.37078857
 0.36712646
 0.36193848
 0.35644531
 0.35095215
 0.34606934
 0.34088135
 0.33386230
 0.32440186
 0.31311035
 0.30059814
 0.28625488
 0.26947021
 0.24902344
 0.22460938
 0.19714355
 0.16693115
 0.13458252
 0.10131836
 0.06896973
 0.03845215
 0.00915527
-0.01892090
-0.04608154
-0.07171631
-0.09582520
-0.11901855
-0.14190674
-0.16479492
-0.18798828
-0.21362305
-0.24505615
-0.28472900
-0.33233643
-0.38513184
-0.44097900
-0.49896240
-0.55999756
-0.62438965
-0.69091797
-0.75653076
-0.81878662
-0.87615967
-0.92681885
-0.96862793
-0.99884033
-1.01470947
-1.01501465
-0.99853516
-0.96374512
-0.91064453
-0.83892822
-0.75042725
-0.64575195
-0.52703857
-0.39672852
-0.25817871
-0.11627197
 0.02441406
 0.16052246
 0.28991699
 0.41076660
 0.51971436
 0.61309814
 0.68786621
 0.74249268
 0.77758789
 0.79467773
 0.79467773
 0.77880859
 0.74859619
 0.70556641
 0.65216064
 0.58990479
 0.52154541
 0.45074463
 0.38085938
 0.31494141
 0.25482178
 0.20080566
 0.15411377
 0.11596680
 0.08819580
 0.07232666
 0.06805420
 0.07476807
 0.09185791
 0.11779785
 0.15014648
 0.18585205
 0.22155762
 0.25482178
 0.28411865
 0.30609131
 0.31799316
 0.31799316
 0.30548096
 0.28106689
 0.24444580
 0.19470215
 0.13183594
 0.05828857
-0.02227783
-0.10711670
-0.19439697
-0.28289795
-0.36926270
-0.44830322
-0.51635742
-0.57220459
-0.61676025
-0.65032959
-0.67260742
-0.68298340
-0.68145752
-0.66955566
-0.64880371
-0.61920166
-0.58227539
-0.53985596
-0.49591064
-0.45104980
-0.40466309
-0.35614014
-0.30670166
-0.25939941
-0.21697998
-0.17974854
-0.14648438
-0.11657715
-0.09094238
-0.07110596
-0.05706787
-0.04882813
-0.04547119
-0.04669189
-0.05249023
-0.06164551
-0.07293701
-0.08514404
-0.09796143
-0.10986328
-0.11993408
-0.12512207
-0.12329102
-0.11352539
-0.09460449
-0.06591797
-0.02624512
 0.02410889
 0.08300781
 0.14923096
 0.22064209
 0.29754639
 0.37841797
 0.46081543
 0.54077148
 0.61462402
 0.67993164
 0.73547363
 0.77789307
 0.80444336
 0.81390381
 0.80596924
 0.78155518
 0.74096680
 0.68450928
 0.61340332
 0.53070068
 0.43853760
 0.33996582
 0.23651123
 0.13031006
 0.02532959
-0.07568359
-0.17089844
-0.25817871
-0.33538818
-0.39794922
-0.44281006
-0.46813965
-0.47485352
-0.46447754
-0.43518066
-0.38635254
-0.31829834
-0.23437500
-0.13916016
-0.03601074
 0.07324219
 0.18646240
 0.29998779
 0.41015625
 0.51269531
 0.60455322
 0.68145752
 0.73974609
 0.77575684
 0.78826904
 0.77697754
 0.74066162
 0.67962646
 0.59478760
 0.48980713
 0.36895752
 0.23681641
 0.09460449
-0.05676270
-0.21484375
-0.37384033
-0.52703857
-0.66925049
-0.79803467
-0.91125488
-1.00708008
-1.08245850
-1.13525391
-1.16546631
-1.17401123
-1.16271973
-1.13189697
-1.08154297
-1.01287842
-0.92712402
-0.82733154
-0.71502686
-0.59234619
-0.46051025
-0.32196045
-0.18096924
-0.04150391
 0.09399414
 0.22521973
 0.35217285
 0.47454834
 0.58990479
 0.69549561
 0.78979492
 0.87127686
 0.93963623
 0.99365234
 1.03363037
 1.05987549
 1.07421875
 1.07635498
 1.06597900
 1.04187012
 1.00433350
 0.95367432
 0.89111328
 0.81665039
 0.73120117
 0.63598633
 0.53466797
 0.43029785
 0.32440186
 0.21850586
 0.11444092
 0.01525879
-0.07659912
-0.15960693
-0.23284912
-0.29510498
-0.34393311
-0.37506104
-0.38726807
-0.38116455
-0.35949707
-0.32562256
-0.28259277
-0.23315430
-0.18066406
-0.12786865
-0.07629395
-0.02868652
 0.01129150
 0.03906250
 0.05096436
 0.04455566
 0.01983643
-0.02319336
-0.08453369
-0.16448975
-0.26214600
-0.37353516
-0.49285889
-0.61523438
-0.73669434
-0.85418701
-0.96466064
-1.06384277
-1.14807129
-1.21337891
-1.25762939
-1.27899170
-1.27716064
-1.25244141
-1.20635986
-1.13983154
-1.05438232
-0.95275879
-0.83648682
-0.70922852
-0.57403564
-0.43365479
-0.29174805
-0.15197754
-0.01922607
 0.10314941
 0.21270752
 0.30883789
 0.39093018
 0.45806885
 0.50842285
 0.54199219
 0.55847168
 0.55908203
 0.54443359
 0.51544189
 0.47393799
 0.42236328
 0.36529541
 0.30609131
 0.24688721
 0.18859863
 0.13275146
 0.08117676
 0.03753662
 0.00335693
-0.01953125
-0.03143311
-0.03204346
-0.02075195
 0.00335693
 0.03936768
 0.08605957
 0.14129639
 0.20233154
 0.26794434
 0.33660889
 0.40771484
 0.47973633
 0.55114746
 0.61920166
 0.68115234
 0.73425293
 0.77667236
 0.80749512
 0.82702637
 0.83435059
 0.82855225
 0.81024170
 0.78002930
 0.73913574
 0.68786621
 0.62652588
 0.55603027
 0.47912598
 0.39916992
 0.31646729
 0.23132324
 0.14312744
 0.05432129
-0.03173828
-0.11230469
-0.18768311
-0.25878906
-0.32470703
-0.38269043
-0.42907715
-0.46264648
-0.48370361
-0.49346924
-0.49194336
-0.48004150
-0.45745850
-0.42419434
-0.38024902
-0.32714844
-0.26672363
-0.20141602
-0.13397217
-0.06469727
 0.00579834
 0.07659912
 0.14404297
 0.20446777
 0.25512695
 0.29327393
 0.31860352
 0.32958984
 0.32531738
 0.30426025
 0.26611328
 0.20996094
 0.13549805
 0.04302979
-0.06591797
-0.18951416
-0.32318115
-0.46234131
-0.60150146
-0.73547363
-0.85968018
-0.97076416
-1.06567383
-1.14074707
-1.19293213
-1.21948242
-1.21856689
-1.18927002
-1.13220215
-1.04644775
-0.93200684
-0.79040527
-0.62469482
-0.44006348
-0.24230957
-0.03570557
 0.17730713
 0.39245605
 0.60577393
 0.81115723
 1.00280762
 1.17462158
 1.32232666
 1.44134521
 1.52954102
 1.58538818
 1.60797119
 1.59576416
 1.54968262
 1.47094727
 1.36260986
 1.22863770
 1.07208252
 0.89630127
 0.70648193
 0.51025391
 0.31494141
 0.12512207
-0.05706787
-0.22827148
-0.38360596
-0.51574707
-0.61950684
-0.69244385
-0.73455811
-0.74615479
-0.72692871
-0.67840576
-0.60363770
-0.50750732
-0.39459229
-0.26916504
-0.13702393
-0.00549316
 0.11779785
 0.22705078
 0.31768799
 0.38604736
 0.42724609
 0.43762207
 0.41564941
 0.36254883
 0.27923584
 0.16571045
 0.02105713
-0.15319824
-0.35064697
-0.56152344
-0.77636719
-0.98876953
-1.19293213
-1.38397217
-1.55517578
-1.69921875
-1.81121826
-1.88720703
-1.92474365
-1.92169189
-1.87622070
-1.78924561
-1.66229248
-1.50024414
-1.30676270
-1.08734131
-0.84747314
-0.59356689
-0.33294678
-0.07202148
 0.18310547
 0.42694092
 0.65399170
 0.85815430
 1.03515625
 1.18164063
 1.29547119
 1.37603760
 1.42456055
 1.44195557
 1.42974854
 1.39068604
 1.32843018
 1.24786377
 1.15325928
 1.04888916
 0.93841553
 0.82580566
 0.71441650
 0.60882568
 0.51239014
 0.42846680
 0.35949707
 0.30700684
 0.27099609
 0.25085449
 0.24444580
 0.25177002
 0.27221680
 0.30548096
 0.35003662
 0.40252686
 0.45928955
 0.51727295
 0.57373047
 0.62683105
 0.67413330
 0.71319580
 0.74066162
 0.75500488
 0.75561523
 0.74096680
 0.71044922
 0.66284180
 0.59722900
 0.51544189
 0.41931152
 0.31188965
 0.19531250
 0.07019043
-0.06256104
-0.20172119
-0.34393311
-0.48370361
-0.61706543
-0.74035645
-0.85113525
-0.94848633
-1.03118896
-1.09802246
-1.14776611
-1.18011475
-1.19415283
-1.19049072
-1.17004395
-1.13342285
-1.08215332
-1.01806641
-0.94238281
-0.85784912
-0.76568604
-0.66772461
-0.56457520
-0.45867920
-0.35308838
-0.25177002
-0.15716553
-0.06958008
 0.01129150
 0.08544922
 0.15167236
 0.20782471
 0.25360107
 0.28991699
 0.31829834
 0.33905029
 0.35064697
 0.35308838
 0.34667969
 0.33264160
 0.31280518
 0.28656006
 0.25421143
 0.21575928
 0.17120361
 0.12084961
 0.06530762
 0.00640869
-0.05371094
-0.11260986
-0.17028809
-0.22796631
-0.28533936
-0.33905029
-0.38452148
-0.41809082
-0.43945313
-0.44982910
-0.45013428
-0.43762207
-0.40954590
-0.36437988
-0.30334473
-0.23010254
-0.14678955
-0.05493164
 0.04455566
 0.15045166
 0.26062012
 0.37322998
 0.48553467
 0.59387207
 0.69488525
 0.78430176
 0.85998535
 0.91979980
 0.96313477
 0.98815918
 0.99395752
 0.98052979
 0.94787598
 0.89660645
 0.82702637
 0.73913574
 0.63568115
 0.52062988
 0.39825439
 0.27069092
 0.13946533
 0.00457764
-0.13275146
-0.26916504
-0.40039063
-0.52215576
-0.63201904
-0.72784424
-0.80871582
-0.87341309
-0.92102051
-0.95062256
-0.96313477
-0.95916748
-0.93933105
-0.90484619
-0.85662842
-0.79650879
-0.72662354
-0.65002441
-0.56884766
-0.48400879
-0.39642334
-0.30761719
-0.22033691
-0.13763428
-0.06134033
 0.00854492
 0.07263184
 0.12969971
 0.17913818
 0.21972656
 0.25207520
 0.27801514
 0.29815674
 0.31219482
 0.31951904
 0.32165527
 0.32073975
 0.31860352
 0.31646729
 0.31372070
 0.31066895
 0.30853271
 0.30944824
 0.31372070
 0.31982422
 0.32684326
 0.33355713
 0.34057617
 0.34729004
 0.35278320
 0.35522461
 0.35430908
 0.34912109
 0.34027100
 0.32775879
 0.31311035
 0.29632568
 0.27893066
 0.26123047
 0.24383545
 0.22705078
 0.21179199
 0.19866943
 0.18890381
 0.18249512
 0.17852783
 0.17669678
 0.17547607
 0.17456055
 0.17303467
 0.17028809
 0.16540527
 0.15716553
 0.14404297
 0.12573242
 0.10192871
 0.07263184
 0.03784180
-0.00274658
-0.04760742
-0.09582520
-0.14648438
-0.20141602
-0.26184082
-0.32745361
-0.39489746
-0.46142578
-0.52429199
-0.58380127
-0.64025879
-0.69244385
-0.73883057
-0.77697754
-0.80657959
-0.82672119
-0.83679199
-0.83557129
-0.82244873
-0.79620361
-0.75744629
-0.70739746
-0.64666748
-0.57556152
-0.49468994
-0.40557861
-0.30975342
-0.20965576
-0.10742188
-0.00488281
 0.09582520
 0.19317627
 0.28564453
 0.37139893
 0.44952393
 0.51818848
 0.57525635
 0.61920166
 0.64880371
 0.66528320
 0.66986084
 0.66375732
 0.64788818
 0.62286377
 0.58929443
 0.54901123
 0.50354004
 0.45440674
 0.40344238
 0.35217285
 0.30273438
 0.25512695
 0.20904541
 0.16357422
 0.11932373
 0.07720947
 0.03814697
 0.00244141
-0.02990723
-0.05920410
-0.08514404
-0.10864258
-0.12969971
-0.14892578
-0.16632080
-0.18218994
-0.19622803
-0.20782471
-0.21728516
-0.22369385
-0.22735596
-0.22766113
-0.22491455
-0.21881104
-0.20874023
-0.19439697
-0.17578125
-0.15319824
-0.12756348
-0.10009766
-0.07141113
-0.04302979
-0.01678467
 0.00610352
 0.02471924
 0.03784180
 0.04486084
 0.04516602
 0.03845215
 0.02593994
 0.00823975
-0.01403809
-0.04028320
-0.06927490
-0.09948730
-0.12847900
-0.15441895
-0.17456055
-0.18707275
-0.19042969
-0.18341064
-0.16510010
-0.13519287
-0.09185791
-0.03540039
 0.03448486
 0.11535645
 0.20538330
 0.30303955
 0.40679932
 0.51330566
 0.61889648
 0.71716309
 0.80413818
 0.87615967
 0.93048096
 0.96405029
 0.97503662
 0.96191406
 0.92468262
 0.86181641
 0.77392578
 0.66223145
 0.53161621
 0.38787842
 0.23529053
 0.07568359
-0.08941650
-0.25665283
-0.41870117
-0.56732178
-0.69610596
-0.80230713
-0.88348389
-0.93841553
-0.96435547
-0.95977783
-0.92407227
-0.85876465
-0.76477051
-0.64483643
-0.50170898
-0.34210205
-0.17242432
 0.00091553
 0.17303467
 0.33996582
 0.49621582
 0.63476563
 0.74768066
 0.82977295
 0.87738037
 0.88897705
 0.86273193
 0.79711914
 0.69396973
 0.55725098
 0.39215088
 0.20233154
-0.00976563
-0.24047852
-0.48248291
-0.72418213
-0.95306396
-1.16119385
-1.34307861
-1.49383545
-1.60797119
-1.67877197
-1.70288086
-1.67968750
-1.61132813
-1.49963379
-1.34582520
-1.15356445
-0.92895508
-0.68084717
-0.41870117
-0.15045166
 0.11779785
 0.37811279
 0.62194824
 0.84106445
 1.02813721
 1.17736816
 1.28479004
 1.34735107
 1.36444092
 1.33850098
 1.27105713
 1.16333008
 1.01684570
 0.83770752
 0.63446045
 0.41656494
 0.19042969
-0.04058838
-0.27282715
-0.49713135
-0.70129395
-0.87615967
-1.01654053
-1.12060547
-1.18652344
-1.21124268
-1.19293213
-1.13281250
-1.03454590
-0.90148926
-0.73699951
-0.54595947
-0.33599854
-0.11566162
 0.10803223
 0.33142090
 0.55023193
 0.75683594
 0.94299316
 1.10168457
 1.22955322
 1.32476807
 1.38488770
 1.40747070
 1.39160156
 1.34033203
 1.25762939
 1.14593506
 1.00646973
 0.84289551
 0.66253662
 0.47424316
 0.28442383
 0.09521484
-0.09277344
-0.27648926
-0.44891357
-0.60211182
-0.73059082
-0.83312988
-0.91033936
-0.96343994
-0.99304199
-0.99853516
-0.98144531
-0.94299316
-0.88562012
-0.81176758
-0.72387695
-0.62561035
-0.51971436
-0.40924072
-0.29724121
-0.18646240
-0.07934570
 0.02166748
 0.11505127
 0.19897461
 0.27313232
 0.33691406
 0.39031982
 0.43304443
 0.46539307
 0.48645020
 0.49682617
 0.49774170
 0.49041748
 0.47668457
 0.45715332
 0.43243408
 0.40344238
 0.37170410
 0.33813477
 0.30456543
 0.27221680
 0.24200439
 0.21362305
 0.18707275
 0.16204834
 0.13916016
 0.11871338
 0.10131836
 0.08666992
 0.07507324
 0.06561279
 0.05828857
 0.05340576
 0.05035400
 0.04943848
 0.04974365
 0.05065918
 0.05218506
 0.05340576
 0.05371094
 0.05371094
 0.05401611
 0.05523682
 0.05676270
 0.05859375
 0.05889893
 0.05737305
 0.05462646
 0.05126953
 0.04791260
 0.04394531
 0.03875732
 0.03173828
 0.02258301
 0.01068115
-0.00396729
-0.02136230
-0.04089355
-0.06256104
-0.08666992
-0.11322021
-0.14129639
-0.16876221
-0.19409180
-0.21759033
-0.24108887
-0.26550293
-0.29083252
-0.31402588
-0.33111572
-0.34057617
-0.34027100
-0.33111572
-0.31372070
-0.28961182
-0.26031494
-0.22583008
-0.18585205
-0.13854980
-0.08422852
-0.02502441
 0.03631592
 0.09704590
 0.15563965
 0.21057129
 0.26092529
 0.30364990
 0.33630371
 0.35644531
 0.36254883
 0.35400391
 0.33111572
 0.29449463
 0.24322510
 0.17761230
 0.09765625
 0.00488281
-0.09765625
-0.20629883
-0.31707764
-0.42541504
-0.52612305
-0.61523438
-0.69000244
-0.74829102
-0.78704834
-0.80444336
-0.79864502
-0.76873779
-0.71502686
-0.63720703
-0.53588867
-0.41259766
-0.27191162
-0.11871338
 0.04241943
 0.20904541
 0.37780762
 0.54443359
 0.70373535
 0.84960938
 0.97717285
 1.08215332
 1.15966797
 1.20513916
 1.21734619
 1.19659424
 1.14318848
 1.05651855
 0.93688965
 0.78704834
 0.61340332
 0.42327881
 0.22125244
 0.00885010
-0.21240234
-0.43640137
-0.65368652
-0.85327148
-1.02783203
-1.17431641
-1.28997803
-1.37176514
-1.41632080
-1.42211914
-1.38916016
-1.31927490
-1.21337891
-1.07238770
-0.89904785
-0.69885254
-0.47943115
-0.24871826
-0.01220703
 0.22521973
 0.45776367
 0.67749023
 0.87615967
 1.04736328
 1.18743896
 1.29425049
 1.36505127
 1.39617920
 1.38671875
 1.33789063
 1.25244141
 1.13372803
 0.98419189
 0.80902100
 0.61645508
 0.41412354
 0.20660400
-0.00488281
-0.21972656
-0.43151855
-0.63110352
-0.80871582
-0.96008301
-1.08398438
-1.18103027
-1.24969482
-1.28814697
-1.29486084
-1.27136230
-1.22009277
-1.14379883
-1.04492188
-0.92742920
-0.79528809
-0.65216064
-0.50018311
-0.34301758
-0.18585205
-0.03479004
 0.10681152
 0.23712158
 0.35614014
 0.46356201
 0.55725098
 0.63507080
 0.69610596
 0.74035645
 0.76690674
 0.77606201
 0.76782227
 0.74401855
 0.70587158
 0.65490723
 0.59234619
 0.51940918
 0.44036865
 0.35919189
 0.27801514
 0.19653320
 0.11291504
 0.02960205
-0.04974365
-0.12115479
-0.18371582
-0.23986816
-0.29113770
-0.33569336
-0.37017822
-0.39337158
-0.40588379
-0.41046143
-0.40710449
-0.39459229
-0.37017822
-0.33508301
-0.29205322
-0.24414063
-0.19256592
-0.13671875
-0.07598877
-0.01220703
 0.05279541
 0.11718750
 0.18005371
 0.24108887
 0.29968262
 0.35430908
 0.40283203
 0.44372559
 0.47515869
 0.49591064
 0.50659180
 0.50628662
 0.49499512
 0.47180176
 0.43640137
 0.39031982
 0.33477783
 0.27008057
 0.19653320
 0.11566162
 0.03021240
-0.05615234
-0.14160156
-0.22552490
-0.30578613
-0.37811279
-0.43762207
-0.48065186
-0.50811768
-0.52062988
-0.51818848
-0.49804688
-0.45837402
-0.40008545
-0.32745361
-0.24414063
-0.15289307
-0.05615234
 0.04455566
 0.14617920
 0.24597168
 0.34118652
 0.42968750
 0.50781250
 0.57220459
 0.62103271
 0.65185547
 0.66375732
 0.65490723
 0.62530518
 0.57525635
 0.50842285
 0.42755127
 0.33599854
 0.23559570
 0.12847900
 0.01617432
-0.09979248
-0.21606445
-0.32745361
-0.42877197
-0.51513672
-0.58410645
-0.63598633
-0.67077637
-0.68786621
-0.68664551
-0.66741943
-0.63110352
-0.57983398
-0.51483154
-0.43670654
-0.34759521
-0.24932861
-0.14617920
-0.04211426
 0.05920410
 0.15625000
 0.24658203
 0.32867432
 0.39978027
 0.45806885
 0.50170898
 0.52886963
 0.53802490
 0.52734375
 0.49774170
 0.45166016
 0.39245605
 0.32257080
 0.24353027
 0.15686035
 0.06591797
-0.02471924
-0.11230469
-0.19500732
-0.27130127
-0.33874512
-0.39215088
-0.42877197
-0.44799805
-0.45043945
-0.43762207
-0.40832520
-0.36163330
-0.30029297
-0.22857666
-0.15106201
-0.07019043
 0.01434326
 0.10070801
 0.18585205
 0.26519775
 0.33569336
 0.39520264
 0.44158936
 0.47271729
 0.48614502
 0.48034668
 0.45684814
 0.41809082
 0.36529541
 0.30029297
 0.22369385
 0.13793945
 0.04547119
-0.05187988
-0.15228271
-0.25268555
-0.34942627
-0.43762207
-0.51330566
-0.57525635
-0.62347412
-0.65826416
-0.67779541
-0.68054199
-0.66558838
-0.63446045
-0.58868408
-0.52917480
-0.45593262
-0.37078857
-0.27709961
-0.17883301
-0.07965088
 0.01831055
 0.11230469
 0.20050049
 0.28045654
 0.35125732
 0.41229248
 0.46203613
 0.49865723
 0.52124023
 0.52947998
 0.52398682
 0.50537109
 0.47454834
 0.43334961
 0.38421631
 0.32989502
 0.27221680
 0.21148682
 0.14801025
 0.08331299
 0.01953125
-0.04028320
-0.09368896
-0.13977051
-0.17639160
-0.20294189
-0.21820068
-0.22308350
-0.21820068
-0.20446777
-0.18218994
-0.15228271
-0.11535645
-0.07263184
-0.02593994
 0.02227783
 0.07019043
 0.11505127
 0.15625000
 0.19256592
 0.22338867
 0.24810791
 0.26580811
 0.27648926
 0.28045654
 0.27801514
 0.27038574
 0.25695801
 0.23834229
 0.21423340
 0.18463135
 0.14984131
 0.11108398
 0.06927490
 0.02624512
-0.01617432
-0.05706787
-0.09613037
-0.13275146
-0.16601563
-0.19500732
-0.21820068
-0.23559570
-0.24719238
-0.25390625
-0.25573730
-0.25360107
-0.24810791
-0.23956299
-0.22888184
-0.21697998
-0.20507813
-0.19409180
-0.18493652
-0.17791748
-0.17303467
-0.17150879
-0.17425537
-0.18188477
-0.19409180
-0.20996094
-0.22918701
-0.25207520
-0.27923584
-0.30914307
-0.33905029
-0.36499023
-0.38482666
-0.39825439
-0.40588379
-0.40679932
-0.39978027
-0.38238525
-0.35369873
-0.31463623
-0.26794434
-0.21514893
-0.15777588
-0.09552002
-0.02990723
 0.03784180
 0.10467529
 0.16876221
 0.22918701
 0.28533936
 0.33691406
 0.38269043
 0.42175293
 0.45227051
 0.47363281
 0.48522949
 0.48767090
 0.48217773
 0.46936035
 0.44952393
 0.42297363
 0.39062500
 0.35430908
 0.31646729
 0.27801514
 0.23925781
 0.20111084
 0.16418457
 0.13031006
 0.10162354
 0.07843018
 0.06103516
 0.04882813
 0.04150391
 0.03906250
 0.04058838
 0.04608154
 0.05401611
 0.06317139
 0.07232666
 0.07965088
 0.08422852
 0.08514404
 0.08178711
 0.07354736
 0.06042480
 0.04180908
 0.01800537
-0.01220703
-0.04760742
-0.08666992
-0.12664795
-0.16723633
-0.20935059
-0.25512695
-0.30303955
-0.34942627
-0.39031982
-0.42266846
-0.44616699
-0.46203613
-0.46966553
-0.46875000
-0.45867920
-0.43853760
-0.40802002
-0.36682129
-0.31646729
-0.25970459
-0.19927979
-0.13702393
-0.07263184
-0.00610352
 0.06072998
 0.12573242
 0.18585205
 0.24078369
 0.29052734
 0.33538818
 0.37414551
 0.40527344
 0.42816162
 0.44281006
 0.45013428
 0.45013428
 0.44342041
 0.43182373
 0.41687012
 0.39978027
 0.38055420
 0.35980225
 0.33843994
 0.31860352
 0.30212402
 0.28961182
 0.28015137
 0.27252197
 0.26580811
 0.25939941
 0.25482178
 0.25115967
 0.24780273
 0.24291992
 0.23559570
 0.22491455
 0.20965576
 0.19012451
 0.16662598
 0.13977051
 0.10986328
 0.07629395
 0.03967285
 0.00030518
-0.04058838
-0.08117676
-0.12115479
-0.15930176
-0.19439697
-0.22430420
-0.24932861
-0.27038574
-0.28961182
-0.30700684
-0.31890869
-0.32196045
-0.31433105
-0.29998779
-0.28381348
-0.26885986
-0.25482178
-0.23986816
-0.22399902
-0.20965576
-0.19836426
-0.19104004
-0.18676758
-0.18524170
-0.18829346
-0.19653320
-0.20874023
-0.22369385
-0.23956299
-0.25817871
-0.28045654
-0.30517578
-0.32867432
-0.34698486
-0.35858154
-0.36529541
-0.36773682
-0.36437988
-0.35247803
-0.33081055
-0.30151367
-0.26855469
-0.23345947
-0.19470215
-0.14953613
-0.09765625
-0.04089355
 0.01800537
 0.07629395
 0.13305664
 0.18737793
 0.23834229
 0.28472900
 0.32531738
 0.35919189
 0.38482666
 0.40161133
 0.40924072
 0.40771484
 0.39703369
 0.37719727
 0.34912109
 0.31433105
 0.27526855
 0.23254395
 0.18737793
 0.14038086
 0.09277344
 0.04730225
 0.00579834
-0.03021240
-0.05950928
-0.08026123
-0.09185791
-0.09277344
-0.08361816
-0.06530762
-0.03814697
-0.00183105
 0.04333496
 0.09582520
 0.15289307
 0.21148682
 0.27069092
 0.32958984
 0.38757324
 0.44311523
 0.49255371
 0.53375244
 0.56396484
 0.58166504
 0.58685303
 0.57830811
 0.55572510
 0.51940918
 0.46936035
 0.40527344
 0.32836914
 0.23895264
 0.13885498
 0.02929688
-0.08911133
-0.21514893
-0.34637451
-0.47821045
-0.60577393
-0.72570801
-0.83587646
-0.93444824
-1.01928711
-1.08734131
-1.13616943
-1.16424561
-1.17156982
-1.15722656
-1.12152100
-1.06445313
-0.98846436
-0.89599609
-0.78948975
-0.67077637
-0.54199219
-0.40618896
-0.26794434
-0.13122559
-0.00030518
 0.12268066
 0.23590088
 0.33782959
 0.42633057
 0.50018311
 0.55755615
 0.59753418
 0.61920166
 0.62377930
 0.61248779
 0.58715820
 0.54962158
 0.50170898
 0.44586182
 0.38513184
 0.32379150
 0.26428223
 0.20904541
 0.15869141
 0.11474609
 0.07873535
 0.05279541
 0.03814697
 0.03448486
 0.04241943
 0.06164551
 0.09155273
 0.13031006
 0.17517090
 0.22430420
 0.27648926
 0.33172607
 0.38818359
 0.44250488
 0.49041748
 0.52886963
 0.55694580
 0.57403564
 0.57922363
 0.57067871
 0.54687500
 0.50750732
 0.45440674
 0.38909912
 0.31341553
 0.22796631
 0.13458252
 0.03540039
-0.06866455
-0.17700195
-0.28747559
-0.39703369
-0.50109863
-0.59570313
-0.67962646
-0.75256348
-0.81420898
-0.86334229
-0.89782715
-0.91644287
-0.91888428
-0.90576172
-0.87799072
-0.83679199
-0.78247070
-0.71624756
-0.63873291
-0.55023193
-0.45288086
-0.34881592
-0.24139404
-0.13305664
-0.02563477
 0.07995605
 0.18280029
 0.28167725
 0.37567139
 0.46264648
 0.54138184
 0.60943604
 0.66497803
 0.70648193
 0.73364258
 0.74676514
 0.74523926
 0.72784424
 0.69427490
 0.64453125
 0.58044434
 0.50354004
 0.41564941
 0.31829834
 0.21301270
 0.10223389
-0.01281738
-0.13031006
-0.24780273
-0.36224365
-0.46936035
-0.56457520
-0.64544678
-0.71014404
-0.75775146
-0.78704834
-0.79620361
-0.78430176
-0.75164795
-0.69946289
-0.62744141
-0.53558350
-0.42572021
-0.30120850
-0.16754150
-0.02838135
 0.11291504
 0.25573730
 0.39733887
 0.53405762
 0.66040039
 0.77178955
 0.86456299
 0.93627930
 0.98602295
 1.01348877
 1.01776123
 0.99914551
 0.95733643
 0.89294434
 0.80780029
 0.70465088
 0.58654785
 0.45806885
 0.32379150
 0.18707275
 0.05035400
-0.08544922
-0.21789551
-0.34240723
-0.45318604
-0.54595947
-0.61920166
-0.67291260
-0.70800781
-0.72357178
-0.71899414
-0.69549561
-0.65551758
-0.60211182
-0.53771973
-0.46325684
-0.38116455
-0.29510498
-0.20965576
-0.12817383
-0.05310059
 0.01434326
 0.07324219
 0.12176514
 0.15747070
 0.17974854
 0.18768311
 0.18249512
 0.16418457
 0.13336182
 0.09063721
 0.03906250
-0.01831055
-0.07751465
-0.13641357
-0.19439697
-0.25085449
-0.30334473
-0.34637451
-0.37597656
-0.38940430
-0.38635254
-0.36773682
-0.33355713
-0.28442383
-0.22247314
-0.14984131
-0.06988525
 0.01647949
 0.10803223
 0.20294189
 0.29724121
 0.38757324
 0.47027588
 0.54412842
 0.60699463
 0.65582275
 0.68817139
 0.70343018
 0.70251465
 0.68695068
 0.65673828
 0.61035156
 0.54870605
 0.47515869
 0.39428711
 0.30853271
 0.21942139
 0.12695313
 0.03448486
-0.05340576
-0.13336182
-0.20477295
-0.26763916
-0.32073975
-0.36102295
-0.38665771
-0.39794922
-0.39703369
-0.38452148
-0.36010742
-0.32470703
-0.28167725
-0.23559570
-0.19042969
-0.14617920
-0.10223389
-0.05889893
-0.01861572
 0.01647949
 0.04516602
 0.06744385
 0.08331299
 0.09185791
 0.09246826
 0.08544922
 0.07232666
 0.05462646
 0.03265381
 0.00793457
-0.01770020
-0.04241943
-0.06500244
-0.08514404
-0.10253906
-0.11718750
-0.12786865
-0.13427734
-0.13671875
-0.13549805
-0.13153076
-0.12573242
-0.11932373
-0.11413574
-0.11047363
-0.10986328
-0.11199951
-0.11749268
-0.12664795
-0.13977051
-0.15563965
-0.17395020
-0.19317627
-0.21270752
-0.23101807
-0.24719238
-0.26000977
-0.26885986
-0.27221680
-0.26794434
-0.25512695
-0.23223877
-0.19958496
-0.15686035
-0.10528564
-0.04547119
 0.02044678
 0.09124756
 0.16479492
 0.23956299
 0.31280518
 0.38208008
 0.44372559
 0.49499512
 0.53314209
 0.55541992
 0.55999756
 0.54626465
 0.51422119
 0.46630859
 0.40466309
 0.33050537
 0.24444580
 0.14862061
 0.04516602
-0.06286621
-0.17181396
-0.27770996
-0.37597656
-0.46173096
-0.53100586
-0.58166504
-0.61309814
-0.62500000
-0.61614990
-0.58532715
-0.53253174
-0.45928955
-0.36895752
-0.26489258
-0.15014648
-0.02868652
 0.09552002
 0.21789551
 0.33447266
 0.44097900
 0.53375244
 0.60913086
 0.66436768
 0.69702148
 0.70739746
 0.69519043
 0.66009521
 0.60333252
 0.52673340
 0.43487549
 0.33233643
 0.22308350
 0.10925293
-0.00793457
-0.12603760
-0.24230957
-0.35156250
-0.44982910
-0.53405762
-0.60241699
-0.65521240
-0.69213867
-0.71289063
-0.71624756
-0.70220947
-0.67260742
-0.63140869
-0.58166504
-0.52429199
-0.45928955
-0.38635254
-0.30761719
-0.22644043
-0.14678955
-0.06958008
 0.00488281
 0.07598877
 0.14221191
 0.20233154
 0.25634766
 0.30517578
 0.34881592
 0.38757324
 0.41992188
 0.44586182
 0.46569824
 0.48004150
 0.48797607
 0.48919678
 0.48339844
 0.47180176
 0.45562744
 0.43548584
 0.41229248
 0.38543701
 0.35614014
 0.32531738
 0.29418945
 0.26306152
 0.23193359
 0.20080566
 0.17120361
 0.14404297
 0.11993408
 0.09918213
 0.08178711
 0.06805420
 0.05828857
 0.05310059
 0.05218506
 0.05584717
 0.06378174
 0.07751465
 0.09582520
 0.11810303
 0.14129639
 0.16357422
 0.18432617
 0.20172119
 0.21453857
 0.22094727
 0.21942139
 0.20935059
 0.18981934
 0.15930176
 0.11688232
 0.06317139
 0.00122070
-0.06744385
-0.14221191
-0.22430420
-0.31219482
-0.40100098
-0.48492432
-0.56030273
-0.62683105
-0.68481445
-0.73364258
-0.77026367
-0.79101563
-0.79498291
-0.78216553
-0.75286865
-0.70739746
-0.64575195
-0.56945801
-0.48095703
-0.38269043
-0.27648926
-0.16479492
-0.05157471
 0.05981445
 0.16571045
 0.26428223
 0.35339355
 0.43060303
 0.49255371
 0.53741455
 0.56457520
 0.57312012
 0.56335449
 0.53558350
 0.49224854
 0.43609619
 0.36926270
 0.29296875
 0.20782471
 0.11535645
 0.01922607
-0.07720947
-0.17150879
-0.26184082
-0.34606934
-0.42053223
-0.48217773
-0.52886963
-0.55999756
-0.57617188
-0.57708740
-0.56182861
-0.53039551
-0.48309326
-0.42114258
-0.34576416
-0.25939941
-0.16601563
-0.06866455
 0.02899170
 0.12634277
 0.22216797
 0.31494141
 0.40252686
 0.48248291
 0.55328369
 0.61309814
 0.65917969
 0.68969727
 0.70465088
 0.70465088
 0.69091797
 0.66314697
 0.62103271
 0.56396484
 0.49468994
 0.41625977
 0.33020020
 0.23803711
 0.14099121
 0.04089355
-0.05981445
-0.15869141
-0.25421143
-0.34332275
-0.42236328
-0.48889160
-0.54168701
-0.58197021
-0.61035156
-0.62561035
-0.62591553
-0.61157227
-0.58410645
-0.54565430
-0.49682617
-0.43731689
-0.36834717
-0.29235840
-0.21392822
-0.13458252
-0.05523682
 0.02380371
 0.09979248
 0.17059326
 0.23376465
 0.28930664
 0.33630371
 0.37384033
 0.39916992
 0.41168213
 0.41229248
 0.40283203
 0.38391113
 0.35614014
 0.31951904
 0.27496338
 0.22338867
 0.16540527
 0.10131836
 0.03326416
-0.03479004
-0.10009766
-0.16113281
-0.22003174
-0.27648926
-0.32867432
-0.37200928
-0.40283203
-0.42144775
-0.42968750
-0.42816162
-0.41503906
-0.38757324
-0.34606934
-0.29418945
-0.23712158
-0.17730713
-0.11352539
-0.04547119
 0.02624512
 0.09887695
 0.16876221
 0.23376465
 0.29296875
 0.34637451
 0.39215088
 0.42968750
 0.45715332
 0.47454834
 0.48187256
 0.47882080
 0.46508789
 0.44097900
 0.40802002
 0.36743164
 0.32104492
 0.26916504
 0.21148682
 0.14923096
 0.08361816
 0.01861572
-0.04302979
-0.09948730
-0.15014648
-0.19409180
-0.23101807
-0.25909424
-0.27770996
-0.28717041
-0.28747559
-0.27862549
-0.26062012
-0.23376465
-0.19775391
-0.15411377
-0.10345459
-0.04699707
 0.01312256
 0.07507324
 0.13732910
 0.19836426
 0.25604248
 0.30883789
 0.35461426
 0.39123535
 0.41717529
 0.42938232
 0.42694092
 0.40985107
 0.37963867
 0.33782959
 0.28442383
 0.21942139
 0.14312744
 0.05828857
-0.03234863
-0.12634277
-0.22216797
-0.31799316
-0.40985107
-0.49316406
-0.56396484
-0.62103271
-0.66497803
-0.69488525
-0.70953369
-0.70770264
-0.68939209
-0.65582275
-0.60821533
-0.54656982
-0.47088623
-0.38299561
-0.28778076
-0.18981934
-0.09277344
 0.00183105
 0.09277344
 0.17822266
 0.25482178
 0.31951904
 0.37078857
 0.40771484
 0.42999268
 0.43548584
 0.42358398
 0.39581299
 0.35522461
 0.30426025
 0.24475098
 0.17639160
 0.10131836
 0.02349854
-0.05310059
-0.12573242
-0.19531250
-0.26153564
-0.32073975
-0.36804199
-0.39978027
-0.41595459
-0.41839600
-0.40802002
-0.38360596
-0.34484863
-0.29357910
-0.23345947
-0.16723633
-0.09521484
-0.01831055
 0.06195068
 0.14221191
 0.22003174
 0.29449463
 0.36560059
 0.43090820
 0.48858643
 0.53649902
 0.57434082
 0.60394287
 0.62622070
 0.64025879
 0.64544678
 0.64147949
 0.62866211
 0.60791016
 0.58074951
 0.54870605
 0.51300049
 0.47485352
 0.43395996
 0.39031982
 0.34393311
 0.29602051
 0.24719238
 0.19805908
 0.14709473
 0.09307861
 0.03692627
-0.02014160
-0.07598877
-0.13092041
-0.18676758
-0.24444580
-0.30395508
-0.36254883
-0.41687012
-0.46508789
-0.50659180
-0.54107666
-0.56884766
-0.58959961
-0.60272217
-0.60699463
-0.60180664
-0.58593750
-0.56060791
-0.52673340
-0.48492432
-0.43518066
-0.37719727
-0.31280518
-0.24536133
-0.17791748
-0.11322021
-0.05126953
 0.00671387
 0.05889893
 0.10314941
 0.13916016
 0.16632080
 0.18463135
 0.19287109
 0.18951416
 0.17517090
 0.15197754
 0.12145996
 0.08514404
 0.04425049
