# Supplementary material for: Dataset for time-lapse ultrasonic tomography of a granite slab under uniaxial compression test
Source: Data Brief. 2018 Aug 30;20:614–6. doi: 10.1016/j.dib.2018.08.151 (PMC6128094; doi:10.1016/j.dib.2018.08.151)
Supplement: Supplementary file 2 — Supplementary material [file mmc2.zip › data/Ultrasonic_Tomo_data/Stage_1_0kn/Force_0kn_12_26_33338135.txt]

SOURCE FILE NAME: D:\ct_20141122\ct201411221m100v0kn_sh_24_26_a.TDA
DATE: Saturday, November 22, 2014
TIME: 11:31:53
SAMPLE INTERVAL (Seconds):   0.0000001000
SIGNAL UNITS: volts
TIME UNITS: Seconds
DATA TYPE: WAVEFORM
NUMBER OF DATA POINTS PER WAVEFORM: 1024
CHANNEL NUMBER: 12
HIT NUMBER: 3
TIME OF TEST:  33.3381355000

-0.00335693
-0.00305176
-0.00274658
-0.00244141
-0.00091553
 0.00122070
 0.00244141
 0.00244141
 0.00152588
 0.00030518
 0.00000000
 0.00030518
 0.00122070
 0.00183105
 0.00183105
 0.00152588
 0.00091553
 0.00061035
 0.00091553
 0.00122070
 0.00122070
 0.00061035
-0.00030518
-0.00122070
-0.00122070
 0.00061035
 0.00335693
 0.00579834
 0.00640869
 0.00518799
 0.00274658
 0.00061035
-0.00061035
-0.00061035
 0.00000000
 0.00000000
-0.00091553
-0.00213623
-0.00305176
-0.00274658
-0.00152588
-0.00030518
 0.00061035
 0.00091553
 0.00061035
 0.00091553
 0.00183105
 0.00305176
 0.00396729
 0.00335693
 0.00152588
-0.00091553
-0.00244141
-0.00244141
-0.00091553
 0.00152588
 0.00305176
 0.00335693
 0.00244141
 0.00122070
 0.00030518
 0.00030518
 0.00091553
 0.00152588
 0.00152588
 0.00091553
 0.00000000
-0.00061035
-0.00030518
 0.00030518
 0.00061035
 0.00030518
-0.00061035
-0.00122070
-0.00061035
 0.00122070
 0.00274658
 0.00366211
 0.00305176
 0.00152588
-0.00061035
-0.00183105
-0.00213623
-0.00091553
 0.00030518
 0.00122070
 0.00061035
-0.00061035
-0.00152588
-0.00183105
-0.00091553
 0.00000000
 0.00061035
 0.00061035
 0.00030518
 0.00061035
 0.00183105
 0.00305176
 0.00335693
 0.00213623
-0.00030518
-0.00305176
-0.00457764
-0.00457764
-0.00305176
-0.00122070
-0.00030518
-0.00030518
-0.00152588
-0.00244141
-0.00274658
-0.00183105
-0.00030518
 0.00091553
 0.00122070
 0.00061035
-0.00030518
-0.00091553
-0.00091553
-0.00091553
-0.00091553
-0.00152588
-0.00244141
-0.00274658
-0.00152588
 0.00061035
 0.00274658
 0.00396729
 0.00335693
 0.00091553
-0.00152588
-0.00335693
-0.00335693
-0.00244141
-0.00091553
-0.00030518
-0.00061035
-0.00122070
-0.00213623
-0.00183105
-0.00122070
 0.00000000
 0.00030518
 0.00030518
 0.00030518
 0.00030518
 0.00061035
 0.00061035
 0.00000000
-0.00122070
-0.00335693
-0.00488281
-0.00518799
-0.00427246
-0.00213623
-0.00030518
 0.00061035
 0.00061035
 0.00000000
-0.00061035
-0.00030518
 0.00091553
 0.00244141
 0.00305176
 0.00305176
 0.00213623
 0.00091553
 0.00000000
 0.00000000
 0.00000000
 0.00000000
-0.00061035
-0.00183105
-0.00244141
-0.00183105
-0.00030518
 0.00183105
 0.00335693
 0.00335693
 0.00213623
 0.00030518
-0.00091553
-0.00091553
 0.00030518
 0.00122070
 0.00183105
 0.00122070
-0.00030518
-0.00122070
-0.00152588
-0.00091553
-0.00030518
 0.00030518
 0.00061035
 0.00122070
 0.00152588
 0.00152588
 0.00122070
 0.00030518
-0.00122070
-0.00305176
-0.00396729
-0.00366211
-0.00244141
-0.00030518
 0.00183105
 0.00274658
 0.00274658
 0.00213623
 0.00152588
 0.00183105
 0.00274658
 0.00396729
 0.00427246
 0.00305176
 0.00152588
 0.00000000
-0.00061035
-0.00061035
-0.00061035
-0.00091553
-0.00183105
-0.00244141
-0.00244141
-0.00091553
 0.00122070
 0.00335693
 0.00457764
 0.00396729
 0.00213623
 0.00000000
-0.00091553
-0.00061035
 0.00061035
 0.00183105
 0.00213623
 0.00091553
-0.00061035
-0.00213623
-0.00274658
-0.00213623
-0.00091553
 0.00030518
 0.00122070
 0.00152588
 0.00152588
 0.00183105
 0.00152588
 0.00091553
 0.00000000
-0.00122070
-0.00183105
-0.00152588
-0.00061035
 0.00030518
 0.00091553
 0.00091553
 0.00030518
-0.00030518
-0.00030518
 0.00030518
 0.00152588
 0.00274658
 0.00274658
 0.00183105
 0.00000000
-0.00152588
-0.00213623
-0.00213623
-0.00183105
-0.00183105
-0.00244141
-0.00274658
-0.00213623
-0.00061035
 0.00183105
 0.00396729
 0.00488281
 0.00457764
 0.00305176
 0.00122070
 0.00000000
-0.00030518
-0.00030518
-0.00030518
-0.00061035
-0.00152588
-0.00274658
-0.00335693
-0.00305176
-0.00183105
-0.00030518
 0.00091553
 0.00152588
 0.00152588
 0.00152588
 0.00152588
 0.00122070
 0.00030518
-0.00122070
-0.00244141
-0.00274658
-0.00213623
-0.00061035
 0.00061035
 0.00091553
 0.00030518
-0.00030518
-0.00122070
-0.00122070
-0.00091553
 0.00000000
 0.00091553
 0.00122070
 0.00061035
-0.00030518
-0.00091553
-0.00091553
-0.00091553
-0.00061035
-0.00091553
-0.00122070
-0.00152588
-0.00122070
-0.00030518
 0.00091553
 0.00244141
 0.00335693
 0.00335693
 0.00213623
 0.00091553
 0.00000000
-0.00030518
-0.00030518
-0.00030518
-0.00122070
-0.00244141
-0.00366211
-0.00396729
-0.00335693
-0.00213623
-0.00030518
 0.00091553
 0.00183105
 0.00244141
 0.00244141
 0.00274658
 0.00244141
 0.00183105
 0.00030518
-0.00122070
-0.00244141
-0.00335693
-0.00305176
-0.00244141
-0.00183105
-0.00152588
-0.00152588
-0.00152588
-0.00122070
-0.00030518
 0.00091553
 0.00183105
 0.00244141
 0.00183105
 0.00091553
 0.00000000
-0.00061035
-0.00061035
-0.00030518
 0.00000000
 0.00000000
 0.00000000
 0.00061035
 0.00183105
 0.00305176
 0.00427246
 0.00427246
 0.00335693
 0.00152588
 0.00030518
-0.00061035
-0.00061035
 0.00000000
 0.00000000
-0.00061035
-0.00152588
-0.00244141
-0.00244141
-0.00183105
-0.00030518
 0.00091553
 0.00152588
 0.00152588
 0.00152588
 0.00091553
 0.00061035
 0.00030518
 0.00000000
-0.00061035
-0.00122070
-0.00152588
-0.00152588
-0.00152588
-0.00122070
-0.00152588
-0.00152588
-0.00152588
-0.00091553
 0.00030518
 0.00183105
 0.00335693
 0.00427246
 0.00427246
 0.00335693
 0.00183105
 0.00061035
 0.00000000
-0.00030518
-0.00061035
-0.00152588
-0.00213623
-0.00244141
-0.00213623
-0.00091553
 0.00030518
 0.00091553
 0.00122070
 0.00091553
 0.00061035
 0.00000000
-0.00030518
 0.00000000
 0.00000000
-0.00030518
-0.00122070
-0.00244141
-0.00305176
-0.00244141
-0.00091553
 0.00061035
 0.00183105
 0.00244141
 0.00213623
 0.00213623
 0.00213623
 0.00213623
 0.00122070
 0.00000000
-0.00152588
-0.00244141
-0.00274658
-0.00244141
-0.00152588
-0.00091553
-0.00061035
-0.00091553
-0.00091553
-0.00061035
 0.00000000
 0.00122070
 0.00183105
 0.00213623
 0.00152588
 0.00030518
-0.00030518
-0.00061035
-0.00061035
-0.00061035
-0.00091553
-0.00183105
-0.00274658
-0.00335693
-0.00305176
-0.00183105
-0.00030518
 0.00122070
 0.00183105
 0.00152588
 0.00122070
 0.00091553
 0.00152588
 0.00183105
 0.00213623
 0.00152588
 0.00061035
-0.00061035
-0.00122070
-0.00152588
-0.00122070
-0.00091553
-0.00030518
 0.00000000
 0.00000000
 0.00030518
 0.00061035
 0.00091553
 0.00061035
-0.00030518
-0.00122070
-0.00213623
-0.00213623
-0.00152588
-0.00091553
-0.00091553
-0.00122070
-0.00152588
-0.00091553
 0.00030518
 0.00152588
 0.00244141
 0.00244141
 0.00213623
 0.00152588
 0.00091553
 0.00030518
 0.00000000
-0.00030518
-0.00091553
-0.00152588
-0.00213623
-0.00244141
-0.00152588
 0.00000000
 0.00152588
 0.00244141
 0.00274658
 0.00213623
 0.00152588
 0.00122070
 0.00152588
 0.00152588
 0.00122070
 0.00030518
-0.00030518
-0.00091553
-0.00122070
-0.00091553
-0.00061035
-0.00061035
-0.00030518
-0.00061035
-0.00061035
-0.00030518
 0.00000000
 0.00030518
 0.00061035
 0.00061035
 0.00000000
-0.00030518
-0.00030518
 0.00030518
 0.00091553
 0.00152588
 0.00152588
 0.00091553
 0.00000000
-0.00091553
-0.00061035
 0.00030518
 0.00183105
 0.00274658
 0.00244141
 0.00183105
 0.00091553
 0.00061035
 0.00091553
 0.00091553
 0.00061035
-0.00061035
-0.00152588
-0.00152588
-0.00091553
 0.00061035
 0.00213623
 0.00305176
 0.00305176
 0.00274658
 0.00183105
 0.00122070
 0.00091553
 0.00091553
 0.00061035
 0.00000000
-0.00122070
-0.00274658
-0.00366211
-0.00396729
-0.00366211
-0.00274658
-0.00152588
-0.00030518
 0.00061035
 0.00122070
 0.00213623
 0.00305176
 0.00335693
 0.00335693
 0.00244141
 0.00091553
 0.00000000
 0.00000000
 0.00061035
 0.00152588
 0.00152588
 0.00091553
 0.00000000
-0.00030518
 0.00030518
 0.00122070
 0.00213623
 0.00183105
 0.00091553
 0.00000000
-0.00030518
 0.00000000
 0.00061035
 0.00091553
 0.00061035
 0.00000000
-0.00091553
-0.00183105
-0.00183105
-0.00030518
 0.00183105
 0.00305176
 0.00244141
 0.00091553
-0.00030518
-0.00030518
 0.00030518
 0.00061035
 0.00061035
 0.00030518
 0.00030518
-0.00061035
-0.00213623
-0.00274658
-0.00152588
 0.00030518
 0.00091553
 0.00000000
-0.00305176
-0.01525879
-0.05157471
-0.12786865
-0.24108887
-0.36071777
-0.44067383
-0.45166016
-0.40374756
-0.34484863
-0.32165527
-0.33966064
-0.35186768
-0.29144287
-0.13031006
 0.08697510
 0.26000977
 0.30426025
 0.21942139
 0.09613037
 0.04943848
 0.12451172
 0.25970459
 0.34057617
 0.30029297
 0.17578125
 0.07324219
 0.07415771
 0.16937256
 0.27404785
 0.30303955
 0.23742676
 0.13214111
 0.06622314
 0.08270264
 0.15991211
 0.23376465
 0.24505615
 0.18402100
 0.09704590
 0.05004883
 0.07568359
 0.14801025
 0.20324707
 0.19439697
 0.12969971
 0.06134033
 0.04089355
 0.07568359
 0.12969971
 0.15625000
 0.13427734
 0.08056641
 0.03265381
 0.02014160
 0.04455566
 0.08087158
 0.09552002
 0.07293701
 0.02624512
-0.01159668
-0.01556396
 0.01190186
 0.04150391
 0.04425049
 0.01495361
-0.02471924
-0.04577637
-0.03631592
-0.00976563
 0.00915527
 0.00427246
-0.01953125
-0.04394531
-0.05187988
-0.03997803
-0.01983643
-0.00762939
-0.01281738
-0.03082275
-0.04730225
-0.05035400
-0.03845215
-0.02197266
-0.01464844
-0.02288818
-0.04058838
-0.05462646
-0.05615234
-0.04577637
-0.03417969
-0.03265381
-0.04364014
-0.06042480
-0.07110596
-0.06988525
-0.05981445
-0.05126953
-0.05157471
-0.06103516
-0.07141113
-0.07476807
-0.06835938
-0.05859375
-0.05340576
-0.05645752
-0.06500244
-0.07171631
-0.07049561
-0.06286621
-0.05401611
-0.05004883
-0.05249023
-0.05889893
-0.06317139
-0.06256104
-0.05706787
-0.05096436
-0.04852295
-0.05126953
-0.05645752
-0.06042480
-0.06042480
-0.05706787
-0.05340576
-0.05279541
-0.05554199
-0.05981445
-0.06195068
-0.06011963
-0.05554199
-0.05096436
-0.04913330
-0.05065918
-0.05371094
-0.05493164
-0.05340576
-0.04943848
-0.04577637
-0.04394531
-0.04455566
-0.04547119
-0.04547119
-0.04425049
-0.04241943
-0.04119873
-0.04089355
-0.04119873
-0.04089355
-0.03906250
-0.03631592
-0.03356934
-0.03204346
-0.03173828
-0.03234863
-0.03295898
-0.03234863
-0.03051758
-0.02807617
-0.02593994
-0.02471924
-0.02471924
-0.02532959
-0.02563477
-0.02532959
-0.02410889
-0.02166748
-0.01922607
-0.01739502
-0.01617432
-0.01525879
-0.01403809
-0.01251221
-0.01129150
-0.01068115
-0.01037598
-0.01037598
-0.00946045
-0.00732422
-0.00457764
-0.00183105
 0.00030518
 0.00122070
 0.00122070
 0.00122070
 0.00122070
 0.00183105
 0.00335693
 0.00457764
 0.00518799
 0.00518799
 0.00427246
 0.00305176
 0.00213623
 0.00244141
 0.00335693
 0.00549316
 0.00732422
 0.00885010
 0.01007080
 0.01159668
 0.01312256
 0.01464844
 0.01556396
 0.01556396
 0.01525879
 0.01495361
 0.01586914
 0.01770020
 0.01983643
 0.02105713
 0.02136230
 0.02044678
 0.01892090
 0.01770020
 0.01770020
 0.01892090
 0.02044678
 0.02166748
 0.02197266
 0.02136230
 0.02075195
 0.02075195
 0.02166748
 0.02258301
 0.02288818
 0.02258301
 0.02197266
 0.02197266
 0.02258301
 0.02441406
 0.02593994
 0.02685547
 0.02624512
 0.02502441
 0.02410889
 0.02410889
 0.02563477
 0.02777100
 0.02899170
 0.02868652
 0.02685547
 0.02471924
 0.02319336
 0.02349854
 0.02471924
 0.02655029
 0.02746582
 0.02807617
 0.02807617
 0.02868652
 0.02990723
 0.03051758
 0.03051758
 0.02929688
 0.02746582
 0.02624512
 0.02593994
 0.02685547
 0.02777100
 0.02838135
 0.02746582
 0.02563477
 0.02380371
 0.02319336
 0.02410889
 0.02593994
 0.02777100
 0.02868652
 0.02868652
 0.02838135
 0.02807617
 0.02807617
 0.02807617
 0.02777100
 0.02685547
 0.02624512
 0.02624512
 0.02685547
 0.02838135
 0.02990723
 0.03082275
 0.03051758
 0.02929688
 0.02716064
 0.02532959
 0.02471924
 0.02502441
 0.02593994
 0.02655029
 0.02655029
 0.02502441
 0.02349854
 0.02227783
 0.02197266
 0.02258301
 0.02349854
 0.02410889
 0.02410889
 0.02380371
 0.02349854
 0.02319336
 0.02288818
 0.02227783
 0.02136230
 0.01983643
 0.01861572
 0.01800537
 0.01861572
 0.01922607
 0.01892090
 0.01800537
 0.01586914
 0.01403809
 0.01312256
 0.01342773
 0.01464844
 0.01617432
 0.01708984
 0.01708984
 0.01647949
 0.01556396
 0.01464844
 0.01434326
 0.01373291
 0.01251221
 0.01068115
 0.00915527
 0.00823975
 0.00854492
 0.00946045
 0.00976563
 0.00885010
 0.00701904
 0.00488281
 0.00366211
 0.00396729
 0.00549316
 0.00732422
 0.00793457
 0.00701904
 0.00518799
 0.00305176
 0.00183105
 0.00183105
 0.00274658
 0.00427246
 0.00549316
 0.00610352
 0.00579834
 0.00518799
 0.00427246
 0.00305176
 0.00183105
 0.00061035
-0.00030518
-0.00061035
 0.00000000
 0.00061035
 0.00122070
 0.00091553
-0.00030518
-0.00152588
-0.00305176
-0.00335693
-0.00244141
-0.00122070
 0.00000000
 0.00030518
-0.00061035
-0.00183105
-0.00274658
-0.00335693
-0.00335693
-0.00366211
-0.00396729
-0.00488281
-0.00549316
-0.00549316
-0.00518799
-0.00488281
-0.00518799
-0.00610352
-0.00762939
-0.00885010
-0.00885010
-0.00793457
-0.00610352
-0.00457764
-0.00457764
-0.00579834
-0.00762939
-0.00946045
-0.01037598
-0.01037598
-0.01007080
-0.01007080
-0.01037598
-0.01098633
-0.01190186
-0.01220703
-0.01251221
-0.01281738
-0.01342773
-0.01464844
-0.01556396
-0.01556396
-0.01464844
-0.01312256
-0.01220703
-0.01220703
-0.01373291
-0.01556396
-0.01678467
-0.01617432
-0.01434326
-0.01251221
-0.01159668
-0.01159668
-0.01251221
-0.01342773
-0.01403809
-0.01403809
-0.01464844
-0.01525879
-0.01678467
-0.01800537
-0.01831055
-0.01770020
-0.01617432
-0.01464844
-0.01403809
-0.01403809
-0.01525879
-0.01647949
-0.01708984
-0.01647949
-0.01525879
-0.01373291
-0.01312256
-0.01342773
-0.01464844
-0.01586914
-0.01617432
-0.01556396
-0.01464844
-0.01342773
-0.01312256
-0.01312256
-0.01342773
-0.01403809
-0.01434326
-0.01434326
-0.01403809
-0.01403809
-0.01373291
-0.01281738
-0.01190186
-0.01068115
-0.01037598
-0.01037598
-0.01129150
-0.01251221
-0.01312256
-0.01312256
-0.01281738
-0.01281738
-0.01312256
-0.01403809
-0.01525879
-0.01617432
-0.01647949
-0.01647949
-0.01647949
-0.01708984
-0.01892090
-0.02075195
-0.02197266
-0.02258301
-0.02319336
-0.02502441
-0.02868652
-0.03356934
-0.03967285
-0.04608154
-0.05279541
-0.05950928
-0.06683350
-0.07568359
-0.08636475
-0.09826660
-0.11077881
-0.12237549
-0.13183594
-0.13916016
-0.14373779
-0.14587402
-0.14465332
-0.13946533
-0.13031006
-0.11657715
-0.09765625
-0.07324219
-0.04333496
-0.00793457
 0.03295898
 0.07904053
 0.12847900
 0.17852783
 0.22766113
 0.27557373
 0.32226563
 0.36712646
 0.40802002
 0.44158936
 0.46630859
 0.48126221
 0.48492432
 0.47637939
 0.45471191
 0.42114258
 0.37719727
 0.32379150
 0.26031494
 0.18615723
 0.10314941
 0.01464844
-0.07598877
-0.16845703
-0.26153564
-0.35369873
-0.44006348
-0.51605225
-0.57861328
-0.62713623
-0.66131592
-0.67962646
-0.68054199
-0.66406250
-0.63171387
-0.58532715
-0.52429199
-0.44891357
-0.36102295
-0.26489258
-0.16418457
-0.06195068
 0.04058838
 0.14160156
 0.23712158
 0.32531738
 0.40374756
 0.47180176
 0.52734375
 0.56854248
 0.59387207
 0.60302734
 0.59692383
 0.57556152
 0.53894043
 0.48797607
 0.42633057
 0.35705566
 0.28259277
 0.20233154
 0.11718750
 0.02990723
-0.05584717
-0.13732910
-0.21514893
-0.28900146
-0.35675049
-0.41534424
-0.46142578
-0.49560547
-0.51910400
-0.53283691
-0.53619385
-0.52825928
-0.51086426
-0.48675537
-0.45806885
-0.42388916
-0.38330078
-0.33660889
-0.28594971
-0.23468018
-0.18432617
-0.13488770
-0.08514404
-0.03570557
 0.01342773
 0.06164551
 0.10864258
 0.15472412
 0.19836426
 0.23925781
 0.27770996
 0.31372070
 0.34729004
 0.37780762
 0.40374756
 0.42449951
 0.43975830
 0.44982910
 0.45379639
 0.45135498
 0.44067383
 0.42114258
 0.39184570
 0.35461426
 0.31127930
 0.26275635
 0.20843506
 0.14739990
 0.07995605
 0.00885010
-0.06256104
-0.13214111
-0.19989014
-0.26519775
-0.32653809
-0.38116455
-0.42572021
-0.45867920
-0.47973633
-0.48919678
-0.48706055
-0.47454834
-0.45196533
-0.42022705
-0.37902832
-0.32989502
-0.27435303
-0.21545410
-0.15625000
-0.09857178
-0.04302979
 0.00885010
 0.05493164
 0.09307861
 0.12268066
 0.14312744
 0.15441895
 0.15625000
 0.14831543
 0.13153076
 0.10711670
 0.07720947
 0.04272461
 0.00488281
-0.03448486
-0.07263184
-0.10681152
-0.13488770
-0.15533447
-0.16723633
-0.16937256
-0.16143799
-0.14312744
-0.11444092
-0.07537842
-0.02624512
 0.03143311
 0.09490967
 0.16082764
 0.22766113
 0.29449463
 0.35949707
 0.42083740
 0.47424316
 0.51666260
 0.54565430
 0.56030273
 0.55969238
 0.54351807
 0.51208496
 0.46569824
 0.40496826
 0.33142090
 0.24658203
 0.15228271
 0.05187988
-0.05157471
-0.15533447
-0.25695801
-0.35217285
-0.43701172
-0.50628662
-0.55633545
-0.58563232
-0.59417725
-0.58227539
-0.54870605
-0.49316406
-0.41534424
-0.31799316
-0.20507813
-0.08026123
 0.05218506
 0.19042969
 0.33081055
 0.46997070
 0.60241699
 0.72326660
 0.82794189
 0.91186523
 0.97137451
 1.00433350
 1.00921631
 0.98571777
 0.93414307
 0.85418701
 0.74676514
 0.61492920
 0.46478271
 0.30212402
 0.13061523
-0.04760742
-0.23010254
-0.41137695
-0.58380127
-0.73913574
-0.87158203
-0.97808838
-1.05621338
-1.10351563
-1.11816406
-1.10107422
-1.05377197
-0.97869873
-0.87615967
-0.74737549
-0.59570313
-0.42663574
-0.24719238
-0.06347656
 0.11993408
 0.29968262
 0.47149658
 0.62957764
 0.76782227
 0.88195801
 0.96923828
 1.02783203
 1.05590820
 1.05377197
 1.02172852
 0.96130371
 0.87341309
 0.75988770
 0.62591553
 0.47851563
 0.32409668
 0.16693115
 0.00854492
-0.15014648
-0.30456543
-0.44830322
-0.57312012
-0.67535400
-0.75317383
-0.80780029
-0.83831787
-0.84472656
-0.82702637
-0.78704834
-0.72723389
-0.65063477
-0.56030273
-0.46051025
-0.35552979
-0.25024414
-0.14862061
-0.05310059
 0.03387451
 0.10986328
 0.17150879
 0.21697998
 0.24475098
 0.25573730
 0.25238037
 0.23651123
 0.20996094
 0.17425537
 0.13122559
 0.08300781
 0.03295898
-0.01647949
-0.06225586
-0.10314941
-0.13732910
-0.16326904
-0.18096924
-0.19042969
-0.19165039
-0.18554688
-0.17303467
-0.15625000
-0.13824463
-0.12084961
-0.10528564
-0.09246826
-0.08422852
-0.08300781
-0.09063721
-0.10772705
-0.13336182
-0.16723633
-0.20904541
-0.25787354
-0.31188965
-0.36651611
-0.41748047
-0.46203613
-0.49774170
-0.52215576
-0.53253174
-0.52612305
-0.50109863
-0.45684814
-0.39337158
-0.31158447
-0.21362305
-0.10192871
 0.02166748
 0.15411377
 0.29235840
 0.43121338
 0.56457520
 0.68786621
 0.79742432
 0.89111328
 0.96435547
 1.01226807
 1.03210449
 1.02294922
 0.98449707
 0.91674805
 0.82061768
 0.69793701
 0.55480957
 0.39642334
 0.22613525
 0.04486084
-0.14526367
-0.33782959
-0.52337646
-0.69396973
-0.84381104
-0.97137451
-1.07391357
-1.14807129
-1.19079590
-1.20147705
-1.18133545
-1.13250732
-1.05651855
-0.95520020
-0.83068848
-0.68634033
-0.52581787
-0.35522461
-0.18035889
-0.00854492
 0.15563965
 0.30853271
 0.44830322
 0.57220459
 0.67596436
 0.75531006
 0.80688477
 0.83068848
 0.82916260
 0.80505371
 0.75958252
 0.69549561
 0.61401367
 0.52001953
 0.41870117
 0.31585693
 0.21606445
 0.12298584
 0.03906250
-0.03265381
-0.08850098
-0.12634277
-0.14373779
-0.13977051
-0.11444092
-0.06774902
-0.00183105
 0.07965088
 0.17364502
 0.27770996
 0.39031982
 0.50842285
 0.62622070
 0.73760986
 0.83679199
 0.92163086
 0.99121094
 1.04370117
 1.07604980
 1.08489990
 1.06811523
 1.02661133
 0.96038818
 0.87005615
 0.75683594
 0.62408447
 0.47637939
 0.31738281
 0.14831543
-0.03143311
-0.22094727
-0.41412354
-0.60180664
-0.77728271
-0.93688965
-1.07910156
-1.20239258
-1.30279541
-1.37573242
-1.41967773
-1.43432617
-1.42059326
-1.37939453
-1.31103516
-1.21704102
-1.09954834
-0.96069336
-0.80261230
-0.62927246
-0.44647217
-0.26000977
-0.07568359
 0.10375977
 0.27740479
 0.44250488
 0.59509277
 0.73028564
 0.84381104
 0.93444824
 1.00158691
 1.04492188
 1.06353760
 1.05834961
 1.02996826
 0.98083496
 0.91339111
 0.82946777
 0.73211670
 0.62408447
 0.50933838
 0.39062500
 0.27069092
 0.15197754
 0.03723145
-0.07232666
-0.17456055
-0.26824951
-0.35125732
-0.42083740
-0.47576904
-0.51574707
-0.54168701
-0.55419922
-0.55328369
-0.54077148
-0.51757813
-0.48645020
-0.44738770
-0.40100098
-0.34851074
-0.29296875
-0.23864746
-0.18859863
-0.14404297
-0.10375977
-0.06774902
-0.03601074
-0.01098633
 0.00549316
 0.01342773
 0.01312256
 0.00427246
-0.01281738
-0.03753662
-0.06866455
-0.10375977
-0.14160156
-0.18371582
-0.23071289
-0.28198242
-0.33447266
-0.38360596
-0.42724609
-0.46478271
-0.49652100
-0.52032471
-0.53375244
-0.53466797
-0.52337646
-0.50048828
-0.46630859
-0.41961670
-0.35949707
-0.28686523
-0.20355225
-0.11169434
-0.01281738
 0.09063721
 0.19622803
 0.30059814
 0.40161133
 0.49713135
 0.58380127
 0.65673828
 0.71105957
 0.74432373
 0.75500488
 0.74157715
 0.70159912
 0.63354492
 0.53985596
 0.42327881
 0.28625488
 0.12878418
-0.04913330
-0.24353027
-0.44616699
-0.64758301
-0.84197998
-1.02478027
-1.19293213
-1.34094238
-1.46240234
-1.55151367
-1.60400391
-1.61834717
-1.59240723
-1.52557373
-1.41662598
-1.26678467
-1.07788086
-0.85327148
-0.59814453
-0.31768799
-0.01770020
 0.29541016
 0.61523438
 0.93353271
 1.24176025
 1.53015137
 1.78985596
 2.01385498
 2.19726563
 2.33612061
 2.42706299
 2.46673584
 2.45300293
 2.38525391
 2.26593018
 2.09930420
 1.88934326
 1.64154053
 1.36230469
 1.06140137
 0.74798584
 0.43060303
 0.11444092
-0.19622803
-0.49316406
-0.76629639
-1.00555420
-1.20513916
-1.36291504
-1.47766113
-1.54632568
-1.56585693
-1.53717041
-1.46392822
-1.35284424
-1.20910645
-1.03729248
-0.84136963
-0.62896729
-0.40893555
-0.18951416
 0.02258301
 0.22155762
 0.40161133
 0.55541992
 0.67687988
 0.76263428
 0.81146240
 0.82244873
 0.79437256
 0.72753906
 0.62530518
 0.49377441
 0.33813477
 0.16021729
-0.03875732
-0.25543213
-0.48004150
-0.69946289
-0.90209961
-1.08215332
-1.23626709
-1.36077881
-1.45050049
-1.49871826
-1.50238037
-1.46026611
-1.37298584
-1.24053955
-1.06506348
-0.85021973
-0.60150146
-0.32501221
-0.02716064
 0.28564453
 0.60485840
 0.92071533
 1.22467041
 1.50878906
 1.76605225
 1.99005127
 2.17407227
 2.31262207
 2.40173340
 2.43896484
 2.42248535
 2.35260010
 2.23236084
 2.06512451
 1.85516357
 1.60614014
 1.32476807
 1.01928711
 0.69854736
 0.37017822
 0.03845215
-0.29113770
-0.61065674
-0.90942383
-1.17889404
-1.41296387
-1.61010742
-1.76818848
-1.88476563
-1.95861816
-1.99035645
-1.98242188
-1.93847656
-1.86065674
-1.75170898
-1.61590576
-1.45965576
-1.28875732
-1.10900879
-0.92407227
-0.73791504
-0.55480957
-0.37933350
-0.21606445
-0.06805420
 0.06134033
 0.17089844
 0.26000977
 0.32897949
 0.37811279
 0.40740967
 0.41656494
 0.40771484
 0.38360596
 0.34912109
 0.30822754
 0.26306152
 0.21514893
 0.16571045
 0.11688232
 0.07171631
 0.03234863
 0.00122070
-0.02075195
-0.03326416
-0.03631592
-0.03082275
-0.01739502
 0.00244141
 0.02746582
 0.05615234
 0.08728027
 0.11901855
 0.14984131
 0.17852783
 0.20355225
 0.22399902
 0.23773193
 0.24383545
 0.24230957
 0.23223877
 0.21423340
 0.18859863
 0.15594482
 0.11718750
 0.07354736
 0.02502441
-0.02655029
-0.07995605
-0.13214111
-0.18096924
-0.22552490
-0.26580811
-0.30242920
-0.33294678
-0.35369873
-0.36041260
-0.35125732
-0.32806396
-0.29418945
-0.25268555
-0.20446777
-0.14862061
-0.08392334
-0.01129150
 0.06774902
 0.14953613
 0.23223877
 0.31433105
 0.39520264
 0.47363281
 0.54748535
 0.61401367
 0.67199707
 0.71929932
 0.75531006
 0.77972412
 0.79101563
 0.78918457
 0.77423096
 0.74645996
 0.70526123
 0.65185547
 0.58715820
 0.51391602
 0.43518066
 0.35156250
 0.26397705
 0.17120361
 0.07446289
-0.02563477
-0.12725830
-0.22918701
-0.33020020
-0.42755127
-0.51818848
-0.60028076
-0.67321777
-0.73730469
-0.79132080
-0.83282471
-0.86090088
-0.87493896
-0.87585449
-0.86395264
-0.83831787
-0.79864502
-0.74554443
-0.68115234
-0.60852051
-0.52856445
-0.44219971
-0.35156250
-0.25909424
-0.16693115
-0.07659912
 0.01007080
 0.09124756
 0.16510010
 0.23010254
 0.28717041
 0.33691406
 0.37963867
 0.41412354
 0.44006348
 0.45867920
 0.47180176
 0.48095703
 0.48706055
 0.49072266
 0.49255371
 0.49560547
 0.50140381
 0.51147461
 0.52673340
 0.54840088
 0.57678223
 0.61126709
 0.65002441
 0.69091797
 0.73303223
 0.77545166
 0.81665039
 0.85296631
 0.87890625
 0.89141846
 0.88745117
 0.86547852
 0.82153320
 0.75256348
 0.65765381
 0.53802490
 0.39611816
 0.23315430
 0.04791260
-0.15838623
-0.38116455
-0.61279297
-0.84442139
-1.06994629
-1.28479004
-1.48406982
-1.66107178
-1.80847168
-1.92077637
-1.99523926
-2.03094482
-2.02636719
-1.97998047
-1.89147949
-1.76300049
-1.59820557
-1.40075684
-1.17523193
-0.92651367
-0.66131592
-0.38787842
-0.11260986
 0.15869141
 0.42022705
 0.66406250
 0.88256836
 1.06903076
 1.21978760
 1.33270264
 1.40563965
 1.43554688
 1.42150879
 1.36474609
 1.26861572
 1.13739014
 0.97625732
 0.79254150
 0.59509277
 0.39215088
 0.18920898
-0.01068115
-0.20233154
-0.37689209
-0.52337646
-0.63354492
-0.70526123
-0.74005127
-0.73791504
-0.69641113
-0.61431885
-0.49468994
-0.34515381
-0.17395020
 0.01312256
 0.21118164
 0.41442871
 0.61462402
 0.80291748
 0.97167969
 1.11450195
 1.22406006
 1.29516602
 1.32476807
 1.31256104
 1.25946045
 1.16424561
 1.02813721
 0.85479736
 0.65185547
 0.42724609
 0.18615723
-0.06835938
-0.33203125
-0.59631348
-0.84869385
-1.07757568
-1.27655029
-1.44104004
-1.56738281
-1.65069580
-1.68670654
-1.67449951
-1.61621094
-1.51336670
-1.36779785
-1.18072510
-0.95672607
-0.70404053
-0.43334961
-0.15228271
 0.13275146
 0.41687012
 0.69152832
 0.94635010
 1.17095947
 1.35894775
 1.50604248
 1.61041260
 1.66900635
 1.68060303
 1.64642334
 1.56799316
 1.44805908
 1.28875732
 1.09466553
 0.87371826
 0.63659668
 0.39184570
 0.14312744
-0.10803223
-0.35797119
-0.59814453
-0.81848145
-1.01104736
-1.17340088
-1.30554199
-1.40777588
-1.47827148
-1.51672363
-1.52404785
-1.50268555
-1.45477295
-1.38244629
-1.29058838
-1.18316650
-1.06536865
-0.93963623
-0.80780029
-0.67108154
-0.53253174
-0.39611816
-0.26458740
-0.13916016
-0.02105713
 0.09002686
 0.19500732
 0.29479980
 0.39001465
 0.48065186
 0.56610107
 0.64575195
 0.72021484
 0.79040527
 0.85632324
 0.91674805
 0.97045898
 1.01684570
 1.05560303
 1.08642578
 1.10870361
 1.12060547
 1.11999512
 1.10473633
 1.07330322
 1.02478027
 0.95916748
 0.87738037
 0.77911377
 0.66528320
 0.53924561
 0.40405273
 0.26245117
 0.11627197
-0.03448486
-0.18676758
-0.33599854
-0.47546387
-0.59997559
-0.70648193
-0.79315186
-0.85784912
-0.89874268
-0.91461182
-0.90515137
-0.87188721
-0.81604004
-0.73822021
-0.63934326
-0.52246094
-0.39306641
-0.25665283
-0.11962891
 0.01312256
 0.13824463
 0.25115967
 0.34851074
 0.42633057
 0.48034668
 0.50781250
 0.50720215
 0.47943115
 0.42633057
 0.35186768
 0.25909424
 0.15045166
 0.02807617
-0.10406494
-0.23986816
-0.37200928
-0.49194336
-0.59478760
-0.67687988
-0.73730469
-0.77392578
-0.78430176
-0.76660156
-0.72052002
-0.64849854
-0.55297852
-0.43762207
-0.30609131
-0.16418457
-0.01739502
 0.12908936
 0.27252197
 0.40924072
 0.53375244
 0.63903809
 0.71929932
 0.77239990
 0.79772949
 0.79467773
 0.76171875
 0.69702148
 0.60272217
 0.48492432
 0.35064697
 0.20507813
 0.04943848
-0.11413574
-0.28015137
-0.44006348
-0.58349609
-0.70220947
-0.79132080
-0.84747314
-0.86975098
-0.85693359
-0.80749512
-0.72052002
-0.59844971
-0.44464111
-0.26519775
-0.06683350
 0.14526367
 0.36437988
 0.58288574
 0.79254150
 0.98480225
 1.15203857
 1.28723145
 1.38458252
 1.43890381
 1.44775391
 1.41052246
 1.32812500
 1.20178223
 1.03515625
 0.83343506
 0.60516357
 0.35705566
 0.09490967
-0.17608643
-0.44860840
-0.71075439
-0.95153809
-1.16088867
-1.33483887
-1.47003174
-1.56372070
-1.61224365
-1.61315918
-1.56799316
-1.48040771
-1.35375977
-1.19201660
-0.99853516
-0.78002930
-0.54565430
-0.30578613
-0.06805420
 0.16143799
 0.37628174
 0.56884766
 0.73089600
 0.85571289
 0.93933105
 0.97961426
 0.97381592
 0.92041016
 0.82061768
 0.68115234
 0.50994873
 0.31250000
 0.09124756
-0.15014648
-0.40374756
-0.65460205
-0.88897705
-1.09680176
-1.27502441
-1.42059326
-1.52984619
-1.59698486
-1.61834717
-1.59271240
-1.52282715
-1.41174316
-1.26312256
-1.08184814
-0.87310791
-0.64331055
-0.39916992
-0.14739990
 0.10528564
 0.35278320
 0.58959961
 0.81024170
 1.00952148
 1.18347168
 1.32781982
 1.44073486
 1.52069092
 1.56768799
 1.58203125
 1.56616211
 1.52343750
 1.45690918
 1.36962891
 1.26434326
 1.14501953
 1.01654053
 0.88348389
 0.75073242
 0.62194824
 0.50140381
 0.39245605
 0.29663086
 0.21514893
 0.14770508
 0.09490967
 0.05767822
 0.03662109
 0.03051758
 0.03692627
 0.05432129
 0.08087158
 0.11535645
 0.15533447
 0.19744873
 0.23742676
 0.27374268
 0.30487061
 0.32989502
 0.34820557
 0.35797119
 0.35858154
 0.34881592
 0.32867432
 0.29907227
 0.26153564
 0.21667480
 0.16448975
 0.10620117
 0.04333496
-0.02105713
-0.08575439
-0.15136719
-0.21972656
-0.29144287
-0.36437988
-0.43518066
-0.50262451
-0.56701660
-0.62957764
-0.69030762
-0.74676514
-0.79742432
-0.84106445
-0.87707520
-0.90484619
-0.92163086
-0.92498779
-0.91430664
-0.88867188
-0.84808350
-0.79223633
-0.72143555
-0.63537598
-0.53527832
-0.42205811
-0.29754639
-0.16479492
-0.02777100
 0.11047363
 0.24902344
 0.38635254
 0.52032471
 0.64636230
 0.75866699
 0.85327148
 0.92834473
 0.98297119
 1.01593018
 1.02569580
 1.01226807
 0.97595215
 0.91766357
 0.83831787
 0.73883057
 0.62225342
 0.49316406
 0.35675049
 0.21759033
 0.07659912
-0.06591797
-0.20721436
-0.34240723
-0.46447754
-0.56823730
-0.65185547
-0.71472168
-0.75683594
-0.77606201
-0.77148438
-0.74371338
-0.69519043
-0.62866211
-0.54718018
-0.45349121
-0.35247803
-0.24749756
-0.14221191
-0.03997803
 0.05584717
 0.14129639
 0.21301270
 0.26855469
 0.30792236
 0.33081055
 0.33782959
 0.32897949
 0.30609131
 0.27130127
 0.22552490
 0.17028809
 0.10681152
 0.03814697
-0.03204346
-0.10253906
-0.17303467
-0.24444580
-0.31402588
-0.37780762
-0.43273926
-0.47821045
-0.51666260
-0.55053711
-0.57952881
-0.60333252
-0.62072754
-0.63293457
-0.64056396
-0.64514160
-0.64727783
-0.64758301
-0.64605713
-0.64300537
-0.63842773
-0.63171387
-0.62255859
-0.60974121
-0.59173584
-0.56823730
-0.53833008
-0.50170898
-0.45684814
-0.40374756
-0.34271240
-0.27526855
-0.20294189
-0.12664795
-0.04638672
 0.03723145
 0.12176514
 0.20477295
 0.28381348
 0.35827637
 0.42694092
 0.48767090
 0.53771973
 0.57464600
 0.59722900
 0.60546875
 0.59997559
 0.58074951
 0.54718018
 0.50018311
 0.44189453
 0.37536621
 0.30395508
 0.23101807
 0.15960693
 0.09246826
 0.03265381
-0.01708984
-0.05432129
-0.07751465
-0.08544922
-0.07629395
-0.04974365
-0.00640869
 0.05065918
 0.11779785
 0.19226074
 0.27069092
 0.35156250
 0.43090820
 0.50323486
 0.56457520
 0.61187744
 0.64270020
 0.65612793
 0.65032959
 0.62408447
 0.57708740
 0.51116943
 0.42907715
 0.33386230
 0.22979736
 0.12054443
 0.00976563
-0.09979248
-0.20446777
-0.29998779
-0.38024902
-0.44006348
-0.47576904
-0.48675537
-0.47332764
-0.43609619
-0.37567139
-0.29418945
-0.19531250
-0.08422852
 0.03479004
 0.15716553
 0.27862549
 0.39367676
 0.49591064
 0.57983398
 0.64239502
 0.68084717
 0.69244385
 0.67443848
 0.62500000
 0.54595947
 0.44128418
 0.31585693
 0.17211914
 0.01129150
-0.16387939
-0.34759521
-0.53039551
-0.70312500
-0.85876465
-0.99334717
-1.10321045
-1.18469238
-1.23260498
-1.24389648
-1.21704102
-1.15173340
-1.04888916
-0.90972900
-0.73852539
-0.54168701
-0.32653809
-0.09948730
 0.13488770
 0.37139893
 0.60424805
 0.82550049
 1.02661133
 1.20056152
 1.34307861
 1.45202637
 1.52648926
 1.56463623
 1.56585693
 1.52954102
 1.45843506
 1.35589600
 1.22741699
 1.07727051
 0.90911865
 0.72875977
 0.54321289
 0.35949707
 0.18371582
 0.01892090
-0.13336182
-0.26885986
-0.38238525
-0.46875000
-0.52673340
-0.55786133
-0.56427002
-0.54840088
-0.51086426
-0.45410156
-0.38299561
-0.30364990
-0.22155762
-0.14129639
-0.06713867
-0.00244141
 0.04913330
 0.08483887
 0.10345459
 0.10314941
 0.08422852
 0.04852295
-0.00061035
-0.06164551
-0.13336182
-0.21514893
-0.30364990
-0.39154053
-0.47149658
-0.53741455
-0.58715820
-0.61950684
-0.63385010
-0.62835693
-0.60150146
-0.55297852
-0.48278809
-0.39184570
-0.28381348
-0.16326904
-0.03631592
 0.09246826
 0.22003174
 0.34240723
 0.45318604
 0.54595947
 0.61462402
 0.65460205
 0.66436768
 0.64239502
 0.58837891
 0.50506592
 0.39520264
 0.26214600
 0.10711670
-0.06927490
-0.26214600
-0.46264648
-0.65979004
-0.84503174
-1.01257324
-1.15966797
-1.28204346
-1.37481689
-1.43341064
-1.45568848
-1.44073486
-1.39038086
-1.30584717
-1.18835449
-1.04034424
-0.86547852
-0.66955566
-0.45989990
-0.24505615
-0.03295898
 0.17120361
 0.36315918
 0.53863525
 0.69305420
 0.82000732
 0.91430664
 0.97320557
 0.99670410
 0.98663330
 0.94512939
 0.87432861
 0.77636719
 0.65582275
 0.51910400
 0.37292480
 0.22399902
 0.07598877
-0.06866455
-0.20690918
-0.33386230
-0.44311523
-0.52856445
-0.58715820
-0.61798096
-0.62164307
-0.59875488
-0.55084229
-0.48034668
-0.39093018
-0.28717041
-0.17395020
-0.05523682
 0.06408691
 0.17883301
 0.28442383
 0.37628174
 0.45074463
 0.50476074
 0.53588867
 0.54199219
 0.52246094
 0.47821045
 0.41229248
 0.32806396
 0.23071289
 0.12359619
 0.00823975
-0.11260986
-0.23651123
-0.35644531
-0.46539307
-0.55633545
-0.62652588
-0.67443848
-0.70007324
-0.70251465
-0.68115234
-0.63629150
-0.56823730
-0.47943115
-0.37139893
-0.24841309
-0.11596680
 0.02105713
 0.15838623
 0.29327393
 0.42358398
 0.54443359
 0.65063477
 0.73822021
 0.80413818
 0.84777832
 0.86944580
 0.87036133
 0.85235596
 0.81634521
 0.76385498
 0.69580078
 0.61370850
 0.52154541
 0.42541504
 0.32897949
 0.23468018
 0.14282227
 0.05493164
-0.02655029
-0.09735107
-0.15472412
-0.19744873
-0.22460938
-0.23651123
-0.23254395
-0.21301270
-0.17852783
-0.13000488
-0.06958008
-0.00030518
 0.07354736
 0.14862061
 0.22277832
 0.29449463
 0.36346436
 0.42785645
 0.48553467
 0.53375244
 0.57067871
 0.59600830
 0.60974121
 0.61309814
 0.60638428
 0.59020996
 0.56457520
 0.52917480
 0.48492432
 0.43426514
 0.37902832
 0.32043457
 0.25939941
 0.19592285
 0.13000488
 0.06286621
-0.00396729
-0.06744385
-0.12481689
-0.17425537
-0.21789551
-0.25817871
-0.29571533
-0.32958984
-0.35675049
-0.37628174
-0.38879395
-0.39703369
-0.40191650
-0.40466309
-0.40527344
-0.40466309
-0.40252686
-0.39825439
-0.39184570
-0.38299561
-0.37322998
-0.36071777
-0.34362793
-0.32043457
-0.29357910
-0.26641846
-0.24169922
-0.21911621
-0.19561768
-0.16937256
-0.14160156
-0.11322021
-0.08544922
-0.05798340
-0.03173828
-0.00732422
 0.01464844
 0.03417969
 0.05065918
 0.06317139
 0.06988525
 0.06927490
 0.06134033
 0.04669189
 0.02502441
-0.00427246
-0.04119873
-0.08392334
-0.13153076
-0.18371582
-0.24169922
-0.30303955
-0.36407471
-0.42022705
-0.46875000
-0.51147461
-0.54840088
-0.57861328
-0.59875488
-0.60607910
-0.60058594
-0.58319092
-0.55450439
-0.51330566
-0.45837402
-0.38970947
-0.30914307
-0.21911621
-0.12237549
-0.02166748
 0.08178711
 0.18524170
 0.28747559
 0.38574219
 0.47607422
 0.55480957
 0.61798096
 0.66345215
 0.69030762
 0.69854736
 0.68756104
 0.65673828
 0.60607910
 0.53680420
 0.45196533
 0.35491943
 0.24993896
 0.13977051
 0.02563477
-0.09155273
-0.20874023
-0.32043457
-0.42083740
-0.50415039
-0.56823730
-0.61248779
-0.63751221
-0.64331055
-0.63018799
-0.59814453
-0.54809570
-0.48187256
-0.40191650
-0.31219482
-0.21881104
-0.12634277
-0.03814697
 0.04364014
 0.11749268
 0.18127441
 0.23132324
 0.26641846
 0.28656006
 0.29418945
 0.29052734
 0.27679443
 0.25390625
 0.22338867
 0.18829346
 0.15136719
 0.11444092
 0.07995605
 0.04974365
 0.02593994
 0.00946045
 0.00122070
 0.00183105
 0.01159668
 0.03021240
 0.05798340
 0.09307861
 0.13366699
 0.17700195
 0.22094727
 0.26367188
 0.30364990
 0.33966064
 0.36926270
 0.39031982
 0.40130615
 0.40100098
 0.38970947
 0.36834717
 0.33905029
 0.30303955
 0.26184082
 0.21575928
 0.16601563
 0.11505127
 0.06561279
 0.02044678
-0.01770020
-0.04821777
-0.07019043
-0.08270264
-0.08483887
-0.07629395
-0.05676270
-0.02746582
 0.01098633
 0.05767822
 0.11016846
 0.16540527
 0.22033691
 0.27282715
 0.32165527
 0.36437988
 0.39825439
 0.41931152
 0.42541504
 0.41595459
 0.39093018
 0.35064697
 0.29449463
 0.22308350
 0.13793945
 0.04180908
-0.06286621
-0.17395020
-0.28839111
-0.40191650
-0.50872803
-0.60363770
-0.68450928
-0.74920654
-0.79589844
-0.82214355
-0.82702637
-0.81024170
-0.77301025
-0.71685791
-0.64178467
-0.54809570
-0.43823242
-0.31677246
-0.18951416
-0.06042480
 0.06683350
 0.18981934
 0.30609131
 0.41259766
 0.50598145
 0.58135986
 0.63629150
 0.66802979
 0.67626953
 0.66101074
 0.62225342
 0.56091309
 0.47943115
 0.38116455
 0.27008057
 0.14862061
 0.01831055
-0.11932373
-0.26092529
-0.39947510
-0.52856445
-0.64270020
-0.73944092
-0.81634521
-0.87188721
-0.90362549
-0.91003418
-0.89172363
-0.84930420
-0.78338623
-0.69519043
-0.58654785
-0.46142578
-0.32470703
-0.18157959
-0.03723145
 0.10437012
 0.24017334
 0.36743164
 0.48339844
 0.58319092
 0.66406250
 0.72296143
 0.76019287
 0.77728271
 0.77453613
 0.75164795
 0.70861816
 0.64666748
 0.56915283
 0.48065186
 0.38513184
 0.28472900
 0.18218994
 0.07965088
-0.01983643
-0.11352539
-0.19897461
-0.27282715
-0.33203125
-0.37445068
-0.39855957
-0.40344238
-0.38909912
-0.35644531
-0.30761719
-0.24749756
-0.17974854
-0.10681152
-0.03021240
 0.04730225
 0.12176514
 0.18920898
 0.24780273
 0.29602051
 0.33142090
 0.35095215
 0.35308838
 0.33843994
 0.30944824
 0.26824951
 0.21423340
 0.14709473
 0.06835938
-0.01739502
-0.10711670
-0.19744873
-0.28686523
-0.37048340
-0.44403076
-0.50384521
-0.54870605
-0.57861328
-0.59295654
-0.59082031
-0.57128906
-0.53619385
-0.48767090
-0.42785645
-0.35766602
-0.27954102
-0.19592285
-0.11016846
-0.02471924
 0.05889893
 0.13854980
 0.21209717
 0.27862549
 0.33905029
 0.39398193
 0.44311523
 0.48370361
 0.51452637
 0.53497314
 0.54687500
 0.55084229
 0.54748535
 0.53527832
 0.51361084
 0.48370361
 0.44586182
 0.40252686
 0.35461426
 0.30364990
 0.25024414
 0.19409180
 0.13427734
 0.07171631
 0.00793457
-0.05310059
-0.11016846
-0.16265869
-0.21270752
-0.26214600
-0.31005859
-0.35339355
-0.38787842
-0.41137695
-0.42510986
-0.43060303
-0.42907715
-0.41870117
-0.39581299
-0.35888672
-0.30914307
-0.24932861
-0.18280029
-0.11047363
-0.03265381
 0.05065918
 0.13793945
 0.22766113
 0.31707764
 0.40405273
 0.48553467
 0.55725098
 0.61706543
 0.66314697
 0.69519043
 0.71166992
 0.71044922
 0.68878174
 0.64544678
 0.58135986
 0.49957275
 0.40344238
 0.29479980
 0.17517090
 0.04486084
-0.09521484
-0.24017334
-0.38421631
-0.52001953
-0.64270020
-0.74920654
-0.83862305
-0.90972900
-0.95977783
-0.98632813
-0.98754883
-0.96466064
-0.91918945
-0.85449219
-0.77239990
-0.67565918
-0.56640625
-0.44799805
-0.32379150
-0.19989014
-0.08117676
 0.02746582
 0.12359619
 0.20629883
 0.27496338
 0.32745361
 0.36071777
 0.37322998
 0.36468506
 0.33843994
 0.29785156
 0.24566650
 0.18432617
 0.11596680
 0.04333496
-0.02929688
-0.09674072
-0.15411377
-0.19714355
-0.22277832
-0.22949219
-0.21697998
-0.18463135
-0.13244629
-0.06011963
 0.02990723
 0.13458252
 0.25085449
 0.37445068
 0.50231934
 0.63018799
 0.75256348
 0.86486816
 0.96282959
 1.04278564
 1.10076904
 1.13311768
 1.13739014
 1.11389160
 1.06353760
 0.98724365
 0.88409424
 0.75622559
 0.60760498
 0.44494629
 0.27404785
 0.09796143
-0.08239746
-0.26428223
-0.44158936
-0.60607910
-0.75134277
-0.87463379
-0.97534180
-1.05285645
-1.10626221
-1.13494873
-1.14044189
-1.12457275
-1.08947754
-1.03637695
-0.96679688
-0.88317871
-0.79071045
-0.69335938
-0.59417725
-0.49438477
-0.39642334
-0.30181885
-0.21423340
-0.13610840
-0.06835938
-0.01190186
 0.03387451
 0.06927490
 0.09399414
 0.10833740
 0.11352539
 0.11077881
 0.10131836
 0.08728027
 0.07080078
 0.05279541
 0.03479004
 0.01739502
 0.00122070
-0.01312256
-0.02410889
-0.03051758
-0.03173828
-0.02746582
-0.01800537
-0.00427246
 0.01342773
 0.03448486
 0.05920410
 0.08819580
 0.12115479
 0.15686035
 0.19348145
 0.23040771
 0.26702881
 0.30395508
 0.34088135
 0.37750244
 0.41137695
 0.44006348
 0.46142578
 0.47485352
 0.48034668
 0.47882080
 0.46997070
 0.45135498
 0.42205811
 0.38269043
 0.33447266
 0.27923584
 0.21667480
 0.14678955
 0.07049561
-0.00915527
-0.09002686
-0.17120361
-0.25177002
-0.33050537
-0.40252686
-0.46264648
-0.50842285
-0.54016113
-0.55816650
-0.56121826
-0.54718018
-0.51422119
-0.46356201
-0.39733887
-0.31921387
-0.23132324
-0.13580322
-0.03479004
 0.06896973
 0.17303467
 0.27435303
 0.36926270
 0.45349121
 0.52398682
 0.57769775
 0.61309814
 0.62927246
 0.62438965
 0.59783936
 0.54992676
 0.48339844
 0.40100098
 0.30609131
 0.20141602
 0.08850098
-0.03112793
-0.15472412
-0.27740479
-0.39306641
-0.49499512
-0.57891846
-0.64361572
-0.68939209
-0.71563721
-0.72204590
-0.70709229
-0.67077637
-0.61462402
-0.54046631
-0.45166016
-0.35064697
-0.24139404
-0.12786865
-0.01464844
 0.09429932
 0.19653320
 0.28991699
 0.37292480
 0.44403076
 0.50079346
 0.54260254
 0.56823730
 0.57861328
 0.57434082
 0.55755615
 0.53009033
 0.49560547
 0.45715332
 0.41687012
 0.37750244
 0.34057617
 0.30853271
 0.28320313
 0.26580811
 0.25665283
 0.25451660
 0.25909424
 0.26947021
 0.28472900
 0.30334473
 0.32348633
 0.34362793
 0.36071777
 0.37139893
 0.37200928
 0.36163330
 0.34057617
 0.30944824
 0.26855469
 0.21697998
 0.15380859
 0.08056641
-0.00030518
-0.08728027
-0.17852783
-0.27160645
-0.36224365
-0.44494629
-0.51483154
-0.57067871
-0.61096191
-0.63476563
-0.64086914
-0.62835693
-0.59753418
-0.54931641
-0.48492432
-0.40527344
-0.31280518
-0.21179199
-0.10772705
-0.00518799
 0.09277344
 0.18310547
 0.26275635
 0.32867432
 0.37872314
 0.41046143
 0.42175293
 0.41168213
 0.37963867
 0.32623291
 0.25329590
 0.16296387
 0.05615234
-0.06591797
-0.20019531
-0.34118652
-0.48278809
-0.61798096
-0.74188232
-0.85052490
-0.94146729
-1.01226807
-1.06140137
-1.08612061
-1.08428955
-1.05468750
-0.99853516
-0.91796875
-0.81573486
-0.69396973
-0.55633545
-0.40618896
-0.24902344
-0.09002686
 0.06713867
 0.21942139
 0.36376953
 0.49591064
 0.61218262
 0.70983887
 0.78552246
 0.83679199
 0.86273193
 0.86425781
 0.84411621
 0.80505371
 0.74859619
 0.67535400
 0.58746338
 0.48980713
 0.38726807
 0.28320313
 0.17883301
 0.07659912
-0.01983643
-0.10681152
-0.18280029
-0.24932861
-0.30578613
-0.35003662
-0.37872314
-0.39154053
-0.39215088
-0.38330078
-0.36560059
-0.33782959
-0.30059814
-0.25878906
-0.21636963
-0.17639160
-0.13763428
-0.10009766
-0.06500244
-0.03540039
-0.01190186
 0.00579834
 0.01922607
 0.02777100
 0.03021240
 0.02685547
 0.01861572
 0.00732422
-0.00549316
-0.01800537
-0.02960205
-0.03814697
-0.04333496
-0.04394531
-0.04058838
-0.03326416
-0.02319336
-0.01068115
 0.00305176
 0.01708984
 0.03051758
 0.04180908
 0.04974365
 0.05218506
 0.04821777
 0.03692627
 0.01770020
-0.00976563
-0.04394531
-0.08300781
-0.12603760
-0.17303467
-0.22521973
-0.28137207
-0.33782959
-0.39001465
-0.43457031
-0.46997070
-0.49621582
-0.51177979
-0.51422119
-0.50048828
-0.46844482
-0.41717529
-0.34698486
-0.26000977
-0.15899658
-0.04608154
 0.07720947
 0.20935059
 0.34851074
 0.49224854
 0.63568115
 0.77270508
 0.89874268
 1.00860596
 1.09954834
 1.16973877
 1.21734619
 1.23931885
 1.23443604
 1.20117188
 1.14135742
 1.05651855
 0.94818115
 0.81817627
 0.66986084
 0.50933838
 0.34362793
 0.17730713
 0.01190186
-0.15014648
-0.30395508
-0.44189453
-0.55786133
-0.64849854
-0.71289063
-0.74981689
-0.75805664
-0.73730469
-0.69000244
-0.61920166
-0.52795410
-0.41931152
-0.29693604
-0.16693115
-0.03601074
 0.09155273
 0.21179199
 0.32196045
 0.41809082
 0.49682617
 0.55572510
 0.59387207
 0.60974121
 0.60119629
 0.56823730
 0.51391602
 0.44372559
 0.36224365
 0.27191162
 0.17486572
 0.07324219
-0.02899170
-0.12817383
-0.22155762
-0.30487061
-0.37322998
-0.42175293
-0.44891357
-0.45501709
-0.44158936
-0.40893555
-0.35766602
-0.28991699
-0.21057129
-0.12390137
-0.03417969
 0.05706787
 0.14617920
 0.22949219
 0.30273438
 0.36224365
 0.40527344
 0.42999268
 0.43365479
 0.41534424
 0.37689209
 0.31982422
 0.24688721
 0.15838623
 0.05523682
-0.06042480
-0.18524170
-0.31341553
-0.43945313
-0.55725098
-0.66223145
-0.75134277
-0.82244873
-0.87249756
-0.89874268
-0.89904785
-0.87280273
-0.82275391
-0.75164795
-0.66101074
-0.55297852
-0.42877197
-0.29205322
-0.14831543
-0.00244141
 0.14129639
 0.27893066
 0.40832520
 0.52581787
 0.62835693
 0.71258545
 0.77575684
 0.81604004
 0.83282471
 0.82641602
 0.79742432
 0.74615479
 0.67443848
 0.58441162
 0.47973633
 0.36560059
 0.24597168
 0.12481689
 0.00366211
-0.11566162
-0.23162842
-0.34118652
-0.43975830
-0.52398682
-0.59173584
-0.64178467
-0.67504883
-0.69305420
-0.69793701
-0.69091797
-0.67321777
-0.64544678
-0.60882568
-0.56579590
-0.51879883
-0.47027588
-0.42022705
-0.36804199
-0.31524658
-0.26367188
-0.21697998
-0.17608643
-0.14129639
-0.11138916
-0.08636475
-0.06622314
-0.04974365
-0.03662109
-0.02624512
-0.01892090
-0.01525879
-0.01464844
-0.01556396
-0.01678467
-0.01678467
-0.01586914
-0.01434326
-0.01251221
-0.01037598
-0.00793457
-0.00518799
-0.00183105
 0.00122070
 0.00396729
 0.00549316
 0.00549316
 0.00488281
 0.00457764
 0.00396729
 0.00335693
 0.00091553
-0.00305176
-0.00823975
-0.01342773
-0.01770020
-0.02075195
-0.02197266
-0.02166748
-0.01983643
-0.01556396
-0.00854492
 0.00274658
 0.01892090
 0.04028320
 0.06591797
 0.09552002
 0.12847900
 0.16418457
 0.20233154
 0.24139404
 0.28076172
 0.31890869
 0.35491943
 0.38665771
 0.41290283
 0.43273926
 0.44616699
 0.45318604
 0.45349121
 0.44555664
 0.42938232
 0.40527344
 0.37567139
 0.34332275
 0.31005859
 0.27526855
 0.23925781
 0.20141602
 0.16265869
 0.12481689
 0.08941650
 0.05737305
 0.02868652
 0.00244141
-0.02105713
-0.04150391
-0.05798340
-0.07019043
-0.07904053
-0.08544922
-0.09063721
-0.09552002
-0.09979248
-0.10223389
-0.10223389
-0.10009766
-0.09735107
-0.09460449
-0.09246826
-0.09124756
-0.08880615
-0.08483887
-0.07843018
-0.07019043
-0.06011963
-0.04852295
-0.03540039
-0.01953125
-0.00030518
 0.02166748
 0.04608154
 0.07110596
 0.09552002
 0.11993408
 0.14434814
 0.16906738
 0.19409180
 0.21728516
 0.23742676
 0.25268555
 0.26306152
 0.26916504
 0.27130127
 0.27038574
 0.26580811
 0.25634766
 0.24200439
 0.22216797
 0.19805908
 0.17089844
 0.14190674
 0.11138916
 0.08056641
 0.04943848
 0.01922607
-0.00915527
-0.03509521
-0.05828857
-0.07873535
-0.09735107
-0.11444092
-0.13000488
-0.14343262
-0.15502930
-0.16479492
-0.17333984
-0.18188477
-0.19104004
-0.20080566
-0.21057129
-0.22064209
-0.22949219
-0.23803711
-0.24566650
-0.25268555
-0.25909424
-0.26397705
-0.26641846
-0.26550293
-0.26092529
-0.25360107
-0.24230957
-0.22674561
-0.20568848
-0.17791748
-0.14343262
-0.10223389
-0.05615234
-0.00640869
 0.04455566
 0.09643555
 0.14801025
 0.19836426
 0.24597168
 0.28839111
 0.32409668
 0.35156250
 0.36956787
 0.37597656
 0.36956787
 0.35125732
 0.32257080
 0.28381348
 0.23437500
 0.17425537
 0.10498047
 0.02960205
-0.04913330
-0.13122559
-0.21728516
-0.30609131
-0.39306641
-0.47149658
-0.53680420
-0.58929443
-0.63049316
-0.66070557
-0.67749023
-0.67810059
-0.66162109
-0.62957764
-0.58349609
-0.52429199
-0.45318604
-0.37170410
-0.28289795
-0.19012451
-0.09613037
-0.00457764
 0.08270264
 0.16265869
 0.23376465
 0.29418945
 0.34362793
 0.38116455
 0.40618896
 0.41778564
 0.41503906
 0.39794922
 0.36834717
 0.32836914
 0.28076172
 0.22705078
 0.16815186
 0.10467529
 0.03845215
-0.02685547
-0.08850098
-0.14434814
-0.19226074
-0.23132324
-0.26000977
-0.27740479
-0.28320313
-0.27801514
-0.26184082
-0.23529053
-0.19866943
-0.15350342
-0.10131836
-0.04333496
 0.01953125
 0.08544922
 0.15258789
 0.21789551
 0.27923584
 0.33599854
 0.38665771
 0.43090820
 0.46661377
 0.49224854
 0.50659180
 0.50933838
 0.50109863
 0.48156738
 0.45104980
 0.41046143
 0.36163330
 0.30639648
 0.24475098
 0.17669678
 0.10314941
 0.02685547
-0.04791260
-0.11962891
-0.18798828
-0.25482178
-0.31890869
-0.37658691
-0.42388916
-0.45898438
-0.48339844
-0.49896240
-0.50659180
-0.50476074
-0.49346924
-0.47424316
-0.44921875
-0.41900635
-0.38238525
-0.33843994
-0.28869629
-0.23559570
-0.18127441
-0.12512207
-0.06652832
-0.00518799
 0.05676270
 0.11718750
 0.17547607
 0.23254395
 0.28930664
 0.34515381
 0.39764404
 0.44586182
 0.48767090
 0.52246094
 0.54901123
 0.56671143
 0.57586670
 0.57556152
 0.56549072
 0.54351807
 0.50964355
 0.46478271
 0.41107178
 0.34942627
 0.27923584
 0.19989014
 0.11230469
 0.01953125
-0.07537842
-0.17089844
-0.26580811
-0.35827637
-0.44494629
-0.52215576
-0.58868408
-0.64300537
-0.68511963
-0.71289063
-0.72479248
-0.72021484
-0.70007324
-0.66558838
-0.61737061
-0.55541992
-0.48034668
-0.39428711
-0.30029297
-0.20111084
-0.09948730
 0.00274658
 0.10345459
 0.20111084
 0.29235840
 0.37536621
 0.44769287
 0.50750732
 0.55480957
 0.58929443
 0.61035156
 0.61737061
 0.61004639
 0.58929443
 0.55725098
 0.51544189
 0.46661377
 0.41259766
 0.35552979
 0.29785156
 0.24078369
 0.18432617
 0.13000488
 0.07904053
 0.03387451
-0.00427246
-0.03631592
-0.06378174
-0.08666992
-0.10437012
-0.11566162
-0.12115479
-0.12237549
-0.12084961
-0.11901855
-0.11779785
-0.11779785
-0.12023926
-0.12451172
-0.13122559
-0.14068604
-0.15441895
-0.17272949
-0.19470215
-0.21697998
-0.23834229
-0.25909424
-0.28198242
-0.30609131
-0.32745361
-0.33905029
-0.33691406
-0.32135010
-0.29663086
-0.26611328
-0.23101807
-0.18981934
-0.14160156
-0.08605957
-0.02502441
 0.03936768
 0.10437012
 0.16662598
 0.22430420
 0.27526855
 0.31951904
 0.35614014
 0.38330078
 0.39855957
 0.40039063
 0.38818359
 0.36315918
 0.32684326
 0.28137207
 0.22796631
 0.16754150
 0.10009766
 0.02746582
-0.04638672
-0.11566162
-0.17547607
-0.22583008
-0.26824951
-0.30395508
-0.32958984
-0.33996582
-0.33142090
-0.30670166
-0.27191162
-0.23193359
-0.18798828
-0.13885498
-0.08575439
-0.03173828
 0.01953125
 0.06500244
 0.10345459
 0.13336182
 0.15258789
 0.16113281
 0.15930176
 0.14801025
 0.12847900
 0.10040283
 0.06408691
 0.02136230
-0.02410889
-0.06927490
-0.11169434
-0.14892578
-0.17974854
-0.20202637
-0.21514893
-0.21759033
-0.20843506
-0.18646240
-0.15197754
-0.10650635
-0.05249023
 0.00762939
 0.07232666
 0.13916016
 0.20568848
 0.26855469
 0.32531738
 0.37261963
 0.40771484
 0.42724609
 0.43060303
 0.41748047
 0.38970947
 0.34759521
 0.29083252
 0.21911621
 0.13458252
 0.03997803
-0.06164551
-0.16723633
-0.27404785
-0.37750244
-0.47302246
-0.55541992
-0.62164307
-0.66986084
-0.69793701
-0.70404053
-0.68817139
-0.65032959
-0.59173584
-0.51361084
-0.41656494
-0.30395508
-0.18096924
-0.05401611
 0.07232666
 0.19439697
 0.30944824
 0.41473389
 0.50628662
 0.57983398
 0.63201904
 0.66040039
 0.66375732
 0.64239502
 0.59783936
 0.53253174
 0.44952393
 0.35186768
 0.24322510
 0.12603760
 0.00335693
-0.12176514
-0.24414063
-0.35766602
-0.45715332
-0.53894043
-0.60058594
-0.64086914
-0.65856934
-0.65093994
-0.61737061
-0.55877686
-0.47790527
-0.37811279
-0.26306152
-0.13580322
-0.00091553
 0.13885498
 0.27984619
 0.41748047
 0.54718018
 0.66375732
 0.76354980
 0.84320068
 0.90087891
 0.93475342
 0.94360352
 0.92712402
 0.88714600
 0.82458496
 0.74218750
 0.64239502
 0.52886963
 0.40527344
 0.27648926
 0.14465332
 0.01190186
-0.11993408
-0.24658203
-0.36376953
-0.46691895
-0.55328369
-0.62133789
-0.67077637
-0.70220947
-0.71594238
-0.71228027
-0.69274902
-0.65948486
-0.61584473
-0.56549072
-0.50994873
-0.44982910
-0.38665771
-0.32409668
-0.26733398
-0.22003174
-0.18280029
-0.15380859
-0.13153076
-0.11535645
-0.10620117
-0.10498047
-0.11077881
-0.12084961
-0.13336182
-0.14587402
-0.15655518
-0.16448975
-0.16754150
-0.16510010
-0.15563965
-0.13793945
-0.11108398
-0.07446289
-0.02960205
 0.02258301
 0.08026123
 0.14190674
 0.20751953
 0.27526855
 0.34423828
 0.41137695
 0.47454834
 0.53070068
 0.57830811
 0.61584473
 0.64270020
 0.65765381
 0.65948486
 0.64758301
 0.62194824
 0.58410645
 0.53436279
 0.47485352
 0.40802002
 0.33660889
 0.26245117
 0.18615723
 0.10772705
 0.02868652
-0.04608154
-0.11199951
-0.16876221
-0.21911621
-0.26519775
-0.30609131
-0.33752441
-0.35675049
-0.36376953
-0.36102295
-0.35095215
-0.33355713
-0.31066895
-0.28503418
-0.26062012
-0.23895264
-0.21942139
-0.20141602
-0.18615723
-0.17517090
-0.16998291
-0.17028809
-0.17486572
-0.18249512
-0.19348145
-0.20751953
-0.22308350
-0.23803711
-0.25024414
-0.25939941
-0.26428223
-0.26458740
-0.25939941
-0.24749756
-0.22766113
-0.19927979
-0.16204834
-0.11627197
-0.06378174
-0.00549316
 0.05676270
 0.12115479
 0.18615723
 0.24902344
 0.30914307
 0.36376953
 0.41107178
 0.44860840
 0.47485352
 0.48889160
 0.49072266
 0.47912598
 0.45318604
 0.41351318
 0.36132813
 0.29846191
 0.22674561
 0.14739990
 0.06286621
-0.02441406
-0.11138916
-0.19653320
-0.27832031
-0.35339355
-0.41656494
-0.46325684
-0.49316406
-0.50689697
-0.50598145
-0.48980713
-0.45654297
-0.40618896
-0.34210205
-0.26824951
-0.18920898
-0.10620117
-0.02136230
 0.06408691
 0.14678955
 0.22338867
 0.29205322
 0.35034180
 0.39703369
 0.43060303
 0.45074463
 0.45745850
 0.45013428
 0.42999268
 0.39825439
 0.35736084
 0.31005859
 0.25878906
 0.20507813
 0.15045166
 0.09674072
 0.04669189
 0.00274658
-0.03265381
-0.05828857
-0.07263184
-0.07598877
-0.06896973
-0.05279541
-0.02899170
 0.00091553
 0.03601074
 0.07415771
 0.11383057
 0.15228271
 0.18676758
 0.21484375
 0.23345947
 0.24200439
 0.23925781
 0.22521973
 0.19866943
 0.15960693
 0.10803223
 0.04547119
-0.02563477
-0.10345459
-0.18707275
-0.27465820
-0.36224365
-0.44494629
-0.51788330
-0.57861328
-0.62713623
-0.66223145
-0.68237305
-0.68572998
-0.67199707
-0.64239502
-0.59875488
-0.54107666
-0.47058105
-0.38879395
-0.30029297
-0.20965576
-0.12023926
-0.03479004
 0.04608154
 0.11993408
 0.18402100
 0.23559570
 0.27404785
 0.29937744
 0.31280518
 0.31524658
 0.30700684
 0.28869629
 0.26214600
 0.22827148
 0.18981934
 0.14923096
 0.10955811
 0.07324219
 0.04333496
 0.02075195
 0.00701904
 0.00335693
 0.01068115
 0.02990723
 0.06103516
 0.10253906
 0.15228271
 0.20843506
 0.26947021
 0.33294678
 0.39733887
 0.45959473
 0.51635742
 0.56457520
 0.60180664
 0.62683105
 0.63873291
 0.63659668
 0.61859131
 0.58441162
 0.53497314
 0.47180176
 0.39733887
 0.31341553
 0.22155762
 0.12451172
 0.02441406
-0.07751465
-0.18005371
-0.28045654
-0.37475586
-0.45898438
-0.53039551
-0.58837891
-0.63385010
-0.66650391
-0.68542480
-0.69061279
-0.68237305
-0.66223145
-0.63171387
-0.59326172
-0.54992676
-0.50384521
-0.45654297
-0.40710449
-0.35522461
-0.30273438
-0.25421143
-0.21331787
-0.18066406
-0.15380859
-0.13122559
-0.11138916
-0.09582520
-0.08361816
-0.07446289
-0.06652832
-0.05950928
-0.05218506
-0.04455566
-0.03540039
-0.02380371
-0.01007080
 0.00579834
 0.02441406
 0.04638672
 0.07171631
 0.09887695
 0.12664795
 0.15319824
 0.17822266
 0.20111084
 0.22186279
 0.23925781
 0.25238037
 0.26031494
 0.26275635
 0.25939941
 0.25054932
 0.23712158
 0.22003174
 0.20050049
 0.17822266
 0.15411377
 0.12969971
 0.10742188
 0.08911133
 0.07629395
 0.06866455
 0.06561279
 0.06591797
 0.06958008
 0.07690430
 0.08880615
 0.10467529
 0.12359619
 0.14312744
 0.16143799
 0.17669678
 0.18768311
 0.19500732
 0.19836426
 0.19653320
 0.18829346
 0.17272949
 0.14984131
 0.11962891
 0.08239746
 0.03875732
-0.01037598
-0.06378174
-0.11901855
-0.17578125
-0.23315430
-0.28930664
-0.34179688
-0.38635254
-0.42114258
-0.44586182
-0.46142578
-0.46813965
-0.46447754
-0.44860840
-0.41870117
-0.37628174
-0.32440186
-0.26733398
-0.20690918
-0.14465332
-0.08056641
-0.01556396
 0.04730225
 0.10498047
 0.15563965
 0.19775391
 0.23101807
 0.25512695
 0.26977539
 0.27374268
 0.26733398
 0.25115967
 0.22674561
 0.19592285
 0.16021729
 0.12237549
 0.08331299
 0.04547119
 0.00946045
-0.02197266
-0.04699707
-0.06317139
-0.06988525
-0.06713867
-0.05554199
-0.03570557
-0.00854492
 0.02502441
 0.06317139
 0.10406494
 0.14465332
 0.18249512
 0.21606445
 0.24322510
 0.26336670
 0.27618408
 0.28106689
 0.27679443
 0.26184082
 0.23529053
 0.19775391
 0.15197754
 0.09948730
 0.04241943
-0.01831055
-0.07995605
-0.14068604
-0.19805908
-0.25085449
-0.29785156
-0.33630371
-0.36071777
-0.36712646
-0.35491943
-0.32531738
-0.28137207
-0.22399902
-0.15350342
-0.07110596
 0.02014160
 0.11566162
 0.21179199
 0.30731201
 0.40130615
 0.49011230
 0.56915283
 0.63262939
 0.67749023
 0.70281982
 0.70800781
 0.69305420
 0.65734863
 0.60180664
 0.52825928
 0.43945313
 0.33813477
 0.22766113
 0.11047363
-0.01007080
-0.13244629
-0.25390625
-0.37109375
-0.47790527
-0.56915283
-0.64147949
-0.69427490
-0.72875977
-0.74554443
-0.74523926
-0.72814941
-0.69458008
-0.64636230
-0.58532715
-0.51300049
-0.43182373
-0.34606934
-0.26000977
-0.17730713
-0.09948730
-0.02777100
 0.03692627
 0.09277344
 0.13763428
 0.17028809
 0.19104004
 0.20141602
 0.20263672
 0.19500732
 0.17913818
 0.15533447
 0.12542725
 0.09155273
 0.05645752
 0.02319336
-0.00610352
-0.03112793
-0.05065918
-0.06469727
-0.07202148
-0.07202148
-0.06378174
-0.04730225
-0.02349854
 0.00549316
 0.03875732
 0.07446289
 0.11108398
 0.14648438
 0.17913818
 0.20690918
 0.22827148
 0.24291992
 0.25054932
 0.25207520
 0.24719238
 0.23559570
 0.21667480
 0.18981934
 0.15533447
 0.11505127
 0.07141113
 0.02685547
-0.01647949
-0.05828857
-0.09765625
-0.13488770
-0.16845703
-0.19744873
-0.22033691
-0.23620605
-0.24566650
-0.24993896
-0.24963379
-0.24475098
-0.23559570
-0.22277832
-0.20721436
-0.19073486
-0.17547607
-0.16235352
-0.15258789
-0.14556885
-0.14007568
-0.13610840
-0.13366699
-0.13336182
-0.13641357
-0.14160156
-0.14770508
-0.15197754
-0.15350342
-0.15075684
-0.14373779
-0.13183594
-0.11474609
-0.09216309
-0.06347656
-0.02868652
 0.01220703
 0.05737305
 0.10559082
 0.15533447
 0.20538330
 0.25573730
 0.30487061
 0.35003662
 0.38848877
 0.41778564
 0.43609619
 0.44219971
 0.43609619
 0.41687012
 0.38604736
 0.34393311
 0.29022217
 0.22430420
 0.14709473
 0.06164551
-0.02777100
-0.11932373
-0.21087646
-0.30090332
-0.38513184
-0.45776367
-0.51483154
-0.55419922
-0.57678223
-0.58258057
-0.57159424
-0.54260254
-0.49377441
-0.42633057
-0.34179688
-0.24353027
-0.13580322
-0.02227783
 0.09338379
 0.20843506
 0.32073975
 0.42816162
 0.52734375
 0.61431885
 0.68511963
 0.73669434
 0.76751709
 0.77789307
 0.76812744
 0.73791504
 0.68756104
 0.61828613
 0.53436279
 0.44036865
 0.34118652
 0.23925781
 0.13671875
 0.03540039
-0.06225586
-0.15228271
-0.23223877
-0.29937744
-0.35034180
-0.38208008
-0.39337158
-0.38452148
-0.35858154
-0.31860352
-0.26733398
-0.20751953
-0.14221191
-0.07385254
-0.00549316
 0.06011963
 0.11962891
 0.16937256
 0.20660400
 0.23010254
 0.23925781
 0.23284912
 0.20935059
 0.16784668
 0.11108398
 0.04333496
-0.03295898
-0.11627197
-0.20751953
-0.30364990
-0.39978027
-0.48858643
-0.56518555
-0.62805176
-0.67565918
-0.70678711
-0.71868896
-0.71044922
-0.68298340
-0.63781738
-0.57586670
-0.49774170
-0.40466309
-0.30059814
-0.18951416
-0.07568359
 0.03753662
 0.14801025
 0.25268555
 0.34851074
 0.43273926
 0.50170898
 0.55389404
 0.58868408
 0.60577393
 0.60638428
 0.59051514
 0.55786133
 0.50964355
 0.44860840
 0.37902832
 0.30517578
 0.22888184
 0.15106201
 0.07354736
-0.00030518
-0.06652832
-0.12207031
-0.16571045
-0.19653320
-0.21423340
-0.21850586
-0.20996094
-0.18859863
-0.15533447
-0.11047363
-0.05523682
 0.00732422
 0.07354736
 0.13946533
 0.20263672
 0.26062012
 0.31219482
 0.35552979
 0.38909912
 0.41015625
 0.41656494
 0.40740967
 0.38391113
 0.34790039
 0.30090332
 0.24230957
 0.17272949
 0.09429932
 0.01098633
-0.07354736
-0.15838623
-0.24291992
-0.32623291
-0.40374756
-0.47088623
-0.52429199
-0.56396484
-0.59051514
-0.60424805
-0.60363770
-0.58929443
-0.56182861
-0.52398682
-0.47576904
-0.41748047
-0.35095215
-0.27923584
-0.20599365
-0.13458252
-0.06469727
 0.00366211
 0.06896973
 0.12878418
 0.18035889
 0.22216797
 0.25329590
 0.27465820
 0.28625488
 0.28869629
 0.28320313
 0.26916504
 0.24719238
 0.21697998
 0.17883301
 0.13519287
 0.08758545
 0.03845215
-0.01129150
-0.05981445
-0.10620117
-0.14892578
-0.18646240
-0.21820068
-0.24322510
-0.26123047
-0.27282715
-0.27709961
-0.27496338
-0.26550293
-0.24871826
-0.22521973
-0.19592285
-0.16235352
-0.12512207
-0.08544922
-0.04394531
-0.00061035
 0.04364014
 0.08789063
 0.13092041
 0.17150879
 0.20782471
 0.24017334
 0.26824951
 0.29266357
 0.31280518
 0.32836914
 0.33813477
 0.34240723
 0.34088135
 0.33477783
 0.32409668
 0.30944824
 0.29083252
 0.26824951
 0.24169922
 0.21179199
 0.17913818
 0.14495850
 0.11016846
 0.07476807
 0.03936768
 0.00396729
-0.03051758
-0.06286621
-0.09277344
-0.11932373
-0.14190674
-0.16021729
-0.17425537
-0.18371582
-0.18890381
-0.18981934
-0.18707275
-0.18066406
-0.17120361
-0.15991211
-0.14587402
-0.12969971
-0.11108398
-0.09155273
-0.07171631
-0.05249023
-0.03479004
-0.01770020
-0.00152588
 0.01342773
 0.02685547
 0.03753662
 0.04364014
 0.04547119
 0.04364014
 0.03845215
 0.02990723
 0.01770020
 0.00061035
-0.02105713
-0.04608154
-0.07354736
-0.10253906
-0.13244629
-0.16204834
-0.19073486
-0.21850586
-0.24536133
-0.27130127
-0.29541016
-0.31616211
-0.33020020
-0.33630371
-0.33294678
-0.32104492
-0.30181885
-0.27618408
-0.24566650
-0.20996094
-0.16845703
-0.12054443
-0.06683350
-0.00854492
 0.05310059
 0.11688232
 0.18188477
 0.24719238
 0.31158447
 0.37414551
 0.43426514
 0.49072266
 0.54229736
 0.58715820
 0.62377930
 0.65185547
 0.67108154
 0.68145752
 0.68359375
 0.67810059
 0.66436768
 0.64239502
 0.61218262
 0.57495117
 0.53283691
 0.48736572
 0.43884277
 0.38818359
 0.33599854
 0.28259277
 0.22918701
 0.17547607
 0.12237549
 0.07110596
 0.02258301
-0.02258301
-0.06561279
-0.10772705
-0.14739990
-0.18280029
-0.21209717
-0.23742676
-0.26214600
-0.28808594
-0.31402588
-0.33630371
-0.35247803
-0.36315918
-0.37017822
-0.37475586
-0.37780762
-0.37902832
-0.37811279
-0.37506104
-0.36895752
-0.36071777
-0.35186768
-0.34423828
-0.33660889
-0.32745361
-0.31494141
-0.30090332
-0.28808594
-0.27923584
-0.27496338
-0.27404785
-0.27404785
-0.27465820
-0.27526855
-0.27709961
-0.28167725
-0.29144287
-0.30548096
-0.32012939
-0.33111572
-0.33630371
-0.33813477
-0.33843994
-0.33721924
-0.33081055
-0.31677246
-0.29510498
-0.26824951
-0.23773193
-0.20233154
-0.15991211
-0.11047363
-0.05493164
 0.00488281
 0.06835938
 0.13641357
 0.20812988
 0.28167725
 0.35461426
 0.42541504
 0.49316406
 0.55664063
 0.61462402
 0.66467285
 0.70526123
 0.73516846
 0.75347900
 0.75866699
 0.75134277
 0.73120117
 0.69946289
 0.65643311
 0.60211182
 0.53710938
 0.46386719
 0.38665771
 0.30853271
 0.22949219
 0.14831543
 0.06591797
-0.01464844
-0.08850098
-0.15319824
-0.20935059
-0.25939941
-0.30242920
-0.33599854
-0.35797119
-0.36865234
-0.36865234
-0.35797119
