# Supplementary material for: Dataset for time-lapse ultrasonic tomography of a granite slab under uniaxial compression test
Source: Data Brief. 2018 Aug 30;20:614–6. doi: 10.1016/j.dib.2018.08.151 (PMC6128094; doi:10.1016/j.dib.2018.08.151)
Supplement: Supplementary file 2 — Supplementary material [file mmc2.zip › data/Ultrasonic_Tomo_data/Stage_1_0kn/Force_0kn_12_3_5356989.txt]

SOURCE FILE NAME: D:\ct_20141122\ct201411221m100v0kn_sh_1_10_a.TDA
DATE: Saturday, November 22, 2014
TIME: 11:19:55
SAMPLE INTERVAL (Seconds):   0.0000001000
SIGNAL UNITS: volts
TIME UNITS: Seconds
DATA TYPE: WAVEFORM
NUMBER OF DATA POINTS PER WAVEFORM: 1024
CHANNEL NUMBER: 12
HIT NUMBER: 3
TIME OF TEST:   5.3569890000

 0.00000000
-0.00030518
-0.00061035
-0.00091553
-0.00061035
 0.00030518
 0.00061035
 0.00030518
-0.00091553
-0.00152588
-0.00152588
-0.00061035
 0.00030518
 0.00091553
 0.00122070
 0.00152588
 0.00152588
 0.00122070
 0.00030518
-0.00091553
-0.00183105
-0.00183105
-0.00152588
-0.00091553
-0.00030518
 0.00000000
 0.00061035
 0.00061035
 0.00061035
 0.00030518
-0.00030518
-0.00030518
-0.00030518
-0.00030518
-0.00091553
-0.00183105
-0.00244141
-0.00274658
-0.00213623
-0.00152588
-0.00061035
-0.00030518
 0.00000000
 0.00061035
 0.00152588
 0.00244141
 0.00335693
 0.00335693
 0.00274658
 0.00152588
-0.00030518
-0.00152588
-0.00183105
-0.00183105
-0.00091553
-0.00030518
 0.00000000
-0.00030518
-0.00061035
-0.00030518
 0.00030518
 0.00122070
 0.00213623
 0.00213623
 0.00183105
 0.00152588
 0.00122070
 0.00122070
 0.00061035
 0.00000000
-0.00030518
-0.00030518
 0.00030518
 0.00091553
 0.00091553
 0.00091553
 0.00030518
 0.00000000
 0.00000000
 0.00030518
 0.00030518
 0.00030518
 0.00061035
 0.00091553
 0.00091553
 0.00061035
 0.00030518
 0.00030518
 0.00061035
 0.00091553
 0.00091553
 0.00030518
 0.00030518
 0.00061035
 0.00183105
 0.00305176
 0.00366211
 0.00366211
 0.00335693
 0.00244141
 0.00152588
 0.00061035
-0.00030518
-0.00091553
-0.00091553
-0.00030518
 0.00030518
 0.00061035
 0.00122070
 0.00183105
 0.00274658
 0.00366211
 0.00427246
 0.00427246
 0.00396729
 0.00366211
 0.00274658
 0.00152588
 0.00000000
-0.00122070
-0.00152588
-0.00122070
-0.00061035
 0.00030518
 0.00091553
 0.00122070
 0.00152588
 0.00183105
 0.00213623
 0.00244141
 0.00274658
 0.00244141
 0.00183105
 0.00091553
 0.00030518
 0.00000000
 0.00030518
 0.00061035
 0.00122070
 0.00122070
 0.00091553
 0.00061035
 0.00091553
 0.00152588
 0.00213623
 0.00244141
 0.00183105
 0.00061035
-0.00061035
-0.00122070
-0.00122070
-0.00091553
-0.00030518
-0.00030518
-0.00061035
-0.00091553
-0.00061035
-0.00030518
 0.00061035
 0.00122070
 0.00183105
 0.00213623
 0.00213623
 0.00183105
 0.00152588
 0.00122070
 0.00030518
-0.00061035
-0.00183105
-0.00274658
-0.00335693
-0.00335693
-0.00305176
-0.00274658
-0.00244141
-0.00183105
-0.00091553
 0.00000000
 0.00091553
 0.00122070
 0.00122070
 0.00091553
 0.00030518
-0.00061035
-0.00152588
-0.00244141
-0.00305176
-0.00335693
-0.00335693
-0.00335693
-0.00335693
-0.00244141
-0.00122070
 0.00030518
 0.00091553
 0.00091553
 0.00000000
-0.00091553
-0.00122070
-0.00122070
-0.00122070
-0.00122070
-0.00183105
-0.00213623
-0.00244141
-0.00213623
-0.00122070
 0.00000000
 0.00061035
 0.00091553
 0.00091553
 0.00061035
 0.00030518
-0.00030518
-0.00091553
-0.00152588
-0.00213623
-0.00244141
-0.00274658
-0.00274658
-0.00274658
-0.00244141
-0.00244141
-0.00213623
-0.00183105
-0.00152588
-0.00061035
 0.00091553
 0.00183105
 0.00213623
 0.00122070
-0.00030518
-0.00152588
-0.00213623
-0.00183105
-0.00152588
-0.00152588
-0.00213623
-0.00305176
-0.00396729
-0.00366211
-0.00244141
-0.00061035
 0.00061035
 0.00152588
 0.00122070
 0.00030518
-0.00061035
-0.00091553
-0.00091553
-0.00030518
-0.00030518
-0.00122070
-0.00244141
-0.00366211
-0.00366211
-0.00305176
-0.00213623
-0.00152588
-0.00091553
-0.00061035
-0.00030518
 0.00000000
 0.00000000
-0.00030518
-0.00091553
-0.00152588
-0.00183105
-0.00183105
-0.00152588
-0.00122070
-0.00030518
 0.00061035
 0.00091553
 0.00122070
 0.00183105
 0.00274658
 0.00366211
 0.00396729
 0.00335693
 0.00152588
 0.00000000
-0.00091553
-0.00091553
-0.00091553
-0.00122070
-0.00183105
-0.00244141
-0.00213623
-0.00091553
 0.00091553
 0.00244141
 0.00366211
 0.00396729
 0.00366211
 0.00244141
 0.00152588
 0.00091553
 0.00122070
 0.00183105
 0.00152588
 0.00091553
-0.00030518
-0.00122070
-0.00091553
-0.00030518
 0.00061035
 0.00122070
 0.00183105
 0.00213623
 0.00244141
 0.00244141
 0.00244141
 0.00183105
 0.00122070
 0.00061035
 0.00000000
 0.00000000
 0.00061035
 0.00152588
 0.00213623
 0.00183105
 0.00091553
 0.00000000
-0.00030518
 0.00061035
 0.00183105
 0.00274658
 0.00274658
 0.00183105
 0.00061035
 0.00000000
-0.00030518
 0.00000000
 0.00030518
 0.00000000
-0.00061035
-0.00122070
-0.00091553
 0.00061035
 0.00244141
 0.00427246
 0.00457764
 0.00366211
 0.00213623
 0.00061035
 0.00000000
 0.00000000
 0.00000000
 0.00000000
-0.00091553
-0.00244141
-0.00427246
-0.00518799
-0.00457764
-0.00244141
-0.00030518
 0.00091553
 0.00152588
 0.00183105
 0.00213623
 0.00213623
 0.00183105
 0.00061035
-0.00061035
-0.00152588
-0.00152588
-0.00091553
 0.00000000
 0.00030518
 0.00061035
 0.00030518
-0.00061035
-0.00122070
-0.00152588
-0.00091553
 0.00030518
 0.00091553
 0.00061035
-0.00030518
-0.00122070
-0.00152588
-0.00091553
 0.00000000
 0.00000000
-0.00061035
-0.00152588
-0.00152588
-0.00061035
 0.00091553
 0.00213623
 0.00244141
 0.00183105
 0.00091553
-0.00061035
-0.00152588
-0.00183105
-0.00122070
-0.00061035
-0.00030518
-0.00091553
-0.00183105
-0.00274658
-0.00274658
-0.00183105
-0.00030518
 0.00061035
 0.00152588
 0.00183105
 0.00213623
 0.00213623
 0.00152588
 0.00030518
-0.00122070
-0.00244141
-0.00274658
-0.00274658
-0.00274658
-0.00244141
-0.00244141
-0.00305176
-0.00366211
-0.00427246
-0.00396729
-0.00274658
-0.00122070
 0.00030518
 0.00061035
 0.00000000
-0.00091553
-0.00183105
-0.00183105
-0.00213623
-0.00213623
-0.00274658
-0.00305176
-0.00244141
-0.00122070
 0.00030518
 0.00183105
 0.00244141
 0.00183105
 0.00000000
-0.00183105
-0.00274658
-0.00274658
-0.00152588
-0.00061035
 0.00000000
-0.00061035
-0.00183105
-0.00305176
-0.00335693
-0.00274658
-0.00091553
 0.00122070
 0.00274658
 0.00305176
 0.00244141
 0.00152588
 0.00061035
-0.00030518
-0.00122070
-0.00244141
-0.00274658
-0.00244141
-0.00152588
-0.00061035
 0.00000000
 0.00000000
-0.00030518
-0.00061035
-0.00030518
 0.00000000
 0.00061035
 0.00152588
 0.00244141
 0.00274658
 0.00244141
 0.00152588
 0.00091553
 0.00030518
-0.00030518
-0.00091553
-0.00213623
-0.00244141
-0.00183105
-0.00030518
 0.00152588
 0.00244141
 0.00213623
 0.00061035
-0.00061035
-0.00091553
-0.00061035
 0.00030518
 0.00122070
 0.00152588
 0.00122070
 0.00030518
-0.00091553
-0.00213623
-0.00213623
-0.00122070
 0.00030518
 0.00183105
 0.00305176
 0.00366211
 0.00335693
 0.00244141
 0.00122070
-0.00061035
-0.00183105
-0.00274658
-0.00244141
-0.00183105
-0.00061035
 0.00030518
 0.00091553
 0.00061035
 0.00061035
 0.00061035
 0.00091553
 0.00213623
 0.00305176
 0.00335693
 0.00305176
 0.00183105
 0.00061035
-0.00030518
-0.00091553
-0.00183105
-0.00213623
-0.00244141
-0.00213623
-0.00122070
 0.00030518
 0.00183105
 0.00305176
 0.00305176
 0.00274658
 0.00183105
 0.00091553
 0.00122070
 0.00183105
 0.00305176
 0.00366211
 0.00335693
 0.00213623
 0.00091553
 0.00000000
-0.00030518
-0.00030518
 0.00000000
 0.00091553
 0.00183105
 0.00244141
 0.00213623
 0.00122070
 0.00000000
-0.00091553
-0.00152588
-0.00152588
-0.00122070
-0.00030518
 0.00030518
 0.00091553
 0.00122070
 0.00091553
 0.00000000
-0.00030518
-0.00030518
 0.00030518
 0.00152588
 0.00213623
 0.00274658
 0.00274658
 0.00183105
 0.00061035
-0.00091553
-0.00213623
-0.00274658
-0.00305176
-0.00244141
-0.00183105
-0.00091553
 0.00030518
 0.00152588
 0.00152588
 0.00091553
-0.00030518
-0.00122070
-0.00122070
-0.00030518
 0.00091553
 0.00183105
 0.00152588
 0.00061035
-0.00091553
-0.00183105
-0.00244141
-0.00213623
-0.00122070
 0.00000000
 0.00152588
 0.00274658
 0.00305176
 0.00274658
 0.00183105
 0.00091553
-0.00030518
-0.00061035
-0.00030518
 0.00091553
 0.00213623
 0.00244141
 0.00244141
 0.00183105
 0.00122070
 0.00091553
 0.00091553
 0.00061035
 0.00091553
 0.00152588
 0.00183105
 0.00152588
 0.00091553
 0.00061035
 0.00030518
 0.00000000
-0.00122070
-0.00213623
-0.00213623
-0.00061035
 0.00122070
 0.00244141
 0.00244141
 0.00244141
 0.00244141
 0.00122070
-0.00030518
-0.00122070
-0.00366211
-0.01922607
-0.06683350
-0.16082764
-0.29418945
-0.43487549
-0.53833008
-0.57342529
-0.54260254
-0.48034668
-0.42541504
-0.39031982
-0.34942627
-0.26123047
-0.10833740
 0.07812500
 0.23315430
 0.30548096
 0.29296875
 0.24139404
 0.20294189
 0.19958496
 0.21850586
 0.23712158
 0.24658203
 0.25299072
 0.25878906
 0.25787354
 0.24291992
 0.22125244
 0.20751953
 0.21026611
 0.22064209
 0.22308350
 0.21148682
 0.19470215
 0.18432617
 0.18249512
 0.18280029
 0.17852783
 0.17120361
 0.16571045
 0.16418457
 0.16326904
 0.15930176
 0.15136719
 0.14221191
 0.13397217
 0.12725830
 0.12237549
 0.11779785
 0.11169434
 0.10253906
 0.09155273
 0.08178711
 0.07507324
 0.06988525
 0.06256104
 0.05187988
 0.04150391
 0.03509521
 0.03173828
 0.02716064
 0.01770020
 0.00610352
-0.00305176
-0.00762939
-0.01129150
-0.01678467
-0.02380371
-0.02899170
-0.03021240
-0.02929688
-0.03082275
-0.03540039
-0.03997803
-0.04058838
-0.03784180
-0.03509521
-0.03479004
-0.03692627
-0.03875732
-0.03845215
-0.03753662
-0.03845215
-0.04211426
-0.04699707
-0.05035400
-0.05187988
-0.05340576
-0.05615234
-0.05981445
-0.06347656
-0.06591797
-0.06805420
-0.07080078
-0.07476807
-0.07843018
-0.07995605
-0.07934570
-0.07781982
-0.07781982
-0.07934570
-0.08117676
-0.08148193
-0.07995605
-0.07751465
-0.07598877
-0.07507324
-0.07385254
-0.07171631
-0.06927490
-0.06774902
-0.06774902
-0.06896973
-0.07019043
-0.07080078
-0.07049561
-0.07019043
-0.07049561
-0.07080078
-0.07080078
-0.07049561
-0.07080078
-0.07141113
-0.07202148
-0.07171631
-0.07019043
-0.06835938
-0.06713867
-0.06713867
-0.06744385
-0.06744385
-0.06683350
-0.06591797
-0.06530762
-0.06561279
-0.06530762
-0.06378174
-0.06103516
-0.05828857
-0.05676270
-0.05615234
-0.05615234
-0.05584717
-0.05493164
-0.05310059
-0.05065918
-0.04791260
-0.04547119
-0.04333496
-0.04211426
-0.04150391
-0.04119873
-0.03997803
-0.03784180
-0.03540039
-0.03417969
-0.03356934
-0.03387451
-0.03356934
-0.03265381
-0.03143311
-0.03112793
-0.03112793
-0.03082275
-0.02990723
-0.02777100
-0.02532959
-0.02288818
-0.02136230
-0.01983643
-0.01861572
-0.01708984
-0.01525879
-0.01281738
-0.00976563
-0.00671387
-0.00427246
-0.00305176
-0.00213623
-0.00122070
 0.00000000
 0.00091553
 0.00152588
 0.00122070
 0.00061035
 0.00091553
 0.00213623
 0.00396729
 0.00610352
 0.00762939
 0.00823975
 0.00793457
 0.00762939
 0.00793457
 0.00885010
 0.01098633
 0.01312256
 0.01495361
 0.01556396
 0.01525879
 0.01525879
 0.01586914
 0.01770020
 0.01953125
 0.02105713
 0.02197266
 0.02227783
 0.02258301
 0.02288818
 0.02319336
 0.02349854
 0.02319336
 0.02288818
 0.02319336
 0.02410889
 0.02593994
 0.02777100
 0.02868652
 0.02868652
 0.02807617
 0.02777100
 0.02807617
 0.02868652
 0.02960205
 0.03021240
 0.02990723
 0.02960205
 0.02868652
 0.02838135
 0.02868652
 0.02929688
 0.03021240
 0.03051758
 0.03051758
 0.03051758
 0.03082275
 0.03204346
 0.03387451
 0.03509521
 0.03540039
 0.03448486
 0.03356934
 0.03356934
 0.03479004
 0.03662109
 0.03814697
 0.03906250
 0.03875732
 0.03784180
 0.03692627
 0.03662109
 0.03631592
 0.03662109
 0.03631592
 0.03601074
 0.03509521
 0.03387451
 0.03295898
 0.03234863
 0.03143311
 0.03051758
 0.02960205
 0.02929688
 0.02960205
 0.03082275
 0.03173828
 0.03173828
 0.03112793
 0.03021240
 0.02960205
 0.02990723
 0.03082275
 0.03204346
 0.03356934
 0.03448486
 0.03448486
 0.03387451
 0.03295898
 0.03295898
 0.03356934
 0.03479004
 0.03570557
 0.03570557
 0.03570557
 0.03570557
 0.03631592
 0.03723145
 0.03723145
 0.03662109
 0.03509521
 0.03326416
 0.03173828
 0.03021240
 0.02899170
 0.02807617
 0.02685547
 0.02532959
 0.02319336
 0.02136230
 0.02044678
 0.02014160
 0.02044678
 0.02075195
 0.02075195
 0.02044678
 0.01983643
 0.01922607
 0.01892090
 0.01861572
 0.01861572
 0.01922607
 0.01983643
 0.02075195
 0.02197266
 0.02319336
 0.02380371
 0.02410889
 0.02319336
 0.02197266
 0.02044678
 0.01983643
 0.01953125
 0.01953125
 0.01892090
 0.01770020
 0.01556396
 0.01342773
 0.01159668
 0.01037598
 0.00946045
 0.00823975
 0.00701904
 0.00579834
 0.00427246
 0.00335693
 0.00305176
 0.00305176
 0.00274658
 0.00183105
 0.00061035
 0.00000000
 0.00000000
 0.00061035
 0.00122070
 0.00152588
 0.00122070
 0.00061035
 0.00000000
 0.00030518
 0.00091553
 0.00244141
 0.00396729
 0.00549316
 0.00640869
 0.00640869
 0.00549316
 0.00457764
 0.00396729
 0.00335693
 0.00244141
 0.00122070
-0.00030518
-0.00122070
-0.00183105
-0.00305176
-0.00488281
-0.00762939
-0.01068115
-0.01373291
-0.01586914
-0.01770020
-0.01953125
-0.02197266
-0.02532959
-0.02929688
-0.03326416
-0.03723145
-0.04028320
-0.04180908
-0.04272461
-0.04272461
-0.04211426
-0.04119873
-0.03906250
-0.03540039
-0.03082275
-0.02563477
-0.01953125
-0.01220703
-0.00305176
 0.00793457
 0.02044678
 0.03448486
 0.04882813
 0.06286621
 0.07659912
 0.08972168
 0.10192871
 0.11352539
 0.12420654
 0.13275146
 0.13854980
 0.14068604
 0.13885498
 0.13275146
 0.12268066
 0.10894775
 0.09185791
 0.07232666
 0.05004883
 0.02563477
-0.00152588
-0.03051758
-0.06103516
-0.09216309
-0.12237549
-0.15136719
-0.17761230
-0.20019531
-0.21850586
-0.23223877
-0.24139404
-0.24658203
-0.24719238
-0.24261475
-0.23193359
-0.21575928
-0.19439697
-0.16876221
-0.13916016
-0.10589600
-0.07049561
-0.03356934
 0.00274658
 0.03723145
 0.06927490
 0.09796143
 0.12298584
 0.14373779
 0.15960693
 0.17028809
 0.17547607
 0.17425537
 0.16632080
 0.15136719
 0.13122559
 0.10742188
 0.08117676
 0.05310059
 0.02349854
-0.00762939
-0.03936768
-0.06988525
-0.09887695
-0.12542725
-0.14801025
-0.16571045
-0.17730713
-0.18310547
-0.18341064
-0.17913818
-0.17028809
-0.15716553
-0.14099121
-0.12237549
-0.10223389
-0.08117676
-0.05889893
-0.03601074
-0.01373291
 0.00701904
 0.02471924
 0.03967285
 0.05187988
 0.06195068
 0.07019043
 0.07598877
 0.07995605
 0.08209229
 0.08239746
 0.08178711
 0.08026123
 0.07812500
 0.07568359
 0.07293701
 0.06988525
 0.06713867
 0.06469727
 0.06286621
 0.06134033
 0.06042480
 0.05950928
 0.05767822
 0.05462646
 0.04974365
 0.04364014
 0.03601074
 0.02746582
 0.01770020
 0.00640869
-0.00640869
-0.02075195
-0.03631592
-0.05279541
-0.06988525
-0.08697510
-0.10345459
-0.11779785
-0.12969971
-0.13885498
-0.14556885
-0.15075684
-0.15350342
-0.15350342
-0.15014648
-0.14312744
-0.13244629
-0.11932373
-0.10375977
-0.08636475
-0.06805420
-0.05004883
-0.03234863
-0.01556396
 0.00030518
 0.01464844
 0.02685547
 0.03570557
 0.04180908
 0.04486084
 0.04516602
 0.04272461
 0.03662109
 0.02716064
 0.01464844
 0.00122070
-0.01220703
-0.02441406
-0.03479004
-0.04272461
-0.04730225
-0.04882813
-0.04638672
-0.03997803
-0.02899170
-0.01312256
 0.00762939
 0.03173828
 0.05828857
 0.08636475
 0.11444092
 0.14190674
 0.16754150
 0.19012451
 0.20843506
 0.22155762
 0.22979736
 0.23254395
 0.22888184
 0.21820068
 0.19989014
 0.17425537
 0.14160156
 0.10345459
 0.06103516
 0.01556396
-0.03082275
-0.07720947
-0.12145996
-0.16326904
-0.20080566
-0.23254395
-0.25665283
-0.27221680
-0.27893066
-0.27709961
-0.26672363
-0.24780273
-0.21942139
-0.18188477
-0.13702393
-0.08666992
-0.03295898
 0.02258301
 0.07873535
 0.13305664
 0.18402100
 0.23010254
 0.27038574
 0.30364990
 0.32836914
 0.34301758
 0.34637451
 0.33966064
 0.32348633
 0.29907227
 0.26611328
 0.22521973
 0.17730713
 0.12359619
 0.06530762
 0.00427246
-0.05706787
-0.11688232
-0.17272949
-0.22369385
-0.26916504
-0.30761719
-0.33630371
-0.35461426
-0.36102295
-0.35675049
-0.34240723
-0.31890869
-0.28778076
-0.25054932
-0.20935059
-0.16540527
-0.11932373
-0.07263184
-0.02716064
 0.01495361
 0.05249023
 0.08483887
 0.11108398
 0.13031006
 0.14129639
 0.14404297
 0.13946533
 0.12847900
 0.11138916
 0.08850098
 0.06011963
 0.02777100
-0.00640869
-0.03936768
-0.06896973
-0.09429932
-0.11413574
-0.12786865
-0.13488770
-0.13458252
-0.12634277
-0.11016846
-0.08666992
-0.05645752
-0.02136230
 0.01739502
 0.05798340
 0.09887695
 0.13854980
 0.17486572
 0.20690918
 0.23254395
 0.25115967
 0.26306152
 0.26824951
 0.26702881
 0.25848389
 0.24230957
 0.21789551
 0.18676758
 0.14984131
 0.10925293
 0.06622314
 0.02227783
-0.02105713
-0.06286621
-0.10131836
-0.13549805
-0.16387939
-0.18463135
-0.19653320
-0.19989014
-0.19470215
-0.18127441
-0.15991211
-0.13000488
-0.09368896
-0.05249023
-0.00885010
 0.03479004
 0.07659912
 0.11505127
 0.14923096
 0.17822266
 0.20050049
 0.21575928
 0.22216797
 0.21881104
 0.20538330
 0.18280029
 0.15075684
 0.11016846
 0.06134033
 0.00549316
-0.05493164
-0.11871338
-0.18554688
-0.25421143
-0.32287598
-0.38726807
-0.44342041
-0.48950195
-0.52368164
-0.54504395
-0.55236816
-0.54473877
-0.52246094
-0.48645020
-0.43792725
-0.37719727
-0.30578613
-0.22552490
-0.13885498
-0.04882813
 0.04211426
 0.13183594
 0.21789551
 0.29846191
 0.37261963
 0.43884277
 0.49468994
 0.53741455
 0.56518555
 0.57830811
 0.57708740
 0.56091309
 0.52947998
 0.48339844
 0.42388916
 0.35400391
 0.27496338
 0.18859863
 0.09765625
 0.00640869
-0.08087158
-0.16143799
-0.23406982
-0.29754639
-0.34790039
-0.37933350
-0.38879395
-0.37658691
-0.34454346
-0.29510498
-0.22857666
-0.14587402
-0.04852295
 0.06011963
 0.17761230
 0.30120850
 0.42755127
 0.55206299
 0.67016602
 0.77758789
 0.87127686
 0.94726563
 1.00128174
 1.02905273
 1.02905273
 1.00097656
 0.94451904
 0.85906982
 0.74523926
 0.60607910
 0.44738770
 0.27374268
 0.08636475
-0.11260986
-0.31890869
-0.52459717
-0.72021484
-0.89965820
-1.05957031
-1.19781494
-1.31103516
-1.39495850
-1.44744873
-1.46850586
-1.45965576
-1.42150879
-1.35406494
-1.25762939
-1.13494873
-0.98999023
-0.82611084
-0.64849854
-0.46234131
-0.27343750
-0.08728027
 0.09277344
 0.26245117
 0.41809082
 0.55511475
 0.66955566
 0.75866699
 0.82214355
 0.85968018
 0.87188721
 0.85998535
 0.82702637
 0.77667236
 0.71166992
 0.63598633
 0.55267334
 0.46630859
 0.38085938
 0.29937744
 0.22338867
 0.15502930
 0.09704590
 0.05249023
 0.02319336
 0.00946045
 0.01098633
 0.02716064
 0.05737305
 0.10009766
 0.15289307
 0.21270752
 0.27648926
 0.34149170
 0.40496826
 0.46264648
 0.51116943
 0.54779053
 0.57006836
 0.57647705
 0.56427002
 0.53283691
 0.48248291
 0.41595459
 0.33569336
 0.24475098
 0.14373779
 0.03417969
-0.08331299
-0.20599365
-0.32958984
-0.45043945
-0.56365967
-0.66741943
-0.75988770
-0.83923340
-0.90362549
-0.95123291
-0.98114014
-0.99304199
-0.98724365
-0.96343994
-0.92163086
-0.86334229
-0.79040527
-0.70556641
-0.61157227
-0.51147461
-0.40802002
-0.30517578
-0.20690918
-0.11627197
-0.03540039
 0.03479004
 0.09216309
 0.13519287
 0.16204834
 0.17333984
 0.16998291
 0.15350342
 0.12481689
 0.08453369
 0.03417969
-0.02319336
-0.08331299
-0.14251709
-0.19836426
-0.24963379
-0.29479980
-0.32989502
-0.35034180
-0.35186768
-0.33233643
-0.29205322
-0.23162842
-0.15197754
-0.05371094
 0.06103516
 0.19073486
 0.33111572
 0.47943115
 0.63110352
 0.78155518
 0.92651367
 1.06018066
 1.17858887
 1.27777100
 1.35559082
 1.40930176
 1.43585205
 1.43371582
 1.40289307
 1.34338379
 1.25671387
 1.14257813
 1.00158691
 0.83648682
 0.65277100
 0.45562744
 0.24841309
 0.03265381
-0.18920898
-0.41168213
-0.62652588
-0.82611084
-1.00616455
-1.16333008
-1.29516602
-1.39739990
-1.46728516
-1.50390625
-1.50756836
-1.47979736
-1.42120361
-1.33300781
-1.21765137
-1.07971191
-0.92376709
-0.75469971
-0.57739258
-0.39764404
-0.22125244
-0.05187988
 0.10742188
 0.25329590
 0.38208008
 0.48858643
 0.56945801
 0.62316895
 0.64941406
 0.64819336
 0.62042236
 0.56793213
 0.49438477
 0.40405273
 0.30151367
 0.19042969
 0.07324219
-0.04608154
-0.16326904
-0.27343750
-0.37109375
-0.45135498
-0.51177979
-0.55114746
-0.56915283
-0.56610107
-0.54138184
-0.49652100
-0.43273926
-0.35217285
-0.25787354
-0.15258789
-0.03906250
 0.07934570
 0.19897461
 0.31738281
 0.43212891
 0.53955078
 0.63568115
 0.71624756
 0.78002930
 0.82611084
 0.85418701
 0.86425781
 0.85571289
 0.82885742
 0.78582764
 0.72875977
 0.65948486
 0.58074951
 0.49591064
 0.40985107
 0.32623291
 0.24627686
 0.17059326
 0.09826660
 0.03173828
-0.02716064
-0.07690430
-0.11718750
-0.14984131
-0.17517090
-0.19409180
-0.20721436
-0.21667480
-0.22430420
-0.23162842
-0.23895264
-0.24658203
-0.25665283
-0.27130127
-0.29205322
-0.31860352
-0.34881592
-0.38116455
-0.41534424
-0.45166016
-0.48889160
-0.52459717
-0.55603027
-0.58013916
-0.59600830
-0.60180664
-0.59600830
-0.57678223
-0.54199219
-0.49194336
-0.42694092
-0.34881592
-0.25939941
-0.16113281
-0.05615234
 0.05218506
 0.16174316
 0.26885986
 0.36956787
 0.45989990
 0.53649902
 0.59692383
 0.63964844
 0.66314697
 0.66558838
 0.64605713
 0.60455322
 0.54260254
 0.46234131
 0.36682129
 0.25939941
 0.14312744
 0.02258301
-0.09948730
-0.21850586
-0.32928467
-0.42449951
-0.49774170
-0.54504395
-0.56488037
-0.55664063
-0.51910400
-0.45104980
-0.35430908
-0.23284912
-0.09307861
 0.06072998
 0.22521973
 0.39611816
 0.56640625
 0.72753906
 0.87371826
 1.00006104
 1.10290527
 1.17767334
 1.21917725
 1.22619629
 1.19781494
 1.13555908
 1.03912354
 0.90911865
 0.74981689
 0.56762695
 0.36956787
 0.15991211
-0.05828857
-0.28106689
-0.49957275
-0.70434570
-0.88714600
-1.04217529
-1.16638184
-1.25640869
-1.30889893
-1.32293701
-1.29913330
-1.24053955
-1.14929199
-1.02813721
-0.88104248
-0.71289063
-0.53039551
-0.34057617
-0.14923096
 0.03784180
 0.21606445
 0.37963867
 0.52246094
 0.63873291
 0.72448730
 0.77758789
 0.79803467
 0.78491211
 0.73791504
 0.65734863
 0.54748535
 0.41442871
 0.26336670
 0.09857178
-0.07659912
-0.25573730
-0.43029785
-0.59020996
-0.72906494
-0.84197998
-0.92620850
-0.97839355
-0.99639893
-0.97930908
-0.92773438
-0.84320068
-0.72845459
-0.58624268
-0.42236328
-0.24230957
-0.05157471
 0.14465332
 0.34149170
 0.53192139
 0.70861816
 0.86547852
 0.99884033
 1.10504150
 1.17919922
 1.21734619
 1.21673584
 1.17767334
 1.10198975
 0.99182129
 0.84991455
 0.68176270
 0.49407959
 0.29296875
 0.08300781
-0.13427734
-0.35369873
-0.56610107
-0.76141357
-0.93200684
-1.07452393
-1.18804932
-1.27044678
-1.31866455
-1.32995605
-1.30523682
-1.24694824
-1.15692139
-1.03637695
-0.88684082
-0.71197510
-0.51910400
-0.31524658
-0.10650635
 0.10314941
 0.30822754
 0.50170898
 0.67687988
 0.82733154
 0.94909668
 1.03942871
 1.09558105
 1.11633301
 1.10229492
 1.05468750
 0.97534180
 0.86547852
 0.72845459
 0.56976318
 0.39825439
 0.21972656
 0.03784180
-0.14587402
-0.32714844
-0.49804688
-0.64941406
-0.77514648
-0.87280273
-0.94085693
-0.97717285
-0.97961426
-0.94726563
-0.88226318
-0.78674316
-0.66406250
-0.51757813
-0.35186768
-0.17333984
 0.01251221
 0.20141602
 0.38940430
 0.57006836
 0.73699951
 0.88287354
 1.00372314
 1.09680176
 1.16027832
 1.19262695
 1.19323730
 1.16302490
 1.10473633
 1.01959229
 0.90728760
 0.77087402
 0.61462402
 0.44586182
 0.26977539
 0.08911133
-0.09521484
-0.28045654
-0.46020508
-0.62652588
-0.77239990
-0.89477539
-0.99304199
-1.06628418
-1.11389160
-1.13433838
-1.12731934
-1.09405518
-1.03607178
-0.95458984
-0.85235596
-0.73303223
-0.60150146
-0.46203613
-0.31860352
-0.17425537
-0.03143311
 0.10681152
 0.23712158
 0.35675049
 0.46203613
 0.54962158
 0.61767578
 0.66406250
 0.68878174
 0.69274902
 0.67657471
 0.64147949
 0.58990479
 0.52459717
 0.44921875
 0.36773682
 0.28289795
 0.19683838
 0.11260986
 0.03295898
-0.03753662
-0.09552002
-0.13854980
-0.16723633
-0.18188477
-0.18341064
-0.17150879
-0.14739990
-0.11199951
-0.06805420
-0.01800537
 0.03662109
 0.09277344
 0.14892578
 0.20202637
 0.24993896
 0.29113770
 0.32440186
 0.34851074
 0.36132813
 0.36346436
 0.35522461
 0.33843994
 0.31494141
 0.28503418
 0.24871826
 0.20629883
 0.15991211
 0.11199951
 0.06530762
 0.02166748
-0.01739502
-0.05126953
-0.07965088
-0.10253906
-0.11932373
-0.13061523
-0.13671875
-0.13854980
-0.13732910
-0.13397217
-0.12969971
-0.12542725
-0.12390137
-0.12695313
-0.13641357
-0.15258789
-0.17547607
-0.20599365
-0.24475098
-0.29113770
-0.34332275
-0.39916992
-0.45654297
-0.51483154
-0.57312012
-0.62896729
-0.67962646
-0.72174072
-0.75347900
-0.77301025
-0.77728271
-0.76416016
-0.73242188
-0.68206787
-0.61370850
-0.52764893
-0.42510986
-0.30822754
-0.17974854
-0.04364014
 0.09826660
 0.24322510
 0.38787842
 0.52612305
 0.65246582
 0.76232910
 0.85266113
 0.92285156
 0.97198486
 0.99914551
 1.00280762
 0.98327637
 0.94177246
 0.88012695
 0.80047607
 0.70617676
 0.60150146
 0.49133301
 0.38116455
 0.27465820
 0.17486572
 0.08422852
 0.00488281
-0.05981445
-0.10711670
-0.13610840
-0.14678955
-0.14007568
-0.11627197
-0.07629395
-0.02319336
 0.03936768
 0.10559082
 0.17150879
 0.23315430
 0.28839111
 0.33355713
 0.36590576
 0.38085938
 0.37628174
 0.35095215
 0.30548096
 0.24017334
 0.15625000
 0.05371094
-0.06622314
-0.20141602
-0.34729004
-0.49774170
-0.64697266
-0.78887939
-0.92010498
-1.03759766
-1.13891602
-1.22100830
-1.27960205
-1.31103516
-1.31286621
-1.28387451
-1.22497559
-1.13616943
-1.01867676
-0.87432861
-0.70526123
-0.51666260
-0.31250000
-0.09796143
 0.12329102
 0.34606934
 0.56488037
 0.77301025
 0.96343994
 1.13098145
 1.27105713
 1.38061523
 1.45660400
 1.49627686
 1.49963379
 1.46728516
 1.40167236
 1.30401611
 1.17553711
 1.01837158
 0.83740234
 0.64056396
 0.43518066
 0.22613525
 0.01678467
-0.18981934
-0.38726807
-0.56701660
-0.72113037
-0.84472656
-0.93566895
-0.99334717
-1.01684570
-1.00585938
-0.96099854
-0.88439941
-0.77789307
-0.64605713
-0.49407959
-0.32897949
-0.15716553
 0.01586914
 0.18615723
 0.35003662
 0.50201416
 0.63537598
 0.74523926
 0.82702637
 0.87860107
 0.89874268
 0.88714600
 0.84320068
 0.76690674
 0.66070557
 0.52917480
 0.37719727
 0.20874023
 0.02593994
-0.16906738
-0.37139893
-0.57220459
-0.76110840
-0.93109131
-1.07727051
-1.19720459
-1.28723145
-1.34338379
-1.36199951
-1.34399414
-1.29028320
-1.20269775
-1.08154297
-0.92926025
-0.75103760
-0.55389404
-0.34362793
-0.12512207
 0.09735107
 0.31738281
 0.52642822
 0.71655273
 0.88073730
 1.01348877
 1.11145020
 1.17218018
 1.19384766
 1.17553711
 1.11602783
 1.01440430
 0.87371826
 0.70098877
 0.50537109
 0.29357910
 0.06927490
-0.16326904
-0.39764404
-0.62286377
-0.82733154
-1.00402832
-1.14898682
-1.25976563
-1.33392334
-1.36718750
-1.35833740
-1.30798340
-1.21856689
-1.09222412
-0.93322754
-0.74615479
-0.53741455
-0.31341553
-0.07995605
 0.15838623
 0.39672852
 0.62805176
 0.84381104
 1.03637695
 1.20056152
 1.33270264
 1.43066406
 1.49322510
 1.51824951
 1.50543213
 1.45538330
 1.37054443
 1.25457764
 1.11083984
 0.94299316
 0.75683594
 0.55877686
 0.35552979
 0.14984131
-0.05523682
-0.25726318
-0.44921875
-0.62377930
-0.77392578
-0.89752197
-0.99456787
-1.06475830
-1.10656738
-1.11846924
-1.10076904
-1.05499268
-0.98388672
-0.89050293
-0.77819824
-0.65155029
-0.51635742
-0.37780762
-0.24047852
-0.10864258
 0.01251221
 0.11901855
 0.20751953
 0.27679443
 0.32470703
 0.35003662
 0.35247803
 0.33294678
 0.29449463
 0.24078369
 0.17425537
 0.09765625
 0.01464844
-0.07019043
-0.15197754
-0.22735596
-0.29388428
-0.34851074
-0.38665771
-0.40435791
-0.39916992
-0.37200928
-0.32409668
-0.25756836
-0.17333984
-0.07385254
 0.03814697
 0.15869141
 0.28472900
 0.41320801
 0.54016113
 0.66131592
 0.77209473
 0.86914063
 0.95001221
 1.01287842
 1.05651855
 1.07971191
 1.08184814
 1.06353760
 1.02661133
 0.97320557
 0.90515137
 0.82305908
 0.72967529
 0.62774658
 0.52215576
 0.41687012
 0.31494141
 0.21881104
 0.13031006
 0.05218506
-0.01342773
-0.06439209
-0.09979248
-0.11932373
-0.12420654
-0.11413574
-0.09124756
-0.05706787
-0.01434326
 0.03356934
 0.08300781
 0.13000488
 0.17089844
 0.20324707
 0.22430420
 0.23284912
 0.22583008
 0.20172119
 0.15899658
 0.09826660
 0.02105713
-0.07232666
-0.18188477
-0.30517578
-0.43914795
-0.57769775
-0.71655273
-0.85083008
-0.97747803
-1.09252930
-1.19171143
-1.27197266
-1.33056641
-1.36566162
-1.37603760
-1.35986328
-1.31713867
-1.24908447
-1.15753174
-1.04553223
-0.91583252
-0.77178955
-0.61767578
-0.45806885
-0.29693604
-0.13916016
 0.01190186
 0.15289307
 0.28137207
 0.39520264
 0.49194336
 0.57006836
 0.62774658
 0.66436768
 0.68145752
 0.68023682
 0.66253662
 0.63049316
 0.58563232
 0.53100586
 0.46966553
 0.40496826
 0.34088135
 0.27954102
 0.22399902
 0.17486572
 0.13397217
 0.10253906
 0.08209229
 0.07415771
 0.07873535
 0.09490967
 0.12054443
 0.15441895
 0.19378662
 0.23742676
 0.28350830
 0.33050537
 0.37689209
 0.42053223
 0.45867920
 0.48950195
 0.51116943
 0.52368164
 0.52673340
 0.51879883
 0.49865723
 0.46539307
 0.42114258
 0.36743164
 0.30609131
 0.23712158
 0.16052246
 0.07812500
-0.00671387
-0.09063721
-0.17272949
-0.25238037
-0.32775879
-0.39672852
-0.45593262
-0.50445557
-0.54382324
-0.57556152
-0.59997559
-0.61676025
-0.62622070
-0.62957764
-0.62957764
-0.62774658
-0.62500000
-0.62103271
-0.61676025
-0.61279297
-0.61035156
-0.61004639
-0.61218262
-0.61614990
-0.62072754
-0.62469482
-0.62744141
-0.62774658
-0.62438965
-0.61614990
-0.60119629
-0.57891846
-0.54809570
-0.50750732
-0.45623779
-0.39428711
-0.32226563
-0.24230957
-0.15594482
-0.06500244
 0.02960205
 0.12603760
 0.22155762
 0.31402588
 0.40130615
 0.48187256
 0.55389404
 0.61492920
 0.66284180
 0.69641113
 0.71563721
 0.72113037
 0.71411133
 0.69458008
 0.66284180
 0.62011719
 0.56854248
 0.50994873
 0.44769287
 0.38421631
 0.32226563
 0.26458740
 0.21240234
 0.16723633
 0.13031006
 0.10345459
 0.08941650
 0.08941650
 0.10406494
 0.13183594
 0.17150879
 0.22186279
 0.28198242
 0.35064697
 0.42602539
 0.50506592
 0.58441162
 0.66009521
 0.72906494
 0.78948975
 0.83923340
 0.87677002
 0.90057373
 0.90820313
 0.89904785
 0.87127686
 0.82489014
 0.75988770
 0.67749023
 0.57922363
 0.46783447
 0.34606934
 0.21575928
 0.07781982
-0.06591797
-0.21240234
-0.35644531
-0.49316406
-0.62011719
-0.73455811
-0.83557129
-0.92132568
-0.98999023
-1.04125977
-1.07482910
-1.09283447
-1.09558105
-1.08428955
-1.06048584
-1.02508545
-0.97991943
-0.92712402
-0.86822510
-0.80596924
-0.74279785
-0.68115234
-0.62072754
-0.56213379
-0.50720215
-0.45745850
-0.41534424
-0.38024902
-0.35064697
-0.32440186
-0.30181885
-0.28320313
-0.26916504
-0.25848389
-0.24780273
-0.23498535
-0.21850586
-0.19744873
-0.17120361
-0.13854980
-0.09826660
-0.05065918
 0.00335693
 0.06317139
 0.12939453
 0.20233154
 0.28076172
 0.36407471
 0.44982910
 0.53771973
 0.62622070
 0.71380615
 0.79803467
 0.87646484
 0.94818115
 1.01165771
 1.06597900
 1.10870361
 1.13891602
 1.15509033
 1.15692139
 1.14318848
 1.11358643
 1.06842041
 1.00982666
 0.93994141
 0.85968018
 0.76995850
 0.67077637
 0.56518555
 0.45593262
 0.34637451
 0.23773193
 0.13122559
 0.02807617
-0.07049561
-0.16326904
-0.24993896
-0.32897949
-0.39733887
-0.45318604
-0.49591064
-0.52703857
-0.54809570
-0.56060791
-0.56396484
-0.55816650
-0.54412842
-0.52520752
-0.50323486
-0.48065186
-0.45959473
-0.44128418
-0.42694092
-0.41778564
-0.41442871
-0.41809082
-0.42938232
-0.44830322
-0.47454834
-0.50689697
-0.54443359
-0.58654785
-0.63232422
-0.67993164
-0.72723389
-0.77178955
-0.81146240
-0.84503174
-0.87036133
-0.88592529
-0.89019775
-0.88165283
-0.85906982
-0.82183838
-0.76904297
-0.70007324
-0.61584473
-0.51849365
-0.40924072
-0.28991699
-0.16204834
-0.02807617
 0.10986328
 0.24993896
 0.38940430
 0.52642822
 0.65765381
 0.78033447
 0.89263916
 0.99212646
 1.07666016
 1.14440918
 1.19323730
 1.22314453
 1.23474121
 1.22741699
 1.20178223
 1.15722656
 1.09436035
 1.01531982
 0.92193604
 0.81634521
 0.70129395
 0.58074951
 0.45837402
 0.33752441
 0.22003174
 0.10681152
 0.00091553
-0.09338379
-0.17395020
-0.24047852
-0.29357910
-0.33233643
-0.35308838
-0.35339355
-0.33416748
-0.29998779
-0.25604248
-0.20477295
-0.14556885
-0.07904053
-0.00762939
 0.06408691
 0.13214111
 0.19470215
 0.24902344
 0.29266357
 0.32226563
 0.33630371
 0.33447266
 0.31738281
 0.28472900
 0.23498535
 0.16876221
 0.08758545
-0.00610352
-0.10925293
-0.22064209
-0.33782959
-0.45776367
-0.57586670
-0.68756104
-0.79010010
-0.88012695
-0.95581055
-1.01440430
-1.05499268
-1.07635498
-1.07757568
-1.05834961
-1.01745605
-0.95550537
-0.87310791
-0.77209473
-0.65612793
-0.52856445
-0.39306641
-0.25360107
-0.11413574
 0.02166748
 0.15014648
 0.26855469
 0.37414551
 0.46508789
 0.53955078
 0.59448242
 0.62896729
 0.64239502
 0.63537598
 0.60974121
 0.56732178
 0.51116943
 0.44494629
 0.37261963
 0.29754639
 0.22155762
 0.14678955
 0.07629395
 0.01464844
-0.03387451
-0.06713867
-0.08361816
-0.08300781
-0.06530762
-0.02990723
 0.02166748
 0.08728027
 0.16357422
 0.24749756
 0.33599854
 0.42633057
 0.51483154
 0.59814453
 0.67260742
 0.73455811
 0.78094482
 0.80871582
 0.81573486
 0.80169678
 0.76721191
 0.71258545
 0.63964844
 0.54992676
 0.44555664
 0.32989502
 0.20629883
 0.07751465
-0.05432129
-0.18676758
-0.31494141
-0.43365479
-0.53863525
-0.62561035
-0.69366455
-0.74157715
-0.76904297
-0.77575684
-0.76232910
-0.72967529
-0.67932129
-0.61248779
-0.53222656
-0.44250488
-0.34698486
-0.24963379
-0.15411377
-0.06256104
 0.02136230
 0.09490967
 0.15563965
 0.20202637
 0.23254395
 0.24719238
 0.24627686
 0.23101807
 0.20172119
 0.15930176
 0.10498047
 0.04058838
-0.03021240
-0.10437012
-0.17944336
-0.25329590
-0.32379150
-0.38879395
-0.44464111
-0.49041748
-0.52490234
-0.54779053
-0.55877686
-0.55694580
-0.54321289
-0.51971436
-0.48828125
-0.45074463
-0.40679932
-0.35827637
-0.30731201
-0.25634766
-0.20721436
-0.15991211
-0.11352539
-0.06774902
-0.02319336
 0.02014160
 0.06225586
 0.10314941
 0.14312744
 0.18280029
 0.22338867
 0.26550293
 0.31005859
 0.35675049
 0.40496826
 0.45349121
 0.50109863
 0.54748535
 0.59112549
 0.63140869
 0.66589355
 0.69335938
 0.71136475
 0.71929932
 0.71624756
 0.70098877
 0.67291260
 0.63018799
 0.57281494
 0.50231934
 0.42114258
 0.33172607
 0.23620605
 0.13641357
 0.03509521
-0.06561279
-0.16387939
-0.25787354
-0.34423828
-0.41809082
-0.47454834
-0.51177979
-0.53039551
-0.53192139
-0.51727295
-0.48553467
-0.43701172
-0.37445068
-0.30059814
-0.21911621
-0.13183594
-0.04119873
 0.04882813
 0.13458252
 0.21270752
 0.28045654
 0.33477783
 0.37322998
 0.39276123
 0.39276123
 0.37414551
 0.33721924
 0.28228760
 0.20996094
 0.12115479
 0.01861572
-0.09521484
-0.21789551
-0.34515381
-0.47271729
-0.59417725
-0.70434570
-0.79986572
-0.87829590
-0.93719482
-0.97412109
-0.98754883
-0.97625732
-0.94055176
-0.88043213
-0.79559326
-0.68786621
-0.55877686
-0.41259766
-0.25360107
-0.08636475
 0.08514404
 0.25665283
 0.42480469
 0.58532715
 0.73394775
 0.86486816
 0.97442627
 1.05926514
 1.11816406
 1.14959717
 1.15234375
 1.12640381
 1.07360840
 0.99639893
 0.89752197
 0.77972412
 0.64666748
 0.50262451
 0.35278320
 0.20141602
 0.05126953
-0.09552002
-0.23498535
-0.36163330
-0.46875000
-0.55267334
-0.61218262
-0.64758301
-0.65826416
-0.64422607
-0.60516357
-0.54229736
-0.45898438
-0.35797119
-0.24230957
-0.11566162
 0.01892090
 0.15625000
 0.29205322
 0.42175293
 0.53985596
 0.64178467
 0.72265625
 0.77911377
 0.80993652
 0.81451416
 0.79132080
 0.73913574
 0.65704346
 0.54840088
 0.41778564
 0.26977539
 0.10742188
-0.06805420
-0.25238037
-0.43914795
-0.61950684
-0.78582764
-0.93414307
-1.06079102
-1.16302490
-1.23596191
-1.27563477
-1.27990723
-1.24877930
-1.18377686
-1.08551025
-0.95550537
-0.79833984
-0.61950684
-0.42572021
-0.22155762
-0.01159668
 0.20019531
 0.40710449
 0.60119629
 0.77484131
 0.92315674
 1.04125977
 1.12609863
 1.17523193
 1.18713379
 1.16149902
 1.09893799
 1.00036621
 0.86822510
 0.70800781
 0.52551270
 0.32623291
 0.11291504
-0.11138916
-0.34118652
-0.56579590
-0.77453613
-0.95947266
-1.11602783
-1.24237061
-1.33544922
-1.39129639
-1.40686035
-1.38122559
-1.31622314
-1.21276855
-1.07269287
-0.89874268
-0.69763184
-0.47668457
-0.24322510
-0.00213623
 0.24169922
 0.48095703
 0.70678711
 0.91033936
 1.08612061
 1.23046875
 1.33911133
 1.40777588
 1.43341064
 1.41540527
 1.35589600
 1.25579834
 1.11755371
 0.94512939
 0.74584961
 0.52886963
 0.29998779
 0.06225586
-0.18127441
-0.42297363
-0.65185547
-0.85754395
-1.03271484
-1.17462158
-1.27990723
-1.34429932
-1.36444092
-1.33911133
-1.27105713
-1.16363525
-1.01867676
-0.84014893
-0.63293457
-0.40435791
-0.16143799
 0.09033203
 0.34545898
 0.59539795
 0.83038330
 1.04156494
 1.22375488
 1.37451172
 1.49017334
 1.56616211
 1.59942627
 1.58905029
 1.53717041
 1.44653320
 1.31866455
 1.15509033
 0.96160889
 0.74645996
 0.51940918
 0.28656006
 0.05126953
-0.18249512
-0.40893555
-0.61889648
-0.80383301
-0.95855713
-1.07940674
-1.16485596
-1.21368408
-1.22558594
-1.20208740
-1.14532471
-1.05895996
-0.94665527
-0.81237793
-0.66101074
-0.49865723
-0.33142090
-0.16540527
-0.00518799
 0.14434814
 0.27954102
 0.39642334
 0.49041748
 0.55694580
 0.59387207
 0.60058594
 0.57861328
 0.53009033
 0.45867920
 0.36682129
 0.25817871
 0.13580322
 0.00244141
-0.13854980
-0.28198242
-0.42053223
-0.54687500
-0.65521240
-0.74310303
-0.80871582
-0.85052490
-0.86608887
-0.85449219
-0.81573486
-0.75164795
-0.66406250
-0.55480957
-0.42602539
-0.28137207
-0.12542725
 0.03692627
 0.20233154
 0.36682129
 0.52581787
 0.67474365
 0.80871582
 0.92498779
 1.02081299
 1.09466553
 1.14318848
 1.16424561
 1.15631104
 1.12121582
 1.06079102
 0.97839355
 0.87493896
 0.75317383
 0.61614990
 0.46966553
 0.31921387
 0.16937256
 0.02288818
-0.11901855
-0.25329590
-0.37506104
-0.47821045
-0.55816650
-0.61279297
-0.64147949
-0.64544678
-0.62500000
-0.58135986
-0.51666260
-0.43212891
-0.33142090
-0.21789551
-0.09613037
 0.02990723
 0.15533447
 0.27618408
 0.38787842
 0.48645020
 0.56701660
 0.62591553
 0.66009521
 0.66864014
 0.65032959
 0.60546875
 0.53558350
 0.44342041
 0.33233643
 0.20385742
 0.05950928
-0.09796143
-0.26367188
-0.43029785
-0.59082031
-0.73883057
-0.87097168
-0.98480225
-1.07696533
-1.14501953
-1.18652344
-1.20025635
-1.18560791
-1.14349365
-1.07482910
-0.98175049
-0.86669922
-0.73303223
-0.58441162
-0.42694092
-0.26611328
-0.10772705
 0.04333496
 0.18432617
 0.31127930
 0.42053223
 0.50811768
 0.57098389
 0.60638428
 0.61462402
 0.59631348
 0.55389404
 0.49133301
 0.41168213
 0.31860352
 0.21575928
 0.10711670
-0.00396729
-0.11383057
-0.21820068
-0.31311035
-0.39306641
-0.45410156
-0.49346924
-0.50994873
-0.50384521
-0.47454834
-0.42236328
-0.34881592
-0.25726318
-0.15136719
-0.03509521
 0.08941650
 0.22003174
 0.35308838
 0.48400879
 0.60791016
 0.71960449
 0.81542969
 0.89324951
 0.95275879
 0.99243164
 1.01135254
 1.00830078
 0.98419189
 0.94085693
 0.88134766
 0.80718994
 0.71960449
 0.62011719
 0.51269531
 0.40130615
 0.28961182
 0.17944336
 0.07263184
-0.02807617
-0.12023926
-0.20263672
-0.27557373
-0.33843994
-0.38909912
-0.42510986
-0.44647217
-0.45501709
-0.45440674
-0.44647217
-0.43151855
-0.41168213
-0.38909912
-0.36712646
-0.34759521
-0.32958984
-0.31372070
-0.30212402
-0.29815674
-0.30303955
-0.31463623
-0.33020020
-0.34820557
-0.36926270
-0.39276123
-0.41778564
-0.44158936
-0.46142578
-0.47760010
-0.48950195
-0.49682617
-0.49835205
-0.49224854
-0.47790527
-0.45562744
-0.42480469
-0.38543701
-0.33874512
-0.28625488
-0.23071289
-0.17272949
-0.11230469
-0.05035400
 0.01098633
 0.06835938
 0.12054443
 0.16693115
 0.20751953
 0.24230957
 0.27008057
 0.28991699
 0.30212402
 0.30731201
 0.30761719
 0.30395508
 0.29754639
 0.28869629
 0.27862549
 0.26733398
 0.25604248
 0.24597168
 0.23864746
 0.23559570
 0.23712158
 0.24383545
 0.25604248
 0.27526855
 0.30273438
 0.33752441
 0.37872314
 0.42480469
 0.47454834
 0.52703857
 0.58044434
 0.63262939
 0.68115234
 0.72509766
 0.76324463
 0.79284668
 0.81115723
 0.81573486
 0.80596924
 0.78216553
 0.74462891
 0.69244385
 0.62438965
 0.54107666
 0.44464111
 0.33813477
 0.22369385
 0.10192871
-0.02685547
-0.16113281
-0.29815674
-0.43365479
-0.56335449
-0.68328857
-0.79040527
-0.88317871
-0.95977783
-1.01898193
-1.06018066
-1.08123779
-1.08184814
-1.06140137
-1.02111816
-0.96252441
-0.88775635
-0.79803467
-0.69580078
-0.58349609
-0.46508789
-0.34362793
-0.22247314
-0.10345459
 0.01037598
 0.11627197
 0.21087646
 0.29266357
 0.35949707
 0.41015625
 0.44250488
 0.45593262
 0.45013428
 0.42633057
 0.38604736
 0.33081055
 0.26062012
 0.17761230
 0.08392334
-0.01770020
-0.12390137
-0.23223877
-0.33813477
-0.43792725
-0.52673340
-0.60119629
-0.65856934
-0.69732666
-0.71533203
-0.71105957
-0.68450928
-0.63568115
-0.56457520
-0.47271729
-0.36163330
-0.23376465
-0.09277344
 0.05889893
 0.21697998
 0.37841797
 0.53833008
 0.69213867
 0.83465576
 0.96221924
 1.07147217
 1.15844727
 1.22100830
 1.25640869
 1.26373291
 1.24267578
 1.19323730
 1.11724854
 1.01531982
 0.89019775
 0.74493408
 0.58471680
 0.41473389
 0.23925781
 0.06011963
-0.12115479
-0.30029297
-0.47149658
-0.62774658
-0.76293945
-0.87493896
-0.96313477
-1.02691650
-1.06536865
-1.07727051
-1.06231689
-1.02203369
-0.95855713
-0.87402344
-0.77148438
-0.65429688
-0.52612305
-0.39154053
-0.25451660
-0.11901855
 0.01037598
 0.13031006
 0.23712158
 0.32867432
 0.40191650
 0.45562744
 0.48767090
 0.49743652
 0.48522949
 0.45104980
 0.39703369
 0.32531738
 0.23986816
 0.14404297
 0.03936768
-0.07110596
-0.18493652
-0.29724121
-0.40283203
-0.49743652
-0.57769775
-0.64117432
-0.68634033
-0.71105957
-0.71472168
-0.69702148
-0.65917969
-0.60272217
-0.52856445
-0.43823242
-0.33477783
-0.22125244
-0.10162354
 0.02136230
 0.14587402
 0.26916504
 0.38818359
 0.49926758
 0.60028076
 0.68847656
 0.76324463
 0.82214355
 0.86364746
 0.88623047
 0.89080811
 0.87799072
 0.84930420
 0.80535889
 0.74737549
 0.67687988
 0.59600830
 0.50811768
 0.41595459
 0.32318115
 0.23193359
 0.14312744
 0.05767822
-0.02288818
-0.09552002
-0.15808105
-0.20965576
-0.25207520
-0.28564453
-0.30975342
-0.32135010
-0.31860352
-0.30395508
-0.28167725
-0.25512695
-0.22491455
-0.19042969
-0.15197754
-0.11230469
-0.07415771
-0.03967285
-0.01007080
 0.01342773
 0.02838135
 0.03387451
 0.02960205
 0.01708984
-0.00305176
-0.03143311
-0.06713867
-0.10864258
-0.15319824
-0.19958496
-0.24780273
-0.29754639
-0.34545898
-0.38635254
-0.41778564
-0.43914795
-0.45166016
-0.45471191
-0.44586182
-0.42266846
-0.38482666
-0.33477783
-0.27496338
-0.20629883
-0.12908936
-0.04425049
 0.04577637
 0.13854980
 0.23254395
 0.32592773
 0.41656494
 0.50018311
 0.57373047
 0.63568115
 0.68542480
 0.72235107
 0.74523926
 0.75256348
 0.74432373
 0.72143555
 0.68481445
 0.63446045
 0.57128906
 0.49743652
 0.41656494
 0.33111572
 0.24322510
 0.15289307
 0.06134033
-0.02868652
-0.11474609
-0.19470215
-0.26824951
-0.33386230
-0.38787842
-0.42785645
-0.45288086
-0.46386719
-0.46295166
-0.45104980
-0.42694092
-0.39123535
-0.34515381
-0.29266357
-0.23681641
-0.17944336
-0.12145996
-0.06439209
-0.00946045
 0.04089355
 0.08514404
 0.12145996
 0.14831543
 0.16387939
 0.16784668
 0.16082764
 0.14251709
 0.11383057
 0.07415771
 0.02441406
-0.03417969
-0.09979248
-0.17120361
-0.24719238
-0.32501221
-0.40100098
-0.47149658
-0.53466797
-0.58868408
-0.63354492
-0.66741943
-0.68817139
-0.69427490
-0.68481445
-0.66040039
-0.62103271
-0.56640625
-0.49682617
-0.41351318
-0.31890869
-0.21484375
-0.10437012
 0.01098633
 0.13000488
 0.25024414
 0.36956787
 0.48461914
 0.59173584
 0.68756104
 0.76904297
 0.83435059
 0.88195801
 0.91064453
 0.91949463
 0.90789795
 0.87585449
 0.82366943
 0.75317383
 0.66558838
 0.56335449
 0.44921875
 0.32623291
 0.19744873
 0.06469727
-0.06927490
-0.20141602
-0.32714844
-0.44189453
-0.54168701
-0.62408447
-0.68725586
-0.73028564
-0.75103760
-0.74890137
-0.72296143
-0.67474365
-0.60577393
-0.51849365
-0.41473389
-0.29785156
-0.17120361
-0.03936768
 0.09338379
 0.22369385
 0.34851074
 0.46447754
 0.56732178
 0.65216064
 0.71441650
 0.75195313
 0.76416016
 0.75103760
 0.71197510
 0.64758301
 0.55908203
 0.45074463
 0.32623291
 0.18798828
 0.03753662
-0.12390137
-0.29113770
-0.45684814
-0.61309814
-0.75469971
-0.87768555
-0.98022461
-1.05895996
-1.11022949
-1.13098145
-1.12030029
-1.07940674
-1.01043701
-0.91491699
-0.79345703
-0.64849854
-0.48461914
-0.30761719
-0.12390137
 0.06164551
 0.24475098
 0.42175293
 0.58654785
 0.73394775
 0.85937500
 0.95947266
 1.03240967
 1.07604980
 1.08947754
 1.07208252
 1.02539063
 0.95092773
 0.85083008
 0.72784424
 0.58776855
 0.43670654
 0.28106689
 0.12390137
-0.03234863
-0.18524170
-0.32928467
-0.45715332
-0.56274414
-0.64208984
-0.69427490
-0.71899414
-0.71624756
-0.68572998
-0.62866211
-0.54687500
-0.44342041
-0.32287598
-0.18951416
-0.04760742
 0.09857178
 0.24536133
 0.38787842
 0.52154541
 0.64056396
 0.74127197
 0.81939697
 0.87219238
 0.89782715
 0.89691162
 0.87005615
 0.81848145
 0.74340820
 0.64575195
 0.52886963
 0.39733887
 0.25573730
 0.10711670
-0.04638672
-0.20172119
-0.35369873
-0.49499512
-0.62133789
-0.72937012
-0.81817627
-0.88653564
-0.93261719
-0.95581055
-0.95703125
-0.93719482
-0.89721680
-0.83831787
-0.76232910
-0.67260742
-0.57312012
-0.46783447
-0.36010742
-0.25238037
-0.14678955
-0.04547119
 0.04852295
 0.13336182
 0.20721436
 0.26794434
 0.31494141
 0.34820557
 0.36743164
 0.37261963
 0.36468506
 0.34515381
 0.31616211
 0.28045654
 0.24047852
 0.19683838
 0.15136719
 0.10498047
 0.05981445
 0.01708984
-0.02105713
-0.05249023
-0.07537842
-0.08789063
-0.09033203
-0.08392334
-0.06988525
-0.04852295
-0.02014160
 0.01586914
 0.05889893
 0.10681152
 0.15808105
 0.21026611
 0.26214600
 0.31250000
 0.36071777
 0.40405273
 0.44097900
 0.46936035
 0.48828125
 0.49804688
 0.49865723
 0.48919678
 0.46875000
 0.43670654
 0.39428711
 0.34210205
 0.28167725
 0.21362305
 0.13885498
 0.06042480
-0.01983643
-0.10070801
-0.18249512
-0.26489258
-0.34545898
-0.42053223
-0.48675537
-0.54290771
-0.58898926
-0.62469482
-0.64910889
-0.66070557
-0.65826416
-0.64270020
-0.61523438
-0.57739258
-0.53070068
-0.47576904
-0.41290283
-0.34393311
-0.27008057
-0.19439697
-0.11871338
-0.04638672
 0.02166748
 0.08361816
 0.13885498
 0.18676758
 0.22552490
 0.25451660
 0.27343750
 0.28228760
 0.28137207
 0.27069092
 0.25054932
 0.22155762
 0.18432617
 0.14099121
 0.09277344
 0.04241943
-0.00701904
-0.05310059
-0.09460449
-0.13000488
-0.15869141
-0.17883301
-0.18951416
-0.18859863
-0.17578125
-0.15106201
-0.11566162
-0.07049561
-0.01770020
 0.04119873
 0.10437012
 0.16998291
 0.23681641
 0.30273438
 0.36529541
 0.42266846
 0.47302246
 0.51483154
 0.54595947
 0.56518555
 0.57128906
 0.56335449
 0.54138184
 0.50537109
 0.45715332
 0.39978027
 0.33660889
 0.26824951
 0.19500732
 0.11627197
 0.03479004
-0.04516602
-0.11962891
-0.18676758
-0.24719238
-0.30090332
-0.34515381
-0.37658691
-0.39459229
-0.40039063
-0.39581299
-0.38085938
-0.35522461
-0.31890869
-0.27435303
-0.22552490
-0.17364502
-0.11932373
-0.06317139
-0.00762939
 0.04394531
 0.08941650
 0.12786865
 0.15930176
 0.18371582
 0.19866943
 0.20263672
 0.19531250
 0.17730713
 0.14892578
 0.11047363
 0.06317139
 0.00823975
-0.05218506
-0.11627197
-0.18310547
-0.25207520
-0.32073975
-0.38635254
-0.44616699
-0.49835205
-0.54229736
-0.57708740
-0.60150146
-0.61370850
-0.61187744
-0.59631348
-0.56732178
-0.52581787
-0.47210693
-0.40679932
-0.33081055
-0.24566650
-0.15411377
-0.05828857
 0.03936768
 0.13702393
 0.23376465
 0.32653809
 0.41290283
 0.49011230
 0.55664063
 0.61126709
 0.65307617
 0.68115234
 0.69488525
 0.69427490
 0.67871094
 0.64819336
 0.60272217
 0.54321289
 0.47302246
 0.39459229
 0.31097412
 0.22277832
 0.13122559
 0.03875732
-0.05187988
-0.13763428
-0.21667480
-0.28747559
-0.34637451
-0.39062500
-0.41778564
-0.42785645
-0.42053223
-0.39642334
-0.35583496
-0.29937744
-0.23071289
-0.15289307
-0.06835938
 0.02197266
 0.11657715
 0.21270752
 0.30670166
 0.39459229
 0.47302246
 0.53863525
 0.58837891
 0.62011719
 0.63232422
 0.62438965
 0.59570313
 0.54595947
 0.47546387
 0.38635254
 0.28106689
 0.16235352
 0.03112793
-0.11047363
-0.25939941
-0.40954590
-0.55419922
-0.68817139
-0.80718994
-0.90881348
-0.99090576
-1.05163574
-1.08856201
-1.10076904
-1.08734131
-1.04827881
-0.98419189
-0.89721680
-0.79040527
-0.66711426
-0.53070068
-0.38482666
-0.23345947
-0.08087158
 0.06835938
 0.21118164
 0.34362793
 0.46264648
 0.56457520
 0.64605713
 0.70434570
 0.73791504
 0.74584961
 0.72814941
 0.68664551
 0.62316895
 0.54168701
 0.44586182
 0.33966064
 0.22583008
 0.10772705
-0.01159668
-0.12817383
-0.23834229
-0.33691406
-0.41870117
-0.48034668
-0.51971436
-0.53680420
-0.53070068
-0.50140381
-0.44860840
-0.37292480
-0.27648926
-0.16235352
-0.03356934
 0.10620117
 0.25451660
 0.40710449
 0.55938721
 0.70495605
 0.83740234
 0.95306396
 1.04888916
 1.12274170
 1.17187500
 1.19354248
 1.18530273
 1.14807129
 1.08276367
 0.99090576
 0.87371826
 0.73455811
 0.57830811
 0.41107178
 0.23742676
 0.05981445
-0.11932373
-0.29663086
-0.46478271
-0.61767578
-0.75012207
-0.85968018
-0.94512939
-1.00433350
-1.03546143
-1.03851318
-1.01440430
-0.96618652
-0.89538574
-0.80474854
-0.69732666
-0.57678223
-0.44769287
-0.31555176
-0.18524170
-0.06134033
 0.05157471
 0.14953613
 0.22888184
 0.28778076
 0.32379150
 0.33599854
 0.32531738
 0.29205322
 0.23864746
 0.16723633
 0.07965088
-0.02105713
-0.13122559
-0.24719238
-0.36346436
-0.47393799
-0.57250977
-0.65490723
-0.71777344
-0.75866699
-0.77575684
-0.76690674
-0.72998047
-0.66467285
-0.57220459
-0.45410156
-0.31402588
-0.15563965
 0.01678467
 0.19927979
 0.38726807
 0.57495117
 0.75561523
 0.92224121
 1.06811523
 1.18988037
 1.28509521
 1.35192871
 1.38671875
 1.38732910
 1.35345459
 1.28662109
 1.18957520
 1.06536865
 0.91613770
 0.74707031
 0.56579590
 0.37933350
 0.19226074
 0.00671387
-0.17425537
-0.34545898
-0.49835205
-0.62622070
-0.72509766
-0.79437256
-0.83374023
-0.84197998
-0.81939697
-0.76782227
-0.69122314
-0.59387207
-0.47973633
-0.35339355
-0.21972656
-0.08392334
 0.04852295
 0.17272949
 0.28350830
 0.37689209
 0.44799805
 0.49438477
 0.51391602
 0.50659180
 0.47210693
 0.41198730
 0.32775879
 0.22308350
 0.10101318
-0.03601074
-0.18463135
-0.33966064
-0.49530029
-0.64422607
-0.78002930
-0.89874268
-0.99639893
-1.06964111
-1.11480713
-1.12945557
-1.11267090
-1.06567383
-0.98937988
-0.88500977
-0.75378418
-0.59936523
-0.42724609
-0.24414063
-0.05523682
 0.13519287
 0.32287598
 0.50201416
 0.66650391
 0.80932617
 0.92712402
 1.01745605
 1.07940674
 1.11053467
 1.11022949
 1.07818604
 1.01654053
 0.92773438
 0.81390381
 0.67993164
 0.53100586
 0.37414551
 0.21453857
 0.05554199
-0.10131836
-0.25177002
-0.39001465
-0.50872803
-0.60333252
-0.67138672
-0.71350098
-0.73028564
-0.72235107
-0.69030762
-0.63537598
-0.56030273
-0.46905518
-0.36590576
-0.25543213
-0.14221191
-0.02990723
 0.07843018
 0.17883301
 0.26824951
 0.34332275
 0.40191650
 0.44097900
 0.45959473
 0.45745850
 0.43548584
 0.39550781
 0.33966064
 0.26977539
 0.18829346
 0.09735107
 0.00061035
-0.09887695
-0.19805908
-0.29388428
-0.38208008
-0.45837402
-0.51971436
-0.56304932
-0.58837891
-0.59570313
-0.58654785
-0.56182861
-0.52124023
-0.46569824
-0.39642334
-0.31677246
-0.23132324
-0.14343262
-0.05615234
 0.02838135
 0.10803223
 0.17913818
 0.23986816
 0.28930664
 0.32684326
 0.35125732
 0.36071777
 0.35491943
 0.33508301
 0.30456543
 0.26580811
 0.21972656
 0.16693115
 0.10925293
 0.05035400
-0.00549316
-0.05493164
-0.09582520
-0.12695313
-0.14648438
-0.15350342
-0.14648438
-0.12634277
-0.09277344
-0.04669189
 0.01037598
 0.07568359
 0.14617920
 0.21881104
 0.29174805
 0.36285400
 0.42846680
 0.48522949
 0.53070068
 0.56274414
 0.58166504
 0.58593750
 0.57434082
 0.54565430
 0.49957275
 0.43792725
 0.36285400
 0.27648926
 0.18157959
 0.07995605
-0.02563477
-0.13336182
-0.24108887
-0.34545898
-0.44158936
-0.52520752
-0.59387207
-0.64636230
-0.68206787
-0.70037842
-0.70068359
-0.68267822
-0.64727783
-0.59631348
-0.53131104
-0.45379639
-0.36682129
-0.27343750
-0.17730713
-0.08117676
 0.01342773
 0.10406494
 0.18829346
 0.26336670
 0.32653809
 0.37658691
 0.41259766
 0.43395996
 0.44067383
 0.43243408
 0.40954590
 0.37292480
 0.32470703
 0.26733398
 0.20294189
 0.13244629
 0.05737305
-0.01922607
-0.09185791
-0.15716553
-0.21362305
-0.26123047
-0.29907227
-0.32409668
-0.33233643
-0.32287598
-0.29815674
-0.26123047
-0.21362305
-0.15502930
-0.08636475
-0.01037598
 0.06896973
 0.14923096
 0.22857666
 0.30639648
 0.38055420
 0.44769287
 0.50415039
 0.54840088
 0.57952881
 0.59722900
 0.60089111
 0.59020996
 0.56488037
 0.52520752
 0.47210693
 0.40710449
 0.33325195
 0.25238037
 0.16693115
 0.07904053
-0.00885010
-0.09490967
-0.17730713
-0.25451660
-0.32409668
-0.38360596
-0.42938232
-0.46020508
-0.47698975
-0.48095703
-0.47393799
-0.45532227
-0.42419434
-0.38085938
-0.32836914
-0.26916504
-0.20568848
-0.13916016
-0.07019043
-0.00152588
 0.06408691
 0.12359619
 0.17517090
 0.21789551
 0.25024414
 0.27069092
 0.27862549
 0.27435303
 0.25787354
 0.22827148
 0.18463135
 0.12817383
 0.06164551
-0.01129150
-0.08911133
-0.17150879
-0.25787354
-0.34515381
-0.42816162
-0.50262451
-0.56671143
-0.61981201
-0.66162109
-0.69122314
-0.70587158
-0.70465088
-0.68664551
-0.65246582
-0.60150146
-0.53466797
-0.45318604
-0.35919189
-0.25543213
-0.14343262
-0.02502441
 0.09704590
 0.22064209
 0.34271240
 0.45989990
 0.56945801
 0.66802979
 0.75317383
 0.82305908
 0.87585449
 0.91033936
 0.92590332
 0.92224121
 0.89996338
 0.85906982
 0.80047607
 0.72448730
 0.63232422
 0.52673340
 0.41137695
 0.28961182
 0.16448975
 0.03753662
-0.09002686
-0.21697998
-0.33905029
-0.45074463
-0.54718018
-0.62530518
-0.68359375
-0.72235107
-0.74157715
-0.73974609
-0.71594238
-0.67077637
-0.60546875
-0.52154541
-0.42236328
-0.31066895
-0.19073486
-0.06652832
 0.05920410
 0.18463135
 0.30670166
 0.42144775
 0.52429199
 0.61004639
 0.67596436
 0.72021484
 0.74249268
 0.74218750
 0.71838379
 0.67138672
 0.60089111
 0.50903320
 0.39978027
 0.27679443
 0.14282227
-0.00091553
-0.15197754
-0.30639648
-0.45684814
-0.59661865
-0.72052002
-0.82641602
-0.91186523
-0.97564697
-1.01531982
-1.02935791
-1.01715088
-0.97961426
-0.91705322
-0.83190918
-0.72662354
-0.60516357
-0.47210693
-0.33081055
-0.18585205
-0.04150391
 0.09857178
 0.22979736
 0.34881592
 0.45227051
 0.53649902
 0.59906006
 0.63934326
 0.65582275
 0.64849854
 0.61706543
 0.56365967
 0.49255371
 0.40893555
 0.31616211
 0.21667480
 0.11352539
 0.01159668
-0.08453369
-0.17120361
-0.24566650
-0.30517578
-0.34545898
-0.36224365
-0.35400391
-0.32287598
-0.27282715
-0.20660400
-0.12512207
-0.02960205
 0.07690430
 0.18920898
 0.30334473
 0.41503906
 0.52093506
 0.61614990
 0.69549561
 0.75500488
 0.79162598
 0.80505371
 0.79437256
 0.75927734
 0.70007324
 0.61798096
 0.51635742
 0.39947510
 0.27099609
 0.13336182
-0.01007080
-0.15594482
-0.29907227
-0.43334961
-0.55358887
-0.65551758
-0.73577881
-0.79284668
-0.82519531
-0.83221436
-0.81451416
-0.77362061
-0.71197510
-0.63140869
-0.53405762
-0.42297363
-0.30273438
-0.17730713
-0.05157471
 0.06988525
 0.18310547
 0.28503418
 0.37292480
 0.44555664
 0.50018311
 0.53497314
 0.54718018
 0.53649902
 0.50445557
 0.45440674
 0.38909912
 0.31066895
 0.22064209
 0.12237549
 0.02044678
-0.08087158
-0.17883301
-0.27099609
-0.35400391
-0.42388916
-0.47668457
-0.51086426
-0.52642822
-0.52398682
-0.50323486
-0.46417236
-0.40802002
-0.33813477
-0.25848389
-0.17272949
-0.08209229
 0.01129150
 0.10406494
 0.19256592
 0.27343750
 0.34484863
 0.40435791
 0.45043945
 0.48126221
 0.49591064
 0.49346924
 0.47515869
 0.44158936
 0.39581299
 0.34057617
 0.27923584
 0.21362305
 0.14526367
 0.07629395
 0.00854492
-0.05432129
-0.10955811
-0.15380859
-0.18585205
-0.20507813
-0.21179199
-0.20568848
-0.18737793
-0.15838623
-0.11993408
-0.07354736
-0.02166748
 0.03417969
 0.09124756
 0.14709473
 0.19958496
 0.24658203
 0.28594971
 0.31555176
 0.33264160
 0.33599854
 0.32592773
 0.30334473
 0.26947021
 0.22369385
 0.16632080
 0.09796143
 0.02166748
-0.05950928
-0.14312744
-0.22827148
-0.31219482
-0.39123535
-0.46081543
-0.51849365
-0.56213379
-0.59204102
-0.60668945
-0.60546875
-0.58898926
-0.55755615
-0.51300049
-0.45501709
-0.38543701
-0.30548096
-0.21911621
-0.12939453
-0.03997803
 0.04699707
 0.12878418
 0.20294189
 0.26733398
 0.32073975
 0.36163330
 0.38848877
 0.39916992
 0.39306641
 0.37078857
 0.33477783
 0.28717041
 0.22918701
 0.16204834
 0.08819580
 0.01129150
-0.06439209
-0.13488770
-0.19897461
-0.25543213
-0.30395508
-0.34149170
-0.36437988
-0.36956787
-0.35644531
-0.32623291
-0.28198242
-0.22644043
-0.16082764
-0.08697510
-0.00671387
 0.07690430
 0.16082764
 0.24200439
 0.31860352
 0.38787842
 0.44708252
 0.49316406
 0.52520752
 0.54168701
 0.54260254
 0.52612305
 0.49316406
 0.44494629
 0.38574219
 0.31860352
 0.24536133
 0.16693115
 0.08453369
 0.00122070
-0.07934570
-0.15411377
-0.22125244
-0.27893066
-0.32531738
-0.35827637
-0.37597656
-0.37811279
-0.36529541
-0.33905029
-0.30120850
-0.25451660
-0.20172119
-0.14434814
-0.08392334
-0.02197266
 0.03875732
 0.09490967
 0.14343262
 0.18249512
 0.21057129
 0.22613525
 0.22918701
 0.21972656
 0.19866943
 0.16632080
 0.12420654
 0.07263184
 0.01403809
-0.04821777
-0.11077881
-0.17150879
-0.22857666
-0.28045654
-0.32440186
-0.35736084
-0.37628174
-0.37872314
-0.36468506
-0.33630371
-0.29541016
-0.24475098
-0.18493652
-0.11627197
-0.03967285
 0.04211426
 0.12573242
 0.20660400
 0.28167725
 0.34790039
 0.40313721
 0.44525146
 0.47180176
 0.48156738
 0.47393799
 0.44982910
 0.41015625
 0.35583496
 0.28747559
 0.20751953
 0.11840820
 0.02380371
-0.07324219
-0.17059326
-0.26519775
-0.35308838
-0.43029785
-0.49346924
-0.54046631
-0.57098389
-0.58441162
-0.58044434
-0.55816650
-0.51757813
-0.46051025
-0.38818359
-0.30364990
-0.20996094
-0.11077881
-0.01007080
 0.08972168
 0.18646240
 0.27770996
 0.35980225
 0.42968750
 0.48431396
 0.52337646
 0.54626465
 0.55145264
 0.53710938
 0.50354004
 0.45288086
 0.38848877
 0.31341553
 0.22918701
 0.13763428
 0.04150391
-0.05615234
-0.15258789
-0.24597168
-0.33355713
-0.41015625
-0.47119141
-0.51361084
-0.53771973
-0.54412842
-0.53405762
-0.50659180
-0.46203613
-0.40130615
-0.32684326
-0.24108887
-0.14709473
-0.04669189
 0.05706787
 0.16113281
 0.26184082
 0.35644531
 0.44158936
 0.51513672
 0.57434082
 0.61767578
 0.64544678
 0.65643311
 0.65093994
 0.62805176
 0.58837891
 0.53375244
 0.46691895
 0.39093018
 0.30731201
 0.21759033
 0.12420654
 0.02960205
-0.06347656
-0.15319824
-0.23834229
-0.31799316
-0.38909912
-0.44982910
-0.49774170
-0.53314209
-0.55664063
-0.56793213
-0.56701660
-0.55419922
-0.53131104
-0.50140381
-0.46569824
-0.42358398
-0.37567139
-0.32348633
-0.26977539
-0.21667480
-0.16479492
-0.11413574
-0.06500244
-0.01953125
 0.02105713
 0.05584717
 0.08605957
 0.11169434
 0.13275146
 0.14923096
 0.16113281
 0.16906738
 0.17333984
 0.17395020
 0.17089844
 0.16571045
 0.15960693
 0.15350342
 0.14862061
 0.14495850
 0.14221191
 0.14129639
 0.14190674
 0.14495850
 0.15045166
 0.15808105
 0.16784668
 0.18066406
 0.19592285
 0.21301270
 0.23162842
 0.25115967
 0.27099609
 0.29083252
 0.30975342
 0.32592773
 0.33843994
 0.34729004
 0.35186768
 0.35308838
 0.34912109
 0.33966064
 0.32379150
 0.30181885
 0.27374268
 0.24017334
 0.20172119
 0.15869141
 0.11169434
 0.06103516
 0.00762939
-0.04699707
-0.10192871
-0.15594482
-0.20965576
-0.26275635
-0.31433105
-0.36041260
-0.39886475
-0.42846680
-0.45013428
-0.46508789
-0.47302246
-0.47363281
-0.46630859
-0.45166016
-0.42968750
-0.40039063
-0.36346436
-0.32104492
-0.27618408
-0.23193359
-0.18920898
-0.14801025
-0.10864258
-0.07263184
-0.04211426
-0.01892090
-0.00213623
 0.00793457
 0.01159668
 0.00823975
-0.00305176
-0.02136230
-0.04608154
-0.07537842
-0.10772705
-0.14099121
-0.17364502
-0.20385742
-0.23101807
-0.25451660
-0.27343750
-0.28656006
-0.29205322
-0.28930664
-0.27770996
-0.25665283
-0.22613525
-0.18676758
-0.13885498
-0.08361816
-0.02258301
 0.04150391
 0.10772705
 0.17364502
 0.23895264
 0.30212402
 0.36163330
 0.41534424
 0.46203613
 0.49987793
 0.52795410
 0.54595947
 0.55328369
 0.55175781
 0.54168701
 0.52368164
 0.49743652
 0.46264648
 0.42083740
 0.37445068
 0.32531738
 0.27526855
 0.22430420
 0.17303467
 0.12268066
 0.07598877
 0.03417969
-0.00152588
-0.03051758
-0.05371094
-0.07019043
-0.07995605
-0.08361816
-0.08117676
-0.07293701
-0.05889893
-0.04058838
-0.01983643
 0.00061035
 0.01983643
 0.03692627
 0.05065918
 0.06072998
 0.06530762
 0.06378174
 0.05554199
 0.04028320
 0.01770020
-0.01281738
-0.05004883
-0.09307861
-0.14190674
-0.19653320
-0.25634766
-0.31921387
-0.38238525
-0.44250488
-0.49835205
-0.54931641
-0.59509277
-0.63385010
-0.66345215
-0.68176270
-0.68817139
-0.68145752
-0.66192627
-0.63079834
-0.58837891
-0.53619385
-0.47424316
-0.40344238
-0.32470703
-0.24047852
-0.15350342
-0.06530762
 0.02288818
 0.10986328
 0.19409180
 0.27404785
 0.34790039
 0.41412354
 0.47088623
 0.51696777
 0.55145264
 0.57525635
 0.58807373
 0.59112549
 0.58410645
 0.56701660
 0.54046631
 0.50628662
 0.46661377
 0.42358398
 0.37933350
 0.33508301
 0.29296875
 0.25360107
 0.21759033
 0.18646240
 0.15991211
 0.13916016
 0.12481689
 0.11718750
 0.11718750
 0.12420654
 0.13824463
 0.15747070
 0.18035889
 0.20477295
 0.22979736
 0.25390625
 0.27648926
 0.29693604
 0.31402588
 0.32653809
 0.33203125
 0.32867432
 0.31585693
 0.29449463
 0.26580811
 0.22949219
 0.18524170
 0.13214111
 0.07110596
 0.00488281
-0.06408691
-0.13519287
-0.20782471
-0.28228760
-0.35552979
-0.42480469
-0.48767090
-0.54290771
-0.59051514
-0.63018799
-0.66101074
-0.68176270
-0.69244385
-0.69396973
-0.68695068
-0.67138672
-0.64697266
-0.61462402
-0.57556152
-0.53222656
-0.48553467
-0.43548584
-0.38208008
-0.32684326
-0.27191162
-0.21911621
-0.16906738
-0.12115479
-0.07415771
-0.02807617
 0.01586914
 0.05676270
 0.09490967
 0.13061523
 0.16448975
 0.19683838
 0.22735596
 0.25726318
 0.28625488
 0.31433105
 0.34088135
 0.36407471
 0.38360596
 0.40008545
 0.41351318
 0.42388916
 0.43029785
 0.43182373
 0.42755127
 0.41748047
 0.40161133
 0.38055420
 0.35400391
 0.32165527
 0.28411865
 0.24108887
 0.19317627
 0.14160156
 0.08789063
 0.03326416
-0.02075195
-0.07354736
-0.12451172
-0.17120361
-0.21209717
-0.24444580
-0.26794434
-0.28228760
-0.28747559
-0.28442383
-0.27282715
-0.25238037
-0.22216797
-0.18310547
-0.13580322
-0.08239746
-0.02410889
 0.03662109
 0.09826660
 0.15930176
 0.21728516
 0.26916504
 0.31341553
 0.34881592
 0.37536621
 0.39154053
 0.39581299
 0.38726807
 0.36560059
 0.33203125
 0.28686523
 0.23071289
 0.16418457
 0.08972168
 0.01007080
-0.07293701
-0.15808105
-0.24536133
-0.33172607
-0.41259766
-0.48370361
-0.54229736
-0.58837891
-0.62255859
