# Supplementary material for: Dataset for time-lapse ultrasonic tomography of a granite slab under uniaxial compression test
Source: Data Brief. 2018 Aug 30;20:614–6. doi: 10.1016/j.dib.2018.08.151 (PMC6128094; doi:10.1016/j.dib.2018.08.151)
Supplement: Supplementary file 2 — Supplementary material [file mmc2.zip › data/Ultrasonic_Tomo_data/Stage_1_0kn/Force_0kn_12_4_5976248.txt]

SOURCE FILE NAME: D:\ct_20141122\ct201411221m100v0kn_sh_1_10_a.TDA
DATE: Saturday, November 22, 2014
TIME: 11:19:55
SAMPLE INTERVAL (Seconds):   0.0000001000
SIGNAL UNITS: volts
TIME UNITS: Seconds
DATA TYPE: WAVEFORM
NUMBER OF DATA POINTS PER WAVEFORM: 1024
CHANNEL NUMBER: 12
HIT NUMBER: 4
TIME OF TEST:   5.9762480000

-0.00274658
-0.00244141
-0.00213623
-0.00183105
-0.00152588
-0.00152588
-0.00183105
-0.00244141
-0.00274658
-0.00244141
-0.00091553
 0.00061035
 0.00122070
 0.00152588
 0.00122070
 0.00122070
 0.00091553
 0.00061035
 0.00000000
-0.00061035
-0.00091553
-0.00091553
-0.00091553
-0.00122070
-0.00152588
-0.00152588
-0.00122070
-0.00061035
 0.00030518
 0.00122070
 0.00213623
 0.00305176
 0.00366211
 0.00335693
 0.00274658
 0.00213623
 0.00183105
 0.00122070
 0.00030518
-0.00061035
-0.00152588
-0.00152588
-0.00061035
 0.00061035
 0.00122070
 0.00152588
 0.00122070
 0.00122070
 0.00122070
 0.00152588
 0.00183105
 0.00183105
 0.00183105
 0.00122070
 0.00030518
-0.00091553
-0.00152588
-0.00152588
-0.00030518
 0.00091553
 0.00213623
 0.00305176
 0.00366211
 0.00366211
 0.00305176
 0.00183105
 0.00030518
-0.00061035
-0.00122070
-0.00091553
 0.00000000
 0.00061035
 0.00091553
 0.00061035
 0.00000000
-0.00030518
 0.00000000
 0.00122070
 0.00305176
 0.00427246
 0.00457764
 0.00396729
 0.00305176
 0.00244141
 0.00213623
 0.00152588
 0.00122070
 0.00061035
 0.00030518
 0.00000000
 0.00030518
 0.00061035
 0.00122070
 0.00213623
 0.00244141
 0.00213623
 0.00152588
 0.00122070
 0.00183105
 0.00274658
 0.00366211
 0.00366211
 0.00274658
 0.00152588
 0.00030518
-0.00030518
-0.00030518
 0.00030518
 0.00061035
 0.00122070
 0.00152588
 0.00152588
 0.00183105
 0.00183105
 0.00183105
 0.00152588
 0.00091553
 0.00030518
 0.00000000
 0.00030518
 0.00122070
 0.00213623
 0.00183105
 0.00061035
-0.00091553
-0.00122070
-0.00061035
 0.00122070
 0.00305176
 0.00457764
 0.00488281
 0.00396729
 0.00244141
 0.00122070
 0.00030518
 0.00000000
-0.00030518
-0.00091553
-0.00152588
-0.00183105
-0.00122070
 0.00000000
 0.00122070
 0.00183105
 0.00152588
 0.00061035
-0.00030518
-0.00061035
 0.00000000
 0.00061035
 0.00091553
 0.00000000
-0.00122070
-0.00274658
-0.00335693
-0.00335693
-0.00244141
-0.00152588
-0.00061035
-0.00061035
-0.00091553
-0.00091553
-0.00122070
-0.00122070
-0.00122070
-0.00152588
-0.00152588
-0.00091553
-0.00030518
 0.00061035
 0.00122070
 0.00122070
 0.00091553
 0.00000000
-0.00122070
-0.00183105
-0.00152588
-0.00030518
 0.00122070
 0.00152588
 0.00091553
-0.00061035
-0.00152588
-0.00183105
-0.00213623
-0.00213623
-0.00274658
-0.00305176
-0.00274658
-0.00183105
-0.00091553
-0.00061035
-0.00030518
-0.00030518
-0.00061035
-0.00091553
-0.00122070
-0.00061035
 0.00000000
 0.00091553
 0.00091553
-0.00061035
-0.00244141
-0.00427246
-0.00488281
-0.00427246
-0.00335693
-0.00244141
-0.00183105
-0.00122070
-0.00061035
 0.00000000
-0.00030518
-0.00091553
-0.00152588
-0.00213623
-0.00213623
-0.00183105
-0.00122070
-0.00061035
-0.00030518
-0.00091553
-0.00183105
-0.00305176
-0.00335693
-0.00305176
-0.00213623
-0.00122070
-0.00061035
-0.00091553
-0.00152588
-0.00213623
-0.00244141
-0.00213623
-0.00183105
-0.00152588
-0.00122070
-0.00091553
-0.00030518
 0.00091553
 0.00183105
 0.00244141
 0.00213623
 0.00122070
-0.00030518
-0.00122070
-0.00122070
-0.00030518
 0.00061035
 0.00091553
 0.00000000
-0.00152588
-0.00274658
-0.00335693
-0.00274658
-0.00152588
-0.00061035
-0.00030518
-0.00061035
-0.00122070
-0.00183105
-0.00213623
-0.00183105
-0.00152588
-0.00122070
-0.00091553
-0.00061035
-0.00030518
 0.00061035
 0.00061035
 0.00030518
-0.00061035
-0.00183105
-0.00274658
-0.00274658
-0.00183105
-0.00030518
 0.00152588
 0.00213623
 0.00183105
 0.00122070
 0.00122070
 0.00152588
 0.00213623
 0.00213623
 0.00152588
 0.00030518
 0.00000000
 0.00030518
 0.00152588
 0.00244141
 0.00274658
 0.00244141
 0.00152588
 0.00000000
-0.00122070
-0.00152588
-0.00122070
-0.00061035
 0.00000000
-0.00030518
-0.00122070
-0.00213623
-0.00213623
-0.00122070
 0.00000000
 0.00091553
 0.00152588
 0.00183105
 0.00213623
 0.00213623
 0.00183105
 0.00091553
-0.00030518
-0.00091553
-0.00091553
-0.00030518
 0.00061035
 0.00122070
 0.00183105
 0.00152588
 0.00091553
 0.00030518
 0.00000000
 0.00030518
 0.00152588
 0.00244141
 0.00274658
 0.00213623
 0.00152588
 0.00152588
 0.00183105
 0.00213623
 0.00213623
 0.00122070
 0.00030518
 0.00000000
 0.00030518
 0.00122070
 0.00183105
 0.00152588
 0.00091553
 0.00000000
-0.00091553
-0.00152588
-0.00091553
 0.00030518
 0.00183105
 0.00274658
 0.00274658
 0.00152588
 0.00061035
 0.00000000
 0.00061035
 0.00122070
 0.00183105
 0.00183105
 0.00183105
 0.00183105
 0.00183105
 0.00152588
 0.00061035
-0.00061035
-0.00122070
-0.00183105
-0.00152588
-0.00122070
-0.00061035
-0.00030518
-0.00030518
-0.00030518
-0.00061035
-0.00061035
-0.00061035
 0.00000000
 0.00091553
 0.00152588
 0.00183105
 0.00122070
 0.00061035
 0.00000000
-0.00030518
-0.00061035
-0.00061035
-0.00091553
-0.00091553
-0.00061035
 0.00030518
 0.00152588
 0.00183105
 0.00152588
 0.00030518
-0.00030518
-0.00061035
 0.00000000
 0.00061035
 0.00152588
 0.00183105
 0.00213623
 0.00213623
 0.00152588
 0.00091553
 0.00030518
 0.00030518
 0.00122070
 0.00183105
 0.00213623
 0.00152588
 0.00091553
 0.00030518
-0.00061035
-0.00122070
-0.00152588
-0.00152588
-0.00091553
 0.00000000
 0.00122070
 0.00152588
 0.00122070
 0.00061035
 0.00000000
-0.00030518
-0.00030518
 0.00000000
 0.00030518
 0.00061035
 0.00061035
 0.00061035
 0.00061035
 0.00030518
 0.00000000
-0.00061035
-0.00152588
-0.00244141
-0.00274658
-0.00213623
-0.00091553
 0.00030518
 0.00122070
 0.00122070
 0.00061035
 0.00030518
 0.00030518
 0.00030518
 0.00091553
 0.00152588
 0.00183105
 0.00152588
 0.00091553
 0.00000000
-0.00091553
-0.00122070
-0.00122070
-0.00061035
 0.00000000
 0.00030518
 0.00061035
 0.00061035
 0.00061035
 0.00000000
-0.00061035
-0.00091553
-0.00122070
-0.00091553
-0.00030518
 0.00030518
 0.00061035
 0.00091553
 0.00091553
 0.00091553
 0.00061035
 0.00061035
 0.00030518
 0.00000000
-0.00061035
-0.00122070
-0.00183105
-0.00152588
-0.00122070
-0.00091553
-0.00091553
-0.00122070
-0.00122070
-0.00061035
 0.00030518
 0.00122070
 0.00213623
 0.00213623
 0.00152588
 0.00030518
-0.00061035
-0.00091553
-0.00061035
 0.00030518
 0.00091553
 0.00091553
 0.00061035
 0.00030518
 0.00000000
-0.00030518
-0.00061035
-0.00152588
-0.00183105
-0.00183105
-0.00122070
-0.00091553
-0.00061035
-0.00091553
-0.00122070
-0.00122070
-0.00122070
-0.00122070
-0.00091553
-0.00030518
 0.00030518
 0.00091553
 0.00091553
 0.00000000
-0.00091553
-0.00152588
-0.00213623
-0.00213623
-0.00244141
-0.00244141
-0.00244141
-0.00213623
-0.00183105
-0.00122070
-0.00122070
-0.00152588
-0.00183105
-0.00244141
-0.00244141
-0.00183105
-0.00061035
 0.00091553
 0.00183105
 0.00152588
 0.00030518
-0.00122070
-0.00183105
-0.00183105
-0.00152588
-0.00122070
-0.00122070
-0.00152588
-0.00152588
-0.00152588
-0.00152588
-0.00152588
-0.00122070
-0.00061035
 0.00000000
 0.00061035
 0.00091553
 0.00091553
 0.00061035
 0.00000000
-0.00061035
-0.00152588
-0.00213623
-0.00183105
-0.00091553
 0.00000000
 0.00091553
 0.00122070
 0.00061035
 0.00000000
-0.00091553
-0.00152588
-0.00183105
-0.00183105
-0.00183105
-0.00183105
-0.00183105
-0.00122070
-0.00030518
 0.00061035
 0.00091553
 0.00061035
-0.00030518
-0.00061035
 0.00000000
 0.00091553
 0.00122070
 0.00091553
-0.00061035
-0.00213623
-0.00396729
-0.00488281
-0.00518799
-0.00457764
-0.00396729
-0.00305176
-0.00274658
-0.00244141
-0.00183105
-0.00122070
-0.00030518
 0.00000000
 0.00000000
-0.00030518
-0.00030518
 0.00030518
 0.00122070
 0.00152588
 0.00122070
 0.00061035
-0.00030518
-0.00061035
 0.00000000
 0.00061035
 0.00122070
 0.00152588
 0.00183105
 0.00183105
 0.00122070
 0.00061035
 0.00091553
 0.00213623
 0.00335693
 0.00366211
 0.00274658
 0.00183105
 0.00152588
 0.00213623
 0.00305176
 0.00305176
 0.00305176
 0.00274658
 0.00274658
 0.00274658
 0.00335693
 0.00457764
 0.00610352
 0.00579834
 0.00366211
 0.00061035
-0.00122070
-0.00091553
 0.00030518
 0.00091553
 0.00000000
-0.00793457
-0.03631592
-0.10284424
-0.21606445
-0.36010742
-0.49468994
-0.57647705
-0.58441162
-0.53527832
-0.46997070
-0.42175293
-0.38970947
-0.33905029
-0.22979736
-0.05645752
 0.13854980
 0.28656006
 0.34149170
 0.31005859
 0.24597168
 0.20446777
 0.20538330
 0.23071289
 0.25299072
 0.26184082
 0.26519775
 0.26885986
 0.26733398
 0.25177002
 0.22796631
 0.21179199
 0.21423340
 0.22674561
 0.23132324
 0.21942139
 0.19989014
 0.18737793
 0.18676758
 0.19042969
 0.18890381
 0.18096924
 0.17242432
 0.16723633
 0.16418457
 0.15899658
 0.15136719
 0.14373779
 0.13702393
 0.13122559
 0.12542725
 0.11871338
 0.11138916
 0.10284424
 0.09307861
 0.08392334
 0.07720947
 0.07232666
 0.06561279
 0.05523682
 0.04302979
 0.03326416
 0.02746582
 0.02197266
 0.01281738
 0.00091553
-0.00946045
-0.01373291
-0.01434326
-0.01586914
-0.02136230
-0.02838135
-0.03234863
-0.03265381
-0.03143311
-0.03204346
-0.03479004
-0.03723145
-0.03723145
-0.03601074
-0.03631592
-0.03906250
-0.04302979
-0.04547119
-0.04547119
-0.04547119
-0.04699707
-0.05004883
-0.05340576
-0.05462646
-0.05462646
-0.05554199
-0.05950928
-0.06561279
-0.07171631
-0.07537842
-0.07629395
-0.07659912
-0.07812500
-0.08056641
-0.08300781
-0.08361816
-0.08270264
-0.08148193
-0.08056641
-0.08026123
-0.07965088
-0.07812500
-0.07659912
-0.07568359
-0.07598877
-0.07659912
-0.07690430
-0.07629395
-0.07537842
-0.07476807
-0.07446289
-0.07415771
-0.07293701
-0.07171631
-0.07141113
-0.07232666
-0.07385254
-0.07446289
-0.07385254
-0.07202148
-0.07110596
-0.07110596
-0.07232666
-0.07354736
-0.07354736
-0.07263184
-0.07171631
-0.07141113
-0.07110596
-0.06988525
-0.06744385
-0.06439209
-0.06103516
-0.05859375
-0.05706787
-0.05645752
-0.05615234
-0.05584717
-0.05523682
-0.05401611
-0.05218506
-0.05035400
-0.04913330
-0.04882813
-0.04913330
-0.04882813
-0.04699707
-0.04425049
-0.04089355
-0.03845215
-0.03692627
-0.03662109
-0.03631592
-0.03570557
-0.03540039
-0.03540039
-0.03570557
-0.03601074
-0.03509521
-0.03295898
-0.03051758
-0.02807617
-0.02593994
-0.02441406
-0.02258301
-0.02075195
-0.01892090
-0.01708984
-0.01525879
-0.01312256
-0.01159668
-0.01007080
-0.00946045
-0.00885010
-0.00793457
-0.00640869
-0.00427246
-0.00274658
-0.00122070
-0.00030518
 0.00152588
 0.00366211
 0.00549316
 0.00671387
 0.00640869
 0.00518799
 0.00427246
 0.00427246
 0.00518799
 0.00671387
 0.00823975
 0.00915527
 0.00976563
 0.00976563
 0.00976563
 0.01068115
 0.01281738
 0.01556396
 0.01831055
 0.02075195
 0.02258301
 0.02349854
 0.02410889
 0.02410889
 0.02380371
 0.02319336
 0.02288818
 0.02288818
 0.02349854
 0.02441406
 0.02532959
 0.02563477
 0.02593994
 0.02593994
 0.02563477
 0.02593994
 0.02655029
 0.02777100
 0.02899170
 0.02960205
 0.02960205
 0.02868652
 0.02807617
 0.02746582
 0.02716064
 0.02746582
 0.02777100
 0.02899170
 0.03021240
 0.03204346
 0.03417969
 0.03570557
 0.03692627
 0.03692627
 0.03631592
 0.03509521
 0.03387451
 0.03387451
 0.03448486
 0.03601074
 0.03723145
 0.03723145
 0.03631592
 0.03509521
 0.03479004
 0.03540039
 0.03723145
 0.03906250
 0.04028320
 0.04028320
 0.03906250
 0.03723145
 0.03509521
 0.03295898
 0.03051758
 0.02838135
 0.02746582
 0.02746582
 0.02838135
 0.02929688
 0.02929688
 0.02838135
 0.02716064
 0.02655029
 0.02685547
 0.02838135
 0.03051758
 0.03265381
 0.03417969
 0.03509521
 0.03540039
 0.03570557
 0.03601074
 0.03631592
 0.03662109
 0.03753662
 0.03875732
 0.04028320
 0.04180908
 0.04302979
 0.04394531
 0.04425049
 0.04333496
 0.04180908
 0.03936768
 0.03723145
 0.03570557
 0.03540039
 0.03509521
 0.03448486
 0.03265381
 0.02990723
 0.02716064
 0.02441406
 0.02258301
 0.02227783
 0.02258301
 0.02319336
 0.02349854
 0.02258301
 0.02105713
 0.01922607
 0.01708984
 0.01525879
 0.01434326
 0.01403809
 0.01495361
 0.01678467
 0.01831055
 0.01983643
 0.02044678
 0.02105713
 0.02197266
 0.02288818
 0.02380371
 0.02471924
 0.02471924
 0.02441406
 0.02319336
 0.02075195
 0.01770020
 0.01373291
 0.00915527
 0.00457764
-0.00030518
-0.00518799
-0.00976563
-0.01464844
-0.01983643
-0.02593994
-0.03295898
-0.04058838
-0.04882813
-0.05645752
-0.06256104
-0.06713867
-0.06988525
-0.07049561
-0.06958008
-0.06652832
-0.06103516
-0.05279541
-0.04058838
-0.02471924
-0.00457764
 0.01892090
 0.04516602
 0.07354736
 0.10375977
 0.13488770
 0.16632080
 0.19683838
 0.22644043
 0.25421143
 0.27984619
 0.30242920
 0.32043457
 0.33294678
 0.33813477
 0.33416748
 0.32135010
 0.29998779
 0.27130127
 0.23620605
 0.19287109
 0.14129639
 0.08117676
 0.01495361
-0.05462646
-0.12725830
-0.20202637
-0.27770996
-0.35156250
-0.41931152
-0.47790527
-0.52520752
-0.56121826
-0.58563232
-0.59753418
-0.59570313
-0.57983398
-0.54992676
-0.50628662
-0.44860840
-0.37841797
-0.29754639
-0.20874023
-0.11566162
-0.02075195
 0.07324219
 0.16479492
 0.25207520
 0.33172607
 0.40100098
 0.45745850
 0.49835205
 0.52246094
 0.52734375
 0.51300049
 0.48004150
 0.43060303
 0.36804199
 0.29449463
 0.21179199
 0.12207031
 0.02929688
-0.06439209
-0.15655518
-0.24505615
-0.32684326
-0.39642334
-0.44891357
-0.48217773
-0.49774170
-0.49652100
-0.47912598
-0.44494629
-0.39398193
-0.32867432
-0.25207520
-0.16723633
-0.07659912
 0.01739502
 0.11138916
 0.20294189
 0.28900146
 0.36621094
 0.43121338
 0.48126221
 0.51422119
 0.52978516
 0.52764893
 0.50781250
 0.47119141
 0.42022705
 0.35766602
 0.28533936
 0.20355225
 0.11444092
 0.02258301
-0.06683350
-0.15075684
-0.22735596
-0.29632568
-0.35522461
-0.40008545
-0.42877197
-0.44158936
-0.44097900
-0.42816162
-0.40191650
-0.36254883
-0.31250000
-0.25604248
-0.19744873
-0.13824463
-0.07965088
-0.02380371
 0.02685547
 0.06927490
 0.10223389
 0.12603760
 0.13977051
 0.14312744
 0.13549805
 0.11749268
 0.09063721
 0.05676270
 0.01831055
-0.02349854
-0.06622314
-0.10803223
-0.14648438
-0.17944336
-0.20446777
-0.22094727
-0.22888184
-0.22918701
-0.22247314
-0.20812988
-0.18615723
-0.15594482
-0.11901855
-0.07690430
-0.03112793
 0.01647949
 0.06317139
 0.10772705
 0.14892578
 0.18585205
 0.21759033
 0.24353027
 0.26184082
 0.27160645
 0.27313232
 0.26702881
 0.25329590
 0.23193359
 0.20324707
 0.16906738
 0.13122559
 0.09246826
 0.05432129
 0.01831055
-0.01525879
-0.04486084
-0.06927490
-0.08758545
-0.09918213
-0.10314941
-0.09948730
-0.08850098
-0.07110596
-0.04852295
-0.02258301
 0.00549316
 0.03509521
 0.06500244
 0.09368896
 0.11962891
 0.14160156
 0.15777588
 0.16876221
 0.17486572
 0.17578125
 0.17120361
 0.16082764
 0.14434814
 0.12268066
 0.09704590
 0.06988525
 0.04211426
 0.01525879
-0.00976563
-0.03295898
-0.05371094
-0.07171631
-0.08544922
-0.09490967
-0.10009766
-0.10192871
-0.10192871
-0.10131836
-0.10162354
-0.10406494
-0.11108398
-0.12329102
-0.14099121
-0.16357422
-0.19195557
-0.22674561
-0.26855469
-0.31646729
-0.36743164
-0.41900635
-0.46875000
-0.51574707
-0.55847168
-0.59356689
-0.61828613
-0.62988281
-0.62744141
-0.61004639
-0.57647705
-0.52520752
-0.45562744
-0.36743164
-0.26214600
-0.14221191
-0.00976563
 0.13244629
 0.28289795
 0.43945313
 0.59783936
 0.75195313
 0.89599609
 1.02386475
 1.13250732
 1.21826172
 1.27838135
 1.30859375
 1.30706787
 1.27288818
 1.20544434
 1.10382080
 0.96801758
 0.80169678
 0.61157227
 0.40435791
 0.18341064
-0.04913330
-0.29022217
-0.53161621
-0.76171875
-0.97076416
-1.15356445
-1.30645752
-1.42517090
-1.50299072
-1.53625488
-1.52252197
-1.46331787
-1.35925293
-1.21124268
-1.02264404
-0.80017090
-0.55267334
-0.28717041
-0.01007080
 0.27160645
 0.54809570
 0.80749512
 1.03881836
 1.23474121
 1.39007568
 1.50054932
 1.56219482
 1.57318115
 1.53411865
 1.44592285
 1.31072998
 1.13220215
 0.91796875
 0.67749023
 0.41931152
 0.14831543
-0.13244629
-0.41625977
-0.69061279
-0.94207764
-1.16088867
-1.34307861
-1.48620605
-1.58721924
-1.64123535
-1.64459229
-1.59881592
-1.50634766
-1.36962891
-1.19201660
-0.97930908
-0.74096680
-0.48614502
-0.22216797
 0.04638672
 0.31372070
 0.57098389
 0.80780029
 1.01623535
 1.19079590
 1.32812500
 1.42364502
 1.47399902
 1.47827148
 1.43615723
 1.34887695
 1.21704102
 1.04370117
 0.83587646
 0.60272217
 0.35125732
 0.08453369
-0.19439697
-0.47760010
-0.75195313
-1.00372314
-1.22436523
-1.40991211
-1.55670166
-1.66046143
-1.71539307
-1.71844482
-1.66961670
-1.56951904
-1.41967773
-1.22222900
-0.98297119
-0.70831299
-0.40527344
-0.07843018
 0.26702881
 0.62286377
 0.97808838
 1.32110596
 1.64215088
 1.93328857
 2.18811035
 2.39898682
 2.55889893
 2.66174316
 2.70294189
 2.68066406
 2.59490967
 2.44781494
 2.24090576
 1.97692871
 1.66168213
 1.30401611
 0.91491699
 0.50323486
 0.07568359
-0.36132813
-0.79864502
-1.22314453
-1.62109375
-1.98272705
-2.30072021
-2.57019043
-2.78533936
-2.94189453
-3.03710938
-3.07159424
-3.04504395
-2.95867920
-2.81463623
-2.61779785
-2.37487793
-2.09259033
-1.77734375
-1.43524170
-1.07543945
-0.70739746
-0.33935547
 0.02258301
 0.37261963
 0.70526123
 1.01348877
 1.29180908
 1.53625488
 1.74591064
 1.91925049
 2.05444336
 2.15057373
 2.20794678
 2.22930908
 2.21771240
 2.17559814
 2.10540771
 2.00927734
 1.89086914
 1.75415039
 1.60339355
 1.44287109
 1.27624512
 1.10534668
 0.93261719
 0.76019287
 0.59082031
 0.42785645
 0.27221680
 0.12359619
-0.02044678
-0.16052246
-0.29632568
-0.42602539
-0.54809570
-0.66253662
-0.76904297
-0.86822510
-0.95886230
-1.04064941
-1.11267090
-1.17370605
-1.22222900
-1.25640869
-1.27532959
-1.27929688
-1.26739502
-1.23931885
-1.19384766
-1.13128662
-1.05255127
-0.95977783
-0.85449219
-0.73791504
-0.61248779
-0.48217773
-0.35034180
-0.22033691
-0.09521484
 0.02075195
 0.12359619
 0.21026611
 0.27893066
 0.32958984
 0.36163330
 0.37384033
 0.36621094
 0.34118652
 0.30242920
 0.25390625
 0.19927979
 0.14160156
 0.08514404
 0.03631592
-0.00061035
-0.02166748
-0.02471924
-0.00854492
 0.02838135
 0.08605957
 0.16357422
 0.25848389
 0.36926270
 0.49316406
 0.62622070
 0.76171875
 0.89355469
 1.01654053
 1.12640381
 1.21826172
 1.28631592
 1.32568359
 1.33300781
 1.30767822
 1.24755859
 1.15081787
 1.01715088
 0.84930420
 0.65429688
 0.43792725
 0.20385742
-0.04577637
-0.30639648
-0.56732178
-0.81726074
-1.04644775
-1.24877930
-1.42150879
-1.55975342
-1.65954590
-1.71600342
-1.72790527
-1.69494629
-1.61895752
-1.50177002
-1.34643555
-1.15783691
-0.94238281
-0.70800781
-0.46325684
-0.21606445
 0.02655029
 0.25878906
 0.47180176
 0.65643311
 0.80322266
 0.90759277
 0.96740723
 0.98236084
 0.95062256
 0.87188721
 0.74981689
 0.59295654
 0.41015625
 0.20721436
-0.01312256
-0.24597168
-0.47973633
-0.70129395
-0.89904785
-1.06628418
-1.19934082
-1.29425049
-1.34613037
-1.35131836
-1.30950928
-1.22100830
-1.08764648
-0.91247559
-0.70159912
-0.46417236
-0.20904541
 0.05767822
 0.33020020
 0.59936523
 0.85388184
 1.08154297
 1.27471924
 1.42944336
 1.54205322
 1.60797119
 1.62475586
 1.59301758
 1.51672363
 1.40014648
 1.24633789
 1.05926514
 0.84777832
 0.62255859
 0.39276123
 0.16387939
-0.06195068
-0.27893066
-0.47698975
-0.64483643
-0.77606201
-0.86883545
-0.92437744
-0.94177246
-0.91827393
-0.85327148
-0.74951172
-0.61279297
-0.44860840
-0.26275635
-0.06042480
 0.15106201
 0.36315918
 0.56701660
 0.75439453
 0.91705322
 1.04736328
 1.13922119
 1.18896484
 1.19445801
 1.15386963
 1.06628418
 0.93353271
 0.76110840
 0.55511475
 0.32135010
 0.06347656
-0.21331787
-0.50079346
-0.78643799
-1.05895996
-1.30920410
-1.53106689
-1.71997070
-1.87011719
-1.97509766
-2.03063965
-2.03369141
-1.98455811
-1.88568115
-1.74011230
-1.55212402
-1.32690430
-1.07086182
-0.79315186
-0.50231934
-0.20690918
 0.08605957
 0.37048340
 0.63934326
 0.88500977
 1.10076904
 1.28265381
 1.42913818
 1.53991699
 1.61529541
 1.65557861
 1.66351318
 1.64154053
 1.59393311
 1.52282715
 1.43096924
 1.32232666
 1.20117188
 1.07208252
 0.93750000
 0.79956055
 0.66070557
 0.52459717
 0.39459229
 0.27221680
 0.15777588
 0.05126953
-0.04669189
-0.13519287
-0.21453857
-0.28533936
-0.34637451
-0.39520264
-0.42938232
-0.44952393
-0.45745850
-0.45471191
-0.44036865
-0.41259766
-0.37078857
-0.31616211
-0.25085449
-0.17700195
-0.09521484
-0.00640869
 0.08697510
 0.18280029
 0.27740479
 0.36895752
 0.45471191
 0.53222656
 0.59844971
 0.65124512
 0.68847656
 0.70861816
 0.70922852
 0.68847656
 0.64605713
 0.58197021
 0.49804688
 0.39672852
 0.27893066
 0.14495850
-0.00610352
-0.17395020
-0.35491943
-0.54443359
-0.73699951
-0.92803955
-1.11450195
-1.29364014
-1.46087646
-1.61041260
-1.73736572
-1.83746338
-1.90795898
-1.94610596
-1.94946289
-1.91589355
-1.84387207
-1.73339844
-1.58538818
-1.40136719
-1.18438721
-0.94024658
-0.67504883
-0.39489746
-0.10467529
 0.19134521
 0.48736572
 0.77514648
 1.04522705
 1.28906250
 1.50115967
 1.67785645
 1.81457520
 1.90643311
 1.94854736
 1.94000244
 1.88140869
 1.77581787
 1.62414551
 1.42883301
 1.19537354
 0.93170166
 0.64727783
 0.34881592
 0.04058838
-0.27130127
-0.57586670
-0.85968018
-1.11206055
-1.32690430
-1.50177002
-1.63269043
-1.71417236
-1.74224854
-1.71630859
-1.63909912
-1.51245117
-1.33789063
-1.11877441
-0.86181641
-0.57739258
-0.27343750
 0.04364014
 0.36712646
 0.68664551
 0.98876953
 1.26251221
 1.50085449
 1.69799805
 1.84783936
 1.94274902
 1.97784424
 1.95251465
 1.86920166
 1.72943115
 1.53564453
 1.29211426
 1.00860596
 0.69641113
 0.36346436
 0.01525879
-0.34332275
-0.70129395
-1.04522705
-1.36108398
-1.64062500
-1.87896729
-2.07031250
-2.20886230
-2.28973389
-2.31140137
-2.27661133
-2.18841553
-2.04956055
-1.86187744
-1.63085938
-1.36444092
-1.07269287
-0.76568604
-0.45196533
-0.13977051
 0.16357422
 0.45135498
 0.71685791
 0.95367432
 1.15570068
 1.31958008
 1.44348145
 1.52862549
 1.57653809
 1.58843994
 1.56494141
 1.50787354
 1.42059326
 1.30828857
 1.17614746
 1.02905273
 0.87127686
 0.70922852
 0.54870605
 0.39520264
 0.25207520
 0.12084961
 0.00518799
-0.09124756
-0.16418457
-0.21179199
-0.23376465
-0.23162842
-0.20629883
-0.15899658
-0.09216309
-0.00915527
 0.08605957
 0.19012451
 0.29937744
 0.40985107
 0.51757813
 0.61828613
 0.70678711
 0.77850342
 0.82916260
 0.85571289
 0.85662842
 0.83221436
 0.78125000
 0.70281982
 0.59753418
 0.46813965
 0.31860352
 0.15197754
-0.02960205
-0.22369385
-0.42419434
-0.62255859
-0.80963135
-0.97869873
-1.12487793
-1.24511719
-1.33483887
-1.39099121
-1.41204834
-1.39801025
-1.35009766
-1.26953125
-1.15783691
-1.01806641
-0.85449219
-0.67291260
-0.48004150
-0.28350830
-0.08911133
 0.09826660
 0.27496338
 0.43670654
 0.57678223
 0.68878174
 0.76812744
 0.81329346
 0.82427979
 0.80047607
 0.74127197
 0.64849854
 0.52734375
 0.38574219
 0.22949219
 0.06256104
-0.11108398
-0.28503418
-0.44860840
-0.59112549
-0.70495605
-0.78521729
-0.82916260
-0.83251953
-0.79132080
-0.70556641
-0.57861328
-0.41595459
-0.22247314
-0.00274658
 0.23864746
 0.49255371
 0.74798584
 0.99304199
 1.21795654
 1.41510010
 1.57684326
 1.69586182
 1.76452637
 1.77947998
 1.73889160
 1.64184570
 1.48986816
 1.28723145
 1.04125977
 0.76232910
 0.45867920
 0.13641357
-0.19927979
-0.53833008
-0.86761475
-1.17187500
-1.43981934
-1.66442871
-1.84173584
-1.96716309
-2.03674316
-2.04864502
-2.00378418
-1.90582275
-1.76025391
-1.57287598
-1.35009766
-1.10076904
-0.83435059
-0.56152344
-0.29205322
-0.03387451
 0.20568848
 0.42022705
 0.60363770
 0.75012207
 0.85693359
 0.92254639
 0.94909668
 0.93780518
 0.89172363
 0.81390381
 0.70983887
 0.58654785
 0.45135498
 0.31097412
 0.17120361
 0.03753662
-0.08422852
-0.18920898
-0.27221680
-0.32897949
-0.35552979
-0.35064697
-0.31585693
-0.25421143
-0.16998291
-0.06652832
 0.05310059
 0.18463135
 0.32165527
 0.45745850
 0.58502197
 0.69824219
 0.79071045
 0.85876465
 0.89874268
 0.90911865
 0.88806152
 0.83282471
 0.74371338
 0.62347412
 0.47821045
 0.31311035
 0.13214111
-0.06195068
-0.26367188
-0.46386719
-0.65124512
-0.81756592
-0.95672607
-1.06628418
-1.14257813
-1.18286133
-1.18469238
-1.14868164
-1.07604980
-0.96984863
-0.83343506
-0.67321777
-0.49560547
-0.30822754
-0.11596680
 0.07568359
 0.26123047
 0.43426514
 0.58837891
 0.71899414
 0.82183838
 0.89447021
 0.93475342
 0.94085693
 0.91247559
 0.84930420
 0.75378418
 0.63049316
 0.48522949
 0.32470703
 0.15289307
-0.02746582
-0.21270752
-0.39642334
-0.56915283
-0.72235107
-0.84991455
-0.94940186
-1.01989746
-1.05926514
-1.06689453
-1.04217529
-0.98724365
-0.90393066
-0.79376221
-0.65979004
-0.50567627
-0.33538818
-0.15411377
 0.03448486
 0.22674561
 0.41809082
 0.60333252
 0.77636719
 0.93261719
 1.06842041
 1.18072510
 1.26647949
 1.32293701
 1.34826660
 1.34185791
 1.30432129
 1.23779297
 1.14349365
 1.02386475
 0.88134766
 0.72082520
 0.54809570
 0.36834717
 0.18585205
 0.00152588
-0.18280029
-0.36437988
-0.53802490
-0.69793701
-0.83953857
-0.96099854
-1.06048584
-1.13677979
-1.18804932
-1.21276855
-1.21063232
-1.18286133
-1.13037109
-1.05377197
-0.95458984
-0.83526611
-0.69915771
-0.55084229
-0.39581299
-0.23834229
-0.08300781
 0.06622314
 0.20538330
 0.33111572
 0.44067383
 0.53253174
 0.60455322
 0.65521240
 0.68389893
 0.69061279
 0.67687988
 0.64392090
 0.59326172
 0.52795410
 0.45104980
 0.36743164
 0.27984619
 0.19012451
 0.09948730
 0.01007080
-0.07354736
-0.14709473
-0.20904541
-0.25909424
-0.29815674
-0.32379150
-0.33325195
-0.32470703
-0.29998779
-0.26367188
-0.21881104
-0.16693115
-0.10864258
-0.04486084
 0.02105713
 0.08666992
 0.14923096
 0.20782471
 0.26184082
 0.30914307
 0.34851074
 0.37963867
 0.40191650
 0.41717529
 0.42541504
 0.42785645
 0.42541504
 0.41900635
 0.41015625
 0.39978027
 0.38848877
 0.37750244
 0.36895752
 0.36315918
 0.36132813
 0.36346436
 0.36956787
 0.37963867
 0.39245605
 0.40740967
 0.42266846
 0.43731689
 0.44982910
 0.45806885
 0.45959473
 0.45227051
 0.43457031
 0.40527344
 0.36346436
 0.30761719
 0.23681641
 0.15136719
 0.05096436
-0.06408691
-0.19409180
-0.33752441
-0.49072266
-0.65002441
-0.81176758
-0.97290039
-1.13220215
-1.28662109
-1.43249512
-1.56524658
-1.68029785
-1.77368164
-1.84295654
-1.88629150
-1.90216064
-1.88873291
-1.84509277
-1.77032471
-1.66564941
-1.53259277
-1.37298584
-1.18988037
-0.98602295
-0.76538086
-0.53253174
-0.29266357
-0.04943848
 0.19439697
 0.43487549
 0.66802979
 0.88928223
 1.09405518
 1.27990723
 1.44470215
 1.58538818
 1.69952393
 1.78619385
 1.84539795
 1.87774658
 1.88385010
 1.86279297
 1.81457520
 1.74133301
 1.64520264
 1.53015137
 1.39892578
 1.25396729
 1.09771729
 0.93261719
 0.76202393
 0.58959961
 0.42022705
 0.25634766
 0.09857178
-0.05340576
-0.20019531
-0.33966064
-0.46844482
-0.58410645
-0.68420410
-0.76873779
-0.83709717
-0.88897705
-0.92346191
-0.94024658
-0.94055176
-0.92407227
-0.89050293
-0.84045410
-0.77453613
-0.69519043
-0.60516357
-0.50689697
-0.40161133
-0.29235840
-0.18096924
-0.07049561
 0.03723145
 0.14099121
 0.24017334
 0.33294678
 0.41687012
 0.48950195
 0.54718018
 0.58776855
 0.60943604
 0.61065674
 0.58959961
 0.54565430
 0.47882080
 0.39093018
 0.28350830
 0.15625000
 0.00915527
-0.15594482
-0.33416748
-0.51849365
-0.70190430
-0.87951660
-1.04736328
-1.20208740
-1.33850098
-1.45172119
-1.53808594
-1.59454346
-1.61865234
-1.60858154
-1.56311035
-1.48162842
-1.36474609
-1.21337891
-1.03088379
-0.82153320
-0.59204102
-0.34790039
-0.09429932
 0.16357422
 0.42022705
 0.66802979
 0.89904785
 1.10626221
 1.28479004
 1.43188477
 1.54510498
 1.62322998
 1.66656494
 1.67602539
 1.65527344
 1.60797119
 1.53839111
 1.45019531
 1.34796143
 1.23626709
 1.11907959
 1.00189209
 0.88897705
 0.78491211
 0.69274902
 0.61492920
 0.55236816
 0.50506592
 0.47332764
 0.45654297
 0.45410156
 0.46356201
 0.48156738
 0.50384521
 0.52551270
 0.54260254
 0.55114746
 0.54595947
 0.52215576
 0.47668457
 0.40771484
 0.31372070
 0.19409180
 0.04638672
-0.12939453
-0.32958984
-0.54809570
-0.77758789
-1.01318359
-1.25061035
-1.48529053
-1.71020508
-1.91711426
-2.09930420
-2.25158691
-2.37060547
-2.45361328
-2.49725342
-2.49847412
-2.45666504
-2.37121582
-2.24426270
-2.07702637
-1.87316895
-1.63665771
-1.37359619
-1.09161377
-0.79925537
-0.50415039
-0.21362305
 0.06622314
 0.32897949
 0.57006836
 0.78369141
 0.96679688
 1.11663818
 1.23352051
 1.31744385
 1.37115479
 1.39739990
 1.40014648
 1.38366699
 1.35070801
 1.30523682
 1.25030518
 1.19018555
 1.12884521
 1.06933594
 1.01318359
 0.96282959
 0.92010498
 0.88592529
 0.86151123
 0.84777832
 0.84503174
 0.85235596
 0.86822510
 0.88928223
 0.91125488
 0.93078613
 0.94512939
 0.95153809
 0.94818115
 0.93200684
 0.90087891
 0.85266113
 0.78582764
 0.70190430
 0.60272217
 0.49133301
 0.37231445
 0.24749756
 0.11962891
-0.01068115
-0.14129639
-0.26885986
-0.38970947
-0.50048828
-0.59997559
-0.68878174
-0.76660156
-0.83282471
-0.88531494
-0.92285156
-0.94604492
-0.95764160
-0.95977783
-0.95397949
-0.94024658
-0.91888428
-0.89111328
-0.85815430
-0.82244873
-0.78582764
-0.74981689
-0.71533203
-0.68145752
-0.64849854
-0.61706543
-0.58776855
-0.56030273
-0.53375244
-0.50628662
-0.47760010
-0.44738770
-0.41503906
-0.37963867
-0.34057617
-0.29907227
-0.25634766
-0.21331787
-0.16845703
-0.11962891
-0.06561279
-0.00762939
 0.05279541
 0.11383057
 0.17578125
 0.23925781
 0.30426025
 0.36956787
 0.43365479
 0.49499512
 0.55175781
 0.60272217
 0.64575195
 0.67993164
 0.70373535
 0.71716309
 0.71990967
 0.71289063
 0.69732666
 0.67413330
 0.64483643
 0.60943604
 0.56945801
 0.52490234
 0.47698975
 0.42755127
 0.37719727
 0.32745361
 0.27832031
 0.22949219
 0.18157959
 0.13458252
 0.09063721
 0.05096436
 0.01739502
-0.01037598
-0.03204346
-0.04760742
-0.05584717
-0.05584717
-0.04791260
-0.03295898
-0.01281738
 0.01037598
 0.03509521
 0.05950928
 0.08209229
 0.10192871
 0.11810303
 0.12908936
 0.13244629
 0.12542725
 0.10498047
 0.07049561
 0.02258301
-0.03906250
-0.11535645
-0.20812988
-0.31738281
-0.44067383
-0.57342529
-0.71228027
-0.85357666
-0.99365234
-1.12884521
-1.25427246
-1.36444092
-1.45538330
-1.52282715
-1.56463623
-1.57806396
-1.56250000
-1.51885986
-1.44744873
-1.35070801
-1.22985840
-1.08825684
-0.92864990
-0.75561523
-0.57342529
-0.38635254
-0.19805908
-0.01129150
 0.17059326
 0.34454346
 0.50598145
 0.65185547
 0.77911377
 0.88531494
 0.96893311
 1.02966309
 1.06689453
 1.08032227
 1.07116699
 1.04064941
 0.99182129
 0.92834473
 0.85510254
 0.77606201
 0.69549561
 0.61614990
 0.54168701
 0.47607422
 0.42205811
 0.38208008
 0.35705566
 0.34820557
 0.35583496
 0.37963867
 0.41839600
 0.47088623
 0.53436279
 0.60699463
 0.68511963
 0.76477051
 0.84197998
 0.91369629
 0.97717285
 1.02935791
 1.06536865
 1.08123779
 1.07391357
 1.04309082
 0.98724365
 0.90576172
 0.79772949
 0.66497803
 0.51177979
 0.34240723
 0.15869141
-0.03936768
-0.24932861
-0.46508789
-0.67901611
-0.88470459
-1.07849121
-1.25732422
-1.41754150
-1.55273438
-1.65863037
-1.73278809
-1.77459717
-1.78314209
-1.75720215
-1.69586182
-1.60003662
-1.47125244
-1.31256104
-1.12731934
-0.92041016
-0.69854736
-0.46936035
-0.23986816
-0.01464844
 0.20172119
 0.40374756
 0.58471680
 0.73730469
 0.85693359
 0.94085693
 0.98846436
 0.99945068
 0.97442627
 0.91400146
 0.82031250
 0.69854736
 0.55633545
 0.40100098
 0.23864746
 0.07232666
-0.09399414
-0.25451660
-0.40069580
-0.52368164
-0.61767578
-0.68054199
-0.71136475
-0.70861816
-0.67138672
-0.59967041
-0.49591064
-0.36437988
-0.20935059
-0.03601074
 0.15106201
 0.34576416
 0.54168701
 0.73181152
 0.90942383
 1.06811523
 1.20239258
 1.30706787
 1.37969971
 1.41815186
 1.42120361
 1.38977051
 1.32629395
 1.23352051
 1.11480713
 0.97320557
 0.81329346
 0.64147949
 0.46508789
 0.29174805
 0.12451172
-0.03417969
-0.18188477
-0.31433105
-0.42541504
-0.51208496
-0.57342529
-0.61126709
-0.62805176
-0.62530518
-0.60607910
-0.57342529
-0.53253174
-0.48828125
-0.44525146
-0.40771484
-0.37994385
-0.36590576
-0.36804199
-0.38757324
-0.42419434
-0.47760010
-0.54595947
-0.62652588
-0.71441650
-0.80474854
-0.89294434
-0.97534180
-1.04736328
-1.10534668
-1.14501953
-1.16302490
-1.15631104
-1.12365723
-1.06567383
-0.98266602
-0.87738037
-0.75164795
-0.60852051
-0.45227051
-0.28778076
-0.11932373
 0.04760742
 0.20935059
 0.36193848
 0.50109863
 0.62133789
 0.71807861
 0.78826904
 0.83038330
 0.84472656
 0.83190918
 0.79315186
 0.73028564
 0.64727783
 0.54962158
 0.44342041
 0.33416748
 0.22644043
 0.12390137
 0.03173828
-0.04455566
-0.10009766
-0.13122559
-0.13671875
-0.11627197
-0.07049561
 0.00000000
 0.09277344
 0.20477295
 0.33294678
 0.47363281
 0.62225342
 0.77362061
 0.92071533
 1.05804443
 1.18103027
 1.28662109
 1.36962891
 1.42486572
 1.44836426
 1.43829346
 1.39587402
 1.32263184
 1.21887207
 1.08398438
 0.92071533
 0.73486328
 0.53405762
 0.32379150
 0.10711670
-0.11352539
-0.33325195
-0.54443359
-0.73913574
-0.91308594
-1.06414795
-1.19262695
-1.29699707
-1.37542725
-1.42700195
-1.45202637
-1.45294189
-1.43188477
-1.39099121
-1.33300781
-1.26098633
-1.17889404
-1.09039307
-0.99822998
-0.90484619
-0.81298828
-0.72509766
-0.64361572
-0.57128906
-0.50872803
-0.45654297
-0.41473389
-0.38299561
-0.36010742
-0.34332275
-0.32958984
-0.31555176
-0.29968262
-0.28045654
-0.25726318
-0.22735596
-0.18859863
-0.13885498
-0.07751465
-0.00549316
 0.07659912
 0.16784668
 0.26702881
 0.37231445
 0.48126221
 0.59082031
 0.69885254
 0.80261230
 0.89965820
 0.98815918
 1.06628418
 1.13159180
 1.18194580
 1.21582031
 1.23321533
 1.23291016
 1.21429443
 1.17706299
 1.12152100
 1.05041504
 0.96649170
 0.87280273
 0.77026367
 0.66101074
 0.54901123
 0.43823242
 0.33233643
 0.23345947
 0.14282227
 0.06164551
-0.00854492
-0.06683350
-0.11322021
-0.14862061
-0.17303467
-0.18737793
-0.19317627
-0.19256592
-0.18737793
-0.17944336
-0.16967773
-0.15960693
-0.15197754
-0.14923096
-0.15289307
-0.16448975
-0.18524170
-0.21820068
-0.26489258
-0.32409668
-0.39245605
-0.46630859
-0.54351807
-0.62377930
-0.70495605
-0.78338623
-0.85449219
-0.91430664
-0.95977783
-0.99029541
-1.00402832
-0.99975586
-0.97656250
-0.93505859
-0.87707520
-0.80444336
-0.71990967
-0.62591553
-0.52490234
-0.41900635
-0.31158447
-0.20538330
-0.10345459
-0.00823975
 0.07751465
 0.15228271
 0.21545410
 0.26641846
 0.30548096
 0.33172607
 0.34515381
 0.34576416
 0.33447266
 0.31402588
 0.28656006
 0.25360107
 0.21667480
 0.17730713
 0.13854980
 0.10345459
 0.07507324
 0.05554199
 0.04760742
 0.05279541
 0.07232666
 0.10528564
 0.15136719
 0.21026611
 0.28228760
 0.36834717
 0.46600342
 0.57220459
 0.68237305
 0.79315186
 0.90179443
 1.00494385
 1.09863281
 1.17950439
 1.24359131
 1.28845215
 1.31134033
 1.30920410
 1.28143311
 1.22772217
 1.14807129
 1.04248047
 0.91156006
 0.75836182
 0.58898926
 0.40985107
 0.22460938
 0.03356934
-0.16174316
-0.35675049
-0.54443359
-0.71838379
-0.87432861
-1.01104736
-1.12670898
-1.21948242
-1.28723145
-1.33056641
-1.35070801
-1.34887695
-1.32537842
-1.28173828
-1.22070313
-1.14685059
-1.06323242
-0.97229004
-0.87554932
-0.77606201
-0.67810059
-0.58593750
-0.50140381
-0.42480469
-0.35705566
-0.29937744
-0.25268555
-0.21728516
-0.19042969
-0.17059326
-0.15655518
-0.14831543
-0.14495850
-0.14404297
-0.14221191
-0.13732910
-0.12817383
-0.11444092
-0.09490967
-0.06713867
-0.03021240
 0.01586914
 0.07019043
 0.13183594
 0.20141602
 0.27954102
 0.36499023
 0.45593262
 0.54901123
 0.64056396
 0.72814941
 0.80963135
 0.88195801
 0.94390869
 0.99273682
 1.02752686
 1.04644775
 1.04888916
 1.03485107
 1.00433350
 0.95825195
 0.89843750
 0.82580566
 0.74279785
 0.65185547
 0.55603027
 0.45806885
 0.36102295
 0.26733398
 0.17822266
 0.09460449
 0.01586914
-0.05737305
-0.12268066
-0.17822266
-0.22308350
-0.25878906
-0.28778076
-0.31158447
-0.33020020
-0.34301758
-0.35003662
-0.35369873
-0.35614014
-0.36010742
-0.36651611
-0.37719727
-0.39367676
-0.41778564
-0.44982910
-0.49011230
-0.53863525
-0.59570313
-0.65979004
-0.72906494
-0.79895020
-0.86608887
-0.92681885
-0.97961426
-1.02111816
-1.04888916
-1.05926514
-1.04919434
-1.01684570
-0.96099854
-0.88043213
-0.77636719
-0.65002441
-0.50476074
-0.34332275
-0.16906738
 0.01495361
 0.20477295
 0.39550781
 0.58197021
 0.75866699
 0.92010498
 1.06231689
 1.18164063
 1.27471924
 1.33819580
 1.36901855
 1.36474609
 1.32690430
 1.25762939
 1.16088867
 1.03851318
 0.89355469
 0.73059082
 0.55664063
 0.37902832
 0.20324707
 0.03295898
-0.12817383
-0.27526855
-0.40161133
-0.50140381
-0.57189941
-0.61218262
-0.62255859
-0.60333252
-0.55572510
-0.48278809
-0.38757324
-0.27404785
-0.14617920
-0.00946045
 0.13092041
 0.26916504
 0.39978027
 0.51666260
 0.61401367
 0.68756104
 0.73425293
 0.75164795
 0.73852539
 0.69244385
 0.61401367
 0.50598145
 0.37414551
 0.22308350
 0.05523682
-0.12817383
-0.32257080
-0.51971436
-0.70983887
-0.88439941
-1.03942871
-1.17187500
-1.27838135
-1.35650635
-1.40289307
-1.41571045
-1.39373779
-1.33758545
-1.24786377
-1.12701416
-0.97930908
-0.80902100
-0.62225342
-0.42480469
-0.22216797
-0.01922607
 0.17883301
 0.36743164
 0.54046631
 0.69274902
 0.81939697
 0.91857910
 0.98907471
 1.03149414
 1.04522705
 1.03088379
 0.99121094
 0.92895508
 0.84808350
 0.75134277
 0.64208984
 0.52490234
 0.40496826
 0.28656006
 0.17333984
 0.06774902
-0.02685547
-0.10711670
-0.16937256
-0.21331787
-0.23834229
-0.24536133
-0.23468018
-0.20690918
-0.16387939
-0.10864258
-0.04486084
 0.02380371
 0.09429932
 0.16357422
 0.22857666
 0.28686523
 0.33569336
 0.37261963
 0.39581299
 0.40405273
 0.39825439
 0.37933350
 0.34973145
 0.30975342
 0.26062012
 0.20263672
 0.13763428
 0.06896973
 0.00030518
-0.06500244
-0.12420654
-0.17608643
-0.21942139
-0.25360107
-0.27770996
-0.29113770
-0.29510498
-0.29052734
-0.27923584
-0.26275635
-0.24261475
-0.22003174
-0.19866943
-0.18188477
-0.17211914
-0.17120361
-0.18005371
-0.19927979
-0.23040771
-0.27374268
-0.32806396
-0.39123535
-0.46020508
-0.53283691
-0.60668945
-0.67901611
-0.74584961
-0.80261230
-0.84625244
-0.87463379
-0.88562012
-0.87646484
-0.84411621
-0.78582764
-0.70129395
-0.59204102
-0.46051025
-0.30883789
-0.13885498
 0.04699707
 0.24475098
 0.44921875
 0.65429688
 0.85235596
 1.03698730
 1.20208740
 1.34307861
 1.45629883
 1.53869629
 1.58813477
 1.60156250
 1.57836914
 1.51885986
 1.42486572
 1.29943848
 1.14501953
 0.96679688
 0.77117920
 0.56549072
 0.35644531
 0.14801025
-0.05645752
-0.25238037
-0.43365479
-0.59204102
-0.72204590
-0.82092285
-0.88653564
-0.91888428
-0.91857910
-0.88684082
-0.82824707
-0.74645996
-0.64605713
-0.53161621
-0.40832520
-0.28198242
-0.15808105
-0.04058838
 0.06622314
 0.15869141
 0.23223877
 0.28503418
 0.31585693
 0.32501221
 0.31250000
 0.27770996
 0.22216797
 0.14770508
 0.05920410
-0.03967285
-0.14617920
-0.25756836
-0.36956787
-0.47607422
-0.57006836
-0.64697266
-0.70404053
-0.74005127
-0.75378418
-0.74493408
-0.71411133
-0.66345215
-0.59539795
-0.51330566
-0.41992188
-0.32012939
-0.21820068
-0.11901855
-0.02624512
 0.05706787
 0.12847900
 0.18524170
 0.22583008
 0.24902344
 0.25604248
 0.24780273
 0.22613525
 0.19256592
 0.14984131
 0.09979248
 0.04638672
-0.00701904
-0.05584717
-0.09552002
-0.12329102
-0.13549805
-0.13000488
-0.10559082
-0.06134033
 0.00305176
 0.08575439
 0.18493652
 0.29724121
 0.42022705
 0.54840088
 0.67718506
 0.80047607
 0.91430664
 1.01440430
 1.09710693
 1.15753174
 1.19049072
 1.19384766
 1.16729736
 1.11175537
 1.02783203
 0.91491699
 0.77514648
 0.61340332
 0.43518066
 0.24536133
 0.04608154
-0.16052246
-0.36895752
-0.57006836
-0.75531006
-0.91796875
-1.05468750
-1.16302490
-1.24053955
-1.28570557
-1.29760742
-1.27716064
-1.22619629
-1.14593506
-1.03912354
-0.91033936
-0.76538086
-0.61126709
-0.45410156
-0.29876709
-0.15136719
-0.01647949
 0.10162354
 0.19897461
 0.27343750
 0.32196045
 0.34454346
 0.34179688
 0.31616211
 0.27038574
 0.20690918
 0.12878418
 0.04150391
-0.04821777
-0.13488770
-0.21331787
-0.27923584
-0.32806396
-0.35522461
-0.35614014
-0.32989502
-0.27832031
-0.20385742
-0.10864258
 0.00579834
 0.13671875
 0.27923584
 0.42694092
 0.57220459
 0.70861816
 0.83068848
 0.93322754
 1.01135254
 1.06170654
 1.08215332
 1.07086182
 1.02752686
 0.95062256
 0.84045410
 0.70037842
 0.53680420
 0.35552979
 0.16052246
-0.04486084
-0.25665283
-0.46630859
-0.66436768
-0.84228516
-0.99517822
-1.11938477
-1.21032715
-1.26373291
-1.27655029
-1.24908447
-1.18347168
-1.08123779
-0.94268799
-0.77087402
-0.57312012
-0.35797119
-0.13244629
 0.09826660
 0.33050537
 0.55664063
 0.76751709
 0.95458984
 1.11297607
 1.23931885
 1.32995605
 1.38122559
 1.39068604
 1.35925293
 1.28936768
 1.18316650
 1.04248047
 0.87066650
 0.67474365
 0.46325684
 0.24200439
 0.01495361
-0.21423340
-0.43884277
-0.64849854
-0.83343506
-0.98815918
-1.11053467
-1.19964600
-1.25518799
-1.27563477
-1.26159668
-1.21520996
-1.13922119
-1.03698730
-0.91094971
-0.76629639
-0.60852051
-0.44281006
-0.27526855
-0.10986328
 0.04943848
 0.19927979
 0.33599854
 0.45684814
 0.55877686
 0.63903809
 0.69549561
 0.72875977
 0.73913574
 0.72814941
 0.69610596
 0.64483643
 0.57739258
 0.49896240
 0.41442871
 0.32867432
 0.24353027
 0.16082764
 0.08178711
 0.00946045
-0.05340576
-0.10406494
-0.14129639
-0.16448975
-0.17425537
-0.17211914
-0.15930176
-0.13702393
-0.10711670
-0.07232666
-0.03479004
 0.00305176
 0.03875732
 0.07019043
 0.09490967
 0.11138916
 0.11779785
 0.11352539
 0.09735107
 0.06896973
 0.02838135
-0.02166748
-0.07781982
-0.13793945
-0.19989014
-0.26336670
-0.32470703
-0.37963867
-0.42327881
-0.45318604
-0.46813965
-0.46752930
-0.45074463
-0.41656494
-0.36468506
-0.29724121
-0.21636963
-0.12542725
-0.02777100
 0.07263184
 0.17333984
 0.26977539
 0.35949707
 0.43823242
 0.50231934
 0.54809570
 0.57220459
 0.57189941
 0.54504395
 0.49163818
 0.41351318
 0.31402588
 0.19622803
 0.06134033
-0.08911133
-0.25054932
-0.41534424
-0.57373047
-0.71777344
-0.84228516
-0.94329834
-1.01623535
-1.05621338
-1.06018066
-1.02691650
-0.95733643
-0.85205078
-0.71380615
-0.54809570
-0.36132813
-0.15960693
 0.05187988
 0.26977539
 0.48706055
 0.69580078
 0.88653564
 1.05224609
 1.18896484
 1.29394531
 1.36322021
 1.39404297
 1.38488770
 1.33758545
 1.25427246
 1.13708496
 0.98876953
 0.81542969
 0.62530518
 0.42694092
 0.22491455
 0.02258301
-0.17608643
-0.36254883
-0.52703857
-0.66131592
-0.76171875
-0.82702637
-0.85693359
-0.85052490
-0.80749512
-0.72998047
-0.62133789
-0.48767090
-0.33386230
-0.16571045
 0.01007080
 0.18737793
 0.35919189
 0.51849365
 0.65734863
 0.76843262
 0.84747314
 0.89141846
 0.89904785
 0.86853027
 0.79772949
 0.68878174
 0.54595947
 0.37567139
 0.18188477
-0.03173828
-0.26031494
-0.49621582
-0.72753906
-0.94421387
-1.13861084
-1.30676270
-1.44439697
-1.54663086
-1.60888672
-1.62933350
-1.60766602
-1.54602051
-1.44622803
-1.31103516
-1.14471436
-0.95306396
-0.74371338
-0.52490234
-0.30334473
-0.08453369
 0.12634277
 0.32409668
 0.50323486
 0.65826416
 0.78430176
 0.87860107
 0.93963623
 0.96740723
 0.96466064
 0.93353271
 0.87738037
 0.79895020
 0.70251465
 0.59387207
 0.48034668
 0.36926270
 0.26641846
 0.17547607
 0.09887695
 0.04150391
 0.00762939
 0.00152588
 0.02441406
 0.07537842
 0.15289307
 0.25482178
 0.37841797
 0.51940918
 0.67169189
 0.82855225
 0.98388672
 1.13128662
 1.26525879
 1.37817383
 1.46270752
 1.51306152
 1.52618408
 1.49963379
 1.43157959
 1.31988525
 1.16394043
 0.96801758
 0.73760986
 0.47882080
 0.19622803
-0.10681152
-0.42388916
-0.74554443
-1.06079102
-1.35955811
-1.63421631
-1.87805176
-2.08435059
-2.24670410
-2.36083984
-2.42492676
-2.43865967
-2.40203857
-2.31475830
-2.17895508
-1.99951172
-1.78314209
-1.53656006
-1.26708984
-0.98297119
-0.69305420
-0.40649414
-0.13153076
 0.12573242
 0.36041260
 0.56671143
 0.73913574
 0.87371826
 0.96740723
 1.02050781
 1.03363037
 1.00952148
 0.95092773
 0.86120605
 0.74554443
 0.61004639
 0.46264648
 0.31005859
 0.15686035
 0.00610352
-0.13824463
-0.27038574
-0.38269043
-0.46936035
-0.52703857
-0.55541992
-0.55511475
-0.52520752
-0.46539307
-0.37719727
-0.26458740
-0.13275146
 0.01373291
 0.17242432
 0.34027100
 0.51330566
 0.68634033
 0.85296631
 1.00799561
 1.14715576
 1.26678467
 1.36474609
 1.43920898
 1.48895264
 1.51306152
 1.51123047
 1.48315430
 1.43066406
 1.35559082
 1.26159668
 1.15081787
 1.02569580
 0.88928223
 0.74432373
 0.59509277
 0.44586182
 0.30029297
 0.15991211
 0.02563477
-0.10314941
-0.22613525
-0.34179688
-0.44830322
-0.54351807
-0.62744141
-0.70159912
-0.76812744
-0.82733154
-0.88012695
-0.92590332
-0.96496582
-0.99761963
-1.02508545
-1.04705811
-1.06353760
-1.07360840
-1.07727051
-1.07513428
-1.06628418
-1.05133057
-1.03057861
-1.00555420
-0.97656250
-0.94421387
-0.90759277
-0.86669922
-0.82183838
-0.77392578
-0.72357178
-0.67169189
-0.61859131
-0.56549072
-0.51147461
-0.45593262
-0.39825439
-0.33813477
-0.27679443
-0.21453857
-0.15167236
-0.08666992
-0.01953125
 0.05065918
 0.12359619
 0.19958496
 0.27923584
 0.36346436
 0.45257568
 0.54504395
 0.63934326
 0.73425293
 0.82885742
 0.92193604
 1.01257324
 1.09893799
 1.17950439
 1.25213623
 1.31530762
 1.36749268
 1.40777588
 1.43432617
 1.44592285
 1.44226074
 1.42272949
 1.38763428
 1.33636475
 1.26953125
 1.18835449
 1.09405518
 0.98785400
 0.87005615
 0.74157715
 0.60424805
 0.46203613
 0.31860352
 0.17608643
 0.03479004
-0.10559082
-0.24383545
-0.37719727
-0.50231934
-0.61706543
-0.71990967
-0.81085205
-0.88928223
-0.95550537
-1.00982666
-1.05224609
-1.08306885
-1.10260010
-1.11114502
-1.11022949
-1.10076904
-1.08306885
-1.05804443
-1.02478027
-0.98480225
-0.93872070
-0.88836670
-0.83526611
-0.77941895
-0.72204590
-0.66375732
-0.60516357
-0.54656982
-0.48828125
-0.42938232
-0.36987305
-0.31036377
-0.25207520
-0.19470215
-0.13763428
-0.07965088
-0.02075195
 0.03845215
 0.09674072
 0.15319824
 0.20782471
 0.26031494
 0.30975342
 0.35369873
 0.39093018
 0.42053223
 0.44403076
 0.46234131
 0.47546387
 0.48370361
 0.48797607
 0.48889160
 0.48645020
 0.48187256
 0.47607422
 0.47058105
 0.46691895
 0.46508789
 0.46539307
 0.46722412
 0.47149658
 0.47821045
 0.48706055
 0.49743652
 0.50872803
 0.52032471
 0.53161621
 0.54138184
 0.54809570
 0.54992676
 0.54656982
 0.53649902
 0.51818848
 0.49011230
 0.45196533
 0.40435791
 0.34820557
 0.28320313
 0.20935059
 0.12664795
 0.03662109
-0.05889893
-0.15838623
-0.26062012
-0.36407471
-0.46630859
-0.56335449
-0.65368652
-0.73638916
-0.81085205
-0.87615967
-0.93109131
-0.97503662
-1.00860596
-1.03149414
-1.04339600
-1.04278564
-1.02905273
-1.00280762
-0.96496582
-0.91705322
-0.85906982
-0.79223633
-0.71777344
-0.63751221
-0.55328369
-0.46539307
-0.37597656
-0.28625488
-0.19866943
-0.11444092
-0.03448486
 0.04028320
 0.11016846
 0.17486572
 0.23468018
 0.29022217
 0.34179688
 0.38909912
 0.43212891
 0.47088623
 0.50476074
 0.53375244
 0.55755615
 0.57739258
 0.59326172
 0.60577393
 0.61462402
 0.61889648
 0.61889648
 0.61523438
 0.60791016
 0.59783936
 0.58532715
 0.57006836
 0.55236816
 0.53131104
 0.50781250
 0.48187256
 0.45471191
 0.42602539
 0.39611816
 0.36468506
 0.33294678
 0.30181885
 0.27191162
 0.24353027
 0.21636963
 0.19042969
 0.16601563
 0.14282227
 0.11993408
 0.09582520
 0.07110596
 0.04547119
 0.01983643
-0.00701904
-0.03692627
-0.07080078
-0.10803223
-0.14770508
-0.19104004
-0.23895264
-0.29266357
-0.34942627
-0.40588379
-0.45959473
-0.51086426
-0.56091309
-0.60852051
-0.65216064
-0.68847656
-0.71685791
-0.73608398
-0.74645996
-0.74615479
-0.73394775
-0.71044922
-0.67626953
-0.63201904
-0.57769775
-0.51239014
-0.43762207
-0.35491943
-0.26702881
-0.17547607
-0.08178711
 0.01312256
 0.10772705
 0.19989014
 0.28717041
 0.36834717
 0.44128418
 0.50537109
 0.55938721
 0.60333252
 0.63720703
 0.66040039
 0.67260742
 0.67382813
 0.66436768
 0.64453125
 0.61645508
 0.58074951
 0.53985596
 0.49438477
 0.44555664
 0.39459229
 0.34271240
 0.29113770
 0.24108887
 0.19287109
 0.14648438
 0.10284424
 0.06347656
 0.02899170
-0.00030518
-0.02532959
-0.04730225
-0.06774902
-0.08605957
-0.10253906
-0.11718750
-0.13061523
-0.14343262
-0.15655518
-0.17028809
-0.18585205
-0.20263672
-0.21972656
-0.23620605
-0.25115967
-0.26428223
-0.27465820
-0.28167725
-0.28472900
-0.28289795
-0.27557373
-0.26275635
-0.24353027
-0.21820068
-0.18737793
-0.15197754
-0.11260986
-0.06958008
-0.02380371
 0.02319336
 0.06927490
 0.11230469
 0.15045166
 0.18310547
 0.20965576
 0.22827148
 0.23773193
 0.23773193
 0.22766113
 0.20660400
 0.17395020
 0.12908936
 0.07385254
 0.01068115
-0.05950928
-0.13549805
-0.21697998
-0.30120850
-0.38391113
-0.46142578
-0.53192139
-0.59509277
-0.65032959
-0.69549561
-0.72814941
-0.74645996
-0.75073242
-0.74127197
-0.71777344
-0.68023682
-0.62835693
-0.56335449
-0.48614502
-0.39764404
-0.29907227
-0.19256592
-0.08056641
 0.03387451
 0.14923096
 0.26489258
 0.37841797
 0.48736572
 0.58776855
 0.67626953
 0.75164795
 0.81298828
 0.86029053
 0.89294434
 0.90942383
 0.90942383
 0.89202881
 0.85815430
 0.80841064
 0.74432373
 0.66802979
 0.58197021
 0.48950195
 0.39367676
 0.29693604
 0.20050049
 0.10650635
 0.01678467
-0.06500244
-0.13580322
-0.19317627
-0.23559570
-0.26336670
-0.27618408
-0.27526855
-0.26153564
-0.23590088
-0.19927979
-0.15350342
-0.09918213
-0.03814697
 0.02746582
 0.09460449
 0.16082764
 0.22399902
 0.28198242
 0.33386230
 0.37872314
 0.41503906
 0.44189453
 0.45806885
 0.46173096
 0.45227051
 0.43060303
 0.39825439
 0.35552979
 0.30242920
 0.23803711
 0.16235352
 0.07781982
-0.01373291
-0.11077881
-0.21209717
-0.31616211
-0.42022705
-0.52062988
-0.61523438
-0.70251465
-0.78155518
-0.84930420
-0.90332031
-0.94146729
-0.96435547
-0.97229004
-0.96588135
-0.94421387
-0.90606689
-0.85266113
-0.78613281
-0.70770264
-0.61920166
-0.52215576
-0.41870117
-0.31219482
-0.20690918
-0.10620117
-0.01159668
 0.07446289
 0.15136719
 0.21850586
 0.27526855
 0.32073975
 0.35400391
 0.37475586
 0.38421631
 0.38299561
 0.37322998
 0.35644531
 0.33386230
 0.30731201
 0.27893066
 0.24993896
 0.22216797
 0.19714355
 0.17669678
 0.16174316
 0.15350342
 0.15197754
 0.15838623
 0.17333984
 0.19775391
 0.23254395
 0.27709961
 0.32958984
 0.38787842
 0.44982910
 0.51391602
 0.57800293
 0.64025879
 0.69854736
 0.75042725
 0.79315186
 0.82458496
 0.84167480
 0.84289551
 0.82702637
 0.79406738
 0.74279785
 0.67230225
 0.58288574
 0.47698975
 0.35797119
 0.22796631
 0.08728027
-0.06408691
-0.22460938
-0.38909912
-0.55084229
-0.70404053
-0.84503174
-0.97137451
-1.08062744
-1.17095947
-1.24084473
-1.28875732
-1.31408691
-1.31591797
-1.29486084
-1.25244141
-1.19049072
-1.11236572
-1.02050781
-0.91705322
-0.80474854
-0.68725586
-0.56823730
-0.45104980
-0.33905029
-0.23498535
-0.13977051
-0.05432129
 0.02014160
 0.08300781
 0.13336182
 0.17120361
 0.19744873
 0.21453857
 0.22491455
 0.23010254
 0.23162842
 0.23132324
 0.23101807
 0.23223877
 0.23620605
 0.24291992
 0.25329590
 0.26824951
 0.28869629
 0.31463623
 0.34576416
 0.38085938
 0.41931152
 0.45928955
 0.49957275
 0.53802490
 0.57342529
 0.60516357
 0.63201904
 0.65429688
 0.67047119
 0.68023682
 0.68176270
 0.67382813
 0.65643311
 0.62988281
 0.59600830
 0.55541992
 0.50933838
 0.45867920
 0.40466309
 0.35003662
 0.29632568
 0.24505615
 0.19592285
 0.14953613
 0.10650635
 0.06744385
 0.03356934
 0.00488281
-0.01861572
-0.03631592
-0.05004883
-0.06103516
-0.07080078
-0.08056641
-0.09094238
-0.10192871
-0.11474609
-0.13122559
-0.15136719
-0.17608643
-0.20538330
-0.24078369
-0.28289795
-0.33050537
-0.38146973
-0.43212891
-0.48126221
-0.52795410
-0.57220459
-0.61248779
-0.64636230
-0.67199707
-0.68908691
-0.69763184
-0.69793701
-0.68908691
-0.66986084
-0.63995361
-0.60150146
-0.55694580
-0.50811768
-0.45654297
-0.40222168
-0.34606934
-0.28961182
-0.23437500
-0.18249512
-0.13519287
-0.09185791
-0.05218506
-0.01556396
 0.01861572
 0.04974365
 0.07751465
 0.10345459
 0.12878418
 0.15472412
 0.18188477
 0.21118164
 0.24322510
 0.27923584
 0.31890869
 0.36224365
 0.40802002
 0.45532227
 0.50476074
 0.55694580
 0.61035156
 0.66345215
 0.71258545
 0.75653076
 0.79376221
 0.82366943
 0.84503174
 0.85510254
 0.85174561
 0.83435059
 0.80261230
 0.75561523
 0.69305420
 0.61370850
 0.51940918
 0.41259766
 0.29602051
 0.17120361
 0.03936768
-0.09796143
-0.23651123
-0.37200928
-0.49987793
-0.61706543
-0.72052002
-0.80688477
-0.87280273
-0.91583252
-0.93475342
-0.92987061
-0.90118408
-0.84930420
-0.77423096
-0.67810059
-0.56518555
-0.44006348
-0.30761719
-0.17211914
-0.03875732
 0.08819580
 0.20507813
 0.30822754
 0.39276123
 0.45501709
 0.49133301
 0.49926758
 0.47973633
 0.43457031
 0.36712646
 0.27984619
 0.17456055
 0.05279541
-0.08239746
-0.22674561
-0.37353516
-0.51544189
-0.64666748
-0.76202393
-0.85815430
-0.93139648
-0.97808838
-0.99609375
-0.98480225
-0.94421387
-0.87554932
-0.78002930
-0.65917969
-0.51544189
-0.35339355
-0.17700195
 0.00885010
 0.20050049
 0.39245605
 0.57952881
 0.75622559
 0.91766357
 1.05926514
 1.17767334
 1.27044678
 1.33514404
 1.36932373
 1.37237549
 1.34429932
 1.28662109
 1.20147705
 1.09039307
 0.95550537
 0.80078125
 0.63232422
 0.45745850
 0.28228760
 0.10894775
-0.06072998
-0.22460938
-0.37719727
-0.51208496
-0.62408447
-0.71105957
-0.77239990
-0.80841064
-0.82000732
-0.80841064
-0.77545166
-0.72448730
-0.65826416
-0.57983398
-0.49255371
-0.39947510
-0.30426025
-0.20996094
-0.12023926
-0.03784180
 0.03479004
 0.09521484
 0.14251709
 0.17547607
 0.19409180
 0.19836426
 0.18890381
 0.16662598
 0.13244629
 0.08728027
 0.03295898
-0.02777100
-0.09155273
-0.15655518
-0.22216797
-0.28686523
-0.34851074
-0.40344238
-0.44860840
-0.48217773
-0.50384521
-0.51391602
-0.51300049
-0.50048828
-0.47637939
-0.43975830
-0.39093018
-0.33050537
-0.26062012
-0.18371582
-0.10223389
-0.01800537
 0.06683350
 0.15136719
 0.23376465
 0.31341553
 0.38787842
 0.45471191
 0.51116943
 0.55603027
 0.58898926
 0.60974121
 0.61706543
 0.61065674
 0.59051514
 0.55877686
 0.51727295
 0.46813965
 0.41351318
 0.35522461
 0.29571533
 0.23651123
 0.17852783
 0.12390137
 0.07446289
 0.03326416
 0.00213623
-0.01861572
-0.02929688
-0.03051758
-0.02319336
-0.00671387
 0.01739502
 0.04791260
 0.08239746
 0.11932373
 0.15655518
 0.19226074
 0.22430420
 0.25146484
 0.27221680
 0.28503418
 0.28839111
 0.28137207
 0.26367188
 0.23590088
 0.19836426
 0.15197754
 0.09735107
 0.03540039
-0.03143311
-0.10192871
-0.17456055
-0.24871826
-0.32257080
-0.39306641
-0.45715332
-0.51330566
-0.56060791
-0.60058594
-0.63323975
-0.65795898
-0.67352295
-0.67993164
-0.67687988
-0.66528320
-0.64544678
-0.61798096
-0.58319092
-0.54382324
-0.50109863
-0.45654297
-0.41046143
-0.36224365
-0.31219482
-0.26245117
-0.21514893
-0.17028809
-0.12725830
-0.08514404
-0.04425049
-0.00427246
 0.03417969
 0.07232666
 0.11047363
 0.14923096
 0.18829346
 0.22766113
 0.26794434
 0.30975342
 0.35278320
 0.39550781
 0.43762207
 0.47790527
 0.51757813
 0.55572510
 0.59234619
 0.62530518
 0.65399170
 0.67657471
 0.69183350
 0.69885254
 0.69702148
 0.68664551
 0.66802979
 0.64086914
 0.60455322
 0.55938721
 0.50689697
 0.44891357
 0.38726807
 0.32287598
 0.25665283
 0.18981934
 0.12329102
 0.05798340
-0.00457764
-0.06347656
-0.11779785
-0.16784668
-0.21453857
-0.25909424
-0.30212402
-0.34149170
-0.37628174
-0.40527344
-0.42968750
-0.45104980
-0.46997070
-0.48645020
-0.49926758
-0.50811768
-0.51300049
-0.51452637
-0.51239014
-0.50659180
-0.49652100
-0.48217773
-0.46386719
-0.44219971
-0.41748047
-0.39001465
-0.35949707
-0.32623291
-0.29144287
-0.25604248
-0.22125244
-0.18737793
-0.15502930
-0.12512207
-0.09857178
-0.07690430
-0.06011963
-0.04821777
-0.04150391
-0.03997803
-0.04333496
-0.05096436
-0.06195068
-0.07507324
-0.08972168
-0.10467529
-0.11810303
-0.12847900
-0.13488770
-0.13580322
-0.13092041
-0.11962891
-0.10223389
-0.07873535
-0.04913330
-0.01281738
 0.03051758
 0.08056641
 0.13641357
 0.19683838
 0.26123047
 0.32958984
 0.40130615
 0.47454834
 0.54656982
 0.61492920
 0.67749023
 0.73272705
 0.77880859
 0.81481934
 0.83953857
 0.85205078
 0.85174561
 0.83801270
 0.81024170
 0.76904297
 0.71472168
 0.64941406
 0.57495117
 0.49407959
 0.40832520
 0.31829834
 0.22491455
 0.12908936
 0.03295898
-0.06195068
-0.15441895
-0.24383545
-0.32836914
-0.40527344
-0.47210693
-0.52764893
-0.57189941
-0.60546875
-0.62896729
-0.64178467
-0.64392090
-0.63476563
-0.61523438
-0.58624268
-0.54870605
-0.50415039
-0.45318604
-0.39703369
-0.33752441
-0.27587891
-0.21362305
-0.15167236
-0.09124756
-0.03326416
 0.02075195
 0.06927490
 0.11108398
 0.14465332
 0.16845703
 0.18096924
 0.18188477
 0.17120361
 0.14862061
 0.11474609
 0.07019043
 0.01678467
-0.04394531
-0.11138916
-0.18432617
-0.26153564
-0.33966064
-0.41473389
-0.48217773
-0.53985596
-0.58715820
-0.62347412
-0.64697266
-0.65643311
-0.65032959
-0.62866211
-0.59112549
-0.53833008
-0.47027588
-0.38787842
-0.29296875
-0.18829346
-0.07659912
 0.03906250
 0.15655518
 0.27313232
 0.38757324
 0.49652100
 0.59692383
 0.68603516
 0.76080322
 0.81970215
 0.86242676
 0.88806152
 0.89660645
 0.88928223
 0.86761475
 0.83312988
 0.78765869
 0.73242188
 0.66864014
 0.59906006
 0.52642822
 0.45410156
 0.38391113
 0.31799316
 0.25787354
 0.20538330
 0.16174316
 0.12756348
 0.10314941
 0.08880615
 0.08300781
 0.08392334
 0.09033203
 0.10040283
 0.11352539
 0.12756348
 0.14068604
 0.14923096
 0.15167236
 0.14617920
 0.13092041
 0.10559082
 0.06927490
 0.02288818
-0.03265381
-0.09674072
-0.16906738
-0.24932861
-0.33508301
-0.42327881
-0.50994873
-0.59265137
-0.66986084
-0.73944092
-0.79833984
-0.84350586
-0.87310791
-0.88714600
-0.88684082
-0.87158203
-0.84106445
-0.79528809
-0.73547363
-0.66406250
-0.58380127
-0.49713135
-0.40649414
-0.31494141
-0.22491455
-0.13977051
-0.06103516
 0.00946045
 0.06958008
 0.11779785
 0.15350342
 0.17730713
 0.19042969
 0.19378662
 0.18829346
 0.17425537
 0.15289307
 0.12634277
 0.09765625
 0.06927490
 0.04486084
 0.02593994
 0.01464844
 0.01159668
 0.01831055
 0.03540039
 0.06347656
 0.10314941
 0.15350342
 0.21362305
 0.28259277
 0.35888672
 0.44097900
 0.52551270
 0.60913086
 0.68878174
 0.76171875
 0.82519531
 0.87768555
 0.91674805
 0.94146729
 0.95062256
 0.94329834
 0.91857910
 0.87524414
 0.81390381
 0.73608398
 0.64392090
 0.54046631
 0.42785645
 0.30853271
 0.18524170
 0.05950928
-0.06622314
-0.18981934
-0.30761719
-0.41595459
-0.51177979
-0.59265137
-0.65856934
-0.70922852
-0.74401855
-0.76202393
-0.76446533
-0.75347900
-0.73242188
-0.70312500
-0.66680908
-0.62377930
-0.57556152
-0.52490234
-0.47485352
-0.42633057
-0.38085938
-0.33874512
-0.30212402
-0.27252197
-0.25085449
-0.23651123
-0.22888184
-0.22766113
-0.23223877
-0.24139404
-0.25299072
-0.26733398
-0.28472900
-0.30487061
-0.32531738
-0.34210205
-0.35186768
-0.35552979
-0.35522461
-0.35156250
-0.34332275
-0.32897949
-0.30853271
-0.28381348
-0.25726318
-0.22857666
-0.19714355
-0.16174316
-0.12390137
-0.08514404
-0.04608154
-0.00549316
 0.03753662
 0.08270264
 0.12908936
 0.17608643
 0.22399902
 0.27465820
 0.32897949
 0.38726807
 0.44830322
 0.51116943
 0.57464600
 0.63842773
 0.70220947
 0.76507568
 0.82702637
 0.88623047
 0.94116211
 0.98876953
 1.02722168
 1.05499268
 1.07116699
 1.07513428
 1.06536865
 1.04156494
 1.00219727
 0.94726563
 0.87677002
 0.79040527
 0.68908691
 0.57464600
 0.45013428
 0.31799316
 0.17944336
 0.03570557
-0.11199951
-0.26062012
-0.40618896
-0.54565430
-0.67657471
-0.79681396
-0.90362549
-0.99456787
-1.06750488
-1.12182617
-1.15753174
-1.17492676
-1.17431641
-1.15478516
-1.11724854
-1.06201172
-0.99121094
-0.90698242
-0.81268311
-0.71014404
-0.60241699
-0.49133301
-0.37933350
-0.27038574
-0.16784668
-0.07446289
 0.00854492
 0.08056641
 0.14129639
 0.19012451
 0.22674561
 0.25085449
 0.26336670
 0.26428223
 0.25482178
 0.23681641
 0.21209717
 0.18310547
 0.15167236
 0.11962891
 0.08758545
 0.05737305
 0.03082275
 0.01007080
-0.00305176
-0.00793457
-0.00396729
 0.00885010
 0.03173828
 0.06439209
 0.10589600
 0.15472412
 0.20965576
 0.26916504
 0.33233643
 0.39733887
 0.46264648
 0.52612305
 0.58593750
 0.63995361
 0.68572998
 0.72021484
 0.74188232
 0.74951172
 0.74401855
 0.72479248
 0.69061279
 0.64056396
 0.57556152
 0.49743652
 0.40893555
 0.31280518
 0.20996094
 0.10131836
-0.01220703
-0.12786865
-0.24230957
-0.35217285
-0.45288086
-0.54138184
-0.61553955
-0.67504883
-0.71960449
-0.74829102
-0.76080322
-0.75531006
-0.73242188
-0.69274902
-0.63873291
-0.57312012
-0.49865723
-0.41748047
-0.33264160
-0.24566650
-0.15991211
-0.07751465
-0.00152588
 0.06622314
 0.12359619
 0.16876221
 0.19989014
 0.21514893
 0.21484375
 0.19866943
 0.16815186
 0.12451172
 0.06988525
 0.00762939
-0.05981445
-0.12969971
-0.20111084
-0.27130127
-0.33691406
-0.39245605
-0.43365479
-0.45867920
-0.46661377
-0.45745850
-0.43121338
-0.38635254
-0.32379150
-0.24597168
-0.15655518
-0.05981445
 0.04241943
 0.14831543
 0.25604248
 0.36224365
 0.46356201
 0.55511475
 0.63354492
 0.69610596
 0.74096680
 0.76751709
 0.77545166
 0.76538086
 0.73822021
 0.69519043
 0.63690186
 0.56549072
 0.48339844
 0.39459229
 0.30242920
 0.20965576
 0.11840820
 0.03021240
-0.05157471
-0.12359619
-0.18371582
-0.23010254
-0.26306152
-0.28350830
-0.29205322
-0.28930664
-0.27618408
-0.25360107
-0.22155762
-0.18218994
-0.13824463
-0.09338379
-0.05065918
-0.01159668
 0.02258301
 0.05035400
 0.07080078
 0.08209229
 0.08392334
 0.07568359
 0.05676270
 0.02716064
-0.01220703
-0.05889893
-0.11138916
-0.16876221
-0.23101807
-0.29602051
-0.36071777
-0.41992188
-0.47027588
-0.51055908
-0.54107666
-0.56121826
-0.56976318
-0.56549072
-0.54718018
-0.51513672
-0.46936035
-0.41137695
-0.34362793
-0.26916504
-0.19073486
-0.10955811
-0.02716064
 0.05523682
 0.13488770
 0.20904541
 0.27648926
 0.33599854
 0.38635254
 0.42572021
 0.45227051
 0.46539307
 0.46600342
 0.45532227
 0.43365479
 0.40313721
 0.36529541
 0.32257080
 0.27679443
 0.22918701
 0.18096924
 0.13366699
 0.09002686
 0.05310059
 0.02441406
 0.00427246
-0.00640869
-0.00732422
 0.00152588
 0.01922607
 0.04516602
 0.07751465
 0.11474609
 0.15441895
 0.19470215
 0.23345947
 0.26977539
 0.30273438
 0.32958984
 0.34667969
 0.35125732
 0.34301758
 0.32287598
 0.29144287
 0.24780273
 0.19134521
 0.12237549
 0.04302979
-0.04547119
-0.14190674
-0.24505615
-0.35125732
-0.45593262
-0.55480957
-0.64422607
-0.72296143
-0.78887939
-0.83953857
-0.87280273
-0.88806152
-0.88531494
-0.86578369
-0.82824707
-0.77270508
-0.70037842
-0.61340332
-0.51452637
-0.40679932
-0.29235840
-0.17517090
-0.05798340
 0.05554199
 0.16357422
 0.26550293
 0.35858154
 0.44036865
 0.50811768
 0.56060791
 0.59722900
 0.61737061
 0.62164307
 0.61004639
 0.58380127
 0.54504395
 0.49682617
 0.44189453
