# Supplementary material for: Dataset for time-lapse ultrasonic tomography of a granite slab under uniaxial compression test
Source: Data Brief. 2018 Aug 30;20:614–6. doi: 10.1016/j.dib.2018.08.151 (PMC6128094; doi:10.1016/j.dib.2018.08.151)
Supplement: Supplementary file 2 — Supplementary material [file mmc2.zip › data/Ultrasonic_Tomo_data/Stage_1_0kn/Force_0kn_12_5_6595383.txt]

SOURCE FILE NAME: D:\ct_20141122\ct201411221m100v0kn_sh_1_10_a.TDA
DATE: Saturday, November 22, 2014
TIME: 11:19:55
SAMPLE INTERVAL (Seconds):   0.0000001000
SIGNAL UNITS: volts
TIME UNITS: Seconds
DATA TYPE: WAVEFORM
NUMBER OF DATA POINTS PER WAVEFORM: 1024
CHANNEL NUMBER: 12
HIT NUMBER: 5
TIME OF TEST:   6.5953830000

 0.00457764
 0.00396729
 0.00335693
 0.00274658
 0.00183105
 0.00122070
 0.00122070
 0.00183105
 0.00183105
 0.00122070
-0.00061035
-0.00213623
-0.00274658
-0.00244141
-0.00152588
-0.00061035
 0.00000000
 0.00030518
 0.00030518
-0.00030518
-0.00091553
-0.00152588
-0.00122070
-0.00030518
 0.00030518
 0.00091553
 0.00122070
 0.00122070
 0.00122070
 0.00061035
-0.00030518
-0.00152588
-0.00244141
-0.00183105
-0.00030518
 0.00091553
 0.00152588
 0.00152588
 0.00122070
 0.00122070
 0.00152588
 0.00183105
 0.00152588
 0.00091553
 0.00030518
 0.00000000
 0.00000000
 0.00030518
 0.00061035
 0.00091553
 0.00122070
 0.00091553
 0.00030518
-0.00030518
-0.00091553
-0.00091553
-0.00061035
-0.00061035
-0.00122070
-0.00244141
-0.00366211
-0.00427246
-0.00366211
-0.00244141
-0.00122070
-0.00030518
 0.00030518
 0.00061035
 0.00061035
 0.00061035
 0.00061035
 0.00030518
-0.00030518
-0.00061035
-0.00122070
-0.00122070
-0.00152588
-0.00152588
-0.00152588
-0.00152588
-0.00152588
-0.00183105
-0.00183105
-0.00183105
-0.00122070
-0.00030518
 0.00000000
-0.00061035
-0.00152588
-0.00213623
-0.00213623
-0.00152588
-0.00122070
-0.00122070
-0.00152588
-0.00183105
-0.00152588
-0.00122070
-0.00091553
-0.00061035
-0.00091553
-0.00122070
-0.00122070
-0.00122070
-0.00122070
-0.00061035
 0.00030518
 0.00091553
 0.00091553
 0.00030518
-0.00061035
-0.00091553
-0.00030518
 0.00061035
 0.00122070
 0.00152588
 0.00152588
 0.00122070
 0.00091553
 0.00061035
 0.00000000
-0.00030518
 0.00000000
 0.00030518
 0.00030518
-0.00030518
-0.00091553
-0.00152588
-0.00183105
-0.00152588
-0.00152588
-0.00122070
-0.00061035
 0.00030518
 0.00152588
 0.00244141
 0.00213623
 0.00152588
 0.00091553
 0.00091553
 0.00091553
 0.00030518
-0.00030518
-0.00091553
-0.00091553
 0.00000000
 0.00091553
 0.00122070
 0.00091553
 0.00030518
 0.00000000
-0.00030518
 0.00000000
 0.00061035
 0.00122070
 0.00152588
 0.00152588
 0.00091553
 0.00000000
-0.00091553
-0.00091553
-0.00030518
 0.00091553
 0.00183105
 0.00244141
 0.00274658
 0.00213623
 0.00091553
-0.00030518
-0.00122070
-0.00152588
-0.00122070
-0.00061035
 0.00030518
 0.00122070
 0.00152588
 0.00152588
 0.00122070
 0.00061035
 0.00030518
 0.00091553
 0.00183105
 0.00305176
 0.00366211
 0.00335693
 0.00244141
 0.00152588
 0.00122070
 0.00122070
 0.00152588
 0.00122070
 0.00061035
-0.00030518
-0.00091553
-0.00122070
-0.00061035
 0.00000000
 0.00061035
 0.00030518
-0.00030518
-0.00061035
-0.00030518
 0.00091553
 0.00213623
 0.00274658
 0.00305176
 0.00244141
 0.00122070
 0.00030518
-0.00030518
-0.00030518
-0.00030518
 0.00000000
 0.00000000
-0.00030518
-0.00030518
-0.00030518
-0.00030518
-0.00030518
-0.00091553
-0.00122070
-0.00091553
 0.00000000
 0.00122070
 0.00152588
 0.00091553
-0.00030518
-0.00122070
-0.00122070
-0.00091553
 0.00000000
 0.00061035
 0.00122070
 0.00152588
 0.00091553
-0.00030518
-0.00183105
-0.00274658
-0.00274658
-0.00244141
-0.00244141
-0.00244141
-0.00244141
-0.00183105
-0.00061035
 0.00030518
 0.00061035
 0.00030518
-0.00061035
-0.00152588
-0.00183105
-0.00122070
-0.00061035
 0.00030518
 0.00061035
 0.00030518
-0.00061035
-0.00152588
-0.00213623
-0.00213623
-0.00183105
-0.00183105
-0.00183105
-0.00213623
-0.00244141
-0.00244141
-0.00213623
-0.00244141
-0.00274658
-0.00305176
-0.00244141
-0.00122070
 0.00030518
 0.00183105
 0.00244141
 0.00244141
 0.00122070
 0.00000000
-0.00091553
-0.00091553
-0.00061035
 0.00030518
 0.00030518
 0.00000000
-0.00091553
-0.00152588
-0.00152588
-0.00122070
-0.00091553
-0.00122070
-0.00152588
-0.00152588
-0.00122070
-0.00030518
 0.00061035
 0.00152588
 0.00152588
 0.00061035
-0.00030518
-0.00091553
-0.00091553
 0.00000000
 0.00122070
 0.00152588
 0.00122070
 0.00000000
-0.00091553
-0.00122070
-0.00061035
 0.00000000
 0.00091553
 0.00122070
 0.00122070
 0.00152588
 0.00152588
 0.00152588
 0.00152588
 0.00091553
 0.00030518
-0.00030518
-0.00030518
 0.00061035
 0.00152588
 0.00244141
 0.00244141
 0.00152588
 0.00000000
-0.00091553
-0.00091553
-0.00061035
-0.00030518
-0.00030518
-0.00091553
-0.00122070
-0.00152588
-0.00152588
-0.00152588
-0.00122070
-0.00061035
-0.00030518
 0.00030518
 0.00091553
 0.00152588
 0.00244141
 0.00305176
 0.00274658
 0.00152588
-0.00030518
-0.00152588
-0.00213623
-0.00122070
-0.00030518
 0.00061035
 0.00061035
 0.00000000
-0.00091553
-0.00122070
-0.00122070
-0.00091553
-0.00030518
 0.00030518
 0.00061035
 0.00061035
 0.00061035
 0.00061035
 0.00030518
 0.00000000
-0.00030518
-0.00091553
-0.00091553
-0.00030518
 0.00091553
 0.00213623
 0.00244141
 0.00152588
 0.00030518
-0.00061035
-0.00091553
-0.00061035
 0.00030518
 0.00122070
 0.00152588
 0.00152588
 0.00122070
 0.00091553
 0.00091553
 0.00091553
 0.00091553
 0.00061035
 0.00000000
-0.00030518
 0.00000000
 0.00122070
 0.00244141
 0.00335693
 0.00335693
 0.00183105
-0.00030518
-0.00213623
-0.00274658
-0.00183105
-0.00061035
 0.00061035
 0.00091553
 0.00030518
-0.00030518
-0.00030518
 0.00030518
 0.00091553
 0.00122070
 0.00122070
 0.00122070
 0.00152588
 0.00152588
 0.00122070
 0.00030518
-0.00091553
-0.00213623
-0.00274658
-0.00244141
-0.00183105
-0.00061035
 0.00030518
 0.00061035
-0.00030518
-0.00152588
-0.00244141
-0.00244141
-0.00152588
-0.00061035
-0.00030518
-0.00061035
-0.00152588
-0.00152588
-0.00122070
-0.00091553
-0.00122070
-0.00152588
-0.00152588
-0.00152588
-0.00122070
-0.00061035
 0.00000000
 0.00061035
 0.00061035
-0.00030518
-0.00213623
-0.00396729
-0.00427246
-0.00335693
-0.00122070
 0.00030518
 0.00061035
 0.00000000
-0.00091553
-0.00122070
-0.00091553
 0.00000000
 0.00061035
 0.00122070
 0.00152588
 0.00152588
 0.00152588
 0.00122070
 0.00061035
 0.00000000
-0.00091553
-0.00183105
-0.00244141
-0.00183105
-0.00061035
 0.00122070
 0.00213623
 0.00244141
 0.00213623
 0.00152588
 0.00152588
 0.00183105
 0.00274658
 0.00335693
 0.00305176
 0.00213623
 0.00122070
 0.00061035
 0.00061035
 0.00061035
 0.00030518
-0.00030518
-0.00030518
 0.00000000
 0.00122070
 0.00213623
 0.00305176
 0.00274658
 0.00213623
 0.00091553
-0.00030518
-0.00122070
-0.00183105
-0.00152588
-0.00091553
 0.00000000
 0.00000000
-0.00030518
-0.00061035
-0.00030518
 0.00030518
 0.00091553
 0.00122070
 0.00061035
-0.00030518
-0.00091553
-0.00152588
-0.00183105
-0.00244141
-0.00335693
-0.00396729
-0.00366211
-0.00244141
-0.00122070
 0.00000000
 0.00091553
 0.00122070
 0.00061035
 0.00030518
 0.00000000
 0.00000000
 0.00061035
 0.00122070
 0.00122070
 0.00061035
 0.00000000
-0.00030518
-0.00030518
 0.00000000
-0.00061035
-0.00183105
-0.00274658
-0.00274658
-0.00183105
 0.00030518
 0.00213623
 0.00305176
 0.00305176
 0.00183105
 0.00030518
-0.00091553
-0.00122070
-0.00061035
 0.00061035
 0.00152588
 0.00152588
 0.00030518
-0.00091553
-0.00122070
-0.00061035
 0.00030518
 0.00091553
 0.00122070
 0.00152588
 0.00183105
 0.00244141
 0.00213623
 0.00122070
 0.00000000
-0.00061035
-0.00091553
-0.00030518
 0.00061035
 0.00183105
 0.00305176
 0.00366211
 0.00335693
 0.00244141
 0.00122070
 0.00061035
 0.00061035
 0.00061035
 0.00061035
-0.00030518
-0.00122070
-0.00183105
-0.00213623
-0.00213623
-0.00244141
-0.00305176
-0.00366211
-0.00335693
-0.00244141
-0.00061035
 0.00122070
 0.00213623
 0.00183105
 0.00061035
-0.00061035
-0.00152588
-0.00183105
-0.00122070
-0.00061035
 0.00030518
 0.00091553
 0.00061035
-0.00030518
-0.00122070
-0.00152588
-0.00122070
-0.00061035
 0.00000000
 0.00000000
 0.00000000
-0.00030518
-0.00061035
-0.00091553
-0.00152588
-0.00183105
-0.00213623
-0.00183105
-0.00122070
-0.00030518
 0.00000000
 0.00000000
-0.00030518
-0.00061035
-0.00061035
-0.00030518
 0.00000000
 0.00000000
 0.00030518
 0.00061035
 0.00061035
 0.00000000
-0.00091553
-0.00152588
-0.00091553
-0.00061035
-0.00091553
-0.00183105
-0.00152588
 0.00061035
 0.00274658
 0.00305176
 0.00152588
-0.00305176
-0.02044678
-0.06713867
-0.15808105
-0.28961182
-0.43121338
-0.53894043
-0.58044434
-0.55572510
-0.49621582
-0.44006348
-0.40191650
-0.36163330
-0.28045654
-0.13580322
 0.05096436
 0.22125244
 0.31707764
 0.32196045
 0.26977539
 0.21667480
 0.19836426
 0.21209717
 0.23437500
 0.24841309
 0.25604248
 0.26306152
 0.26550293
 0.25421143
 0.23040771
 0.20904541
 0.20507813
 0.21636963
 0.22460938
 0.21728516
 0.19836426
 0.18341064
 0.18096924
 0.18493652
 0.18371582
 0.17517090
 0.16571045
 0.16143799
 0.16113281
 0.15869141
 0.15197754
 0.14373779
 0.13793945
 0.13336182
 0.12786865
 0.11993408
 0.11108398
 0.10223389
 0.09368896
 0.08514404
 0.07720947
 0.07110596
 0.06500244
 0.05645752
 0.04547119
 0.03540039
 0.02899170
 0.02471924
 0.01922607
 0.01037598
 0.00061035
-0.00610352
-0.00946045
-0.01281738
-0.01922607
-0.02746582
-0.03326416
-0.03479004
-0.03326416
-0.03295898
-0.03540039
-0.03814697
-0.03875732
-0.03662109
-0.03448486
-0.03479004
-0.03692627
-0.03906250
-0.03936768
-0.03906250
-0.04028320
-0.04394531
-0.04882813
-0.05249023
-0.05432129
-0.05554199
-0.05828857
-0.06286621
-0.06713867
-0.06896973
-0.06896973
-0.06896973
-0.07110596
-0.07537842
-0.07965088
-0.08148193
-0.08117676
-0.07995605
-0.07934570
-0.07965088
-0.07904053
-0.07751465
-0.07507324
-0.07324219
-0.07202148
-0.07141113
-0.06988525
-0.06774902
-0.06591797
-0.06561279
-0.06683350
-0.06835938
-0.06958008
-0.07049561
-0.07110596
-0.07232666
-0.07293701
-0.07263184
-0.07141113
-0.06988525
-0.06896973
-0.06927490
-0.06988525
-0.06958008
-0.06835938
-0.06652832
-0.06530762
-0.06500244
-0.06530762
-0.06500244
-0.06439209
-0.06317139
-0.06225586
-0.06195068
-0.06195068
-0.06164551
-0.06072998
-0.05889893
-0.05645752
-0.05371094
-0.05126953
-0.04943848
-0.04791260
-0.04699707
-0.04638672
-0.04547119
-0.04364014
-0.04119873
-0.03936768
-0.03845215
-0.03845215
-0.03875732
-0.03814697
-0.03692627
-0.03509521
-0.03326416
-0.03173828
-0.03051758
-0.02929688
-0.02838135
-0.02838135
-0.02899170
-0.02990723
-0.02990723
-0.02868652
-0.02593994
-0.02288818
-0.01983643
-0.01708984
-0.01464844
-0.01251221
-0.01068115
-0.00885010
-0.00640869
-0.00396729
-0.00152588
 0.00000000
 0.00000000
-0.00091553
-0.00152588
-0.00152588
-0.00091553
 0.00000000
 0.00030518
 0.00000000
 0.00030518
 0.00122070
 0.00335693
 0.00579834
 0.00823975
 0.00976563
 0.01068115
 0.01098633
 0.01129150
 0.01159668
 0.01251221
 0.01464844
 0.01678467
 0.01861572
 0.01922607
 0.01922607
 0.01922607
 0.01983643
 0.02105713
 0.02258301
 0.02380371
 0.02471924
 0.02502441
 0.02532959
 0.02563477
 0.02532959
 0.02471924
 0.02380371
 0.02349854
 0.02380371
 0.02471924
 0.02593994
 0.02685547
 0.02777100
 0.02807617
 0.02777100
 0.02777100
 0.02807617
 0.02929688
 0.03112793
 0.03234863
 0.03265381
 0.03204346
 0.03082275
 0.02960205
 0.02868652
 0.02838135
 0.02838135
 0.02899170
 0.03021240
 0.03173828
 0.03387451
 0.03662109
 0.03875732
 0.04028320
 0.04058838
 0.03997803
 0.03906250
 0.03845215
 0.03845215
 0.03845215
 0.03845215
 0.03784180
 0.03631592
 0.03417969
 0.03234863
 0.03173828
 0.03234863
 0.03356934
 0.03448486
 0.03448486
 0.03417969
 0.03356934
 0.03295898
 0.03204346
 0.03051758
 0.02868652
 0.02777100
 0.02807617
 0.02929688
 0.03082275
 0.03204346
 0.03265381
 0.03265381
 0.03234863
 0.03234863
 0.03265381
 0.03326416
 0.03448486
 0.03570557
 0.03601074
 0.03540039
 0.03387451
 0.03204346
 0.03051758
 0.02929688
 0.02807617
 0.02624512
 0.02380371
 0.02105713
 0.01892090
 0.01647949
 0.01373291
 0.00915527
 0.00274658
-0.00457764
-0.01251221
-0.02014160
-0.02655029
-0.03204346
-0.03692627
-0.04180908
-0.04699707
-0.05187988
-0.05493164
-0.05462646
-0.05004883
-0.04150391
-0.02990723
-0.01556396
 0.00183105
 0.02197266
 0.04516602
 0.07110596
 0.09979248
 0.13061523
 0.16357422
 0.19775391
 0.23284912
 0.26733398
 0.30059814
 0.33081055
 0.35675049
 0.37689209
 0.39001465
 0.39550781
 0.39184570
 0.37902832
 0.35644531
 0.32379150
 0.28015137
 0.22491455
 0.15899658
 0.08392334
 0.00274658
-0.08331299
-0.17333984
-0.26550293
-0.35644531
-0.44219971
-0.51818848
-0.58258057
-0.63476563
-0.67382813
-0.69793701
-0.70404053
-0.69061279
-0.65734863
-0.60485840
-0.53466797
-0.44860840
-0.34942627
-0.24078369
-0.12573242
-0.00732422
 0.11199951
 0.22888184
 0.33966064
 0.43945313
 0.52398682
 0.59020996
 0.63568115
 0.65856934
 0.65765381
 0.63385010
 0.58807373
 0.52215576
 0.43975830
 0.34362793
 0.23681641
 0.12176514
 0.00152588
-0.12145996
-0.24139404
-0.35247803
-0.44891357
-0.52673340
-0.58349609
-0.61920166
-0.63293457
-0.62377930
-0.59204102
-0.53833008
-0.46447754
-0.37322998
-0.26763916
-0.15258789
-0.03265381
 0.08789063
 0.20507813
 0.31646729
 0.41778564
 0.50384521
 0.57098389
 0.61676025
 0.64178467
 0.64636230
 0.62957764
 0.59082031
 0.53253174
 0.45837402
 0.37292480
 0.27923584
 0.18035889
 0.07995605
-0.01678467
-0.10467529
-0.18157959
-0.24688721
-0.29907227
-0.33569336
-0.35217285
-0.34698486
-0.32135010
-0.28015137
-0.22674561
-0.16357422
-0.09307861
-0.01831055
 0.05584717
 0.12451172
 0.18402100
 0.23071289
 0.26275635
 0.27832031
 0.27557373
 0.25421143
 0.21331787
 0.15380859
 0.07751465
-0.01312256
-0.11596680
-0.22735596
-0.34362793
-0.45928955
-0.56793213
-0.66497803
-0.74645996
-0.81054688
-0.85510254
-0.87738037
-0.87615967
-0.85113525
-0.80291748
-0.73303223
-0.64300537
-0.53497314
-0.41290283
-0.28198242
-0.14709473
-0.01312256
 0.11779785
 0.24200439
 0.35736084
 0.46051025
 0.54901123
 0.62011719
 0.67291260
 0.70709229
 0.72265625
 0.72082520
 0.70281982
 0.67138672
 0.62866211
 0.57769775
 0.52154541
 0.46234131
 0.40313721
 0.34698486
 0.29571533
 0.25024414
 0.21148682
 0.18035889
 0.15777588
 0.14434814
 0.13854980
 0.13854980
 0.14251709
 0.14892578
 0.15563965
 0.16082764
 0.16204834
 0.15686035
 0.14465332
 0.12420654
 0.09521484
 0.05645752
 0.00885010
-0.04791260
-0.11352539
-0.18859863
-0.27282715
-0.36315918
-0.45562744
-0.54565430
-0.63049316
-0.70922852
-0.78033447
-0.84167480
-0.89050293
-0.92376709
-0.93994141
-0.93719482
-0.91491699
-0.87188721
-0.80810547
-0.72479248
-0.62408447
-0.50750732
-0.37689209
-0.23529053
-0.08575439
 0.06835938
 0.22460938
 0.38024902
 0.53039551
 0.67016602
 0.79406738
 0.89935303
 0.98358154
 1.04461670
 1.07971191
 1.08795166
 1.06994629
 1.02569580
 0.95581055
 0.85998535
 0.73974609
 0.60028076
 0.44708252
 0.28503418
 0.11535645
-0.06164551
-0.24108887
-0.41595459
-0.57647705
-0.71685791
-0.83374023
-0.92529297
-0.98876953
-1.02111816
-1.02050781
-0.98602295
-0.91705322
-0.81451416
-0.68115234
-0.52246094
-0.34393311
-0.15167236
 0.05096436
 0.25939941
 0.46630859
 0.66406250
 0.84442139
 1.00158691
 1.13037109
 1.22497559
 1.28143311
 1.29760742
 1.27197266
 1.20300293
 1.09100342
 0.93811035
 0.75073242
 0.53649902
 0.30090332
 0.04669189
-0.22247314
-0.49682617
-0.76324463
-1.00799561
-1.22192383
-1.39953613
-1.53594971
-1.62597656
-1.66564941
-1.65313721
-1.58966064
-1.47644043
-1.31683350
-1.11541748
-0.88134766
-0.62469482
-0.35552979
-0.08117676
 0.19042969
 0.45043945
 0.68756104
 0.89080811
 1.05163574
 1.16607666
 1.23260498
 1.25061035
 1.21948242
 1.13952637
 1.01287842
 0.84655762
 0.64941406
 0.43090820
 0.19775391
-0.04394531
-0.28717041
-0.52124023
-0.73303223
-0.91094971
-1.04858398
-1.14257813
-1.19171143
-1.19323730
-1.14501953
-1.04644775
-0.90026855
-0.71197510
-0.48828125
-0.23529053
 0.04089355
 0.33416748
 0.63537598
 0.93414307
 1.21948242
 1.48254395
 1.71630859
 1.91406250
 2.06817627
 2.17010498
 2.21374512
 2.19757080
 2.12219238
 1.98822021
 1.79595947
 1.54724121
 1.25000000
 0.91491699
 0.55358887
 0.17364502
-0.21759033
-0.61065674
-0.99182129
-1.34643555
-1.66351318
-1.93511963
-2.15667725
-2.32299805
-2.43103027
-2.48046875
-2.47406006
-2.41607666
-2.31109619
-2.16461182
-1.98211670
-1.77215576
-1.54479980
-1.30889893
-1.07238770
-0.84167480
-0.62316895
-0.42144775
-0.24108887
-0.08392334
 0.04852295
 0.15655518
 0.24200439
 0.30914307
 0.36254883
 0.40740967
 0.44799805
 0.48828125
 0.53253174
 0.58502197
 0.64941406
 0.72662354
 0.81665039
 0.91674805
 1.02416992
 1.13647461
 1.24877930
 1.35620117
 1.45324707
 1.53503418
 1.59667969
 1.63391113
 1.64245605
 1.61987305
 1.56555176
 1.48071289
 1.36535645
 1.21948242
 1.04431152
 0.84472656
 0.62927246
 0.40405273
 0.17303467
-0.06256104
-0.29876709
-0.52642822
-0.73547363
-0.91735840
-1.06750488
-1.18225098
-1.25915527
-1.29455566
-1.28662109
-1.23596191
-1.14440918
-1.01440430
-0.84960938
-0.65551758
-0.43884277
-0.20751953
 0.03295898
 0.27526855
 0.51208496
 0.73425293
 0.93170166
 1.09649658
 1.22344971
 1.30828857
 1.34826660
 1.33911133
 1.27746582
 1.16241455
 0.99517822
 0.78033447
 0.52337646
 0.22857666
-0.09826660
-0.44952393
-0.81329346
-1.17523193
-1.52099609
-1.83929443
-2.12005615
-2.35290527
-2.52777100
-2.63641357
-2.67364502
-2.63824463
-2.53082275
-2.35229492
-2.10449219
-1.79351807
-1.42883301
-1.02386475
-0.59173584
-0.14495850
 0.30548096
 0.74737549
 1.16668701
 1.54876709
 1.88018799
 2.15148926
 2.35565186
 2.48779297
 2.54394531
 2.52410889
 2.43225098
 2.27569580
 2.06176758
 1.79870605
 1.49627686
 1.16973877
 0.83587646
 0.50811768
 0.19500732
-0.09735107
-0.36010742
-0.58166504
-0.75073242
-0.86181641
-0.91430664
-0.91094971
-0.85418701
-0.74768066
-0.59692383
-0.41015625
-0.19378662
 0.04577637
 0.30212402
 0.56396484
 0.81970215
 1.05743408
 1.26892090
 1.44805908
 1.58813477
 1.68212891
 1.72302246
 1.70715332
 1.63177490
 1.49688721
 1.30432129
 1.05987549
 0.76965332
 0.44097900
 0.07995605
-0.30548096
-0.70404053
-1.10137939
-1.48223877
-1.83227539
-2.14172363
-2.40173340
-2.60375977
-2.74078369
-2.80639648
-2.79785156
-2.71606445
-2.56500244
-2.34893799
-2.07336426
-1.74682617
-1.38244629
-0.99639893
-0.60455322
-0.21942139
 0.14678955
 0.48156738
 0.77056885
 1.00067139
 1.16241455
 1.24969482
 1.25976563
 1.19293213
 1.05377197
 0.85205078
 0.60028076
 0.30944824
-0.01037598
-0.34759521
-0.68450928
-1.00006104
-1.27593994
-1.49932861
-1.66412354
-1.76422119
-1.79351807
-1.74774170
-1.62597656
-1.43371582
-1.17828369
-0.86822510
-0.51269531
-0.12359619
 0.28594971
 0.70190430
 1.11053467
 1.49841309
 1.85211182
 2.15942383
 2.41027832
 2.59857178
 2.71942139
 2.76977539
 2.74871826
 2.65869141
 2.50488281
 2.29400635
 2.03338623
 1.73126221
 1.39953613
 1.05194092
 0.70220947
 0.36102295
 0.03479004
-0.27038574
-0.54504395
-0.77728271
-0.95703125
-1.08032227
-1.14715576
-1.16058350
-1.12091064
-1.02935791
-0.88989258
-0.71197510
-0.50537109
-0.27923584
-0.04028320
 0.20355225
 0.43914795
 0.65277100
 0.83160400
 0.96740723
 1.05468750
 1.08734131
 1.05895996
 0.96771240
 0.81634521
 0.61065674
 0.35614014
 0.05676270
-0.28137207
-0.64727783
-1.02539063
-1.39892578
-1.75323486
-2.07702637
-2.35961914
-2.59033203
-2.76000977
-2.86163330
-2.89215088
-2.85064697
-2.73742676
-2.55462646
-2.30712891
-2.00317383
-1.65283203
-1.26892090
-0.86517334
-0.45410156
-0.04852295
 0.34057617
 0.70159912
 1.02355957
 1.29699707
 1.51550293
 1.67602539
 1.77856445
 1.82312012
 1.81152344
 1.74896240
 1.64276123
 1.50238037
 1.33636475
 1.15295410
 0.96008301
 0.76690674
 0.58319092
 0.41839600
 0.27832031
 0.16601563
 0.08392334
 0.03356934
 0.01739502
 0.03601074
 0.08728027
 0.16845703
 0.27435303
 0.40069580
 0.54260254
 0.69274902
 0.84411621
 0.99029541
 1.12609863
 1.24786377
 1.35253906
 1.43646240
 1.49597168
 1.52923584
 1.53564453
 1.51672363
 1.47277832
 1.40502930
 1.31500244
 1.20544434
 1.07971191
 0.94085693
 0.79132080
 0.63476563
 0.47454834
 0.31524658
 0.15960693
 0.00793457
-0.13885498
-0.27862549
-0.40771484
-0.52215576
-0.62194824
-0.70800781
-0.78247070
-0.84686279
-0.90209961
-0.94879150
-0.98999023
-1.02874756
-1.06781006
-1.10961914
-1.15509033
-1.20574951
-1.26312256
-1.32873535
-1.40258789
-1.48376465
-1.57012939
-1.65924072
-1.74804688
-1.83258057
-1.90856934
-1.97174072
-2.01843262
-2.04406738
-2.04528809
-2.01751709
-1.95800781
-1.86462402
-1.73797607
-1.57928467
-1.39099121
-1.17645264
-0.93994141
-0.68878174
-0.42907715
-0.16723633
 0.09094238
 0.33966064
 0.57281494
 0.78369141
 0.96710205
 1.12060547
 1.24176025
 1.33087158
 1.38732910
 1.41357422
 1.41326904
 1.39129639
 1.35284424
 1.30249023
 1.24420166
 1.18347168
 1.12579346
 1.07604980
 1.03759766
 1.01226807
 1.00097656
 1.00341797
 1.01928711
 1.04736328
 1.08428955
 1.12762451
 1.17248535
 1.21459961
 1.24938965
 1.27319336
 1.28387451
 1.27868652
 1.25671387
 1.21643066
 1.15753174
 1.08093262
 0.98693848
 0.87677002
 0.75225830
 0.61645508
 0.47424316
 0.32897949
 0.18188477
 0.03204346
-0.12115479
-0.27526855
-0.42663574
-0.57220459
-0.71075439
-0.84197998
-0.96588135
-1.08062744
-1.18408203
-1.27410889
-1.35070801
-1.41387939
-1.46392822
-1.49993896
-1.52130127
-1.52740479
-1.51794434
-1.49322510
-1.45507813
-1.40502930
-1.34521484
-1.27716064
-1.20239258
-1.12243652
-1.03973389
-0.95672607
-0.87524414
-0.79650879
-0.72296143
-0.65551758
-0.59570313
-0.54504395
-0.50445557
-0.47393799
-0.45288086
-0.43945313
-0.43060303
-0.42358398
-0.41717529
-0.40954590
-0.39825439
-0.37963867
-0.35125732
-0.31280518
-0.26428223
-0.20599365
-0.13641357
-0.05523682
 0.03631592
 0.13641357
 0.24291992
 0.35491943
 0.47088623
 0.58929443
 0.70709229
 0.82153320
 0.93200684
 1.03851318
 1.14074707
 1.23596191
 1.32171631
 1.39617920
 1.45904541
 1.51031494
 1.54907227
 1.57501221
 1.58660889
 1.58386230
 1.56616211
 1.53381348
 1.48773193
 1.42883301
 1.35864258
 1.27960205
 1.19262695
 1.10046387
 1.00463867
 0.90789795
 0.81268311
 0.72113037
 0.63446045
 0.55358887
 0.47851563
 0.40985107
 0.34881592
 0.29663086
 0.25360107
 0.21881104
 0.19042969
 0.16723633
 0.14709473
 0.12878418
 0.10955811
 0.08605957
 0.05615234
 0.01770020
-0.03173828
-0.09643555
-0.17974854
-0.28350830
-0.40740967
-0.54840088
-0.70404053
-0.87127686
-1.04675293
-1.22589111
-1.40197754
-1.56860352
-1.72027588
-1.85241699
-1.96136475
-2.04376221
-2.09625244
-2.11639404
-2.10266113
-2.05596924
-1.97845459
-1.87316895
-1.74438477
-1.59606934
-1.43157959
-1.25579834
-1.07360840
-0.89019775
-0.71105957
-0.54046631
-0.38238525
-0.23986816
-0.11505127
-0.00946045
 0.07720947
 0.14587402
 0.19805908
 0.23651123
 0.26580811
 0.29205322
 0.32043457
 0.35491943
 0.39855957
 0.45257568
 0.51849365
 0.59814453
 0.69152832
 0.79772949
 0.91430664
 1.03759766
 1.16455078
 1.29119873
 1.41296387
 1.52587891
 1.62658691
 1.71203613
 1.77917480
 1.82586670
 1.85119629
 1.85424805
 1.83654785
 1.79840088
 1.74072266
 1.66320801
 1.56646729
 1.45324707
 1.32690430
 1.19049072
 1.04736328
 0.89904785
 0.74707031
 0.59509277
 0.44616699
 0.30395508
 0.17059326
 0.04638672
-0.06927490
-0.17578125
-0.27313232
-0.36041260
-0.43670654
-0.50231934
-0.55816650
-0.60638428
-0.64941406
-0.68939209
-0.72784424
-0.76599121
-0.80352783
-0.84014893
-0.87646484
-0.91461182
-0.95611572
-1.00341797
-1.05682373
-1.11511230
-1.17767334
-1.24298096
-1.31103516
-1.38061523
-1.44897461
-1.51275635
-1.56799316
-1.61102295
-1.63879395
-1.64733887
-1.63421631
-1.59637451
-1.53228760
-1.44165039
-1.32568359
-1.18652344
-1.02844238
-0.85632324
-0.67565918
-0.49133301
-0.30883789
-0.13275146
 0.03234863
 0.18218994
 0.31311035
 0.42266846
 0.50994873
 0.57434082
 0.61553955
 0.63507080
 0.63507080
 0.61920166
 0.59112549
 0.55480957
 0.51574707
 0.47821045
 0.44708252
 0.42572021
 0.41717529
 0.42419434
 0.45013428
 0.49743652
 0.56701660
 0.65673828
 0.76416016
 0.88500977
 1.01470947
 1.14898682
 1.28204346
 1.40930176
 1.52648926
 1.62963867
 1.71356201
 1.77490234
 1.81121826
 1.82128906
 1.80419922
 1.75964355
 1.68731689
 1.58935547
 1.46759033
 1.32415771
 1.15997314
 0.97625732
 0.77636719
 0.56549072
 0.34606934
 0.11810303
-0.11810303
-0.35919189
-0.59753418
-0.82519531
-1.03759766
-1.23260498
-1.40869141
-1.56127930
-1.68457031
-1.77490234
-1.83166504
-1.85516357
-1.84539795
-1.80206299
-1.72668457
-1.62170410
-1.49139404
-1.34033203
-1.17340088
-0.99578857
-0.81420898
-0.63415527
-0.46020508
-0.29724121
-0.14923096
-0.02166748
 0.08117676
 0.15594482
 0.20111084
 0.21606445
 0.20141602
 0.15960693
 0.09399414
 0.00823975
-0.09429932
-0.20904541
-0.32989502
-0.44891357
-0.55786133
-0.65155029
-0.72540283
-0.77636719
-0.80108643
-0.79620361
-0.76049805
-0.69396973
-0.59875488
-0.47698975
-0.33203125
-0.16815186
 0.01068115
 0.20111084
 0.39916992
 0.59967041
 0.79681396
 0.98419189
 1.15600586
 1.30889893
 1.43859863
 1.54205322
 1.61651611
 1.65954590
 1.67114258
 1.65130615
 1.60125732
 1.52252197
 1.41784668
 1.29089355
 1.14349365
 0.97839355
 0.79986572
 0.61401367
 0.42755127
 0.24475098
 0.06683350
-0.10620117
-0.27282715
-0.42785645
-0.56701660
-0.68603516
-0.78399658
-0.86029053
-0.91491699
-0.94726563
-0.95764160
-0.94757080
-0.91827393
-0.87188721
-0.80993652
-0.73516846
-0.64971924
-0.55664063
-0.45898438
-0.36010742
-0.26367188
-0.17242432
-0.08850098
-0.01342773
 0.05157471
 0.10559082
 0.14831543
 0.18035889
 0.20233154
 0.21514893
 0.21911621
 0.21606445
 0.20690918
 0.19439697
 0.18035889
 0.16601563
 0.15228271
 0.13946533
 0.12786865
 0.11871338
 0.11199951
 0.10650635
 0.10131836
 0.09429932
 0.08483887
 0.07232666
 0.05584717
 0.03417969
 0.00610352
-0.02777100
-0.06713867
-0.11291504
-0.16632080
-0.22705078
-0.29388428
-0.36315918
-0.43121338
-0.49499512
-0.55358887
-0.60516357
-0.64819336
-0.68084717
-0.70159912
-0.70892334
-0.70220947
-0.68054199
-0.64514160
-0.59722900
-0.53863525
-0.47119141
-0.39611816
-0.31616211
-0.23498535
-0.15472412
-0.07720947
-0.00305176
 0.06713867
 0.13153076
 0.18890381
 0.23803711
 0.27954102
 0.31463623
 0.34484863
 0.37048340
 0.39245605
 0.41076660
 0.42633057
 0.44036865
 0.45410156
 0.46875000
 0.48461914
 0.50079346
 0.51727295
 0.53405762
 0.55175781
 0.57067871
 0.59051514
 0.61065674
 0.62988281
 0.64788818
 0.66345215
 0.67596436
 0.68511963
 0.69000244
 0.69122314
 0.68786621
 0.67840576
 0.66253662
 0.63934326
 0.60943604
 0.57159424
 0.52520752
 0.46997070
 0.40832520
 0.34179688
 0.27160645
 0.19775391
 0.12023926
 0.04058838
-0.03875732
-0.11444092
-0.18585205
-0.25238037
-0.31250000
-0.36346436
-0.40191650
-0.42663574
-0.43823242
-0.43853760
-0.42938232
-0.41046143
-0.38116455
-0.34332275
-0.29998779
-0.25604248
-0.21362305
-0.17486572
-0.13946533
-0.10955811
-0.08819580
-0.07873535
-0.08300781
-0.10131836
-0.13366699
-0.18035889
-0.24200439
-0.31707764
-0.40222168
-0.49407959
-0.58868408
-0.68420410
-0.77728271
-0.86334229
-0.93719482
-0.99426270
-1.03240967
-1.05072021
-1.04797363
-1.02325439
-0.97595215
-0.90637207
-0.81573486
-0.70617676
-0.58013916
-0.44067383
-0.29235840
-0.13977051
 0.01403809
 0.16540527
 0.31066895
 0.44647217
 0.56823730
 0.67382813
 0.76110840
 0.82763672
 0.87097168
 0.88928223
 0.88348389
 0.85540771
 0.80718994
 0.74066162
 0.65765381
 0.56243896
 0.46081543
 0.35858154
 0.25939941
 0.16601563
 0.08178711
 0.01037598
-0.04364014
-0.07751465
-0.09002686
-0.07934570
-0.04425049
 0.01556396
 0.09887695
 0.20294189
 0.32531738
 0.46264648
 0.61035156
 0.76324463
 0.91491699
 1.05957031
 1.19293213
 1.30828857
 1.39862061
 1.45751953
 1.48010254
 1.46301270
 1.40319824
 1.29821777
 1.14685059
 0.95153809
 0.71777344
 0.44891357
 0.14831543
-0.18035889
-0.52978516
-0.88867188
-1.24542236
-1.59027100
-1.91406250
-2.20733643
-2.45971680
-2.66387939
-2.81372070
-2.90618896
-2.93731689
-2.90435791
-2.80700684
-2.64739990
-2.42980957
-2.15820313
-1.83837891
-1.47918701
-1.09313965
-0.69244385
-0.28717041
 0.11352539
 0.49865723
 0.85540771
 1.17126465
 1.43737793
 1.64825439
 1.79992676
 1.88873291
 1.91345215
 1.87469482
 1.77551270
 1.62109375
 1.41632080
 1.17126465
 0.89721680
 0.60699463
 0.30792236
 0.00518799
-0.29449463
-0.57952881
-0.83465576
-1.04797363
-1.21337891
-1.32873535
-1.39251709
-1.40075684
-1.34979248
-1.24023438
-1.07696533
-0.86730957
-0.61828613
-0.33630371
-0.02929688
 0.29479980
 0.62561035
 0.95245361
 1.26342773
 1.54724121
 1.79473877
 1.99920654
 2.15606689
 2.26196289
 2.31384277
 2.31018066
 2.25128174
 2.14111328
 1.98486328
 1.78710938
 1.55273438
 1.28845215
 1.00341797
 0.70770264
 0.41046143
 0.11718750
-0.16693115
-0.43395996
-0.67565918
-0.88317871
-1.05255127
-1.18255615
-1.27502441
-1.33026123
-1.34796143
-1.32995605
-1.28082275
-1.20758057
-1.11694336
-1.01470947
-0.90515137
-0.79345703
-0.68511963
-0.58502197
-0.49713135
-0.42175293
-0.35858154
-0.30853271
-0.27252197
-0.25177002
-0.24444580
-0.24749756
-0.25726318
-0.27221680
-0.29083252
-0.31097412
-0.32592773
-0.33081055
-0.32257080
-0.30303955
-0.27435303
-0.23681641
-0.18707275
-0.12298584
-0.04486084
 0.04394531
 0.14038086
 0.24230957
 0.34912109
 0.45776367
 0.56427002
 0.66406250
 0.75378418
 0.83099365
 0.89416504
 0.94207764
 0.97381592
 0.98937988
 0.98754883
 0.96771240
 0.92956543
 0.87280273
 0.79895020
 0.71014404
 0.60791016
 0.49499512
 0.37414551
 0.24749756
 0.11596680
-0.01953125
-0.15686035
-0.29083252
-0.41503906
-0.52337646
-0.61187744
-0.67810059
-0.72143555
-0.73974609
-0.73272705
-0.69976807
-0.64331055
-0.56549072
-0.46966553
-0.35858154
-0.23559570
-0.10437012
 0.02990723
 0.16296387
 0.29052734
 0.40924072
 0.51452637
 0.60272217
 0.67047119
 0.71563721
 0.73669434
 0.73333740
 0.70373535
 0.64727783
 0.56488037
 0.45989990
 0.33569336
 0.19470215
 0.03723145
-0.13519287
-0.31738281
-0.50140381
-0.67962646
-0.84716797
-1.00128174
-1.13983154
-1.25976563
-1.35742188
-1.42883301
-1.47186279
-1.48468018
-1.46728516
-1.41967773
-1.34307861
-1.23840332
-1.10656738
-0.94818115
-0.76568604
-0.56335449
-0.34606934
-0.11749268
 0.11901855
 0.35888672
 0.59661865
 0.82336426
 1.03118896
 1.21459961
 1.36962891
 1.49322510
 1.58142090
 1.63116455
 1.64062500
 1.61041260
 1.54174805
 1.43554688
 1.29241943
 1.11663818
 0.91400146
 0.69305420
 0.46020508
 0.21911621
-0.02899170
-0.27923584
-0.52276611
-0.74981689
-0.95214844
-1.12518311
-1.26739502
-1.37512207
-1.44409180
-1.47033691
-1.45324707
-1.39465332
-1.29760742
-1.16546631
-1.00128174
-0.81024170
-0.59997559
-0.37750244
-0.14892578
 0.08087158
 0.30548096
 0.51727295
 0.70831299
 0.87371826
 1.00952148
 1.11358643
 1.18438721
 1.21978760
 1.21948242
 1.18530273
 1.11816406
 1.01898193
 0.88897705
 0.73272705
 0.55694580
 0.36712646
 0.16693115
-0.04241943
-0.25695801
-0.46936035
-0.67016602
-0.85205078
-1.01074219
-1.14440918
-1.25122070
-1.32720947
-1.36871338
-1.37512207
-1.34735107
-1.28723145
-1.19689941
-1.07879639
-0.93566895
-0.77148438
-0.59204102
-0.40374756
-0.21179199
-0.02105713
 0.16571045
 0.34423828
 0.50933838
 0.65582275
 0.77850342
 0.87493896
 0.94360352
 0.98419189
 0.99731445
 0.98327637
 0.94482422
 0.88470459
 0.80566406
 0.71075439
 0.60394287
 0.49072266
 0.37811279
 0.26977539
 0.16876221
 0.07720947
-0.00213623
-0.06469727
-0.10803223
-0.13183594
-0.13702393
-0.12481689
-0.09613037
-0.05126953
 0.00823975
 0.07934570
 0.15899658
 0.24627686
 0.33905029
 0.43487549
 0.52856445
 0.61614990
 0.69488525
 0.76263428
 0.81695557
 0.85418701
 0.87066650
 0.86547852
 0.83770752
 0.78674316
 0.71105957
 0.61065674
 0.48828125
 0.34881592
 0.19561768
 0.03051758
-0.14556885
-0.32836914
-0.51208496
-0.68847656
-0.85174561
-0.99884033
-1.12701416
-1.23321533
-1.31286621
-1.36352539
-1.38336182
-1.37298584
-1.33270264
-1.26251221
-1.16363525
-1.03851318
-0.88989258
-0.72204590
-0.54016113
-0.34942627
-0.15533447
 0.03662109
 0.22247314
 0.39611816
 0.55267334
 0.68603516
 0.79345703
 0.87219238
 0.92163086
 0.94116211
 0.93109131
 0.89202881
 0.82641602
 0.73730469
 0.62896729
 0.50567627
 0.37261963
 0.23315430
 0.09033203
-0.05401611
-0.19714355
-0.33477783
-0.46081543
-0.57098389
-0.66284180
-0.73547363
-0.78796387
-0.81817627
-0.82458496
-0.80566406
-0.76263428
-0.69671631
-0.61035156
-0.50537109
-0.38421631
-0.25024414
-0.10742188
 0.04058838
 0.19012451
 0.33813477
 0.48065186
 0.61370850
 0.73242188
 0.83404541
 0.91552734
 0.97625732
 1.01470947
 1.02996826
 1.02233887
 0.99121094
 0.93780518
 0.86212158
 0.76507568
 0.64910889
 0.51757813
 0.37628174
 0.22918701
 0.07843018
-0.07446289
-0.22552490
-0.36987305
-0.50079346
-0.61279297
-0.70312500
-0.77026367
-0.81329346
-0.83190918
-0.82519531
-0.79345703
-0.73883057
-0.66314697
-0.56884766
-0.45806885
-0.33416748
-0.20202637
-0.06561279
 0.07110596
 0.20568848
 0.33447266
 0.45227051
 0.55297852
 0.63171387
 0.68511963
 0.71105957
 0.70617676
 0.66864014
 0.59783936
 0.49652100
 0.36895752
 0.21697998
 0.04180908
-0.15563965
-0.36956787
-0.59051514
-0.80780029
-1.01409912
-1.20391846
-1.37390137
-1.51763916
-1.62933350
-1.70410156
-1.73858643
-1.73217773
-1.68426514
-1.59362793
-1.46026611
-1.28631592
-1.07574463
-0.83526611
-0.57159424
-0.29113770
-0.00061035
 0.29327393
 0.58288574
 0.85845947
 1.11114502
 1.33117676
 1.51275635
 1.65191650
 1.74713135
 1.79656982
 1.79870605
 1.75415039
 1.66625977
 1.54083252
 1.38427734
 1.20330811
 1.00402832
 0.79406738
 0.58319092
 0.37994385
 0.18981934
 0.01617432
-0.13824463
-0.26733398
-0.36529541
-0.42755127
-0.45318604
-0.44403076
-0.40161133
-0.32806396
-0.22644043
-0.10284424
 0.03570557
 0.18341064
 0.33386230
 0.48004150
 0.61309814
 0.72387695
 0.80627441
 0.85571289
 0.86883545
 0.84228516
 0.77423096
 0.66619873
 0.52398682
 0.35339355
 0.15777588
-0.06164551
-0.29998779
-0.54748535
-0.79132080
-1.02020264
-1.22711182
-1.40808105
-1.55883789
-1.67236328
-1.74285889
-1.76605225
-1.74072266
-1.66748047
-1.54632568
-1.37847900
-1.16882324
-0.92437744
-0.65368652
-0.36437988
-0.06317139
 0.24047852
 0.53588867
 0.81146240
 1.05621338
 1.26129150
 1.42059326
 1.52832031
 1.58233643
 1.58203125
 1.52740479
 1.41998291
 1.26342773
 1.06384277
 0.83160400
 0.57739258
 0.30914307
 0.03326416
-0.24414063
-0.51177979
-0.75653076
-0.96618652
-1.13250732
-1.25213623
-1.32293701
-1.34216309
-1.30706787
-1.21612549
-1.07208252
-0.88195801
-0.65399170
-0.39642334
-0.11688232
 0.17639160
 0.47302246
 0.76049805
 1.02539063
 1.25732422
 1.44744873
 1.58996582
 1.67938232
 1.71356201
 1.69097900
 1.61285400
 1.48040771
 1.29791260
 1.07208252
 0.81420898
 0.53527832
 0.24353027
-0.05554199
-0.35522461
-0.64483643
-0.91125488
-1.14288330
-1.33300781
-1.47827148
-1.57562256
-1.62078857
-1.61346436
-1.55609131
-1.45355225
-1.31011963
-1.13006592
-0.91979980
-0.68939209
-0.45196533
-0.21667480
 0.00946045
 0.22064209
 0.40771484
 0.56182861
 0.67565918
 0.74707031
 0.77606201
 0.76293945
 0.70800781
 0.61523438
 0.49163818
 0.34484863
 0.18005371
 0.00152588
-0.18646240
-0.37414551
-0.55053711
-0.70434570
-0.82855225
-0.92010498
-0.97595215
-0.99273682
-0.96832275
-0.90087891
-0.79193115
-0.64544678
-0.46691895
-0.26275635
-0.03845215
 0.19989014
 0.44586182
 0.69000244
 0.92224121
 1.13220215
 1.31256104
 1.45812988
 1.56433105
 1.62780762
 1.64581299
 1.61834717
 1.54663086
 1.43249512
 1.27807617
 1.08703613
 0.86822510
 0.63140869
 0.38421631
 0.13153076
-0.12420654
-0.37536621
-0.61187744
-0.82153320
-0.99700928
-1.13494873
-1.23474121
-1.29425049
-1.31103516
-1.28326416
-1.21337891
-1.10504150
-0.96313477
-0.79284668
-0.60119629
-0.39703369
-0.18859863
 0.01739502
 0.21484375
 0.39764404
 0.55694580
 0.68481445
 0.77606201
 0.82855225
 0.84197998
 0.81481934
 0.74798584
 0.64331055
 0.50720215
 0.34545898
 0.16296387
-0.03753662
-0.25085449
-0.46875000
-0.68054199
-0.87615967
-1.04980469
-1.19750977
-1.31530762
-1.39831543
-1.44165039
-1.44348145
-1.40472412
-1.32751465
-1.21368408
-1.06475830
-0.88470459
-0.67871094
-0.45440674
-0.21820068
 0.02380371
 0.26672363
 0.50476074
 0.73059082
 0.93658447
 1.11572266
 1.26373291
 1.37756348
 1.45477295
 1.49322510
 1.49261475
 1.45355225
 1.37878418
 1.27105713
 1.13281250
 0.96893311
 0.78613281
 0.59448242
 0.40161133
 0.21392822
 0.03448486
-0.13183594
-0.27801514
-0.39581299
-0.47851563
-0.52246094
-0.52764893
-0.49499512
-0.42572021
-0.32287598
-0.18920898
-0.03051758
 0.14770508
 0.33782959
 0.53131104
 0.71929932
 0.89324951
 1.04522705
 1.16760254
 1.25488281
 1.30310059
 1.30920410
 1.26953125
 1.18286133
 1.04980469
 0.87493896
 0.66497803
 0.42572021
 0.16204834
-0.12176514
-0.41687012
-0.71319580
-0.99853516
-1.26342773
-1.50115967
-1.70684814
-1.87408447
-1.99676514
-2.07092285
-2.09442139
-2.06848145
-1.99554443
-1.87957764
-1.72515869
-1.53869629
-1.32720947
-1.09680176
-0.85571289
-0.61187744
-0.37445068
-0.15014648
 0.05462646
 0.23529053
 0.38757324
 0.50689697
 0.59020996
 0.63598633
 0.64392090
 0.61584473
 0.55633545
 0.47058105
 0.36468506
 0.24383545
 0.11169434
-0.02746582
-0.16784668
-0.30151367
-0.41900635
-0.51330566
-0.57952881
-0.61584473
-0.62011719
-0.59204102
-0.53070068
-0.43701172
-0.31311035
-0.16326904
 0.00885010
 0.19958496
 0.40496826
 0.61889648
 0.83465576
 1.04492188
 1.24298096
 1.42303467
 1.57989502
 1.70898438
 1.80694580
 1.87072754
 1.89910889
 1.89086914
 1.84509277
 1.76330566
 1.64825439
 1.50543213
 1.33911133
 1.15417480
 0.95489502
 0.74829102
 0.54260254
 0.34484863
 0.15960693
-0.01190186
-0.16815186
-0.30548096
-0.41931152
-0.50628662
-0.56701660
-0.60333252
-0.61767578
-0.61248779
-0.59112549
-0.55786133
-0.51849365
-0.47698975
-0.43731689
-0.40222168
-0.37628174
-0.36285400
-0.36529541
-0.38513184
-0.42297363
-0.47943115
-0.55511475
-0.64941406
-0.75927734
-0.88165283
-1.01135254
-1.14471436
-1.27868652
-1.40899658
-1.53137207
-1.64184570
-1.73614502
-1.80999756
-1.86126709
-1.88720703
-1.88537598
-1.85363770
-1.79138184
-1.70013428
-1.58172607
-1.43768311
-1.26953125
-1.07879639
-0.86883545
-0.64453125
-0.41107178
-0.17181396
 0.07049561
 0.31219482
 0.54748535
 0.77026367
 0.97534180
 1.15875244
 1.31805420
 1.45141602
 1.55670166
 1.63299561
 1.68090820
 1.70104980
 1.69494629
 1.66381836
 1.61071777
 1.53991699
 1.45660400
 1.36566162
 1.27136230
 1.17797852
 1.08886719
 1.00708008
 0.93597412
 0.87707520
 0.83221436
 0.80230713
 0.78674316
 0.78521729
 0.79620361
 0.81756592
 0.84625244
 0.87829590
 0.90942383
 0.93627930
 0.95489502
 0.96313477
 0.95764160
 0.93719482
 0.89965820
 0.84350586
 0.76751709
 0.67169189
 0.55786133
 0.42938232
 0.28961182
 0.13885498
-0.02197266
-0.19165039
-0.36529541
-0.53558350
-0.69671631
-0.84533691
-0.98052979
-1.10168457
-1.20727539
-1.29516602
-1.36383057
-1.41326904
-1.44409180
-1.45690918
-1.45324707
-1.43615723
-1.40899658
-1.37512207
-1.33605957
-1.29394531
-1.24938965
-1.20544434
-1.16363525
-1.12609863
-1.09283447
-1.06506348
-1.04309082
-1.02783203
-1.01867676
-1.01379395
-1.01104736
-1.00860596
-1.00494385
-0.99761963
-0.98510742
-0.96496582
-0.93475342
-0.89294434
-0.83709717
-0.76446533
-0.67352295
-0.56274414
-0.43334961
-0.28747559
-0.12664795
 0.04882813
 0.23742676
 0.43701172
 0.64361572
 0.85266113
 1.06079102
 1.26434326
 1.45996094
 1.64428711
 1.81274414
 1.96136475
 2.08618164
 2.18383789
 2.25128174
 2.28790283
 2.29461670
 2.27233887
 2.22290039
 2.14721680
 2.04650879
 1.92260742
 1.77947998
 1.62231445
 1.45629883
 1.28540039
 1.11389160
 0.94451904
 0.77972412
 0.62316895
 0.47821045
 0.34729004
 0.23040771
 0.12634277
 0.03387451
-0.04699707
-0.11505127
-0.16937256
-0.21209717
-0.24749756
-0.27984619
-0.31127930
-0.34118652
-0.36926270
-0.39703369
-0.42694092
-0.46234131
-0.50384521
-0.55236816
-0.60760498
-0.67047119
-0.74157715
-0.81939697
-0.90209961
-0.98907471
-1.07940674
-1.17340088
-1.26922607
-1.36444092
-1.45629883
-1.54327393
-1.62536621
-1.70288086
-1.77398682
-1.83685303
-1.88903809
-1.92901611
-1.95465088
-1.96502686
-1.95892334
-1.93511963
-1.89270020
-1.83074951
-1.74835205
-1.64459229
-1.51977539
-1.37512207
-1.21154785
-1.03027344
-0.83312988
-0.62316895
-0.40374756
-0.17852783
 0.05004883
 0.27893066
 0.50628662
 0.72814941
 0.94146729
 1.14227295
 1.32751465
 1.49475098
 1.64093018
 1.76513672
 1.86614990
 1.94458008
 1.99951172
 2.03125000
 2.03979492
 2.02606201
 1.99249268
 1.94091797
 1.87500000
 1.79656982
 1.70867920
 1.61437988
 1.51611328
 1.41632080
 1.31713867
 1.22070313
 1.12884521
 1.04278564
 0.96160889
 0.88470459
 0.81146240
 0.74249268
 0.67840576
 0.61767578
 0.55877686
 0.49957275
 0.43853760
 0.37506104
 0.30761719
 0.23468018
 0.15533447
 0.06927490
-0.02441406
-0.12634277
-0.23742676
-0.35675049
-0.48156738
-0.60852051
-0.73577881
-0.86212158
-0.98663330
-1.10534668
-1.21459961
-1.30950928
-1.38885498
-1.45141602
-1.49627686
-1.52191162
-1.52679443
-1.51031494
-1.47308350
-1.41723633
-1.34490967
-1.25946045
-1.16455078
-1.06323242
-0.95886230
-0.85418701
-0.75286865
-0.65765381
-0.57312012
-0.50201416
-0.44586182
-0.40496826
-0.37841797
-0.36529541
-0.36529541
-0.37841797
-0.40283203
-0.43609619
-0.47363281
-0.51116943
-0.54351807
-0.56793213
-0.58105469
-0.58044434
-0.56274414
-0.52551270
-0.46661377
-0.38452148
-0.27954102
-0.15289307
-0.00671387
 0.15594482
 0.33264160
 0.52032471
 0.71380615
 0.90789795
 1.09771729
 1.27868652
 1.44653320
 1.59729004
 1.72790527
 1.83593750
 1.91864014
 1.97479248
 2.00164795
 1.99859619
 1.96655273
 1.90826416
 1.82678223
 1.72485352
 1.60400391
 1.46697998
 1.31683350
 1.15783691
 0.99395752
 0.82855225
 0.66619873
 0.51025391
 0.36254883
 0.22521973
 0.09918213
-0.01434326
-0.11505127
-0.20324707
-0.28045654
-0.34790039
-0.40618896
-0.45501709
-0.49499512
-0.52734375
-0.55511475
-0.58105469
-0.60668945
-0.63293457
-0.66040039
-0.68908691
-0.71899414
-0.74951172
-0.78033447
-0.81146240
-0.84289551
-0.87341309
-0.90270996
-0.92895508
-0.95123291
-0.96771240
-0.97686768
-0.97747803
-0.96862793
-0.94970703
-0.92102051
-0.88195801
-0.83282471
-0.77392578
-0.70770264
-0.63598633
-0.56121826
-0.48492432
-0.40832520
-0.33447266
-0.26702881
-0.20965576
-0.16387939
-0.13000488
-0.10681152
-0.09490967
-0.09552002
-0.10833740
-0.13061523
-0.15960693
-0.19287109
-0.22918701
-0.26702881
-0.30334473
-0.33386230
-0.35369873
-0.35919189
-0.34820557
-0.31829834
-0.26763916
-0.19653320
-0.10589600
 0.00396729
 0.13183594
 0.27770996
 0.43914795
 0.61157227
 0.78948975
 0.96710205
 1.13861084
 1.29821777
 1.43981934
 1.55822754
 1.64947510
 1.70959473
 1.73522949
 1.72363281
 1.67419434
 1.58843994
 1.46728516
 1.31286621
 1.12731934
 0.91644287
 0.68908691
 0.45318604
 0.21453857
-0.02349854
-0.25573730
-0.47393799
-0.66802979
-0.83068848
-0.95733643
-1.04644775
-1.09619141
-1.10443115
-1.07177734
-0.99945068
-0.89111328
-0.75073242
-0.58410645
-0.39825439
-0.20111084
 0.00030518
 0.19927979
 0.38818359
 0.55755615
 0.69915771
 0.80688477
 0.87768555
 0.90911865
 0.89691162
 0.83831787
 0.73425293
 0.58990479
 0.41259766
 0.20599365
-0.02746582
-0.28289795
-0.55206299
-0.82275391
-1.08428955
-1.32812500
-1.54846191
-1.73828125
-1.89056396
-1.99829102
-2.05596924
-2.06146240
-2.01446533
-1.91589355
-1.76788330
-1.57470703
-1.34124756
-1.07513428
-0.78582764
-0.48278809
-0.17486572
 0.12878418
 0.41870117
 0.68481445
 0.91735840
 1.10931396
 1.25457764
 1.35070801
 1.39556885
 1.39007568
 1.33636475
 1.23718262
 1.09710693
 0.92254639
 0.72387695
 0.51177979
 0.29571533
 0.08178711
-0.12451172
-0.31524658
-0.47851563
-0.60272217
-0.68084717
-0.71197510
-0.69671631
-0.63659668
-0.53222656
-0.38574219
-0.20233154
 0.01037598
 0.24597168
 0.49621582
 0.75195313
 1.00189209
 1.23504639
 1.44256592
 1.61834717
 1.75750732
 1.85424805
 1.90368652
 1.90307617
 1.85394287
 1.75720215
 1.61560059
 1.43127441
 1.20941162
 0.95855713
 0.68817139
 0.40710449
 0.12054443
-0.16632080
-0.44647217
-0.71075439
-0.94879150
-1.15264893
-1.31774902
-1.44134521
-1.52221680
-1.55914307
-1.55120850
-1.50146484
-1.41418457
-1.29486084
-1.15020752
-0.98693848
-0.81268311
-0.63568115
-0.46417236
-0.30517578
-0.16448975
-0.04730225
 0.04119873
 0.09674072
 0.11718750
 0.10345459
 0.05645752
-0.02075195
-0.12481689
-0.25054932
-0.39093018
-0.53802490
-0.68420410
-0.82214355
-0.94482422
-1.04492188
-1.11511230
-1.15051270
-1.14624023
-1.09985352
-1.00891113
-0.87371826
-0.69702148
-0.48400879
-0.24139404
 0.02502441
 0.30914307
 0.60363770
 0.89874268
 1.18225098
 1.44348145
 1.67358398
 1.86553955
 2.01324463
 2.11029053
 2.15209961
 2.13775635
 2.06878662
 1.94793701
 1.77703857
 1.55914307
 1.30157471
 1.01440430
 0.70922852
 0.39306641
 0.07141113
-0.24932861
-0.55877686
-0.84320068
-1.09039307
-1.29302979
-1.44714355
-1.55029297
-1.59973145
-1.59393311
-1.53381348
-1.42211914
-1.26373291
-1.06384277
-0.83099365
-0.57464600
-0.30487061
-0.03082275
 0.23986816
 0.49835205
 0.73455811
 0.93811035
 1.10107422
 1.21917725
 1.29150391
 1.31713867
 1.29486084
 1.22375488
 1.10443115
 0.94146729
 0.74401855
 0.52124023
 0.27954102
 0.02380371
-0.24108887
-0.50537109
-0.75653076
-0.98297119
-1.17645264
-1.33270264
-1.44714355
-1.51519775
-1.53350830
-1.50207520
-1.42272949
-1.29852295
-1.13372803
-0.93322754
-0.70648193
-0.46264648
-0.21118164
 0.04150391
 0.28900146
 0.52337646
 0.73577881
 0.91827393
 1.06414795
 1.17034912
 1.23413086
 1.25427246
 1.23168945
 1.16729736
 1.06414795
 0.92559814
 0.75836182
 0.57037354
 0.36865234
 0.15869141
-0.05584717
-0.26916504
-0.47302246
-0.65643311
-0.81146240
-0.93383789
-1.02233887
-1.07635498
-1.09527588
-1.07910156
-1.02996826
-0.95123291
-0.84655762
-0.71838379
-0.57098389
-0.41107178
-0.24566650
-0.08056641
 0.07995605
 0.23254395
 0.37384033
 0.49896240
 0.60394287
 0.68572998
 0.74218750
 0.77362061
 0.78002930
 0.76171875
 0.71929932
 0.65521240
 0.57220459
 0.47363281
 0.36376953
 0.24688721
 0.12786865
 0.01068115
-0.10040283
-0.20263672
-0.29296875
-0.36773682
-0.42327881
-0.45654297
-0.46661377
-0.45349121
-0.41870117
-0.36407471
-0.29205322
-0.20599365
-0.10864258
-0.00366211
 0.10711670
 0.22033691
 0.33264160
 0.44006348
 0.53955078
 0.62774658
 0.70190430
 0.75927734
 0.79620361
 0.81115723
 0.80291748
 0.77117920
 0.71655273
 0.64025879
 0.54443359
 0.43243408
 0.30731201
 0.17120361
 0.02532959
-0.12786865
-0.28442383
-0.43762207
-0.58197021
-0.71258545
-0.82794189
-0.92529297
-1.00341797
-1.05865479
-1.09008789
-1.09741211
-1.08123779
-1.04248047
-0.98144531
-0.89904785
-0.79650879
-0.67687988
-0.54412842
-0.40283203
-0.25787354
-0.11444092
 0.02349854
 0.15319824
 0.27130127
 0.37475586
 0.45989990
 0.52368164
 0.56457520
 0.58258057
 0.57769775
 0.55084229
 0.50323486
 0.43914795
 0.36193848
 0.27557373
 0.18249512
 0.08514404
-0.01159668
-0.10314941
-0.18554688
-0.25726318
-0.31616211
-0.35888672
-0.38116455
-0.37872314
-0.35217285
-0.30395508
-0.23773193
-0.15594482
-0.06011963
 0.04821777
 0.16632080
 0.29022217
 0.41503906
 0.53558350
 0.64697266
 0.74493408
 0.82580566
 0.88684082
 0.92498779
 0.93780518
 0.92468262
 0.88592529
 0.82275391
 0.73638916
 0.63049316
 0.50933838
 0.37750244
 0.23925781
 0.09643555
-0.04943848
-0.19470215
-0.33264160
-0.45623779
-0.55999756
-0.64300537
-0.70465088
-0.74432373
-0.75988770
-0.75073242
-0.71777344
-0.66406250
-0.59234619
-0.50567627
-0.40649414
-0.29968262
-0.19073486
-0.08422852
 0.01525879
 0.10406494
 0.17791748
 0.23376465
 0.26977539
 0.28656006
 0.28411865
 0.26214600
 0.22064209
 0.16021729
 0.08483887
-0.00091553
-0.09368896
-0.19012451
-0.28778076
-0.38208008
-0.46752930
-0.53833008
-0.59173584
-0.62530518
-0.63842773
-0.63049316
-0.60089111
-0.54962158
-0.47729492
-0.38574219
-0.27770996
-0.15716553
-0.02746582
 0.10711670
 0.24261475
 0.37414551
 0.49743652
 0.60821533
 0.70281982
 0.77789307
 0.83038330
 0.85876465
 0.86151123
 0.83953857
 0.79254150
 0.72235107
 0.62988281
 0.52001953
 0.39764404
 0.26824951
 0.13519287
 0.00000000
-0.13427734
-0.26336670
-0.38085938
-0.48095703
-0.55969238
-0.61523438
-0.64666748
-0.65277100
-0.63354492
-0.58990479
-0.52429199
-0.43945313
-0.33813477
-0.22399902
-0.10192871
 0.02349854
 0.14709473
 0.26428223
 0.37017822
 0.46112061
 0.53192139
 0.57922363
 0.60089111
 0.59509277
 0.56121826
 0.50079346
 0.41717529
 0.31402588
 0.19531250
 0.06317139
-0.07904053
-0.22644043
-0.37261963
-0.50933838
-0.63018799
-0.73059082
-0.80749512
-0.85754395
-0.87829590
-0.86883545
-0.82824707
-0.75744629
-0.65734863
-0.53131104
-0.38421631
-0.22125244
-0.04699707
 0.13458252
 0.31890869
 0.50018311
 0.67077637
 0.82397461
 0.95428467
 1.05804443
 1.13159180
 1.17309570
 1.18103027
 1.15539551
 1.09619141
 1.00311279
 0.87768555
 0.72479248
 0.55145264
 0.36468506
 0.16784668
-0.03692627
-0.24566650
-0.45074463
-0.64147949
-0.80993652
-0.95123291
-1.06262207
-1.14227295
-1.18713379
-1.19567871
-1.16760254
-1.10473633
-1.00769043
-0.87951660
-0.72387695
-0.54718018
-0.35675049
-0.15838623
 0.04241943
 0.24078369
 0.42999268
 0.60302734
 0.75317383
 0.87432861
 0.96160889
 1.01318359
 1.02844238
 1.00646973
 0.94757080
 0.85205078
 0.72357178
 0.56823730
 0.39367676
 0.20507813
 0.00457764
-0.20538330
-0.41809082
-0.62225342
-0.80718994
-0.96649170
-1.09710693
-1.19750977
-1.26434326
-1.29364014
-1.28387451
-1.23718262
-1.15570068
-1.04156494
-0.89630127
-0.72448730
-0.53253174
-0.32897949
-0.11901855
 0.09338379
 0.30426025
 0.50659180
 0.69244385
 0.85540771
 0.99121094
 1.09863281
 1.17645264
 1.22253418
 1.23535156
 1.21582031
 1.16546631
 1.08825684
 0.98632813
 0.86334229
 0.72326660
 0.57220459
 0.41625977
 0.26123047
 0.11016846
-0.03417969
-0.16937256
-0.29144287
-0.39459229
-0.47485352
-0.52978516
-0.55938721
-0.56457520
-0.54687500
-0.50750732
-0.44830322
-0.37261963
-0.28381348
-0.18615723
-0.08331299
 0.02014160
 0.12054443
 0.21392822
 0.29724121
 0.36773682
 0.42236328
 0.45776367
 0.47210693
 0.46508789
 0.43701172
 0.39001465
 0.32501221
 0.24353027
 0.14892578
 0.04394531
-0.06774902
-0.18371582
-0.30059814
-0.41412354
-0.51879883
-0.61035156
-0.68542480
-0.74279785
-0.78155518
-0.80078125
-0.79956055
-0.77911377
-0.74066162
-0.68634033
-0.61859131
-0.53985596
-0.45318604
-0.36285400
-0.27191162
-0.18402100
-0.10192871
-0.02777100
 0.03662109
 0.08972168
 0.13092041
 0.15991211
 0.17730713
 0.18371582
 0.18035889
 0.16815186
 0.14862061
 0.12237549
 0.09216309
 0.06011963
 0.02899170
 0.00061035
-0.02410889
-0.04425049
-0.05798340
-0.06378174
-0.06042480
-0.04791260
-0.02593994
 0.00488281
 0.04364014
 0.08941650
 0.14038086
 0.19561768
 0.25421143
 0.31524658
 0.37719727
 0.43640137
 0.48919678
 0.53405762
 0.57037354
 0.59753418
 0.61553955
 0.62255859
 0.61767578
 0.60058594
 0.57159424
 0.53161621
 0.48217773
 0.42541504
 0.36376953
 0.29907227
 0.23284912
 0.16601563
 0.09979248
 0.03753662
-0.01922607
-0.06774902
-0.10742188
-0.13702393
-0.15594482
-0.16296387
-0.15777588
-0.14099121
-0.11413574
-0.07965088
-0.03997803
 0.00274658
 0.04608154
 0.08819580
 0.12695313
 0.15960693
 0.18310547
 0.19561768
 0.19592285
 0.18371582
 0.15869141
 0.12115479
 0.07232666
 0.01312256
-0.05371094
-0.12725830
-0.20599365
-0.28747559
-0.36865234
-0.44555664
-0.51513672
-0.57617188
-0.62774658
-0.66925049
-0.69915771
-0.71533203
-0.71746826
-0.70556641
-0.68115234
-0.64605713
-0.60180664
-0.55023193
-0.49224854
-0.42846680
-0.36193848
-0.29602051
-0.23437500
-0.17852783
-0.12908936
-0.08544922
-0.04852295
-0.01983643
-0.00061035
 0.01007080
 0.01373291
 0.01220703
 0.00640869
-0.00274658
-0.01434326
-0.02685547
-0.03875732
-0.04821777
-0.05310059
-0.05157471
-0.04211426
-0.02349854
 0.00396729
 0.04058838
 0.08575439
 0.13946533
 0.20111084
 0.27038574
 0.34637451
 0.42724609
 0.51025391
 0.59265137
 0.67291260
 0.74951172
 0.82031250
 0.88287354
 0.93383789
 0.97137451
 0.99487305
 1.00433350
 0.99945068
 0.97991943
 0.94604492
 0.89843750
 0.83740234
 0.76354980
 0.67840576
 0.58380127
 0.48431396
 0.38269043
 0.28106689
 0.18005371
 0.08026123
-0.01586914
-0.10589600
-0.18829346
-0.26306152
-0.32958984
-0.38665771
-0.43273926
-0.46752930
-0.49255371
-0.50964355
-0.52062988
-0.52703857
-0.53070068
-0.53375244
-0.53741455
-0.54199219
-0.54779053
-0.55511475
-0.56549072
-0.58013916
-0.59875488
-0.62011719
-0.64331055
-0.66711426
-0.69061279
-0.71319580
-0.73455811
-0.75256348
-0.76599121
-0.77301025
-0.77301025
-0.76568604
-0.75134277
-0.72937012
-0.69946289
-0.66131592
-0.61492920
-0.56091309
-0.49896240
-0.42968750
-0.35522461
-0.27862549
-0.20141602
-0.12451172
-0.04730225
 0.02990723
 0.10498047
 0.17547607
 0.23956299
 0.29693604
 0.34820557
 0.39276123
 0.42938232
 0.45715332
 0.47607422
 0.48706055
 0.49133301
 0.48889160
 0.48034668
 0.46661377
 0.44860840
 0.42816162
 0.40588379
 0.38391113
 0.36376953
 0.34820557
 0.33813477
 0.33447266
 0.33660889
 0.34515381
 0.36102295
 0.38543701
 0.41809082
 0.45806885
 0.50415039
 0.55480957
 0.60821533
 0.66314697
 0.71685791
 0.76690674
 0.81054688
 0.84533691
 0.86883545
 0.87860107
 0.87280273
 0.85174561
 0.81512451
 0.76354980
 0.69610596
 0.61248779
 0.51361084
 0.40283203
 0.28320313
 0.15594482
 0.02258301
-0.11566162
-0.25695801
-0.39703369
-0.53253174
-0.66009521
-0.77758789
-0.88348389
-0.97595215
-1.05316162
-1.11358643
-1.15661621
-1.18164063
-1.18896484
-1.17858887
-1.15203857
-1.11022949
-1.05468750
-0.98724365
-0.90911865
-0.82153320
-0.72631836
-0.62530518
-0.52185059
-0.41931152
-0.32104492
-0.22827148
-0.14282227
-0.06561279
 0.00091553
 0.05493164
 0.09582520
 0.12329102
 0.13793945
 0.13977051
 0.12939453
 0.10772705
 0.07507324
 0.03326416
-0.01556396
-0.06927490
-0.12359619
-0.17547607
-0.22308350
-0.26641846
-0.30456543
-0.33508301
-0.35369873
-0.35552979
-0.33874512
-0.30456543
-0.25512695
-0.19165039
-0.11444092
-0.02380371
 0.07873535
 0.19042969
 0.30944824
 0.43365479
 0.56060791
 0.68695068
 0.80902100
 0.92376709
 1.02935791
 1.12335205
 1.20269775
 1.26434326
 1.30645752
 1.32965088
 1.33392334
 1.31958008
 1.28540039
 1.23168945
 1.16027832
 1.07330322
 0.97198486
 0.85754395
 0.73272705
 0.60211182
 0.47027588
 0.34027100
 0.21362305
 0.09246826
-0.02075195
-0.12329102
-0.21484375
-0.29479980
-0.36285400
-0.41625977
-0.45257568
-0.47180176
-0.47698975
-0.47027588
-0.45501709
-0.43273926
-0.40679932
-0.38085938
-0.35675049
-0.33508301
-0.31555176
-0.30151367
-0.29785156
-0.30883789
-0.33416748
-0.37109375
-0.41748047
-0.47302246
-0.53802490
-0.61187744
-0.69061279
-0.77026367
-0.84777832
-0.92132568
-0.98846436
-1.04644775
-1.09222412
-1.12304688
-1.13739014
-1.13372803
-1.11022949
-1.06689453
-1.00494385
-0.92651367
-0.83312988
-0.72753906
-0.61126709
-0.48736572
-0.35919189
-0.23040771
-0.10437012
 0.01617432
 0.12908936
 0.23254395
 0.32501221
 0.40435791
 0.46966553
 0.51971436
 0.55511475
 0.57800293
 0.59051514
 0.59478760
 0.59204102
 0.58471680
 0.57464600
 0.56457520
 0.55725098
 0.55480957
 0.55999756
 0.57342529
 0.59631348
 0.62866211
 0.66955566
 0.71807861
 0.77148438
 0.82855225
 0.88623047
 0.94299316
 0.99578857
 1.04248047
 1.08032227
 1.10595703
 1.11755371
 1.11236572
 1.08886719
 1.04583740
 0.98358154
 0.90270996
 0.80413818
 0.68939209
 0.56121826
 0.42419434
 0.28167725
 0.13519287
-0.01464844
-0.16540527
-0.31250000
-0.44952393
-0.57098389
-0.67474365
-0.75927734
-0.82427979
-0.86791992
-0.88958740
-0.88989258
-0.87158203
-0.83679199
-0.78796387
-0.72692871
-0.65734863
-0.58258057
-0.50659180
-0.43212891
-0.36285400
-0.30334473
-0.25817871
-0.22949219
-0.21759033
-0.22308350
-0.24566650
-0.28686523
-0.34515381
-0.41778564
-0.50109863
-0.59234619
-0.68908691
-0.78857422
-0.88653564
-0.97747803
-1.05682373
-1.12121582
-1.16760254
-1.19354248
-1.19567871
-1.17248535
-1.12396240
-1.04980469
-0.94970703
-0.82427979
-0.67504883
-0.50598145
-0.32287598
-0.12969971
 0.06866455
 0.26855469
 0.46508789
 0.65338135
 0.82855225
 0.98724365
 1.12518311
 1.23962402
 1.32659912
 1.38519287
 1.41479492
 1.41540527
 1.38763428
 1.33300781
 1.25335693
 1.15295410
 1.03637695
 0.90759277
 0.77056885
 0.62988281
 0.49072266
 0.35797119
 0.23559570
 0.12695313
 0.03479004
-0.03814697
-0.08880615
-0.11535645
-0.11840820
-0.09826660
-0.05737305
 0.00213623
 0.07720947
 0.16571045
 0.26336670
 0.36712646
 0.47241211
 0.57434082
 0.66833496
 0.74951172
 0.81329346
 0.85662842
 0.87738037
 0.87463379
 0.84777832
 0.79467773
 0.71441650
 0.60882568
 0.48095703
 0.33447266
 0.17211914
-0.00610352
-0.19744873
-0.39703369
-0.59753418
-0.79162598
-0.97412109
-1.14227295
-1.29302979
-1.42242432
-1.52770996
-1.60644531
-1.65832520
-1.68243408
-1.67816162
-1.64581299
-1.58630371
-1.50238037
-1.39831543
-1.27716064
-1.14227295
-0.99517822
-0.83892822
-0.67657471
-0.51300049
-0.35217285
-0.19744873
-0.05249023
 0.08056641
 0.19989014
 0.30364990
 0.39062500
 0.45989990
 0.51116943
 0.54443359
 0.56030273
 0.56091309
 0.54779053
 0.52246094
 0.48614502
 0.44006348
 0.38726807
 0.33111572
 0.27435303
 0.21881104
 0.16540527
 0.11474609
 0.06866455
 0.02868652
-0.00335693
-0.02685547
-0.04089355
-0.04455566
-0.03723145
-0.01831055
 0.01190186
 0.05279541
 0.10375977
 0.16387939
 0.23193359
 0.30731201
 0.38848877
 0.47424316
 0.56304932
 0.65338135
 0.74249268
 0.82946777
 0.91217041
 0.98846436
 1.05590820
 1.11206055
 1.15570068
 1.18652344
 1.20361328
 1.20483398
 1.18865967
 1.15356445
 1.09985352
 1.02752686
 0.93536377
 0.82336426
 0.69213867
 0.54656982
 0.39093018
 0.22766113
 0.05645752
-0.12237549
-0.30609131
-0.48797607
-0.66162109
-0.82153320
-0.96557617
-1.09100342
-1.19537354
-1.27563477
-1.33026123
-1.35833740
-1.36077881
-1.33758545
-1.28906250
-1.21673584
-1.12365723
-1.01318359
-0.88928223
-0.75622559
-0.61706543
-0.47668457
-0.33935547
-0.21118164
-0.09674072
 0.00000000
 0.07598877
 0.12939453
 0.15930176
 0.16479492
 0.14617920
 0.10467529
 0.04211426
-0.04028320
-0.13977051
-0.25299072
-0.37414551
-0.49652100
-0.61523438
-0.72601318
-0.82550049
-0.91033936
-0.97625732
-1.01959229
-1.03851318
-1.03210449
-0.99914551
-0.93841553
-0.84838867
-0.73028564
-0.58685303
-0.42297363
-0.24261475
-0.04913330
 0.15380859
 0.36285400
 0.57312012
 0.77972412
 0.97686768
 1.15966797
 1.32354736
 1.46392822
 1.57867432
 1.66595459
 1.72454834
 1.75354004
 1.75231934
 1.72149658
 1.66168213
 1.57623291
 1.46881104
 1.34368896
 1.20452881
 1.05377197
 0.89538574
 0.73455811
 0.57708740
 0.42877197
 0.29327393
 0.17181396
 0.06500244
-0.02532959
-0.09735107
-0.14953613
-0.18218994
-0.19683838
-0.19592285
-0.18188477
-0.15686035
-0.12451172
-0.08880615
-0.05340576
-0.02075195
 0.00671387
 0.02563477
 0.03265381
 0.02624512
 0.00549316
-0.02807617
-0.07446289
-0.13427734
-0.20812988
-0.29510498
-0.39245605
-0.49499512
-0.59906006
-0.70251465
-0.80291748
-0.89843750
-0.98663330
-1.06445313
-1.12945557
-1.17950439
-1.21276855
-1.22894287
-1.22772217
-1.20971680
-1.17614746
-1.12762451
-1.06567383
-0.99121094
-0.90759277
-0.81726074
-0.72296143
-0.62713623
-0.53192139
-0.43914795
-0.35095215
-0.26855469
-0.19378662
-0.12756348
-0.07110596
-0.02410889
 0.01312256
 0.04211426
 0.06408691
 0.07995605
 0.09124756
 0.09918213
 0.10559082
 0.11352539
 0.12512207
 0.14282227
 0.16662598
 0.19744873
 0.23620605
 0.28411865
 0.34240723
 0.41076660
 0.48797607
 0.57189941
 0.66009521
 0.75103760
 0.84167480
 0.93048096
 1.01501465
 1.09344482
 1.16333008
 1.22253418
 1.26831055
 1.29852295
 1.31195068
 1.30889893
 1.28936768
 1.25305176
 1.19995117
 1.13037109
 1.04614258
 0.95062256
 0.84655762
 0.73669434
 0.62255859
 0.50750732
 0.39428711
 0.28625488
 0.18493652
 0.09033203
 0.00396729
-0.07171631
-0.13549805
-0.18768311
-0.23132324
-0.26947021
-0.30334473
-0.33172607
-0.35400391
-0.37261963
-0.39154053
-0.41412354
-0.44250488
-0.47607422
-0.51452637
-0.55938721
-0.61157227
-0.67108154
-0.73699951
-0.80718994
-0.87951660
-0.95275879
-1.02478027
-1.09375000
-1.15844727
-1.21643066
-1.26525879
-1.30249023
-1.32568359
-1.33392334
-1.32659912
-1.30401611
-1.26556396
-1.21093750
-1.14074707
-1.05590820
-0.95825195
-0.84991455
-0.73364258
-0.61157227
-0.48553467
-0.35797119
-0.23040771
-0.10528564
 0.01434326
 0.12634277
 0.22918701
 0.32257080
 0.40649414
 0.48126221
 0.54534912
 0.59875488
 0.64056396
 0.67169189
 0.69305420
 0.70587158
 0.71197510
 0.71289063
 0.71075439
 0.70739746
 0.70343018
 0.70007324
 0.69854736
 0.70007324
 0.70678711
 0.71929932
 0.73760986
 0.76049805
 0.78735352
 0.81787109
 0.85144043
 0.88653564
 0.92102051
 0.95275879
 0.98052979
 1.00280762
 1.01898193
 1.02813721
 1.02783203
 1.01684570
 0.99395752
 0.95825195
 0.90972900
 0.84808350
 0.77331543
 0.68695068
 0.59020996
 0.48400879
 0.37048340
 0.25146484
 0.12878418
 0.00366211
-0.12268066
-0.24810791
-0.36956787
-0.48522949
-0.59295654
-0.69152832
-0.78002930
-0.85662842
-0.92041016
-0.97229004
-1.01318359
-1.04370117
-1.06414795
-1.07482910
-1.07574463
-1.06811523
-1.05285645
-1.03149414
-1.00402832
-0.97198486
-0.93658447
-0.89782715
-0.85662842
-0.81390381
-0.77026367
-0.72662354
-0.68328857
-0.64056396
-0.59875488
-0.55908203
-0.52276611
-0.48980713
-0.46020508
-0.43243408
-0.40649414
-0.38146973
-0.35614014
-0.32928467
-0.30090332
-0.27191162
-0.24230957
-0.21087646
-0.17486572
-0.13214111
-0.08178711
-0.02532959
 0.03692627
 0.10528564
 0.18066406
 0.26336670
 0.35247803
 0.44647217
 0.54321289
 0.64086914
 0.73669434
 0.82916260
 0.91674805
 0.99792480
 1.06964111
 1.12884521
 1.17279053
 1.20025635
 1.21246338
 1.20910645
 1.18957520
 1.15325928
 1.10046387
 1.03393555
 0.95581055
 0.86669922
 0.76751709
 0.65979004
 0.54809570
 0.43640137
 0.32745361
 0.22186279
 0.12023926
 0.02441406
-0.06225586
-0.13824463
-0.20355225
-0.25909424
-0.30426025
-0.33721924
-0.35675049
-0.36285400
-0.35644531
-0.34057617
-0.31677246
-0.28778076
-0.25634766
-0.22430420
-0.19287109
-0.16265869
-0.13488770
-0.11138916
-0.09490967
-0.08666992
-0.08697510
-0.09613037
-0.11444092
-0.14190674
-0.17913818
-0.22583008
-0.28137207
-0.34423828
-0.41107178
-0.47851563
-0.54473877
-0.60913086
-0.67077637
-0.72784424
-0.77667236
-0.81542969
-0.84167480
-0.85601807
-0.85754395
-0.84533691
-0.81909180
-0.77972412
-0.72784424
-0.66528320
-0.59265137
-0.51116943
-0.42266846
-0.32989502
-0.23559570
-0.14221191
-0.05157471
 0.03479004
 0.11474609
 0.18707275
 0.25177002
 0.30822754
 0.35675049
 0.39672852
 0.42785645
 0.44952393
 0.46264648
 0.46813965
 0.46691895
 0.45989990
 0.44860840
 0.43334961
 0.41595459
 0.39794922
 0.37963867
 0.36163330
 0.34423828
 0.32714844
 0.31097412
 0.29541016
 0.28137207
