# Supplementary material for: Dataset for time-lapse ultrasonic tomography of a granite slab under uniaxial compression test
Source: Data Brief. 2018 Aug 30;20:614–6. doi: 10.1016/j.dib.2018.08.151 (PMC6128094; doi:10.1016/j.dib.2018.08.151)
Supplement: Supplementary file 2 — Supplementary material [file mmc2.zip › data/Ultrasonic_Tomo_data/Stage_1_0kn/Force_0kn_12_6_7212475.txt]

SOURCE FILE NAME: D:\ct_20141122\ct201411221m100v0kn_sh_1_10_a.TDA
DATE: Saturday, November 22, 2014
TIME: 11:19:55
SAMPLE INTERVAL (Seconds):   0.0000001000
SIGNAL UNITS: volts
TIME UNITS: Seconds
DATA TYPE: WAVEFORM
NUMBER OF DATA POINTS PER WAVEFORM: 1024
CHANNEL NUMBER: 12
HIT NUMBER: 6
TIME OF TEST:   7.2124752500

 0.00030518
-0.00061035
-0.00152588
-0.00244141
-0.00213623
-0.00030518
 0.00152588
 0.00305176
 0.00335693
 0.00274658
 0.00152588
 0.00061035
-0.00030518
-0.00061035
-0.00122070
-0.00183105
-0.00244141
-0.00305176
-0.00274658
-0.00183105
 0.00000000
 0.00152588
 0.00244141
 0.00244141
 0.00152588
 0.00091553
 0.00061035
 0.00122070
 0.00183105
 0.00183105
 0.00091553
-0.00061035
-0.00183105
-0.00244141
-0.00244141
-0.00152588
-0.00061035
-0.00030518
-0.00061035
-0.00122070
-0.00122070
-0.00122070
-0.00122070
-0.00122070
-0.00122070
-0.00152588
-0.00152588
-0.00122070
-0.00030518
 0.00030518
 0.00091553
 0.00091553
 0.00000000
-0.00122070
-0.00213623
-0.00213623
-0.00091553
 0.00000000
 0.00061035
 0.00000000
-0.00122070
-0.00183105
-0.00152588
-0.00122070
-0.00122070
-0.00183105
-0.00274658
-0.00335693
-0.00335693
-0.00274658
-0.00152588
-0.00030518
 0.00091553
 0.00091553
 0.00061035
-0.00030518
-0.00091553
-0.00061035
 0.00030518
 0.00091553
 0.00061035
-0.00061035
-0.00213623
-0.00335693
-0.00366211
-0.00305176
-0.00244141
-0.00152588
-0.00061035
 0.00030518
 0.00122070
 0.00183105
 0.00213623
 0.00183105
 0.00122070
 0.00061035
-0.00030518
-0.00061035
-0.00030518
 0.00030518
 0.00091553
 0.00091553
 0.00000000
-0.00122070
-0.00183105
-0.00183105
-0.00091553
 0.00030518
 0.00122070
 0.00152588
 0.00122070
 0.00061035
 0.00000000
 0.00000000
 0.00061035
 0.00091553
 0.00091553
 0.00061035
 0.00030518
 0.00061035
 0.00152588
 0.00244141
 0.00335693
 0.00335693
 0.00244141
 0.00152588
 0.00061035
 0.00061035
 0.00122070
 0.00213623
 0.00213623
 0.00183105
 0.00061035
-0.00061035
-0.00122070
-0.00091553
-0.00030518
 0.00030518
 0.00061035
 0.00061035
 0.00061035
 0.00122070
 0.00213623
 0.00274658
 0.00244141
 0.00152588
 0.00030518
-0.00030518
-0.00030518
 0.00030518
 0.00061035
 0.00030518
-0.00061035
-0.00183105
-0.00305176
-0.00335693
-0.00274658
-0.00122070
 0.00030518
 0.00152588
 0.00152588
 0.00091553
 0.00030518
 0.00030518
 0.00030518
-0.00030518
-0.00122070
-0.00213623
-0.00305176
-0.00305176
-0.00213623
-0.00091553
 0.00030518
 0.00122070
 0.00091553
-0.00061035
-0.00183105
-0.00244141
-0.00183105
-0.00061035
 0.00030518
 0.00030518
-0.00030518
-0.00091553
-0.00091553
-0.00030518
 0.00030518
 0.00091553
 0.00122070
 0.00183105
 0.00244141
 0.00305176
 0.00305176
 0.00244141
 0.00122070
-0.00030518
-0.00183105
-0.00244141
-0.00244141
-0.00152588
-0.00030518
 0.00061035
 0.00061035
-0.00030518
-0.00152588
-0.00213623
-0.00183105
-0.00091553
 0.00061035
 0.00152588
 0.00213623
 0.00183105
 0.00183105
 0.00183105
 0.00183105
 0.00152588
 0.00061035
-0.00030518
-0.00152588
-0.00213623
-0.00152588
-0.00061035
 0.00061035
 0.00122070
 0.00061035
-0.00061035
-0.00152588
-0.00183105
-0.00122070
 0.00000000
 0.00061035
 0.00061035
 0.00000000
-0.00152588
-0.00244141
-0.00305176
-0.00274658
-0.00213623
-0.00183105
-0.00213623
-0.00183105
-0.00122070
-0.00030518
 0.00000000
-0.00061035
-0.00213623
-0.00396729
-0.00488281
-0.00457764
-0.00366211
-0.00244141
-0.00122070
-0.00061035
-0.00091553
-0.00152588
-0.00213623
-0.00213623
-0.00091553
 0.00061035
 0.00213623
 0.00244141
 0.00152588
 0.00061035
 0.00000000
-0.00030518
-0.00030518
-0.00091553
-0.00213623
-0.00335693
-0.00366211
-0.00274658
-0.00091553
 0.00091553
 0.00213623
 0.00213623
 0.00152588
 0.00030518
-0.00091553
-0.00061035
 0.00061035
 0.00274658
 0.00366211
 0.00335693
 0.00183105
 0.00030518
-0.00030518
 0.00000000
 0.00061035
 0.00091553
 0.00091553
 0.00061035
 0.00091553
 0.00122070
 0.00122070
 0.00122070
 0.00061035
 0.00030518
 0.00030518
 0.00030518
 0.00030518
 0.00091553
 0.00183105
 0.00244141
 0.00213623
 0.00091553
-0.00030518
-0.00091553
-0.00030518
 0.00122070
 0.00274658
 0.00366211
 0.00335693
 0.00274658
 0.00183105
 0.00122070
 0.00061035
 0.00000000
-0.00091553
-0.00152588
-0.00152588
-0.00061035
 0.00091553
 0.00244141
 0.00335693
 0.00274658
 0.00152588
 0.00030518
-0.00061035
-0.00030518
 0.00061035
 0.00152588
 0.00183105
 0.00061035
-0.00122070
-0.00305176
-0.00427246
-0.00396729
-0.00244141
-0.00091553
-0.00030518
-0.00030518
-0.00030518
 0.00000000
 0.00061035
 0.00061035
 0.00030518
-0.00061035
-0.00152588
-0.00183105
-0.00091553
 0.00030518
 0.00152588
 0.00213623
 0.00213623
 0.00122070
 0.00030518
-0.00091553
-0.00091553
-0.00030518
 0.00122070
 0.00183105
 0.00183105
 0.00091553
 0.00030518
 0.00061035
 0.00122070
 0.00152588
 0.00091553
-0.00030518
-0.00091553
-0.00061035
 0.00122070
 0.00305176
 0.00396729
 0.00366211
 0.00274658
 0.00122070
 0.00000000
-0.00030518
 0.00030518
 0.00152588
 0.00213623
 0.00183105
 0.00030518
-0.00152588
-0.00305176
-0.00335693
-0.00274658
-0.00183105
-0.00091553
 0.00000000
 0.00061035
 0.00122070
 0.00152588
 0.00122070
 0.00061035
 0.00000000
-0.00091553
-0.00152588
-0.00152588
-0.00091553
-0.00030518
 0.00030518
 0.00030518
-0.00030518
-0.00152588
-0.00274658
-0.00274658
-0.00183105
-0.00030518
 0.00122070
 0.00213623
 0.00183105
 0.00091553
-0.00030518
-0.00091553
-0.00152588
-0.00183105
-0.00244141
-0.00274658
-0.00244141
-0.00183105
-0.00061035
 0.00030518
 0.00030518
-0.00091553
-0.00244141
-0.00366211
-0.00427246
-0.00335693
-0.00213623
-0.00061035
 0.00030518
 0.00000000
-0.00122070
-0.00244141
-0.00274658
-0.00183105
-0.00061035
 0.00091553
 0.00152588
 0.00152588
 0.00122070
 0.00122070
 0.00091553
 0.00061035
 0.00000000
-0.00061035
-0.00061035
-0.00030518
 0.00000000
 0.00000000
-0.00030518
-0.00122070
-0.00183105
-0.00244141
-0.00305176
-0.00305176
-0.00244141
-0.00091553
 0.00061035
 0.00152588
 0.00122070
 0.00030518
-0.00030518
 0.00000000
 0.00061035
 0.00061035
 0.00000000
-0.00091553
-0.00152588
-0.00091553
 0.00061035
 0.00183105
 0.00244141
 0.00213623
 0.00122070
 0.00030518
-0.00061035
-0.00061035
 0.00030518
 0.00183105
 0.00305176
 0.00305176
 0.00152588
-0.00061035
-0.00183105
-0.00183105
-0.00030518
 0.00091553
 0.00152588
 0.00152588
 0.00122070
 0.00091553
 0.00091553
 0.00030518
-0.00091553
-0.00183105
-0.00244141
-0.00213623
-0.00122070
 0.00000000
 0.00091553
 0.00152588
 0.00152588
 0.00091553
 0.00000000
-0.00061035
 0.00000000
 0.00122070
 0.00244141
 0.00305176
 0.00274658
 0.00183105
 0.00091553
 0.00061035
 0.00091553
 0.00122070
 0.00122070
 0.00030518
-0.00091553
-0.00152588
-0.00122070
-0.00030518
 0.00061035
 0.00061035
 0.00000000
-0.00091553
-0.00122070
-0.00061035
 0.00030518
 0.00152588
 0.00244141
 0.00305176
 0.00274658
 0.00183105
 0.00061035
-0.00061035
-0.00122070
-0.00122070
-0.00061035
-0.00030518
 0.00030518
 0.00061035
 0.00122070
 0.00122070
 0.00091553
-0.00030518
-0.00122070
-0.00152588
-0.00061035
 0.00061035
 0.00152588
 0.00152588
 0.00061035
-0.00061035
-0.00122070
-0.00091553
-0.00030518
 0.00061035
 0.00122070
 0.00152588
 0.00122070
 0.00030518
-0.00061035
-0.00122070
-0.00122070
-0.00091553
-0.00061035
-0.00122070
-0.00213623
-0.00213623
-0.00122070
 0.00030518
 0.00152588
 0.00183105
 0.00122070
 0.00030518
-0.00061035
-0.00091553
-0.00030518
 0.00061035
 0.00152588
 0.00183105
 0.00122070
-0.00030518
-0.00213623
-0.00305176
-0.00335693
-0.00305176
-0.00274658
-0.00274658
-0.00274658
-0.00274658
-0.00213623
-0.00152588
-0.00061035
-0.00030518
-0.00030518
-0.00030518
 0.00000000
 0.00061035
 0.00152588
 0.00183105
 0.00183105
 0.00122070
 0.00030518
-0.00061035
-0.00122070
-0.00152588
-0.00122070
-0.00091553
-0.00061035
-0.00061035
-0.00061035
-0.00061035
-0.00061035
-0.00030518
-0.00030518
-0.00061035
-0.00122070
-0.00152588
-0.00122070
-0.00030518
 0.00122070
 0.00213623
 0.00183105
 0.00061035
 0.00000000
 0.00000000
 0.00091553
 0.00122070
 0.00091553
 0.00030518
-0.00030518
-0.00091553
-0.00213623
-0.00274658
-0.00244141
-0.00091553
 0.00030518
 0.00000000
-0.00091553
-0.00396729
-0.01800537
-0.06103516
-0.14892578
-0.28076172
-0.42816162
-0.54504395
-0.59387207
-0.57128906
-0.50781250
-0.44677734
-0.40832520
-0.37322998
-0.29846191
-0.15563965
 0.03631592
 0.21545410
 0.31799316
 0.32409668
 0.26947021
 0.21514893
 0.19927979
 0.21789551
 0.24383545
 0.25787354
 0.26184082
 0.26550293
 0.26794434
 0.26000977
 0.23956299
 0.21942139
 0.21392822
 0.22308350
 0.23223877
 0.22705078
 0.20874023
 0.19165039
 0.18554688
 0.18829346
 0.18981934
 0.18463135
 0.17578125
 0.16876221
 0.16479492
 0.16174316
 0.15655518
 0.14953613
 0.14160156
 0.13427734
 0.12786865
 0.12268066
 0.11810303
 0.11138916
 0.10131836
 0.09002686
 0.08087158
 0.07476807
 0.06927490
 0.06011963
 0.04821777
 0.03753662
 0.03173828
 0.02777100
 0.02105713
 0.00976563
-0.00244141
-0.00976563
-0.01190186
-0.01342773
-0.01800537
-0.02532959
-0.03051758
-0.03143311
-0.02990723
-0.03021240
-0.03387451
-0.03814697
-0.03967285
-0.03784180
-0.03540039
-0.03509521
-0.03723145
-0.03936768
-0.04058838
-0.04119873
-0.04333496
-0.04760742
-0.05249023
-0.05584717
-0.05645752
-0.05615234
-0.05798340
-0.06195068
-0.06713867
-0.07080078
-0.07263184
-0.07385254
-0.07568359
-0.07812500
-0.08026123
-0.08087158
-0.07965088
-0.07873535
-0.07934570
-0.08056641
-0.08117676
-0.08026123
-0.07843018
-0.07659912
-0.07568359
-0.07476807
-0.07354736
-0.07171631
-0.07049561
-0.07049561
-0.07141113
-0.07263184
-0.07293701
-0.07232666
-0.07171631
-0.07171631
-0.07202148
-0.07232666
-0.07202148
-0.07141113
-0.07110596
-0.07202148
-0.07354736
-0.07446289
-0.07385254
-0.07171631
-0.06958008
-0.06805420
-0.06805420
-0.06835938
-0.06805420
-0.06713867
-0.06561279
-0.06439209
-0.06286621
-0.06134033
-0.05950928
-0.05767822
-0.05676270
-0.05645752
-0.05554199
-0.05401611
-0.05157471
-0.04943848
-0.04791260
-0.04730225
-0.04608154
-0.04425049
-0.04272461
-0.04211426
-0.04272461
-0.04364014
-0.04333496
-0.04150391
-0.03845215
-0.03570557
-0.03417969
-0.03326416
-0.03234863
-0.03173828
-0.03051758
-0.02929688
-0.02807617
-0.02655029
-0.02502441
-0.02319336
-0.02136230
-0.01983643
-0.01831055
-0.01647949
-0.01434326
-0.01281738
-0.01129150
-0.00976563
-0.00762939
-0.00518799
-0.00244141
 0.00030518
 0.00152588
 0.00183105
 0.00091553
 0.00030518
 0.00030518
 0.00122070
 0.00274658
 0.00427246
 0.00549316
 0.00610352
 0.00671387
 0.00732422
 0.00823975
 0.00885010
 0.00946045
 0.01037598
 0.01159668
 0.01312256
 0.01495361
 0.01647949
 0.01739502
 0.01831055
 0.01892090
 0.01953125
 0.02014160
 0.02075195
 0.02197266
 0.02349854
 0.02532959
 0.02624512
 0.02624512
 0.02563477
 0.02532959
 0.02532959
 0.02624512
 0.02685547
 0.02716064
 0.02746582
 0.02777100
 0.02838135
 0.02868652
 0.02899170
 0.02868652
 0.02838135
 0.02838135
 0.02899170
 0.02990723
 0.03112793
 0.03265381
 0.03417969
 0.03479004
 0.03448486
 0.03326416
 0.03173828
 0.03082275
 0.03082275
 0.03143311
 0.03234863
 0.03265381
 0.03234863
 0.03173828
 0.03112793
 0.03051758
 0.03021240
 0.02990723
 0.02960205
 0.02838135
 0.02655029
 0.02380371
 0.01953125
 0.01373291
 0.00671387
-0.00213623
-0.01129150
-0.02075195
-0.02990723
-0.03875732
-0.04760742
-0.05615234
-0.06408691
-0.07080078
-0.07568359
-0.07812500
-0.07690430
-0.07171631
-0.06256104
-0.04943848
-0.03173828
-0.00976563
 0.01708984
 0.04882813
 0.08483887
 0.12390137
 0.16510010
 0.20843506
 0.25329590
 0.29907227
 0.34545898
 0.39031982
 0.43182373
 0.46783447
 0.49713135
 0.51818848
 0.53070068
 0.53344727
 0.52551270
 0.50537109
 0.47271729
 0.42694092
 0.36926270
 0.29998779
 0.22064209
 0.13214111
 0.03601074
-0.06622314
-0.17395020
-0.28472900
-0.39581299
-0.50201416
-0.59997559
-0.68664551
-0.76049805
-0.81939697
-0.86120605
-0.88287354
-0.88348389
-0.86242676
-0.82031250
-0.75714111
-0.67413330
-0.57312012
-0.45745850
-0.33050537
-0.19531250
-0.05554199
 0.08575439
 0.22369385
 0.35461426
 0.47515869
 0.58227539
 0.67199707
 0.74157715
 0.78796387
 0.81054688
 0.80993652
 0.78704834
 0.74310303
 0.67871094
 0.59570313
 0.49743652
 0.38757324
 0.26947021
 0.14678955
 0.02319336
-0.09796143
-0.21331787
-0.31768799
-0.40771484
-0.47882080
-0.52886963
-0.55664063
-0.56274414
-0.54687500
-0.50994873
-0.45410156
-0.38208008
-0.29754639
-0.20446777
-0.10620117
-0.00640869
 0.09155273
 0.18402100
 0.26824951
 0.34149170
 0.40252686
 0.44982910
 0.48187256
 0.49774170
 0.49743652
 0.48095703
 0.44952393
 0.40618896
 0.35369873
 0.29510498
 0.23284912
 0.16784668
 0.10253906
 0.03875732
-0.01983643
-0.07110596
-0.11291504
-0.14404297
-0.16448975
-0.17547607
-0.17791748
-0.17211914
-0.15899658
-0.13885498
-0.11383057
-0.08666992
-0.05920410
-0.03356934
-0.01068115
 0.00823975
 0.02166748
 0.02929688
 0.03112793
 0.02655029
 0.01403809
-0.00793457
-0.03967285
-0.07965088
-0.12542725
-0.17669678
-0.23315430
-0.29479980
-0.35919189
-0.42175293
-0.47790527
-0.52612305
-0.56549072
-0.59448242
-0.61096191
-0.61248779
-0.59875488
-0.57098389
-0.53009033
-0.47668457
-0.41168213
-0.33874512
-0.26153564
-0.18310547
-0.10498047
-0.02746582
 0.04821777
 0.11932373
 0.18341064
 0.23864746
 0.28594971
 0.32501221
 0.35675049
 0.38085938
 0.39672852
 0.40527344
 0.40618896
 0.40069580
 0.38940430
 0.37475586
 0.35766602
 0.33966064
 0.32196045
 0.30548096
 0.29052734
 0.27832031
 0.26947021
 0.26367188
 0.26031494
 0.25909424
 0.25909424
 0.25878906
 0.25756836
 0.25482178
 0.25024414
 0.24414063
 0.23620605
 0.22552490
 0.21331787
 0.19958496
 0.18585205
 0.17272949
 0.16082764
 0.15014648
 0.14068604
 0.13275146
 0.12634277
 0.12115479
 0.11688232
 0.11322021
 0.10864258
 0.10253906
 0.09338379
 0.08117676
 0.06652832
 0.04913330
 0.02868652
 0.00366211
-0.02655029
-0.06286621
-0.10559082
-0.15625000
-0.21545410
-0.28289795
-0.35705566
-0.43670654
-0.52215576
-0.61309814
-0.70709229
-0.80017090
-0.88775635
-0.96740723
-1.03637695
-1.09313965
-1.13403320
-1.15447998
-1.15142822
-1.12335205
-1.06903076
-0.98785400
-0.87921143
-0.74432373
-0.58685303
-0.41015625
-0.21820068
-0.01403809
 0.19836426
 0.41412354
 0.62622070
 0.82824707
 1.01379395
 1.17797852
 1.31683350
 1.42639160
 1.50268555
 1.54205322
 1.54235840
 1.50482178
 1.43157959
 1.32415771
 1.18438721
 1.01440430
 0.82000732
 0.60913086
 0.38879395
 0.16265869
-0.06622314
-0.29418945
-0.51391602
-0.71685791
-0.89538574
-1.04522705
-1.16455078
-1.25152588
-1.30310059
-1.31835938
-1.29760742
-1.24267578
-1.15631104
-1.03973389
-0.89538574
-0.72784424
-0.54260254
-0.34667969
-0.14587402
 0.05462646
 0.25054932
 0.43731689
 0.60943604
 0.76141357
 0.88958740
 0.99029541
 1.06323242
 1.10839844
 1.12609863
 1.11755371
 1.08459473
 1.02966309
 0.95520020
 0.86395264
 0.75927734
 0.64514160
 0.52642822
 0.40649414
 0.28778076
 0.17181396
 0.06072998
-0.04302979
-0.13702393
-0.21942139
-0.28930664
-0.34698486
-0.39062500
-0.41961670
-0.43395996
-0.43518066
-0.42510986
-0.40588379
-0.37841797
-0.34454346
-0.30792236
-0.27313232
-0.24383545
-0.22216797
-0.20812988
-0.20355225
-0.21057129
-0.23406982
-0.27557373
-0.33416748
-0.40618896
-0.48919678
-0.58166504
-0.68420410
-0.79620361
-0.91400146
-1.03271484
-1.14807129
-1.25610352
-1.35437012
-1.43920898
-1.50787354
-1.55761719
-1.58691406
-1.59301758
-1.57409668
-1.52862549
-1.45660400
-1.36047363
-1.24176025
-1.10229492
-0.94238281
-0.76354980
-0.56976318
-0.36468506
-0.15167236
 0.06713867
 0.28930664
 0.51239014
 0.73333740
 0.94909668
 1.15722656
 1.35559082
 1.54144287
 1.71295166
 1.86798096
 2.00592041
 2.12615967
 2.22686768
 2.30590820
 2.36206055
 2.39410400
 2.40356445
 2.39105225
 2.35687256
 2.30163574
 2.22564697
 2.13073730
 2.01782227
 1.88873291
 1.74530029
 1.59088135
 1.42761230
 1.25671387
 1.07849121
 0.89355469
 0.70526123
 0.51788330
 0.33477783
 0.15686035
-0.01831055
-0.19226074
-0.36315918
-0.52764893
-0.68206787
-0.82611084
-0.96038818
-1.08581543
-1.20239258
-1.30859375
-1.40411377
-1.48864746
-1.56219482
-1.62445068
-1.67541504
-1.71478271
-1.74285889
-1.75994873
-1.76544189
-1.75933838
-1.74224854
-1.71539307
-1.68121338
-1.64154053
-1.59667969
-1.54754639
-1.49414063
-1.43676758
-1.37634277
-1.31317139
-1.24816895
-1.18072510
-1.11083984
-1.03668213
-0.95733643
-0.87158203
-0.77819824
-0.67718506
-0.56823730
-0.45104980
-0.32592773
-0.19256592
-0.05126953
 0.09643555
 0.24902344
 0.40405273
 0.56030273
 0.71502686
 0.86639404
 1.01196289
 1.14898682
 1.27441406
 1.38488770
 1.47827148
 1.55212402
 1.60675049
 1.64306641
 1.66229248
 1.66564941
 1.65405273
 1.63024902
 1.59759521
 1.56005859
 1.52130127
 1.48406982
 1.45050049
 1.42456055
 1.40899658
 1.40625000
 1.41754150
 1.44104004
 1.47613525
 1.52069092
 1.57257080
 1.62719727
 1.68090820
 1.73034668
 1.77246094
 1.80358887
 1.81701660
 1.80725098
 1.76971436
 1.70227051
 1.60308838
 1.46972656
 1.29943848
 1.09313965
 0.85449219
 0.58685303
 0.29205322
-0.02960205
-0.37353516
-0.73089600
-1.09100342
-1.44653320
-1.79321289
-2.12707520
-2.44079590
-2.72552490
-2.97424316
-3.18328857
-3.35144043
-3.47717285
-3.55804443
-3.59252930
-3.58062744
-3.52447510
-3.42681885
-3.29071045
-3.12072754
-2.92297363
-2.70446777
-2.47100830
-2.22900391
-1.98486328
-1.74560547
-1.51855469
-1.30859375
-1.11999512
-0.95458984
-0.81451416
-0.70007324
-0.61004639
-0.54199219
-0.49316406
-0.45898438
-0.43334961
-0.40954590
-0.37994385
-0.33935547
-0.28381348
-0.21087646
-0.11657715
 0.00396729
 0.15563965
 0.33966064
 0.55450439
 0.79650879
 1.06140137
 1.34490967
 1.64184570
 1.94519043
 2.24578857
 2.53326416
 2.79754639
 3.02917480
 3.22082520
 3.36639404
 3.46069336
 3.50097656
 3.48510742
 3.41308594
 3.28735352
 3.11157227
 2.89215088
 2.63671875
 2.35473633
 2.05535889
 1.74743652
 1.43920898
 1.13891602
 0.85540771
 0.59692383
 0.37078857
 0.18005371
 0.02593994
-0.09155273
-0.17211914
-0.21575928
-0.22491455
-0.20446777
-0.16204834
-0.10498047
-0.04089355
 0.02197266
 0.07537842
 0.11138916
 0.12359619
 0.10772705
 0.05798340
-0.03112793
-0.16296387
-0.33782959
-0.55267334
-0.80169678
-1.08062744
-1.38458252
-1.70745850
-2.04071045
-2.37426758
-2.69775391
-3.00231934
-3.27880859
-3.51745605
-3.71063232
-3.85253906
-3.93798828
-3.96331787
-3.92486572
-3.81988525
-3.64837646
-3.41491699
-3.12469482
-2.78442383
-2.39959717
-1.97845459
-1.53106689
-1.06872559
-0.60211182
-0.14160156
 0.30242920
 0.71868896
 1.09741211
 1.43005371
 1.71234131
 1.94213867
 2.11761475
 2.23815918
 2.30529785
 2.32421875
 2.30316162
 2.25036621
 2.17224121
 2.07550049
 1.96777344
 1.85760498
 1.75445557
 1.66503906
 1.59362793
 1.54327393
 1.51611328
 1.51275635
 1.53289795
 1.57440186
 1.63513184
 1.71173096
 1.79992676
 1.89270020
 1.98211670
 2.06054688
 2.12127686
 2.15820313
 2.16461182
 2.13470459
 2.06512451
 1.95434570
 1.80236816
 1.61010742
 1.38122559
 1.12335205
 0.84655762
 0.56030273
 0.27038574
-0.01800537
-0.29815674
-0.55877686
-0.78826904
-0.97869873
-1.12731934
-1.23321533
-1.29547119
-1.31317139
-1.28692627
-1.22100830
-1.12030029
-0.98937988
-0.83374023
-0.66040039
-0.47943115
-0.29937744
-0.12969971
 0.02197266
 0.14556885
 0.23223877
 0.27465820
 0.26977539
 0.21514893
 0.10986328
-0.04730225
-0.25360107
-0.50231934
-0.78460693
-1.09100342
-1.41204834
-1.73767090
-2.05657959
-2.35656738
-2.62817383
-2.86376953
-3.05694580
-3.20251465
-3.29406738
-3.32855225
-3.30383301
-3.22113037
-3.08288574
-2.89276123
-2.65502930
-2.37487793
-2.05688477
-1.70837402
-1.33819580
-0.95794678
-0.57922363
-0.21026611
 0.14160156
 0.46966553
 0.76629639
 1.02325439
 1.23596191
 1.40228271
 1.52160645
 1.59484863
 1.62445068
 1.61437988
 1.57135010
 1.50146484
 1.41204834
 1.30920410
 1.19995117
 1.09222412
 0.99243164
 0.90637207
 0.83709717
 0.78735352
 0.76019287
 0.75775146
 0.78063965
 0.82916260
 0.90118408
 0.99517822
 1.10717773
 1.23291016
 1.36627197
 1.50177002
 1.63452148
 1.75933838
 1.87072754
 1.96289063
 2.02972412
 2.06817627
 2.07580566
 2.05139160
 1.99371338
 1.90338135
 1.78253174
 1.63452148
 1.46301270
 1.27044678
 1.06109619
 0.84136963
 0.61798096
 0.39550781
 0.17578125
-0.04241943
-0.25756836
-0.46447754
-0.65704346
-0.83129883
-0.98754883
-1.12823486
-1.25457764
-1.36505127
-1.45874023
-1.53564453
-1.59851074
-1.65008545
-1.69189453
-1.72607422
-1.75445557
-1.78009033
-1.80572510
-1.83288574
-1.86309814
-1.89788818
-1.93786621
-1.98211670
-2.02850342
-2.07397461
-2.11578369
-2.15209961
-2.18017578
-2.19757080
-2.20153809
-2.18963623
-2.15942383
-2.10906982
-2.03613281
-1.94122314
-1.82434082
-1.68731689
-1.53106689
-1.35498047
-1.15997314
-0.94818115
-0.72296143
-0.48889160
-0.24871826
-0.00366211
 0.24505615
 0.49407959
 0.73791504
 0.97137451
 1.18988037
 1.39221191
 1.57806396
 1.74713135
 1.89819336
 2.03033447
 2.14324951
 2.23846436
 2.31719971
 2.38189697
 2.43469238
 2.47863770
 2.51647949
 2.54913330
 2.57781982
 2.60314941
 2.62664795
 2.64892578
 2.66967773
 2.68768311
 2.70202637
 2.71148682
 2.71362305
 2.70599365
 2.68554688
 2.65106201
 2.60162354
 2.53479004
 2.44628906
 2.33215332
 2.19024658
 2.02178955
 1.82708740
 1.60583496
 1.35864258
 1.08886719
 0.80230713
 0.50445557
 0.19744873
-0.11627197
-0.43212891
-0.74035645
-1.03179932
-1.30065918
-1.54602051
-1.76849365
-1.96472168
-2.13012695
-2.26287842
-2.36450195
-2.43988037
-2.49237061
-2.52349854
-2.53417969
-2.52807617
-2.50915527
-2.48168945
-2.44812012
-2.41119385
-2.37274170
-2.33551025
-2.30163574
-2.27142334
-2.24517822
-2.22259521
-2.20367432
-2.18750000
-2.17254639
-2.15667725
-2.13745117
-2.11242676
-2.07946777
-2.03613281
-1.98028564
-1.91040039
-1.82495117
-1.72241211
-1.60278320
-1.46636963
-1.31317139
-1.14379883
-0.95886230
-0.75988770
-0.54931641
-0.32989502
-0.10223389
 0.13397217
 0.37719727
 0.62530518
 0.87432861
 1.12152100
 1.36566162
 1.60522461
 1.83776855
 2.05902100
 2.26470947
 2.45147705
 2.61779785
 2.76214600
 2.88208008
 2.97607422
 3.04260254
 3.08197021
 3.09448242
 3.08105469
 3.04351807
 2.98400879
 2.90466309
 2.80914307
 2.69927979
 2.57690430
 2.44354248
 2.30133057
 2.15148926
 1.99615479
 1.83654785
 1.67327881
 1.50817871
 1.34338379
 1.17919922
 1.01562500
 0.85174561
 0.68847656
 0.52734375
 0.36895752
 0.21331787
 0.05798340
-0.09948730
-0.25909424
-0.42053223
-0.58197021
-0.74310303
-0.90454102
-1.06628418
-1.22711182
-1.38610840
-1.54266357
-1.69647217
-1.84631348
-1.98974609
-2.12524414
-2.25219727
-2.37121582
-2.48382568
-2.58941650
-2.68829346
-2.77954102
-2.86315918
-2.93884277
-3.00567627
-3.06182861
-3.10607910
-3.13781738
-3.15460205
-3.15399170
-3.13262939
-3.08776855
-3.01757813
-2.91992188
-2.79296875
-2.63549805
-2.44812012
-2.23114014
-1.98547363
-1.71264648
-1.41540527
-1.09710693
-0.76171875
-0.41259766
-0.05249023
 0.31372070
 0.67810059
 1.03210449
 1.36993408
 1.68762207
 1.98211670
 2.24914551
 2.48291016
 2.67852783
 2.83416748
 2.95043945
 3.02825928
 3.06854248
 3.07312012
 3.04473877
 2.98828125
 2.90771484
 2.80761719
 2.69256592
 2.56744385
 2.43560791
 2.30041504
 2.16308594
 2.02575684
 1.89086914
 1.76055908
 1.63665771
 1.52191162
 1.41815186
 1.32751465
 1.25122070
 1.19018555
 1.14379883
 1.11236572
 1.09619141
 1.09405518
 1.10351563
 1.12121582
 1.14318848
 1.16424561
 1.17858887
 1.18133545
 1.16760254
 1.13372803
 1.07452393
 0.98571777
 0.86608887
 0.71685791
 0.54199219
 0.34149170
 0.11383057
-0.14160156
-0.42114258
-0.71624756
-1.01867676
-1.32232666
-1.62414551
-1.91864014
-2.19909668
-2.45635986
-2.68402100
-2.87780762
-3.03527832
-3.15185547
-3.22479248
-3.25286865
-3.23760986
-3.18176270
-3.08929443
-2.96386719
-2.81127930
-2.63916016
-2.45452881
-2.26287842
-2.07031250
-1.88201904
-1.70318604
-1.53625488
-1.38183594
-1.23992920
-1.11022949
-0.99334717
-0.88867188
-0.79406738
-0.70648193
-0.62286377
-0.54077148
-0.45745850
-0.37017822
-0.27648926
-0.17486572
-0.06469727
 0.05493164
 0.18524170
 0.32775879
 0.48370361
 0.65216064
 0.83160400
 1.02020264
 1.21673584
 1.41937256
 1.62475586
 1.82830811
 2.02484131
 2.21069336
 2.38220215
 2.53540039
 2.66632080
 2.77069092
 2.84545898
 2.88848877
 2.89703369
 2.86987305
 2.80670166
 2.70782471
 2.57476807
 2.40966797
 2.21496582
 1.99523926
 1.75659180
 1.50482178
 1.24572754
 0.98541260
 0.73028564
 0.48797607
 0.26641846
 0.07141113
-0.09399414
-0.22613525
-0.32196045
-0.37780762
-0.39245605
-0.36804199
-0.31097412
-0.22857666
-0.12847900
-0.01800537
 0.09490967
 0.20050049
 0.28778076
 0.34667969
 0.37109375
 0.35644531
 0.29846191
 0.19287109
 0.03723145
-0.16754150
-0.41442871
-0.69427490
-0.99853516
-1.31958008
-1.65069580
-1.98150635
-2.30072021
-2.59582520
-2.85797119
-3.07922363
-3.25286865
-3.37249756
-3.43353271
-3.43536377
-3.37829590
-3.26477051
-3.09722900
-2.87902832
-2.61779785
-2.32177734
-2.00103760
-1.66290283
-1.31622314
-0.96954346
-0.63293457
-0.31494141
-0.02288818
 0.23864746
 0.46539307
 0.65399170
 0.80230713
 0.91094971
 0.98175049
 1.01745605
 1.02081299
 0.99487305
 0.94390869
 0.87280273
 0.78826904
 0.69641113
 0.60272217
 0.51239014
 0.43060303
 0.36285400
 0.31402588
 0.28869629
 0.28930664
 0.31890869
 0.37811279
 0.46783447
 0.58746338
 0.73486328
 0.90698242
 1.09985352
 1.30706787
 1.52191162
 1.73583984
 1.94152832
 2.13195801
 2.30072021
 2.44110107
 2.54791260
 2.61627197
 2.64282227
 2.62573242
 2.56408691
 2.45819092
 2.31109619
 2.12707520
 1.91162109
 1.66931152
 1.40533447
 1.12731934
 0.84533691
 0.56976318
 0.30822754
 0.06439209
-0.15930176
-0.35827637
-0.52520752
-0.65399170
-0.74249268
-0.79284668
-0.81024170
-0.79956055
-0.76538086
-0.71411133
-0.65399170
-0.59265137
-0.53802490
-0.49621582
-0.47332764
-0.47424316
-0.50384521
-0.56396484
-0.65460205
-0.77453613
-0.92193604
-1.09436035
-1.28723145
-1.49597168
-1.71386719
-1.93389893
-2.14935303
-2.35473633
-2.54425049
-2.71240234
-2.85339355
-2.96203613
-3.03375244
-3.06457520
-3.05206299
-2.99438477
-2.89123535
-2.74353027
-2.55310059
-2.32269287
-2.05383301
-1.75140381
-1.42150879
-1.07208252
-0.70983887
-0.34027100
 0.03204346
 0.40100098
 0.75836182
 1.09558105
 1.40563965
 1.68334961
 1.92565918
 2.12921143
 2.29125977
 2.40844727
 2.47985840
 2.50610352
 2.48840332
 2.43011475
 2.33520508
 2.20855713
 2.05688477
 1.88751221
 1.70745850
 1.52435303
 1.34460449
 1.17523193
 1.02264404
 0.89172363
 0.78674316
 0.70983887
 0.66223145
 0.64453125
 0.65612793
 0.69396973
 0.75408936
 0.83160400
 0.92163086
 1.01745605
 1.11328125
 1.20239258
 1.28021240
 1.34307861
 1.38702393
 1.40777588
 1.40106201
 1.36505127
 1.29943848
 1.20483398
 1.08154297
 0.93139648
 0.75836182
 0.56732178
 0.36254883
 0.14648438
-0.07995605
-0.31188965
-0.54260254
-0.76446533
-0.97351074
-1.16973877
-1.35345459
-1.52343750
-1.67633057
-1.80999756
-1.92382813
-2.01904297
-2.09564209
-2.15332031
-2.19146729
-2.21099854
-2.21191406
-2.19299316
-2.15362549
-2.09411621
-2.01568604
-1.92016602
-1.80877686
-1.68304443
-1.54541016
-1.40075684
-1.25274658
-1.10534668
-0.96069336
-0.82122803
-0.69030762
-0.57067871
-0.46386719
-0.37170410
-0.29418945
-0.23193359
-0.18341064
-0.14587402
-0.11657715
-0.09307861
-0.07293701
-0.05371094
-0.03204346
-0.00488281
 0.03112793
 0.07843018
 0.13885498
 0.21392822
 0.30426025
 0.41046143
 0.53131104
 0.66650391
 0.81420898
 0.97137451
 1.13433838
 1.29791260
 1.45782471
 1.61010742
 1.75262451
 1.88171387
 1.99493408
 2.08923340
 2.16156006
 2.21008301
 2.23419189
 2.23480225
 2.21221924
 2.16827393
 2.10388184
 2.02026367
 1.91894531
 1.80236816
 1.67236328
 1.53137207
 1.38092041
 1.22253418
 1.05743408
 0.88714600
 0.71441650
 0.54199219
 0.37414551
 0.21270752
 0.05706787
-0.09368896
-0.23895264
-0.37597656
-0.50170898
-0.61370850
-0.71319580
-0.80261230
-0.88409424
-0.95855713
-1.02783203
-1.09375000
-1.15905762
-1.22558594
-1.29394531
-1.36505127
-1.43859863
-1.51580811
-1.59515381
-1.67480469
-1.75140381
-1.82189941
-1.88446045
-1.93756104
-1.97875977
-2.00561523
-2.01385498
-2.00073242
-1.96350098
-1.90093994
-1.81274414
-1.69921875
-1.56066895
-1.39709473
-1.20849609
-0.99761963
-0.76934814
-0.52978516
-0.28472900
-0.03906250
 0.20111084
 0.43029785
 0.64025879
 0.82427979
 0.97534180
 1.08978271
 1.16485596
 1.19964600
 1.19506836
 1.15264893
 1.07513428
 0.96649170
 0.83221436
 0.67932129
 0.51666260
 0.35278320
 0.19439697
 0.04852295
-0.07812500
-0.17852783
-0.24536133
-0.27465820
-0.26275635
-0.20843506
-0.11108398
 0.02807617
 0.20660400
 0.41931152
 0.65856934
 0.91735840
 1.18621826
 1.45599365
 1.71478271
 1.95159912
 2.15576172
 2.31872559
 2.43286133
 2.49298096
 2.49511719
 2.43774414
 2.32055664
 2.14447021
 1.91284180
 1.63024902
 1.30615234
 0.95031738
 0.57281494
 0.18218994
-0.21484375
-0.60852051
-0.98785400
-1.33972168
-1.65313721
-1.92016602
-2.13623047
-2.29705811
-2.39746094
-2.43377686
-2.40509033
-2.31323242
-2.16308594
-1.96044922
-1.71112061
-1.42486572
-1.11297607
-0.78857422
-0.46264648
-0.14526367
 0.15441895
 0.42388916
 0.65124512
 0.82763672
 0.94696045
 1.00708008
 1.00646973
 0.94421387
 0.82427979
 0.65368652
 0.44036865
 0.19104004
-0.08911133
-0.39001465
-0.69763184
-0.99517822
-1.26983643
-1.51306152
-1.71783447
-1.87530518
-1.97387695
-2.00622559
-1.97082520
-1.87042236
-1.70684814
-1.48376465
-1.20544434
-0.88226318
-0.52673340
-0.15075684
 0.23620605
 0.62286377
 0.99548340
 1.33850098
 1.63879395
 1.88873291
 2.08251953
 2.21527100
 2.28179932
 2.27996826
 2.21252441
 2.08496094
 1.90338135
 1.67236328
 1.39984131
 1.09680176
 0.77819824
 0.45684814
 0.14099121
-0.16174316
-0.44189453
-0.68511963
-0.87890625
-1.01562500
-1.09313965
-1.11114502
-1.06964111
-0.96954346
-0.81542969
-0.61676025
-0.38299561
-0.12145996
 0.16082764
 0.45410156
 0.74462891
 1.01806641
 1.26190186
 1.46820068
 1.63024902
 1.74163818
 1.79809570
 1.79779053
 1.73980713
 1.62445068
 1.45294189
 1.22924805
 0.96160889
 0.66070557
 0.33508301
-0.00885010
-0.36346436
-0.71838379
-1.05895996
-1.37268066
-1.64947510
-1.88354492
-2.06939697
-2.20214844
-2.27661133
-2.29064941
-2.24517822
-2.14263916
-1.98730469
-1.78405762
-1.54022217
-1.26495361
-0.96893311
-0.66192627
-0.35278320
-0.04852295
 0.24230957
 0.51086426
 0.74798584
 0.94635010
 1.10076904
 1.20880127
 1.26953125
 1.28417969
 1.25396729
 1.18072510
 1.06719971
 0.91949463
 0.74523926
 0.55541992
 0.35766602
 0.15716553
-0.04333496
-0.23986816
-0.42419434
-0.58624268
-0.71838379
-0.81695557
-0.88287354
-0.91796875
-0.92254639
-0.89782715
-0.84564209
-0.77026367
-0.67565918
-0.56640625
-0.44616699
-0.31982422
-0.19317627
-0.07171631
 0.04150391
 0.14404297
 0.23376465
 0.30822754
 0.36560059
 0.40466309
 0.42572021
 0.43029785
 0.42022705
 0.39764404
 0.36529541
 0.32531738
 0.28106689
 0.23559570
 0.19226074
 0.15472412
 0.12542725
 0.10681152
 0.10009766
 0.10620117
 0.12512207
 0.15563965
 0.19683838
 0.24780273
 0.30761719
 0.37414551
 0.44433594
 0.51483154
 0.58319092
 0.64758301
 0.70648193
 0.75805664
 0.79925537
 0.82733154
 0.84014893
 0.83740234
 0.81970215
 0.78643799
 0.73608398
 0.66711426
 0.57983398
 0.47637939
 0.35980225
 0.23345947
 0.09948730
-0.04058838
-0.18402100
-0.32592773
-0.45989990
-0.58074951
-0.68481445
-0.76995850
-0.83496094
-0.87890625
-0.90118408
-0.90209961
-0.88226318
-0.84411621
-0.78979492
-0.72357178
-0.64880371
-0.56945801
-0.48858643
-0.40893555
-0.33264160
-0.26306152
-0.20263672
-0.15289307
-0.11505127
-0.08972168
-0.07873535
-0.08239746
-0.09887695
-0.12603760
-0.16113281
-0.20446777
-0.25512695
-0.31158447
-0.36834717
-0.42114258
-0.46661377
-0.50354004
-0.53192139
-0.55114746
-0.56091309
-0.56121826
-0.55267334
-0.53619385
-0.51239014
-0.48339844
-0.45166016
-0.41900635
-0.38543701
-0.35003662
-0.31219482
-0.27282715
-0.23345947
-0.19439697
-0.15380859
-0.10925293
-0.05889893
-0.00274658
 0.05828857
 0.12481689
 0.19775391
 0.27862549
 0.36773682
 0.46478271
 0.56976318
 0.68237305
 0.80108643
 0.92468262
 1.05102539
 1.17767334
 1.30279541
 1.42456055
 1.53961182
 1.64398193
 1.73309326
 1.80328369
 1.84997559
 1.87011719
 1.85974121
 1.81732178
 1.74255371
 1.63543701
 1.49505615
 1.32110596
 1.11633301
 0.88623047
 0.63720703
 0.37445068
 0.10040283
-0.18310547
-0.47058105
-0.75256348
-1.01837158
-1.25915527
-1.47094727
-1.64916992
-1.78985596
-1.88751221
-1.93817139
-1.94000244
-1.89361572
-1.79992676
-1.66046143
-1.47918701
-1.26373291
-1.02325439
-0.76751709
-0.50567627
-0.24658203
-0.00061035
 0.22216797
 0.41229248
 0.56243896
 0.66528320
 0.71502686
 0.70892334
 0.64849854
 0.53863525
 0.38421631
 0.18737793
-0.04882813
-0.31799316
-0.60729980
-0.90179443
-1.18835449
-1.45812988
-1.70410156
-1.91772461
-2.08770752
-2.20458984
-2.26196289
-2.25799561
-2.19085693
-2.06024170
-1.86614990
-1.61254883
-1.30737305
-0.95947266
-0.57952881
-0.17700195
 0.23712158
 0.65093994
 1.05194092
 1.42883301
 1.77276611
 2.07550049
 2.32971191
 2.52960205
 2.67242432
 2.75665283
 2.78442383
 2.75817871
 2.68035889
 2.55493164
 2.38708496
 2.18383789
 1.95281982
 1.70196533
 1.43920898
 1.17218018
 0.90850830
 0.65643311
 0.42419434
 0.21789551
 0.04058838
-0.10620117
-0.22155762
-0.30426025
-0.35156250
-0.36346436
-0.34301758
-0.29602051
-0.22857666
-0.14587402
-0.05310059
 0.04333496
 0.13732910
 0.22247314
 0.29479980
 0.35003662
 0.38513184
 0.39581299
 0.37933350
 0.33477783
 0.26275635
 0.16448975
 0.04028320
-0.10833740
-0.27893066
-0.46600342
-0.66284180
-0.86395264
-1.06323242
-1.25488281
-1.43188477
-1.58813477
-1.71844482
-1.81945801
-1.88903809
-1.92413330
-1.92321777
-1.88537598
-1.81213379
-1.70684814
-1.57409668
-1.41937256
-1.24725342
-1.06384277
-0.87463379
-0.68542480
-0.50140381
-0.32745361
-0.16754150
-0.02532959
 0.09613037
 0.19561768
 0.27282715
 0.32806396
 0.36224365
 0.37628174
 0.37231445
 0.35369873
 0.32440186
 0.28930664
 0.25115967
 0.21209717
 0.17486572
 0.14282227
 0.11993408
 0.10955811
 0.11352539
 0.13244629
 0.16479492
 0.21057129
 0.26885986
 0.33905029
 0.42022705
 0.50964355
 0.60516357
 0.70312500
 0.80017090
 0.89355469
 0.98114014
 1.06109619
 1.13281250
 1.19445801
 1.24511719
 1.28234863
 1.30523682
 1.31286621
 1.30523682
 1.28356934
 1.24847412
 1.19995117
 1.13922119
 1.06719971
 0.98602295
 0.89843750
 0.80596924
 0.71014404
 0.61248779
 0.51483154
 0.42022705
 0.32989502
 0.24383545
 0.16113281
 0.08087158
 0.00366211
-0.06988525
-0.14160156
-0.21453857
-0.28991699
-0.36804199
-0.44769287
-0.52856445
-0.61340332
-0.70465088
-0.80352783
-0.90850830
-1.01776123
-1.12884521
-1.24206543
-1.35559082
-1.46697998
-1.57287598
-1.66839600
-1.74987793
-1.81396484
-1.85668945
-1.87500000
-1.86614990
-1.82922363
-1.76361084
-1.66992188
-1.54815674
-1.39984131
-1.22772217
-1.03668213
-0.83160400
-0.61920166
-0.40496826
-0.19470215
 0.00549316
 0.19104004
 0.35705566
 0.49957275
 0.61431885
 0.69885254
 0.75164795
 0.77392578
 0.76751709
 0.73516846
 0.68054199
 0.60791016
 0.52337646
 0.43395996
 0.34515381
 0.26153564
 0.18646240
 0.12451172
 0.07965088
 0.05645752
 0.05828857
 0.08636475
 0.14099121
 0.22247314
 0.32989502
 0.46173096
 0.61462402
 0.78430176
 0.96618652
 1.15478516
 1.34429932
 1.52832031
 1.70043945
 1.85455322
 1.98486328
 2.08648682
 2.15393066
 2.18200684
 2.16735840
 2.10845947
 2.00531006
 1.85791016
 1.66717529
 1.43646240
 1.17187500
 0.88012695
 0.56732178
 0.23712158
-0.10528564
-0.45166016
-0.79162598
-1.11358643
-1.40869141
-1.67022705
-1.89208984
-2.06756592
-2.19146729
-2.25952148
-2.27111816
-2.22625732
-2.12615967
-1.97387695
-1.77307129
-1.52954102
-1.25091553
-0.94787598
-0.63110352
-0.31066895
 0.00427246
 0.30609131
 0.58471680
 0.82855225
 1.02722168
 1.17370605
 1.26464844
 1.29821777
 1.27197266
 1.18560791
 1.04248047
 0.84991455
 0.61767578
 0.35186768
 0.05615234
-0.26153564
-0.58837891
-0.90850830
-1.20697021
-1.47583008
-1.70898438
-1.90063477
-2.04345703
-2.12951660
-2.15545654
-2.12097168
-2.02667236
-1.87500000
-1.66961670
-1.41662598
-1.12487793
-0.80322266
-0.46020508
-0.10437012
 0.25543213
 0.61004639
 0.94757080
 1.25762939
 1.52954102
 1.75628662
 1.93420410
 2.05993652
 2.13012695
 2.14172363
 2.09503174
 1.99462891
 1.84600830
 1.65466309
 1.42486572
 1.16363525
 0.88165283
 0.59112549
 0.30273438
 0.02136230
-0.24719238
-0.49377441
-0.70495605
-0.87005615
-0.98327637
-1.04553223
-1.05712891
-1.01623535
-0.92163086
-0.77697754
-0.59112549
-0.37292480
-0.12878418
 0.13610840
 0.41198730
 0.68603516
 0.94421387
 1.17553711
 1.37237549
 1.52832031
 1.63635254
 1.69189453
 1.69281006
 1.64031982
 1.53472900
 1.37695313
 1.17126465
 0.92651367
 0.65460205
 0.36468506
 0.06256104
-0.24597168
-0.55114746
-0.83984375
-1.10046387
-1.32568359
-1.51245117
-1.65832520
-1.75964355
-1.81365967
-1.82037354
-1.78344727
-1.70806885
-1.59820557
-1.46026611
-1.30035400
-1.12640381
-0.94482422
-0.76263428
-0.58502197
-0.41809082
-0.26702881
-0.13641357
-0.02960205
 0.05187988
 0.10772705
 0.13885498
 0.14617920
 0.13214111
 0.09857178
 0.04913330
-0.01220703
-0.08148193
-0.15502930
-0.23101807
-0.30670166
-0.37780762
-0.44006348
-0.49041748
-0.52703857
-0.54992676
-0.55816650
-0.55084229
-0.52734375
-0.48858643
-0.43579102
-0.37048340
-0.29327393
-0.20568848
-0.10986328
-0.00793457
 0.09826660
 0.20751953
 0.31921387
 0.43151855
 0.54290771
 0.65155029
 0.75561523
 0.85418701
 0.94665527
 1.03179932
 1.10900879
 1.17736816
 1.23596191
 1.28387451
 1.32110596
 1.34674072
 1.36047363
 1.36199951
 1.35192871
 1.33087158
 1.29913330
 1.25549316
 1.19934082
 1.12945557
 1.04644775
 0.95031738
 0.84167480
 0.72082520
 0.58929443
 0.44860840
 0.30059814
 0.14556885
-0.01678467
-0.18554688
-0.35644531
-0.52398682
-0.68267822
-0.82733154
-0.95489502
-1.06201172
-1.14532471
-1.20086670
-1.22650146
-1.22222900
-1.18743896
-1.12396240
-1.03302002
-0.91705322
-0.78002930
-0.62652588
-0.46295166
-0.29663086
-0.13488770
 0.01617432
 0.15045166
 0.26214600
 0.34545898
 0.39550781
 0.40893555
 0.38604736
 0.32836914
 0.23681641
 0.11169434
-0.04608154
-0.23223877
-0.43975830
-0.65795898
-0.87768555
-1.09008789
-1.28814697
-1.46484375
-1.61376953
-1.72882080
-1.80511475
-1.83898926
-1.82769775
-1.77001953
-1.66534424
-1.51519775
-1.32324219
-1.09466553
-0.83587646
-0.55358887
-0.25390625
 0.05706787
 0.37139893
 0.68054199
 0.97534180
 1.24847412
 1.49414063
 1.70745850
 1.88354492
 2.01782227
 2.10754395
 2.15179443
 2.15057373
 2.10571289
 2.01934814
 1.89544678
 1.73980713
 1.55822754
 1.35772705
 1.14349365
 0.92224121
 0.70190430
 0.49072266
 0.29571533
 0.12207031
-0.02777100
-0.15167236
-0.24627686
-0.30853271
-0.33569336
-0.32867432
-0.29174805
-0.22949219
-0.14709473
-0.04821777
 0.06225586
 0.17913818
 0.29693604
 0.40954590
 0.51025391
 0.59326172
 0.65399170
 0.68908691
 0.69610596
 0.67443848
 0.62377930
 0.54504395
 0.44128418
 0.31616211
 0.17395020
 0.01678467
-0.15167236
-0.32714844
-0.50201416
-0.66833496
-0.81970215
-0.95214844
-1.06384277
-1.15203857
-1.21520996
-1.25213623
-1.26434326
-1.25366211
-1.22283936
-1.17523193
-1.11328125
-1.04003906
-0.96038818
-0.87860107
-0.79895020
-0.72540283
-0.66101074
-0.60760498
-0.56671143
-0.53985596
-0.52703857
-0.52734375
-0.53894043
-0.55847168
-0.58380127
-0.61279297
-0.64178467
-0.66680908
-0.68298340
-0.68572998
-0.67230225
-0.64086914
-0.59020996
-0.51910400
-0.42755127
-0.31707764
-0.19042969
-0.05035400
 0.10070801
 0.26000977
 0.42419434
 0.58898926
 0.74859619
 0.89843750
 1.03485107
 1.15539551
 1.25762939
 1.33819580
 1.39526367
 1.42730713
 1.43371582
 1.41571045
 1.37298584
 1.30767822
 1.22222900
 1.11907959
 1.00158691
 0.87249756
 0.73577881
 0.59753418
 0.46386719
 0.34088135
 0.23284912
 0.14160156
 0.07019043
 0.02105713
-0.00244141
 0.00213623
 0.03356934
 0.08911133
 0.16448975
 0.25573730
 0.35949707
 0.46997070
 0.58105469
 0.68389893
 0.77087402
 0.83618164
 0.87524414
 0.88409424
 0.85845947
 0.79498291
 0.69427490
 0.55877686
 0.39093018
 0.19073486
-0.04058838
-0.29937744
-0.57617188
-0.86059570
-1.14257813
-1.41632080
-1.67541504
-1.91162109
-2.11547852
-2.27783203
-2.39440918
-2.46215820
-2.48016357
-2.44720459
-2.36267090
-2.22961426
-2.05261230
-1.83746338
-1.59027100
-1.31896973
-1.03179932
-0.73822021
-0.44738770
-0.16632080
 0.09857178
 0.34179688
 0.55694580
 0.73822021
 0.88134766
 0.98358154
 1.04492188
 1.06719971
 1.05224609
 1.00158691
 0.91857910
 0.80810547
 0.67779541
 0.53588867
 0.39031982
 0.24780273
 0.11291504
-0.00793457
-0.10864258
-0.18280029
-0.22521973
-0.23284912
-0.20538330
-0.14404297
-0.05035400
 0.07293701
 0.22216797
 0.39245605
 0.57769775
 0.77178955
 0.96649170
 1.15447998
 1.32812500
 1.48071289
 1.60797119
 1.70562744
 1.76910400
 1.79382324
 1.77703857
 1.71813965
 1.61804199
 1.47949219
 1.30462646
 1.09802246
 0.86700439
 0.61950684
 0.36285400
 0.10131836
-0.16021729
-0.41381836
-0.64910889
-0.85510254
-1.02508545
-1.15661621
-1.24847412
-1.29913330
-1.30706787
-1.27349854
-1.20147705
-1.09649658
-0.96313477
-0.80657959
-0.63354492
-0.45104980
-0.26641846
-0.08483887
 0.08758545
 0.24444580
 0.37841797
 0.48431396
 0.55938721
 0.60241699
 0.61187744
 0.58563232
 0.52429199
 0.43212891
 0.31311035
 0.17150879
 0.00823975
-0.17272949
-0.36529541
-0.55847168
-0.74371338
-0.91339111
-1.06384277
-1.19049072
-1.28875732
-1.35437012
-1.38610840
-1.38427734
-1.34948730
-1.28295898
-1.18652344
-1.06201172
-0.91308594
-0.74462891
-0.56121826
-0.36956787
-0.17578125
 0.01556396
 0.19958496
 0.37261963
 0.53039551
 0.66680908
 0.77728271
 0.85784912
 0.90728760
 0.92559814
 0.91339111
 0.87158203
 0.80139160
 0.70617676
 0.59082031
 0.46173096
 0.32531738
 0.18707275
 0.05126953
-0.07965088
-0.20233154
-0.31188965
-0.40161133
-0.46691895
-0.50567627
-0.51757813
-0.50292969
-0.46356201
-0.40039063
-0.31616211
-0.21545410
-0.10131836
 0.02288818
 0.15502930
 0.29144287
 0.42877197
 0.56152344
 0.68572998
 0.79772949
 0.89447021
 0.97320557
 1.03179932
 1.06842041
 1.08337402
 1.07727051
 1.05194092
 1.01043701
 0.95428467
 0.88653564
 0.80902100
 0.72418213
 0.63507080
 0.54504395
 0.45684814
 0.37322998
 0.29541016
 0.22399902
 0.15747070
 0.09429932
 0.03387451
-0.02319336
-0.07690430
-0.12908936
-0.18218994
-0.23864746
-0.29968262
-0.36315918
-0.42755127
-0.49285889
-0.56091309
-0.63385010
-0.71197510
-0.79284668
-0.87463379
-0.95489502
-1.03240967
-1.10595703
-1.17340088
-1.23260498
-1.28112793
-1.31622314
-1.33514404
-1.33544922
-1.31591797
-1.27532959
-1.21429443
-1.13250732
-1.03118896
-0.91186523
-0.77636719
-0.62896729
-0.47363281
-0.31555176
-0.15899658
-0.00701904
 0.13732910
 0.27221680
 0.39550781
 0.50384521
 0.59356689
 0.66223145
 0.70831299
 0.73150635
 0.73333740
 0.71594238
 0.68084717
 0.62988281
 0.56549072
 0.49163818
 0.41290283
 0.33447266
 0.26062012
 0.19439697
 0.13824463
 0.09521484
 0.06988525
 0.06561279
 0.08331299
 0.12145996
 0.17730713
 0.24932861
 0.33477783
 0.43090820
 0.53344727
 0.63781738
 0.74035645
 0.83770752
 0.92620850
 1.00158691
 1.06109619
 1.10229492
 1.12457275
 1.12792969
 1.11114502
 1.07391357
 1.01654053
 0.94146729
 0.85021973
 0.74462891
 0.62622070
 0.49865723
 0.36499023
 0.22735596
 0.08758545
-0.05432129
-0.19470215
-0.32867432
-0.45135498
-0.55969238
-0.65399170
-0.73455811
-0.80078125
-0.85174561
-0.88653564
-0.90606689
-0.91186523
-0.90545654
-0.88806152
-0.86090088
-0.82702637
-0.78857422
-0.74676514
-0.70312500
-0.65765381
-0.61279297
-0.57037354
-0.53100586
-0.49560547
-0.46356201
-0.43670654
-0.41595459
-0.40283203
-0.39642334
-0.39581299
-0.39886475
-0.40313721
-0.40740967
-0.40954590
-0.40924072
-0.40466309
-0.39337158
-0.37200928
-0.33874512
-0.29449463
-0.24047852
-0.17852783
-0.10803223
-0.02960205
 0.05554199
 0.14465332
 0.23559570
 0.32592773
 0.41412354
 0.49743652
 0.57342529
 0.64056396
 0.69824219
 0.74676514
 0.78430176
 0.80810547
 0.81604004
 0.80841064
 0.78613281
 0.74981689
 0.69946289
 0.63507080
 0.55908203
 0.47454834
 0.38421631
 0.28900146
 0.18981934
 0.08850098
-0.01037598
-0.10437012
-0.19195557
-0.27191162
-0.34118652
-0.39581299
-0.43273926
-0.45135498
-0.45379639
-0.44128418
-0.41381836
-0.37017822
-0.31097412
-0.23895264
-0.15686035
-0.06622314
 0.03051758
 0.13153076
 0.23254395
 0.32989502
 0.42083740
 0.50292969
 0.57312012
 0.62744141
 0.66253662
 0.67626953
 0.66772461
 0.63751221
 0.58502197
 0.51177979
 0.42022705
 0.31341553
 0.19470215
 0.06622314
-0.06927490
-0.20660400
-0.34027100
-0.46447754
-0.57464600
-0.66833496
-0.74310303
-0.79620361
-0.82489014
-0.82794189
-0.80566406
-0.75988770
-0.69274902
-0.60729980
-0.50628662
-0.39306641
-0.27191162
-0.14831543
-0.02807617
 0.08483887
 0.18615723
 0.27404785
 0.34515381
 0.39611816
 0.42480469
 0.42938232
 0.41076660
 0.37139893
 0.31311035
 0.23986816
 0.15472412
 0.06164551
-0.03631592
-0.13763428
-0.23925781
-0.33721924
-0.42633057
-0.50170898
-0.56121826
-0.60455322
-0.63140869
-0.64178467
-0.63446045
-0.60852051
-0.56488037
-0.50506592
-0.43121338
-0.34576416
-0.25085449
-0.15014648
-0.04577637
 0.05950928
 0.16387939
 0.26458740
 0.35858154
 0.44250488
 0.51391602
 0.57128906
 0.61370850
 0.64086914
 0.65277100
 0.64971924
 0.63201904
 0.60089111
 0.55786133
 0.50537109
 0.44677734
 0.38482666
 0.32165527
 0.25909424
 0.19836426
 0.14099121
 0.08911133
 0.04455566
 0.00793457
-0.02075195
-0.04241943
-0.05737305
-0.06622314
-0.06958008
-0.06774902
-0.06256104
-0.05615234
-0.05096436
-0.04913330
-0.05187988
-0.05920410
-0.07080078
-0.08605957
-0.10528564
-0.12786865
-0.15228271
-0.17730713
-0.19989014
-0.21759033
-0.22857666
-0.23162842
-0.22521973
-0.20843506
-0.18066406
-0.14007568
-0.08728027
-0.02227783
 0.05187988
 0.13244629
 0.21636963
 0.30059814
 0.38208008
 0.45806885
 0.52520752
 0.58013916
 0.62011719
 0.64208984
 0.64392090
 0.62377930
 0.58166504
 0.51818848
 0.43548584
 0.33630371
 0.22277832
 0.09613037
-0.04089355
-0.18554688
-0.33264160
-0.47546387
-0.60852051
-0.72753906
-0.83007813
-0.91369629
-0.97534180
-1.01226807
-1.02325439
-1.00952148
-0.97259521
-0.91400146
-0.83557129
-0.73974609
-0.62835693
-0.50628662
-0.37689209
-0.24505615
-0.11474609
 0.01098633
 0.12969971
 0.23925781
 0.33691406
 0.41992188
 0.48522949
 0.53070068
 0.55572510
 0.56030273
 0.54473877
 0.51147461
 0.46203613
 0.39916992
 0.32409668
 0.23803711
 0.14404297
 0.04638672
-0.05065918
-0.14343262
-0.23071289
-0.30914307
-0.37506104
-0.42419434
-0.45379639
-0.46386719
-0.45471191
-0.42572021
-0.37689209
-0.30822754
-0.22186279
-0.12145996
-0.01037598
 0.11077881
 0.23956299
 0.37322998
 0.50598145
 0.63293457
 0.74981689
 0.85510254
 0.94665527
 1.02081299
 1.07482910
 1.10595703
 1.11358643
 1.09832764
 1.06201172
 1.00463867
 0.92712402
 0.83099365
 0.71899414
 0.59570313
 0.46600342
 0.33416748
 0.20324707
 0.07507324
-0.04913330
-0.16876221
-0.28106689
-0.38330078
-0.47149658
-0.54351807
-0.59936523
-0.63964844
-0.66619873
-0.68023682
-0.68267822
-0.67382813
-0.65490723
-0.62774658
-0.59387207
-0.55572510
-0.51574707
-0.47515869
-0.43579102
-0.39916992
-0.36712646
-0.34149170
-0.32318115
-0.31280518
-0.31066895
-0.31616211
-0.32989502
-0.35034180
-0.37689209
-0.40893555
-0.44525146
-0.48492432
-0.52612305
-0.56549072
-0.60089111
-0.63049316
-0.65307617
-0.66680908
-0.66955566
-0.65887451
-0.63262939
-0.59051514
-0.53222656
-0.45867920
-0.37078857
-0.26977539
-0.15747070
-0.03662109
 0.09033203
 0.22033691
 0.35064697
 0.47668457
 0.59387207
 0.69793701
 0.78613281
 0.85693359
 0.90911865
 0.94085693
 0.95062256
 0.93811035
 0.90423584
 0.85083008
 0.78033447
 0.69549561
 0.59967041
 0.49743652
 0.39367676
 0.29266357
 0.19714355
 0.10864258
 0.03021240
-0.03417969
-0.08117676
-0.10925293
-0.11810303
-0.10681152
-0.07507324
-0.02319336
 0.04547119
 0.12725830
 0.21789551
 0.31433105
 0.41442871
 0.51452637
 0.61004639
 0.69641113
 0.76995850
 0.82824707
 0.86853027
 0.88836670
 0.88623047
 0.86273193
 0.81878662
 0.75408936
 0.66833496
 0.56335449
 0.44403076
 0.31433105
 0.17761230
 0.03326416
-0.11840820
-0.27526855
-0.43182373
-0.58319092
-0.72479248
-0.85388184
-0.96893311
-1.06719971
-1.14715576
-1.20880127
-1.25183105
-1.27685547
-1.28326416
-1.27166748
-1.24298096
-1.19964600
-1.14379883
-1.07788086
-1.00433350
-0.92590332
-0.84411621
-0.76171875
-0.68084717
-0.60455322
-0.53436279
-0.47088623
-0.41259766
-0.35919189
-0.31097412
-0.27008057
-0.23803711
-0.21423340
-0.19531250
-0.17883301
-0.16265869
-0.14465332
-0.12420654
-0.10040283
-0.07171631
-0.03814697
 0.00183105
 0.04791260
 0.10009766
 0.15808105
 0.22033691
 0.28564453
 0.35308838
 0.42144775
 0.48950195
 0.55541992
 0.61737061
 0.67291260
 0.72082520
 0.76019287
 0.79223633
 0.81787109
 0.83892822
 0.85632324
 0.87097168
 0.88256836
 0.89263916
 0.90148926
 0.91094971
 0.92254639
 0.93658447
 0.95397949
 0.97381592
 0.99578857
 1.01928711
 1.04248047
 1.06414795
 1.08215332
 1.09466553
 1.09985352
 1.09588623
 1.08032227
 1.05224609
 1.01013184
 0.95306396
 0.87829590
 0.78399658
 0.66955566
 0.53680420
 0.38909912
 0.22766113
 0.05157471
-0.13885498
-0.34118652
-0.54931641
-0.75744629
-0.96221924
-1.16088867
-1.35101318
-1.52770996
-1.68670654
-1.82495117
-1.94122314
-2.03399658
-2.10052490
-2.13806152
-2.14691162
-2.12768555
-2.08282471
-2.01202393
-1.91528320
-1.79351807
-1.65008545
-1.48803711
-1.31103516
-1.12213135
-0.92559814
-0.72662354
-0.52978516
-0.33813477
-0.15502930
 0.01617432
 0.17059326
 0.30517578
 0.41717529
 0.50659180
 0.57281494
 0.61553955
 0.63476563
 0.63140869
 0.60852051
 0.56945801
 0.51757813
 0.45684814
 0.39123535
 0.32531738
 0.26336670
 0.20812988
 0.16235352
 0.12969971
 0.11413574
 0.11810303
 0.14343262
 0.18981934
 0.25665283
 0.34362793
 0.44921875
 0.57067871
 0.70404053
 0.84442139
 0.98754883
 1.12884521
 1.26373291
 1.38824463
 1.49810791
 1.58966064
 1.65924072
 1.70410156
 1.72180176
 1.71173096
 1.67358398
 1.60827637
 1.51824951
 1.40594482
 1.27441406
 1.12518311
 0.96069336
 0.78460693
 0.60180664
 0.41900635
 0.24017334
 0.06713867
-0.09979248
-0.25817871
-0.40405273
-0.53222656
-0.63964844
-0.72662354
-0.79498291
-0.84472656
-0.87585449
-0.88897705
-0.88562012
-0.86944580
-0.84411621
-0.81237793
-0.77758789
-0.74371338
-0.71411133
-0.69152832
-0.67718506
-0.67291260
-0.68084717
-0.70251465
-0.73944092
-0.79071045
-0.85510254
-0.93048096
-1.01440430
-1.10473633
-1.19812012
-1.29211426
-1.38305664
-1.46728516
-1.54022217
-1.59759521
-1.63635254
-1.65435791
-1.65039063
-1.62353516
-1.57165527
-1.49322510
-1.38793945
-1.25701904
-1.10260010
-0.92681885
-0.73364258
-0.52703857
-0.31158447
-0.09002686
 0.13488770
 0.35980225
 0.58135986
 0.79345703
 0.99243164
 1.17523193
 1.34063721
 1.48773193
 1.61407471
 1.71813965
 1.79870605
 1.85760498
 1.89544678
 1.91406250
 1.91406250
 1.89605713
 1.86187744
 1.81304932
 1.75170898
 1.67999268
 1.59973145
 1.51306152
 1.42120361
 1.32568359
 1.22711182
 1.12579346
 1.02294922
 0.91979980
 0.81756592
 0.71685791
 0.61798096
 0.52154541
 0.42816162
 0.33935547
 0.25573730
 0.17730713
 0.10253906
 0.03143311
-0.03540039
-0.09674072
-0.15228271
-0.20324707
-0.25115967
-0.29693604
-0.33966064
-0.37841797
-0.41412354
-0.44860840
-0.48370361
-0.52001953
-0.55755615
-0.59661865
-0.63781738
-0.68206787
-0.73059082
-0.78216553
-0.83648682
-0.89263916
-0.95001221
-1.00921631
-1.06903076
-1.12854004
-1.18682861
-1.24267578
-1.29547119
-1.34460449
-1.38946533
-1.42883301
-1.46209717
-1.48773193
-1.50451660
-1.51092529
-1.50604248
-1.48895264
-1.45965576
-1.41693115
-1.36047363
-1.28997803
-1.20513916
-1.10626221
-0.99395752
-0.86883545
-0.73150635
-0.58349609
-0.42633057
-0.26184082
-0.09185791
 0.08209229
 0.25726318
 0.43182373
 0.60302734
 0.76843262
 0.92712402
 1.07666016
 1.21490479
 1.34033203
 1.45111084
 1.54632568
 1.62628174
 1.69067383
 1.74011230
 1.77429199
 1.79351807
 1.79870605
 1.79046631
 1.76971436
 1.73736572
 1.69433594
 1.64154053
 1.58020020
 1.51062012
 1.43371582
 1.34948730
 1.25915527
 1.16363525
 1.06414795
 0.96038818
 0.85205078
 0.73944092
 0.62469482
 0.51116943
 0.40039063
 0.29327393
 0.18951416
 0.08880615
-0.00701904
-0.09704590
-0.18066406
-0.25787354
-0.32836914
-0.39062500
-0.44372559
-0.48797607
-0.52612305
-0.55969238
-0.58898926
-0.61431885
-0.63751221
-0.66101074
-0.68725586
-0.71746826
-0.75164795
-0.78948975
-0.83221436
-0.88134766
-0.93658447
-0.99761963
-1.06384277
-1.13433838
-1.20849609
-1.28448486
-1.35864258
-1.42822266
-1.49047852
-1.54388428
-1.58660889
-1.61590576
-1.63024902
-1.62719727
-1.60583496
-1.56524658
-1.50451660
-1.42303467
-1.32171631
-1.20147705
-1.06414795
-0.91125488
-0.74554443
-0.56915283
-0.38604736
-0.19897461
-0.01068115
 0.17700195
 0.36071777
 0.53710938
 0.70281982
 0.85510254
 0.99182129
 1.11145020
 1.21368408
 1.29730225
 1.36230469
 1.40838623
 1.43554688
 1.44592285
 1.44073486
 1.42272949
 1.39373779
 1.35498047
 1.30737305
 1.25335693
 1.19506836
 1.13586426
 1.07788086
 1.02294922
 0.97198486
 0.92651367
 0.88714600
 0.85357666
 0.82611084
 0.80474854
 0.78887939
 0.77728271
 0.76812744
 0.75866699
 0.74737549
 0.73211670
 0.71136475
 0.68237305
 0.64331055
 0.59204102
 0.52856445
 0.45440674
 0.36987305
 0.27587891
 0.17211914
 0.05859375
-0.06469727
-0.19561768
-0.33081055
-0.46600342
-0.59753418
-0.72326660
-0.84167480
-0.95153809
-1.05102539
-1.13739014
-1.20880127
-1.26434326
-1.30310059
-1.32476807
-1.32934570
-1.31683350
-1.28814697
-1.24450684
-1.18652344
-1.11541748
-1.03271484
-0.94146729
-0.84442139
-0.74493408
-0.64422607
-0.54412842
-0.44677734
-0.35461426
-0.27038574
-0.19744873
-0.13671875
-0.08880615
-0.05462646
-0.03479004
-0.02960205
-0.03906250
-0.06256104
-0.09796143
-0.14434814
-0.20080566
-0.26641846
-0.33782959
-0.41015625
-0.47882080
-0.53955078
-0.58990479
-0.62713623
-0.64849854
-0.65063477
-0.63049316
-0.58624268
-0.51696777
-0.42266846
-0.30364990
-0.16204834
-0.00061035
 0.17822266
 0.37109375
 0.57434082
 0.78308105
 0.99212646
 1.19506836
 1.38732910
 1.56402588
 1.71997070
 1.85028076
 1.95098877
 2.01965332
 2.05444336
 2.05444336
 2.01751709
 1.94396973
 1.83563232
 1.69525146
 1.52709961
 1.33361816
 1.11968994
 0.89172363
 0.65795898
 0.42480469
 0.19653320
-0.02532959
-0.23681641
-0.43212891
-0.60394287
-0.74645996
-0.85754395
-0.93780518
-0.98724365
-1.00616455
-0.99517822
-0.95611572
-0.89202881
-0.80688477
-0.70434570
-0.58898926
-0.46539307
-0.33843994
-0.21240234
-0.09277344
 0.01556396
 0.10681152
 0.17761230
 0.22552490
 0.24871826
 0.24536133
 0.21423340
 0.15625000
 0.07263184
-0.03448486
-0.16357422
-0.31158447
-0.47393799
-0.64208984
-0.80963135
-0.97137451
-1.12365723
-1.26220703
-1.38244629
-1.47827148
-1.54693604
-1.58691406
-1.59851074
-1.58081055
-1.53350830
-1.45782471
-1.35559082
-1.23077393
-1.08673096
-0.92651367
-0.75500488
-0.57586670
-0.39520264
-0.21697998
-0.04516602
 0.11718750
 0.26733398
 0.40313721
 0.52215576
 0.62377930
 0.70709229
 0.77301025
 0.82214355
 0.85571289
 0.87585449
 0.88470459
 0.88562012
 0.88104248
 0.87341309
 0.86456299
 0.85571289
 0.84777832
 0.84197998
 0.83953857
 0.84136963
 0.84777832
 0.85906982
 0.87402344
 0.89141846
 0.91033936
 0.92987061
 0.94940186
 0.96801758
 0.98388672
 0.99609375
 1.00280762
 1.00341797
 0.99639893
 0.98144531
 0.95825195
 0.92620850
 0.88470459
 0.83343506
 0.77148438
 0.69946289
 0.61889648
 0.53253174
 0.44189453
 0.34729004
 0.24871826
 0.14678955
 0.04211426
-0.06378174
-0.16998291
-0.27526855
-0.37811279
-0.47698975
-0.57098389
-0.65917969
-0.74218750
-0.81970215
-0.89141846
-0.95703125
-1.01654053
-1.07055664
-1.11846924
-1.15997314
-1.19415283
-1.22161865
-1.24206543
-1.25640869
-1.26556396
-1.26983643
-1.26861572
-1.26129150
-1.24664307
-1.22406006
-1.19415283
-1.15753174
-1.11389160
-1.06262207
-1.00280762
-0.93383789
-0.85662842
-0.77178955
-0.67993164
-0.58227539
-0.47943115
-0.37353516
-0.26580811
-0.15838623
-0.05401611
 0.04516602
 0.13763428
 0.22338867
 0.30242920
 0.37506104
 0.44036865
 0.49713135
 0.54534912
 0.58532715
 0.61798096
 0.64483643
 0.66680908
 0.68481445
 0.69976807
 0.71319580
 0.72540283
 0.73760986
 0.75042725
 0.76507568
 0.78125000
 0.79925537
 0.81817627
 0.83862305
 0.86029053
 0.88317871
 0.90728760
 0.93078613
 0.95245361
 0.97106934
 0.98510742
 0.99395752
 0.99700928
 0.99334717
 0.98358154
 0.96618652
 0.94116211
 0.90728760
 0.86517334
 0.81481934
 0.75653076
 0.69030762
 0.61645508
 0.53558350
 0.44830322
 0.35583496
 0.25909424
 0.15899658
 0.05523682
-0.05218506
-0.16357422
-0.27770996
-0.39245605
-0.50476074
-0.61157227
-0.71105957
-0.80291748
-0.88592529
-0.95977783
-1.02386475
-1.07727051
-1.11907959
-1.14868164
-1.16638184
-1.17248535
-1.16882324
-1.15692139
-1.13830566
-1.11419678
-1.08489990
-1.05285645
-1.01928711
-0.98602295
-0.95397949
-0.92224121
-0.89141846
-0.86181641
-0.83435059
-0.80932617
-0.78613281
-0.76477051
-0.74432373
-0.72418213
-0.70220947
-0.67657471
-0.64575195
-0.60974121
-0.56884766
-0.52307129
-0.47088623
-0.41015625
-0.33996582
-0.26184082
-0.17730713
-0.08728027
 0.00732422
 0.10650635
 0.20996094
 0.31646729
 0.42510986
 0.53405762
 0.64147949
 0.74523926
 0.84472656
 0.94024658
 1.03210449
 1.11938477
 1.19995117
 1.27197266
 1.33453369
 1.38793945
 1.43127441
 1.46423340
 1.48651123
 1.49841309
 1.49932861
 1.48956299
 1.46789551
 1.43402100
 1.38916016
 1.33331299
 1.26739502
 1.19110107
 1.10534668
 1.01348877
 0.91735840
 0.81787109
 0.71533203
 0.61004639
 0.50384521
 0.40039063
 0.30090332
 0.20538330
 0.11352539
 0.02624512
-0.05462646
-0.12939453
-0.19989014
-0.26855469
-0.33569336
-0.39947510
-0.45806885
-0.51208496
-0.56488037
-0.61828613
-0.67260742
-0.72692871
-0.77972412
-0.83099365
-0.88104248
-0.93048096
-0.97869873
-1.02600098
-1.07055664
-1.11114502
-1.14654541
-1.17584229
-1.19873047
-1.21582031
-1.22711182
-1.23321533
-1.23382568
-1.22802734
-1.21612549
-1.19781494
-1.17370605
-1.14471436
-1.11175537
-1.07543945
-1.03485107
-0.98968506
-0.93994141
-0.88592529
-0.82672119
-0.76232910
-0.69122314
-0.61340332
-0.52856445
-0.43731689
-0.34027100
-0.23803711
-0.13183594
-0.02166748
 0.09246826
 0.21057129
 0.33233643
 0.45623779
 0.57922363
 0.69946289
 0.81542969
 0.92712402
 1.03424072
 1.13494873
 1.22772217
 1.31072998
 1.38305664
 1.44439697
 1.49505615
 1.53472900
 1.56250000
 1.57714844
 1.57836914
 1.56585693
 1.54052734
 1.50360107
 1.45568848
 1.39678955
 1.32690430
 1.24572754
 1.15386963
 1.05346680
 0.94543457
 0.83190918
 0.71441650
 0.59509277
 0.47576904
 0.35766602
 0.24108887
 0.12756348
 0.01800537
-0.08575439
-0.18310547
-0.27404785
-0.35766602
-0.43212891
-0.49591064
-0.54809570
-0.59020996
-0.62438965
-0.65216064
-0.67443848
-0.69091797
-0.70251465
-0.71075439
-0.71716309
-0.72296143
-0.72875977
-0.73638916
-0.74676514
-0.76049805
-0.77728271
-0.79589844
-0.81604004
-0.83709717
-0.85937500
-0.88256836
-0.90454102
-0.92376709
-0.93841553
-0.94818115
-0.95336914
-0.95397949
-0.94879150
-0.93658447
-0.91644287
-0.88806152
-0.85174561
-0.80780029
-0.75653076
-0.69946289
-0.63812256
-0.57312012
-0.50415039
-0.43029785
-0.35186768
-0.27130127
-0.19042969
-0.11077881
-0.03173828
 0.04638672
 0.12329102
 0.19836426
 0.27069092
 0.34088135
 0.40863037
 0.47393799
 0.53619385
 0.59448242
 0.64910889
 0.69946289
 0.74554443
 0.78674316
 0.82336426
 0.85540771
 0.88348389
 0.90698242
 0.92559814
 0.93872070
 0.94665527
 0.95031738
 0.95001221
 0.94665527
 0.93963623
 0.92864990
 0.91400146
 0.89538574
 0.87310791
 0.84838867
 0.82061768
 0.78918457
 0.75378418
 0.71350098
 0.66741943
 0.61523438
 0.55664063
 0.49255371
 0.42510986
 0.35522461
 0.28228760
 0.20477295
 0.12298584
 0.03936768
-0.04241943
-0.11962891
-0.19165039
-0.25939941
-0.32226563
-0.37750244
-0.42144775
-0.45410156
-0.47576904
-0.48767090
-0.48980713
-0.48248291
-0.46661377
-0.44433594
-0.41778564
-0.38787842
-0.35552979
-0.32379150
-0.29571533
-0.27465820
-0.26245117
-0.26062012
-0.27038574
-0.29235840
-0.32714844
-0.37292480
-0.42907715
-0.49499512
-0.57006836
-0.65246582
-0.73944092
-0.82641602
-0.91125488
-0.99182129
-1.06597900
-1.13067627
-1.18164063
-1.21643066
-1.23382568
-1.23321533
-1.21459961
-1.17675781
-1.11999512
-1.04431152
-0.95092773
-0.84136963
-0.71716309
-0.58105469
-0.43670654
-0.28717041
-0.13549805
 0.01647949
 0.16662598
 0.31250000
 0.45104980
 0.57922363
 0.69427490
 0.79467773
 0.87890625
 0.94604492
 0.99578857
 1.02844238
 1.04461670
 1.04614258
 1.03424072
 1.01165771
 0.98052979
 0.94207764
 0.89935303
 0.85418701
 0.81024170
 0.77026367
 0.73638916
 0.71044922
 0.69244385
 0.68298340
 0.68206787
 0.68939209
 0.70526123
 0.72906494
 0.75927734
 0.79345703
 0.82824707
 0.86120605
 0.89019775
 0.91400146
 0.93048096
 0.93627930
 0.92834473
 0.90454102
 0.86364746
 0.80566406
 0.73089600
 0.63995361
 0.53497314
 0.41809082
 0.29205322
 0.15777588
 0.01586914
-0.13336182
-0.28625488
-0.43670654
-0.57983398
-0.71258545
-0.83404541
-0.94390869
-1.04095459
-1.12396240
-1.19171143
-1.24389648
-1.28143311
-1.30462646
-1.31439209
-1.31134033
-1.29638672
-1.27105713
-1.23687744
-1.19537354
-1.14868164
-1.09832764
-1.04583740
-0.99212646
-0.93780518
-0.88348389
-0.83068848
-0.78094482
-0.73516846
-0.69488525
-0.65948486
-0.62896729
-0.60211182
-0.57922363
-0.56030273
-0.54473877
-0.53131104
-0.51757813
-0.50170898
-0.48278809
-0.45989990
-0.43182373
-0.39764404
-0.35491943
-0.30273438
-0.24108887
-0.16845703
-0.08422852
 0.01220703
 0.12115479
 0.24139404
 0.37170410
 0.51055908
 0.65734863
 0.81024170
 0.96710205
 1.12396240
 1.27716064
 1.42303467
 1.55883789
 1.68151855
 1.78863525
 1.87744141
 1.94549561
 1.99127197
 2.01385498
 2.01324463
 1.98944092
 1.94274902
 1.87316895
 1.78161621
 1.67022705
 1.54113770
 1.39770508
 1.24237061
 1.07696533
 0.90423584
 0.72814941
 0.55236816
 0.38085938
 0.21575928
 0.05767822
-0.09399414
-0.23742676
-0.36926270
-0.48736572
-0.58990479
-0.67718506
-0.75103760
-0.81207275
-0.86273193
-0.90423584
-0.93994141
-0.97198486
-1.00158691
-1.02935791
-1.05621338
-1.08428955
-1.11511230
-1.15051270
-1.19079590
-1.23626709
-1.28570557
-1.33819580
-1.39221191
-1.44561768
-1.49688721
-1.54449463
-1.58599854
-1.61926270
-1.64215088
-1.65222168
-1.64794922
-1.62811279
-1.59057617
-1.53289795
-1.45355225
-1.35314941
-1.23260498
