# Supplementary material for: Dataset for time-lapse ultrasonic tomography of a granite slab under uniaxial compression test
Source: Data Brief. 2018 Aug 30;20:614–6. doi: 10.1016/j.dib.2018.08.151 (PMC6128094; doi:10.1016/j.dib.2018.08.151)
Supplement: Supplementary file 2 — Supplementary material [file mmc2.zip › data/Ultrasonic_Tomo_data/Stage_1_0kn/Force_0kn_12_7_7829524.txt]

SOURCE FILE NAME: D:\ct_20141122\ct201411221m100v0kn_sh_1_10_a.TDA
DATE: Saturday, November 22, 2014
TIME: 11:19:55
SAMPLE INTERVAL (Seconds):   0.0000001000
SIGNAL UNITS: volts
TIME UNITS: Seconds
DATA TYPE: WAVEFORM
NUMBER OF DATA POINTS PER WAVEFORM: 1024
CHANNEL NUMBER: 12
HIT NUMBER: 7
TIME OF TEST:   7.8295242500

-0.00305176
-0.00213623
-0.00122070
-0.00030518
 0.00000000
-0.00030518
-0.00030518
-0.00061035
-0.00091553
-0.00152588
-0.00274658
-0.00366211
-0.00396729
-0.00396729
-0.00396729
-0.00366211
-0.00366211
-0.00366211
-0.00366211
-0.00366211
-0.00366211
-0.00366211
-0.00305176
-0.00213623
-0.00122070
-0.00061035
-0.00091553
-0.00183105
-0.00244141
-0.00335693
-0.00396729
-0.00488281
-0.00579834
-0.00671387
-0.00640869
-0.00518799
-0.00305176
-0.00152588
-0.00061035
-0.00030518
-0.00030518
-0.00061035
-0.00091553
-0.00152588
-0.00152588
-0.00152588
-0.00183105
-0.00213623
-0.00335693
-0.00427246
-0.00488281
-0.00457764
-0.00335693
-0.00213623
-0.00122070
-0.00122070
-0.00152588
-0.00244141
-0.00335693
-0.00457764
-0.00518799
-0.00579834
-0.00549316
-0.00457764
-0.00335693
-0.00244141
-0.00183105
-0.00183105
-0.00213623
-0.00213623
-0.00122070
 0.00000000
 0.00091553
 0.00183105
 0.00183105
 0.00152588
 0.00061035
 0.00000000
 0.00000000
 0.00000000
 0.00030518
 0.00000000
-0.00061035
-0.00122070
-0.00122070
-0.00030518
 0.00122070
 0.00244141
 0.00274658
 0.00183105
 0.00061035
-0.00030518
-0.00030518
 0.00030518
 0.00122070
 0.00152588
 0.00122070
 0.00030518
-0.00091553
-0.00183105
-0.00244141
-0.00213623
-0.00122070
 0.00000000
 0.00122070
 0.00183105
 0.00183105
 0.00152588
 0.00122070
 0.00091553
 0.00091553
 0.00061035
 0.00091553
 0.00152588
 0.00244141
 0.00274658
 0.00213623
 0.00061035
-0.00061035
-0.00091553
-0.00030518
 0.00091553
 0.00213623
 0.00305176
 0.00305176
 0.00213623
 0.00091553
-0.00030518
-0.00152588
-0.00183105
-0.00183105
-0.00183105
-0.00183105
-0.00152588
-0.00061035
 0.00061035
 0.00213623
 0.00274658
 0.00274658
 0.00213623
 0.00152588
 0.00122070
 0.00152588
 0.00213623
 0.00244141
 0.00244141
 0.00152588
 0.00030518
-0.00091553
-0.00122070
-0.00061035
 0.00091553
 0.00213623
 0.00335693
 0.00396729
 0.00427246
 0.00457764
 0.00457764
 0.00427246
 0.00335693
 0.00244141
 0.00213623
 0.00213623
 0.00244141
 0.00335693
 0.00396729
 0.00427246
 0.00335693
 0.00244141
 0.00152588
 0.00152588
 0.00213623
 0.00366211
 0.00457764
 0.00518799
 0.00488281
 0.00457764
 0.00457764
 0.00457764
 0.00457764
 0.00427246
 0.00396729
 0.00366211
 0.00335693
 0.00366211
 0.00457764
 0.00579834
 0.00640869
 0.00640869
 0.00610352
 0.00549316
 0.00518799
 0.00549316
 0.00549316
 0.00549316
 0.00488281
 0.00335693
 0.00183105
 0.00061035
 0.00030518
 0.00061035
 0.00122070
 0.00213623
 0.00305176
 0.00396729
 0.00457764
 0.00488281
 0.00457764
 0.00427246
 0.00335693
 0.00213623
 0.00091553
 0.00030518
 0.00030518
 0.00061035
 0.00061035
 0.00030518
-0.00030518
-0.00122070
-0.00122070
-0.00091553
 0.00030518
 0.00122070
 0.00183105
 0.00213623
 0.00183105
 0.00122070
 0.00061035
-0.00030518
-0.00091553
-0.00152588
-0.00183105
-0.00244141
-0.00244141
-0.00152588
-0.00030518
 0.00061035
 0.00091553
-0.00030518
-0.00183105
-0.00305176
-0.00305176
-0.00244141
-0.00152588
-0.00122070
-0.00183105
-0.00274658
-0.00366211
-0.00427246
-0.00396729
-0.00335693
-0.00244141
-0.00183105
-0.00122070
-0.00091553
-0.00061035
-0.00091553
-0.00122070
-0.00213623
-0.00305176
-0.00366211
-0.00396729
-0.00396729
-0.00396729
-0.00366211
-0.00366211
-0.00396729
-0.00488281
-0.00579834
-0.00579834
-0.00488281
-0.00274658
-0.00122070
-0.00030518
 0.00000000
-0.00061035
-0.00091553
-0.00091553
-0.00122070
-0.00183105
-0.00274658
-0.00335693
-0.00396729
-0.00427246
-0.00396729
-0.00366211
-0.00274658
-0.00183105
-0.00183105
-0.00183105
-0.00213623
-0.00213623
-0.00152588
-0.00061035
 0.00000000
-0.00061035
-0.00183105
-0.00274658
-0.00305176
-0.00244141
-0.00152588
-0.00061035
-0.00030518
 0.00000000
 0.00030518
 0.00061035
 0.00091553
 0.00030518
-0.00030518
-0.00122070
-0.00213623
-0.00244141
-0.00244141
-0.00152588
-0.00061035
 0.00030518
 0.00030518
-0.00061035
-0.00152588
-0.00213623
-0.00152588
 0.00030518
 0.00244141
 0.00305176
 0.00244141
 0.00122070
 0.00000000
-0.00061035
-0.00030518
-0.00030518
-0.00061035
-0.00122070
-0.00213623
-0.00244141
-0.00244141
-0.00152588
-0.00030518
 0.00061035
 0.00091553
 0.00030518
-0.00030518
-0.00030518
 0.00030518
 0.00152588
 0.00213623
 0.00183105
 0.00061035
-0.00061035
-0.00183105
-0.00244141
-0.00244141
-0.00244141
-0.00244141
-0.00213623
-0.00183105
-0.00122070
-0.00091553
-0.00061035
-0.00091553
-0.00152588
-0.00213623
-0.00183105
-0.00122070
-0.00030518
 0.00061035
 0.00091553
 0.00061035
 0.00000000
-0.00030518
-0.00030518
 0.00061035
 0.00213623
 0.00396729
 0.00488281
 0.00457764
 0.00335693
 0.00183105
 0.00091553
 0.00061035
 0.00061035
 0.00000000
-0.00091553
-0.00152588
-0.00152588
-0.00061035
 0.00061035
 0.00152588
 0.00183105
 0.00152588
 0.00061035
-0.00061035
-0.00152588
-0.00152588
-0.00061035
 0.00030518
 0.00061035
-0.00030518
-0.00183105
-0.00244141
-0.00213623
-0.00091553
 0.00000000
 0.00061035
 0.00061035
 0.00061035
 0.00091553
 0.00152588
 0.00183105
 0.00152588
 0.00122070
 0.00122070
 0.00183105
 0.00244141
 0.00335693
 0.00366211
 0.00366211
 0.00274658
 0.00152588
-0.00030518
-0.00152588
-0.00152588
-0.00091553
-0.00030518
-0.00030518
-0.00091553
-0.00152588
-0.00183105
-0.00183105
-0.00183105
-0.00183105
-0.00213623
-0.00244141
-0.00274658
-0.00244141
-0.00183105
-0.00061035
 0.00061035
 0.00152588
 0.00183105
 0.00152588
 0.00091553
 0.00061035
 0.00122070
 0.00183105
 0.00213623
 0.00152588
 0.00030518
-0.00122070
-0.00213623
-0.00213623
-0.00122070
-0.00030518
 0.00061035
 0.00122070
 0.00152588
 0.00152588
 0.00122070
 0.00061035
-0.00030518
-0.00091553
-0.00152588
-0.00152588
-0.00091553
-0.00030518
 0.00000000
 0.00000000
-0.00030518
-0.00091553
-0.00183105
-0.00244141
-0.00244141
-0.00183105
-0.00061035
 0.00030518
 0.00030518
 0.00030518
 0.00000000
 0.00030518
 0.00122070
 0.00152588
 0.00122070
 0.00061035
 0.00030518
 0.00061035
 0.00152588
 0.00305176
 0.00396729
 0.00396729
 0.00305176
 0.00152588
 0.00000000
-0.00122070
-0.00091553
 0.00000000
 0.00091553
 0.00122070
 0.00030518
-0.00122070
-0.00244141
-0.00274658
-0.00213623
-0.00152588
-0.00091553
-0.00061035
-0.00030518
 0.00030518
 0.00091553
 0.00091553
 0.00061035
 0.00000000
-0.00061035
-0.00091553
-0.00030518
 0.00030518
 0.00091553
 0.00122070
 0.00122070
 0.00061035
-0.00030518
-0.00061035
-0.00030518
 0.00122070
 0.00274658
 0.00366211
 0.00366211
 0.00305176
 0.00274658
 0.00244141
 0.00244141
 0.00183105
 0.00061035
-0.00061035
-0.00122070
-0.00091553
 0.00000000
 0.00122070
 0.00183105
 0.00183105
 0.00091553
-0.00061035
-0.00213623
-0.00274658
-0.00244141
-0.00091553
 0.00030518
 0.00091553
 0.00061035
-0.00030518
-0.00061035
-0.00061035
 0.00000000
 0.00061035
 0.00091553
 0.00122070
 0.00152588
 0.00152588
 0.00152588
 0.00091553
-0.00030518
-0.00152588
-0.00244141
-0.00274658
-0.00244141
-0.00152588
-0.00091553
-0.00030518
-0.00030518
-0.00091553
-0.00152588
-0.00213623
-0.00213623
-0.00152588
-0.00061035
 0.00030518
 0.00091553
 0.00091553
 0.00091553
 0.00122070
 0.00122070
 0.00091553
 0.00000000
-0.00091553
-0.00183105
-0.00183105
-0.00091553
-0.00030518
-0.00030518
-0.00091553
-0.00183105
-0.00274658
-0.00274658
-0.00213623
-0.00091553
 0.00000000
 0.00122070
 0.00152588
 0.00152588
 0.00061035
-0.00030518
-0.00091553
-0.00061035
 0.00000000
 0.00030518
 0.00091553
 0.00122070
 0.00152588
 0.00183105
 0.00122070
 0.00000000
-0.00152588
-0.00274658
-0.00305176
-0.00213623
-0.00061035
 0.00061035
 0.00122070
 0.00152588
 0.00152588
 0.00122070
 0.00061035
 0.00061035
 0.00122070
 0.00244141
 0.00335693
 0.00335693
 0.00244141
 0.00122070
 0.00091553
 0.00061035
 0.00000000
-0.00091553
-0.00152588
-0.00122070
 0.00000000
 0.00091553
 0.00183105
 0.00305176
 0.00335693
 0.00244141
 0.00030518
-0.00183105
-0.00396729
-0.01586914
-0.05462646
-0.13854980
-0.26733398
-0.41473389
-0.53527832
-0.58959961
-0.57098389
-0.50872803
-0.44738770
-0.40863037
-0.37384033
-0.29785156
-0.15258789
 0.03906250
 0.21301270
 0.30670166
 0.30670166
 0.25421143
 0.20721436
 0.19805908
 0.21881104
 0.24322510
 0.25695801
 0.26306152
 0.26733398
 0.26641846
 0.25421143
 0.23315430
 0.21697998
 0.21545410
 0.22460938
 0.22979736
 0.22216797
 0.20629883
 0.19378662
 0.18920898
 0.18920898
 0.18615723
 0.17913818
 0.17211914
 0.16815186
 0.16662598
 0.16448975
 0.15869141
 0.15014648
 0.14099121
 0.13275146
 0.12695313
 0.12237549
 0.11657715
 0.10803223
 0.09765625
 0.08789063
 0.08117676
 0.07507324
 0.06683350
 0.05584717
 0.04516602
 0.03845215
 0.03448486
 0.02929688
 0.01983643
 0.00885010
 0.00030518
-0.00488281
-0.00915527
-0.01586914
-0.02380371
-0.02899170
-0.02929688
-0.02777100
-0.02807617
-0.03173828
-0.03631592
-0.03784180
-0.03662109
-0.03540039
-0.03662109
-0.03936768
-0.04150391
-0.04180908
-0.04119873
-0.04241943
-0.04547119
-0.04882813
-0.05126953
-0.05249023
-0.05401611
-0.05676270
-0.06072998
-0.06347656
-0.06500244
-0.06622314
-0.06835938
-0.07232666
-0.07659912
-0.07965088
-0.08056641
-0.07995605
-0.07904053
-0.07873535
-0.07904053
-0.07904053
-0.07904053
-0.07904053
-0.07934570
-0.07934570
-0.07812500
-0.07598877
-0.07324219
-0.07141113
-0.07080078
-0.07110596
-0.07171631
-0.07202148
-0.07202148
-0.07263184
-0.07354736
-0.07415771
-0.07385254
-0.07263184
-0.07202148
-0.07232666
-0.07354736
-0.07476807
-0.07476807
-0.07354736
-0.07202148
-0.07141113
-0.07110596
-0.07049561
-0.06896973
-0.06744385
-0.06622314
-0.06530762
-0.06500244
-0.06408691
-0.06286621
-0.06164551
-0.06011963
-0.05828857
-0.05615234
-0.05371094
-0.05187988
-0.05126953
-0.05187988
-0.05218506
-0.05157471
-0.04974365
-0.04699707
-0.04455566
-0.04241943
-0.04089355
-0.03997803
-0.03875732
-0.03814697
-0.03723145
-0.03631592
-0.03509521
-0.03356934
-0.03234863
-0.03112793
-0.03082275
-0.03051758
-0.03051758
-0.02990723
-0.02838135
-0.02624512
-0.02349854
-0.02075195
-0.01861572
-0.01678467
-0.01586914
-0.01464844
-0.01312256
-0.01098633
-0.00823975
-0.00549316
-0.00335693
-0.00152588
-0.00030518
 0.00091553
 0.00213623
 0.00335693
 0.00457764
 0.00549316
 0.00579834
 0.00579834
 0.00579834
 0.00610352
 0.00671387
 0.00793457
 0.00854492
 0.00885010
 0.00854492
 0.00823975
 0.00823975
 0.00854492
 0.00976563
 0.01159668
 0.01342773
 0.01464844
 0.01525879
 0.01525879
 0.01556396
 0.01617432
 0.01678467
 0.01770020
 0.01770020
 0.01739502
 0.01617432
 0.01403809
 0.01037598
 0.00488281
-0.00244141
-0.01098633
-0.02014160
-0.02990723
-0.04028320
-0.05187988
-0.06469727
-0.07843018
-0.09277344
-0.10650635
-0.11871338
-0.12786865
-0.13305664
-0.13366699
-0.12939453
-0.11993408
-0.10437012
-0.08148193
-0.05096436
-0.01251221
 0.03265381
 0.08331299
 0.13854980
 0.19744873
 0.26000977
 0.32470703
 0.38940430
 0.45227051
 0.50964355
 0.55999756
 0.60119629
 0.63140869
 0.65002441
 0.65582275
 0.64697266
 0.62194824
 0.57922363
 0.51971436
 0.44433594
 0.35583496
 0.25634766
 0.14739990
 0.03021240
-0.09399414
-0.22216797
-0.35003662
-0.47302246
-0.58532715
-0.68359375
-0.76568604
-0.82977295
-0.87432861
-0.89752197
-0.89721680
-0.87280273
-0.82489014
-0.75592041
-0.66741943
-0.56121826
-0.43914795
-0.30395508
-0.15960693
-0.01129150
 0.13671875
 0.28137207
 0.41839600
 0.54443359
 0.65521240
 0.74645996
 0.81542969
 0.85998535
 0.87890625
 0.87249756
 0.84075928
 0.78460693
 0.70648193
 0.60943604
 0.49774170
 0.37536621
 0.24566650
 0.11199951
-0.02258301
-0.15441895
-0.27770996
-0.38818359
-0.48095703
-0.55389404
-0.60485840
-0.63415527
-0.64117432
-0.62652588
-0.59051514
-0.53527832
-0.46386719
-0.37933350
-0.28533936
-0.18615723
-0.08544922
 0.01281738
 0.10437012
 0.18585205
 0.25543213
 0.31097412
 0.35156250
 0.37475586
 0.37963867
 0.36621094
 0.33630371
 0.29266357
 0.23742676
 0.17333984
 0.10406494
 0.03295898
-0.03662109
-0.10101318
-0.15716553
-0.20172119
-0.23162842
-0.24444580
-0.23986816
-0.21667480
-0.17578125
-0.11718750
-0.04211426
 0.04669189
 0.14678955
 0.25451660
 0.36590576
 0.47668457
 0.58197021
 0.67749023
 0.75866699
 0.82275391
 0.86608887
 0.88745117
 0.88439941
 0.85601807
 0.80108643
 0.72052002
 0.61676025
 0.49407959
 0.35644531
 0.20538330
 0.04119873
-0.13488770
-0.31921387
-0.50476074
-0.68572998
-0.85693359
-1.01623535
-1.16210938
-1.29119873
-1.39984131
-1.48559570
-1.54663086
-1.58294678
-1.59362793
-1.57836914
-1.53686523
-1.47064209
-1.38153076
-1.27227783
-1.14624023
-1.00646973
-0.85662842
-0.70037842
-0.54016113
-0.37841797
-0.21820068
-0.06164551
 0.08850098
 0.23101807
 0.36560059
 0.49224854
 0.61248779
 0.72570801
 0.83190918
 0.93048096
 1.02203369
 1.10687256
 1.18621826
 1.25976563
 1.32751465
 1.38885498
 1.44287109
 1.48803711
 1.52221680
 1.54388428
 1.55151367
 1.54449463
 1.52221680
 1.48315430
 1.42547607
 1.34887695
 1.25366211
 1.14227295
 1.01501465
 0.87371826
 0.71990967
 0.55786133
 0.39215088
 0.22552490
 0.05920410
-0.10650635
-0.27008057
-0.42785645
-0.57647705
-0.71411133
-0.84045410
-0.95581055
-1.05987549
-1.15142822
-1.23046875
-1.29791260
-1.35406494
-1.39953613
-1.43280029
-1.45233154
-1.45751953
-1.44775391
-1.42303467
-1.38336182
-1.32843018
-1.25823975
-1.17279053
-1.07177734
-0.95611572
-0.82702637
-0.68634033
-0.53649902
-0.38024902
-0.22064209
-0.06011963
 0.09918213
 0.25573730
 0.40679932
 0.54901123
 0.67840576
 0.79193115
 0.88745117
 0.96374512
 1.01928711
 1.05316162
 1.06323242
 1.04949951
 1.01318359
 0.95489502
 0.87554932
 0.77636719
 0.65948486
 0.52917480
 0.39123535
 0.24993896
 0.10864258
-0.02929688
-0.15991211
-0.27648926
-0.37170410
-0.43914795
-0.47332764
-0.47119141
-0.43029785
-0.35125732
-0.23529053
-0.08575439
 0.09460449
 0.30212402
 0.53070068
 0.77178955
 1.01531982
 1.25152588
 1.47155762
 1.66687012
 1.82922363
 1.95007324
 2.02270508
 2.04193115
 2.00256348
 1.89971924
 1.73095703
 1.49810791
 1.20666504
 0.86273193
 0.47180176
 0.03967285
-0.42572021
-0.91186523
-1.40289307
-1.88293457
-2.33673096
-2.75115967
-3.11248779
-3.40972900
-3.63372803
-3.77655029
-3.83178711
-3.79608154
-3.66821289
-3.45001221
-3.14575195
-2.76092529
-2.30346680
-1.78497314
-1.22009277
-0.62438965
-0.01342773
 0.59753418
 1.19079590
 1.74560547
 2.24182129
 2.66265869
 2.99438477
 3.22631836
 3.34991455
 3.35784912
 3.24890137
 3.02520752
 2.69348145
 2.26470947
 1.75415039
 1.17950439
 0.55938721
-0.08850098
-0.74401855
-1.38488770
-1.98547363
-2.52258301
-2.97821045
-3.34045410
-3.59985352
-3.74725342
-3.77532959
-3.68133545
-3.46679688
-3.13751221
-2.70141602
-2.17041016
-1.56158447
-0.89447021
-0.18829346
 0.53924561
 1.26770020
 1.97326660
 2.62939453
 3.21166992
 3.70330811
 4.09240723
 4.36859131
 4.52087402
 4.54254150
 4.43328857
 4.19952393
 3.84979248
 3.39355469
 2.84332275
 2.21618652
 1.53472900
 0.82092285
 0.09338379
-0.63049316
-1.33026123
-1.98272705
-2.56469727
-3.05908203
-3.45489502
-3.74511719
-3.92272949
-3.98254395
-3.92425537
-3.75213623
-3.47412109
-3.09967041
-2.64099121
-2.11456299
-1.53991699
-0.93811035
-0.32836914
 0.26977539
 0.83679199
 1.35223389
 1.79931641
 2.16522217
 2.44110107
 2.62207031
 2.70538330
 2.69195557
 2.58636475
 2.39685059
 2.13256836
 1.80694580
 1.43585205
 1.03668213
 0.62469482
 0.21057129
-0.19561768
-0.58166504
-0.93078613
-1.22711182
-1.45935059
-1.62353516
-1.71813965
-1.74194336
-1.69281006
-1.57196045
-1.38458252
-1.14074707
-0.85296631
-0.53344727
-0.19348145
 0.15594482
 0.50201416
 0.83160400
 1.13037109
 1.38702393
 1.59332275
 1.74530029
 1.84051514
 1.87805176
 1.85852051
 1.78619385
 1.66687012
 1.50726318
 1.31347656
 1.09222412
 0.85235596
 0.60455322
 0.35705566
 0.11444092
-0.12084961
-0.34362793
-0.54534912
-0.71563721
-0.84747314
-0.93933105
-0.99121094
-1.00372314
-0.97747803
-0.91278076
-0.81329346
-0.68389893
-0.53070068
-0.36041260
-0.18035889
 0.00152588
 0.17791748
 0.34271240
 0.49133301
 0.61920166
 0.72204590
 0.79589844
 0.84045410
 0.85662842
 0.84686279
 0.81268311
 0.75439453
 0.67291260
 0.57098389
 0.45349121
 0.32501221
 0.18859863
 0.04547119
-0.10162354
-0.24963379
-0.39245605
-0.52490234
-0.64208984
-0.74066162
-0.81817627
-0.87219238
-0.90240479
-0.90881348
-0.89385986
-0.85937500
-0.80902100
-0.74493408
-0.67016602
-0.58807373
-0.50170898
-0.41351318
-0.32470703
-0.23590088
-0.14648438
-0.05584717
 0.03540039
 0.12634277
 0.21606445
 0.30242920
 0.38360596
 0.45654297
 0.51879883
 0.56762695
 0.59997559
 0.61340332
 0.60516357
 0.57434082
 0.52062988
 0.44738770
 0.35736084
 0.25451660
 0.13977051
 0.01464844
-0.11901855
-0.25665283
-0.39428711
-0.52764893
-0.65429688
-0.77301025
-0.88195801
-0.97839355
-1.05957031
-1.12182617
-1.16149902
-1.17675781
-1.16577148
-1.12731934
-1.06079102
-0.96527100
-0.84075928
-0.68969727
-0.51666260
-0.32714844
-0.12695313
 0.07904053
 0.28442383
 0.48248291
 0.66558838
 0.82733154
 0.96252441
 1.06750488
 1.13922119
 1.17584229
 1.17767334
 1.14562988
 1.08001709
 0.98052979
 0.84869385
 0.68847656
 0.50567627
 0.30426025
 0.08514404
-0.14892578
-0.39215088
-0.63354492
-0.86242676
-1.07086182
-1.25457764
-1.40777588
-1.52404785
-1.59667969
-1.62139893
-1.59759521
-1.52526855
-1.40441895
-1.23657227
-1.02630615
-0.78155518
-0.51147461
-0.22216797
 0.08056641
 0.39123535
 0.70159912
 1.00189209
 1.28387451
 1.53991699
 1.76483154
 1.95312500
 2.09869385
 2.19665527
 2.24273682
 2.23541260
 2.17468262
 2.05963135
 1.89025879
 1.66839600
 1.39953613
 1.09283447
 0.75805664
 0.40374756
 0.03479004
-0.34057617
-0.71075439
-1.06079102
-1.37725830
-1.65161133
-1.87957764
-2.05841064
-2.18475342
-2.25494385
-2.26745605
-2.22290039
-2.12493896
-1.97753906
-1.78375244
-1.54907227
-1.27899170
-0.98236084
-0.66772461
-0.34301758
-0.01525879
 0.30853271
 0.61828613
 0.90423584
 1.15600586
 1.36596680
 1.52832031
 1.63848877
 1.69342041
 1.69189453
 1.63635254
 1.53259277
 1.38610840
 1.20300293
 0.99151611
 0.76141357
 0.52429199
 0.28900146
 0.06072998
-0.15686035
-0.35736084
-0.53192139
-0.67138672
-0.77148438
-0.83251953
-0.85601807
-0.84136963
-0.78704834
-0.69305420
-0.56274414
-0.40100098
-0.21209717
 0.00152588
 0.23681641
 0.48919678
 0.74890137
 1.00555420
 1.24847412
 1.47033691
 1.66442871
 1.82464600
 1.94427490
 2.01660156
 2.03765869
 2.00531006
 1.91894531
 1.77947998
 1.58752441
 1.34765625
 1.06689453
 0.75469971
 0.41778564
 0.06225586
-0.30578613
-0.67596436
-1.03607178
-1.37298584
-1.67663574
-1.94030762
-2.15728760
-2.31964111
-2.41943359
-2.45269775
-2.41912842
-2.32208252
-2.16430664
-1.94824219
-1.67999268
-1.36871338
-1.02722168
-0.66711426
-0.29724121
 0.07476807
 0.43914795
 0.78369141
 1.09619141
 1.36718750
 1.58996582
 1.75994873
 1.87316895
 1.92565918
 1.91619873
 1.84570313
 1.71508789
 1.52648926
 1.28417969
 0.99487305
 0.66711426
 0.30792236
-0.07598877
-0.47546387
-0.87707520
-1.26403809
-1.62017822
-1.93511963
-2.20031738
-2.40875244
-2.55035400
-2.61871338
-2.61108398
-2.52868652
-2.37396240
-2.14874268
-1.85760498
-1.51000977
-1.11999512
-0.70098877
-0.26397705
 0.18188477
 0.62530518
 1.05010986
 1.44104004
 1.78558350
 2.07489014
 2.30133057
 2.45635986
 2.53356934
 2.53143311
 2.45147705
 2.29736328
 2.07275391
 1.78375244
 1.44165039
 1.06170654
 0.65856934
 0.24353027
-0.17456055
-0.58319092
-0.96679688
-1.30950928
-1.59851074
-1.82800293
-1.99279785
-2.08923340
-2.11456299
-2.06878662
-1.95709229
-1.78619385
-1.56250000
-1.29364014
-0.98846436
-0.65887451
-0.31738281
 0.02532959
 0.35949707
 0.67382813
 0.95642090
 1.19476318
 1.38000488
 1.50695801
 1.57440186
 1.58172607
 1.52832031
 1.41418457
 1.24389648
 1.02630615
 0.77392578
 0.49743652
 0.20416260
-0.09918213
-0.40313721
-0.69274902
-0.95367432
-1.17492676
-1.35253906
-1.48559570
-1.57226563
-1.60980225
-1.59759521
-1.53747559
-1.43432617
-1.29364014
-1.11877441
-0.91583252
-0.69213867
-0.45623779
-0.21728516
 0.01831055
 0.24444580
 0.45379639
 0.63873291
 0.79254150
 0.91033936
 0.98937988
 1.02905273
 1.02996826
 0.99334717
 0.92254639
 0.82153320
 0.69824219
 0.56121826
 0.41961670
 0.28015137
 0.14831543
 0.02899170
-0.07171631
-0.14831543
-0.19683838
-0.21575928
-0.20629883
-0.16937256
-0.10681152
-0.02075195
 0.08605957
 0.21118164
 0.35064697
 0.50079346
 0.65673828
 0.81207275
 0.96160889
 1.10046387
 1.22558594
 1.33270264
 1.41693115
 1.47369385
 1.49841309
 1.48895264
 1.44592285
 1.36993408
 1.26342773
 1.12762451
 0.96618652
 0.78399658
 0.58990479
 0.39184570
 0.19561768
 0.00396729
-0.18096924
-0.35491943
-0.51147461
-0.64514160
-0.75378418
-0.83679199
-0.89477539
-0.92712402
-0.93414307
-0.91705322
-0.87829590
-0.82031250
-0.74462891
-0.65277100
-0.54718018
-0.43304443
-0.31494141
-0.19805908
-0.08605957
 0.01556396
 0.10192871
 0.16784668
 0.21087646
 0.22857666
 0.22033691
 0.18646240
 0.12847900
 0.04882813
-0.04882813
-0.16204834
-0.28717041
-0.41992188
-0.55328369
-0.68023682
-0.79528809
-0.89508057
-0.97778320
-1.04095459
-1.08154297
-1.09649658
-1.08428955
-1.04339600
-0.97381592
-0.87524414
-0.74890137
-0.59783936
-0.42480469
-0.23345947
-0.02838135
 0.18524170
 0.40130615
 0.61157227
 0.80841064
 0.98510742
 1.13616943
 1.25793457
 1.34765625
 1.40289307
 1.42242432
 1.40533447
 1.35375977
 1.27014160
 1.15844727
 1.02233887
 0.86639404
 0.69549561
 0.51666260
 0.33477783
 0.15380859
-0.02502441
-0.19989014
-0.36712646
-0.52154541
-0.65765381
-0.77270508
-0.86547852
-0.93566895
-0.98327637
-1.00799561
-1.01104736
-0.99456787
-0.96008301
-0.90942383
-0.84442139
-0.76751709
-0.68328857
-0.59539795
-0.50720215
-0.42083740
-0.33874512
-0.26306152
-0.19531250
-0.13702393
-0.08789063
-0.04791260
-0.01708984
 0.00518799
 0.02044678
 0.03021240
 0.03601074
 0.03723145
 0.03326416
 0.02471924
 0.01220703
-0.00244141
-0.01861572
-0.03570557
-0.05371094
-0.07232666
-0.09063721
-0.10803223
-0.12451172
-0.13946533
-0.15258789
-0.16357422
-0.17364502
-0.18432617
-0.19653320
-0.20996094
-0.22399902
-0.23895264
-0.25543213
-0.27526855
-0.29785156
-0.31890869
-0.33386230
-0.33813477
-0.32989502
-0.31066895
-0.28167725
-0.24291992
-0.19317627
-0.13122559
-0.05676270
 0.02807617
 0.12054443
 0.21759033
 0.31768799
 0.41900635
 0.51910400
 0.61584473
 0.70587158
 0.78674316
 0.85571289
 0.91033936
 0.94848633
 0.96801758
 0.96862793
 0.94909668
 0.90881348
 0.84686279
 0.76232910
 0.65673828
 0.53436279
 0.40039063
 0.25970459
 0.11505127
-0.03143311
-0.17822266
-0.31982422
-0.45013428
-0.56365967
-0.65612793
-0.72662354
-0.77453613
-0.79895020
-0.79986572
-0.77697754
-0.73181152
-0.66589355
-0.58105469
-0.48065186
-0.36743164
-0.24475098
-0.11627197
 0.01525879
 0.14709473
 0.27526855
 0.39642334
 0.50628662
 0.60089111
 0.67657471
 0.73181152
 0.76568604
 0.77850342
 0.77056885
 0.74157715
 0.69183350
 0.62225342
 0.53649902
 0.43823242
 0.33142090
 0.21942139
 0.10406494
-0.01190186
-0.12634277
-0.23620605
-0.33721924
-0.42358398
-0.49133301
-0.53894043
-0.56640625
-0.57586670
-0.56762695
-0.54168701
-0.49713135
-0.43579102
-0.36010742
-0.27435303
-0.18188477
-0.08605957
 0.00946045
 0.10223389
 0.18920898
 0.26885986
 0.33905029
 0.39733887
 0.44158936
 0.47027588
 0.48309326
 0.47973633
 0.45989990
 0.42480469
 0.37658691
 0.31799316
 0.25085449
 0.17578125
 0.09490967
 0.01098633
-0.07324219
-0.15625000
-0.23681641
-0.31219482
-0.37780762
-0.42907715
-0.46325684
-0.48034668
-0.48156738
-0.46691895
-0.43548584
-0.38696289
-0.32318115
-0.24749756
-0.16448975
-0.07751465
 0.01129150
 0.09826660
 0.18066406
 0.25512695
 0.31829834
 0.36834717
 0.40161133
 0.41564941
 0.40954590
 0.38543701
 0.34667969
 0.29510498
 0.23254395
 0.15899658
 0.07690430
-0.00823975
-0.09063721
-0.16601563
-0.23193359
-0.28717041
-0.32806396
-0.35003662
-0.34973145
-0.32684326
-0.28411865
-0.22491455
-0.15167236
-0.06591797
 0.02929688
 0.13031006
 0.23223877
 0.33172607
 0.42480469
 0.50750732
 0.57495117
 0.62255859
 0.64849854
 0.65155029
 0.63171387
 0.58807373
 0.52093506
 0.43273926
 0.32623291
 0.20446777
 0.06958008
-0.07659912
-0.22918701
-0.38269043
-0.53100586
-0.66802979
-0.78887939
-0.88958740
-0.96679688
-1.01715088
-1.03942871
-1.03424072
-1.00189209
-0.94421387
-0.86212158
-0.75805664
-0.63385010
-0.49438477
-0.34484863
-0.19073486
-0.03814697
 0.10864258
 0.24566650
 0.36926270
 0.47576904
 0.56152344
 0.62347412
 0.65917969
 0.66680908
 0.64697266
 0.60150146
 0.53375244
 0.44769287
 0.34637451
 0.23376465
 0.11291504
-0.01129150
-0.13519287
-0.25482178
-0.36468506
-0.46051025
-0.53802490
-0.59478760
-0.62957764
-0.64300537
-0.63476563
-0.60485840
-0.55389404
-0.48278809
-0.39489746
-0.29266357
-0.17974854
-0.05981445
 0.06378174
 0.18768311
 0.30975342
 0.42663574
 0.53558350
 0.63293457
 0.71655273
 0.78338623
 0.83221436
 0.86090088
 0.86822510
 0.85357666
 0.81878662
 0.76477051
 0.69274902
 0.60333252
 0.49926758
 0.38330078
 0.26000977
 0.13153076
-0.00061035
-0.13488770
-0.26672363
-0.39123535
-0.50384521
-0.60150146
-0.68420410
-0.75134277
-0.80200195
-0.83465576
-0.84869385
-0.84503174
-0.82458496
-0.78796387
-0.73516846
-0.66741943
-0.58624268
-0.49377441
-0.39184570
-0.28289795
-0.16876221
-0.05249023
 0.06439209
 0.17944336
 0.29083252
 0.39581299
 0.49133301
 0.57525635
 0.64605713
 0.70281982
 0.74432373
 0.76965332
 0.77850342
 0.77209473
 0.75164795
 0.71655273
 0.66711426
 0.60394287
 0.52917480
 0.44525146
 0.35430908
 0.25695801
 0.15502930
 0.05096436
-0.05279541
-0.15411377
-0.25238037
-0.34545898
-0.42968750
-0.50079346
-0.55572510
-0.59448242
-0.61767578
-0.62561035
-0.61889648
-0.59783936
-0.56365967
-0.51849365
-0.46295166
-0.39855957
-0.32684326
-0.25054932
-0.17272949
-0.09429932
-0.01586914
 0.06164551
 0.13610840
 0.20568848
 0.26824951
 0.32379150
 0.37109375
 0.41015625
 0.43945313
 0.45806885
 0.46569824
 0.46234131
 0.44799805
 0.42449951
 0.39337158
 0.35736084
 0.31799316
 0.27679443
 0.23498535
 0.19348145
 0.15441895
 0.11993408
 0.09124756
 0.06835938
 0.05249023
 0.04272461
 0.03967285
 0.04302979
 0.05279541
 0.06835938
 0.08880615
 0.11322021
 0.13977051
 0.16632080
 0.19134521
 0.21331787
 0.23223877
 0.24566650
 0.25177002
 0.24902344
 0.23681641
 0.21453857
 0.18188477
 0.13854980
 0.08514404
 0.02380371
-0.04272461
-0.11260986
-0.18493652
-0.25909424
-0.33294678
-0.40252686
-0.46478271
-0.51818848
-0.56274414
-0.59875488
-0.62561035
-0.64147949
-0.64575195
-0.63842773
-0.62133789
-0.59539795
-0.56213379
-0.52185059
-0.47485352
-0.42144775
-0.36254883
-0.30090332
-0.23956299
-0.18035889
-0.12359619
-0.06988525
-0.01983643
 0.02502441
 0.06317139
 0.09399414
 0.11810303
 0.13580322
 0.14770508
 0.15441895
 0.15625000
 0.15380859
 0.14801025
 0.13885498
 0.12756348
 0.11535645
 0.10467529
 0.09552002
 0.08758545
 0.07965088
 0.07202148
 0.06500244
 0.05920410
 0.05401611
 0.04882813
 0.04302979
 0.03692627
 0.03143311
 0.02746582
 0.02441406
 0.02258301
 0.02227783
 0.02380371
 0.02807617
 0.03509521
 0.04516602
 0.05950928
 0.07965088
 0.10650635
 0.13916016
 0.17700195
 0.21911621
 0.26611328
 0.31768799
 0.37353516
 0.43212891
 0.49041748
 0.54656982
 0.59722900
 0.63873291
 0.66864014
 0.68328857
 0.68054199
 0.65734863
 0.61126709
 0.54168701
 0.45013428
 0.33905029
 0.21118164
 0.06774902
-0.09002686
-0.25817871
-0.43060303
-0.59967041
-0.75958252
-0.90454102
-1.03179932
-1.13739014
-1.21856689
-1.27349854
-1.30126953
-1.30126953
-1.27410889
-1.22100830
-1.14379883
-1.04431152
-0.92529297
-0.78948975
-0.63934326
-0.47943115
-0.31402588
-0.14770508
 0.01617432
 0.17486572
 0.32623291
 0.46752930
 0.59600830
 0.70861816
 0.80291748
 0.87646484
 0.92895508
 0.95977783
 0.96984863
 0.95947266
 0.92987061
 0.88317871
 0.82122803
 0.74615479
 0.65979004
 0.56579590
 0.46844482
 0.37200928
 0.27923584
 0.19134521
 0.10925293
 0.03448486
-0.02990723
-0.08117676
-0.11779785
-0.14007568
-0.14831543
-0.14282227
-0.12573242
-0.09826660
-0.06286621
-0.02136230
 0.02471924
 0.07293701
 0.11993408
 0.16204834
 0.19622803
 0.22155762
 0.23681641
 0.24108887
 0.23345947
 0.21423340
 0.18524170
 0.14770508
 0.10192871
 0.04974365
-0.00762939
-0.06652832
-0.12603760
-0.18493652
-0.24444580
-0.30303955
-0.35827637
-0.40710449
-0.44769287
-0.48126221
-0.50842285
-0.52886963
-0.54138184
-0.54382324
-0.53649902
-0.52032471
-0.49560547
-0.46203613
-0.41931152
-0.36773682
-0.31005859
-0.24932861
-0.18737793
-0.12512207
-0.06317139
-0.00244141
 0.05523682
 0.10864258
 0.15716553
 0.19958496
 0.23559570
 0.26367188
 0.28350830
 0.29479980
 0.29907227
 0.29632568
 0.28717041
 0.27130127
 0.24902344
 0.22033691
 0.18707275
 0.15014648
 0.11138916
 0.07232666
 0.03417969
-0.00122070
-0.03265381
-0.05889893
-0.07873535
-0.09216309
-0.09979248
-0.10223389
-0.09948730
-0.09155273
-0.07904053
-0.06225586
-0.04119873
-0.01678467
 0.01068115
 0.04028320
 0.07141113
 0.10284424
 0.13458252
 0.16601563
 0.19653320
 0.22460938
 0.24902344
 0.26794434
 0.27954102
 0.28289795
 0.27709961
 0.26214600
 0.23620605
 0.19836426
 0.14801025
 0.08728027
 0.01922607
-0.05340576
-0.12817383
-0.20446777
-0.28045654
-0.35247803
-0.41656494
-0.46844482
-0.50659180
-0.53009033
-0.53924561
-0.53344727
-0.51239014
-0.47637939
-0.42694092
-0.36590576
-0.29479980
-0.21728516
-0.13641357
-0.05523682
 0.02319336
 0.09674072
 0.16265869
 0.21820068
 0.26031494
 0.28778076
 0.29998779
 0.29754639
 0.28167725
 0.25299072
 0.21362305
 0.16601563
 0.11352539
 0.05859375
 0.00457764
-0.04547119
-0.08850098
-0.12084961
-0.14068604
-0.14739990
-0.13977051
-0.11779785
-0.08056641
-0.02899170
 0.03601074
 0.11260986
 0.19836426
 0.29113770
 0.38818359
 0.48583984
 0.58105469
 0.66986084
 0.74798584
 0.81176758
 0.85693359
 0.88073730
 0.88012695
 0.85266113
 0.79681396
 0.71258545
 0.60272217
 0.47027588
 0.31890869
 0.15014648
-0.03479004
-0.23254395
-0.43640137
-0.63690186
-0.82550049
-0.99609375
-1.14440918
-1.26647949
-1.35711670
-1.41082764
-1.42486572
-1.39923096
-1.33483887
-1.23199463
-1.09069824
-0.91430664
-0.70831299
-0.48095703
-0.23925781
 0.00976563
 0.26062012
 0.50476074
 0.73211670
 0.93414307
 1.10412598
 1.23779297
 1.33117676
 1.38092041
 1.38549805
 1.34643555
 1.26647949
 1.14929199
 0.99731445
 0.81634521
 0.61462402
 0.40130615
 0.18310547
-0.03570557
-0.25054932
-0.45440674
-0.63781738
-0.79254150
-0.91461182
-1.00341797
-1.05773926
-1.07574463
-1.05743408
-1.00341797
-0.91796875
-0.80535889
-0.66925049
-0.51544189
-0.35003662
-0.18066406
-0.01342773
 0.14617920
 0.29357910
 0.42297363
 0.52947998
 0.60821533
 0.65673828
 0.67260742
 0.65490723
 0.60394287
 0.52276611
 0.41687012
 0.29113770
 0.14831543
-0.00976563
-0.17944336
-0.35400391
-0.52368164
-0.67962646
-0.81512451
-0.92529297
-1.00616455
-1.05377197
-1.06506348
-1.03790283
-0.97167969
-0.86669922
-0.72479248
-0.55023193
-0.34912109
-0.12817383
 0.10742188
 0.35125732
 0.59600830
 0.83190918
 1.05041504
 1.24328613
 1.40472412
 1.52893066
 1.61041260
 1.64611816
 1.63513184
 1.57928467
 1.47857666
 1.33361816
 1.14715576
 0.92651367
 0.68115234
 0.41931152
 0.14648438
-0.13366699
-0.41381836
-0.68206787
-0.92529297
-1.13403320
-1.30401611
-1.43249512
-1.51672363
-1.55395508
-1.54357910
-1.48712158
-1.38824463
-1.25091553
-1.07879639
-0.87921143
-0.66070557
-0.43365479
-0.20660400
 0.01403809
 0.22338867
 0.41595459
 0.58410645
 0.72143555
 0.82305908
 0.88745117
 0.91491699
 0.90728760
 0.86578369
 0.79162598
 0.68786621
 0.56030273
 0.41625977
 0.26275635
 0.10437012
-0.05432129
-0.20874023
-0.35247803
-0.47851563
-0.58074951
-0.65551758
-0.70129395
-0.71746826
-0.70373535
-0.66101074
-0.59173584
-0.49957275
-0.38818359
-0.26184082
-0.12512207
 0.01647949
 0.15899658
 0.29785156
 0.42968750
 0.55114746
 0.65856934
 0.74829102
 0.81726074
 0.86395264
 0.88623047
 0.88378906
 0.85601807
 0.80444336
 0.73028564
 0.63537598
 0.52246094
 0.39611816
 0.26031494
 0.11810303
-0.02807617
-0.17639160
-0.32165527
-0.45684814
-0.57464600
-0.67169189
-0.74615479
-0.79803467
-0.82580566
-0.82855225
-0.80627441
-0.76171875
-0.69824219
-0.61828613
-0.52276611
-0.41442871
-0.29632568
-0.17303467
-0.04943848
 0.07110596
 0.18524170
 0.29022217
 0.38452148
 0.46569824
 0.53253174
 0.58349609
 0.61645508
 0.63110352
 0.62805176
 0.60943604
 0.57678223
 0.53161621
 0.47576904
 0.41198730
 0.34362793
 0.27496338
 0.20721436
 0.14190674
 0.07965088
 0.02197266
-0.02899170
-0.07263184
-0.10803223
-0.13397217
-0.14984131
-0.15472412
-0.14892578
-0.13458252
-0.11260986
-0.08422852
-0.04974365
-0.01037598
 0.03173828
 0.07385254
 0.11383057
 0.15014648
 0.18066406
 0.20355225
 0.21606445
 0.21728516
 0.20629883
 0.18218994
 0.14434814
 0.09277344
 0.03082275
-0.03784180
-0.10955811
-0.18341064
-0.25848389
-0.33325195
-0.40252686
-0.46234131
-0.50842285
-0.54016113
-0.55755615
-0.56060791
-0.54779053
-0.51910400
-0.47485352
-0.41687012
-0.34790039
-0.26977539
-0.18463135
-0.09582520
-0.00610352
 0.08178711
 0.16571045
 0.24383545
 0.31341553
 0.37109375
 0.41351318
 0.43945313
 0.44860840
 0.44250488
 0.42266846
 0.39184570
 0.35186768
 0.30487061
 0.25360107
 0.19989014
 0.14556885
 0.09338379
 0.04638672
 0.00610352
-0.02746582
-0.05432129
-0.07476807
-0.08911133
-0.09674072
-0.09918213
-0.09887695
-0.09765625
-0.09735107
-0.09948730
-0.10589600
-0.11718750
-0.13336182
-0.15380859
-0.17852783
-0.21087646
-0.25238037
-0.30273438
-0.35766602
-0.41229248
-0.46325684
-0.50842285
-0.54656982
-0.57464600
-0.58898926
-0.58654785
-0.56518555
-0.52337646
-0.46020508
-0.37597656
-0.27191162
-0.15045166
-0.01525879
 0.13153076
 0.28594971
 0.44189453
 0.59234619
 0.72998047
 0.84777832
 0.94146729
 1.00677490
 1.04095459
 1.04187012
 1.00585938
 0.93139648
 0.81878662
 0.67169189
 0.49682617
 0.29846191
 0.07934570
-0.15838623
-0.40863037
-0.66040039
-0.90087891
-1.12060547
-1.31408691
-1.47796631
-1.60736084
-1.69555664
-1.73767090
-1.73126221
-1.67572021
-1.57073975
-1.41754150
-1.21978760
-0.98480225
-0.72265625
-0.44189453
-0.14892578
 0.14984131
 0.44525146
 0.72662354
 0.98236084
 1.20361328
 1.38397217
 1.51824951
 1.60339355
 1.63696289
 1.61926270
 1.55151367
 1.43524170
 1.27349854
 1.07299805
 0.84289551
 0.59387207
 0.33294678
 0.06500244
-0.20324707
-0.46112061
-0.69458008
-0.88989258
-1.03942871
-1.13983154
-1.19049072
-1.19018555
-1.13677979
-1.03057861
-0.87554932
-0.67962646
-0.45104980
-0.19775391
 0.07354736
 0.35461426
 0.63568115
 0.90423584
 1.14959717
 1.36291504
 1.53808594
 1.66809082
 1.74804688
 1.77490234
 1.74896240
 1.67114258
 1.54235840
 1.36413574
 1.14105225
 0.88195801
 0.59692383
 0.29418945
-0.02014160
-0.33996582
-0.65338135
-0.94543457
-1.20391846
-1.42089844
-1.59301758
-1.71722412
-1.78863525
-1.80358887
-1.76300049
-1.67022705
-1.52862549
-1.34185791
-1.11419678
-0.85479736
-0.57434082
-0.28228760
 0.01495361
 0.31219482
 0.60150146
 0.87127686
 1.11236572
 1.31805420
 1.48406982
 1.60644531
 1.68060303
 1.70288086
 1.67480469
 1.59820557
 1.47644043
 1.31103516
 1.10687256
 0.87249756
 0.61920166
 0.35583496
 0.08666992
-0.18463135
-0.45074463
-0.69915771
-0.91888428
-1.10321045
-1.24877930
-1.35437012
-1.41662598
-1.43402100
-1.40716553
-1.34094238
-1.23901367
-1.10321045
-0.93597412
-0.74371338
-0.53466797
-0.31768799
-0.09826660
 0.11993408
 0.33233643
 0.53070068
 0.70648193
 0.85449219
 0.97167969
 1.05621338
 1.10626221
 1.12060547
 1.09985352
 1.04583740
 0.96099854
 0.84594727
 0.70495605
 0.54412842
 0.37170410
 0.19317627
 0.01037598
-0.17517090
-0.35919189
-0.53375244
-0.69122314
-0.82733154
-0.93963623
-1.02752686
-1.08795166
-1.11907959
-1.11999512
-1.09222412
-1.03637695
-0.95428467
-0.84747314
-0.71990967
-0.57678223
-0.42327881
-0.26489258
-0.10528564
 0.05126953
 0.20080566
 0.33905029
 0.46173096
 0.56488037
 0.64514160
 0.69976807
 0.72967529
 0.73547363
 0.71929932
 0.68145752
 0.62347412
 0.54718018
 0.45715332
 0.35736084
 0.25177002
 0.14190674
 0.03051758
-0.08087158
-0.18920898
-0.29083252
-0.38269043
-0.46142578
-0.52459717
-0.57250977
-0.60546875
-0.62377930
-0.62774658
-0.61706543
-0.59265137
-0.55633545
-0.50994873
-0.45593262
-0.39550781
-0.33142090
-0.26580811
-0.20019531
-0.13610840
-0.07415771
-0.01556396
 0.03875732
 0.08789063
 0.13214111
 0.17120361
 0.20507813
 0.23315430
 0.25482178
 0.27038574
 0.28045654
 0.28625488
 0.28747559
 0.28533936
 0.28045654
 0.27374268
 0.26580811
 0.25726318
 0.24871826
 0.24169922
 0.23712158
 0.23620605
 0.23773193
 0.24139404
 0.24627686
 0.25238037
 0.25939941
 0.26580811
 0.26977539
 0.27008057
 0.26580811
 0.25726318
 0.24291992
 0.22308350
 0.19683838
 0.16510010
 0.12786865
 0.08483887
 0.03631592
-0.01617432
-0.07080078
-0.12481689
-0.17883301
-0.23345947
-0.28778076
-0.33996582
-0.38665771
-0.42510986
-0.45440674
-0.47454834
-0.48522949
-0.48553467
-0.47546387
-0.45410156
-0.42114258
-0.37689209
-0.32226563
-0.25939941
-0.19104004
-0.11932373
-0.04486084
 0.03112793
 0.10589600
 0.17761230
 0.24475098
 0.30670166
 0.36254883
 0.40924072
 0.44494629
 0.46783447
 0.47821045
 0.47637939
 0.46203613
 0.43426514
 0.39367676
 0.34271240
 0.28289795
 0.21484375
 0.13916016
 0.05798340
-0.02471924
-0.10559082
-0.18249512
-0.25451660
-0.31951904
-0.37322998
-0.41229248
-0.43579102
-0.44372559
-0.43670654
-0.41442871
-0.37719727
-0.32592773
-0.26489258
-0.19653320
-0.12298584
-0.04486084
 0.03570557
 0.11657715
 0.19500732
 0.26977539
 0.33905029
 0.40161133
 0.45593262
 0.50140381
 0.53771973
 0.56579590
 0.58471680
 0.59417725
 0.59356689
 0.58380127
 0.56610107
 0.54199219
 0.51208496
 0.47760010
 0.43914795
 0.39764404
 0.35308838
 0.30609131
 0.25726318
 0.20660400
 0.15411377
 0.09857178
 0.04058838
-0.01953125
-0.08117676
-0.14404297
-0.20965576
-0.27862549
-0.34881592
-0.41717529
-0.48126221
-0.54016113
-0.59387207
-0.64208984
-0.68328857
-0.71502686
-0.73608398
-0.74554443
-0.74310303
-0.72753906
-0.69824219
-0.65521240
-0.59875488
-0.53009033
-0.44952393
-0.35766602
-0.25604248
-0.14801025
-0.03570557
 0.07812500
 0.19073486
 0.29998779
 0.40222168
 0.49468994
 0.57464600
 0.63934326
 0.68603516
 0.71258545
 0.71746826
 0.70037842
 0.66223145
 0.60455322
 0.53009033
 0.44128418
 0.34118652
 0.23284912
 0.11932373
 0.00335693
-0.11138916
-0.22125244
-0.32226563
-0.40954590
-0.47943115
-0.52978516
-0.55877686
-0.56671143
-0.55419922
-0.52124023
-0.46875000
-0.39855957
-0.31341553
-0.21636963
-0.11138916
-0.00183105
 0.10894775
 0.21667480
 0.31738281
 0.40679932
 0.48126221
 0.53802490
 0.57403564
 0.58807373
 0.57830811
 0.54443359
 0.48706055
 0.40924072
 0.31372070
 0.20507813
 0.08514404
-0.04302979
-0.17730713
-0.31219482
-0.44097900
-0.55633545
-0.65368652
-0.73028564
-0.78552246
-0.81848145
-0.82824707
-0.81481934
-0.77819824
-0.72052002
-0.64392090
-0.55114746
-0.44616699
-0.33294678
-0.21667480
-0.10131836
 0.00946045
 0.11230469
 0.20416260
 0.28167725
 0.34301758
 0.38696289
 0.41320801
 0.42053223
 0.41015625
 0.38360596
 0.34423828
 0.29541016
 0.23986816
 0.18035889
 0.11932373
 0.05981445
 0.00518799
-0.04180908
-0.07965088
-0.10742188
-0.12390137
-0.12878418
-0.12207031
-0.10528564
-0.07965088
-0.04730225
-0.00976563
 0.03112793
 0.07354736
 0.11444092
 0.15197754
 0.18402100
 0.20904541
 0.22583008
 0.23406982
 0.23376465
 0.22460938
 0.20599365
 0.17822266
 0.14129639
 0.09643555
 0.04608154
-0.00671387
-0.05950928
-0.10986328
-0.15594482
-0.19592285
-0.22827148
-0.25115967
-0.26367188
-0.26458740
-0.25451660
-0.23406982
-0.20477295
-0.16815186
-0.12573242
-0.08056641
-0.03509521
 0.00793457
 0.04638672
 0.07843018
 0.10192871
 0.11566162
 0.11993408
 0.11444092
 0.10009766
 0.07781982
 0.04821777
 0.01251221
-0.02716064
-0.06805420
-0.10742188
-0.14282227
-0.17181396
-0.19287109
-0.20385742
-0.20294189
-0.18890381
-0.16021729
-0.11688232
-0.05889893
 0.01190186
 0.09338379
 0.18371582
 0.28137207
 0.38421631
 0.48889160
 0.59082031
 0.68450928
 0.76568604
 0.83160400
 0.87951660
 0.90759277
 0.91522217
 0.90118408
 0.86486816
 0.80566406
 0.72387695
 0.62103271
 0.50140381
 0.36987305
 0.23040771
 0.08422852
-0.06713867
-0.22155762
-0.37353516
-0.51635742
-0.64483643
-0.75561523
-0.84716797
-0.91857910
-0.96832275
-0.99517822
-0.99792480
-0.97747803
-0.93444824
-0.87097168
-0.78979492
-0.69366455
-0.58624268
-0.47027588
-0.34820557
-0.22399902
-0.10131836
 0.01647949
 0.12603760
 0.22613525
 0.31585693
 0.39428711
 0.46051025
 0.51239014
 0.54931641
 0.57067871
 0.57769775
 0.57189941
 0.55389404
 0.52490234
 0.48522949
 0.43640137
 0.38055420
 0.31982422
 0.25634766
 0.19104004
 0.12542725
 0.06164551
 0.00244141
-0.05065918
-0.09735107
-0.13671875
-0.16784668
-0.18920898
-0.20019531
-0.20111084
-0.19317627
-0.17791748
-0.15563965
-0.12634277
-0.09124756
-0.05187988
-0.00915527
 0.03540039
 0.08117676
 0.12695313
 0.17150879
 0.21423340
 0.25421143
 0.28961182
 0.31921387
 0.34179688
 0.35675049
 0.36407471
 0.36315918
 0.35339355
 0.33538818
 0.30883789
 0.27343750
 0.22888184
 0.17395020
 0.11047363
 0.03967285
-0.03662109
-0.11901855
-0.20782471
-0.30181885
-0.39733887
-0.49041748
-0.57800293
-0.65856934
-0.73150635
-0.79589844
-0.84899902
-0.88775635
-0.91033936
-0.91461182
-0.90057373
-0.86730957
-0.81665039
-0.74951172
-0.66711426
-0.57006836
-0.45928955
-0.33782959
-0.20904541
-0.07812500
 0.05187988
 0.17822266
 0.29907227
 0.41107178
 0.51055908
 0.59387207
 0.65826416
 0.70312500
 0.72784424
 0.73272705
 0.71746826
 0.68237305
 0.62774658
 0.55480957
 0.46630859
 0.36560059
 0.25634766
 0.14251709
 0.02624512
-0.09033203
-0.20507813
-0.31402588
-0.41198730
-0.49316406
-0.55419922
-0.59356689
-0.61065674
-0.60607910
-0.57983398
-0.53161621
-0.46173096
-0.37322998
-0.26947021
-0.15472412
-0.03265381
 0.09307861
 0.21972656
 0.34484863
 0.46447754
 0.57495117
 0.67260742
 0.75378418
 0.81420898
 0.85235596
 0.86639404
 0.85693359
 0.82397461
 0.76873779
 0.69183350
 0.59478760
 0.48126221
 0.35522461
 0.22155762
 0.08270264
-0.05981445
-0.20324707
-0.34271240
-0.47149658
-0.58410645
-0.67749023
-0.75042725
-0.80322266
-0.83557129
-0.84747314
-0.83862305
-0.80993652
-0.76293945
-0.69915771
-0.62011719
-0.52917480
-0.42938232
-0.32592773
-0.22186279
-0.12023926
-0.02288818
 0.06683350
 0.14617920
 0.21209717
 0.26336670
 0.29968262
 0.32073975
 0.32684326
 0.31890869
 0.29785156
 0.26458740
 0.22155762
 0.16998291
 0.11291504
 0.05371094
-0.00366211
-0.05584717
-0.10162354
-0.13946533
-0.16754150
-0.18493652
-0.18951416
-0.17974854
-0.15441895
-0.11413574
-0.06042480
 0.00427246
 0.07781982
 0.15838623
 0.24414063
 0.33325195
 0.42266846
 0.50811768
 0.58654785
 0.65490723
 0.71075439
 0.75042725
 0.77148438
 0.77178955
 0.75073242
 0.70800781
 0.64422607
 0.56121826
 0.46173096
 0.34942627
 0.22766113
 0.09735107
-0.03997803
-0.18218994
-0.32379150
-0.45715332
-0.57647705
-0.67901611
-0.76263428
-0.82611084
-0.86669922
-0.88104248
-0.86853027
-0.82916260
-0.76568604
-0.67962646
-0.57342529
-0.45043945
-0.31433105
-0.16967773
-0.02044678
 0.12847900
 0.27221680
 0.40527344
 0.52185059
 0.61767578
 0.69030762
 0.73852539
 0.76110840
 0.75744629
 0.72631836
 0.66833496
 0.58563232
 0.48187256
 0.36315918
 0.23345947
 0.09521484
-0.04974365
-0.19836426
-0.34423828
-0.48004150
-0.59875488
-0.69793701
-0.77575684
-0.83099365
-0.86120605
-0.86334229
-0.83679199
-0.78186035
-0.70037842
-0.59570313
-0.47027588
-0.32958984
-0.17822266
-0.02044678
 0.14007568
 0.30090332
 0.45623779
 0.60028076
 0.72662354
 0.83129883
 0.91217041
 0.96740723
 0.99517822
 0.99365234
 0.96313477
 0.90332031
 0.81604004
 0.70312500
 0.56945801
 0.42053223
 0.26153564
 0.09429932
-0.07995605
-0.25817871
-0.43334961
-0.59631348
-0.73913574
-0.85754395
-0.95062256
-1.01684570
-1.05499268
-1.06353760
-1.04187012
-0.99151611
-0.91461182
-0.81298828
-0.69000244
-0.54992676
-0.39794922
-0.23925781
-0.07781982
 0.08209229
 0.23712158
 0.38238525
 0.51361084
 0.62774658
 0.72174072
 0.79467773
 0.84472656
 0.87127686
 0.87341309
 0.85174561
 0.80627441
 0.73913574
 0.65277100
 0.55053711
 0.43640137
 0.31524658
 0.18981934
 0.06225586
-0.06500244
-0.18920898
-0.30578613
-0.40985107
-0.49865723
-0.57006836
-0.62347412
-0.65826416
-0.67291260
-0.66711426
-0.64208984
-0.60028076
-0.54412842
-0.47485352
-0.39428711
-0.30456543
-0.20812988
-0.10803223
-0.00793457
 0.08911133
 0.18005371
 0.26306152
 0.33660889
 0.39825439
 0.44616699
 0.47912598
 0.49652100
 0.49835205
 0.48522949
 0.45776367
 0.41809082
 0.36804199
 0.30944824
 0.24291992
 0.16906738
 0.08941650
 0.00762939
-0.07324219
-0.15167236
-0.22766113
-0.30120850
-0.37078857
-0.43334961
-0.48553467
-0.52673340
-0.55664063
-0.57556152
-0.58319092
-0.57891846
-0.56335449
-0.53710938
-0.50079346
-0.45471191
-0.39978027
-0.33782959
-0.27191162
-0.20385742
-0.13366699
-0.06256104
 0.00915527
 0.07904053
 0.14526367
 0.20690918
 0.26306152
 0.31341553
 0.35766602
 0.39550781
 0.42694092
 0.45104980
 0.46661377
 0.47332764
 0.46997070
 0.45684814
 0.43457031
 0.40344238
 0.36529541
 0.32135010
 0.27221680
 0.21881104
 0.16174316
 0.10192871
 0.04180908
-0.01708984
-0.07232666
-0.12298584
-0.16754150
-0.20446777
-0.23193359
-0.24993896
-0.25787354
-0.25604248
-0.24414063
-0.22155762
-0.18707275
-0.14129639
-0.08453369
-0.01922607
 0.05310059
 0.13031006
 0.21026611
 0.29174805
 0.37170410
 0.44647217
 0.51208496
 0.56579590
 0.60424805
 0.62591553
 0.63018799
 0.61584473
 0.58319092
 0.53222656
 0.46386719
 0.38024902
 0.28289795
 0.17486572
 0.05798340
-0.06591797
-0.19378662
-0.32196045
-0.44525146
-0.55999756
-0.66284180
-0.75195313
-0.82550049
-0.88134766
-0.91705322
-0.93139648
-0.92376709
-0.89416504
-0.84320068
-0.77239990
-0.68359375
-0.58105469
-0.46875000
-0.35003662
-0.22857666
-0.10772705
 0.00946045
 0.11901855
 0.21789551
 0.30364990
 0.37475586
 0.42938232
 0.46722412
 0.48797607
 0.49346924
 0.48461914
 0.46325684
 0.43212891
 0.39367676
 0.35247803
 0.31158447
 0.27374268
 0.24017334
 0.21209717
 0.19104004
 0.17913818
 0.17822266
 0.18829346
 0.20874023
 0.23803711
 0.27465820
 0.31738281
 0.36315918
 0.40832520
 0.44982910
 0.48522949
 0.51269531
 0.52978516
 0.53375244
 0.52154541
 0.49285889
 0.44799805
 0.38909912
 0.31738281
 0.23376465
 0.14038086
 0.04028320
-0.06347656
-0.16754150
-0.26885986
-0.36315918
-0.44677734
-0.51513672
-0.56610107
-0.59814453
-0.61035156
-0.60272217
-0.57586670
-0.53009033
-0.46752930
-0.39062500
-0.30273438
-0.20751953
-0.10925293
-0.01159668
 0.08087158
 0.16387939
 0.23345947
 0.28656006
 0.32012939
 0.33325195
 0.32409668
 0.29113770
 0.23498535
 0.15655518
 0.05920410
-0.05401611
-0.18005371
-0.31524658
-0.45318604
-0.58715820
-0.71075439
-0.81939697
-0.90881348
-0.97564697
-1.01593018
-1.02691650
-1.00708008
-0.95703125
-0.87615967
-0.76538086
-0.62774658
-0.46813965
-0.29205322
-0.10467529
 0.09002686
 0.28747559
 0.48126221
 0.66406250
 0.82855225
 0.96984863
 1.08367920
 1.16638184
 1.21459961
 1.22711182
 1.20513916
 1.15051270
 1.06506348
 0.95001221
 0.80810547
 0.64636230
 0.47241211
 0.29174805
 0.10711670
-0.07965088
-0.26397705
-0.43853760
-0.59448242
-0.72662354
-0.83190918
-0.90911865
-0.95764160
-0.97595215
-0.96496582
-0.92529297
-0.85906982
-0.76843262
-0.65490723
-0.52307129
-0.37902832
-0.22888184
-0.07904053
 0.06713867
 0.20507813
 0.33081055
 0.43945313
 0.52703857
 0.58990479
 0.62713623
 0.63659668
 0.61859131
 0.57373047
 0.50445557
 0.41473389
 0.30822754
 0.18829346
 0.05737305
-0.08087158
-0.22155762
-0.35919189
-0.48706055
-0.60089111
-0.69702148
-0.77270508
-0.82580566
-0.85357666
-0.85571289
-0.83099365
-0.78063965
-0.70617676
-0.60943604
-0.49438477
-0.36437988
-0.22399902
-0.07812500
 0.06866455
 0.21209717
 0.34790039
 0.47302246
 0.58349609
 0.67596436
 0.74584961
 0.79101563
 0.81085205
 0.80596924
 0.77697754
 0.72570801
 0.65399170
 0.56549072
 0.46447754
 0.35430908
 0.23895264
 0.12115479
 0.00518799
-0.10528564
-0.20538330
-0.29174805
-0.36041260
-0.40863037
-0.43365479
-0.43457031
-0.41259766
-0.36956787
-0.30853271
-0.23162842
-0.14221191
-0.04333496
 0.06042480
 0.16601563
 0.26977539
 0.36773682
 0.45623779
 0.53131104
 0.58898926
 0.62744141
 0.64605713
 0.64422607
 0.62194824
 0.57952881
 0.51879883
 0.44158936
 0.35095215
 0.24993896
 0.14190674
 0.02899170
-0.08605957
-0.19958496
-0.30731201
-0.40374756
-0.48461914
-0.54687500
-0.59020996
-0.61431885
-0.61920166
-0.60424805
-0.57037354
-0.51757813
-0.44738770
-0.36193848
-0.26458740
-0.15899658
-0.04882813
 0.06347656
 0.17639160
 0.28717041
 0.39306641
 0.48980713
 0.57495117
 0.64666748
 0.70312500
 0.74249268
 0.76385498
 0.76629639
 0.75042725
 0.71716309
 0.66650391
 0.60058594
 0.52246094
 0.43640137
 0.34454346
 0.24871826
 0.14984131
 0.05065918
-0.04577637
-0.13702393
-0.22186279
-0.29968262
-0.36804199
-0.42449951
-0.46783447
-0.49865723
-0.51849365
-0.52825928
-0.52703857
-0.51513672
-0.49407959
-0.46569824
-0.43029785
-0.38726807
-0.33752441
-0.28320313
-0.22796631
-0.17425537
-0.12268066
-0.07385254
-0.02777100
 0.01403809
 0.05035400
 0.08026123
 0.10314941
 0.11840820
 0.12481689
 0.12268066
 0.11260986
 0.09521484
 0.07171631
 0.04241943
 0.00793457
-0.03082275
-0.07202148
-0.11474609
-0.15655518
-0.19683838
-0.23529053
-0.27130127
-0.30364990
-0.32928467
-0.34393311
-0.34484863
-0.33233643
-0.30792236
-0.27435303
-0.23223877
-0.18096924
-0.11993408
-0.04943848
 0.02777100
 0.10925293
 0.19226074
 0.27465820
 0.35430908
 0.42877197
 0.49560547
 0.55206299
 0.59539795
 0.62316895
 0.63354492
 0.62561035
 0.59936523
 0.55511475
 0.49285889
 0.41351318
 0.31860352
 0.20996094
 0.09002686
-0.03967285
-0.17669678
-0.31616211
-0.45196533
-0.57769775
-0.69030762
-0.78765869
-0.86761475
-0.92651367
-0.96099854
-0.96923828
-0.95184326
-0.90911865
-0.84197998
-0.75134277
-0.63934326
-0.51025391
-0.36895752
-0.22064209
-0.06896973
 0.08178711
 0.22827148
 0.36621094
 0.49133301
 0.59844971
 0.68298340
 0.74188232
 0.77301025
 0.77636719
 0.75225830
 0.70129395
 0.62438965
 0.52459717
 0.40679932
 0.27557373
 0.13305664
-0.01892090
-0.17669678
-0.33386230
-0.48278809
-0.61645508
-0.73059082
-0.82275391
-0.89019775
-0.93017578
-0.94085693
-0.92224121
-0.87554932
-0.80261230
-0.70404053
-0.58197021
-0.44006348
-0.28289795
-0.11566162
 0.05737305
 0.23254395
 0.40496826
 0.56915283
 0.71899414
 0.84930420
 0.95764160
 1.04125977
 1.09802246
 1.12579346
 1.12426758
 1.09436035
 1.03851318
 0.95794678
 0.85510254
 0.73303223
 0.59692383
 0.45318604
 0.30822754
 0.16571045
 0.02685547
-0.10620117
-0.23132324
-0.34301758
-0.43701172
-0.51025391
-0.56091309
-0.58929443
-0.59692383
-0.58502197
-0.55572510
-0.51116943
-0.45257568
-0.38238525
-0.30395508
-0.22155762
-0.13946533
-0.06103516
 0.01220703
 0.07904053
 0.13702393
 0.18432617
 0.21820068
 0.23773193
 0.24353027
 0.23651123
 0.21850586
 0.19104004
 0.15594482
 0.11474609
 0.06927490
 0.02136230
-0.02716064
-0.07354736
-0.11566162
-0.15014648
-0.17608643
-0.19287109
-0.20050049
-0.19866943
-0.18676758
-0.16540527
-0.13458252
-0.09582520
-0.05035400
 0.00030518
 0.05462646
 0.11138916
 0.16845703
 0.22399902
 0.27648926
 0.32409668
 0.36437988
 0.39520264
 0.41595459
 0.42663574
 0.42663574
 0.41595459
 0.39306641
 0.35858154
 0.31402588
 0.26062012
 0.19958496
 0.13092041
 0.05676270
-0.01953125
-0.09521484
-0.16876221
-0.24017334
-0.30700684
-0.36529541
-0.41107178
-0.44158936
-0.45867920
-0.46356201
-0.45623779
-0.43487549
-0.39764404
-0.34637451
-0.28381348
-0.21362305
-0.13793945
-0.05828857
 0.02288818
 0.10314941
 0.17974854
 0.25085449
 0.31402588
 0.36712646
 0.40740967
 0.43426514
 0.44677734
 0.44525146
 0.42938232
 0.39947510
 0.35736084
 0.30456543
 0.24353027
 0.17486572
 0.10040283
 0.02197266
-0.05676270
-0.13366699
-0.20782471
-0.27770996
-0.34088135
-0.39398193
-0.43426514
-0.46112061
-0.47576904
-0.48004150
-0.47424316
-0.45715332
-0.42785645
-0.38757324
-0.33874512
-0.28411865
-0.22705078
-0.16815186
-0.10772705
-0.04608154
 0.01525879
 0.07324219
 0.12573242
 0.17120361
 0.20874023
 0.23803711
 0.25878906
 0.27130127
 0.27496338
 0.27008057
 0.25573730
 0.23162842
 0.19927979
 0.15960693
 0.11535645
 0.06713867
 0.01586914
-0.03753662
-0.09216309
-0.14617920
-0.19805908
-0.24749756
-0.29449463
-0.33691406
-0.37322998
-0.40069580
-0.41870117
-0.42724609
-0.42694092
-0.41870117
-0.40222168
-0.37750244
-0.34423828
-0.30364990
-0.25665283
-0.20507813
-0.15014648
-0.09216309
-0.03234863
 0.02838135
 0.08819580
 0.14495850
 0.19805908
 0.24658203
 0.29052734
 0.32836914
 0.35827637
 0.37933350
 0.39093018
 0.39337158
 0.38726807
 0.37170410
 0.34637451
 0.31158447
 0.26885986
 0.22003174
 0.16510010
 0.10467529
 0.03997803
-0.02624512
-0.09155273
-0.15380859
-0.21270752
-0.26733398
-0.31524658
-0.35247803
-0.37719727
-0.38909912
-0.38818359
-0.37475586
-0.34759521
-0.30700684
-0.25573730
-0.19653320
-0.13153076
-0.06134033
 0.01312256
 0.08941650
 0.16418457
 0.23468018
 0.29846191
 0.35369873
 0.39855957
 0.43151855
 0.45135498
 0.45837402
 0.45227051
 0.43212891
 0.39825439
 0.35217285
 0.29632568
 0.23315430
 0.16357422
 0.08941650
 0.01342773
-0.06103516
-0.13153076
-0.19622803
-0.25360107
-0.30181885
-0.33752441
-0.35797119
-0.36193848
-0.34912109
-0.32196045
-0.28198242
-0.22949219
-0.16571045
-0.09185791
-0.01037598
 0.07507324
 0.16174316
 0.24719238
 0.32958984
 0.40710449
 0.47607422
 0.53314209
 0.57556152
 0.60150146
 0.61004639
 0.60028076
 0.57220459
 0.52703857
 0.46661377
 0.39276123
 0.30731201
 0.21270752
 0.11199951
 0.00793457
-0.09674072
-0.19958496
-0.29815674
-0.38848877
-0.46539307
-0.52490234
-0.56579590
-0.58807373
-0.59265137
-0.58013916
-0.55023193
-0.50384521
-0.44219971
-0.36804199
-0.28442383
-0.19470215
-0.10192871
-0.00976563
 0.07934570
 0.16296387
 0.23834229
 0.30364990
 0.35644531
 0.39489746
 0.41809082
 0.42541504
 0.41625977
 0.39215088
 0.35522461
 0.30761719
 0.25054932
 0.18432617
 0.11047363
 0.03295898
-0.04364014
-0.11596680
-0.18188477
-0.24108887
-0.29205322
-0.33264160
-0.36041260
-0.37200928
-0.36682129
-0.34454346
-0.30792236
-0.25878906
-0.19866943
-0.12939453
-0.05126953
 0.03326416
 0.12237549
 0.21179199
 0.29907227
 0.38085938
 0.45562744
 0.52093506
 0.57434082
 0.61340332
 0.63537598
 0.63934326
 0.62500000
 0.59234619
 0.54229736
 0.47637939
 0.39642334
 0.30426025
 0.20111084
 0.08850098
-0.03173828
-0.15716553
-0.28381348
-0.40802002
-0.52490234
-0.63140869
-0.72540283
-0.80474854
-0.86761475
-0.91156006
-0.93505859
-0.93811035
-0.92132568
-0.88653564
-0.83435059
-0.76629639
-0.68359375
-0.58837891
-0.48370361
-0.37353516
-0.26153564
-0.15075684
-0.04425049
 0.05615234
 0.14739990
 0.22827148
 0.29754639
 0.35369873
 0.39611816
 0.42388916
 0.43762207
 0.43731689
 0.42419434
 0.40008545
 0.36651611
 0.32562256
 0.28015137
 0.23223877
 0.18402100
 0.13641357
 0.09124756
 0.04943848
 0.01281738
-0.01678467
-0.03875732
-0.05187988
-0.05615234
-0.05126953
-0.03906250
-0.02014160
 0.00396729
 0.03265381
 0.06439209
 0.09826660
 0.13153076
 0.16235352
 0.18890381
 0.20904541
 0.22247314
 0.22857666
 0.22766113
 0.21972656
 0.20477295
 0.18249512
 0.15319824
 0.11779785
 0.07843018
 0.03631592
-0.00732422
-0.05096436
-0.09338379
-0.13305664
-0.16937256
-0.20080566
-0.22705078
-0.24719238
-0.26092529
-0.26794434
-0.26855469
-0.26275635
-0.25177002
-0.23590088
-0.21575928
-0.19287109
-0.16845703
-0.14404297
-0.12054443
-0.09826660
-0.07781982
-0.06011963
-0.04577637
-0.03540039
-0.02868652
-0.02441406
-0.02258301
-0.02227783
-0.02349854
-0.02593994
-0.02868652
-0.03021240
-0.03051758
-0.02868652
-0.02471924
-0.01892090
-0.01098633
-0.00152588
 0.00915527
 0.02044678
 0.03295898
 0.04669189
 0.06195068
 0.07720947
 0.09155273
 0.10345459
 0.11291504
 0.12023926
 0.12634277
 0.13092041
 0.13458252
 0.13641357
 0.13671875
 0.13549805
 0.13366699
 0.13122559
 0.12908936
 0.12756348
 0.12695313
 0.12786865
 0.13092041
 0.13671875
 0.14465332
 0.15380859
 0.16357422
 0.17364502
 0.18280029
 0.19012451
 0.19439697
 0.19561768
 0.19317627
 0.18676758
 0.17456055
 0.15594482
 0.13092041
 0.10009766
 0.06439209
 0.02349854
-0.02197266
-0.07049561
-0.11993408
-0.16815186
-0.21453857
-0.25939941
-0.30090332
-0.33630371
-0.36315918
-0.37994385
-0.38665771
-0.38269043
-0.36651611
-0.33721924
-0.29602051
-0.24566650
-0.18798828
-0.12390137
-0.05432129
 0.01953125
 0.09490967
 0.16876221
 0.23956299
 0.30517578
 0.36376953
 0.41259766
 0.44982910
 0.47424316
 0.48461914
 0.48065186
 0.46112061
 0.42694092
 0.38085938
 0.32470703
 0.25909424
 0.18432617
 0.10162354
 0.01373291
-0.07598877
-0.16571045
-0.25360107
-0.33660889
-0.41015625
-0.46997070
-0.51422119
-0.54290771
-0.55664063
-0.55450439
-0.53436279
-0.49621582
-0.44097900
-0.37170410
-0.29052734
-0.19866943
-0.09857178
 0.00640869
 0.11291504
 0.21759033
 0.31738281
 0.40924072
 0.48950195
 0.55541992
 0.60516357
 0.63812256
 0.65246582
 0.64697266
 0.62072754
 0.57464600
 0.51086426
 0.43182373
 0.34057617
 0.24017334
 0.13305664
 0.02197266
-0.09094238
-0.20324707
-0.31188965
-0.41137695
-0.49682617
-0.56518555
-0.61523438
-0.64666748
-0.65856934
-0.64910889
-0.61828613
-0.56732178
-0.49896240
-0.41625977
-0.32135010
-0.21697998
-0.10650635
 0.00701904
 0.12023926
 0.23040771
 0.33447266
 0.42846680
 0.50872803
 0.57281494
 0.61889648
 0.64605713
 0.65307617
 0.63934326
 0.60485840
 0.55114746
 0.48065186
 0.39672852
 0.30151367
 0.19683838
 0.08453369
-0.03356934
-0.15380859
-0.27221680
-0.38269043
-0.48065186
-0.56274414
-0.62744141
-0.67352295
-0.70068359
-0.70861816
-0.69702148
-0.66558838
-0.61553955
-0.54809570
-0.46630859
-0.37384033
-0.27465820
-0.17211914
-0.06927490
 0.03021240
 0.12298584
 0.20599365
 0.27709961
 0.33508301
 0.37963867
 0.40863037
 0.42114258
 0.41625977
 0.39489746
 0.35827637
 0.31005859
 0.25207520
 0.18707275
 0.11657715
 0.04272461
-0.03173828
-0.10314941
-0.16784668
-0.22460938
-0.27313232
-0.31250000
-0.33996582
-0.35247803
-0.34881592
-0.32958984
-0.29785156
-0.25665283
-0.20751953
-0.15228271
-0.09246826
-0.03021240
 0.03173828
 0.09216309
 0.14892578
 0.20080566
 0.24566650
 0.28167725
 0.30792236
 0.32196045
 0.32409668
 0.31402588
 0.29388428
 0.26458740
 0.22705078
 0.18127441
 0.12878418
 0.07110596
 0.01190186
-0.04577637
-0.10009766
-0.14923096
-0.19134521
-0.22399902
-0.24505615
-0.25390625
-0.24993896
-0.23468018
-0.20843506
-0.17272949
-0.12847900
-0.07751465
-0.02197266
 0.03662109
 0.09552002
 0.15197754
 0.20233154
 0.24414063
 0.27435303
 0.29266357
 0.29785156
 0.29083252
 0.27069092
 0.23651123
 0.18737793
 0.12512207
 0.05340576
-0.02441406
-0.10528564
-0.18859863
-0.27282715
-0.35430908
-0.42694092
-0.48645020
-0.52917480
-0.55450439
-0.56213379
-0.55145264
-0.52154541
-0.47271729
-0.40649414
-0.32531738
-0.23132324
-0.12664795
-0.01464844
 0.10162354
 0.21881104
 0.33294678
 0.44067383
 0.53863525
 0.62255859
 0.68908691
 0.73608398
 0.76354980
 0.77148438
 0.75988770
 0.72845459
 0.67687988
 0.60668945
 0.52001953
 0.42053223
 0.31280518
 0.19958496
 0.08453369
-0.03051758
-0.14221191
-0.24810791
-0.34423828
-0.42816162
-0.49652100
-0.54748535
-0.58044434
-0.59570313
-0.59387207
-0.57647705
-0.54351807
-0.49682617
-0.43762207
-0.36895752
-0.29449463
-0.21728516
-0.13916016
-0.06225586
 0.01190186
 0.08178711
 0.14526367
 0.19989014
 0.24383545
 0.27618408
 0.29602051
 0.30364990
 0.30090332
 0.28839111
 0.26733398
 0.23803711
 0.20111084
 0.15777588
 0.11047363
 0.06134033
 0.01220703
-0.03570557
-0.08087158
-0.12237549
-0.15869141
-0.18829346
-0.21087646
-0.22613525
-0.23406982
-0.23620605
-0.23345947
-0.22613525
-0.21423340
-0.19744873
-0.17608643
-0.15075684
-0.12298584
-0.09399414
-0.06500244
-0.03601074
-0.00762939
 0.02044678
 0.04821777
 0.07537842
 0.10162354
 0.12756348
 0.15319824
 0.17944336
 0.20660400
 0.23376465
 0.26031494
 0.28533936
 0.30944824
 0.33203125
 0.35247803
 0.37017822
 0.38421631
 0.39398193
 0.39764404
 0.39367676
 0.38116455
 0.35980225
 0.33020020
 0.29357910
 0.24932861
 0.19653320
 0.13488770
 0.06530762
-0.00976563
-0.08880615
-0.17150879
-0.25726318
-0.34362793
-0.42663574
-0.50201416
-0.56701660
-0.62133789
-0.66406250
-0.69366455
-0.70831299
-0.70678711
-0.68969727
-0.65643311
-0.60760498
-0.54290771
-0.46264648
-0.36926270
-0.26611328
-0.15655518
-0.04302979
 0.07293701
 0.18829346
 0.30090332
 0.40771484
 0.50537109
 0.59112549
 0.66223145
 0.71746826
 0.75500488
 0.77423096
 0.77423096
 0.75469971
 0.71502686
 0.65704346
 0.58349609
 0.49774170
 0.40313721
 0.30181885
 0.19622803
 0.08789063
-0.02044678
-0.12603760
-0.22613525
-0.31646729
-0.39276123
-0.45166016
-0.49255371
-0.51574707
-0.52246094
-0.51239014
-0.48614502
-0.44464111
-0.38970947
-0.32501221
-0.25329590
-0.17730713
-0.09918213
-0.02136230
 0.05279541
 0.12023926
 0.17761230
 0.22308350
 0.25512695
 0.27404785
 0.28045654
 0.27374268
 0.25360107
 0.22064209
 0.17639160
 0.12329102
 0.06408691
 0.00091553
-0.06286621
-0.12359619
-0.17822266
-0.22583008
-0.26458740
-0.29327393
-0.30944824
-0.31097412
-0.29815674
-0.27404785
-0.24078369
-0.19989014
-0.15014648
-0.09307861
-0.03051758
 0.03356934
 0.09552002
 0.15228271
 0.20233154
 0.24322510
 0.27343750
 0.29266357
 0.30029297
 0.29663086
 0.28137207
 0.25451660
 0.21606445
 0.16693115
 0.10925293
 0.04516602
-0.02197266
-0.08941650
-0.15533447
-0.21850586
-0.27740479
-0.32806396
-0.36743164
-0.39398193
-0.40771484
-0.41015625
-0.39978027
-0.37567139
-0.33782959
-0.28900146
-0.23345947
-0.17364502
-0.11077881
-0.04547119
 0.02014160
 0.08300781
 0.14038086
 0.19012451
 0.23101807
 0.26092529
 0.27923584
 0.28533936
 0.28045654
 0.26489258
 0.23834229
 0.20019531
 0.15075684
 0.09277344
 0.02929688
-0.03631592
-0.10070801
-0.16174316
-0.21728516
-0.26672363
-0.30914307
-0.34210205
-0.36071777
-0.36193848
-0.34515381
-0.31372070
-0.27130127
-0.21942139
-0.15838623
-0.08850098
-0.01220703
 0.06652832
 0.14465332
 0.22003174
 0.29052734
 0.35491943
 0.40985107
 0.45379639
 0.48522949
 0.50262451
 0.50415039
 0.48828125
 0.45593262
 0.40954590
 0.35217285
 0.28503418
 0.20812988
 0.12237549
 0.03143311
-0.06072998
-0.15075684
-0.23681641
-0.31677246
