# Supplementary material for: Dataset for time-lapse ultrasonic tomography of a granite slab under uniaxial compression test
Source: Data Brief. 2018 Aug 30;20:614–6. doi: 10.1016/j.dib.2018.08.151 (PMC6128094; doi:10.1016/j.dib.2018.08.151)
Supplement: Supplementary file 2 — Supplementary material [file mmc2.zip › data/Ultrasonic_Tomo_data/Stage_1_0kn/Force_0kn_12_8_8446722.txt]

SOURCE FILE NAME: D:\ct_20141122\ct201411221m100v0kn_sh_1_10_a.TDA
DATE: Saturday, November 22, 2014
TIME: 11:19:55
SAMPLE INTERVAL (Seconds):   0.0000001000
SIGNAL UNITS: volts
TIME UNITS: Seconds
DATA TYPE: WAVEFORM
NUMBER OF DATA POINTS PER WAVEFORM: 1024
CHANNEL NUMBER: 12
HIT NUMBER: 8
TIME OF TEST:   8.4467227500

-0.00274658
-0.00244141
-0.00213623
-0.00183105
-0.00152588
-0.00183105
-0.00213623
-0.00213623
-0.00183105
-0.00152588
-0.00122070
-0.00152588
-0.00152588
-0.00122070
-0.00061035
 0.00030518
 0.00061035
 0.00091553
 0.00091553
 0.00030518
-0.00061035
-0.00213623
-0.00335693
-0.00396729
-0.00335693
-0.00213623
-0.00091553
-0.00091553
-0.00152588
-0.00213623
-0.00244141
-0.00213623
-0.00152588
-0.00122070
-0.00061035
 0.00030518
 0.00091553
 0.00122070
 0.00030518
-0.00122070
-0.00244141
-0.00305176
-0.00274658
-0.00183105
-0.00091553
-0.00030518
-0.00030518
-0.00030518
-0.00061035
-0.00122070
-0.00152588
-0.00091553
 0.00000000
 0.00091553
 0.00122070
 0.00091553
 0.00000000
-0.00091553
-0.00122070
-0.00152588
-0.00183105
-0.00213623
-0.00213623
-0.00152588
-0.00030518
 0.00091553
 0.00152588
 0.00122070
 0.00000000
-0.00183105
-0.00335693
-0.00427246
-0.00457764
-0.00396729
-0.00305176
-0.00213623
-0.00152588
-0.00152588
-0.00183105
-0.00183105
-0.00122070
 0.00000000
 0.00091553
 0.00152588
 0.00183105
 0.00122070
 0.00061035
-0.00030518
-0.00152588
-0.00305176
-0.00396729
-0.00457764
-0.00396729
-0.00274658
-0.00152588
-0.00091553
-0.00030518
-0.00061035
-0.00122070
-0.00183105
-0.00244141
-0.00244141
-0.00183105
-0.00091553
-0.00030518
-0.00030518
-0.00091553
-0.00152588
-0.00183105
-0.00213623
-0.00213623
-0.00213623
-0.00183105
-0.00091553
 0.00061035
 0.00183105
 0.00244141
 0.00213623
 0.00152588
 0.00091553
 0.00061035
 0.00061035
 0.00091553
 0.00152588
 0.00244141
 0.00305176
 0.00274658
 0.00152588
 0.00061035
 0.00061035
 0.00122070
 0.00213623
 0.00274658
 0.00335693
 0.00335693
 0.00335693
 0.00244141
 0.00061035
-0.00152588
-0.00335693
-0.00396729
-0.00305176
-0.00122070
 0.00061035
 0.00183105
 0.00274658
 0.00274658
 0.00274658
 0.00213623
 0.00213623
 0.00244141
 0.00335693
 0.00396729
 0.00366211
 0.00274658
 0.00122070
 0.00030518
 0.00000000
-0.00030518
-0.00030518
-0.00061035
-0.00061035
 0.00000000
 0.00122070
 0.00274658
 0.00366211
 0.00366211
 0.00244141
 0.00030518
-0.00152588
-0.00244141
-0.00213623
-0.00091553
 0.00061035
 0.00152588
 0.00152588
 0.00091553
 0.00030518
 0.00000000
 0.00061035
 0.00122070
 0.00183105
 0.00213623
 0.00305176
 0.00335693
 0.00335693
 0.00244141
 0.00061035
-0.00122070
-0.00183105
-0.00152588
 0.00000000
 0.00213623
 0.00335693
 0.00427246
 0.00396729
 0.00305176
 0.00183105
 0.00091553
 0.00061035
 0.00091553
 0.00122070
 0.00091553
 0.00030518
-0.00061035
-0.00152588
-0.00244141
-0.00335693
-0.00366211
-0.00396729
-0.00366211
-0.00244141
-0.00061035
 0.00183105
 0.00366211
 0.00457764
 0.00396729
 0.00244141
 0.00091553
 0.00030518
 0.00030518
 0.00091553
 0.00152588
 0.00122070
 0.00061035
-0.00030518
-0.00122070
-0.00183105
-0.00152588
-0.00091553
 0.00000000
 0.00061035
 0.00061035
 0.00061035
 0.00030518
 0.00000000
-0.00122070
-0.00305176
-0.00457764
-0.00549316
-0.00457764
-0.00274658
-0.00061035
 0.00091553
 0.00122070
 0.00091553
 0.00000000
-0.00061035
-0.00122070
-0.00122070
-0.00061035
 0.00030518
 0.00030518
 0.00000000
-0.00122070
-0.00213623
-0.00244141
-0.00183105
-0.00152588
-0.00152588
-0.00122070
-0.00030518
 0.00091553
 0.00244141
 0.00335693
 0.00274658
 0.00122070
-0.00091553
-0.00244141
-0.00305176
-0.00244141
-0.00183105
-0.00122070
-0.00152588
-0.00244141
-0.00366211
-0.00427246
-0.00396729
-0.00305176
-0.00213623
-0.00091553
 0.00000000
 0.00091553
 0.00152588
 0.00183105
 0.00122070
 0.00000000
-0.00122070
-0.00244141
-0.00274658
-0.00213623
-0.00091553
 0.00030518
 0.00091553
 0.00061035
-0.00030518
-0.00091553
-0.00091553
 0.00000000
 0.00061035
 0.00122070
 0.00122070
 0.00061035
 0.00000000
-0.00091553
-0.00152588
-0.00244141
-0.00274658
-0.00244141
-0.00213623
-0.00152588
-0.00030518
 0.00122070
 0.00305176
 0.00366211
 0.00274658
 0.00000000
-0.00244141
-0.00427246
-0.00396729
-0.00274658
-0.00152588
-0.00152588
-0.00213623
-0.00305176
-0.00366211
-0.00335693
-0.00244141
-0.00091553
 0.00061035
 0.00152588
 0.00213623
 0.00213623
 0.00122070
 0.00000000
-0.00122070
-0.00213623
-0.00305176
-0.00335693
-0.00274658
-0.00152588
-0.00030518
 0.00061035
 0.00000000
-0.00091553
-0.00183105
-0.00183105
-0.00091553
 0.00061035
 0.00183105
 0.00244141
 0.00183105
 0.00091553
 0.00000000
-0.00061035
-0.00061035
-0.00061035
-0.00061035
-0.00061035
-0.00030518
 0.00030518
 0.00122070
 0.00274658
 0.00335693
 0.00335693
 0.00244141
 0.00122070
 0.00061035
 0.00030518
 0.00091553
 0.00183105
 0.00213623
 0.00183105
 0.00091553
 0.00030518
 0.00000000
 0.00030518
 0.00152588
 0.00274658
 0.00335693
 0.00366211
 0.00335693
 0.00305176
 0.00244141
 0.00122070
-0.00061035
-0.00244141
-0.00366211
-0.00396729
-0.00335693
-0.00183105
-0.00030518
 0.00061035
 0.00030518
-0.00030518
-0.00091553
-0.00061035
 0.00000000
 0.00091553
 0.00122070
 0.00091553
 0.00000000
-0.00061035
-0.00122070
-0.00122070
-0.00122070
-0.00152588
-0.00152588
-0.00122070
-0.00061035
 0.00030518
 0.00152588
 0.00213623
 0.00213623
 0.00122070
 0.00000000
-0.00122070
-0.00152588
-0.00091553
 0.00061035
 0.00152588
 0.00152588
 0.00061035
-0.00061035
-0.00152588
-0.00122070
-0.00061035
 0.00030518
 0.00061035
 0.00091553
 0.00091553
 0.00061035
 0.00030518
-0.00030518
-0.00091553
-0.00152588
-0.00183105
-0.00152588
-0.00091553
 0.00030518
 0.00152588
 0.00244141
 0.00244141
 0.00213623
 0.00213623
 0.00244141
 0.00366211
 0.00518799
 0.00579834
 0.00579834
 0.00457764
 0.00305176
 0.00152588
 0.00061035
-0.00030518
-0.00061035
-0.00091553
-0.00061035
-0.00030518
 0.00030518
 0.00152588
 0.00274658
 0.00366211
 0.00335693
 0.00244141
 0.00091553
-0.00030518
-0.00030518
-0.00030518
 0.00000000
-0.00030518
-0.00122070
-0.00183105
-0.00244141
-0.00244141
-0.00183105
-0.00091553
 0.00000000
 0.00061035
 0.00030518
 0.00000000
-0.00030518
-0.00091553
-0.00152588
-0.00183105
-0.00213623
-0.00152588
-0.00091553
 0.00000000
 0.00061035
 0.00091553
 0.00152588
 0.00183105
 0.00213623
 0.00213623
 0.00244141
 0.00274658
 0.00274658
 0.00213623
 0.00091553
-0.00030518
-0.00122070
-0.00122070
-0.00091553
-0.00091553
-0.00152588
-0.00183105
-0.00183105
-0.00061035
 0.00091553
 0.00213623
 0.00274658
 0.00305176
 0.00305176
 0.00244141
 0.00152588
 0.00122070
 0.00122070
 0.00152588
 0.00183105
 0.00122070
-0.00030518
-0.00122070
-0.00152588
-0.00061035
 0.00091553
 0.00213623
 0.00274658
 0.00305176
 0.00335693
 0.00335693
 0.00305176
 0.00274658
 0.00213623
 0.00183105
 0.00183105
 0.00183105
 0.00152588
 0.00122070
 0.00091553
 0.00091553
 0.00061035
 0.00061035
 0.00091553
 0.00122070
 0.00213623
 0.00244141
 0.00183105
 0.00030518
-0.00152588
-0.00274658
-0.00305176
-0.00274658
-0.00244141
-0.00244141
-0.00213623
-0.00183105
-0.00091553
 0.00030518
 0.00122070
 0.00183105
 0.00183105
 0.00122070
 0.00030518
-0.00091553
-0.00183105
-0.00213623
-0.00213623
-0.00183105
-0.00213623
-0.00305176
-0.00396729
-0.00457764
-0.00427246
-0.00335693
-0.00213623
-0.00152588
-0.00091553
-0.00061035
-0.00091553
-0.00122070
-0.00183105
-0.00244141
-0.00274658
-0.00305176
-0.00305176
-0.00305176
-0.00305176
-0.00305176
-0.00305176
-0.00274658
-0.00274658
-0.00244141
-0.00183105
-0.00061035
 0.00030518
 0.00152588
 0.00183105
 0.00183105
 0.00122070
 0.00091553
 0.00091553
 0.00061035
 0.00030518
-0.00030518
-0.00061035
-0.00061035
 0.00000000
 0.00122070
 0.00183105
 0.00183105
 0.00122070
 0.00061035
 0.00000000
-0.00061035
-0.00152588
-0.00213623
-0.00274658
-0.00274658
-0.00305176
-0.00335693
-0.00396729
-0.00335693
-0.00183105
 0.00000000
 0.00122070
 0.00152588
 0.00183105
 0.00244141
 0.00213623
 0.00122070
 0.00000000
-0.00091553
-0.00122070
-0.00152588
-0.00183105
-0.00183105
-0.00152588
-0.00122070
-0.00213623
-0.00335693
-0.00457764
-0.01068115
-0.03692627
-0.10253906
-0.21606445
-0.36163330
-0.49896240
-0.58349609
-0.59326172
-0.54351807
-0.47668457
-0.42724609
-0.39428711
-0.34088135
-0.22644043
-0.04852295
 0.14434814
 0.28289795
 0.32562256
 0.28900146
 0.22949219
 0.19714355
 0.20385742
 0.22888184
 0.24963379
 0.25970459
 0.26489258
 0.26733398
 0.26031494
 0.24200439
 0.22186279
 0.21392822
 0.22064209
 0.22979736
 0.22827148
 0.21453857
 0.19958496
 0.19226074
 0.19165039
 0.19042969
 0.18432617
 0.17639160
 0.17120361
 0.16845703
 0.16510010
 0.15869141
 0.15014648
 0.14190674
 0.13549805
 0.13061523
 0.12664795
 0.12268066
 0.11657715
 0.10742188
 0.09704590
 0.08758545
 0.08056641
 0.07385254
 0.06469727
 0.05310059
 0.04241943
 0.03509521
 0.02960205
 0.02258301
 0.01312256
 0.00396729
-0.00183105
-0.00518799
-0.00946045
-0.01678467
-0.02471924
-0.02899170
-0.02929688
-0.02868652
-0.03112793
-0.03570557
-0.03967285
-0.03997803
-0.03784180
-0.03631592
-0.03753662
-0.03967285
-0.04058838
-0.03997803
-0.03967285
-0.04180908
-0.04577637
-0.05004883
-0.05279541
-0.05432129
-0.05645752
-0.05981445
-0.06408691
-0.06683350
-0.06835938
-0.06958008
-0.07263184
-0.07690430
-0.08056641
-0.08178711
-0.08056641
-0.07873535
-0.07781982
-0.07843018
-0.07873535
-0.07812500
-0.07659912
-0.07537842
-0.07476807
-0.07476807
-0.07476807
-0.07354736
-0.07202148
-0.07049561
-0.06988525
-0.06927490
-0.06896973
-0.06835938
-0.06774902
-0.06774902
-0.06774902
-0.06713867
-0.06622314
-0.06561279
-0.06622314
-0.06805420
-0.07049561
-0.07141113
-0.07110596
-0.06958008
-0.06866455
-0.06835938
-0.06866455
-0.06866455
-0.06774902
-0.06622314
-0.06530762
-0.06469727
-0.06408691
-0.06317139
-0.06164551
-0.05950928
-0.05767822
-0.05615234
-0.05462646
-0.05310059
-0.05157471
-0.05004883
-0.04821777
-0.04577637
-0.04241943
-0.03936768
-0.03753662
-0.03692627
-0.03692627
-0.03723145
-0.03662109
-0.03570557
-0.03540039
-0.03601074
-0.03662109
-0.03631592
-0.03479004
-0.03295898
-0.03173828
-0.03112793
-0.03173828
-0.03234863
-0.03265381
-0.03173828
-0.02960205
-0.02716064
-0.02502441
-0.02349854
-0.02288818
-0.02227783
-0.02136230
-0.01983643
-0.01861572
-0.01770020
-0.01800537
-0.01983643
-0.02319336
-0.02838135
-0.03601074
-0.04608154
-0.05920410
-0.07476807
-0.09277344
-0.11260986
-0.13366699
-0.15441895
-0.17425537
-0.19226074
-0.20782471
-0.21911621
-0.22369385
-0.21911621
-0.20416260
-0.17822266
-0.14068604
-0.09246826
-0.03326416
 0.03509521
 0.11199951
 0.19561768
 0.28411865
 0.37536621
 0.46661377
 0.55419922
 0.63568115
 0.70800781
 0.76873779
 0.81542969
 0.84564209
 0.85632324
 0.84716797
 0.81756592
 0.76843262
 0.69915771
 0.61035156
 0.50323486
 0.38055420
 0.24536133
 0.09857178
-0.05798340
-0.22155762
-0.38787842
-0.54992676
-0.70251465
-0.84228516
-0.96679688
-1.07391357
-1.16027832
-1.22222900
-1.25732422
-1.26434326
-1.24237061
-1.19110107
-1.11022949
-1.00158691
-0.86669922
-0.70953369
-0.53405762
-0.34484863
-0.14678955
 0.05523682
 0.25665283
 0.45379639
 0.63995361
 0.80871582
 0.95367432
 1.07177734
 1.16119385
 1.22222900
 1.25274658
 1.25213623
 1.22039795
 1.16088867
 1.07727051
 0.97167969
 0.84625244
 0.70404053
 0.54992676
 0.39001465
 0.22735596
 0.06225586
-0.10375977
-0.26702881
-0.42175293
-0.56274414
-0.68695068
-0.79376221
-0.88195801
-0.94879150
-0.99121094
-1.00646973
-0.99456787
-0.95611572
-0.89202881
-0.80139160
-0.68511963
-0.54626465
-0.38909912
-0.21759033
-0.03570557
 0.15380859
 0.34637451
 0.53527832
 0.71380615
 0.87493896
 1.01409912
 1.12640381
 1.20727539
 1.25366211
 1.26403809
 1.23931885
 1.18103027
 1.09039307
 0.96801758
 0.81787109
 0.64605713
 0.46112061
 0.26885986
 0.07232666
-0.12634277
-0.32257080
-0.50781250
-0.67474365
-0.81726074
-0.93322754
-1.02203369
-1.08337402
-1.11633301
-1.12121582
-1.09924316
-1.05255127
-0.98358154
-0.89508057
-0.79193115
-0.67932129
-0.56304932
-0.44982910
-0.34393311
-0.24932861
-0.16937256
-0.10650635
-0.06408691
-0.04394531
-0.04577637
-0.06835938
-0.10925293
-0.16632080
-0.23742676
-0.31829834
-0.40283203
-0.48400879
-0.55572510
-0.61370850
-0.65521240
-0.67626953
-0.67321777
-0.64208984
-0.58135986
-0.49011230
-0.36895752
-0.21850586
-0.04058838
 0.16204834
 0.38482666
 0.62286377
 0.87127686
 1.12457275
 1.37512207
 1.61682129
 1.84356689
 2.05078125
 2.23419189
 2.38891602
 2.51098633
 2.59796143
 2.64831543
 2.66143799
 2.63488770
 2.56774902
 2.46063232
 2.31628418
 2.13684082
 1.92352295
 1.67694092
 1.39953613
 1.09588623
 0.77178955
 0.43029785
 0.07354736
-0.29510498
-0.66986084
-1.04248047
-1.40625000
-1.75598145
-2.08648682
-2.39196777
-2.66632080
-2.90405273
-3.10150146
-3.25500488
-3.36059570
-3.41522217
-3.41644287
-3.36425781
-3.25988770
-3.10516357
-2.90222168
-2.65411377
-2.36389160
-2.03643799
-1.67694092
-1.29364014
-0.89569092
-0.49346924
-0.09460449
 0.29296875
 0.66162109
 1.00097656
 1.30096436
 1.55364990
 1.75476074
 1.90216064
 1.99401855
 2.02819824
 2.00531006
 1.92871094
 1.80511475
 1.64154053
 1.44500732
 1.22375488
 0.98815918
 0.74981689
 0.52032471
 0.30761719
 0.11901855
-0.03723145
-0.15197754
-0.21484375
-0.21942139
-0.16143799
-0.03906250
 0.14801025
 0.39733887
 0.70343018
 1.05529785
 1.44012451
 1.84356689
 2.25128174
 2.64892578
 3.02032471
 3.34869385
 3.61755371
 3.81408691
 3.92730713
 3.94989014
 3.87573242
 3.70178223
 3.42712402
 3.05358887
 2.58636475
 2.03216553
 1.40045166
 0.70251465
-0.04821777
-0.83709717
-1.64855957
-2.46490479
-3.26721191
-4.03533936
-4.74822998
-5.38665771
-5.93536377
-6.38244629
-6.71997070
-6.94152832
-7.04345703
-7.02484131
-6.88751221
-6.63696289
-6.28082275
-5.82916260
-5.29388428
-4.68933105
-4.02954102
-3.33038330
-2.60711670
-1.87438965
-1.14654541
-0.43670654
 0.24291992
 0.88043213
 1.46484375
 1.98852539
 2.44415283
 2.82745361
 3.13385010
 3.36059570
 3.50769043
 3.57910156
 3.58001709
 3.51684570
 3.39691162
 3.22784424
 3.02032471
 2.78625488
 2.53692627
 2.28302002
 2.03582764
 1.80480957
 1.60034180
 1.42974854
 1.29882813
 1.21154785
 1.17187500
 1.18164063
 1.24053955
 1.34613037
 1.49444580
 1.68029785
 1.89666748
 2.13409424
 2.38128662
 2.62573242
 2.85583496
 3.05847168
 3.22021484
 3.32763672
 3.37097168
 3.34289551
 3.23791504
 3.05084229
 2.77770996
 2.41973877
 1.98272705
 1.47613525
 0.90850830
 0.28961182
-0.36987305
-1.05346680
-1.74346924
-2.42218018
-3.07434082
-3.68591309
-4.24255371
-4.72961426
-5.13549805
-5.45318604
-5.67779541
-5.80505371
-5.83282471
-5.76171875
-5.59814453
-5.35003662
-5.02685547
-4.63653564
-4.19006348
-3.70086670
-3.18359375
-2.65258789
-2.12097168
-1.60186768
-1.10778809
-0.64941406
-0.23406982
 0.13397217
 0.45166016
 0.71472168
 0.91979980
 1.06689453
 1.15936279
 1.20300293
 1.20239258
 1.16302490
 1.09100342
 0.99578857
 0.88806152
 0.77941895
 0.67962646
 0.59906006
 0.54748535
 0.53405762
 0.56549072
 0.64453125
 0.77178955
 0.94696045
 1.16882324
 1.43402100
 1.73645020
 2.06634521
 2.41333008
 2.76733398
 3.11767578
 3.45336914
 3.76403809
 4.03991699
 4.27337646
 4.45770264
 4.58770752
 4.65850830
 4.66705322
 4.61181641
 4.49249268
 4.30999756
 4.06829834
 3.77319336
 3.43261719
 3.05450439
 2.64587402
 2.21435547
 1.76879883
 1.32110596
 0.88317871
 0.46142578
 0.05920410
-0.32043457
-0.67321777
-0.99273682
-1.27502441
-1.52130127
-1.73706055
-1.92718506
-2.09564209
-2.24548340
-2.38067627
-2.50549316
-2.62451172
-2.74047852
-2.85461426
-2.96844482
-3.08349609
-3.19946289
-3.31390381
-3.42346191
-3.52508545
-3.61541748
-3.69232178
-3.75183105
-3.78997803
-3.80401611
-3.79272461
-3.75671387
-3.69628906
-3.61328125
-3.50891113
-3.38562012
-3.24584961
-3.09143066
-2.92510986
-2.74932861
-2.56652832
-2.37792969
-2.18444824
-1.98486328
-1.77856445
-1.56402588
-1.33880615
-1.10260010
-0.85449219
-0.59600830
-0.32806396
-0.05004883
 0.23864746
 0.53680420
 0.84167480
 1.14837646
 1.45385742
 1.75720215
 2.05902100
 2.35839844
 2.65258789
 2.93823242
 3.21319580
 3.47625732
 3.72680664
 3.96423340
 4.18762207
 4.39422607
 4.58160400
 4.74670410
 4.88708496
 5.00030518
 5.08453369
 5.13671875
 5.15319824
 5.13122559
 5.06683350
 4.95727539
 4.79919434
 4.58984375
 4.32861328
 4.01489258
 3.64898682
 3.23028564
 2.76184082
 2.25036621
 1.70593262
 1.13861084
 0.55603027
-0.03479004
-0.62347412
-1.19659424
-1.73889160
-2.23937988
-2.69165039
-3.09020996
-3.42926025
-3.70391846
-3.91265869
-4.05792236
-4.14520264
-4.17816162
-4.16137695
-4.10003662
-4.00299072
-3.87908936
-3.73718262
-3.58428955
-3.42681885
-3.27209473
-3.12805176
-3.00109863
-2.89550781
-2.81402588
-2.75878906
-2.72949219
-2.72338867
-2.73742676
-2.76672363
-2.80700684
-2.85308838
-2.89855957
-2.93640137
-2.95959473
-2.96203613
-2.93823242
-2.88299561
-2.79235840
-2.66418457
-2.49511719
-2.28210449
-2.02331543
-1.71752930
-1.36688232
-0.97351074
-0.53833008
-0.06225586
 0.45043945
 0.99029541
 1.54663086
 2.10968018
 2.67211914
 3.22723389
 3.76373291
 4.26910400
 4.73022461
 5.13641357
 5.48004150
 5.75500488
 5.95458984
 6.07452393
 6.11236572
 6.06781006
 5.94116211
 5.73516846
 5.45562744
 5.11016846
 4.70916748
 4.26239014
 3.78051758
 3.27697754
 2.76641846
 2.26318359
 1.78100586
 1.33239746
 0.92956543
 0.58319092
 0.29968262
 0.07965088
-0.07812500
-0.17578125
-0.21484375
-0.19989014
-0.14068604
-0.05035400
 0.05798340
 0.17120361
 0.27832031
 0.36560059
 0.42114258
 0.43487549
 0.40069580
 0.31250000
 0.16418457
-0.04974365
-0.32897949
-0.66650391
-1.05224609
-1.47766113
-1.93603516
-2.42065430
-2.91961670
-3.41766357
-3.89862061
-4.34997559
-4.76226807
-5.12725830
-5.43518066
-5.67718506
-5.84594727
-5.93719482
-5.94757080
-5.87554932
-5.71990967
-5.48248291
-5.16662598
-4.77691650
-4.31976318
-3.80187988
-3.23333740
-2.62725830
-1.99768066
-1.35864258
-0.72296143
-0.10375977
 0.48492432
 1.02874756
 1.51397705
 1.92993164
 2.26867676
 2.52532959
 2.69805908
 2.78717041
 2.79632568
 2.73101807
 2.59918213
 2.41180420
 2.18261719
 1.92871094
 1.66687012
 1.41479492
 1.18774414
 1.00158691
 0.87005615
 0.80566406
 0.81726074
 0.91033936
 1.08703613
 1.34582520
 1.67968750
 2.07855225
 2.52716064
 3.00872803
 3.50494385
 3.99566650
 4.46014404
 4.87731934
 5.22796631
 5.49499512
 5.66375732
 5.72143555
 5.65948486
 5.47393799
 5.16479492
 4.73541260
 4.19128418
 3.54278564
 2.80517578
 1.99707031
 1.13983154
 0.25543213
-0.63385010
-1.50329590
-2.32910156
-3.08837891
-3.76312256
-4.33837891
-4.80377197
-5.15197754
-5.37933350
-5.48583984
-5.47637939
-5.35736084
-5.13946533
-4.83459473
-4.45709229
-4.02191162
-3.54553223
-3.04473877
-2.53692627
-2.03887939
-1.56677246
-1.13647461
-0.76110840
-0.45257568
-0.21881104
-0.06469727
 0.00701904
-0.00488281
-0.09887695
-0.26824951
-0.50170898
-0.78277588
-1.09436035
-1.42028809
-1.74468994
-2.05139160
-2.32360840
-2.54547119
-2.70416260
-2.78930664
-2.79327393
-2.71087646
-2.53997803
-2.28240967
-1.94396973
-1.53320313
-1.06170654
-0.54077148
 0.01525879
 0.59173584
 1.17248535
 1.73980713
 2.27783203
 2.76977539
 3.20129395
 3.55957031
 3.83544922
 4.02435303
 4.12506104
 4.13940430
 4.07135010
 3.92761230
 3.71765137
 3.45489502
 3.15429688
 2.83264160
 2.50518799
 2.18658447
 1.88964844
 1.62658691
 1.40655518
 1.23535156
 1.11511230
 1.04553223
 1.02478027
 1.04858398
 1.10961914
 1.19873047
 1.30615234
 1.42242432
 1.53839111
 1.64428711
 1.72851563
 1.78131104
 1.79565430
 1.76666260
 1.69128418
 1.56524658
 1.38824463
 1.16271973
 0.89569092
 0.59356689
 0.26031494
-0.09857178
-0.47454834
-0.85601807
-1.23016357
-1.58752441
-1.92291260
-2.23052979
-2.50274658
-2.73376465
-2.91992188
-3.06274414
-3.16497803
-3.22753906
-3.25134277
-3.23730469
-3.18969727
-3.11248779
-3.01086426
-2.88848877
-2.75024414
-2.60070801
-2.44506836
-2.28637695
-2.12799072
-1.97296143
-1.82525635
-1.68762207
-1.56066895
-1.44500732
-1.34002686
-1.24511719
-1.15875244
-1.07757568
-0.99670410
-0.91094971
-0.81512451
-0.70495605
-0.57708740
-0.42938232
-0.26062012
-0.06958008
 0.14312744
 0.37658691
 0.62713623
 0.89019775
 1.16088867
 1.43402100
 1.70410156
 1.96533203
 2.21008301
 2.43072510
 2.62145996
 2.77709961
 2.89337158
 2.96478271
 2.98797607
 2.96173096
 2.88665771
 2.76428223
 2.59735107
 2.38861084
 2.14508057
 1.87713623
 1.59576416
 1.31286621
 1.03942871
 0.78613281
 0.56488037
 0.38513184
 0.25268555
 0.17028809
 0.13916016
 0.15991211
 0.23162842
 0.34942627
 0.50415039
 0.68450928
 0.87951660
 1.07727051
 1.26525879
 1.43005371
 1.56005859
 1.64642334
 1.68121338
 1.65802002
 1.56951904
 1.41235352
 1.18774414
 0.89874268
 0.54962158
 0.14495850
-0.30883789
-0.80047607
-1.31561279
-1.83807373
-2.35443115
-2.85034180
-3.31176758
-3.72589111
-4.08172607
-4.37164307
-4.58984375
-4.73205566
-4.79461670
-4.77691650
-4.68109131
-4.51141357
-4.27337646
-3.97460938
-3.62365723
-3.22937012
-2.80059814
-2.34619141
-1.87561035
-1.40106201
-0.93414307
-0.48553467
-0.06347656
 0.32592773
 0.67413330
 0.97320557
 1.21643066
 1.40167236
 1.52862549
 1.59942627
 1.61682129
 1.58477783
 1.51031494
 1.40167236
 1.26953125
 1.12365723
 0.97442627
 0.83190918
 0.70678711
 0.60852051
 0.54443359
 0.52032471
 0.53833008
 0.59906006
 0.70129395
 0.84197998
 1.01715088
 1.22009277
 1.44256592
 1.67572021
 1.90979004
 2.13562012
 2.34527588
 2.53021240
 2.68218994
 2.79418945
 2.86071777
 2.87933350
 2.85003662
 2.77404785
 2.65289307
 2.48962402
 2.28942871
 2.05963135
 1.80786133
 1.54174805
 1.26800537
 0.99548340
 0.73242188
 0.48675537
 0.26214600
 0.05889893
-0.12420654
-0.28656006
-0.42755127
-0.54656982
-0.64636230
-0.73089600
-0.80596924
-0.87524414
-0.94146729
-1.00769043
-1.07696533
-1.15295410
-1.23748779
-1.33117676
-1.43280029
-1.54052734
-1.65283203
-1.76757813
-1.88293457
-1.99645996
-2.10418701
-2.20245361
-2.28759766
-2.35687256
-2.40753174
-2.43743896
-2.44415283
-2.42645264
-2.38403320
-2.31628418
-2.22381592
-2.10662842
-1.96594238
-1.80511475
-1.62628174
-1.43035889
-1.21887207
-0.99273682
-0.75592041
-0.51208496
-0.26428223
-0.01434326
 0.23651123
 0.48522949
 0.72875977
 0.96282959
 1.18408203
 1.38946533
 1.57592773
 1.73980713
 1.87866211
 1.98974609
 2.07153320
 2.12280273
 2.14324951
 2.13287354
 2.09320068
 2.02697754
 1.93786621
 1.82952881
 1.70532227
 1.56951904
 1.42730713
 1.28448486
 1.14685059
 1.01928711
 0.90545654
 0.80810547
 0.72906494
 0.67016602
 0.63171387
 0.61309814
 0.61279297
 0.62957764
 0.66162109
 0.70587158
 0.75744629
 0.81146240
 0.86486816
 0.91491699
 0.95794678
 0.98968506
 1.00555420
 1.00311279
 0.98114014
 0.93963623
 0.87615967
 0.78826904
 0.67657471
 0.54412842
 0.39367676
 0.22583008
 0.03814697
-0.16937256
-0.39306641
-0.62683105
-0.86669922
-1.11114502
-1.35986328
-1.61010742
-1.85577393
-2.09045410
-2.30804443
-2.50427246
-2.67425537
-2.81188965
-2.91107178
-2.96691895
-2.97607422
-2.93762207
-2.85003662
-2.71484375
-2.53387451
-2.31262207
-2.05657959
-1.77246094
-1.46850586
-1.15447998
-0.84075928
-0.53741455
-0.25207520
 0.00946045
 0.24169922
 0.43884277
 0.59539795
 0.70800781
 0.77697754
 0.80413818
 0.79284668
 0.74615479
 0.66864014
 0.56671143
 0.44799805
 0.32043457
 0.19073486
 0.06622314
-0.04516602
-0.13641357
-0.20111084
-0.23468018
-0.23468018
-0.19775391
-0.12268066
-0.00915527
 0.13977051
 0.32043457
 0.52673340
 0.75134277
 0.98602295
 1.22222900
 1.45202637
 1.66778564
 1.86218262
 2.02728271
 2.15759277
 2.24853516
 2.29766846
 2.30346680
 2.26409912
 2.18017578
 2.05352783
 1.88781738
 1.68640137
 1.45324707
 1.19384766
 0.91552734
 0.62622070
 0.33264160
 0.03814697
-0.25207520
-0.52825928
-0.77911377
-0.99395752
-1.16638184
-1.29394531
-1.37390137
-1.40350342
-1.38092041
-1.30645752
-1.18499756
-1.02203369
-0.82366943
-0.59783936
-0.35217285
-0.09429932
 0.16784668
 0.42572021
 0.66833496
 0.88317871
 1.06018066
 1.19384766
 1.28112793
 1.31713867
 1.29547119
 1.21002197
 1.06140137
 0.85540771
 0.59875488
 0.29541016
-0.05157471
-0.43548584
-0.84259033
-1.25549316
-1.65893555
-2.04132080
-2.39227295
-2.70111084
-2.95715332
-3.15216064
-3.28063965
-3.33953857
-3.32672119
-3.24188232
-3.08654785
-2.86621094
-2.58666992
-2.25494385
-1.87774658
-1.46484375
-1.02691650
-0.57586670
-0.12115479
 0.32867432
 0.76324463
 1.17187500
 1.54449463
 1.87316895
 2.15179443
 2.37640381
 2.54302979
 2.64923096
 2.69592285
 2.68646240
 2.62512207
 2.51556396
 2.36236572
 2.17193604
 1.95220947
 1.71203613
 1.45935059
 1.20147705
 0.94635010
 0.70281982
 0.47882080
 0.28076172
 0.11260986
-0.02288818
-0.12207031
-0.18096924
-0.19683838
-0.16937256
-0.10162354
 0.00274658
 0.14068604
 0.30609131
 0.49133301
 0.68634033
 0.88165283
 1.06872559
 1.24053955
 1.38793945
 1.50329590
 1.57867432
 1.61041260
 1.59576416
 1.53259277
 1.41876221
 1.25457764
 1.04522705
 0.79925537
 0.52246094
 0.21942139
-0.10589600
-0.44555664
-0.78765869
-1.12060547
-1.43585205
-1.72760010
-1.98974609
-2.21588135
-2.39929199
-2.53601074
-2.62390137
-2.66326904
-2.65411377
-2.59857178
-2.49969482
-2.36236572
-2.19177246
-1.99340820
-1.77276611
-1.53778076
-1.29638672
-1.05621338
-0.82336426
-0.60363770
-0.40191650
-0.22277832
-0.06958008
 0.05676270
 0.15625000
 0.22888184
 0.27587891
 0.29907227
 0.30212402
 0.28930664
 0.26336670
 0.22674561
 0.18218994
 0.13305664
 0.08361816
 0.03753662
-0.00274658
-0.03509521
-0.05737305
-0.06744385
-0.06378174
-0.04455566
-0.00885010
 0.04333496
 0.11230469
 0.19714355
 0.29785156
 0.41381836
 0.54260254
 0.67993164
 0.82183838
 0.96313477
 1.10015869
 1.22802734
 1.34185791
 1.43676758
 1.50939941
 1.55639648
 1.57440186
 1.56097412
 1.51458740
 1.43676758
 1.33056641
 1.19903564
 1.04431152
 0.87005615
 0.68176270
 0.48675537
 0.29174805
 0.09979248
-0.08636475
-0.26275635
-0.42297363
-0.55877686
-0.66589355
-0.74279785
-0.79071045
-0.81054688
-0.80261230
-0.76904297
-0.71289063
-0.63903809
-0.55236816
-0.45745850
-0.35919189
-0.26397705
-0.17669678
-0.10223389
-0.04302979
-0.00091553
 0.02258301
 0.02624512
 0.01098633
-0.02166748
-0.06866455
-0.12847900
-0.19866943
-0.27648926
-0.35766602
-0.43823242
-0.51483154
-0.58624268
-0.65063477
-0.70617676
-0.75012207
-0.78063965
-0.79772949
-0.80230713
-0.79528809
-0.77697754
-0.74768066
-0.70739746
-0.65765381
-0.59997559
-0.53558350
-0.46600342
-0.39276123
-0.31707764
-0.24078369
-0.16479492
-0.08972168
-0.01586914
 0.05584717
 0.12481689
 0.19012451
 0.25207520
 0.31097412
 0.36621094
 0.41656494
 0.46173096
 0.50170898
 0.53710938
 0.56976318
 0.60028076
 0.62835693
 0.65368652
 0.67718506
 0.69946289
 0.72082520
 0.74096680
 0.75836182
 0.77301025
 0.78399658
 0.79010010
 0.78979492
 0.78125000
 0.76416016
 0.73760986
 0.70129395
 0.65338135
 0.59295654
 0.52124023
 0.44158936
 0.35736084
 0.26947021
 0.17852783
 0.08544922
-0.00640869
-0.09216309
-0.16906738
-0.23529053
-0.28747559
-0.32196045
-0.33294678
-0.31829834
-0.27862549
-0.21575928
-0.13153076
-0.02563477
 0.10223389
 0.24780273
 0.40527344
 0.56701660
 0.72692871
 0.87921143
 1.01623535
 1.13067627
 1.21520996
 1.26373291
 1.27258301
 1.23779297
 1.15661621
 1.02966309
 0.86029053
 0.65368652
 0.41412354
 0.14434814
-0.15075684
-0.46386719
-0.78216553
-1.09375000
-1.38854980
-1.65863037
-1.89788818
-2.09838867
-2.25280762
-2.35687256
-2.40936279
-2.41180420
-2.36541748
-2.27203369
-2.13470459
-1.95892334
-1.75170898
-1.52038574
-1.27227783
-1.01531982
-0.75866699
-0.50994873
-0.27526855
-0.05889893
 0.13458252
 0.30120850
 0.43670654
 0.53863525
 0.60699463
 0.64178467
 0.64422607
 0.61676025
 0.56274414
 0.48767090
 0.39794922
 0.29815674
 0.19378662
 0.09033203
-0.00579834
-0.08911133
-0.15441895
-0.19714355
-0.21392822
-0.20111084
-0.15686035
-0.08026123
 0.02746582
 0.16387939
 0.32623291
 0.51055908
 0.71166992
 0.92285156
 1.13647461
 1.34521484
 1.54113770
 1.71783447
 1.86859131
 1.98638916
 2.06451416
 2.09716797
 2.08099365
 2.01416016
 1.89636230
 1.72851563
 1.51275635
 1.25518799
 0.96496582
 0.65032959
 0.31829834
-0.02502441
-0.37292480
-0.71380615
-1.03454590
-1.32263184
-1.57012939
-1.77276611
-1.92626953
-2.02697754
-2.07122803
-2.05963135
-1.99554443
-1.88354492
-1.72943115
-1.53991699
-1.32202148
-1.08489990
-0.83740234
-0.58807373
-0.34637451
-0.12084961
 0.08026123
 0.25146484
 0.38909912
 0.49041748
 0.55297852
 0.57495117
 0.55664063
 0.50109863
 0.41351318
 0.29937744
 0.16204834
 0.00549316
-0.16601563
-0.34545898
-0.52368164
-0.69183350
-0.84350586
-0.97412109
-1.08093262
-1.16149902
-1.21307373
-1.23443604
-1.22528076
-1.18530273
-1.11480713
-1.01379395
-0.88317871
-0.72631836
-0.54870605
-0.35522461
-0.14862061
 0.06805420
 0.29174805
 0.51727295
 0.73791504
 0.94848633
 1.14379883
 1.32019043
 1.47369385
 1.60003662
 1.69616699
 1.75964355
 1.78985596
 1.78680420
 1.75201416
 1.68731689
 1.59667969
 1.48468018
 1.35559082
 1.21490479
 1.06719971
 0.91796875
 0.77270508
 0.63751221
 0.51788330
 0.41748047
 0.33782959
 0.28076172
 0.24566650
 0.23193359
 0.23742676
 0.26000977
 0.29632568
 0.34210205
 0.39337158
 0.44525146
 0.49255371
 0.53161621
 0.55847168
 0.57098389
 0.56732178
 0.54595947
 0.50811768
 0.45471191
 0.38879395
 0.31219482
 0.22613525
 0.13244629
 0.03204346
-0.07293701
-0.18096924
-0.29083252
-0.40008545
-0.50750732
-0.61157227
-0.71289063
-0.81268311
-0.91156006
-1.01013184
-1.10870361
-1.20758057
-1.30737305
-1.40838623
-1.50878906
-1.60675049
-1.70043945
-1.78802490
-1.86828613
-1.93908691
-1.99645996
-2.03704834
-2.05718994
-2.05261230
-2.02087402
-1.95983887
-1.86859131
-1.74743652
-1.59667969
-1.41662598
-1.20758057
-0.97320557
-0.71838379
-0.44830322
-0.16693115
 0.12207031
 0.41442871
 0.70434570
 0.98419189
 1.24816895
 1.49139404
 1.71081543
 1.90277100
 2.06420898
 2.19238281
 2.28637695
 2.34527588
 2.36877441
 2.35748291
 2.31231689
 2.23541260
 2.12890625
 1.99645996
 1.84173584
 1.66931152
 1.48376465
 1.28875732
 1.08795166
 0.88592529
 0.68786621
 0.49926758
 0.32379150
 0.16418457
 0.02227783
-0.09918213
-0.19866943
-0.27587891
-0.33142090
-0.36499023
-0.37658691
-0.36743164
-0.34088135
-0.30212402
-0.25665283
-0.20935059
-0.16387939
-0.12512207
-0.09826660
-0.08758545
-0.09643555
-0.12725830
-0.18280029
-0.26458740
-0.37322998
-0.50567627
-0.65765381
-0.82336426
-0.99914551
-1.18011475
-1.36047363
-1.53350830
-1.69189453
-1.82891846
-1.93847656
-2.01538086
-2.05413818
-2.05139160
-2.00531006
-1.91741943
-1.78894043
-1.62353516
-1.42425537
-1.19659424
-0.94726563
-0.68450928
-0.41656494
-0.15136719
 0.10314941
 0.33996582
 0.55145264
 0.73181152
 0.87677002
 0.98327637
 1.05041504
 1.07849121
 1.06964111
 1.02752686
 0.95489502
 0.85601807
 0.73638916
 0.60302734
 0.46417236
 0.32562256
 0.19165039
 0.06622314
-0.04608154
-0.13916016
-0.20843506
-0.25024414
-0.26306152
-0.24597168
-0.19836426
-0.12023926
-0.01251221
 0.12237549
 0.28106689
 0.45989990
 0.65307617
 0.85510254
 1.05804443
 1.25518799
 1.44073486
 1.60888672
 1.75476074
 1.87194824
 1.95495605
 1.99798584
 1.99707031
 1.95068359
 1.85821533
 1.71997070
 1.53656006
 1.31011963
 1.04644775
 0.75286865
 0.43762207
 0.10711670
-0.23223877
-0.57128906
-0.89782715
-1.19720459
-1.45812988
-1.67358398
-1.83898926
-1.95007324
-2.00317383
-1.99645996
-1.93206787
-1.81518555
-1.65130615
-1.44653320
-1.20819092
-0.94696045
-0.67443848
-0.40222168
-0.13916016
 0.10711670
 0.32806396
 0.51513672
 0.66101074
 0.76141357
 0.81268311
 0.81329346
 0.76354980
 0.66772461
 0.53253174
 0.36468506
 0.16723633
-0.05645752
-0.29937744
-0.54992676
-0.79406738
-1.02020264
-1.22192383
-1.39434814
-1.53228760
-1.62963867
-1.68121338
-1.68457031
-1.64123535
-1.55181885
-1.41723633
-1.23931885
-1.02386475
-0.77758789
-0.50750732
-0.21942139
 0.08239746
 0.39215088
 0.70190430
 1.00402832
 1.29119873
 1.55792236
 1.79779053
 2.00469971
 2.17254639
 2.29736328
 2.37701416
 2.40997314
 2.39440918
 2.33032227
 2.21954346
 2.06573486
 1.87347412
 1.64581299
 1.38793945
 1.10870361
 0.81817627
 0.52581787
 0.23590088
-0.04974365
-0.32623291
-0.58563232
-0.81756592
-1.01562500
-1.17797852
-1.30584717
-1.39862061
-1.45385742
-1.46942139
-1.44622803
-1.38763428
-1.29730225
-1.17919922
-1.03668213
-0.87524414
-0.70159912
-0.52154541
-0.34118652
-0.16662598
-0.00366211
 0.14251709
 0.26855469
 0.37170410
 0.45043945
 0.50201416
 0.52551270
 0.52062988
 0.48919678
 0.43457031
 0.35949707
 0.26580811
 0.15380859
 0.02319336
-0.12573242
-0.29113770
-0.46752930
-0.64849854
-0.82733154
-0.99945068
-1.16058350
-1.30737305
-1.43402100
-1.53350830
-1.60003662
-1.62902832
-1.61804199
-1.56463623
-1.46636963
-1.32232666
-1.13433838
-0.90667725
-0.64483643
-0.35400391
-0.03936768
 0.29235840
 0.63323975
 0.97351074
 1.30432129
 1.61682129
 1.90338135
 2.15515137
 2.36389160
 2.52258301
 2.62664795
 2.67242432
 2.65747070
 2.58178711
 2.44689941
 2.25555420
 2.01171875
 1.72241211
 1.39556885
 1.04278564
 0.67504883
 0.30090332
-0.07141113
-0.43365479
-0.77423096
-1.08032227
-1.34155273
-1.55273438
-1.71203613
-1.81823730
-1.86950684
-1.86370850
-1.80297852
-1.69097900
-1.53381348
-1.33728027
-1.10870361
-0.85693359
-0.59326172
-0.32684326
-0.06500244
 0.18646240
 0.41839600
 0.62072754
 0.78338623
 0.90118408
 0.97259521
 0.99731445
 0.97259521
 0.89721680
 0.77423096
 0.61096191
 0.41564941
 0.19317627
-0.05218506
-0.31433105
-0.58074951
-0.83740234
-1.07238770
-1.27868652
-1.45080566
-1.58172607
-1.66290283
-1.68914795
-1.65954590
-1.57562256
-1.43890381
-1.25061035
-1.01501465
-0.74005127
-0.43548584
-0.10955811
 0.23132324
 0.57830811
 0.91949463
 1.24023438
 1.52862549
 1.77703857
 1.97784424
 2.12280273
 2.20458984
 2.21923828
 2.16827393
 2.05322266
 1.87622070
 1.63970947
 1.35162354
 1.02508545
 0.67413330
 0.30853271
-0.06500244
-0.43640137
-0.79193115
-1.11389160
-1.38885498
-1.60919189
-1.77093506
-1.87072754
-1.90643311
-1.87744141
-1.78771973
-1.64184570
-1.44561768
-1.20544434
-0.93048096
-0.63262939
-0.32287598
-0.01190186
 0.29083252
 0.57464600
 0.82946777
 1.04583740
 1.21795654
 1.34094238
 1.41174316
 1.42913818
 1.39434814
 1.30981445
 1.17950439
 1.00891113
 0.80627441
 0.58258057
 0.34759521
 0.10833740
-0.13031006
-0.36254883
-0.57800293
-0.76660156
-0.92010498
-1.03576660
-1.11297607
-1.15112305
-1.14868164
-1.10595703
-1.02722168
-0.91827393
-0.78430176
-0.63079834
-0.46295166
-0.28778076
-0.11291504
 0.05584717
 0.21392822
 0.35614014
 0.47668457
 0.57128906
 0.63812256
 0.67626953
 0.68511963
 0.66375732
 0.61370850
 0.53985596
 0.44921875
 0.34759521
 0.23895264
 0.12695313
 0.01678467
-0.08605957
-0.17669678
-0.25238037
-0.31005859
-0.34576416
-0.35522461
-0.33843994
-0.29968262
-0.24566650
-0.18157959
-0.10894775
-0.03112793
 0.04791260
 0.12145996
 0.18371582
 0.23162842
 0.26367188
 0.27801514
 0.27130127
 0.24108887
 0.18737793
 0.11230469
 0.01892090
-0.09124756
-0.21453857
-0.34515381
-0.47546387
-0.59875488
-0.70892334
-0.80139160
-0.87066650
-0.91094971
-0.91766357
-0.88806152
-0.82183838
-0.71899414
-0.58135986
-0.41198730
-0.21667480
-0.00183105
 0.22705078
 0.46325684
 0.69885254
 0.92407227
 1.13037109
 1.31164551
 1.46179199
 1.57562256
 1.64703369
 1.67175293
 1.64916992
 1.58050537
 1.46759033
 1.31164551
 1.11694336
 0.89141846
 0.64392090
 0.38238525
 0.11199951
-0.16265869
-0.43243408
-0.68572998
-0.90942383
-1.09527588
-1.23840332
-1.33605957
-1.38549805
-1.38549805
-1.33575439
-1.23962402
-1.10076904
-0.92529297
-0.71960449
-0.49163818
-0.24871826
 0.00091553
 0.24902344
 0.48736572
 0.70556641
 0.89569092
 1.05010986
 1.16455078
 1.23657227
 1.26403809
 1.24633789
 1.18286133
 1.07452393
 0.92529297
 0.74127197
 0.53039551
 0.29907227
 0.05187988
-0.20568848
-0.46600342
-0.71624756
-0.94360352
-1.13922119
-1.29882813
-1.42089844
-1.50177002
-1.53778076
-1.52587891
-1.46789551
-1.36749268
-1.22985840
-1.05957031
-0.86273193
-0.64819336
-0.42663574
-0.20660400
 0.00549316
 0.20416260
 0.38238525
 0.53253174
 0.64788818
 0.72540283
 0.76354980
 0.76171875
 0.71990967
 0.64056396
 0.53009033
 0.39703369
 0.24902344
 0.09155273
-0.07080078
-0.23101807
-0.37811279
-0.50201416
-0.59417725
-0.65093994
-0.67047119
-0.65063477
-0.58990479
-0.48980713
-0.35522461
-0.19165039
-0.00427246
 0.20111084
 0.41778564
 0.63507080
 0.84228516
 1.03179932
 1.19720459
 1.33361816
 1.43463135
 1.49383545
 1.50848389
 1.47766113
 1.40167236
 1.28112793
 1.11755371
 0.91796875
 0.69152832
 0.44738770
 0.19042969
-0.07537842
-0.34332275
-0.60272217
-0.84014893
-1.04553223
-1.21246338
-1.33758545
-1.41723633
-1.44805908
-1.42883301
-1.36047363
-1.24664307
-1.09130859
-0.90026855
-0.68054199
-0.44036865
-0.18768311
 0.07049561
 0.32623291
 0.56945801
 0.78918457
 0.97595215
 1.12304688
 1.22650146
 1.28448486
 1.29455566
 1.25549316
 1.16729736
 1.03332520
 0.86029053
 0.65551758
 0.42633057
 0.17822266
-0.08453369
-0.35400391
-0.61981201
-0.86883545
-1.09039307
-1.27807617
-1.42822266
-1.53808594
-1.60461426
-1.62506104
-1.59912109
-1.52893066
-1.41784668
-1.26892090
-1.08642578
-0.87738037
-0.64971924
-0.41229248
-0.17333984
 0.06164551
 0.28656006
 0.49468994
 0.68023682
 0.83801270
 0.96405029
 1.05651855
 1.11358643
 1.13555908
 1.12243652
 1.07727051
 1.00250244
 0.90270996
 0.78247070
 0.64788818
 0.50445557
 0.35888672
 0.21484375
 0.07690430
-0.05187988
-0.16693115
-0.26428223
-0.33966064
-0.39001465
-0.41320801
-0.40863037
-0.37658691
-0.31982422
-0.24230957
-0.14892578
-0.04302979
 0.07171631
 0.19256592
 0.31524658
 0.43548584
 0.54840088
 0.64971924
 0.73516846
 0.80078125
 0.84411621
 0.86364746
 0.85998535
 0.83343506
 0.78491211
 0.71533203
 0.62561035
 0.51940918
 0.40100098
 0.27465820
 0.14373779
 0.01068115
-0.12115479
-0.24749756
-0.36254883
-0.46051025
-0.53802490
-0.59234619
-0.62347412
-0.63232422
-0.61981201
-0.58654785
-0.53436279
-0.46539307
-0.38330078
-0.29296875
-0.19927979
-0.10772705
-0.02258301
 0.05279541
 0.11444092
 0.15869141
 0.18218994
 0.18127441
 0.15502930
 0.10375977
 0.02838135
-0.07171631
-0.19592285
-0.34210205
-0.50567627
-0.68023682
-0.85937500
-1.03698730
-1.20758057
-1.36444092
-1.50085449
-1.61132813
-1.69189453
-1.73797607
-1.74591064
-1.71264648
-1.63665771
-1.51885986
-1.36169434
-1.16790771
-0.94146729
-0.68908691
-0.41748047
-0.13397217
 0.15502930
 0.44342041
 0.72418213
 0.98907471
 1.23046875
 1.44256592
 1.62078857
 1.76177979
 1.86218262
 1.92047119
 1.93664551
 1.91192627
 1.84783936
 1.74804688
 1.61651611
 1.45874023
 1.27929688
 1.08306885
 0.87677002
 0.66772461
 0.46539307
 0.27587891
 0.10284424
-0.05187988
-0.18615723
-0.29541016
-0.37506104
-0.42266846
-0.43884277
-0.42724609
-0.39123535
-0.33447266
-0.26092529
-0.17517090
-0.08239746
 0.01251221
 0.10498047
 0.19012451
 0.26336670
 0.32073975
 0.36010742
 0.38024902
 0.37994385
 0.35888672
 0.31585693
 0.25177002
 0.16845703
 0.06835938
-0.04638672
-0.17395020
-0.31097412
-0.45227051
-0.59234619
-0.72570801
-0.84930420
-0.96008301
-1.05590820
-1.13372803
-1.19171143
-1.22924805
-1.24481201
-1.23809814
-1.20880127
-1.15783691
-1.08703613
-0.99975586
-0.89874268
-0.78613281
-0.66406250
-0.53527832
-0.40283203
-0.27069092
-0.14251709
-0.02105713
 0.09277344
 0.19836426
 0.29541016
 0.38452148
 0.46478271
 0.53649902
 0.59997559
 0.65582275
 0.70495605
 0.74890137
 0.78918457
 0.82611084
 0.85968018
 0.88836670
 0.91125488
 0.92834473
 0.93933105
 0.94421387
 0.94116211
 0.92803955
 0.90393066
 0.86883545
 0.82244873
 0.76446533
 0.69427490
 0.61218262
 0.52001953
 0.41992188
 0.31433105
 0.20446777
 0.09277344
-0.01831055
-0.12634277
-0.22857666
-0.32196045
-0.40161133
-0.46234131
-0.50109863
-0.51757813
-0.51330566
-0.48919678
-0.44616699
-0.38513184
-0.30944824
-0.22369385
-0.13214111
-0.03875732
 0.05218506
 0.13610840
 0.20874023
 0.26672363
 0.30792236
 0.33020020
 0.33142090
 0.31066895
 0.26641846
 0.20019531
 0.11474609
 0.01251221
-0.10498047
-0.23437500
-0.37231445
-0.51330566
-0.65002441
-0.77636719
-0.88684082
-0.97808838
-1.04675293
-1.08947754
-1.10473633
-1.09130859
-1.04827881
-0.97534180
-0.87341309
-0.74401855
-0.59204102
-0.42297363
-0.24230957
-0.05432129
 0.13641357
 0.32409668
 0.50262451
 0.66467285
 0.80444336
 0.91705322
 0.99975586
 1.04980469
 1.06628418
 1.04858398
 0.99639893
 0.91064453
 0.79345703
 0.65093994
 0.48980713
 0.31829834
 0.14038086
-0.04028320
-0.21942139
-0.38940430
-0.53985596
-0.66253662
-0.75225830
-0.80810547
-0.82916260
-0.81420898
-0.76232910
-0.67504883
-0.55633545
-0.41168213
-0.24627686
-0.06530762
 0.12481689
 0.31677246
 0.50292969
 0.67626953
 0.82977295
 0.95703125
 1.05255127
 1.11145020
 1.13189697
 1.11175537
 1.04949951
 0.94573975
 0.80352783
 0.62927246
 0.43060303
 0.21270752
-0.02105713
-0.26550293
-0.51208496
-0.74829102
-0.96343994
-1.15020752
-1.30401611
-1.42089844
-1.49597168
-1.52557373
-1.50909424
-1.44927979
-1.34918213
-1.21154785
-1.03973389
-0.83923340
-0.61828613
-0.38604736
-0.14923096
 0.08544922
 0.31219482
 0.52337646
 0.71166992
 0.87066650
 0.99609375
 1.08489990
 1.13555908
 1.14715576
 1.12091064
 1.05865479
 0.96313477
 0.83831787
 0.68908691
 0.52215576
 0.34545898
 0.16418457
-0.01708984
-0.19317627
-0.35705566
-0.49987793
-0.61340332
-0.69366455
-0.73913574
-0.74951172
-0.72448730
-0.66345215
-0.56854248
-0.44403076
-0.29602051
-0.13061523
 0.04821777
 0.23437500
 0.42114258
 0.60028076
 0.76354980
 0.90545654
 1.02203369
 1.10961914
 1.16455078
 1.18377686
 1.16638184
 1.11175537
 1.02111816
 0.89660645
 0.74310303
 0.56823730
 0.37963867
 0.18218994
-0.02044678
-0.22338867
-0.41931152
-0.59814453
-0.75134277
-0.87402344
-0.96496582
-1.02355957
-1.04980469
-1.04278564
-1.00494385
-0.93963623
-0.85174561
-0.74615479
-0.62774658
-0.50354004
-0.37963867
-0.26245117
-0.15594482
-0.06408691
 0.00915527
 0.05981445
 0.08483887
 0.08331299
 0.05706787
 0.00762939
-0.06286621
-0.15197754
-0.25421143
-0.36346436
-0.47210693
-0.57281494
-0.66040039
-0.72875977
-0.77331543
-0.78887939
-0.77239990
-0.72082520
-0.63385010
-0.51208496
-0.35919189
-0.17974854
 0.02105713
 0.23864746
 0.46722412
 0.69854736
 0.92315674
 1.13189697
 1.31713867
 1.47247314
 1.59179688
 1.66992188
 1.70196533
 1.68640137
 1.62292480
 1.51123047
 1.35284424
 1.15173340
 0.91674805
 0.65795898
 0.38391113
 0.10040283
-0.18707275
-0.46966553
-0.73486328
-0.96893311
-1.16180420
-1.30676270
-1.40136719
-1.44287109
-1.42944336
-1.36016846
-1.23748779
-1.06689453
-0.85601807
-0.61248779
-0.34484863
-0.06164551
 0.22796631
 0.51330566
 0.78277588
 1.02478027
 1.22833252
 1.38519287
 1.48986816
 1.53961182
 1.53198242
 1.46514893
 1.33850098
 1.15631104
 0.92590332
 0.65673828
 0.35644531
 0.03082275
-0.31250000
-0.66070557
-0.99761963
-1.30798340
-1.58081055
-1.80999756
-1.98852539
-2.10876465
-2.16369629
-2.15209961
-2.07580566
-1.93939209
-1.74499512
-1.49719238
-1.20422363
-0.87738037
-0.52917480
-0.16937256
 0.19317627
 0.54748535
 0.88012695
 1.17797852
 1.43249512
 1.63635254
 1.78497314
 1.87225342
 1.89544678
 1.85455322
 1.75140381
 1.58935547
 1.37329102
 1.11145020
 0.81542969
 0.49621582
 0.16143799
-0.18127441
-0.52215576
-0.84655762
-1.13983154
-1.39099121
-1.59423828
-1.74499512
-1.83685303
-1.86492920
-1.82739258
-1.72668457
-1.56646729
-1.35101318
-1.08612061
-0.78033447
-0.44403076
-0.08697510
 0.28106689
 0.65093994
 1.00952148
 1.34338379
 1.64031982
 1.89300537
 2.09533691
 2.24060059
 2.32238770
 2.33764648
 2.28698730
 2.17529297
 2.00561523
 1.78131104
 1.50787354
 1.19628906
 0.85876465
 0.50659180
 0.14678955
-0.21331787
-0.56274414
-0.88775635
-1.17523193
-1.41723633
-1.60888672
-1.74652100
-1.82647705
-1.84692383
-1.80969238
-1.71875000
-1.57836914
-1.39312744
-1.16912842
-0.91613770
-0.64575195
-0.36834717
-0.09216309
 0.17578125
 0.42816162
 0.65551758
 0.84899902
 1.00189209
 1.11053467
 1.17340088
 1.18957520
 1.15875244
 1.08184814
 0.96191406
 0.80627441
 0.62255859
 0.41870117
 0.19958496
-0.03051758
-0.26519775
-0.49499512
-0.70922852
-0.89843750
-1.05865479
-1.18743896
-1.28234863
-1.34002686
-1.35803223
-1.33728027
-1.28143311
-1.19476318
-1.08215332
-0.94696045
-0.79437256
-0.62988281
-0.45989990
-0.29022217
-0.12695313
 0.02532959
 0.16235352
 0.28076172
 0.37902832
 0.45532227
 0.50842285
 0.53802490
 0.54565430
 0.53466797
 0.50933838
 0.47302246
 0.42907715
 0.38116455
 0.33386230
 0.29144287
 0.25726318
 0.23468018
 0.22583008
 0.23284912
 0.25695801
 0.29724121
 0.35217285
 0.41931152
 0.49560547
 0.57861328
 0.66345215
 0.74584961
 0.82153320
 0.88623047
 0.93627930
 0.96832275
 0.97991943
 0.96984863
 0.93750000
 0.88226318
 0.80413818
 0.70343018
 0.58471680
 0.45379639
 0.31646729
 0.17608643
 0.03417969
-0.10772705
-0.24475098
-0.36956787
-0.47668457
-0.56182861
-0.62438965
-0.66314697
-0.67810059
-0.66894531
-0.63873291
-0.59020996
-0.52764893
-0.45349121
-0.37139893
-0.28686523
-0.20538330
-0.13153076
-0.06835938
-0.01831055
 0.01464844
 0.02716064
 0.01739502
-0.01464844
-0.06744385
-0.13916016
-0.22949219
-0.33569336
-0.45349121
-0.57678223
-0.69976807
-0.81756592
-0.92559814
-1.02020264
-1.09649658
-1.15051270
-1.17980957
-1.18255615
-1.15722656
-1.10321045
-1.02081299
-0.91186523
-0.77941895
-0.62805176
-0.46264648
-0.28808594
-0.10864258
 0.07141113
 0.24810791
 0.41534424
 0.56762695
 0.69885254
 0.80657959
 0.88836670
 0.94390869
 0.97259521
 0.97442627
 0.95031738
 0.90362549
 0.83770752
 0.75592041
 0.66192627
 0.56060791
 0.45806885
 0.36010742
 0.27191162
 0.19653320
 0.13671875
 0.09552002
 0.07629395
 0.08117676
 0.10986328
 0.16113281
 0.23254395
 0.32226563
 0.42816162
 0.54595947
 0.66955566
 0.79254150
 0.90850830
 1.01257324
 1.10046387
 1.16790771
 1.20971680
 1.22283936
 1.20605469
 1.15844727
 1.07940674
 0.96893311
 0.82916260
 0.66558838
 0.48370361
 0.28686523
 0.07690430
-0.14434814
-0.37109375
-0.59417725
-0.80444336
-0.99700928
-1.16943359
-1.32019043
-1.44622803
-1.54388428
-1.61071777
-1.64733887
-1.65557861
-1.63757324
-1.59484863
-1.52923584
-1.44409180
-1.34399414
-1.23321533
-1.11572266
-0.99456787
-0.87371826
-0.75653076
-0.64666748
-0.54595947
-0.45593262
-0.37689209
-0.31127930
-0.26062012
-0.22521973
-0.20355225
-0.19287109
-0.19012451
-0.19348145
-0.20141602
-0.21148682
-0.22033691
-0.22460938
-0.22155762
-0.20965576
-0.18737793
-0.15350342
-0.10681152
-0.04669189
 0.02624512
 0.11138916
 0.20782471
 0.31311035
 0.42541504
 0.54138184
 0.65795898
 0.77209473
 0.88195801
 0.98571777
 1.08123779
 1.16668701
 1.24023438
 1.29943848
 1.34460449
 1.37573242
 1.39434814
 1.40136719
 1.39709473
 1.38275146
 1.35894775
 1.32781982
 1.29028320
 1.24786377
 1.20056152
 1.14898682
 1.09405518
 1.03607178
 0.97534180
 0.91217041
 0.84533691
 0.77301025
 0.69335938
 0.60363770
 0.50354004
 0.39367676
 0.27435303
 0.14373779
-0.00152588
-0.16265869
-0.33782959
-0.52307129
-0.71441650
-0.90881348
-1.10382080
-1.29608154
-1.48193359
-1.65679932
-1.81549072
-1.95465088
-2.07000732
-2.15850830
-2.21862793
-2.24853516
-2.24731445
-2.21435547
-2.14935303
-2.05352783
-1.92840576
-1.77673340
-1.60186768
-1.40777588
-1.19842529
-0.97930908
-0.75439453
-0.52856445
-0.30761719
-0.09582520
 0.10253906
 0.28442383
 0.44799805
 0.59112549
 0.71197510
 0.80902100
 0.88287354
 0.93505859
 0.96771240
 0.98297119
 0.98266602
 0.97045898
 0.94970703
 0.92376709
 0.89538574
 0.86761475
 0.84350586
 0.82580566
 0.81665039
 0.81756592
 0.82824707
 0.84869385
 0.87829590
 0.91613770
 0.96069336
 1.00982666
 1.06140137
 1.11297607
 1.16088867
 1.20269775
 1.23565674
 1.25732422
 1.26525879
 1.25640869
 1.22894287
 1.18133545
 1.11419678
 1.02844238
 0.92407227
 0.80230713
 0.66558838
 0.51818848
 0.36468506
 0.20690918
 0.04699707
-0.11352539
-0.27069092
-0.41931152
-0.55389404
-0.67260742
-0.77484131
-0.86059570
-0.92956543
-0.98205566
-1.01898193
-1.04248047
-1.05468750
-1.05712891
-1.05072021
-1.03698730
-1.01928711
-1.00006104
-0.98205566
-0.96649170
-0.95428467
-0.94635010
-0.94390869
-0.94696045
-0.95550537
-0.96862793
-0.98541260
-1.00402832
-1.02233887
-1.03851318
-1.04949951
-1.05316162
-1.04705811
-1.02935791
-0.99792480
-0.95123291
-0.88775635
-0.80718994
-0.70983887
-0.59753418
-0.47302246
-0.33905029
-0.19775391
-0.05249023
 0.09429932
 0.23956299
 0.38085938
 0.51513672
 0.63934326
 0.75073242
 0.84686279
 0.92590332
 0.98754883
 1.03179932
 1.05865479
 1.06842041
 1.06231689
 1.04095459
 1.00677490
 0.96221924
 0.91003418
 0.85266113
 0.79437256
 0.73852539
 0.68847656
 0.64636230
 0.61340332
 0.59051514
 0.57830811
 0.57861328
 0.59112549
 0.61462402
 0.64697266
 0.68450928
 0.72448730
 0.76446533
 0.80108643
 0.83068848
 0.85021973
 0.85693359
 0.84930420
 0.82550049
 0.78369141
 0.72174072
 0.64025879
 0.54138184
 0.42755127
 0.30059814
 0.16052246
 0.00671387
-0.15869141
-0.33050537
-0.50231934
-0.66894531
-0.82641602
-0.97167969
-1.10137939
-1.21154785
-1.29974365
-1.36383057
-1.40350342
-1.41723633
-1.40502930
-1.36779785
-1.30828857
-1.22985840
-1.13494873
-1.02661133
-0.90850830
-0.78491211
-0.65917969
-0.53497314
-0.41473389
-0.30181885
-0.20050049
-0.11444092
-0.04577637
 0.00518799
 0.03692627
 0.04852295
 0.04058838
 0.01434326
-0.02685547
-0.08117676
-0.14739990
-0.22399902
-0.30670166
-0.39001465
-0.46752930
-0.53497314
-0.58959961
-0.62927246
-0.65063477
-0.65063477
-0.62805176
-0.58227539
-0.51361084
-0.42266846
-0.31127930
-0.18127441
-0.03479004
 0.12603760
 0.29907227
 0.48187256
 0.67077637
 0.86059570
 1.04583740
 1.22192383
 1.38549805
 1.53289795
 1.66015625
 1.76361084
 1.83898926
 1.88385010
 1.89697266
 1.87835693
 1.82739258
 1.74499512
 1.63299561
 1.49505615
 1.33605957
 1.16058350
 0.97229004
 0.77606201
 0.57830811
 0.38513184
 0.20050049
 0.02593994
-0.13641357
-0.28381348
-0.41046143
-0.51269531
-0.58929443
-0.64239502
-0.67352295
-0.68389893
-0.67352295
-0.64422607
-0.59997559
-0.54626465
-0.48767090
-0.42755127
-0.36987305
-0.31768799
-0.27648926
-0.25085449
-0.24566650
-0.26458740
-0.30792236
-0.37322998
-0.45684814
-0.55572510
-0.66772461
-0.79040527
-0.92010498
-1.05102539
-1.17797852
-1.29577637
-1.39984131
-1.48590088
-1.54907227
-1.58508301
-1.59210205
-1.56829834
-1.51306152
-1.42730713
-1.31103516
-1.16638184
-0.99609375
-0.80322266
-0.59295654
-0.37048340
-0.14251709
 0.08514404
 0.30670166
 0.51635742
 0.70800781
 0.87615967
 1.01593018
 1.12487793
 1.20117188
 1.24420166
 1.25305176
 1.22802734
 1.17156982
 1.08825684
 0.98236084
 0.85845947
 0.72143555
 0.57769775
 0.43426514
 0.29724121
 0.17150879
 0.06072998
-0.03143311
-0.10131836
-0.14587402
-0.16265869
-0.15106201
-0.11108398
-0.04364014
 0.04943848
 0.16510010
 0.29846191
 0.44342041
 0.59448242
 0.74493408
 0.88989258
 1.02355957
 1.14105225
 1.23840332
 1.31072998
 1.35345459
 1.36322021
 1.33972168
 1.28387451
 1.19720459
 1.08062744
 0.93658447
 0.76965332
 0.58624268
 0.39276123
 0.19256592
-0.01220703
-0.21942139
-0.42358398
-0.61676025
-0.79193115
-0.94482422
-1.07330322
-1.17614746
-1.25366211
-1.30523682
-1.33178711
-1.33453369
-1.31530762
-1.27624512
-1.22131348
-1.15447998
-1.08001709
-1.00128174
-0.92163086
-0.84350586
-0.77026367
-0.70526123
-0.65002441
-0.60607910
-0.57281494
-0.54962158
-0.53497314
-0.52673340
-0.52368164
-0.52490234
-0.52856445
-0.53314209
-0.53558350
-0.53222656
-0.52154541
-0.50231934
-0.47271729
-0.43182373
-0.37811279
-0.31188965
-0.23406982
-0.14709473
-0.05126953
 0.05218506
 0.16204834
 0.27648926
 0.39276123
 0.50842285
 0.62072754
 0.72692871
 0.82336426
 0.90728760
 0.97686768
 1.03057861
 1.06964111
 1.09405518
 1.10382080
 1.09832764
 1.07788086
 1.04339600
 0.99639893
 0.93933105
 0.87493896
 0.80474854
 0.73120117
 0.65612793
 0.58135986
 0.50903320
 0.44189453
 0.38055420
 0.32684326
 0.28106689
 0.24261475
 0.21118164
 0.18676758
 0.17028809
 0.16143799
 0.15991211
 0.16296387
 0.16784668
 0.17272949
 0.17608643
 0.17700195
 0.17486572
 0.16815186
 0.15594482
 0.13763428
 0.11230469
 0.07934570
 0.03845215
-0.00885010
-0.06103516
-0.11718750
-0.17700195
-0.24078369
-0.30670166
-0.37200928
-0.43334961
-0.48980713
-0.54260254
-0.59234619
-0.63903809
-0.68115234
-0.71655273
-0.74432373
-0.76538086
-0.77911377
-0.78674316
-0.78857422
-0.78521729
-0.77697754
-0.76416016
-0.74676514
-0.72509766
-0.70098877
-0.67413330
-0.64514160
-0.61279297
-0.57800293
-0.54168701
-0.50476074
-0.46661377
-0.42602539
-0.38177490
-0.33386230
-0.28381348
-0.23223877
-0.18035889
-0.12817383
-0.07598877
-0.02441406
 0.02716064
 0.07843018
 0.13000488
 0.18157959
 0.23254395
 0.28259277
 0.33142090
 0.37933350
 0.42724609
 0.47393799
 0.51940918
 0.56335449
 0.60607910
 0.64758301
 0.68725586
 0.72448730
 0.75805664
 0.78704834
 0.81115723
 0.83068848
 0.84503174
 0.85418701
 0.85845947
 0.85754395
 0.85205078
 0.84136963
 0.82458496
 0.80139160
 0.77117920
 0.73486328
 0.69335938
 0.64636230
 0.59265137
 0.53253174
 0.46722412
 0.39825439
 0.32653809
 0.25115967
 0.17120361
 0.08636475
-0.00183105
-0.09124756
-0.18188477
-0.27282715
-0.36285400
-0.45013428
-0.53222656
-0.60882568
-0.68084717
-0.74798584
-0.80810547
-0.85815430
-0.89660645
-0.92315674
-0.93933105
-0.94512939
-0.93963623
-0.92254639
-0.89477539
-0.85693359
-0.81146240
-0.75866699
-0.69976807
-0.63629150
-0.57037354
-0.50445557
-0.44036865
-0.37902832
-0.32257080
-0.27282715
-0.23101807
-0.19744873
-0.17120361
-0.15167236
-0.13854980
-0.13183594
-0.13153076
-0.13671875
-0.14587402
-0.15655518
-0.16784668
-0.17822266
-0.18615723
-0.19012451
-0.18798828
-0.17822266
-0.16052246
-0.13458252
-0.10070801
-0.05859375
-0.00854492
 0.04882813
 0.11260986
 0.18218994
 0.25634766
 0.33355713
 0.41168213
 0.48736572
 0.55877686
 0.62469482
 0.68511963
 0.73944092
 0.78674316
 0.82489014
 0.85296631
 0.87036133
 0.87707520
 0.87310791
 0.85845947
 0.83374023
 0.80017090
 0.75927734
 0.71197510
 0.65795898
 0.59783936
 0.53344727
 0.46661377
 0.39916992
 0.33294678
 0.26885986
 0.20721436
 0.14923096
 0.09582520
 0.04821777
 0.00701904
-0.02777100
-0.05584717
-0.07812500
-0.09429932
-0.10498047
-0.11016846
-0.11199951
-0.11138916
-0.10986328
-0.10803223
-0.10742188
-0.10986328
-0.11779785
-0.13183594
-0.15167236
-0.17639160
-0.20751953
-0.24627686
-0.29388428
-0.34820557
-0.40710449
-0.46844482
-0.53100586
-0.59417725
-0.65612793
-0.71380615
-0.76416016
-0.80627441
-0.83892822
-0.86151123
-0.87249756
-0.87066650
-0.85662842
-0.83068848
-0.79284668
-0.74310303
-0.68206787
-0.61126709
-0.53375244
-0.45135498
-0.36560059
-0.27862549
-0.19134521
-0.10559082
-0.02227783
 0.05706787
 0.13214111
 0.20141602
 0.26458740
 0.32165527
 0.37292480
 0.41870117
 0.45928955
 0.49377441
 0.52276611
 0.54687500
 0.56762695
 0.58624268
 0.60272217
 0.61706543
 0.62835693
 0.63598633
 0.63995361
 0.64086914
 0.63964844
 0.63659668
 0.63140869
 0.62286377
 0.61065674
 0.59417725
 0.57373047
 0.54992676
 0.52276611
 0.49224854
 0.45898438
 0.42327881
 0.38543701
 0.34667969
 0.30731201
 0.26824951
 0.23010254
 0.19256592
 0.15594482
 0.12054443
 0.08758545
 0.05737305
 0.02990723
 0.00457764
-0.01922607
-0.04241943
-0.06500244
-0.08728027
-0.11016846
-0.13366699
-0.15808105
-0.18432617
-0.21270752
-0.24658203
-0.28686523
-0.33477783
-0.38818359
-0.44586182
-0.50781250
-0.57556152
-0.64941406
-0.72845459
-0.80993652
-0.89080811
-0.96893311
-1.04248047
-1.10931396
-1.16668701
-1.21063232
-1.23809814
-1.24603271
-1.23229980
-1.19506836
-1.13403320
-1.04949951
-0.94177246
-0.81237793
-0.66284180
-0.49591064
-0.31585693
-0.12634277
 0.06774902
 0.26275635
 0.45440674
 0.63720703
 0.80657959
 0.95672607
 1.08367920
 1.18438721
 1.25701904
 1.30035400
 1.31378174
 1.29760742
 1.25305176
 1.18316650
 1.09069824
 0.97961426
 0.85418701
 0.71960449
 0.58258057
 0.44952393
 0.32470703
 0.21087646
 0.11016846
 0.02532959
-0.04089355
-0.08514404
-0.10742188
-0.10925293
-0.09216309
-0.05828857
-0.00854492
 0.05371094
 0.12512207
 0.20050049
 0.27618408
 0.35003662
 0.41809082
 0.47790527
 0.52581787
 0.55969238
 0.57769775
 0.57922363
 0.56274414
 0.52673340
 0.47149658
 0.39978027
 0.31341553
 0.21453857
 0.10467529
-0.01525879
-0.14282227
-0.27465820
-0.40679932
-0.53527832
-0.65704346
-0.76934814
-0.87036133
-0.95794678
-1.03118896
-1.08886719
-1.13067627
-1.15722656
-1.16851807
-1.16516113
-1.14837646
-1.11816406
-1.07543945
-1.02172852
-0.95764160
-0.88500977
-0.80566406
-0.72174072
-0.63476563
-0.54534912
-0.45440674
-0.36407471
-0.27557373
-0.19042969
-0.10894775
-0.03143311
 0.04272461
 0.11352539
 0.18035889
 0.24322510
 0.30273438
 0.35919189
 0.41290283
 0.46356201
 0.51086426
 0.55450439
 0.59417725
 0.62866211
 0.65704346
 0.67871094
 0.69458008
 0.70526123
 0.71105957
 0.71136475
 0.70587158
 0.69427490
 0.67840576
 0.65917969
 0.63751221
 0.61370850
 0.58837891
 0.56304932
 0.53771973
 0.51391602
 0.49224854
 0.47363281
 0.45837402
 0.44647217
 0.43701172
 0.42877197
 0.42144775
 0.41534424
 0.40985107
 0.40374756
 0.39489746
 0.38024902
 0.35797119
 0.32684326
 0.28594971
 0.23468018
 0.17181396
 0.09674072
 0.00915527
-0.09094238
-0.20324707
-0.32562256
-0.45440674
-0.58563232
-0.71533203
-0.84075928
-0.96038818
-1.07055664
-1.16729736
-1.24755859
-1.30767822
-1.34704590
-1.36474609
-1.36077881
-1.33575439
-1.28936768
-1.22283936
-1.13708496
-1.03424072
-0.91705322
-0.78979492
-0.65551758
-0.51757813
-0.37841797
-0.24047852
-0.10681152
 0.01953125
 0.13641357
 0.24291992
 0.33874512
 0.42327881
 0.49560547
 0.55603027
 0.60394287
 0.64086914
 0.66711426
 0.68389893
 0.69244385
 0.69519043
 0.69244385
 0.68572998
 0.67413330
 0.65856934
 0.63995361
 0.61981201
 0.59906006
 0.57830811
 0.55755615
 0.53619385
 0.51483154
 0.49407959
 0.47515869
 0.45806885
 0.44189453
 0.42572021
 0.40985107
 0.39428711
 0.37902832
 0.36376953
 0.34790039
 0.33142090
 0.31341553
 0.29357910
 0.27038574
 0.24383545
 0.21392822
 0.18188477
 0.14801025
 0.11169434
 0.07202148
 0.02960205
-0.01464844
-0.05828857
-0.10131836
-0.14282227
-0.18127441
-0.21514893
-0.24353027
-0.26702881
-0.28778076
-0.30670166
-0.32226563
-0.33264160
-0.33782959
-0.33966064
-0.33996582
-0.34057617
-0.34088135
-0.34118652
-0.34301758
-0.34790039
-0.35644531
-0.36865234
-0.38299561
-0.39886475
-0.41534424
-0.43243408
-0.44860840
-0.46325684
-0.47424316
-0.48034668
-0.48004150
-0.47210693
-0.45562744
-0.43029785
-0.39550781
-0.35095215
-0.29693604
-0.23468018
-0.16571045
-0.09155273
-0.01281738
 0.06866455
 0.15136719
 0.23345947
 0.31341553
 0.38909912
 0.45989990
 0.52276611
 0.57556152
 0.61584473
 0.64239502
 0.65612793
 0.65673828
 0.64422607
 0.61767578
 0.57647705
 0.52276611
 0.45867920
 0.38574219
 0.30487061
 0.21575928
 0.12084961
 0.02227783
-0.07751465
-0.17639160
-0.27374268
-0.36621094
-0.44952393
-0.52124023
-0.57952881
-0.62469482
-0.65582275
-0.67047119
-0.66680908
-0.64422607
-0.60455322
-0.54962158
-0.48034668
-0.39672852
-0.30059814
-0.19561768
-0.08605957
 0.02471924
 0.13427734
 0.24078369
 0.34179688
 0.43487549
 0.51666260
 0.58410645
 0.63507080
 0.66741943
 0.68023682
 0.67382813
 0.64788818
 0.60424805
 0.54473877
 0.47271729
 0.39001465
 0.29907227
 0.20141602
 0.10009766
-0.00152588
-0.10040283
-0.19409180
-0.28106689
-0.35797119
-0.42205811
-0.47027588
-0.50201416
-0.51818848
-0.52032471
-0.50933838
-0.48583984
-0.45013428
-0.40344238
-0.34759521
-0.28503418
-0.21881104
-0.15167236
-0.08575439
-0.02258301
 0.03631592
 0.09033203
 0.13763428
 0.17730713
 0.20843506
 0.23132324
 0.24505615
 0.25085449
 0.24841309
 0.23895264
 0.22277832
 0.20050049
 0.17211914
 0.13885498
 0.10192871
 0.06317139
 0.02349854
-0.01708984
-0.05767822
-0.09765625
-0.13549805
-0.16906738
-0.19744873
-0.21972656
-0.23529053
-0.24383545
-0.24566650
-0.24078369
-0.22949219
-0.21209717
-0.18920898
-0.16082764
-0.12817383
-0.09216309
-0.05462646
-0.01708984
 0.01922607
 0.05279541
 0.08209229
 0.10620117
 0.12420654
 0.13580322
 0.14099121
 0.13977051
 0.13214111
 0.11779785
 0.09704590
 0.07110596
 0.04150391
 0.00976563
-0.02319336
-0.05554199
-0.08605957
-0.11291504
-0.13458252
-0.15014648
-0.15808105
-0.15838623
-0.15045166
-0.13427734
-0.11047363
-0.07934570
-0.04089355
 0.00427246
 0.05554199
 0.11169434
 0.17089844
 0.23132324
 0.29174805
 0.35095215
 0.40771484
 0.46051025
 0.50811768
 0.54840088
 0.58074951
 0.60272217
 0.61340332
 0.61126709
 0.59509277
 0.56427002
 0.51940918
 0.46081543
 0.38970947
 0.30731201
 0.21514893
 0.11352539
 0.00305176
-0.11535645
-0.23864746
-0.36315918
-0.48400879
-0.59692383
-0.69915771
-0.78796387
-0.86181641
-0.91766357
-0.95397949
-0.97015381
-0.96466064
-0.93750000
-0.88775635
-0.81695557
-0.72692871
-0.62011719
-0.49865723
-0.36560059
-0.22399902
-0.07843018
 0.06683350
 0.20751953
 0.34088135
 0.46325684
 0.57159424
 0.66314697
 0.73669434
 0.79040527
 0.82336426
 0.83526611
 0.82580566
 0.79650879
 0.74920654
 0.68572998
 0.60882568
 0.52185059
 0.42846680
 0.33233643
 0.23498535
 0.13763428
 0.04211426
-0.04852295
-0.13061523
-0.20233154
-0.26275635
-0.31158447
-0.34698486
-0.36712646
-0.37139893
-0.36102295
-0.33813477
-0.30517578
-0.26336670
-0.21453857
-0.15960693
-0.10009766
-0.03784180
 0.02502441
 0.08636475
 0.14343262
 0.19409180
 0.23773193
 0.27252197
 0.29724121
 0.31036377
 0.31188965
 0.30181885
 0.28106689
 0.24841309
 0.20324707
 0.14526367
 0.07629395
-0.00030518
-0.08239746
-0.16845703
-0.25695801
-0.34393311
-0.42602539
-0.49926758
-0.56091309
-0.61065674
-0.64636230
-0.66558838
-0.66589355
-0.64697266
-0.60913086
-0.55419922
-0.48278809
-0.39703369
-0.29937744
-0.19287109
-0.08209229
 0.03051758
 0.14251709
 0.25207520
 0.35675049
 0.45196533
 0.53436279
 0.60028076
 0.64819336
 0.67687988
 0.68603516
 0.67535400
 0.64514160
 0.59661865
 0.53131104
 0.45196533
 0.36071777
 0.26092529
 0.15472412
 0.04516602
-0.06591797
-0.17608643
-0.28137207
-0.37689209
-0.45837402
-0.52215576
-0.56701660
-0.59295654
-0.60028076
-0.58807373
-0.55603027
-0.50323486
-0.43151855
-0.34210205
-0.23864746
-0.12390137
-0.00213623
 0.12359619
 0.25024414
 0.37445068
 0.49255371
 0.60028076
 0.69274902
 0.76690674
 0.82031250
 0.85113525
 0.85815430
 0.84014893
 0.79650879
 0.72814941
 0.63659668
 0.52581787
 0.40161133
 0.26794434
 0.12756348
-0.01892090
-0.16937256
-0.31890869
-0.46051025
-0.58685303
-0.69488525
-0.78308105
-0.85083008
-0.89721680
