# Supplementary material for: Dataset for time-lapse ultrasonic tomography of a granite slab under uniaxial compression test
Source: Data Brief. 2018 Aug 30;20:614–6. doi: 10.1016/j.dib.2018.08.151 (PMC6128094; doi:10.1016/j.dib.2018.08.151)
Supplement: Supplementary file 2 — Supplementary material [file mmc2.zip › data/Ultrasonic_Tomo_data/Stage_1_0kn/Force_0kn_12_9_9064972.txt]

SOURCE FILE NAME: D:\ct_20141122\ct201411221m100v0kn_sh_1_10_a.TDA
DATE: Saturday, November 22, 2014
TIME: 11:19:55
SAMPLE INTERVAL (Seconds):   0.0000001000
SIGNAL UNITS: volts
TIME UNITS: Seconds
DATA TYPE: WAVEFORM
NUMBER OF DATA POINTS PER WAVEFORM: 1024
CHANNEL NUMBER: 12
HIT NUMBER: 9
TIME OF TEST:   9.0649727500

-0.00122070
-0.00122070
-0.00122070
-0.00122070
-0.00061035
 0.00000000
 0.00061035
 0.00091553
 0.00122070
 0.00152588
 0.00183105
 0.00152588
 0.00122070
 0.00030518
 0.00000000
-0.00030518
 0.00000000
 0.00061035
 0.00122070
 0.00122070
 0.00091553
 0.00000000
-0.00091553
-0.00152588
-0.00122070
-0.00061035
 0.00030518
 0.00122070
 0.00122070
 0.00061035
 0.00000000
-0.00091553
-0.00152588
-0.00183105
-0.00213623
-0.00213623
-0.00213623
-0.00152588
-0.00061035
 0.00061035
 0.00152588
 0.00183105
 0.00152588
 0.00061035
 0.00000000
 0.00000000
 0.00030518
 0.00030518
-0.00030518
-0.00091553
-0.00213623
-0.00274658
-0.00305176
-0.00305176
-0.00244141
-0.00122070
 0.00030518
 0.00183105
 0.00274658
 0.00305176
 0.00244141
 0.00152588
 0.00091553
 0.00000000
-0.00030518
-0.00030518
 0.00030518
 0.00091553
 0.00091553
 0.00061035
 0.00000000
-0.00061035
-0.00091553
-0.00061035
-0.00030518
 0.00000000
 0.00030518
 0.00030518
 0.00000000
-0.00030518
-0.00061035
-0.00091553
-0.00061035
-0.00061035
-0.00091553
-0.00061035
-0.00030518
 0.00061035
 0.00152588
 0.00213623
 0.00183105
 0.00091553
-0.00061035
-0.00152588
-0.00183105
-0.00122070
-0.00061035
 0.00000000
 0.00000000
-0.00061035
-0.00152588
-0.00244141
-0.00305176
-0.00305176
-0.00244141
-0.00152588
-0.00030518
 0.00061035
 0.00152588
 0.00213623
 0.00183105
 0.00091553
-0.00030518
-0.00122070
-0.00183105
-0.00183105
-0.00122070
-0.00091553
-0.00061035
-0.00091553
-0.00152588
-0.00183105
-0.00213623
-0.00152588
-0.00091553
 0.00000000
 0.00061035
 0.00091553
 0.00091553
 0.00061035
 0.00030518
-0.00061035
-0.00152588
-0.00244141
-0.00305176
-0.00274658
-0.00122070
 0.00030518
 0.00183105
 0.00274658
 0.00244141
 0.00091553
-0.00122070
-0.00244141
-0.00274658
-0.00183105
-0.00030518
 0.00030518
 0.00030518
-0.00030518
-0.00061035
-0.00061035
-0.00030518
 0.00061035
 0.00152588
 0.00213623
 0.00274658
 0.00305176
 0.00244141
 0.00152588
 0.00030518
-0.00061035
-0.00091553
-0.00091553
-0.00061035
-0.00030518
 0.00000000
 0.00000000
-0.00030518
-0.00061035
-0.00091553
-0.00030518
 0.00030518
 0.00091553
 0.00152588
 0.00183105
 0.00183105
 0.00213623
 0.00213623
 0.00183105
 0.00091553
 0.00000000
-0.00122070
-0.00213623
-0.00244141
-0.00213623
-0.00091553
 0.00030518
 0.00122070
 0.00122070
 0.00061035
-0.00061035
-0.00122070
-0.00091553
 0.00000000
 0.00152588
 0.00183105
 0.00152588
 0.00061035
-0.00061035
-0.00122070
-0.00122070
-0.00122070
-0.00061035
 0.00030518
 0.00122070
 0.00244141
 0.00305176
 0.00274658
 0.00152588
-0.00030518
-0.00213623
-0.00305176
-0.00244141
-0.00152588
-0.00030518
 0.00030518
 0.00030518
 0.00000000
-0.00030518
-0.00061035
-0.00030518
 0.00030518
 0.00061035
 0.00091553
 0.00122070
 0.00091553
 0.00061035
 0.00000000
-0.00061035
-0.00122070
-0.00213623
-0.00244141
-0.00213623
-0.00091553
 0.00091553
 0.00244141
 0.00366211
 0.00366211
 0.00274658
 0.00152588
 0.00030518
 0.00000000
 0.00030518
 0.00152588
 0.00244141
 0.00244141
 0.00183105
 0.00091553
 0.00000000
-0.00061035
-0.00061035
-0.00091553
-0.00061035
-0.00030518
 0.00030518
 0.00061035
 0.00030518
-0.00061035
-0.00152588
-0.00213623
-0.00183105
-0.00152588
-0.00091553
-0.00030518
 0.00000000
 0.00030518
 0.00000000
-0.00061035
-0.00091553
-0.00091553
-0.00061035
 0.00000000
 0.00061035
 0.00091553
 0.00091553
 0.00091553
 0.00061035
 0.00000000
-0.00091553
-0.00213623
-0.00305176
-0.00335693
-0.00274658
-0.00183105
 0.00000000
 0.00152588
 0.00244141
 0.00274658
 0.00213623
 0.00122070
 0.00061035
 0.00030518
 0.00091553
 0.00122070
 0.00122070
 0.00030518
-0.00091553
-0.00183105
-0.00213623
-0.00213623
-0.00183105
-0.00152588
-0.00061035
 0.00030518
 0.00122070
 0.00183105
 0.00152588
 0.00061035
-0.00030518
-0.00091553
-0.00091553
 0.00000000
 0.00122070
 0.00183105
 0.00213623
 0.00183105
 0.00122070
 0.00030518
-0.00030518
-0.00061035
-0.00030518
 0.00030518
 0.00091553
 0.00091553
 0.00030518
 0.00000000
 0.00000000
 0.00000000
 0.00000000
-0.00061035
-0.00122070
-0.00152588
-0.00061035
 0.00091553
 0.00244141
 0.00305176
 0.00274658
 0.00152588
 0.00000000
-0.00091553
-0.00091553
-0.00030518
 0.00091553
 0.00152588
 0.00122070
-0.00030518
-0.00152588
-0.00244141
-0.00244141
-0.00213623
-0.00152588
-0.00091553
 0.00000000
 0.00122070
 0.00244141
 0.00305176
 0.00305176
 0.00213623
 0.00122070
 0.00061035
 0.00091553
 0.00152588
 0.00183105
 0.00183105
 0.00122070
 0.00030518
-0.00061035
-0.00122070
-0.00152588
-0.00091553
 0.00030518
 0.00091553
 0.00122070
 0.00122070
 0.00122070
 0.00152588
 0.00122070
 0.00061035
-0.00061035
-0.00122070
-0.00122070
-0.00030518
 0.00122070
 0.00274658
 0.00335693
 0.00366211
 0.00305176
 0.00183105
 0.00061035
 0.00000000
 0.00030518
 0.00122070
 0.00213623
 0.00213623
 0.00122070
 0.00000000
-0.00061035
-0.00030518
 0.00030518
 0.00061035
 0.00091553
 0.00091553
 0.00091553
 0.00122070
 0.00152588
 0.00152588
 0.00122070
 0.00030518
-0.00030518
-0.00091553
-0.00091553
-0.00030518
 0.00000000
-0.00030518
-0.00152588
-0.00274658
-0.00396729
-0.00427246
-0.00335693
-0.00213623
-0.00091553
 0.00000000
 0.00000000
 0.00000000
-0.00030518
 0.00000000
 0.00030518
 0.00030518
-0.00061035
-0.00183105
-0.00305176
-0.00335693
-0.00244141
-0.00122070
-0.00030518
-0.00030518
-0.00091553
-0.00213623
-0.00274658
-0.00274658
-0.00213623
-0.00122070
-0.00061035
-0.00091553
-0.00183105
-0.00274658
-0.00366211
-0.00335693
-0.00244141
-0.00152588
-0.00091553
-0.00030518
 0.00030518
 0.00061035
 0.00091553
 0.00030518
-0.00122070
-0.00274658
-0.00335693
-0.00274658
-0.00152588
-0.00061035
-0.00061035
-0.00091553
-0.00152588
-0.00244141
-0.00274658
-0.00244141
-0.00183105
-0.00091553
 0.00000000
 0.00000000
-0.00061035
-0.00091553
-0.00122070
-0.00122070
-0.00122070
-0.00183105
-0.00274658
-0.00305176
-0.00274658
-0.00183105
-0.00091553
-0.00061035
-0.00122070
-0.00213623
-0.00274658
-0.00274658
-0.00183105
-0.00061035
 0.00091553
 0.00183105
 0.00152588
 0.00030518
-0.00091553
-0.00122070
-0.00091553
 0.00030518
 0.00091553
 0.00091553
 0.00030518
-0.00030518
-0.00061035
-0.00061035
-0.00061035
-0.00061035
-0.00091553
-0.00122070
-0.00122070
-0.00061035
 0.00030518
 0.00122070
 0.00122070
 0.00061035
-0.00061035
-0.00122070
-0.00122070
 0.00000000
 0.00152588
 0.00274658
 0.00305176
 0.00244141
 0.00152588
 0.00091553
 0.00091553
 0.00091553
 0.00061035
 0.00000000
-0.00030518
 0.00000000
 0.00061035
 0.00183105
 0.00305176
 0.00305176
 0.00274658
 0.00152588
 0.00091553
 0.00061035
 0.00122070
 0.00213623
 0.00244141
 0.00213623
 0.00152588
 0.00061035
 0.00000000
 0.00000000
 0.00091553
 0.00183105
 0.00213623
 0.00183105
 0.00091553
 0.00030518
 0.00000000
 0.00030518
 0.00030518
 0.00000000
-0.00030518
-0.00030518
 0.00091553
 0.00274658
 0.00396729
 0.00396729
 0.00305176
 0.00183105
 0.00122070
 0.00091553
 0.00152588
 0.00183105
 0.00213623
 0.00183105
 0.00122070
 0.00030518
-0.00030518
-0.00030518
 0.00000000
 0.00061035
 0.00061035
-0.00030518
-0.00122070
-0.00122070
-0.00030518
 0.00061035
 0.00122070
 0.00061035
-0.00061035
-0.00183105
-0.00213623
-0.00152588
-0.00030518
 0.00091553
 0.00122070
 0.00061035
-0.00030518
-0.00122070
-0.00122070
-0.00030518
 0.00091553
 0.00213623
 0.00213623
 0.00183105
 0.00122070
 0.00091553
 0.00152588
 0.00213623
 0.00244141
 0.00244141
 0.00213623
 0.00213623
 0.00244141
 0.00244141
 0.00274658
 0.00244141
 0.00183105
 0.00061035
-0.00030518
-0.00061035
 0.00030518
 0.00122070
 0.00152588
 0.00030518
-0.00122070
-0.00213623
-0.00213623
-0.00152588
-0.00061035
 0.00000000
 0.00030518
 0.00030518
-0.00030518
-0.00061035
 0.00000000
 0.00183105
 0.00274658
 0.00213623
 0.00061035
-0.00030518
 0.00000000
 0.00030518
-0.00061035
-0.00183105
-0.00579834
-0.02288818
-0.07202148
-0.16845703
-0.30670166
-0.45410156
-0.56427002
-0.60333252
-0.57342529
-0.50903320
-0.45196533
-0.41625977
-0.37719727
-0.29022217
-0.13336182
 0.06530762
 0.23864746
 0.32684326
 0.32043457
 0.26336670
 0.21545410
 0.20660400
 0.22644043
 0.24810791
 0.25848389
 0.26336670
 0.27008057
 0.27282715
 0.26184082
 0.23803711
 0.21789551
 0.21545410
 0.22705078
 0.23498535
 0.22766113
 0.20965576
 0.19470215
 0.19073486
 0.19348145
 0.19348145
 0.18737793
 0.17852783
 0.17211914
 0.16815186
 0.16418457
 0.15808105
 0.14984131
 0.14099121
 0.13305664
 0.12695313
 0.12237549
 0.11688232
 0.10803223
 0.09643555
 0.08605957
 0.07995605
 0.07720947
 0.07202148
 0.06134033
 0.04791260
 0.03784180
 0.03295898
 0.02899170
 0.02075195
 0.00823975
-0.00335693
-0.00915527
-0.01037598
-0.01281738
-0.01953125
-0.02746582
-0.03234863
-0.03265381
-0.03204346
-0.03356934
-0.03692627
-0.03906250
-0.03814697
-0.03601074
-0.03570557
-0.03845215
-0.04241943
-0.04425049
-0.04333496
-0.04241943
-0.04394531
-0.04821777
-0.05279541
-0.05523682
-0.05615234
-0.05737305
-0.06072998
-0.06591797
-0.07049561
-0.07354736
-0.07507324
-0.07659912
-0.07873535
-0.08087158
-0.08209229
-0.08209229
-0.08178711
-0.08209229
-0.08239746
-0.08239746
-0.08087158
-0.07843018
-0.07659912
-0.07629395
-0.07659912
-0.07659912
-0.07568359
-0.07415771
-0.07354736
-0.07415771
-0.07568359
-0.07629395
-0.07537842
-0.07415771
-0.07354736
-0.07446289
-0.07537842
-0.07568359
-0.07476807
-0.07293701
-0.07171631
-0.07141113
-0.07171631
-0.07171631
-0.07141113
-0.07141113
-0.07141113
-0.07141113
-0.07080078
-0.06927490
-0.06774902
-0.06652832
-0.06591797
-0.06469727
-0.06256104
-0.06042480
-0.05859375
-0.05828857
-0.05889893
-0.05920410
-0.05828857
-0.05615234
-0.05432129
-0.05371094
-0.05432129
-0.05523682
-0.05645752
-0.05737305
-0.05920410
-0.06256104
-0.06744385
-0.07385254
-0.08178711
-0.09063721
-0.10040283
-0.11108398
-0.12145996
-0.13092041
-0.13854980
-0.14373779
-0.14648438
-0.14617920
-0.14221191
-0.13427734
-0.12207031
-0.10559082
-0.08483887
-0.05981445
-0.03021240
 0.00366211
 0.03967285
 0.07629395
 0.11291504
 0.14923096
 0.18402100
 0.21697998
 0.24658203
 0.27221680
 0.29357910
 0.31005859
 0.32226563
 0.32928467
 0.33081055
 0.32623291
 0.31585693
 0.29968262
 0.27862549
 0.25329590
 0.22399902
 0.19104004
 0.15411377
 0.11444092
 0.07263184
 0.02990723
-0.01464844
-0.06011963
-0.10498047
-0.14801025
-0.18859863
-0.22705078
-0.26519775
-0.30303955
-0.33843994
-0.36895752
-0.39398193
-0.41320801
-0.42663574
-0.43334961
-0.43243408
-0.42388916
-0.40893555
-0.38726807
-0.35858154
-0.32287598
-0.28137207
-0.23620605
-0.18859863
-0.13763428
-0.08239746
-0.02380371
 0.03601074
 0.09521484
 0.15289307
 0.20965576
 0.26580811
 0.32073975
 0.37231445
 0.42022705
 0.46356201
 0.50231934
 0.53497314
 0.56091309
 0.57922363
 0.59020996
 0.59356689
 0.58959961
 0.57830811
 0.56060791
 0.53741455
 0.50903320
 0.47485352
 0.43487549
 0.38970947
 0.33966064
 0.28503418
 0.22460938
 0.15747070
 0.08422852
 0.00579834
-0.07720947
-0.16571045
-0.26000977
-0.35888672
-0.45898438
-0.55664063
-0.65002441
-0.73730469
-0.81634521
-0.88409424
-0.93811035
-0.97656250
-0.99822998
-1.00219727
-0.98693848
-0.95062256
-0.89263916
-0.81268311
-0.71228027
-0.59295654
-0.45745850
-0.30944824
-0.15289307
 0.00732422
 0.16845703
 0.32592773
 0.47546387
 0.61187744
 0.72998047
 0.82519531
 0.89385986
 0.93444824
 0.94604492
 0.92773438
 0.87982178
 0.80200195
 0.69671631
 0.56976318
 0.42663574
 0.27313232
 0.11169434
-0.05493164
-0.22216797
-0.38238525
-0.52581787
-0.64514160
-0.73547363
-0.79315186
-0.81573486
-0.80017090
-0.74462891
-0.65002441
-0.51818848
-0.35278320
-0.15838623
 0.06103516
 0.29968262
 0.55053711
 0.80505371
 1.05316162
 1.28417969
 1.48956299
 1.66198730
 1.79595947
 1.88598633
 1.92779541
 1.91894531
 1.86065674
 1.75476074
 1.60339355
 1.40899658
 1.17736816
 0.91644287
 0.63659668
 0.34515381
 0.04669189
-0.25421143
-0.55084229
-0.83190918
-1.08825684
-1.31317139
-1.50512695
-1.66351318
-1.78680420
-1.87377930
-1.92443848
-1.94061279
-1.92596436
-1.88354492
-1.81732178
-1.73095703
-1.62963867
-1.51855469
-1.40106201
-1.27868652
-1.15295410
-1.02416992
-0.89355469
-0.76141357
-0.62713623
-0.48980713
-0.34881592
-0.20477295
-0.05828857
 0.09094238
 0.24383545
 0.40039063
 0.56091309
 0.72387695
 0.88806152
 1.05163574
 1.21337891
 1.37145996
 1.52496338
 1.67236328
 1.81335449
 1.94610596
 2.06726074
 2.17224121
 2.25646973
 2.31658936
 2.34893799
 2.34924316
 2.31384277
 2.23968506
 2.12615967
 1.97143555
 1.77612305
 1.54144287
 1.27227783
 0.97595215
 0.65887451
 0.32501221
-0.02258301
-0.37750244
-0.72937012
-1.06628418
-1.37878418
-1.66046143
-1.90673828
-2.11273193
-2.27325439
-2.38464355
-2.44537354
-2.45452881
-2.41180420
-2.31719971
-2.17437744
-1.98944092
-1.76940918
-1.52038574
-1.24877930
-0.96405029
-0.67565918
-0.39306641
-0.12145996
 0.13519287
 0.37170410
 0.58197021
 0.75927734
 0.89965820
 1.00219727
 1.06750488
 1.09680176
 1.09100342
 1.05163574
 0.98052979
 0.87890625
 0.74981689
 0.59661865
 0.42327881
 0.23223877
 0.02471924
-0.19744873
-0.43029785
-0.66558838
-0.89416504
-1.10870361
-1.30371094
-1.47399902
-1.61560059
-1.72393799
-1.79473877
-1.82586670
-1.81457520
-1.75994873
-1.66229248
-1.52313232
-1.34582520
-1.13403320
-0.89416504
-0.63262939
-0.35522461
-0.06652832
 0.23040771
 0.53009033
 0.82519531
 1.10717773
 1.36871338
 1.60491943
 1.81152344
 1.98394775
 2.11700439
 2.20733643
 2.25280762
 2.25341797
 2.20916748
 2.12097168
 1.99157715
 1.82556152
 1.62811279
 1.40258789
 1.15447998
 0.89202881
 0.62469482
 0.36071777
 0.10314941
-0.14648438
-0.38513184
-0.60577393
-0.79986572
-0.96252441
-1.09283447
-1.19018555
-1.25427246
-1.28234863
-1.27349854
-1.22863770
-1.15051270
-1.04187012
-0.90728760
-0.75286865
-0.58624268
-0.41534424
-0.24627686
-0.08422852
 0.06439209
 0.19348145
 0.29663086
 0.36895752
 0.40832520
 0.41412354
 0.38818359
 0.33264160
 0.25207520
 0.14953613
 0.02746582
-0.11199951
-0.26489258
-0.42510986
-0.58654785
-0.74340820
-0.89233398
-1.03057861
-1.15447998
-1.25946045
-1.34155273
-1.39770508
-1.42639160
-1.42761230
-1.40197754
-1.34979248
-1.27258301
-1.17187500
-1.05133057
-0.91400146
-0.76477051
-0.60852051
-0.44891357
-0.29022217
-0.13458252
 0.01647949
 0.16326904
 0.30609131
 0.44494629
 0.58105469
 0.71441650
 0.84625244
 0.97717285
 1.10717773
 1.23474121
 1.35742188
 1.47338867
 1.58203125
 1.68273926
 1.77490234
 1.85638428
 1.92535400
 1.98028564
 2.01934814
 2.04162598
 2.04620361
 2.03308105
 2.00195313
 1.95251465
 1.88293457
 1.79290771
 1.68212891
 1.55151367
 1.40167236
 1.23229980
 1.04431152
 0.84136963
 0.62927246
 0.41320801
 0.19683838
-0.01861572
-0.23071289
-0.43365479
-0.62164307
-0.79040527
-0.93933105
-1.06842041
-1.17645264
-1.26129150
-1.32202148
-1.36077881
-1.38061523
-1.38458252
-1.37237549
-1.34460449
-1.30157471
-1.24603271
-1.18041992
-1.10778809
-1.02935791
-0.94787598
-0.86639404
-0.78796387
-0.71746826
-0.65887451
-0.61614990
-0.59173584
-0.58593750
-0.59753418
-0.62530518
-0.66711426
-0.72052002
-0.78216553
-0.84716797
-0.91156006
-0.96984863
-1.01867676
-1.05346680
-1.07177734
-1.07238770
-1.05468750
-1.01898193
-0.96496582
-0.89385986
-0.80627441
-0.70312500
-0.58563232
-0.45471191
-0.31127930
-0.15747070
 0.00518799
 0.17364502
 0.34454346
 0.51483154
 0.68023682
 0.83740234
 0.98358154
 1.11602783
 1.23291016
 1.33209229
 1.41235352
 1.47277832
 1.51519775
 1.54113770
 1.55334473
 1.55395508
 1.54479980
 1.52648926
 1.50115967
 1.46911621
 1.43157959
 1.38916016
 1.34155273
 1.28814697
 1.22833252
 1.16149902
 1.08886719
 1.01196289
 0.93353271
 0.85571289
 0.77880859
 0.70220947
 0.62591553
 0.55023193
 0.47576904
 0.40283203
 0.33020020
 0.25573730
 0.17700195
 0.09155273
-0.00305176
-0.10833740
-0.22521973
-0.35247803
-0.48767090
-0.62744141
-0.76995850
-0.91339111
-1.05529785
-1.19171143
-1.31896973
-1.43402100
-1.53564453
-1.62200928
-1.69281006
-1.74621582
-1.78100586
-1.79656982
-1.79351807
-1.77215576
-1.73370361
-1.67907715
-1.60858154
-1.52374268
-1.42486572
-1.31408691
-1.19476318
-1.06933594
-0.94177246
-0.81420898
-0.69030762
-0.57250977
-0.46417236
-0.36834717
-0.28808594
-0.22430420
-0.17700195
-0.14343262
-0.12115479
-0.10742188
-0.10040283
-0.09826660
-0.09948730
-0.10131836
-0.10040283
-0.09460449
-0.08239746
-0.06317139
-0.03692627
-0.00244141
 0.04058838
 0.09277344
 0.15594482
 0.23132324
 0.32073975
 0.42633057
 0.54840088
 0.68634033
 0.83953857
 1.00708008
 1.18591309
 1.37237549
 1.55944824
 1.74194336
 1.91497803
 2.07458496
 2.21679688
 2.33520508
 2.42462158
 2.48138428
 2.50366211
 2.49053955
 2.44049072
 2.35321045
 2.22961426
 2.07244873
 1.88415527
 1.66656494
 1.42150879
 1.15417480
 0.87280273
 0.58471680
 0.29418945
 0.00427246
-0.28137207
-0.55389404
-0.80261230
-1.01898193
-1.19995117
-1.34429932
-1.45050049
-1.51794434
-1.54602051
-1.53808594
-1.49841309
-1.43218994
-1.34368896
-1.23840332
-1.12426758
-1.00799561
-0.89599609
-0.79223633
-0.70068359
-0.62561035
-0.57006836
-0.53619385
-0.52459717
-0.53466797
-0.56640625
-0.61859131
-0.68969727
-0.77636719
-0.87554932
-0.98358154
-1.09527588
-1.20483398
-1.30615234
-1.39312744
-1.46026611
-1.50268555
-1.51580811
-1.49505615
-1.43768311
-1.34307861
-1.21124268
-1.04522705
-0.84869385
-0.62805176
-0.39062500
-0.14251709
 0.10894775
 0.35705566
 0.59326172
 0.80932617
 0.99822998
 1.15600586
 1.28051758
 1.37084961
 1.42547607
 1.44439697
 1.42883301
 1.38092041
 1.30401611
 1.20300293
 1.08428955
 0.95367432
 0.81604004
 0.67687988
 0.54199219
 0.41992188
 0.31799316
 0.24230957
 0.19561768
 0.17974854
 0.19714355
 0.24993896
 0.33813477
 0.45867920
 0.60607910
 0.77362061
 0.95367432
 1.13800049
 1.31652832
 1.48132324
 1.62536621
 1.74285889
 1.82830811
 1.87530518
 1.87957764
 1.83929443
 1.75628662
 1.63208008
 1.46728516
 1.26342773
 1.02478027
 0.75866699
 0.47088623
 0.16601563
-0.15228271
-0.47729492
-0.79956055
-1.10778809
-1.39343262
-1.65039063
-1.87438965
-2.05871582
-2.19696045
-2.28576660
-2.32482910
-2.31689453
-2.26593018
-2.17468262
-2.04803467
-1.89208984
-1.71539307
-1.52618408
-1.33148193
-1.13800049
-0.95245361
-0.78002930
-0.62438965
-0.48858643
-0.37384033
-0.28198242
-0.21453857
-0.17211914
-0.15228271
-0.15197754
-0.16876221
-0.20111084
-0.24688721
-0.30364990
-0.36560059
-0.42602539
-0.47912598
-0.52124023
-0.54962158
-0.56091309
-0.55236816
-0.52062988
-0.46447754
-0.38452148
-0.28259277
-0.16113281
-0.02319336
 0.12817383
 0.28991699
 0.45806885
 0.62866211
 0.79681396
 0.95825195
 1.10809326
 1.24298096
 1.35986328
 1.45599365
 1.52893066
 1.57775879
 1.60095215
 1.59759521
 1.56677246
 1.50817871
 1.42333984
 1.31530762
 1.18743896
 1.04278564
 0.88409424
 0.71685791
 0.54809570
 0.38482666
 0.23254395
 0.09429932
-0.02685547
-0.12725830
-0.20233154
-0.24871826
-0.26672363
-0.25756836
-0.22277832
-0.16357422
-0.08300781
 0.01495361
 0.12451172
 0.24078369
 0.35949707
 0.47637939
 0.58563232
 0.68054199
 0.75469971
 0.80505371
 0.82916260
 0.82366943
 0.78491211
 0.71075439
 0.60272217
 0.46356201
 0.29602051
 0.10040283
-0.12176514
-0.36529541
-0.62103271
-0.87921143
-1.13159180
-1.37329102
-1.59851074
-1.79931641
-1.96685791
-2.09503174
-2.18078613
-2.22259521
-2.21893311
-2.16949463
-2.07519531
-1.93878174
-1.76391602
-1.55334473
-1.31195068
-1.04583740
-0.76324463
-0.47210693
-0.17883301
 0.11077881
 0.39001465
 0.64971924
 0.88134766
 1.07818604
 1.23504639
 1.34704590
 1.41021729
 1.42395020
 1.38854980
 1.30737305
 1.18347168
 1.02111816
 0.82824707
 0.61553955
 0.39367676
 0.16937256
-0.05218506
-0.26367188
-0.45379639
-0.61035156
-0.72570801
-0.79711914
-0.82427979
-0.80566406
-0.73974609
-0.62835693
-0.47637939
-0.29113770
-0.07812500
 0.15747070
 0.40649414
 0.65795898
 0.89935303
 1.12091064
 1.31530762
 1.47521973
 1.59210205
 1.65771484
 1.66839600
 1.62414551
 1.52496338
 1.37298584
 1.17279053
 0.93261719
 0.66345215
 0.37414551
 0.07080078
-0.23925781
-0.54443359
-0.83038330
-1.08367920
-1.29516602
-1.45935059
-1.57226563
-1.62933350
-1.62902832
-1.57165527
-1.45965576
-1.29699707
-1.08917236
-0.84442139
-0.57189941
-0.28076172
 0.02075195
 0.32501221
 0.62133789
 0.89752197
 1.14135742
 1.34429932
 1.50085449
 1.60675049
 1.65771484
 1.65100098
 1.58416748
 1.45843506
 1.27807617
 1.04949951
 0.78094482
 0.48065186
 0.15594482
-0.18524170
-0.53222656
-0.87097168
-1.18652344
-1.46667480
-1.70379639
-1.89270020
-2.02972412
-2.11090088
-2.13317871
-2.09655762
-2.00378418
-1.85974121
-1.66931152
-1.43951416
-1.17797852
-0.89385986
-0.59844971
-0.30120850
-0.01068115
 0.26550293
 0.51818848
 0.73730469
 0.91278076
 1.03759766
 1.10870361
 1.12640381
 1.09283447
 1.00952148
 0.88073730
 0.71594238
 0.52673340
 0.32379150
 0.11413574
-0.09613037
-0.29724121
-0.47790527
-0.62591553
-0.73425293
-0.80200195
-0.82946777
-0.81756592
-0.76507568
-0.67321777
-0.54656982
-0.39031982
-0.21118164
-0.01342773
 0.19744873
 0.41442871
 0.62988281
 0.83740234
 1.03057861
 1.20269775
 1.34796143
 1.46026611
 1.53503418
 1.57012939
 1.56463623
 1.52008057
 1.43890381
 1.32507324
 1.18255615
 1.01593018
 0.83129883
 0.63629150
 0.44006348
 0.24810791
 0.06408691
-0.11108398
-0.27374268
-0.41870117
-0.54077148
-0.63568115
-0.70404053
-0.74645996
-0.76324463
-0.75408936
-0.71868896
-0.65887451
-0.57800293
-0.47973633
-0.36743164
-0.24505615
-0.11749268
 0.01037598
 0.13244629
 0.24414063
 0.34057617
 0.41778564
 0.47088623
 0.49804688
 0.49774170
 0.47088623
 0.41961670
 0.34606934
 0.25299072
 0.14221191
 0.01556396
-0.12359619
-0.27130127
-0.42236328
-0.57128906
-0.71380615
-0.84716797
-0.96984863
-1.07971191
-1.17492676
-1.25396729
-1.31408691
-1.35284424
-1.36840820
-1.35955811
-1.32629395
-1.26861572
-1.18682861
-1.08215332
-0.95550537
-0.81024170
-0.64941406
-0.47760010
-0.29846191
-0.11474609
 0.07019043
 0.25268555
 0.43029785
 0.59936523
 0.75744629
 0.90209961
 1.03179932
 1.14562988
 1.24328613
 1.32324219
 1.38397217
 1.42333984
 1.44042969
 1.43493652
 1.40655518
 1.35498047
 1.28143311
 1.18682861
 1.07482910
 0.94848633
 0.81176758
 0.66955566
 0.52703857
 0.38970947
 0.26092529
 0.14343262
 0.03875732
-0.05065918
-0.12268066
-0.17578125
-0.21179199
-0.23315430
-0.24291992
-0.24322510
-0.23590088
-0.22155762
-0.20233154
-0.18005371
-0.15625000
-0.13336182
-0.11322021
-0.09674072
-0.08483887
-0.07781982
-0.07720947
-0.08544922
-0.10284424
-0.12908936
-0.16174316
-0.20050049
-0.24444580
-0.29327393
-0.34362793
-0.39031982
-0.42938232
-0.45898438
-0.47851563
-0.48706055
-0.48400879
-0.46936035
-0.44555664
-0.41625977
-0.38482666
-0.35217285
-0.31921387
-0.28900146
-0.26397705
-0.24688721
-0.23712158
-0.23223877
-0.23101807
-0.23315430
-0.23834229
-0.24627686
-0.25543213
-0.26458740
-0.27496338
-0.28778076
-0.30212402
-0.31616211
-0.32775879
-0.33660889
-0.34423828
-0.35034180
-0.35278320
-0.34851074
-0.33447266
-0.31097412
-0.27923584
-0.24047852
-0.19409180
-0.13916016
-0.07598877
-0.00640869
 0.06652832
 0.14007568
 0.21362305
 0.28656006
 0.35949707
 0.43090820
 0.49835205
 0.55938721
 0.61279297
 0.65795898
 0.69458008
 0.72296143
 0.74127197
 0.74890137
 0.74493408
 0.72845459
 0.69793701
 0.65246582
 0.59234619
 0.51940918
 0.43731689
 0.34912109
 0.25634766
 0.15991211
 0.06256104
-0.03082275
-0.11596680
-0.19104004
-0.25512695
-0.30761719
-0.34606934
-0.36682129
-0.36895752
-0.35369873
-0.32531738
-0.28717041
-0.24169922
-0.19012451
-0.13366699
-0.07324219
-0.00976563
 0.05462646
 0.11810303
 0.17883301
 0.23529053
 0.28717041
 0.33294678
 0.37109375
 0.39794922
 0.41076660
 0.40771484
 0.38879395
 0.35400391
 0.30364990
 0.23803711
 0.15838623
 0.06622314
-0.03692627
-0.14953613
-0.26794434
-0.38665771
-0.49987793
-0.60272217
-0.69244385
-0.76812744
-0.82946777
-0.87463379
-0.90240479
-0.91186523
-0.90240479
-0.87432861
-0.82794189
-0.76354980
-0.68267822
-0.58807373
-0.48217773
-0.36926270
-0.25207520
-0.13488770
-0.02166748
 0.08361816
 0.17791748
 0.25878906
 0.32470703
 0.37353516
 0.40496826
 0.41931152
 0.41809082
 0.40405273
 0.38146973
 0.35400391
 0.32501221
 0.29846191
 0.27679443
 0.26275635
 0.25756836
 0.26245117
 0.27770996
 0.30303955
 0.33752441
 0.38055420
 0.43060303
 0.48645020
 0.54565430
 0.60607910
 0.66436768
 0.71716309
 0.76110840
 0.79376221
 0.81359863
 0.82000732
 0.81176758
 0.78735352
 0.74432373
 0.68145752
 0.59906006
 0.49957275
 0.38787842
 0.26794434
 0.14251709
 0.01342773
-0.11657715
-0.24291992
-0.36041260
-0.46264648
-0.54626465
-0.60943604
-0.65185547
-0.67352295
-0.67382813
-0.65338135
-0.61248779
-0.55419922
-0.48126221
-0.39794922
-0.30792236
-0.21575928
-0.12542725
-0.04119873
 0.03417969
 0.09674072
 0.14282227
 0.16845703
 0.16998291
 0.14648438
 0.09857178
 0.02624512
-0.06988525
-0.18798828
-0.32470703
-0.47424316
-0.62927246
-0.78277588
-0.92864990
-1.06170654
-1.17675781
-1.26922607
-1.33453369
-1.36871338
-1.36901855
-1.33361816
-1.26251221
-1.15661621
-1.01898193
-0.85327148
-0.66375732
-0.45562744
-0.23315430
-0.00122070
 0.23498535
 0.46966553
 0.69641113
 0.90942383
 1.10290527
 1.27227783
 1.41387939
 1.52435303
 1.60156250
 1.64398193
 1.65161133
 1.62475586
 1.56555176
 1.47674561
 1.36260986
 1.22589111
 1.07147217
 0.90332031
 0.72753906
 0.55114746
 0.38055420
 0.21972656
 0.07141113
-0.06347656
-0.18218994
-0.28259277
-0.36071777
-0.41534424
-0.44647217
-0.45593262
-0.44555664
-0.41748047
-0.37353516
-0.31707764
-0.25299072
-0.18615723
-0.12145996
-0.06225586
-0.01129150
 0.02868652
 0.05584717
 0.06774902
 0.06256104
 0.03936768
-0.00274658
-0.06256104
-0.13946533
-0.23071289
-0.33233643
-0.44006348
-0.54870605
-0.65490723
-0.75469971
-0.84503174
-0.92224121
-0.98358154
-1.02630615
-1.04949951
-1.05285645
-1.03607178
-0.99914551
-0.94329834
-0.86883545
-0.77789307
-0.67260742
-0.55603027
-0.43151855
-0.30181885
-0.17028809
-0.03967285
 0.08728027
 0.20782471
 0.31921387
 0.41839600
 0.50231934
 0.56976318
 0.61889648
 0.64880371
 0.65948486
 0.65093994
 0.62500000
 0.58319092
 0.52917480
 0.46630859
 0.39794922
 0.32623291
 0.25360107
 0.18218994
 0.11474609
 0.05523682
 0.00762939
-0.02593994
-0.04516602
-0.05065918
-0.04272461
-0.02105713
 0.01495361
 0.06530762
 0.12847900
 0.20263672
 0.28472900
 0.37322998
 0.46478271
 0.55694580
 0.64605713
 0.72906494
 0.80261230
 0.86334229
 0.90820313
 0.93444824
 0.94055176
 0.92773438
 0.89630127
 0.84686279
 0.77911377
 0.69458008
 0.59631348
 0.48828125
 0.37445068
 0.25848389
 0.14221191
 0.02807617
-0.08300781
-0.18920898
-0.28869629
-0.37963867
-0.45959473
-0.52642822
-0.57983398
-0.62011719
-0.64849854
-0.66436768
-0.66802979
-0.66070557
-0.64514160
-0.62438965
-0.60058594
-0.57525635
-0.54962158
-0.52490234
-0.50384521
-0.48828125
-0.47973633
-0.47973633
-0.48858643
-0.50415039
-0.52490234
-0.54779053
-0.57250977
-0.59814453
-0.62438965
-0.64971924
-0.67108154
-0.68603516
-0.69366455
-0.69396973
-0.68695068
-0.67260742
-0.65063477
-0.62011719
-0.57983398
-0.52886963
-0.46691895
-0.39367676
-0.31097412
-0.22003174
-0.12237549
-0.01861572
 0.09124756
 0.20660400
 0.32653809
 0.44830322
 0.56854248
 0.68450928
 0.79437256
 0.89569092
 0.98754883
 1.06872559
 1.13891602
 1.19659424
 1.24145508
 1.27288818
 1.28967285
 1.29241943
 1.28051758
 1.25518799
 1.21643066
 1.16516113
 1.10229492
 1.02935791
 0.94757080
 0.85693359
 0.75805664
 0.65185547
 0.54138184
 0.42968750
 0.31890869
 0.20965576
 0.10162354
-0.00396729
-0.10620117
-0.20294189
-0.29296875
-0.37414551
-0.44555664
-0.50567627
-0.55541992
-0.59692383
-0.63110352
-0.65765381
-0.67504883
-0.68267822
-0.68145752
-0.67382813
-0.66131592
-0.64422607
-0.62286377
-0.59722900
-0.56945801
-0.54107666
-0.51391602
-0.48950195
-0.46875000
-0.45349121
-0.44494629
-0.44311523
-0.44799805
-0.45959473
-0.47729492
-0.50018311
-0.52642822
-0.55419922
-0.58197021
-0.60882568
-0.63323975
-0.65460205
-0.67077637
-0.68054199
-0.68328857
-0.67840576
-0.66497803
-0.64270020
-0.61187744
-0.57281494
-0.52459717
-0.46661377
-0.39886475
-0.32196045
-0.23712158
-0.14648438
-0.05126953
 0.04791260
 0.14984131
 0.25207520
 0.35247803
 0.44891357
 0.53955078
 0.62255859
 0.69671631
 0.76171875
 0.81695557
 0.86273193
 0.89874268
 0.92407227
 0.93811035
 0.94116211
 0.93414307
 0.91857910
 0.89477539
 0.86212158
 0.82000732
 0.76965332
 0.71228027
 0.64971924
 0.58258057
 0.51208496
 0.43945313
 0.36743164
 0.29907227
 0.23590088
 0.17761230
 0.12512207
 0.07873535
 0.03997803
 0.00915527
-0.01403809
-0.02990723
-0.03906250
-0.04119873
-0.03692627
-0.02746582
-0.01434326
 0.00122070
 0.01800537
 0.03540039
 0.05340576
 0.07049561
 0.08605957
 0.09857178
 0.10650635
 0.10864258
 0.10559082
 0.09765625
 0.08392334
 0.06256104
 0.03143311
-0.00885010
-0.05737305
-0.11169434
-0.17150879
-0.23712158
-0.30822754
-0.38208008
-0.45593262
-0.52764893
-0.59722900
-0.66314697
-0.72418213
-0.77697754
-0.82031250
-0.85418701
-0.87829590
-0.89324951
-0.89752197
-0.89019775
-0.87036133
-0.83892822
-0.79589844
-0.74188232
-0.67687988
-0.60211182
-0.51910400
-0.42968750
-0.33630371
-0.24108887
-0.14648438
-0.05523682
 0.03112793
 0.11138916
 0.18463135
 0.25024414
 0.30700684
 0.35339355
 0.38909912
 0.41381836
 0.42816162
 0.43243408
 0.42694092
 0.41229248
 0.38909912
 0.35980225
 0.32592773
 0.28900146
 0.24932861
 0.20843506
 0.16784668
 0.13061523
 0.09918213
 0.07690430
 0.06561279
 0.06652832
 0.08026123
 0.10650635
 0.14373779
 0.19165039
 0.24963379
 0.31738281
 0.39337158
 0.47424316
 0.55633545
 0.63690186
 0.71258545
 0.78247070
 0.84350586
 0.89416504
 0.93322754
 0.95947266
 0.97259521
 0.97259521
 0.95794678
 0.92834473
 0.88439941
 0.82550049
 0.75225830
 0.66436768
 0.56396484
 0.45410156
 0.33752441
 0.21667480
 0.09216309
-0.03601074
-0.16601563
-0.29479980
-0.41778564
-0.53192139
-0.63537598
-0.72753906
-0.80749512
-0.87554932
-0.93017578
-0.97106934
-0.99822998
-1.01196289
-1.01379395
-1.00555420
-0.98724365
-0.95855713
-0.91918945
-0.86975098
-0.81207275
-0.74890137
-0.68206787
-0.61462402
-0.54901123
-0.48767090
-0.43151855
-0.38085938
-0.33569336
-0.29815674
-0.27069092
-0.25482178
-0.24902344
-0.25054932
-0.25695801
-0.26916504
-0.28778076
-0.31158447
-0.33691406
-0.35980225
-0.37780762
-0.39123535
-0.40069580
-0.40649414
-0.40740967
-0.40130615
-0.38665771
-0.36254883
-0.32836914
-0.28472900
-0.23193359
-0.16967773
-0.09735107
-0.01495361
 0.07690430
 0.17639160
 0.28289795
 0.39581299
 0.51391602
 0.63598633
 0.75958252
 0.88226318
 1.00250244
 1.11816406
 1.22619629
 1.32415771
 1.40991211
 1.48376465
 1.54541016
 1.59332275
 1.62475586
 1.63818359
 1.63238525
 1.60766602
 1.56402588
 1.50146484
 1.41998291
 1.32141113
 1.20758057
 1.08001709
 0.93933105
 0.78735352
 0.62713623
 0.46325684
 0.29846191
 0.13366699
-0.03112793
-0.19561768
-0.35552979
-0.50720215
-0.64697266
-0.77423096
-0.88928223
-0.99182129
-1.08093262
-1.15447998
-1.21154785
-1.25061035
-1.27136230
-1.27349854
-1.25701904
-1.22192383
-1.16851807
-1.09802246
-1.01318359
-0.91644287
-0.81054688
-0.69824219
-0.58166504
-0.46447754
-0.35156250
-0.24810791
-0.15716553
-0.08148193
-0.02380371
 0.01403809
 0.03021240
 0.02471924
-0.00122070
-0.04669189
-0.11199951
-0.19744873
-0.30120850
-0.41809082
-0.54138184
-0.66558838
-0.78674316
-0.90118408
-1.00494385
-1.09161377
-1.15661621
-1.19537354
-1.20483398
-1.18347168
-1.12976074
-1.04248047
-0.92163086
-0.76934814
-0.58898926
-0.38482666
-0.16235352
 0.07385254
 0.31921387
 0.56762695
 0.81298828
 1.04858398
 1.26770020
 1.46545410
 1.63635254
 1.77734375
 1.88476563
 1.95617676
 1.98944092
 1.98303223
 1.93695068
 1.85302734
 1.73492432
 1.58813477
 1.41662598
 1.22497559
 1.01745605
 0.80017090
 0.58135986
 0.36926270
 0.16815186
-0.01831055
-0.18585205
-0.32928467
-0.44250488
-0.52154541
-0.56671143
-0.57922363
-0.56121826
-0.51452637
-0.44189453
-0.34790039
-0.23834229
-0.12023926
 0.00122070
 0.11993408
 0.23010254
 0.32623291
 0.40283203
 0.45593262
 0.48065186
 0.47515869
 0.43884277
 0.37292480
 0.27923584
 0.15869141
 0.01129150
-0.16143799
-0.35461426
-0.56091309
-0.77148438
-0.97869873
-1.17736816
-1.36230469
-1.52801514
-1.66931152
-1.78192139
-1.86279297
-1.90917969
-1.91955566
-1.89453125
-1.83502197
-1.74468994
-1.62689209
-1.48529053
-1.32354736
-1.14685059
-0.96069336
-0.77087402
-0.58227539
-0.39916992
-0.22552490
-0.06378174
 0.08361816
 0.21484375
 0.32775879
 0.42144775
 0.49530029
 0.55114746
 0.59082031
 0.61737061
 0.63293457
 0.63873291
 0.63781738
 0.63354492
 0.62988281
 0.62988281
 0.63598633
 0.64971924
 0.67291260
 0.70800781
 0.75531006
 0.81451416
 0.88409424
 0.96252441
 1.04797363
 1.13769531
 1.22863770
 1.31744385
 1.40106201
 1.47613525
 1.54052734
 1.59057617
 1.62414551
 1.63848877
 1.63146973
 1.60125732
 1.54754639
 1.46972656
 1.36779785
 1.24176025
 1.09252930
 0.92163086
 0.73364258
 0.53405762
 0.32592773
 0.11108398
-0.10925293
-0.33081055
-0.54656982
-0.74798584
-0.92895508
-1.08642578
-1.21887207
-1.32568359
-1.40502930
-1.45538330
-1.47613525
-1.46820068
-1.43310547
-1.37268066
-1.29089355
-1.19171143
-1.07818604
-0.95336914
-0.82031250
-0.68237305
-0.54504395
-0.41229248
-0.28808594
-0.17486572
-0.07507324
 0.00885010
 0.07415771
 0.11871338
 0.14129639
 0.14190674
 0.12115479
 0.08087158
 0.02441406
-0.04425049
-0.12329102
-0.21118164
-0.30487061
-0.40039063
-0.49133301
-0.57281494
-0.64117432
-0.69519043
-0.73333740
-0.75347900
-0.75469971
-0.73486328
-0.69427490
-0.63293457
-0.55114746
-0.45074463
-0.33447266
-0.20477295
-0.06439209
 0.08453369
 0.24017334
 0.39978027
 0.55877686
 0.71289063
 0.85662842
 0.98663330
 1.10015869
 1.19567871
 1.27197266
 1.32720947
 1.35986328
 1.36962891
 1.35803223
 1.32629395
 1.27685547
 1.21093750
 1.13098145
 1.03942871
 0.93963623
 0.83374023
 0.72357178
 0.61126709
 0.49957275
 0.39031982
 0.28472900
 0.18249512
 0.08361816
-0.01007080
-0.09704590
-0.17669678
-0.25024414
-0.31951904
-0.38452148
-0.44372559
-0.49530029
-0.54016113
-0.57922363
-0.61462402
-0.64605713
-0.67352295
-0.69671631
-0.71502686
-0.72875977
-0.73638916
-0.73699951
-0.73120117
-0.71868896
-0.69915771
-0.67169189
-0.63598633
-0.59326172
-0.54504395
-0.49316406
-0.43914795
-0.38330078
-0.32867432
-0.27740479
-0.23223877
-0.19439697
-0.16418457
-0.14312744
-0.13305664
-0.13488770
-0.14739990
-0.16937256
-0.20050049
-0.24108887
-0.29052734
-0.34698486
-0.40527344
-0.46173096
-0.51361084
-0.56060791
-0.60119629
-0.63262939
-0.65155029
-0.65460205
-0.64025879
-0.60791016
-0.55755615
-0.48858643
-0.40222168
-0.30029297
-0.18524170
-0.06011963
 0.07354736
 0.21423340
 0.35919189
 0.50415039
 0.64392090
 0.77453613
 0.89324951
 0.99700928
 1.08398438
 1.15051270
 1.19567871
 1.21765137
 1.21704102
 1.19415283
 1.14898682
 1.08306885
 0.99792480
 0.89508057
 0.77697754
 0.64666748
 0.50872803
 0.36834717
 0.23010254
 0.09552002
-0.03479004
-0.15869141
-0.27252197
-0.37139893
-0.45104980
-0.50933838
-0.54626465
-0.56213379
-0.55816650
-0.53497314
-0.49438477
-0.43945313
-0.37261963
-0.29785156
-0.21850586
-0.13732910
-0.05767822
 0.01831055
 0.08850098
 0.15075684
 0.20202637
 0.23956299
 0.26214600
 0.26977539
 0.26306152
 0.24322510
 0.20965576
 0.16235352
 0.10314941
 0.03417969
-0.04119873
-0.12054443
-0.20202637
-0.28442383
-0.36468506
-0.43884277
-0.50292969
-0.55450439
-0.59356689
-0.61981201
-0.63293457
-0.63262939
-0.61920166
-0.59478760
-0.56091309
-0.51849365
-0.46752930
-0.40832520
-0.34393311
-0.27679443
-0.21026611
-0.14526367
-0.08117676
-0.01861572
 0.04180908
 0.09857178
 0.15075684
 0.19805908
 0.24047852
 0.27893066
 0.31311035
 0.34271240
 0.36682129
 0.38543701
 0.39916992
 0.40924072
 0.41687012
 0.42297363
 0.42816162
 0.43182373
 0.43395996
 0.43457031
 0.43487549
 0.43548584
 0.43701172
 0.43914795
 0.44067383
 0.44189453
 0.44189453
 0.44097900
 0.43823242
 0.43304443
 0.42602539
 0.41687012
 0.40496826
 0.38909912
 0.36926270
 0.34606934
 0.31982422
 0.29113770
 0.25939941
 0.22308350
 0.18127441
 0.13397217
 0.08178711
 0.02563477
-0.03234863
-0.09002686
-0.14709473
-0.20385742
-0.26123047
-0.31738281
-0.36987305
-0.41412354
-0.44860840
-0.47332764
-0.48889160
-0.49591064
-0.49377441
-0.48187256
-0.46051025
-0.43060303
-0.39276123
-0.34698486
-0.29510498
-0.23895264
-0.18005371
-0.11871338
-0.05615234
 0.00671387
 0.06683350
 0.12176514
 0.16998291
 0.21026611
 0.24200439
 0.26336670
 0.27343750
 0.27130127
 0.25756836
 0.23193359
 0.19409180
 0.14434814
 0.08422852
 0.01617432
-0.05798340
-0.13793945
-0.22277832
-0.30975342
-0.39428711
-0.47241211
-0.54046631
-0.59783936
-0.64331055
-0.67474365
-0.68939209
-0.68420410
-0.65826416
-0.61218262
-0.54687500
-0.46325684
-0.36285400
-0.24810791
-0.12268066
 0.01037598
 0.14739990
 0.28594971
 0.42236328
 0.55145264
 0.66833496
 0.76873779
 0.84899902
 0.90637207
 0.93933105
 0.94696045
 0.92864990
 0.88562012
 0.81817627
 0.72723389
 0.61614990
 0.48828125
 0.34820557
 0.19989014
 0.04577637
-0.11108398
-0.26641846
-0.41381836
-0.54595947
-0.65856934
-0.74829102
-0.81298828
-0.85113525
-0.86181641
-0.84472656
-0.80169678
-0.73455811
-0.64544678
-0.53649902
-0.41137695
-0.27496338
-0.13336182
 0.00823975
 0.14526367
 0.27465820
 0.39276123
 0.49560547
 0.57983398
 0.64239502
 0.68176270
 0.69610596
 0.68481445
 0.64849854
 0.58807373
 0.50659180
 0.40802002
 0.29571533
 0.17272949
 0.04058838
-0.09765625
-0.23773193
-0.37475586
-0.50262451
-0.61645508
-0.71319580
-0.78979492
-0.84411621
-0.87463379
-0.88012695
-0.86151123
-0.81970215
-0.75622559
-0.67321777
-0.57312012
-0.45928955
-0.33538818
-0.20599365
-0.07476807
 0.05401611
 0.17700195
 0.29144287
 0.39428711
 0.48217773
 0.55297852
 0.60394287
 0.63385010
 0.64208984
 0.62896729
 0.59600830
 0.54504395
 0.47912598
 0.40100098
 0.31311035
 0.21759033
 0.11779785
 0.01739502
-0.07965088
-0.16998291
-0.25085449
-0.31951904
-0.37292480
-0.40832520
-0.42449951
-0.42083740
-0.39764404
-0.35583496
-0.29602051
-0.22094727
-0.13305664
-0.03479004
 0.07202148
 0.18493652
 0.30120850
 0.41748047
 0.53039551
 0.63690186
 0.73486328
 0.82122803
 0.89294434
 0.94757080
 0.98358154
 0.99945068
 0.99517822
 0.96984863
 0.92376709
 0.85784912
 0.77331543
 0.67260742
 0.55877686
 0.43518066
 0.30609131
 0.17456055
 0.04180908
-0.09094238
-0.22186279
-0.34667969
-0.46051025
-0.55969238
-0.64208984
-0.70678711
-0.75408936
-0.78369141
-0.79650879
-0.79223633
-0.77056885
-0.73333740
-0.68206787
-0.62042236
-0.55175781
-0.47882080
-0.40374756
-0.32958984
-0.26092529
-0.20172119
-0.15350342
-0.11657715
-0.09155273
-0.07873535
-0.08026123
-0.09521484
-0.12207031
-0.15777588
-0.20202637
-0.25360107
-0.31127930
-0.37017822
-0.42510986
-0.47302246
-0.51330566
-0.54473877
-0.56610107
-0.57403564
-0.56671143
-0.54321289
-0.50354004
-0.44830322
-0.37689209
-0.28991699
-0.18951416
-0.07965088
 0.03723145
 0.15777588
 0.27954102
 0.40008545
 0.51574707
 0.62286377
 0.71899414
 0.80108643
 0.86730957
 0.91644287
 0.94726563
 0.95977783
 0.95458984
 0.93231201
 0.89538574
 0.84533691
 0.78460693
 0.71441650
 0.63720703
 0.55480957
 0.47088623
 0.38848877
 0.30914307
 0.23468018
 0.16571045
 0.10253906
 0.04730225
 0.00152588
-0.03356934
-0.05920410
-0.07568359
-0.08514404
-0.08758545
-0.08392334
-0.07598877
-0.06530762
-0.05462646
-0.04486084
-0.03845215
-0.03753662
-0.04425049
-0.05950928
-0.08361816
-0.11535645
-0.15502930
-0.20294189
-0.25970459
-0.32379150
-0.39184570
-0.46051025
-0.52795410
-0.59448242
-0.65917969
-0.72052002
-0.77545166
-0.82153320
-0.85723877
-0.88104248
-0.89294434
-0.89233398
-0.87921143
-0.85327148
-0.81481934
-0.76385498
-0.70129395
-0.62866211
-0.54870605
-0.46386719
-0.37628174
-0.28900146
-0.20477295
-0.12603760
-0.05432129
 0.00946045
 0.06500244
 0.11230469
 0.15106201
 0.18127441
 0.20324707
 0.21759033
 0.22460938
 0.22552490
 0.22247314
 0.21667480
 0.20996094
 0.20355225
 0.19836426
 0.19561768
 0.19592285
 0.20050049
 0.20996094
 0.22491455
 0.24627686
 0.27465820
 0.31005859
 0.35278320
 0.40283203
 0.45989990
 0.52276611
 0.58898926
 0.65673828
 0.72296143
 0.78735352
 0.84808350
 0.90484619
 0.95520020
 0.99761963
 1.03088379
 1.05377197
 1.06536865
 1.06353760
 1.04736328
 1.01715088
 0.97412109
 0.91857910
 0.85083008
 0.76995850
 0.67749023
 0.57525635
 0.46722412
 0.35461426
 0.23956299
 0.12298584
 0.00732422
-0.10528564
-0.21179199
-0.31036377
-0.39886475
-0.47485352
-0.53771973
-0.58776855
-0.62561035
-0.65155029
-0.66619873
-0.66955566
-0.66345215
-0.65002441
-0.63171387
-0.60974121
-0.58593750
-0.56091309
-0.53741455
-0.51666260
-0.49987793
-0.48797607
-0.48156738
-0.48065186
-0.48553467
-0.49621582
-0.51330566
-0.53741455
-0.56854248
-0.60546875
-0.64544678
-0.68572998
-0.72387695
-0.75897217
-0.78979492
-0.81542969
-0.83374023
-0.84350586
-0.84259033
-0.83007813
-0.80444336
-0.76568604
-0.71441650
-0.65155029
-0.57800293
-0.49407959
-0.40069580
-0.29937744
-0.19226074
-0.08209229
 0.02960205
 0.14282227
 0.25695801
 0.37017822
 0.47943115
 0.58288574
 0.67871094
 0.76538086
 0.84259033
 0.90911865
 0.96466064
 1.00921631
 1.04339600
 1.06689453
 1.08032227
 1.08337402
 1.07788086
 1.06506348
 1.04644775
 1.02294922
 0.99548340
 0.96496582
 0.93353271
 0.90301514
 0.87341309
 0.84503174
 0.81604004
 0.78582764
 0.75378418
 0.72082520
 0.68695068
 0.65246582
 0.61584473
 0.57495117
 0.52795410
 0.47424316
 0.41473389
 0.34973145
 0.27801514
 0.19927979
 0.11352539
 0.02075195
-0.07873535
-0.18493652
-0.29693604
-0.41290283
-0.53100586
-0.64880371
-0.76538086
-0.87890625
-0.98724365
-1.08825684
-1.17950439
-1.26098633
-1.33178711
-1.39129639
-1.43829346
-1.47094727
-1.48895264
-1.49200439
-1.48040771
-1.45446777
-1.41479492
-1.36260986
-1.29974365
-1.22711182
-1.14562988
-1.05651855
-0.96099854
-0.86151123
-0.75958252
-0.65612793
-0.55297852
-0.45074463
-0.35125732
-0.25695801
-0.16937256
-0.09002686
-0.01922607
 0.04394531
 0.09948730
 0.14831543
 0.18951416
 0.22338867
 0.24963379
 0.26947021
 0.28503418
 0.29876709
 0.31250000
 0.32714844
 0.34332275
 0.36163330
 0.38330078
 0.40924072
 0.44097900
 0.47790527
 0.52001953
 0.56701660
 0.61950684
 0.67687988
 0.73883057
 0.80383301
 0.86975098
 0.93566895
 0.99945068
 1.06018066
 1.11663818
 1.16729736
 1.21093750
 1.24633789
 1.27166748
 1.28601074
 1.28753662
 1.27532959
 1.24908447
 1.20910645
 1.15661621
 1.09222412
 1.01623535
 0.92895508
 0.83160400
 0.72509766
 0.61279297
 0.49621582
 0.37719727
 0.25634766
 0.13427734
 0.01220703
-0.10894775
-0.22674561
-0.33996582
-0.44647217
-0.54443359
-0.63293457
-0.71136475
-0.77941895
-0.83709717
-0.88378906
-0.91857910
-0.94268799
-0.95764160
-0.96557617
-0.96710205
-0.96313477
-0.95458984
-0.94360352
-0.93231201
-0.92285156
-0.91461182
-0.90698242
-0.90026855
-0.89538574
-0.89233398
-0.89233398
-0.89508057
-0.89935303
-0.90393066
-0.90698242
-0.90667725
-0.90240479
-0.89324951
-0.87829590
-0.85693359
-0.82702637
-0.78674316
-0.73394775
-0.66802979
-0.58898926
-0.49682617
-0.39215088
-0.27526855
-0.14648438
-0.00701904
 0.14190674
 0.29724121
 0.45623779
 0.61523438
 0.77209473
 0.92468262
 1.07086182
 1.20727539
 1.33026123
 1.43676758
 1.52496338
 1.59332275
 1.64215088
 1.67053223
 1.67846680
 1.66564941
 1.63177490
 1.57745361
 1.50360107
 1.41174316
 1.30432129
 1.18377686
 1.05285645
 0.91400146
 0.76995850
 0.62469482
 0.48309326
 0.34912109
 0.22460938
 0.11047363
 0.00701904
-0.08361816
-0.15899658
-0.21697998
-0.25756836
-0.28289795
-0.29541016
-0.29724121
-0.29022217
-0.27557373
-0.25482178
-0.22979736
-0.20355225
-0.17761230
-0.15502930
-0.13763428
-0.12786865
-0.12664795
-0.13488770
-0.15350342
-0.18432617
-0.22918701
-0.28930664
-0.36163330
-0.44281006
-0.52978516
-0.62072754
-0.71563721
-0.81237793
-0.90789795
-0.99731445
-1.07727051
-1.14501953
-1.19934082
-1.23901367
-1.26220703
-1.26770020
-1.25518799
-1.22497559
-1.17797852
-1.11511230
-1.03759766
-0.94635010
-0.84350586
-0.73059082
-0.61004639
-0.48431396
-0.35736084
-0.23193359
-0.11047363
 0.00457764
 0.11199951
 0.20965576
 0.29663086
 0.37170410
 0.43395996
 0.48248291
 0.51635742
 0.53649902
 0.54443359
 0.54229736
 0.53253174
 0.51666260
 0.49682617
 0.47576904
 0.45593262
 0.43914795
 0.42816162
 0.42327881
 0.42541504
 0.43426514
 0.44982910
 0.47088623
 0.49804688
 0.53070068
 0.56854248
 0.60882568
 0.64910889
 0.68634033
 0.71960449
 0.74798584
 0.77087402
 0.78643799
 0.79254150
 0.78735352
 0.77026367
 0.74096680
 0.69824219
 0.64147949
 0.57220459
 0.49255371
 0.40527344
 0.31188965
 0.21423340
 0.11352539
 0.01251221
-0.08636475
-0.18188477
-0.27313232
-0.35827637
-0.43457031
-0.49865723
-0.54962158
-0.58898926
-0.61920166
-0.64208984
-0.65795898
-0.66680908
-0.66802979
-0.66345215
-0.65429688
-0.64178467
-0.62744141
-0.61218262
-0.59783936
-0.58471680
-0.57342529
-0.56488037
-0.55938721
-0.55786133
-0.55938721
-0.56365967
-0.56945801
-0.57586670
-0.58166504
-0.58532715
-0.58532715
-0.58074951
-0.57006836
-0.55267334
-0.52673340
-0.49072266
-0.44403076
-0.38726807
-0.32165527
-0.24902344
-0.17028809
-0.08697510
-0.00030518
 0.08880615
 0.17883301
 0.26947021
 0.35888672
 0.44586182
 0.52856445
 0.60516357
 0.67413330
 0.73455811
 0.78552246
 0.82611084
 0.85662842
 0.87677002
 0.88714600
 0.88745117
 0.87860107
 0.86090088
 0.83557129
 0.80444336
 0.76934814
 0.73181152
 0.69335938
 0.65521240
 0.61767578
 0.58166504
 0.54748535
 0.51544189
 0.48461914
 0.45318604
 0.42022705
 0.38452148
 0.34667969
 0.30639648
 0.26275635
 0.21423340
 0.15930176
 0.09765625
 0.02990723
-0.04364014
-0.12237549
-0.20690918
-0.29632568
-0.38757324
-0.47851563
-0.56762695
-0.65399170
-0.73699951
-0.81481934
-0.88409424
-0.94177246
-0.98602295
-1.01531982
-1.02844238
-1.02478027
-1.00372314
-0.96527100
-0.91064453
-0.84045410
-0.75561523
-0.65795898
-0.54962158
-0.43365479
-0.31250000
-0.18951416
-0.06805420
 0.04913330
 0.15960693
 0.26123047
 0.35339355
 0.43426514
 0.50201416
 0.55450439
 0.59051514
 0.61004639
 0.61401367
 0.60302734
 0.57678223
 0.53527832
 0.48065186
 0.41625977
 0.34606934
 0.27343750
 0.19989014
 0.12695313
 0.05615234
-0.00946045
-0.06652832
-0.11352539
-0.14831543
-0.17028809
-0.17791748
-0.17120361
-0.15045166
-0.11749268
-0.07415771
-0.02227783
 0.03692627
 0.10070801
 0.16662598
 0.23254395
 0.29693604
 0.35797119
 0.41351318
 0.46112061
 0.49743652
 0.52154541
 0.53283691
 0.53039551
 0.51391602
 0.48309326
 0.43884277
 0.38238525
 0.31463623
 0.23681641
 0.14953613
 0.05523682
-0.04455566
-0.14648438
-0.24871826
-0.34790039
-0.44067383
-0.52429199
-0.59600830
-0.65429688
-0.69885254
-0.72814941
-0.74279785
-0.74218750
-0.72723389
-0.69763184
-0.65429688
-0.59783936
-0.53039551
-0.45440674
-0.37261963
-0.28778076
-0.20263672
-0.11871338
-0.03845215
 0.03723145
 0.10589600
 0.16601563
 0.21514893
 0.25238037
 0.27679443
 0.28900146
 0.28991699
 0.28045654
 0.26123047
 0.23468018
 0.20172119
 0.16479492
 0.12542725
 0.08514404
 0.04486084
 0.00640869
-0.02899170
-0.05920410
-0.08300781
-0.09887695
-0.10620117
-0.10589600
-0.09857178
-0.08483887
-0.06439209
-0.03784180
-0.00579834
 0.03051758
 0.07019043
 0.11199951
 0.15441895
 0.19561768
 0.23406982
 0.26794434
 0.29693604
 0.31951904
 0.33386230
 0.33905029
 0.33447266
 0.32104492
 0.30059814
 0.27374268
 0.24078369
 0.20111084
 0.15502930
 0.10467529
 0.05279541
 0.00152588
-0.04730225
-0.09246826
-0.13275146
-0.16723633
-0.19592285
-0.21789551
-0.23284912
-0.24017334
-0.23986816
-0.23193359
-0.21575928
-0.19256592
-0.16204834
-0.12573242
-0.08514404
-0.04272461
-0.00030518
 0.03997803
 0.07690430
 0.10955811
 0.13702393
 0.15808105
 0.17120361
 0.17608643
 0.17181396
 0.15869141
 0.13732910
 0.10894775
 0.07446289
 0.03631592
-0.00518799
-0.04882813
-0.09368896
-0.13854980
-0.18096924
-0.21881104
-0.25238037
-0.28289795
-0.31005859
-0.33142090
-0.34240723
-0.34027100
-0.32501221
-0.29968262
-0.26763916
-0.23010254
-0.18707275
-0.13793945
-0.08331299
-0.02532959
 0.03387451
 0.09246826
 0.14831543
 0.19897461
 0.24291992
 0.27923584
 0.30731201
 0.32653809
 0.33630371
 0.33569336
 0.32562256
 0.30731201
 0.28198242
 0.24993896
 0.21118164
 0.16601563
 0.11535645
 0.06195068
 0.00854492
-0.04302979
-0.09033203
-0.13244629
-0.16754150
-0.19500732
-0.21423340
-0.22460938
-0.22491455
-0.21453857
-0.19378662
-0.16326904
-0.12512207
-0.07995605
-0.02929688
 0.02655029
 0.08544922
 0.14404297
 0.19989014
 0.25146484
 0.29785156
 0.33843994
 0.37109375
 0.39520264
 0.40985107
 0.41412354
 0.40710449
 0.38787842
 0.35644531
 0.31524658
 0.26580811
 0.21026611
 0.14801025
 0.07995605
 0.00823975
-0.06286621
-0.13061523
-0.19439697
-0.25390625
-0.30670166
-0.34912109
-0.37780762
-0.39245605
-0.39306641
-0.38177490
-0.35797119
-0.32379150
-0.28106689
-0.23376465
-0.18402100
-0.13214111
-0.07843018
-0.02502441
 0.02471924
 0.06713867
 0.10009766
 0.12329102
 0.13671875
 0.13916016
 0.12939453
 0.10681152
 0.07171631
 0.02563477
-0.02960205
-0.09307861
-0.16326904
-0.23956299
-0.31921387
-0.39916992
-0.47546387
-0.54443359
-0.60394287
-0.65246582
-0.68786621
-0.70831299
-0.71289063
-0.70068359
-0.67260742
-0.62835693
-0.56701660
-0.48919678
-0.39611816
-0.29022217
-0.17578125
-0.05523682
 0.06896973
 0.19531250
 0.32196045
 0.44525146
 0.56121826
 0.66650391
 0.75805664
 0.83404541
 0.89263916
 0.93139648
 0.94970703
 0.94696045
 0.92346191
 0.87982178
 0.81726074
 0.73760986
 0.64361572
 0.53924561
 0.42816162
 0.31311035
 0.19653320
 0.08270264
-0.02593994
-0.12634277
-0.21667480
-0.29479980
-0.35766602
-0.40191650
-0.42633057
-0.43182373
-0.42114258
-0.39520264
-0.35491943
-0.30151367
-0.23803711
-0.16693115
-0.09033203
-0.00946045
 0.07324219
 0.15441895
 0.23010254
 0.29693604
 0.35491943
 0.40283203
 0.43914795
 0.46020508
 0.46386719
 0.45013428
 0.41992188
 0.37506104
 0.31616211
 0.24383545
 0.15960693
 0.06591797
-0.03448486
-0.14007568
-0.24902344
-0.35766602
-0.46234131
-0.55908203
-0.64514160
-0.71899414
-0.77972412
-0.82489014
-0.85174561
-0.85845947
-0.84533691
-0.81329346
-0.76293945
-0.69549561
-0.61157227
-0.51361084
-0.40435791
-0.28717041
-0.16601563
-0.04425049
 0.07415771
 0.18737793
 0.29235840
 0.38635254
 0.46600342
 0.52825928
 0.57189941
 0.59570313
 0.60028076
 0.58532715
 0.55206299
 0.50231934
 0.43884277
 0.36437988
 0.28076172
 0.18951416
 0.09368896
-0.00244141
-0.09490967
-0.18157959
-0.26062012
-0.32928467
-0.38482666
-0.42327881
-0.44342041
-0.44494629
-0.42846680
-0.39428711
-0.34240723
-0.27496338
-0.19500732
-0.10620117
-0.01037598
 0.09033203
 0.19317627
 0.29510498
 0.39215088
 0.48187256
 0.56182861
 0.62957764
 0.68237305
 0.71777344
 0.73516846
 0.73516846
 0.71838379
 0.68359375
 0.63140869
 0.56365967
 0.48370361
 0.39459229
 0.29876709
 0.19805908
 0.09582520
-0.00488281
-0.10101318
-0.19073486
-0.27252197
-0.34271240
-0.39642334
-0.43090820
-0.44586182
-0.44311523
-0.42419434
-0.39031982
-0.34240723
-0.28320313
-0.21636963
-0.14526367
-0.07293701
-0.00152588
 0.06500244
 0.12298584
 0.16937256
 0.20233154
 0.22125244
 0.22552490
 0.21392822
 0.18554688
 0.14160156
 0.08392334
 0.01495361
-0.06347656
-0.15014648
-0.24261475
-0.33691406
-0.42846680
-0.51239014
-0.58532715
-0.64514160
-0.69000244
-0.71868896
-0.72906494
-0.71990967
-0.69152832
-0.64422607
-0.58044434
-0.50262451
-0.41320801
-0.31524658
-0.21118164
-0.10528564
-0.00061035
 0.09918213
 0.19134521
 0.27374268
 0.34332275
 0.39916992
 0.43975830
 0.46447754
 0.47332764
 0.46600342
 0.44342041
 0.40649414
 0.35766602
 0.29968262
 0.23406982
 0.16265869
 0.08758545
 0.01190186
-0.06072998
-0.12695313
-0.18371582
-0.22918701
-0.26062012
-0.27770996
-0.27923584
-0.26580811
-0.23651123
-0.19134521
-0.13092041
-0.05828857
 0.02349854
 0.11047363
 0.20111084
 0.29327393
 0.38452148
 0.47149658
 0.54992676
 0.61737061
 0.67199707
 0.71197510
 0.73547363
 0.74279785
 0.73394775
 0.70922852
 0.66894531
 0.61248779
 0.54199219
 0.46112061
 0.37475586
 0.28564453
 0.19500732
 0.10406494
 0.01464844
-0.06927490
-0.14434814
-0.20812988
-0.26092529
-0.30273438
-0.33294678
-0.34973145
-0.35308838
-0.34332275
-0.32379150
-0.29724121
-0.26733398
-0.23590088
-0.20416260
-0.17364502
-0.14556885
-0.12207031
-0.10467529
-0.09429932
-0.09246826
-0.10009766
-0.11596680
-0.14007568
-0.17089844
-0.20874023
-0.25360107
-0.30456543
-0.35949707
-0.41473389
-0.46783447
-0.51605225
-0.55908203
-0.59509277
-0.62316895
-0.64178467
-0.64971924
-0.64605713
-0.63049316
-0.60363770
-0.56610107
-0.51818848
-0.46112061
-0.39520264
-0.32196045
-0.24414063
-0.16357422
-0.08300781
-0.00366211
 0.07293701
 0.14526367
 0.21148682
 0.27099609
 0.32348633
 0.36804199
 0.40374756
 0.42877197
 0.44250488
 0.44616699
 0.44097900
 0.42877197
 0.41015625
 0.38574219
 0.35675049
 0.32592773
 0.29510498
 0.26702881
 0.24291992
 0.22399902
 0.21209717
 0.20812988
 0.21209717
 0.22491455
 0.24658203
 0.27709961
 0.31646729
 0.36254883
 0.41351318
 0.46722412
 0.52185059
 0.57617188
 0.62835693
 0.67565918
 0.71594238
 0.74707031
 0.76721191
 0.77575684
 0.77056885
 0.75073242
 0.71472168
 0.66192627
 0.59204102
 0.50750732
 0.41107178
 0.30487061
 0.19104004
 0.06958008
-0.05950928
-0.19378662
-0.32989502
-0.46325684
-0.58990479
-0.70648193
-0.81085205
-0.90148926
-0.97717285
-1.03698730
-1.08001709
-1.10534668
-1.11145020
-1.09832764
-1.06658936
-1.01806641
-0.95428467
-0.87646484
-0.78552246
-0.68420410
-0.57556152
-0.46295166
-0.34973145
-0.23925781
-0.13397217
-0.03662109
 0.05035400
 0.12451172
 0.18341064
 0.22491455
 0.24841309
 0.25421143
 0.24322510
 0.21514893
 0.17120361
 0.11291504
 0.04272461
-0.03631592
-0.12237549
-0.21270752
-0.30426025
-0.39154053
-0.47027588
-0.53619385
-0.58837891
-0.62438965
-0.64239502
-0.63964844
-0.61492920
-0.56884766
-0.50140381
-0.41412354
-0.30822754
-0.18554688
-0.04943848
 0.09704590
 0.25085449
 0.40832520
 0.56457520
 0.71502686
 0.85479736
 0.98083496
 1.09039307
 1.18103027
 1.24938965
 1.29333496
 1.31195068
 1.30523682
 1.27319336
 1.21643066
 1.13647461
 1.03607178
 0.91796875
 0.78552246
 0.64239502
 0.49346924
 0.34301758
 0.19622803
 0.05462646
-0.07965088
-0.20446777
-0.31555176
-0.40710449
-0.47454834
-0.51727295
-0.53680420
-0.53436279
-0.51147461
-0.46875000
-0.40771484
-0.33111572
-0.24383545
-0.14984131
-0.05310059
 0.04333496
 0.13610840
 0.22094727
 0.29418945
 0.35247803
 0.39245605
 0.41198730
 0.40954590
 0.38452148
 0.33813477
 0.27191162
 0.18707275
 0.08483887
-0.03417969
-0.16815186
-0.31219482
-0.46051025
-0.60577393
-0.74279785
-0.86761475
-0.97808838
-1.07116699
-1.14379883
-1.19293213
-1.21612549
-1.21215820
-1.18194580
-1.12640381
-1.04675293
-0.94482422
-0.82336426
-0.68603516
-0.53710938
-0.38177490
-0.22491455
-0.07080078
 0.07659912
 0.21453857
 0.33966064
 0.44952393
 0.54046631
 0.60974121
 0.65551758
 0.67779541
 0.67749023
 0.65612793
 0.61584473
 0.55877686
 0.48889160
 0.41137695
 0.33081055
 0.25085449
 0.17425537
 0.10345459
 0.04180908
-0.00671387
-0.03845215
-0.05126953
-0.04425049
-0.01678467
 0.03021240
 0.09399414
 0.17181396
 0.26031494
 0.35766602
 0.46142578
 0.56854248
 0.67382813
 0.77178955
 0.85815430
 0.92956543
 0.98358154
 1.01684570
 1.02752686
 1.01348877
 0.97534180
 0.91278076
 0.82611084
 0.71716309
 0.58929443
 0.44769287
 0.29693604
 0.13946533
-0.02349854
-0.18890381
-0.35125732
-0.50262451
-0.63598633
-0.74798584
-0.83801270
-0.90484619
-0.94696045
-0.96374512
-0.95489502
-0.92163086
-0.86608887
-0.78948975
-0.69580078
-0.58929443
-0.47454834
-0.35552979
-0.23651123
-0.12145996
-0.01678467
 0.07324219
 0.14434814
 0.19531250
 0.22521973
 0.23284912
 0.21697998
 0.17761230
 0.11627197
 0.03509521
-0.06408691
-0.17883301
-0.30395508
-0.43273926
-0.55786133
-0.67413330
-0.77880859
-0.86914063
-0.94116211
-0.99090576
-1.01593018
-1.01470947
-0.98724365
-0.93322754
-0.85266113
-0.74707031
-0.61920166
-0.47302246
-0.31280518
-0.14343262
 0.03112793
 0.20690918
 0.37994385
 0.54626465
 0.70129395
 0.83923340
 0.95550537
 1.04766846
 1.11358643
 1.15173340
 1.16149902
 1.14318848
 1.09802246
 1.02874756
 0.93811035
 0.82885742
 0.70465088
 0.57067871
 0.43182373
 0.29357910
 0.15838623
 0.02929688
-0.09063721
-0.19714355
-0.28564453
-0.35278320
-0.39672852
-0.41564941
-0.40893555
-0.37750244
-0.32318115
-0.24963379
-0.15869141
-0.05310059
 0.06439209
 0.18890381
 0.31524658
 0.43823242
 0.55297852
 0.65490723
 0.73913574
 0.80139160
 0.83923340
 0.85296631
 0.84136963
 0.80291748
 0.73577881
 0.64056396
 0.52124023
 0.38330078
 0.22979736
 0.06256104
-0.11688232
-0.30426025
-0.49285889
-0.67565918
-0.84686279
-1.00219727
-1.13830566
-1.25152588
-1.33911133
-1.39862061
-1.42852783
-1.42761230
-1.39526367
-1.33270264
-1.24206543
-1.12701416
-0.99090576
-0.83740234
-0.66955566
-0.49224854
-0.31005859
-0.12756348
 0.05035400
 0.22064209
 0.37811279
 0.51849365
 0.63781738
 0.73211670
 0.80017090
 0.84167480
 0.85632324
 0.84503174
 0.80841064
 0.74707031
 0.66284180
 0.55969238
 0.44219971
 0.31555176
 0.18341064
 0.04852295
-0.08605957
-0.21606445
-0.33660889
-0.44128418
-0.52581787
-0.58837891
-0.62774658
-0.64239502
-0.63201904
-0.59570313
-0.53344727
-0.44799805
-0.34210205
-0.22003174
-0.08636475
 0.05493164
 0.20141602
 0.34973145
 0.49621582
 0.63507080
 0.76141357
 0.87158203
 0.96282959
 1.03302002
 1.07940674
 1.09985352
 1.09283447
 1.05865479
 0.99914551
 0.91644287
 0.81176758
 0.68817139
 0.54992676
 0.40222168
 0.24932861
 0.09307861
-0.06439209
-0.21942139
-0.36651611
-0.49957275
-0.61370850
-0.70648193
-0.77728271
-0.82550049
-0.85083008
-0.85296631
-0.83190918
-0.78948975
-0.72662354
-0.64575195
-0.54870605
-0.43853760
-0.31951904
-0.19561768
-0.07232666
 0.04669189
 0.15930176
 0.26275635
 0.35522461
 0.43365479
 0.49499512
 0.53649902
 0.55725098
 0.55694580
 0.53527832
 0.49377441
 0.43365479
 0.35766602
 0.26824951
 0.16845703
 0.06072998
-0.05340576
-0.17059326
-0.28808594
-0.40191650
-0.50750732
-0.60119629
-0.68054199
-0.74249268
-0.78552246
-0.80841064
-0.81085205
-0.79376221
-0.75836182
-0.70556641
-0.63690186
-0.55297852
-0.45562744
-0.34790039
-0.23345947
-0.11505127
 0.00335693
 0.11932373
 0.23010254
 0.33264160
 0.42541504
 0.50659180
 0.57495117
 0.62957764
 0.66955566
 0.69366455
 0.70190430
 0.69488525
 0.67352295
 0.63903809
 0.59326172
 0.53833008
 0.47637939
 0.41015625
 0.34210205
 0.27313232
 0.20385742
 0.13549805
 0.06958008
 0.00885010
-0.04516602
-0.09185791
-0.13000488
-0.15930176
-0.17852783
-0.18707275
-0.18463135
-0.17333984
-0.15380859
-0.12756348
-0.09552002
-0.05767822
-0.01525879
 0.03021240
 0.07720947
 0.12451172
 0.16967773
 0.21026611
 0.24444580
 0.27130127
 0.29052734
 0.30212402
 0.30548096
 0.29968262
 0.28472900
 0.26031494
 0.22674561
 0.18371582
 0.13122559
 0.06988525
 0.00274658
-0.06774902
-0.14160156
-0.21820068
-0.29693604
-0.37475586
-0.44891357
-0.51727295
-0.57922363
-0.63476563
-0.68176270
-0.71838379
-0.74249268
-0.75408936
-0.75439453
-0.74371338
-0.72174072
-0.68786621
-0.64300537
-0.58868408
-0.52612305
-0.45593262
-0.37963867
-0.29876709
-0.21545410
-0.13183594
-0.04852295
 0.03234863
 0.10894775
 0.17852783
 0.24017334
 0.29327393
 0.33843994
 0.37475586
 0.40130615
 0.41778564
 0.42327881
 0.41870117
 0.40466309
 0.38299561
 0.35552979
 0.32501221
 0.29266357
 0.25970459
 0.22674561
 0.19531250
 0.16723633
 0.14404297
 0.12664795
 0.11566162
 0.11138916
 0.11474609
 0.12664795
 0.14678955
 0.17333984
 0.20477295
 0.23986816
 0.27709961
 0.31585693
 0.35522461
 0.39428711
 0.43060303
 0.46203613
 0.48614502
 0.50109863
 0.50659180
 0.50201416
 0.48645020
 0.45928955
 0.42083740
 0.37170410
 0.31311035
 0.24505615
 0.16906738
 0.08636475
-0.00152588
-0.09368896
-0.18981934
-0.28900146
-0.38818359
-0.48278809
-0.56915283
-0.64636230
-0.71380615
-0.77178955
-0.81878662
-0.85327148
-0.87402344
-0.88165283
-0.87524414
-0.85418701
-0.81909180
-0.77056885
-0.71075439
-0.64056396
-0.56121826
-0.47393799
-0.38146973
-0.28656006
-0.19134521
-0.09765625
-0.00640869
 0.07995605
 0.15838623
 0.22735596
 0.28503418
 0.33142090
 0.36560059
 0.38604736
 0.39306641
 0.38726807
 0.36926270
 0.33935547
 0.29876709
 0.24810791
 0.18981934
 0.12542725
 0.05645752
-0.01403809
-0.08270264
-0.14587402
-0.20080566
-0.24627686
-0.28045654
-0.30181885
-0.30731201
-0.29602051
-0.26855469
-0.22613525
-0.16845703
-0.09582520
-0.00793457
 0.09185791
 0.20050049
 0.31494141
 0.43212891
 0.55053711
 0.66619873
 0.77514648
 0.87249756
 0.95642090
 1.02386475
 1.07269287
 1.10015869
 1.10382080
 1.08337402
 1.03973389
 0.97351074
 0.88439941
 0.77423096
 0.64575195
 0.50445557
 0.35461426
 0.19866943
 0.03662109
-0.13000488
-0.29632568
-0.45501709
-0.59936523
-0.72509766
-0.83099365
-0.91613770
-0.97961426
-1.01959229
-1.03454590
-1.02539063
-0.99304199
-0.93963623
-0.86730957
-0.77850342
-0.67687988
-0.56488037
-0.44708252
-0.32775879
-0.21148682
-0.10284424
-0.00579834
 0.07659912
 0.14282227
 0.19104004
 0.22064209
 0.23101807
 0.22155762
 0.19165039
 0.14312744
 0.07873535
 0.00244141
-0.08270264
-0.17425537
-0.26916504
-0.36315918
-0.45104980
-0.52764893
-0.59051514
-0.63720703
-0.66497803
-0.67199707
-0.65643311
-0.61828613
-0.55786133
-0.47576904
-0.37292480
-0.25207520
-0.11718750
 0.02807617
 0.18005371
 0.33691406
 0.49560547
 0.65155029
 0.79925537
 0.93261719
 1.04827881
 1.14288330
 1.21551514
 1.26434326
 1.28845215
 1.28753662
 1.26068115
 1.20941162
 1.13555908
 1.04217529
 0.93231201
 0.80871582
 0.67504883
 0.53558350
 0.39489746
 0.25817871
 0.12786865
 0.00701904
-0.10253906
-0.19744873
-0.27587891
-0.33599854
-0.37780762
-0.40069580
-0.40374756
-0.38757324
-0.35430908
-0.30822754
-0.25421143
-0.19622803
-0.13732910
-0.07995605
-0.02746582
 0.01678467
 0.05065918
 0.07141113
 0.07720947
 0.06744385
 0.04089355
-0.00183105
-0.06072998
-0.13549805
-0.22521973
-0.32806396
-0.44006348
-0.55541992
-0.67016602
-0.78125000
-0.88653564
-0.98327637
-1.06811523
-1.13769531
-1.18927002
-1.22100830
-1.23107910
-1.21856689
-1.18255615
-1.12457275
-1.04553223
-0.94696045
-0.83007813
-0.69793701
-0.55358887
-0.40161133
