# Supplementary material for: Dataset for time-lapse ultrasonic tomography of a granite slab under uniaxial compression test
Source: Data Brief. 2018 Aug 30;20:614–6. doi: 10.1016/j.dib.2018.08.151 (PMC6128094; doi:10.1016/j.dib.2018.08.151)
Supplement: Supplementary file 2 — Supplementary material [file mmc2.zip › data/Ultrasonic_Tomo_data/Stage_1_0kn/Force_0kn_13_1_4121988.txt]

SOURCE FILE NAME: D:\ct_20141122\ct201411221m100v0kn_sh_1_10_a.TDA
DATE: Saturday, November 22, 2014
TIME: 11:19:55
SAMPLE INTERVAL (Seconds):   0.0000001000
SIGNAL UNITS: volts
TIME UNITS: Seconds
DATA TYPE: WAVEFORM
NUMBER OF DATA POINTS PER WAVEFORM: 1024
CHANNEL NUMBER: 13
HIT NUMBER: 1
TIME OF TEST:   4.1219882500

-0.00030518
-0.00030518
-0.00030518
-0.00030518
-0.00061035
-0.00091553
-0.00122070
-0.00061035
 0.00000000
 0.00030518
-0.00061035
-0.00183105
-0.00274658
-0.00335693
-0.00274658
-0.00122070
 0.00000000
 0.00122070
 0.00152588
 0.00122070
 0.00061035
-0.00030518
-0.00061035
 0.00000000
 0.00061035
 0.00091553
 0.00091553
 0.00030518
-0.00061035
-0.00122070
-0.00152588
-0.00122070
-0.00091553
-0.00061035
-0.00061035
 0.00000000
 0.00030518
 0.00091553
 0.00122070
 0.00061035
 0.00000000
-0.00061035
-0.00091553
-0.00061035
 0.00030518
 0.00091553
 0.00122070
 0.00122070
 0.00061035
 0.00030518
 0.00000000
 0.00030518
 0.00061035
 0.00061035
 0.00030518
-0.00030518
-0.00061035
-0.00091553
-0.00061035
-0.00030518
 0.00000000
 0.00000000
-0.00061035
-0.00091553
-0.00091553
 0.00000000
 0.00091553
 0.00152588
 0.00122070
 0.00061035
-0.00030518
-0.00061035
-0.00061035
-0.00030518
 0.00030518
 0.00061035
 0.00091553
 0.00030518
-0.00030518
-0.00091553
-0.00091553
-0.00061035
 0.00030518
 0.00061035
 0.00030518
 0.00030518
 0.00091553
 0.00152588
 0.00183105
 0.00183105
 0.00091553
 0.00061035
 0.00030518
 0.00061035
 0.00091553
 0.00122070
 0.00061035
 0.00030518
-0.00061035
-0.00122070
-0.00183105
-0.00152588
-0.00091553
-0.00030518
 0.00000000
-0.00030518
-0.00061035
-0.00091553
-0.00061035
-0.00030518
 0.00000000
-0.00030518
-0.00091553
-0.00091553
-0.00030518
 0.00061035
 0.00152588
 0.00183105
 0.00152588
 0.00061035
-0.00030518
-0.00122070
-0.00183105
-0.00152588
-0.00061035
 0.00000000
 0.00000000
-0.00061035
-0.00152588
-0.00152588
-0.00122070
-0.00061035
-0.00030518
-0.00030518
-0.00030518
-0.00061035
-0.00030518
-0.00030518
-0.00030518
-0.00030518
-0.00091553
-0.00152588
-0.00152588
-0.00122070
-0.00061035
 0.00030518
 0.00061035
 0.00000000
-0.00122070
-0.00244141
-0.00274658
-0.00274658
-0.00244141
-0.00183105
-0.00122070
-0.00091553
-0.00091553
-0.00091553
-0.00091553
-0.00091553
-0.00061035
-0.00061035
-0.00091553
-0.00183105
-0.00244141
-0.00213623
-0.00152588
-0.00061035
-0.00061035
-0.00122070
-0.00213623
-0.00274658
-0.00244141
-0.00183105
-0.00122070
-0.00091553
-0.00091553
-0.00122070
-0.00152588
-0.00213623
-0.00213623
-0.00183105
-0.00122070
-0.00061035
-0.00030518
-0.00030518
-0.00030518
-0.00030518
 0.00000000
-0.00030518
-0.00091553
-0.00213623
-0.00274658
-0.00244141
-0.00122070
-0.00030518
 0.00000000
-0.00030518
-0.00122070
-0.00183105
-0.00183105
-0.00122070
-0.00061035
 0.00030518
 0.00061035
 0.00061035
 0.00000000
-0.00061035
-0.00091553
-0.00091553
-0.00061035
 0.00000000
 0.00000000
 0.00000000
-0.00030518
 0.00000000
 0.00000000
 0.00000000
-0.00030518
-0.00061035
-0.00152588
-0.00213623
-0.00213623
-0.00183105
-0.00091553
 0.00030518
 0.00061035
 0.00030518
-0.00061035
-0.00091553
-0.00061035
 0.00030518
 0.00122070
 0.00122070
 0.00061035
 0.00000000
-0.00030518
-0.00030518
-0.00030518
-0.00061035
-0.00091553
-0.00091553
-0.00061035
-0.00030518
 0.00030518
 0.00122070
 0.00152588
 0.00152588
 0.00061035
-0.00061035
-0.00122070
-0.00091553
 0.00000000
 0.00091553
 0.00122070
 0.00091553
 0.00061035
 0.00030518
 0.00000000
-0.00030518
-0.00030518
-0.00030518
-0.00030518
-0.00061035
-0.00061035
-0.00030518
 0.00000000
 0.00091553
 0.00122070
 0.00122070
 0.00061035
 0.00000000
-0.00030518
 0.00000000
 0.00091553
 0.00122070
 0.00152588
 0.00091553
 0.00030518
-0.00030518
-0.00030518
 0.00000000
 0.00061035
 0.00122070
 0.00152588
 0.00122070
 0.00061035
-0.00030518
-0.00061035
-0.00091553
-0.00091553
-0.00122070
-0.00122070
-0.00091553
 0.00030518
 0.00122070
 0.00183105
 0.00183105
 0.00122070
 0.00061035
 0.00030518
 0.00030518
 0.00061035
 0.00061035
 0.00061035
 0.00000000
-0.00061035
-0.00152588
-0.00183105
-0.00183105
-0.00152588
-0.00091553
-0.00061035
-0.00030518
 0.00000000
 0.00061035
 0.00122070
 0.00152588
 0.00122070
 0.00061035
-0.00030518
-0.00091553
-0.00091553
-0.00030518
 0.00030518
 0.00091553
 0.00091553
 0.00030518
-0.00091553
-0.00183105
-0.00213623
-0.00183105
-0.00122070
-0.00061035
-0.00030518
 0.00000000
 0.00000000
 0.00000000
-0.00061035
-0.00122070
-0.00183105
-0.00183105
-0.00183105
-0.00122070
-0.00091553
-0.00030518
 0.00030518
 0.00030518
 0.00000000
-0.00091553
-0.00152588
-0.00152588
-0.00061035
 0.00030518
 0.00000000
-0.00091553
-0.00213623
-0.00274658
-0.00305176
-0.00274658
-0.00244141
-0.00213623
-0.00183105
-0.00122070
-0.00030518
 0.00030518
 0.00061035
 0.00122070
 0.00122070
 0.00061035
-0.00030518
-0.00152588
-0.00244141
-0.00244141
-0.00183105
-0.00091553
-0.00061035
-0.00091553
-0.00152588
-0.00183105
-0.00183105
-0.00122070
-0.00061035
 0.00000000
 0.00061035
 0.00091553
 0.00091553
 0.00030518
-0.00061035
-0.00183105
-0.00244141
-0.00244141
-0.00213623
-0.00122070
-0.00030518
 0.00061035
 0.00091553
 0.00091553
 0.00030518
-0.00061035
-0.00122070
-0.00091553
-0.00061035
 0.00000000
-0.00030518
-0.00061035
-0.00122070
-0.00122070
-0.00091553
-0.00091553
-0.00091553
-0.00122070
-0.00122070
-0.00061035
 0.00000000
 0.00061035
 0.00122070
 0.00152588
 0.00152588
 0.00091553
 0.00030518
-0.00030518
-0.00091553
-0.00091553
-0.00061035
-0.00061035
-0.00091553
-0.00122070
-0.00152588
-0.00183105
-0.00152588
-0.00091553
 0.00000000
 0.00091553
 0.00122070
 0.00152588
 0.00152588
 0.00152588
 0.00091553
 0.00000000
-0.00122070
-0.00244141
-0.00305176
-0.00274658
-0.00213623
-0.00122070
-0.00091553
-0.00061035
-0.00061035
-0.00030518
-0.00030518
-0.00030518
 0.00000000
 0.00061035
 0.00091553
 0.00061035
-0.00030518
-0.00091553
-0.00152588
-0.00122070
-0.00061035
 0.00000000
 0.00000000
 0.00030518
 0.00091553
 0.00152588
 0.00213623
 0.00244141
 0.00244141
 0.00183105
 0.00122070
 0.00030518
-0.00061035
-0.00122070
-0.00122070
-0.00061035
 0.00000000
 0.00030518
 0.00030518
-0.00030518
-0.00030518
 0.00000000
 0.00091553
 0.00122070
 0.00152588
 0.00152588
 0.00152588
 0.00122070
 0.00091553
 0.00030518
-0.00091553
-0.00152588
-0.00183105
-0.00183105
-0.00122070
-0.00061035
 0.00000000
 0.00061035
 0.00091553
 0.00061035
 0.00030518
 0.00030518
 0.00091553
 0.00152588
 0.00183105
 0.00152588
 0.00091553
 0.00030518
-0.00030518
-0.00030518
-0.00061035
-0.00061035
-0.00091553
-0.00122070
-0.00091553
-0.00030518
 0.00061035
 0.00152588
 0.00213623
 0.00183105
 0.00061035
-0.00061035
-0.00152588
-0.00183105
-0.00152588
-0.00091553
-0.00061035
-0.00061035
-0.00091553
-0.00122070
-0.00091553
-0.00061035
 0.00030518
 0.00061035
 0.00091553
 0.00122070
 0.00091553
 0.00091553
 0.00061035
-0.00030518
-0.00152588
-0.00274658
-0.00305176
-0.00274658
-0.00152588
 0.00000000
 0.00091553
 0.00152588
 0.00122070
 0.00091553
 0.00030518
 0.00000000
 0.00000000
 0.00030518
 0.00030518
 0.00000000
-0.00061035
-0.00152588
-0.00183105
-0.00183105
-0.00152588
-0.00152588
-0.00183105
-0.00274658
-0.00274658
-0.00213623
-0.00061035
 0.00030518
 0.00091553
 0.00061035
 0.00030518
-0.00030518
-0.00030518
-0.00030518
-0.00030518
 0.00030518
 0.00061035
 0.00061035
 0.00000000
-0.00061035
-0.00122070
-0.00091553
-0.00061035
-0.00030518
-0.00030518
-0.00091553
-0.00122070
-0.00122070
-0.00122070
-0.00152588
-0.00244141
-0.00335693
-0.00396729
-0.00366211
-0.00274658
-0.00122070
 0.00000000
 0.00061035
 0.00091553
 0.00061035
 0.00030518
 0.00030518
 0.00030518
 0.00091553
 0.00152588
 0.00152588
 0.00061035
-0.00030518
-0.00122070
-0.00122070
-0.00122070
-0.00122070
-0.00152588
-0.00183105
-0.00152588
-0.00030518
 0.00122070
 0.00244141
 0.00305176
 0.00305176
 0.00183105
 0.00030518
-0.00091553
-0.00122070
-0.00122070
-0.00091553
-0.00061035
-0.00030518
-0.00030518
-0.00061035
-0.00091553
-0.00152588
-0.00122070
-0.00091553
-0.00061035
-0.00061035
-0.00061035
 0.00000000
 0.00030518
 0.00030518
-0.00030518
-0.00183105
-0.00854492
-0.03021240
-0.07904053
-0.15991211
-0.26092529
-0.35430908
-0.41076660
-0.41564941
-0.37994385
-0.33264160
-0.29632568
-0.27038574
-0.22888184
-0.14526367
-0.01892090
 0.11566162
 0.21057129
 0.23864746
 0.21179199
 0.16876221
 0.14343262
 0.14282227
 0.15319824
 0.16265869
 0.16967773
 0.17852783
 0.18646240
 0.18524170
 0.17211914
 0.15625000
 0.14953613
 0.15319824
 0.15838623
 0.15533447
 0.14526367
 0.13702393
 0.13580322
 0.13702393
 0.13397217
 0.12695313
 0.12145996
 0.12084961
 0.12207031
 0.11962891
 0.11322021
 0.10681152
 0.10345459
 0.10162354
 0.09735107
 0.09033203
 0.08331299
 0.07781982
 0.07415771
 0.06927490
 0.06378174
 0.05859375
 0.05401611
 0.04913330
 0.04180908
 0.03387451
 0.02746582
 0.02380371
 0.02014160
 0.01434326
 0.00732422
 0.00152588
-0.00183105
-0.00335693
-0.00610352
-0.01007080
-0.01342773
-0.01495361
-0.01495361
-0.01525879
-0.01617432
-0.01678467
-0.01647949
-0.01586914
-0.01708984
-0.02044678
-0.02471924
-0.02777100
-0.02899170
-0.02929688
-0.03021240
-0.03265381
-0.03601074
-0.03845215
-0.03997803
-0.04150391
-0.04364014
-0.04638672
-0.04852295
-0.04974365
-0.05035400
-0.05096436
-0.05218506
-0.05371094
-0.05523682
-0.05645752
-0.05737305
-0.05889893
-0.05981445
-0.05981445
-0.05828857
-0.05645752
-0.05523682
-0.05523682
-0.05615234
-0.05615234
-0.05554199
-0.05432129
-0.05371094
-0.05371094
-0.05401611
-0.05432129
-0.05432129
-0.05462646
-0.05523682
-0.05554199
-0.05615234
-0.05645752
-0.05676270
-0.05645752
-0.05554199
-0.05432129
-0.05279541
-0.05249023
-0.05340576
-0.05493164
-0.05645752
-0.05676270
-0.05615234
-0.05462646
-0.05310059
-0.05126953
-0.04974365
-0.04852295
-0.04760742
-0.04608154
-0.04425049
-0.04211426
-0.04028320
-0.03875732
-0.03753662
-0.03631592
-0.03509521
-0.03417969
-0.03356934
-0.03417969
-0.03509521
-0.03570557
-0.03540039
-0.03417969
-0.03234863
-0.03021240
-0.02899170
-0.02838135
-0.02838135
-0.02838135
-0.02777100
-0.02655029
-0.02502441
-0.02319336
-0.02166748
-0.02075195
-0.01983643
-0.01922607
-0.01831055
-0.01708984
-0.01617432
-0.01556396
-0.01495361
-0.01403809
-0.01220703
-0.00976563
-0.00732422
-0.00579834
-0.00488281
-0.00518799
-0.00579834
-0.00579834
-0.00549316
-0.00457764
-0.00335693
-0.00213623
-0.00152588
-0.00122070
-0.00122070
-0.00061035
 0.00000000
 0.00091553
 0.00213623
 0.00335693
 0.00427246
 0.00518799
 0.00579834
 0.00579834
 0.00549316
 0.00488281
 0.00457764
 0.00457764
 0.00518799
 0.00701904
 0.00946045
 0.01190186
 0.01373291
 0.01464844
 0.01464844
 0.01464844
 0.01525879
 0.01647949
 0.01739502
 0.01800537
 0.01800537
 0.01770020
 0.01739502
 0.01708984
 0.01708984
 0.01739502
 0.01770020
 0.01800537
 0.01831055
 0.01892090
 0.01983643
 0.02136230
 0.02319336
 0.02471924
 0.02532959
 0.02471924
 0.02349854
 0.02288818
 0.02288818
 0.02410889
 0.02532959
 0.02593994
 0.02593994
 0.02563477
 0.02502441
 0.02441406
 0.02441406
 0.02441406
 0.02502441
 0.02593994
 0.02655029
 0.02685547
 0.02655029
 0.02655029
 0.02624512
 0.02563477
 0.02502441
 0.02441406
 0.02380371
 0.02441406
 0.02532959
 0.02655029
 0.02716064
 0.02746582
 0.02685547
 0.02655029
 0.02655029
 0.02685547
 0.02777100
 0.02838135
 0.02838135
 0.02807617
 0.02716064
 0.02655029
 0.02593994
 0.02593994
 0.02563477
 0.02563477
 0.02563477
 0.02563477
 0.02624512
 0.02746582
 0.02868652
 0.02960205
 0.02960205
 0.02899170
 0.02716064
 0.02532959
 0.02410889
 0.02349854
 0.02319336
 0.02319336
 0.02258301
 0.02166748
 0.02014160
 0.01922607
 0.01892090
 0.01922607
 0.01983643
 0.02044678
 0.02105713
 0.02166748
 0.02136230
 0.02075195
 0.01983643
 0.01892090
 0.01800537
 0.01739502
 0.01708984
 0.01708984
 0.01739502
 0.01831055
 0.01922607
 0.01953125
 0.01892090
 0.01770020
 0.01708984
 0.01708984
 0.01770020
 0.01770020
 0.01708984
 0.01617432
 0.01556396
 0.01495361
 0.01495361
 0.01434326
 0.01342773
 0.01251221
 0.01159668
 0.01129150
 0.01098633
 0.01098633
 0.01129150
 0.01190186
 0.01220703
 0.01129150
 0.00976563
 0.00823975
 0.00732422
 0.00732422
 0.00762939
 0.00732422
 0.00640869
 0.00518799
 0.00396729
 0.00366211
 0.00396729
 0.00488281
 0.00579834
 0.00701904
 0.00793457
 0.00854492
 0.00854492
 0.00793457
 0.00732422
 0.00640869
 0.00518799
 0.00396729
 0.00274658
 0.00183105
 0.00152588
 0.00122070
 0.00122070
 0.00091553
 0.00061035
-0.00030518
-0.00061035
-0.00091553
-0.00061035
-0.00061035
-0.00091553
-0.00213623
-0.00366211
-0.00488281
-0.00549316
-0.00579834
-0.00579834
-0.00579834
-0.00579834
-0.00549316
-0.00488281
-0.00396729
-0.00274658
-0.00183105
-0.00122070
-0.00122070
-0.00213623
-0.00305176
-0.00396729
-0.00427246
-0.00396729
-0.00366211
-0.00396729
-0.00488281
-0.00610352
-0.00701904
-0.00762939
-0.00732422
-0.00671387
-0.00671387
-0.00732422
-0.00793457
-0.00854492
-0.00946045
-0.01068115
-0.01190186
-0.01312256
-0.01434326
-0.01495361
-0.01556396
-0.01556396
-0.01556396
-0.01525879
-0.01434326
-0.01373291
-0.01312256
-0.01251221
-0.01129150
-0.00976563
-0.00854492
-0.00762939
-0.00762939
-0.00823975
-0.00885010
-0.00885010
-0.00885010
-0.00946045
-0.01007080
-0.01098633
-0.01159668
-0.01159668
-0.01129150
-0.01037598
-0.00976563
-0.00946045
-0.00976563
-0.01098633
-0.01281738
-0.01403809
-0.01495361
-0.01525879
-0.01556396
-0.01586914
-0.01678467
-0.01739502
-0.01800537
-0.01800537
-0.01739502
-0.01647949
-0.01556396
-0.01495361
-0.01434326
-0.01373291
-0.01373291
-0.01373291
-0.01403809
-0.01403809
-0.01434326
-0.01464844
-0.01495361
-0.01464844
-0.01403809
-0.01312256
-0.01190186
-0.01098633
-0.01068115
-0.01068115
-0.01098633
-0.01098633
-0.01129150
-0.01190186
-0.01342773
-0.01556396
-0.01770020
-0.01983643
-0.02166748
-0.02349854
-0.02563477
-0.02807617
-0.03082275
-0.03356934
-0.03601074
-0.03753662
-0.03814697
-0.03814697
-0.03845215
-0.03906250
-0.03967285
-0.03967285
-0.03875732
-0.03631592
-0.03295898
-0.02899170
-0.02441406
-0.01953125
-0.01373291
-0.00732422
 0.00030518
 0.00854492
 0.01678467
 0.02502441
 0.03326416
 0.04089355
 0.04821777
 0.05462646
 0.05981445
 0.06408691
 0.06652832
 0.06835938
 0.06896973
 0.06866455
 0.06683350
 0.06378174
 0.05950928
 0.05401611
 0.04730225
 0.03997803
 0.03204346
 0.02349854
 0.01464844
 0.00488281
-0.00579834
-0.01739502
-0.02929688
-0.04058838
-0.05065918
-0.05981445
-0.06866455
-0.07720947
-0.08483887
-0.09063721
-0.09521484
-0.09826660
-0.10040283
-0.10192871
-0.10253906
-0.10253906
-0.10192871
-0.10040283
-0.09826660
-0.09429932
-0.08850098
-0.08178711
-0.07415771
-0.06591797
-0.05676270
-0.04638672
-0.03479004
-0.02288818
-0.01037598
 0.00183105
 0.01434326
 0.02716064
 0.03967285
 0.05157471
 0.06256104
 0.07202148
 0.08056641
 0.08728027
 0.09246826
 0.09613037
 0.09796143
 0.09796143
 0.09613037
 0.09155273
 0.08514404
 0.07690430
 0.06744385
 0.05645752
 0.04425049
 0.03082275
 0.01647949
 0.00183105
-0.01281738
-0.02716064
-0.04028320
-0.05218506
-0.06317139
-0.07293701
-0.08087158
-0.08697510
-0.09063721
-0.09185791
-0.09063721
-0.08789063
-0.08361816
-0.07873535
-0.07293701
-0.06591797
-0.05828857
-0.05004883
-0.04150391
-0.03295898
-0.02471924
-0.01678467
-0.00946045
-0.00274658
 0.00335693
 0.00915527
 0.01464844
 0.01922607
 0.02349854
 0.02685547
 0.02990723
 0.03295898
 0.03601074
 0.03875732
 0.04180908
 0.04516602
 0.04943848
 0.05493164
 0.06134033
 0.06835938
 0.07568359
 0.08331299
 0.09124756
 0.09857178
 0.10528564
 0.11108398
 0.11535645
 0.11810303
 0.11871338
 0.11657715
 0.11169434
 0.10437012
 0.09460449
 0.08239746
 0.06713867
 0.04852295
 0.02716064
 0.00396729
-0.02014160
-0.04516602
-0.07019043
-0.09490967
-0.11932373
-0.14251709
-0.16418457
-0.18341064
-0.19927979
-0.21026611
-0.21606445
-0.21728516
-0.21392822
-0.20568848
-0.19256592
-0.17395020
-0.15014648
-0.12176514
-0.08941650
-0.05371094
-0.01525879
 0.02471924
 0.06530762
 0.10589600
 0.14495850
 0.18157959
 0.21453857
 0.24291992
 0.26641846
 0.28533936
 0.29937744
 0.30700684
 0.30731201
 0.29998779
 0.28594971
 0.26641846
 0.24078369
 0.20904541
 0.17120361
 0.12817383
 0.08178711
 0.03234863
-0.01892090
-0.07110596
-0.12176514
-0.16937256
-0.21240234
-0.25085449
-0.28442383
-0.31250000
-0.33294678
-0.34423828
-0.34484863
-0.33569336
-0.31829834
-0.29418945
-0.26489258
-0.22979736
-0.18859863
-0.14129639
-0.08972168
-0.03540039
 0.01892090
 0.07263184
 0.12420654
 0.17242432
 0.21606445
 0.25451660
 0.28686523
 0.31311035
 0.33203125
 0.34240723
 0.34301758
 0.33416748
 0.31768799
 0.29449463
 0.26580811
 0.23162842
 0.19287109
 0.15045166
 0.10589600
 0.06042480
 0.01495361
-0.02929688
-0.07110596
-0.10925293
-0.14251709
-0.17028809
-0.19195557
-0.20690918
-0.21575928
-0.21789551
-0.21453857
-0.20568848
-0.19165039
-0.17303467
-0.15075684
-0.12542725
-0.09826660
-0.07049561
-0.04241943
-0.01464844
 0.01220703
 0.03601074
 0.05645752
 0.07232666
 0.08392334
 0.09124756
 0.09460449
 0.09429932
 0.09063721
 0.08331299
 0.07354736
 0.06072998
 0.04608154
 0.03051758
 0.01495361
 0.00030518
-0.01342773
-0.02563477
-0.03631592
-0.04486084
-0.05035400
-0.05340576
-0.05401611
-0.05249023
-0.04882813
-0.04272461
-0.03417969
-0.02319336
-0.01068115
 0.00274658
 0.01678467
 0.03021240
 0.04272461
 0.05401611
 0.06378174
 0.07171631
 0.07781982
 0.08148193
 0.08148193
 0.07781982
 0.07019043
 0.05859375
 0.04394531
 0.02624512
 0.00579834
-0.01708984
-0.04272461
-0.06988525
-0.09826660
-0.12695313
-0.15472412
-0.18127441
-0.20629883
-0.22918701
-0.24902344
-0.26458740
-0.27526855
-0.28045654
-0.27984619
-0.27374268
-0.26184082
-0.24383545
-0.21942139
-0.18829346
-0.15075684
-0.10772705
-0.06042480
-0.00915527
 0.04425049
 0.09887695
 0.15258789
 0.20385742
 0.25207520
 0.29663086
 0.33691406
 0.37109375
 0.39733887
 0.41503906
 0.42419434
 0.42572021
 0.41870117
 0.40313721
 0.37902832
 0.34729004
 0.31097412
 0.27130127
 0.22979736
 0.18676758
 0.14190674
 0.09704590
 0.05340576
 0.01251221
-0.02410889
-0.05554199
-0.08117676
-0.10040283
-0.11383057
-0.12145996
-0.12298584
-0.11901855
-0.10986328
-0.09765625
-0.08392334
-0.07049561
-0.05737305
-0.04547119
-0.03540039
-0.02807617
-0.02502441
-0.02716064
-0.03448486
-0.04730225
-0.06500244
-0.08697510
-0.11260986
-0.14099121
-0.17089844
-0.20080566
-0.22979736
-0.25695801
-0.28228760
-0.30426025
-0.32226563
-0.33386230
-0.33813477
-0.33325195
-0.31951904
-0.29754639
-0.26916504
-0.23529053
-0.19683838
-0.15380859
-0.10711670
-0.05859375
-0.00946045
 0.03967285
 0.08819580
 0.13519287
 0.17822266
 0.21545410
 0.24658203
 0.27282715
 0.29541016
 0.31463623
 0.32928467
 0.33874512
 0.34301758
 0.34454346
 0.34393311
 0.34271240
 0.34118652
 0.33905029
 0.33691406
 0.33477783
 0.33233643
 0.33050537
 0.32897949
 0.32684326
 0.32257080
 0.31524658
 0.30395508
 0.28869629
 0.26977539
 0.24597168
 0.21636963
 0.17974854
 0.13671875
 0.08758545
 0.03265381
-0.02655029
-0.08972168
-0.15533447
-0.22308350
-0.29083252
-0.35644531
-0.41717529
-0.47027588
-0.51361084
-0.54626465
-0.56671143
-0.57525635
-0.57098389
-0.55419922
-0.52551270
-0.48522949
-0.43334961
-0.37231445
-0.30364990
-0.23132324
-0.15808105
-0.08544922
-0.01617432
 0.04730225
 0.10253906
 0.14770508
 0.18127441
 0.20233154
 0.20996094
 0.20477295
 0.18768311
 0.16021729
 0.12420654
 0.08148193
 0.03417969
-0.01525879
-0.06317139
-0.10589600
-0.14068604
-0.16540527
-0.17883301
-0.17974854
-0.16845703
-0.14434814
-0.10742188
-0.05828857
 0.00091553
 0.06713867
 0.13732910
 0.20843506
 0.27770996
 0.34179688
 0.39703369
 0.43853760
 0.46295166
 0.46813965
 0.45379639
 0.41839600
 0.36254883
 0.28625488
 0.19195557
 0.08026123
-0.04638672
-0.18676758
-0.33569336
-0.48614502
-0.63079834
-0.76385498
-0.88165283
-0.98236084
-1.06170654
-1.11511230
-1.13952637
-1.13250732
-1.09436035
-1.02447510
-0.92315674
-0.79223633
-0.63568115
-0.45898438
-0.26641846
-0.06042480
 0.15563965
 0.37597656
 0.59173584
 0.79437256
 0.97778320
 1.13708496
 1.26983643
 1.37298584
 1.44287109
 1.47674561
 1.47308350
 1.43341064
 1.35986328
 1.25701904
 1.12731934
 0.97534180
 0.80535889
 0.62377930
 0.43701172
 0.25085449
 0.06866455
-0.10711670
-0.27221680
-0.42022705
-0.54534912
-0.64392090
-0.71472168
-0.75836182
-0.77484131
-0.76538086
-0.73211670
-0.67840576
-0.60791016
-0.52398682
-0.43029785
-0.33081055
-0.23040771
-0.13366699
-0.04516602
 0.03204346
 0.09429932
 0.13977051
 0.16693115
 0.17517090
 0.16418457
 0.13458252
 0.08697510
 0.02502441
-0.04821777
-0.12908936
-0.21453857
-0.30151367
-0.38574219
-0.46203613
-0.52551270
-0.57342529
-0.60302734
-0.61309814
-0.60180664
-0.56823730
-0.51330566
-0.43884277
-0.34759521
-0.24139404
-0.12298584
 0.00488281
 0.13824463
 0.27313232
 0.40466309
 0.52764893
 0.63720703
 0.72967529
 0.80322266
 0.85662842
 0.88836670
 0.89721680
 0.88378906
 0.84991455
 0.79772949
 0.73028564
 0.64941406
 0.55816650
 0.45989990
 0.35949707
 0.26123047
 0.16815186
 0.08239746
 0.00701904
-0.05615234
-0.10559082
-0.14068604
-0.16082764
-0.16632080
-0.15716553
-0.13458252
-0.10162354
-0.06072998
-0.01464844
 0.03448486
 0.08392334
 0.13092041
 0.17211914
 0.20446777
 0.22674561
 0.23773193
 0.23651123
 0.22338867
 0.19897461
 0.16418457
 0.11962891
 0.06561279
 0.00396729
-0.06256104
-0.13061523
-0.19805908
-0.26428223
-0.32897949
-0.39062500
-0.44647217
-0.49499512
-0.53619385
-0.57128906
-0.60180664
-0.62744141
-0.64849854
-0.66558838
-0.67901611
-0.69030762
-0.69915771
-0.70526123
-0.70953369
-0.71197510
-0.71289063
-0.71105957
-0.70495605
-0.69244385
-0.67260742
-0.64453125
-0.60699463
-0.55969238
-0.50170898
-0.43151855
-0.34973145
-0.25634766
-0.15258789
-0.03906250
 0.08270264
 0.21118164
 0.34393311
 0.47698975
 0.60577393
 0.72601318
 0.83435059
 0.92803955
 1.00402832
 1.05987549
 1.09283447
 1.10229492
 1.08825684
 1.05102539
 0.99151611
 0.91033936
 0.81024170
 0.69488525
 0.56915283
 0.43670654
 0.30242920
 0.16967773
 0.04150391
-0.07904053
-0.18829346
-0.28259277
-0.35797119
-0.41229248
-0.44494629
-0.45562744
-0.44525146
-0.41534424
-0.36712646
-0.30426025
-0.23132324
-0.15228271
-0.07080078
 0.00915527
 0.08331299
 0.14678955
 0.19592285
 0.22918701
 0.24444580
 0.23956299
 0.21331787
 0.16601563
 0.09948730
 0.01739502
-0.07812500
-0.18554688
-0.30151367
-0.41992188
-0.53375244
-0.63781738
-0.72845459
-0.80322266
-0.85906982
-0.89324951
-0.90362549
-0.88958740
-0.85174561
-0.79010010
-0.70526123
-0.59875488
-0.47576904
-0.34210205
-0.20172119
-0.05706787
 0.08972168
 0.23468018
 0.37231445
 0.49682617
 0.60424805
 0.69183350
 0.75805664
 0.80078125
 0.81939697
 0.81329346
 0.78399658
 0.73242188
 0.66131592
 0.57342529
 0.47241211
 0.36254883
 0.24780273
 0.13092041
 0.01556396
-0.09552002
-0.19775391
-0.28656006
-0.35858154
-0.41046143
-0.44006348
-0.44708252
-0.43121338
-0.39367676
-0.33569336
-0.25939941
-0.16632080
-0.05889893
 0.06011963
 0.18768311
 0.32043457
 0.45349121
 0.58135986
 0.69915771
 0.80352783
 0.89080811
 0.95764160
 1.00158691
 1.02020264
 1.01348877
 0.98266602
 0.92803955
 0.85021973
 0.74951172
 0.62805176
 0.49072266
 0.34240723
 0.18676758
 0.02593994
-0.13732910
-0.29907227
-0.45349121
-0.59478760
-0.71868896
-0.82275391
-0.90393066
-0.96069336
-0.99090576
-0.99426270
-0.97045898
-0.92010498
-0.84503174
-0.74737549
-0.63140869
-0.50201416
-0.36499023
-0.22430420
-0.08453369
 0.05126953
 0.17791748
 0.29083252
 0.38482666
 0.45501709
 0.49804688
 0.51269531
 0.49865723
 0.45654297
 0.38879395
 0.29785156
 0.18615723
 0.05615234
-0.08850098
-0.24353027
-0.40222168
-0.55786133
-0.70434570
-0.83679199
-0.95184326
-1.04492188
-1.11114502
-1.14654541
-1.14929199
-1.11938477
-1.05773926
-0.96435547
-0.84045410
-0.68969727
-0.51666260
-0.32653809
-0.12207031
 0.09338379
 0.31524658
 0.53558350
 0.74676514
 0.94116211
 1.11389160
 1.26098633
 1.37939453
 1.46606445
 1.51947021
 1.53839111
 1.52191162
 1.47125244
 1.38793945
 1.27502441
 1.13464355
 0.97045898
 0.78826904
 0.59478760
 0.39764404
 0.20141602
 0.00823975
-0.17944336
-0.35705566
-0.51727295
-0.65338135
-0.76263428
-0.84472656
-0.90026855
-0.92895508
-0.93048096
-0.90576172
-0.85754395
-0.78826904
-0.70129395
-0.59997559
-0.48950195
-0.37414551
-0.25756836
-0.14221191
-0.02990723
 0.07720947
 0.17578125
 0.26153564
 0.33233643
 0.38604736
 0.42175293
 0.43884277
 0.43762207
 0.41931152
 0.38574219
 0.33782959
 0.27648926
 0.20324707
 0.11993408
 0.02960205
-0.06591797
-0.16448975
-0.26397705
-0.36102295
-0.45196533
-0.53314209
-0.60272217
-0.65979004
-0.70404053
-0.73516846
-0.75134277
-0.75195313
-0.73699951
-0.70617676
-0.66040039
-0.59997559
-0.52673340
-0.44250488
-0.34942627
-0.24932861
-0.14343262
-0.03356934
 0.07904053
 0.19165039
 0.30151367
 0.40618896
 0.50323486
 0.58990479
 0.66375732
 0.72296143
 0.76599121
 0.79315186
 0.80413818
 0.79956055
 0.78033447
 0.74798584
 0.70373535
 0.64819336
 0.58288574
 0.50994873
 0.43212891
 0.35186768
 0.27160645
 0.19226074
 0.11566162
 0.04302979
-0.02380371
-0.08300781
-0.13305664
-0.17272949
-0.20111084
-0.21789551
-0.22308350
-0.21636963
-0.19744873
-0.16723633
-0.12756348
-0.08026123
-0.02838135
 0.02685547
 0.08300781
 0.13702393
 0.18676758
 0.23040771
 0.26763916
 0.29693604
 0.31616211
 0.32257080
 0.31524658
 0.29510498
 0.26428223
 0.22399902
 0.17303467
 0.11169434
 0.04241943
-0.03173828
-0.10681152
-0.18188477
-0.25634766
-0.32836914
-0.39398193
-0.44982910
-0.49346924
-0.52429199
-0.54168701
-0.54565430
-0.53588867
-0.51300049
-0.47821045
-0.43334961
-0.38024902
-0.32073975
-0.25604248
-0.18859863
-0.11993408
-0.05187988
 0.01342773
 0.07354736
 0.12634277
 0.17028809
 0.20446777
 0.22857666
 0.24169922
 0.24414063
 0.23590088
 0.21820068
 0.19104004
 0.15533447
 0.11199951
 0.06195068
 0.00762939
-0.04913330
-0.10589600
-0.15960693
-0.20843506
-0.25146484
-0.28778076
-0.31646729
-0.33599854
-0.34332275
-0.33752441
-0.31890869
-0.28991699
-0.25268555
-0.20751953
-0.15380859
-0.09216309
-0.02471924
 0.04547119
 0.11474609
 0.18249512
 0.24719238
 0.30731201
 0.36102295
 0.40588379
 0.44067383
 0.46508789
 0.47912598
 0.48187256
 0.47302246
 0.45318604
 0.42358398
 0.38604736
 0.34179688
 0.29235840
 0.23895264
 0.18280029
 0.12451172
 0.06469727
 0.00427246
-0.05462646
-0.11077881
-0.16265869
-0.21148682
-0.25726318
-0.29937744
-0.33660889
-0.36743164
-0.39245605
-0.41168213
-0.42541504
-0.43304443
-0.43334961
-0.42663574
-0.41351318
-0.39398193
-0.36743164
-0.33386230
-0.29388428
-0.24902344
-0.19989014
-0.14556885
-0.08575439
-0.02197266
 0.04333496
 0.10833740
 0.17272949
 0.23620605
 0.29724121
 0.35247803
 0.39855957
 0.43273926
 0.45440674
 0.46234131
 0.45593262
 0.43426514
 0.39733887
 0.34515381
 0.27832031
 0.19744873
 0.10437012
 0.00091553
-0.11016846
-0.22613525
-0.34362793
-0.45776367
-0.56457520
-0.66009521
-0.74157715
-0.80688477
-0.85266113
-0.87554932
-0.87371826
-0.84594727
-0.79223633
-0.71228027
-0.60729980
-0.47943115
-0.33203125
-0.16937256
 0.00671387
 0.19317627
 0.38574219
 0.57708740
 0.75836182
 0.92315674
 1.06750488
 1.18835449
 1.28112793
 1.34033203
 1.36260986
 1.34796143
 1.29699707
 1.21032715
 1.08795166
 0.93231201
 0.75012207
 0.54931641
 0.33599854
 0.11260986
-0.11810303
-0.34912109
-0.57037354
-0.77087402
-0.94329834
-1.08306885
-1.18743896
-1.25274658
-1.27624512
-1.25701904
-1.19506836
-1.09130859
-0.94848633
-0.77117920
-0.56640625
-0.34179688
-0.10131836
 0.14984131
 0.40466309
 0.65277100
 0.88134766
 1.08215332
 1.24938965
 1.37969971
 1.46942139
 1.51428223
 1.51275635
 1.46514893
 1.37298584
 1.23779297
 1.06292725
 0.85510254
 0.62408447
 0.37719727
 0.11962891
-0.14495850
-0.40954590
-0.66253662
-0.89233398
-1.09100342
-1.25457764
-1.38092041
-1.46606445
-1.50634766
-1.50115967
-1.45263672
-1.36444092
-1.23840332
-1.07696533
-0.88684082
-0.67718506
-0.45745850
-0.23437500
-0.01037598
 0.21026611
 0.41961670
 0.60821533
 0.76812744
 0.89447021
 0.98602295
 1.04187012
 1.06140137
 1.04461670
 0.99273682
 0.90850830
 0.79528809
 0.65856934
 0.50476074
 0.34118652
 0.17333984
 0.00457764
-0.16143799
-0.31951904
-0.46173096
-0.58105469
-0.67291260
-0.73669434
-0.77209473
-0.77972412
-0.75988770
-0.71380615
-0.64392090
-0.55419922
-0.44891357
-0.33233643
-0.20874023
-0.08239746
 0.04211426
 0.16174316
 0.27252197
 0.36987305
 0.44982910
 0.50903320
 0.54687500
 0.56304932
 0.55847168
 0.53375244
 0.49102783
 0.43304443
 0.36437988
 0.28747559
 0.20507813
 0.11932373
 0.03356934
-0.04791260
-0.12145996
-0.18493652
-0.23773193
-0.28076172
-0.31311035
-0.33416748
-0.34332275
-0.34088135
-0.32867432
-0.30914307
-0.28503418
-0.25817871
-0.22979736
-0.20050049
-0.17089844
-0.14221191
-0.11535645
-0.09155273
-0.07171631
-0.05584717
-0.04394531
-0.03601074
-0.03204346
-0.03234863
-0.03723145
-0.04638672
-0.05920410
-0.07537842
-0.09338379
-0.11260986
-0.13183594
-0.15014648
-0.16693115
-0.18127441
-0.19226074
-0.19927979
-0.20202637
-0.20050049
-0.19531250
-0.18707275
-0.17608643
-0.16326904
-0.14831543
-0.13183594
-0.11413574
-0.09613037
-0.07904053
-0.06256104
-0.04638672
-0.02960205
-0.01098633
 0.00915527
 0.03173828
 0.05737305
 0.08605957
 0.11840820
 0.15411377
 0.19317627
 0.23620605
 0.28350830
 0.33447266
 0.38635254
 0.43792725
 0.48797607
 0.53527832
 0.57861328
 0.61553955
 0.64300537
 0.65979004
 0.66467285
 0.65734863
 0.63659668
 0.60089111
 0.54992676
 0.48370361
 0.40466309
 0.31372070
 0.21331787
 0.10528564
-0.00885010
-0.12603760
-0.24322510
-0.35736084
-0.46356201
-0.55847168
-0.63903809
-0.70343018
-0.75073242
-0.77972412
-0.79010010
-0.78063965
-0.75225830
-0.70556641
-0.64147949
-0.56182861
-0.46875000
-0.36529541
-0.25512695
-0.14129639
-0.02624512
 0.08911133
 0.20294189
 0.31127930
 0.41046143
 0.49560547
 0.56396484
 0.61462402
 0.64666748
 0.66040039
 0.65521240
 0.63140869
 0.59020996
 0.53344727
 0.46447754
 0.38635254
 0.30242920
 0.21545410
 0.12756348
 0.04028320
-0.04272461
-0.11688232
-0.18005371
-0.23101807
-0.27130127
-0.30059814
-0.31707764
-0.31890869
-0.30670166
-0.28381348
-0.25299072
-0.21575928
-0.17211914
-0.12268066
-0.06988525
-0.01708984
 0.03356934
 0.08056641
 0.12359619
 0.16052246
 0.18951416
 0.20965576
 0.22125244
 0.22583008
 0.22369385
 0.21606445
 0.20294189
 0.18493652
 0.16296387
 0.13763428
 0.11016846
 0.08209229
 0.05493164
 0.02899170
 0.00457764
-0.01861572
-0.04028320
-0.06011963
-0.07720947
-0.09124756
-0.10284424
-0.11169434
-0.11840820
-0.12298584
-0.12603760
-0.12725830
-0.12786865
-0.12786865
-0.12817383
-0.12939453
-0.13153076
-0.13366699
-0.13519287
-0.13519287
-0.13397217
-0.13183594
-0.12878418
-0.12451172
-0.11810303
-0.10986328
-0.09948730
-0.08666992
-0.07263184
-0.05767822
-0.04333496
-0.03021240
-0.01831055
-0.00823975
-0.00030518
 0.00488281
 0.00579834
 0.00244141
-0.00518799
-0.01556396
-0.02807617
-0.04272461
-0.05920410
-0.07812500
-0.09826660
-0.11901855
-0.13885498
-0.15625000
-0.16937256
-0.17761230
-0.18005371
-0.17639160
-0.16601563
-0.14892578
-0.12481689
-0.09338379
-0.05554199
-0.01159668
 0.03631592
 0.08697510
 0.13824463
 0.18859863
 0.23742676
 0.28320313
 0.32348633
 0.35552979
 0.37811279
 0.39093018
 0.39459229
 0.38909912
 0.37353516
 0.34759521
 0.31280518
 0.27160645
 0.22460938
 0.17303467
 0.11749268
 0.06042480
 0.00366211
-0.05035400
-0.10192871
-0.15045166
-0.19409180
-0.23010254
-0.25787354
-0.27832031
-0.29388428
-0.30487061
-0.31066895
-0.30975342
-0.30303955
-0.29357910
-0.28411865
-0.27648926
-0.27099609
-0.26763916
-0.26702881
-0.26977539
-0.27618408
-0.28717041
-0.30242920
-0.32073975
-0.34027100
-0.35827637
-0.37353516
-0.38513184
-0.39093018
-0.38940430
-0.37841797
-0.35675049
-0.32409668
-0.28045654
-0.22521973
-0.15838623
-0.08056641
 0.00640869
 0.10070801
 0.20172119
 0.30700684
 0.41412354
 0.51879883
 0.61645508
 0.70373535
 0.77880859
 0.83892822
 0.88256836
 0.90820313
 0.91491699
 0.90332031
 0.87310791
 0.82458496
 0.75775146
 0.67535400
 0.58074951
 0.47790527
 0.36987305
 0.25817871
 0.14526367
 0.03326416
-0.07415771
-0.17425537
-0.26519775
-0.34454346
-0.41107178
-0.46325684
-0.49987793
-0.52124023
-0.52825928
-0.52185059
-0.50292969
-0.47271729
-0.43243408
-0.38543701
-0.33447266
-0.28167725
-0.22827148
-0.17517090
-0.12329102
-0.07446289
-0.03051758
 0.00762939
 0.03967285
 0.06530762
 0.08544922
 0.09918213
 0.10742188
 0.11077881
 0.10986328
 0.10620117
 0.10040283
 0.09338379
 0.08514404
 0.07598877
 0.06622314
 0.05554199
 0.04455566
 0.03387451
 0.02380371
 0.01434326
 0.00457764
-0.00579834
-0.01770020
-0.03021240
-0.04272461
-0.05493164
-0.06622314
-0.07629395
-0.08483887
-0.09124756
-0.09490967
-0.09552002
-0.09124756
-0.08178711
-0.06713867
-0.04791260
-0.02441406
 0.00396729
 0.03784180
 0.07720947
 0.12084961
 0.16662598
 0.21392822
 0.26123047
 0.30761719
 0.35095215
 0.38787842
 0.41717529
 0.43731689
 0.44830322
 0.44891357
 0.43762207
 0.41381836
 0.37841797
 0.33264160
 0.27832031
 0.21606445
 0.14617920
 0.07110596
-0.00579834
-0.08148193
-0.15502930
-0.22491455
-0.29052734
-0.34942627
-0.39947510
-0.43792725
-0.46478271
-0.47973633
-0.48339844
-0.47576904
-0.45837402
-0.43243408
-0.39916992
-0.36010742
-0.31616211
-0.26947021
-0.22155762
-0.17456055
-0.12939453
-0.08666992
-0.04730225
-0.01220703
 0.01770020
 0.04180908
 0.06011963
 0.07263184
 0.07965088
 0.08178711
 0.07995605
 0.07537842
 0.06866455
 0.06011963
 0.05035400
 0.03875732
 0.02593994
 0.01312256
 0.00122070
-0.00946045
-0.01892090
-0.02807617
-0.03692627
-0.04577637
-0.05401611
-0.06134033
-0.06774902
-0.07385254
-0.07965088
-0.08453369
-0.08819580
-0.09033203
-0.09033203
-0.08850098
-0.08453369
-0.07873535
-0.07080078
-0.06072998
-0.04821777
-0.03295898
-0.01464844
 0.00610352
 0.02838135
 0.05157471
 0.07446289
 0.09704590
 0.11993408
 0.14190674
 0.16235352
 0.18005371
 0.19378662
 0.20263672
 0.20660400
 0.20507813
 0.19805908
 0.18432617
 0.16418457
 0.13641357
 0.10162354
 0.06103516
 0.01617432
-0.03082275
-0.07904053
-0.12664795
-0.17242432
-0.21392822
-0.24902344
-0.27526855
-0.29174805
-0.29754639
-0.29205322
-0.27557373
-0.24780273
-0.20874023
-0.15899658
-0.10009766
-0.03417969
 0.03570557
 0.10589600
 0.17456055
 0.23925781
 0.29815674
 0.34881592
 0.38879395
 0.41503906
 0.42572021
 0.42022705
 0.39886475
 0.36315918
 0.31463623
 0.25421143
 0.18341064
 0.10375977
 0.01678467
-0.07446289
-0.16693115
-0.25787354
-0.34393311
-0.42083740
-0.48553467
-0.53558350
-0.57006836
-0.58868408
-0.59051514
-0.57495117
-0.54229736
-0.49316406
-0.43060303
-0.35614014
-0.27252197
-0.18096924
-0.08422852
 0.01525879
 0.11444092
 0.21148682
 0.30303955
 0.38604736
 0.45745850
 0.51513672
 0.55847168
 0.58746338
 0.60058594
 0.59783936
 0.57891846
 0.54504395
 0.49835205
 0.44128418
 0.37628174
 0.30517578
 0.23040771
 0.15472412
 0.08056641
 0.01068115
-0.05218506
-0.10589600
-0.14923096
-0.18066406
-0.20080566
-0.20874023
-0.20446777
-0.18829346
-0.16113281
-0.12512207
-0.08209229
-0.03417969
 0.01647949
 0.06835938
 0.11962891
 0.16876221
 0.21301270
 0.25146484
 0.28350830
 0.30883789
 0.32623291
 0.33416748
 0.33203125
 0.31921387
 0.29754639
 0.26763916
 0.23040771
 0.18554688
 0.13305664
 0.07385254
 0.01037598
-0.05584717
-0.12390137
-0.19409180
-0.26519775
-0.33538818
-0.40191650
-0.46173096
-0.51452637
-0.55938721
-0.59631348
-0.62377930
-0.64025879
-0.64514160
-0.63781738
-0.61920166
-0.58959961
-0.54840088
-0.49652100
-0.43487549
-0.36499023
-0.28839111
-0.20629883
-0.12115479
-0.03417969
 0.05249023
 0.13671875
 0.21759033
 0.29327393
 0.36193848
 0.42114258
 0.46844482
 0.50292969
 0.52398682
 0.53192139
 0.52734375
 0.51055908
 0.48156738
 0.44097900
 0.39093018
 0.33386230
 0.27313232
 0.21087646
 0.14862061
 0.08697510
 0.02807617
-0.02563477
-0.07141113
-0.10772705
-0.13336182
-0.14831543
-0.15167236
-0.14373779
-0.12603760
-0.09948730
-0.06500244
-0.02410889
 0.02258301
 0.07232666
 0.12207031
 0.16967773
 0.21240234
 0.24810791
 0.27465820
 0.29052734
 0.29510498
 0.28717041
 0.26702881
 0.23284912
 0.18432617
 0.12298584
 0.05126953
-0.02838135
-0.11505127
-0.20721436
-0.30212402
-0.39581299
-0.48309326
-0.56091309
-0.62774658
-0.68176270
-0.72143555
-0.74493408
-0.75042725
-0.73760986
-0.70648193
-0.65734863
-0.59112549
-0.51055908
-0.41809082
-0.31677246
-0.20904541
-0.09765625
 0.01434326
 0.12298584
 0.22491455
 0.31707764
 0.39642334
 0.46020508
 0.50689697
 0.53558350
 0.54718018
 0.54168701
 0.51910400
 0.48004150
 0.42663574
 0.36254883
 0.29113770
 0.21453857
 0.13519287
 0.05523682
-0.02197266
-0.09307861
-0.15502930
-0.20568848
-0.24322510
-0.26672363
-0.27496338
-0.26855469
-0.24719238
-0.21179199
-0.16204834
-0.10070801
-0.03051758
 0.04486084
 0.12207031
 0.19989014
 0.27648926
 0.34912109
 0.41412354
 0.46783447
 0.50811768
 0.53436279
 0.54626465
 0.54351807
 0.52551270
 0.49224854
 0.44555664
 0.38726807
 0.31982422
 0.24505615
 0.16448975
 0.08056641
-0.00366211
-0.08514404
-0.16235352
-0.23406982
-0.29998779
-0.35736084
-0.40313721
-0.43487549
-0.45257568
-0.45806885
-0.45318604
-0.43884277
-0.41473389
-0.38116455
-0.34088135
-0.29571533
-0.24841309
-0.20019531
-0.15228271
-0.10620117
-0.06378174
-0.02685547
 0.00335693
 0.02593994
 0.04119873
 0.04913330
 0.05035400
 0.04516602
 0.03448486
 0.01922607
 0.00000000
-0.02197266
-0.04547119
-0.06927490
-0.09063721
-0.10833740
-0.12084961
-0.12786865
-0.12847900
-0.12298584
-0.11077881
-0.09185791
-0.06652832
-0.03509521
 0.00183105
 0.04364014
 0.08850098
 0.13488770
 0.18066406
 0.22583008
 0.26885986
 0.30853271
 0.34301758
 0.36956787
 0.38726807
 0.39642334
 0.39855957
 0.39306641
 0.37963867
 0.35766602
 0.32806396
 0.29205322
 0.25115967
 0.20629883
 0.15777588
 0.10681152
 0.05493164
 0.00427246
-0.04455566
-0.09002686
-0.13183594
-0.16906738
-0.20050049
-0.22552490
-0.24414063
-0.25573730
-0.26092529
-0.25970459
-0.25238037
-0.24017334
-0.22430420
-0.20599365
-0.18676758
-0.16723633
-0.14801025
-0.13031006
-0.11505127
-0.10314941
-0.09552002
-0.09307861
-0.09521484
-0.10192871
-0.11260986
-0.12634277
-0.14190674
-0.15808105
-0.17303467
-0.18554688
-0.19470215
-0.19927979
-0.19836426
-0.19165039
-0.17913818
-0.16082764
-0.13671875
-0.10681152
-0.07110596
-0.03051758
 0.01373291
 0.05981445
 0.10620117
 0.15136719
 0.19409180
 0.23254395
 0.26611328
 0.29449463
 0.31768799
 0.33294678
 0.33843994
 0.33264160
 0.31677246
 0.29266357
 0.26214600
 0.22491455
 0.18035889
 0.12908936
 0.07446289
 0.01983643
-0.03387451
-0.08605957
-0.13549805
-0.18066406
-0.21942139
-0.25177002
-0.27893066
-0.29998779
-0.31341553
-0.31585693
-0.30822754
-0.29296875
-0.27282715
-0.24841309
-0.21759033
-0.17974854
-0.13580322
-0.08789063
-0.03753662
 0.01464844
 0.06896973
 0.12359619
 0.17639160
 0.22613525
 0.27252197
 0.31555176
 0.35308838
 0.38391113
 0.40679932
 0.42266846
 0.43212891
 0.43548584
 0.43121338
 0.41900635
 0.39886475
 0.37231445
 0.34088135
 0.30487061
 0.26458740
 0.22064209
 0.17333984
 0.12298584
 0.06988525
 0.01464844
-0.04180908
-0.09765625
-0.15167236
-0.20263672
-0.24963379
-0.29266357
-0.33020020
-0.36010742
-0.38177490
-0.39489746
-0.40069580
-0.40008545
-0.39215088
-0.37628174
-0.35186768
-0.32073975
-0.28625488
-0.25054932
-0.21362305
-0.17517090
-0.13580322
-0.09674072
-0.06072998
-0.02838135
-0.00061035
 0.02319336
 0.04211426
 0.05554199
 0.06286621
 0.06378174
 0.05828857
 0.04730225
 0.03082275
 0.01037598
-0.01251221
-0.03540039
-0.05676270
-0.07476807
-0.08941650
-0.09979248
-0.10437012
-0.10192871
-0.09124756
-0.07263184
-0.04669189
-0.01403809
 0.02410889
 0.06744385
 0.11383057
 0.16082764
 0.20660400
 0.24963379
 0.28991699
 0.32653809
 0.35736084
 0.38055420
 0.39489746
 0.40069580
 0.39855957
 0.38757324
 0.36712646
 0.33813477
 0.30273438
 0.26306152
 0.22033691
 0.17486572
 0.12664795
 0.07690430
 0.02746582
-0.01983643
-0.06347656
-0.10284424
-0.13732910
-0.16632080
-0.18951416
-0.20660400
-0.21697998
-0.22094727
-0.21942139
-0.21301270
-0.20355225
-0.19256592
-0.18035889
-0.16784668
-0.15533447
-0.14373779
-0.13366699
-0.12573242
-0.12054443
-0.11932373
-0.12176514
-0.12786865
-0.13671875
-0.14739990
-0.15960693
-0.17303467
-0.18707275
-0.20111084
-0.21331787
-0.22308350
-0.23040771
-0.23468018
-0.23498535
-0.23040771
-0.21972656
-0.20233154
-0.17852783
-0.14862061
-0.11383057
-0.07476807
-0.03265381
 0.01068115
 0.05432129
 0.09674072
 0.13763428
 0.17517090
 0.20751953
 0.23345947
 0.25207520
 0.26336670
 0.26794434
 0.26611328
 0.25878906
 0.24597168
 0.22857666
 0.20751953
 0.18432617
 0.16082764
 0.13824463
 0.11810303
 0.10040283
 0.08575439
 0.07446289
 0.06683350
 0.06317139
 0.06408691
 0.06896973
 0.07781982
 0.08972168
 0.10437012
 0.11993408
 0.13610840
 0.15258789
 0.16845703
 0.18371582
 0.19775391
 0.20935059
 0.21759033
 0.22247314
 0.22338867
 0.22003174
 0.21209717
 0.19866943
 0.18066406
 0.15838623
 0.13214111
 0.10253906
 0.06988525
 0.03479004
-0.00274658
-0.04302979
-0.08514404
-0.12786865
-0.16937256
-0.20874023
-0.24658203
-0.28320313
-0.31890869
-0.35186768
-0.38024902
-0.40313721
-0.42022705
-0.43121338
-0.43670654
-0.43640137
-0.43029785
-0.41870117
-0.40069580
-0.37567139
-0.34362793
-0.30731201
-0.26855469
-0.22796631
-0.18493652
-0.13885498
-0.08941650
-0.03784180
 0.01495361
 0.06805420
 0.12054443
 0.17089844
 0.21881104
 0.26428223
 0.30792236
 0.34851074
 0.38391113
 0.41137695
 0.43060303
 0.44158936
 0.44525146
 0.44128418
 0.42877197
 0.40710449
 0.37658691
 0.33966064
 0.29785156
 0.25207520
 0.20294189
 0.15106201
 0.09735107
 0.04394531
-0.00762939
-0.05584717
-0.09918213
-0.13702393
-0.16845703
-0.19287109
-0.21057129
-0.22186279
-0.22766113
-0.22735596
-0.22216797
-0.21270752
-0.20019531
-0.18585205
-0.17028809
-0.15411377
-0.13732910
-0.11993408
-0.10253906
-0.08636475
-0.07110596
-0.05767822
-0.04577637
-0.03509521
-0.02502441
-0.01495361
-0.00457764
 0.00579834
 0.01586914
 0.02624512
 0.03692627
 0.04821777
 0.06103516
 0.07476807
 0.08880615
 0.10223389
 0.11444092
 0.12420654
 0.13153076
 0.13549805
 0.13610840
 0.13122559
 0.12023926
 0.10253906
 0.07934570
 0.05096436
 0.01800537
-0.01953125
-0.06134033
-0.10620117
-0.15319824
-0.20050049
-0.24871826
-0.29602051
-0.34149170
-0.38177490
-0.41473389
-0.43975830
-0.45593262
-0.46325684
-0.46020508
-0.44555664
-0.41900635
-0.38146973
-0.33355713
-0.27679443
-0.21118164
-0.13671875
-0.05554199
 0.03082275
 0.11901855
 0.20629883
 0.29022217
 0.36865234
 0.43975830
 0.50109863
 0.55084229
 0.58685303
 0.60821533
 0.61492920
 0.60607910
 0.58135986
 0.54138184
 0.48797607
 0.42388916
 0.35125732
 0.27191162
 0.18585205
 0.09582520
 0.00518799
-0.08209229
-0.16387939
-0.23986816
-0.30822754
-0.36621094
-0.40954590
-0.43609619
-0.44586182
-0.43975830
-0.41931152
-0.38421631
-0.33691406
-0.27893066
-0.21270752
-0.14038086
-0.06256104
 0.01770020
 0.09613037
 0.16845703
 0.23223877
 0.28717041
 0.33142090
 0.36346436
 0.37963867
 0.37872314
 0.36132813
 0.32989502
 0.28594971
 0.23040771
 0.16418457
 0.08911133
 0.00762939
-0.07781982
-0.16540527
-0.25268555
-0.33660889
-0.41259766
-0.47698975
-0.52795410
-0.56427002
-0.58624268
-0.59265137
-0.58227539
-0.55450439
-0.50994873
-0.45043945
-0.37811279
-0.29479980
-0.20294189
-0.10498047
-0.00427246
 0.09674072
 0.19531250
 0.28900146
 0.37414551
 0.44830322
 0.50964355
 0.55664063
 0.58959961
 0.60791016
 0.61035156
 0.59814453
 0.57281494
 0.53741455
 0.49346924
 0.44219971
 0.38543701
 0.32562256
 0.26641846
 0.20904541
 0.15533447
 0.10589600
 0.06134033
 0.02349854
-0.00732422
-0.03112793
-0.04821777
-0.05859375
-0.06195068
-0.05889893
-0.05096436
-0.04058838
-0.02990723
-0.01983643
-0.01068115
-0.00274658
 0.00305176
 0.00610352
 0.00549316
 0.00122070
-0.00732422
-0.01922607
-0.03356934
-0.05004883
-0.06744385
-0.08514404
-0.10284424
-0.11993408
-0.13641357
-0.15045166
-0.16235352
-0.17120361
-0.17822266
-0.18310547
-0.18585205
-0.18615723
-0.18310547
-0.17639160
-0.16693115
-0.15533447
-0.14282227
-0.12969971
-0.11657715
-0.10314941
-0.08941650
-0.07629395
-0.06317139
-0.05126953
-0.04089355
-0.03204346
-0.02410889
-0.01678467
-0.00946045
-0.00213623
 0.00549316
 0.01342773
 0.02227783
 0.03326416
 0.04638672
 0.06286621
 0.08148193
 0.10192871
 0.12268066
 0.14282227
 0.16174316
 0.17974854
 0.19622803
 0.20965576
 0.21911621
 0.22338867
 0.22125244
 0.21209717
 0.19561768
 0.17211914
 0.14190674
 0.10559082
 0.06408691
 0.01739502
-0.03295898
-0.08514404
-0.13702393
-0.18676758
-0.23498535
-0.28076172
-0.32287598
-0.35858154
-0.38482666
-0.40100098
-0.40771484
-0.40588379
-0.39520264
-0.37536621
-0.34606934
-0.30944824
-0.26733398
-0.22155762
-0.17272949
-0.12084961
-0.06774902
-0.01556396
 0.03387451
 0.07904053
 0.11932373
 0.15411377
 0.18249512
 0.20385742
 0.21759033
 0.22430420
 0.22460938
 0.21911621
 0.20782471
 0.19073486
 0.16754150
 0.13916016
 0.10620117
 0.07110596
 0.03509521
-0.00091553
-0.03662109
-0.07110596
-0.10314941
-0.13214111
-0.15625000
-0.17486572
-0.18707275
-0.19287109
-0.19195557
-0.18493652
-0.17272949
-0.15502930
-0.13214111
-0.10437012
-0.07293701
-0.03906250
-0.00396729
 0.03112793
 0.06622314
 0.10131836
 0.13519287
 0.16601563
 0.19287109
 0.21453857
 0.23071289
 0.24139404
 0.24597168
 0.24475098
 0.23834229
 0.22674561
 0.20965576
 0.18768311
 0.16143799
 0.13183594
 0.10040283
 0.06774902
 0.03479004
 0.00213623
-0.02960205
-0.05859375
-0.08392334
-0.10498047
-0.12145996
-0.13366699
-0.14160156
-0.14526367
-0.14434814
-0.13916016
-0.12908936
-0.11413574
-0.09460449
-0.07202148
-0.04730225
-0.02105713
 0.00579834
 0.03326416
 0.06103516
 0.08819580
 0.11322021
 0.13519287
 0.15289307
 0.16601563
 0.17395020
 0.17578125
 0.17150879
 0.16082764
 0.14373779
 0.12115479
 0.09338379
 0.06164551
 0.02746582
-0.00823975
-0.04425049
-0.08056641
-0.11566162
-0.14801025
-0.17639160
-0.19897461
-0.21514893
-0.22491455
-0.22796631
-0.22491455
-0.21545410
-0.19927979
-0.17608643
-0.14617920
-0.11047363
-0.07110596
-0.02807617
 0.01770020
 0.06500244
 0.11260986
 0.15838623
 0.20141602
 0.24078369
 0.27618408
 0.30609131
 0.32928467
 0.34423828
 0.35217285
 0.35278320
 0.34637451
 0.33233643
 0.31066895
 0.28259277
 0.24932861
 0.21209717
 0.17059326
 0.12481689
 0.07629395
 0.02624512
-0.02349854
-0.07202148
-0.11871338
-0.16204834
-0.20111084
-0.23406982
-0.26062012
-0.28015137
-0.29235840
-0.29724121
-0.29479980
-0.28533936
-0.26977539
-0.24749756
-0.21911621
-0.18432617
-0.14465332
-0.10070801
-0.05462646
-0.00823975
 0.03692627
 0.07934570
 0.11749268
 0.15106201
 0.17913818
 0.20080566
 0.21514893
 0.22186279
 0.22094727
 0.21270752
 0.19805908
 0.17669678
 0.14953613
 0.11779785
 0.08209229
 0.04333496
 0.00274658
-0.03814697
-0.07690430
-0.11291504
-0.14465332
-0.17242432
-0.19500732
-0.21209717
-0.22216797
-0.22430420
-0.21850586
-0.20538330
-0.18554688
-0.15991211
-0.12969971
-0.09582520
-0.05981445
-0.02349854
 0.01129150
 0.04302979
 0.07019043
 0.09124756
 0.10559082
 0.11169434
 0.10925293
 0.09765625
 0.07751465
 0.04852295
 0.01129150
-0.03265381
-0.08026123
-0.12908936
-0.17761230
-0.22430420
-0.26855469
-0.30853271
-0.34149170
-0.36376953
-0.37292480
-0.36834717
-0.35034180
-0.31951904
-0.27618408
-0.22094727
-0.15441895
-0.07781982
 0.00732422
 0.09826660
 0.19256592
 0.28747559
 0.37933350
 0.46447754
 0.53985596
 0.60272217
 0.65063477
 0.68176270
 0.69427490
 0.68695068
 0.65979004
 0.61340332
 0.54931641
 0.46936035
 0.37567139
 0.27160645
 0.15991211
 0.04272461
-0.07751465
-0.19805908
-0.31433105
-0.42205811
-0.51696777
-0.59570313
-0.65643311
-0.69793701
-0.71960449
-0.72113037
-0.70251465
-0.66436768
-0.60821533
-0.53649902
-0.45196533
-0.35736084
-0.25573730
-0.15075684
-0.04638672
 0.05371094
 0.14678955
 0.23071289
 0.30364990
 0.36346436
 0.40771484
 0.43487549
 0.44586182
 0.44158936
 0.42327881
 0.39245605
 0.35034180
 0.29968262
 0.24322510
 0.18218994
 0.11901855
 0.05493164
-0.00671387
-0.06317139
-0.11169434
-0.15228271
-0.18463135
-0.20843506
-0.22186279
-0.22491455
-0.21728516
-0.20080566
-0.17700195
-0.14709473
-0.11291504
-0.07537842
-0.03631592
 0.00183105
 0.03814697
 0.07080078
 0.09887695
 0.12176514
 0.13854980
 0.14831543
 0.15136719
 0.14862061
 0.14038086
 0.12817383
 0.11230469
 0.09399414
 0.07537842
 0.05737305
 0.04150391
 0.02868652
 0.01892090
 0.01251221
 0.01068115
 0.01403809
 0.02258301
 0.03509521
 0.05096436
 0.06896973
 0.08789063
 0.10742188
 0.12603760
 0.14251709
 0.15563965
 0.16448975
 0.16815186
 0.16632080
 0.15838623
 0.14465332
 0.12512207
 0.10101318
 0.07324219
 0.04211426
 0.00854492
-0.02624512
-0.06103516
-0.09338379
-0.12176514
-0.14587402
-0.16479492
-0.17822266
-0.18554688
-0.18615723
-0.18096924
-0.16998291
-0.15441895
-0.13458252
-0.11047363
-0.08361816
-0.05493164
-0.02563477
 0.00274658
 0.02960205
 0.05371094
 0.07385254
 0.08972168
 0.10040283
 0.10589600
 0.10620117
 0.10162354
 0.09155273
 0.07598877
 0.05584717
 0.03204346
 0.00579834
-0.02166748
-0.04974365
-0.07781982
-0.10498047
-0.13000488
-0.15197754
-0.17028809
-0.18432617
-0.19348145
-0.19836426
-0.19805908
-0.19348145
-0.18432617
-0.17089844
-0.15289307
-0.13092041
-0.10559082
-0.07781982
-0.04821777
-0.01800537
 0.01251221
 0.04272461
 0.07263184
 0.10192871
 0.12969971
 0.15472412
 0.17669678
 0.19500732
 0.21057129
 0.22277832
 0.23193359
 0.23681641
 0.23773193
 0.23498535
 0.22888184
 0.21911621
 0.20599365
 0.18920898
 0.16876221
 0.14556885
 0.11871338
 0.08880615
 0.05615234
 0.02166748
-0.01373291
-0.04974365
-0.08666992
-0.12420654
-0.16174316
-0.19714355
-0.22949219
-0.25878906
-0.28533936
-0.30883789
-0.32775879
-0.33996582
-0.34393311
-0.33935547
-0.32684326
-0.30700684
-0.28137207
-0.25115967
-0.21636963
-0.17730713
-0.13427734
-0.08850098
-0.04150391
 0.00488281
 0.04852295
 0.08880615
 0.12359619
 0.15228271
 0.17333984
 0.18615723
 0.19073486
 0.18646240
 0.17333984
 0.15075684
 0.12023926
 0.08300781
 0.03936768
-0.00915527
-0.06164551
-0.11474609
-0.16540527
-0.21087646
-0.25085449
-0.28503418
-0.31188965
-0.32836914
-0.33081055
-0.31921387
-0.29449463
-0.25817871
-0.20996094
-0.15014648
-0.07873535
 0.00091553
 0.08605957
 0.17425537
 0.26367188
 0.35247803
 0.43640137
 0.51177979
 0.57464600
 0.62347412
 0.65765381
 0.67626953
 0.67779541
 0.66101074
 0.62561035
 0.57220459
 0.50323486
 0.42053223
 0.32653809
 0.22399902
 0.11566162
 0.00396729
-0.10864258
-0.21942139
-0.32440186
-0.41992188
-0.50140381
-0.56640625
-0.61279297
-0.64086914
-0.65032959
-0.64056396
-0.61126709
-0.56365967
-0.50018311
-0.42388916
-0.33782959
-0.24414063
-0.14495850
-0.04333496
 0.05706787
 0.15319824
 0.24200439
 0.32073975
 0.38574219
 0.43518066
 0.46722412
 0.48217773
 0.47973633
 0.46051025
 0.42541504
 0.37536621
 0.31372070
 0.24261475
 0.16418457
 0.08148193
-0.00274658
-0.08453369
-0.16082764
-0.22888184
-0.28717041
-0.33386230
-0.36560059
-0.38055420
-0.37780762
-0.35858154
-0.32470703
-0.27801514
-0.22003174
-0.15106201
-0.07324219
 0.01098633
 0.09796143
 0.18432617
 0.26794434
 0.34606934
 0.41564941
 0.47393799
 0.51818848
 0.54748535
 0.56213379
 0.56121826
 0.54565430
 0.51422119
 0.46875000
 0.41046143
 0.34179688
 0.26519775
 0.18218994
 0.09521484
 0.00732422
-0.07873535
-0.16113281
-0.23864746
-0.31036377
-0.37292480
-0.42358398
-0.45928955
-0.48034668
-0.48767090
-0.48187256
-0.46325684
-0.43243408
-0.39031982
-0.33905029
-0.28137207
-0.21942139
-0.15441895
-0.08789063
-0.02227783
 0.04028320
 0.09735107
 0.14709473
 0.18737793
 0.21759033
 0.23590088
 0.24200439
 0.23559570
 0.21728516
 0.18859863
 0.15106201
 0.10498047
 0.05157471
-0.00762939
-0.06958008
-0.13153076
-0.19104004
-0.24780273
-0.29968262
-0.34423828
-0.37841797
-0.40069580
-0.41137695
-0.41076660
-0.39825439
-0.37353516
-0.33691406
-0.29052734
-0.23651123
-0.17517090
-0.10589600
-0.03051758
 0.04791260
 0.12634277
 0.20263672
 0.27618408
 0.34667969
 0.41168213
 0.46875000
 0.51574707
 0.55236816
 0.57800293
 0.59234619
 0.59478760
 0.58502197
 0.56304932
 0.52978516
 0.48553467
 0.43182373
 0.36987305
 0.30120850
 0.22766113
 0.14953613
 0.06835938
-0.01403809
-0.09613037
-0.17669678
-0.25451660
-0.32836914
-0.39459229
-0.45104980
-0.49652100
-0.53131104
-0.55633545
-0.57128906
-0.57525635
-0.56793213
-0.54992676
-0.52154541
-0.48400879
-0.43823242
-0.38574219
-0.32867432
-0.26977539
-0.21026611
-0.15045166
-0.09155273
-0.03509521
 0.01678467
 0.06286621
 0.10253906
 0.13519287
 0.15960693
 0.17486572
 0.18096924
 0.17791748
 0.16632080
 0.14770508
 0.12329102
 0.09399414
 0.06134033
 0.02624512
-0.01007080
-0.04577637
-0.07904053
-0.10772705
-0.13122559
-0.14862061
-0.15899658
-0.16113281
-0.15411377
-0.13793945
-0.11260986
-0.07812500
-0.03540039
 0.01464844
 0.06896973
 0.12573242
 0.18524170
 0.24688721
 0.31066895
 0.37322998
 0.43151855
 0.48217773
 0.52429199
 0.55694580
 0.57952881
 0.59143066
 0.59112549
 0.57891846
 0.55450439
 0.51788330
 0.46997070
 0.41137695
 0.34393311
 0.26947021
 0.18890381
 0.10345459
 0.01525879
-0.07263184
-0.15838623
-0.23986816
-0.31585693
-0.38452148
-0.44372559
-0.49133301
-0.52673340
-0.54992676
-0.56030273
-0.55755615
-0.54107666
-0.51239014
-0.47302246
-0.42449951
-0.36926270
-0.30822754
-0.24261475
-0.17486572
-0.10589600
-0.03814697
 0.02685547
 0.08728027
 0.14129639
 0.18798828
 0.22613525
 0.25421143
 0.27160645
 0.27770996
 0.27374268
 0.26031494
 0.23803711
 0.20812988
 0.17028809
 0.12603760
 0.07659912
 0.02380371
-0.02960205
-0.08178711
-0.13000488
-0.17181396
-0.20599365
-0.23132324
-0.24658203
-0.25146484
-0.24505615
-0.22796631
-0.20019531
-0.16265869
-0.11505127
-0.05920410
 0.00335693
 0.07049561
 0.13977051
 0.20874023
 0.27526855
 0.33660889
 0.39062500
 0.43548584
 0.46936035
 0.49194336
 0.50262451
 0.50018311
 0.48492432
 0.45623779
 0.41564941
 0.36499023
 0.30731201
 0.24353027
 0.17517090
 0.10314941
 0.02960205
-0.04241943
-0.10986328
-0.17089844
-0.22430420
-0.27008057
-0.30822754
-0.33691406
-0.35461426
-0.36010742
-0.35308838
-0.33508301
-0.30914307
-0.27801514
-0.24383545
-0.20721436
-0.16906738
-0.13000488
-0.09246826
-0.05828857
-0.02929688
-0.00701904
 0.00823975
 0.01525879
 0.01403809
 0.00427246
-0.01342773
-0.03814697
-0.06958008
-0.10559082
-0.14434814
-0.18310547
-0.22003174
-0.25482178
-0.28717041
-0.31616211
-0.33935547
-0.35369873
-0.35736084
-0.34881592
-0.32958984
-0.30059814
-0.26428223
-0.22125244
-0.17120361
-0.11474609
-0.05218506
 0.01373291
 0.08087158
 0.14739990
 0.21179199
 0.27282715
 0.32958984
 0.37963867
 0.42114258
 0.45257568
 0.47271729
 0.48126221
 0.47790527
 0.46325684
 0.43853760
 0.40496826
 0.36346436
 0.31524658
 0.26092529
 0.20172119
 0.13977051
 0.07629395
 0.01373291
-0.04608154
-0.10101318
-0.15045166
-0.19409180
-0.23010254
-0.25756836
-0.27587891
-0.28533936
-0.28656006
-0.28045654
-0.26702881
-0.24597168
-0.21728516
-0.18249512
-0.14282227
-0.10070801
-0.05676270
-0.01312256
 0.02868652
 0.06805420
 0.10406494
 0.13641357
 0.16387939
 0.18493652
 0.19836426
 0.20385742
 0.20202637
 0.19348145
 0.17822266
 0.15563965
 0.12634277
 0.09094238
 0.05096436
 0.00732422
-0.03906250
-0.08666992
-0.13366699
-0.17852783
-0.22155762
-0.26184082
-0.29907227
-0.33050537
-0.35400391
-0.36773682
-0.37109375
-0.36468506
-0.34942627
-0.32501221
-0.29266357
-0.25329590
-0.20751953
-0.15625000
-0.09979248
-0.04028320
 0.02044678
 0.07995605
 0.13610840
 0.18737793
 0.23223877
 0.27069092
 0.30181885
 0.32531738
 0.33966064
 0.34393311
 0.33782959
 0.32257080
 0.29937744
 0.26947021
 0.23345947
 0.19195557
 0.14678955
 0.09948730
 0.05249023
 0.00701904
-0.03540039
-0.07324219
-0.10467529
-0.12878418
-0.14404297
-0.14923096
-0.14404297
-0.12939453
-0.10559082
-0.07232666
-0.03021240
 0.01922607
 0.07385254
 0.13031006
 0.18707275
 0.24261475
 0.29602051
 0.34454346
 0.38543701
 0.41717529
 0.43853760
 0.44830322
 0.44525146
 0.42846680
 0.39764404
 0.35430908
 0.29998779
 0.23590088
 0.16204834
 0.07995605
-0.00793457
-0.09857178
-0.18981934
-0.27954102
-0.36499023
-0.44250488
-0.50933838
-0.56335449
-0.60333252
-0.62805176
-0.63690186
-0.62866211
-0.60455322
-0.56579590
-0.51422119
-0.45074463
-0.37719727
-0.29571533
-0.20843506
-0.11840820
-0.02838135
 0.05889893
 0.14099121
 0.21545410
 0.28167725
 0.33782959
 0.38208008
 0.41259766
 0.42755127
 0.42785645
 0.41534424
 0.39123535
 0.35644531
 0.31158447
 0.25848389
 0.19836426
 0.13336182
 0.06500244
-0.00427246
-0.07080078
-0.13122559
-0.18310547
-0.22735596
-0.26428223
-0.29266357
-0.31005859
-0.31402588
-0.30456543
-0.28411865
-0.25512695
-0.21789551
-0.17242432
-0.11901855
-0.05920410
 0.00366211
 0.06591797
 0.12603760
 0.18310547
 0.23590088
 0.28381348
 0.32440186
 0.35583496
 0.37689209
 0.38635254
 0.38360596
 0.36926270
 0.34454346
 0.31158447
 0.27221680
 0.22705078
 0.17700195
 0.12268066
 0.06622314
 0.01007080
-0.04302979
-0.09155273
-0.13488770
-0.17150879
-0.20141602
-0.22308350
-0.23620605
-0.23986816
-0.23498535
-0.22155762
-0.20080566
-0.17425537
-0.14251709
-0.10681152
-0.06805420
-0.02746582
 0.01403809
 0.05401611
 0.09063721
 0.12176514
 0.14648438
 0.16418457
 0.17395020
 0.17608643
 0.16906738
 0.15350342
 0.12908936
 0.09765625
 0.05950928
 0.01617432
-0.03204346
-0.08361816
-0.13580322
-0.18737793
-0.23681641
-0.28320313
-0.32440186
-0.35766602
-0.38146973
-0.39489746
-0.39947510
-0.39489746
-0.38024902
-0.35491943
-0.31921387
-0.27526855
-0.22491455
-0.16998291
-0.11077881
-0.04852295
 0.01525879
 0.07751465
 0.13580322
 0.18859863
 0.23437500
 0.27282715
 0.30395508
 0.32653809
 0.33935547
 0.34118652
 0.33142090
 0.31127930
 0.28289795
 0.24780273
 0.20660400
 0.16082764
 0.11108398
 0.06011963
 0.00976563
-0.03967285
-0.08636475
-0.12969971
-0.16754150
-0.19805908
-0.22064209
-0.23468018
-0.24047852
-0.23742676
-0.22552490
-0.20477295
-0.17669678
-0.14221191
-0.10253906
-0.05798340
-0.01037598
 0.03875732
 0.08697510
 0.13275146
 0.17486572
 0.21179199
 0.24139404
 0.26275635
 0.27526855
 0.27984619
 0.27679443
 0.26550293
 0.24566650
 0.21636963
 0.17913818
 0.13458252
 0.08483887
 0.02990723
-0.02838135
-0.08758545
-0.14556885
-0.20111084
-0.25390625
-0.30212402
-0.34301758
-0.37414551
-0.39398193
-0.40313721
-0.40222168
-0.39062500
-0.36773682
-0.33294678
-0.28747559
-0.23315430
-0.17120361
-0.10284424
-0.02990723
 0.04547119
 0.12115479
 0.19592285
 0.26794434
 0.33599854
 0.39733887
 0.44891357
 0.48889160
 0.51666260
 0.53192139
 0.53405762
 0.52246094
 0.49652100
 0.45806885
 0.40832520
 0.34942627
 0.28259277
 0.20904541
 0.12969971
 0.04638672
-0.03875732
-0.12329102
-0.20507813
-0.28228760
-0.35278320
-0.41351318
-0.46234131
-0.49774170
-0.51971436
-0.52856445
-0.52368164
-0.50476074
-0.47088623
-0.42419434
-0.36651611
-0.29998779
-0.22613525
-0.14556885
-0.06011963
 0.02685547
 0.11199951
 0.19287109
 0.26794434
 0.33508301
 0.39245605
 0.43792725
 0.47027588
 0.48828125
 0.49194336
 0.48065186
 0.45410156
 0.41412354
 0.36315918
 0.30426025
 0.23864746
 0.16693115
 0.09094238
 0.01312256
-0.06225586
-0.13275146
-0.19805908
-0.25726318
-0.30822754
-0.34820557
-0.37506104
-0.38818359
-0.38757324
-0.37353516
-0.34667969
-0.30822754
-0.26092529
-0.20660400
-0.14587402
-0.07904053
-0.00732422
 0.06561279
 0.13641357
 0.20294189
 0.26367188
 0.31829834
 0.36407471
 0.39886475
 0.42114258
 0.42999268
 0.42572021
 0.40924072
 0.38055420
 0.34118652
 0.29266357
 0.23590088
 0.17181396
 0.10070801
 0.02563477
-0.05096436
-0.12512207
-0.19500732
-0.26031494
-0.31890869
-0.36895752
-0.40802002
-0.43457031
-0.44891357
-0.45135498
-0.44281006
-0.42236328
-0.39123535
-0.35064697
-0.30364990
-0.25146484
-0.19622803
-0.13854980
-0.07995605
-0.02258301
 0.03173828
 0.08209229
 0.12756348
 0.16662598
 0.19866943
 0.22247314
 0.23742676
 0.24353027
 0.24139404
 0.23162842
 0.21514893
 0.19226074
 0.16357422
 0.13031006
 0.09246826
 0.05126953
 0.00793457
-0.03570557
-0.07781982
-0.11718750
-0.15350342
-0.18615723
-0.21331787
-0.23406982
-0.24719238
-0.25299072
-0.25146484
-0.24353027
-0.22949219
-0.20965576
-0.18371582
-0.15197754
-0.11474609
-0.07324219
-0.02929688
 0.01586914
 0.06164551
 0.10681152
 0.15014648
 0.19042969
 0.22735596
 0.26062012
 0.29083252
 0.31616211
 0.33538818
 0.34729004
 0.35095215
 0.34729004
 0.33660889
 0.31860352
 0.29418945
 0.26428223
 0.23040771
 0.19317627
 0.15167236
 0.10650635
 0.05889893
 0.01068115
-0.03692627
-0.08392334
-0.13000488
-0.17242432
-0.20935059
-0.23925781
-0.26428223
-0.28533936
-0.30120850
-0.30944824
-0.30761719
-0.29724121
-0.28076172
-0.26000977
-0.23498535
-0.20416260
-0.16784668
-0.12786865
-0.08666992
-0.04608154
-0.00671387
 0.03051758
 0.06408691
 0.09246826
 0.11596680
 0.13366699
 0.14587402
 0.15106201
 0.14953613
 0.14129639
 0.12695313
 0.10772705
 0.08392334
 0.05645752
 0.02624512
-0.00518799
-0.03662109
-0.06713867
-0.09582520
-0.12145996
-0.14312744
-0.16021729
-0.17211914
-0.17852783
-0.17913818
-0.17333984
-0.16113281
-0.14404297
-0.12237549
-0.09765625
-0.07019043
-0.04058838
-0.00976563
 0.02166748
 0.05218506
 0.08087158
 0.10650635
 0.12847900
 0.14648438
 0.16021729
 0.17028809
 0.17608643
 0.17822266
 0.17669678
 0.17181396
 0.16418457
 0.15472412
 0.14434814
 0.13397217
 0.12390137
 0.11383057
 0.10437012
 0.09674072
 0.09155273
 0.08941650
 0.09002686
 0.09338379
 0.09918213
 0.10681152
 0.11566162
 0.12573242
 0.13549805
 0.14526367
 0.15380859
 0.16021729
 0.16326904
 0.16265869
 0.15747070
 0.14862061
 0.13549805
 0.11810303
 0.09643555
 0.07080078
 0.04241943
 0.01190186
-0.02014160
-0.05279541
-0.08575439
-0.11779785
-0.14801025
-0.17547607
-0.19897461
-0.21850586
-0.23376465
-0.24353027
-0.24841309
-0.24871826
-0.24505615
-0.23742676
-0.22644043
-0.21209717
-0.19470215
-0.17608643
-0.15686035
-0.13793945
-0.11932373
-0.10131836
-0.08422852
-0.06896973
-0.05615234
-0.04669189
-0.04028320
-0.03692627
-0.03631592
-0.03814697
-0.04119873
-0.04547119
-0.05065918
-0.05706787
-0.06378174
-0.07049561
-0.07598877
-0.07995605
-0.08209229
-0.08209229
-0.08026123
-0.07690430
-0.07171631
-0.06439209
-0.05523682
-0.04486084
-0.03326416
-0.02105713
-0.00823975
 0.00579834
 0.02075195
 0.03662109
 0.05310059
 0.06958008
 0.08544922
 0.10070801
 0.11566162
 0.13000488
