# Supplementary material for: Dataset for time-lapse ultrasonic tomography of a granite slab under uniaxial compression test
Source: Data Brief. 2018 Aug 30;20:614–6. doi: 10.1016/j.dib.2018.08.151 (PMC6128094; doi:10.1016/j.dib.2018.08.151)
Supplement: Supplementary file 2 — Supplementary material [file mmc2.zip › data/Ultrasonic_Tomo_data/Stage_1_0kn/Force_0kn_13_10_9684120.txt]

SOURCE FILE NAME: D:\ct_20141122\ct201411221m100v0kn_sh_1_10_a.TDA
DATE: Saturday, November 22, 2014
TIME: 11:19:55
SAMPLE INTERVAL (Seconds):   0.0000001000
SIGNAL UNITS: volts
TIME UNITS: Seconds
DATA TYPE: WAVEFORM
NUMBER OF DATA POINTS PER WAVEFORM: 1024
CHANNEL NUMBER: 13
HIT NUMBER: 10
TIME OF TEST:   9.6841202500

-0.00061035
-0.00091553
-0.00122070
-0.00152588
-0.00152588
-0.00122070
-0.00091553
-0.00061035
-0.00091553
-0.00152588
-0.00152588
-0.00091553
-0.00030518
 0.00000000
-0.00061035
-0.00152588
-0.00213623
-0.00244141
-0.00213623
-0.00183105
-0.00152588
-0.00091553
-0.00091553
-0.00091553
-0.00122070
-0.00152588
-0.00122070
-0.00061035
-0.00030518
-0.00061035
-0.00122070
-0.00213623
-0.00183105
-0.00091553
 0.00000000
 0.00061035
 0.00061035
 0.00000000
-0.00091553
-0.00183105
-0.00213623
-0.00213623
-0.00152588
-0.00061035
-0.00030518
-0.00061035
-0.00122070
-0.00122070
-0.00091553
-0.00030518
 0.00030518
 0.00061035
 0.00030518
 0.00000000
-0.00030518
-0.00061035
-0.00061035
-0.00091553
-0.00152588
-0.00183105
-0.00152588
-0.00091553
 0.00000000
 0.00091553
 0.00122070
 0.00061035
 0.00000000
-0.00030518
 0.00000000
 0.00061035
 0.00122070
 0.00122070
 0.00091553
 0.00030518
 0.00000000
 0.00030518
 0.00061035
 0.00122070
 0.00152588
 0.00152588
 0.00122070
 0.00061035
 0.00061035
 0.00091553
 0.00122070
 0.00152588
 0.00122070
 0.00030518
-0.00061035
-0.00061035
 0.00000000
 0.00091553
 0.00183105
 0.00183105
 0.00152588
 0.00091553
 0.00030518
 0.00000000
 0.00030518
 0.00061035
 0.00122070
 0.00152588
 0.00122070
 0.00061035
 0.00000000
-0.00030518
-0.00030518
-0.00061035
-0.00122070
-0.00152588
-0.00152588
-0.00061035
 0.00030518
 0.00122070
 0.00152588
 0.00122070
 0.00122070
 0.00122070
 0.00152588
 0.00152588
 0.00152588
 0.00122070
 0.00061035
 0.00030518
 0.00000000
 0.00000000
 0.00030518
 0.00030518
 0.00000000
-0.00091553
-0.00122070
-0.00122070
-0.00030518
 0.00091553
 0.00183105
 0.00183105
 0.00122070
 0.00000000
-0.00091553
-0.00152588
-0.00122070
-0.00030518
 0.00061035
 0.00122070
 0.00091553
 0.00061035
 0.00030518
 0.00030518
 0.00061035
 0.00091553
 0.00091553
 0.00061035
 0.00030518
 0.00030518
 0.00000000
-0.00061035
-0.00122070
-0.00152588
-0.00122070
-0.00091553
-0.00030518
 0.00030518
 0.00091553
 0.00091553
 0.00061035
 0.00000000
-0.00061035
-0.00122070
-0.00122070
-0.00091553
-0.00091553
-0.00122070
-0.00152588
-0.00152588
-0.00152588
-0.00152588
-0.00152588
-0.00183105
-0.00244141
-0.00244141
-0.00213623
-0.00122070
-0.00030518
 0.00061035
 0.00122070
 0.00122070
 0.00030518
-0.00061035
-0.00122070
-0.00122070
-0.00061035
 0.00000000
-0.00030518
-0.00091553
-0.00183105
-0.00244141
-0.00244141
-0.00213623
-0.00152588
-0.00122070
-0.00091553
-0.00061035
-0.00091553
-0.00122070
-0.00183105
-0.00213623
-0.00244141
-0.00274658
-0.00305176
-0.00244141
-0.00152588
-0.00030518
 0.00061035
 0.00122070
 0.00091553
 0.00000000
-0.00061035
-0.00091553
-0.00091553
-0.00061035
-0.00091553
-0.00122070
-0.00152588
-0.00183105
-0.00183105
-0.00183105
-0.00152588
-0.00152588
-0.00122070
-0.00061035
 0.00000000
 0.00061035
 0.00122070
 0.00122070
 0.00061035
 0.00000000
-0.00091553
-0.00152588
-0.00183105
-0.00152588
-0.00061035
 0.00000000
 0.00030518
-0.00030518
-0.00091553
-0.00152588
-0.00152588
-0.00091553
-0.00030518
 0.00030518
 0.00061035
 0.00061035
 0.00061035
 0.00030518
 0.00000000
-0.00061035
-0.00091553
-0.00091553
-0.00030518
 0.00030518
 0.00061035
 0.00091553
 0.00091553
 0.00061035
 0.00000000
-0.00030518
-0.00030518
 0.00000000
 0.00061035
 0.00091553
 0.00091553
 0.00030518
 0.00000000
-0.00030518
 0.00000000
 0.00000000
-0.00030518
-0.00030518
 0.00000000
 0.00091553
 0.00213623
 0.00305176
 0.00305176
 0.00274658
 0.00183105
 0.00061035
 0.00000000
-0.00061035
-0.00061035
-0.00030518
 0.00000000
 0.00000000
-0.00061035
-0.00091553
-0.00122070
-0.00061035
 0.00000000
 0.00061035
 0.00091553
 0.00122070
 0.00122070
 0.00152588
 0.00122070
 0.00000000
-0.00122070
-0.00274658
-0.00305176
-0.00244141
-0.00152588
-0.00030518
 0.00061035
 0.00091553
 0.00030518
-0.00030518
-0.00122070
-0.00152588
-0.00152588
-0.00091553
-0.00030518
-0.00030518
-0.00030518
-0.00061035
-0.00061035
-0.00061035
-0.00061035
-0.00061035
-0.00061035
-0.00061035
-0.00030518
 0.00000000
 0.00061035
 0.00122070
 0.00122070
 0.00030518
-0.00091553
-0.00213623
-0.00274658
-0.00274658
-0.00183105
-0.00091553
-0.00061035
-0.00061035
-0.00091553
-0.00122070
-0.00152588
-0.00122070
-0.00091553
-0.00030518
 0.00061035
 0.00122070
 0.00152588
 0.00152588
 0.00122070
 0.00000000
-0.00122070
-0.00244141
-0.00274658
-0.00244141
-0.00152588
-0.00061035
 0.00000000
 0.00000000
 0.00000000
-0.00030518
-0.00030518
-0.00030518
 0.00000000
 0.00030518
 0.00030518
 0.00030518
 0.00000000
-0.00061035
-0.00122070
-0.00122070
-0.00152588
-0.00152588
-0.00183105
-0.00152588
-0.00061035
 0.00091553
 0.00183105
 0.00183105
 0.00091553
-0.00061035
-0.00183105
-0.00274658
-0.00274658
-0.00213623
-0.00091553
 0.00000000
 0.00030518
 0.00000000
-0.00061035
-0.00091553
-0.00091553
-0.00030518
 0.00030518
 0.00030518
 0.00030518
 0.00000000
-0.00030518
-0.00061035
-0.00152588
-0.00274658
-0.00396729
-0.00396729
-0.00335693
-0.00183105
-0.00061035
 0.00030518
 0.00061035
 0.00030518
 0.00000000
-0.00030518
-0.00030518
 0.00030518
 0.00122070
 0.00213623
 0.00244141
 0.00183105
 0.00122070
 0.00030518
 0.00000000
-0.00061035
-0.00091553
-0.00152588
-0.00152588
-0.00091553
 0.00030518
 0.00122070
 0.00183105
 0.00152588
 0.00061035
-0.00030518
-0.00122070
-0.00152588
-0.00122070
-0.00030518
 0.00030518
 0.00030518
-0.00030518
-0.00091553
-0.00152588
-0.00152588
-0.00091553
 0.00000000
 0.00061035
 0.00091553
 0.00122070
 0.00152588
 0.00122070
 0.00030518
-0.00091553
-0.00213623
-0.00274658
-0.00274658
-0.00152588
 0.00000000
 0.00152588
 0.00244141
 0.00244141
 0.00183105
 0.00122070
 0.00091553
 0.00091553
 0.00091553
 0.00122070
 0.00091553
 0.00030518
-0.00061035
-0.00122070
-0.00183105
-0.00152588
-0.00122070
-0.00091553
-0.00091553
-0.00091553
-0.00030518
 0.00122070
 0.00274658
 0.00335693
 0.00274658
 0.00122070
 0.00000000
-0.00091553
-0.00061035
 0.00000000
 0.00061035
 0.00122070
 0.00091553
 0.00061035
-0.00030518
-0.00091553
-0.00122070
-0.00091553
 0.00000000
 0.00030518
 0.00061035
 0.00030518
 0.00030518
 0.00030518
 0.00000000
-0.00061035
-0.00152588
-0.00213623
-0.00213623
-0.00122070
 0.00000000
 0.00061035
 0.00061035
 0.00000000
-0.00061035
-0.00061035
-0.00061035
 0.00000000
 0.00061035
 0.00061035
 0.00030518
-0.00091553
-0.00213623
-0.00335693
-0.00366211
-0.00335693
-0.00274658
-0.00274658
-0.00244141
-0.00213623
-0.00122070
 0.00030518
 0.00122070
 0.00183105
 0.00152588
 0.00030518
-0.00061035
-0.00152588
-0.00183105
-0.00183105
-0.00152588
-0.00152588
-0.00183105
-0.00213623
-0.00244141
-0.00183105
-0.00122070
-0.00030518
 0.00030518
 0.00091553
 0.00122070
 0.00122070
 0.00091553
 0.00000000
-0.00091553
-0.00183105
-0.00274658
-0.00274658
-0.00213623
-0.00091553
 0.00030518
 0.00091553
 0.00061035
-0.00061035
-0.00122070
-0.00152588
-0.00091553
 0.00000000
 0.00030518
 0.00000000
-0.00061035
-0.00122070
-0.00152588
-0.00152588
-0.00122070
-0.00122070
-0.00152588
-0.00152588
-0.00122070
-0.00061035
 0.00061035
 0.00152588
 0.00244141
 0.00213623
 0.00122070
-0.00030518
-0.00152588
-0.00213623
-0.00244141
-0.00274658
-0.00305176
-0.00366211
-0.00396729
-0.00427246
-0.00396729
-0.00366211
-0.00274658
-0.00152588
-0.00030518
 0.00091553
 0.00152588
 0.00183105
 0.00183105
 0.00122070
 0.00030518
-0.00091553
-0.00183105
-0.00213623
-0.00183105
-0.00061035
 0.00030518
 0.00091553
 0.00091553
 0.00061035
 0.00061035
 0.00091553
 0.00152588
 0.00213623
 0.00274658
 0.00244141
 0.00183105
 0.00091553
 0.00000000
-0.00061035
-0.00061035
 0.00000000
 0.00030518
 0.00030518
 0.00030518
 0.00061035
 0.00183105
 0.00335693
 0.00366211
 0.00244141
 0.00061035
-0.00091553
-0.00122070
-0.00061035
-0.00061035
-0.00030518
 0.00000000
 0.00061035
 0.00030518
 0.00000000
-0.00061035
-0.00427246
-0.02105713
-0.06469727
-0.14312744
-0.24780273
-0.35095215
-0.41961670
-0.43518066
-0.40435791
-0.35522461
-0.31524658
-0.28869629
-0.25268555
-0.17608643
-0.05065918
 0.09368896
 0.20538330
 0.24810791
 0.22735596
 0.18218994
 0.15258789
 0.15106201
 0.16387939
 0.17364502
 0.17730713
 0.18218994
 0.19012451
 0.19317627
 0.18341064
 0.16632080
 0.15502930
 0.15655518
 0.16448975
 0.16632080
 0.15808105
 0.14770508
 0.14343262
 0.14465332
 0.14465332
 0.13854980
 0.13000488
 0.12481689
 0.12420654
 0.12390137
 0.11993408
 0.11322021
 0.10681152
 0.10223389
 0.09857178
 0.09460449
 0.09063721
 0.08666992
 0.08148193
 0.07507324
 0.06835938
 0.06286621
 0.05798340
 0.05157471
 0.04272461
 0.03356934
 0.02716064
 0.02380371
 0.02105713
 0.01586914
 0.00885010
 0.00305176
 0.00030518
-0.00091553
-0.00366211
-0.00793457
-0.01159668
-0.01281738
-0.01251221
-0.01342773
-0.01647949
-0.02014160
-0.02197266
-0.02136230
-0.02014160
-0.02136230
-0.02471924
-0.02838135
-0.03051758
-0.03021240
-0.03021240
-0.03143311
-0.03448486
-0.03814697
-0.04089355
-0.04302979
-0.04516602
-0.04760742
-0.05035400
-0.05249023
-0.05371094
-0.05462646
-0.05615234
-0.05859375
-0.06042480
-0.06042480
-0.05950928
-0.05828857
-0.05798340
-0.05859375
-0.05889893
-0.05859375
-0.05767822
-0.05767822
-0.05859375
-0.06011963
-0.06072998
-0.06011963
-0.05859375
-0.05767822
-0.05767822
-0.05828857
-0.05828857
-0.05767822
-0.05676270
-0.05615234
-0.05615234
-0.05645752
-0.05706787
-0.05798340
-0.05920410
-0.06011963
-0.06103516
-0.06103516
-0.06042480
-0.05981445
-0.05950928
-0.05920410
-0.05828857
-0.05645752
-0.05340576
-0.05065918
-0.04913330
-0.04821777
-0.04821777
-0.04791260
-0.04669189
-0.04516602
-0.04333496
-0.04180908
-0.04089355
-0.03997803
-0.03906250
-0.03753662
-0.03631592
-0.03509521
-0.03387451
-0.03326416
-0.03265381
-0.03204346
-0.03143311
-0.03112793
-0.03082275
-0.03051758
-0.03021240
-0.02990723
-0.02929688
-0.02868652
-0.02777100
-0.02624512
-0.02441406
-0.02288818
-0.02197266
-0.02136230
-0.02044678
-0.01922607
-0.01770020
-0.01678467
-0.01647949
-0.01708984
-0.01770020
-0.01831055
-0.01922607
-0.02075195
-0.02258301
-0.02502441
-0.02746582
-0.02929688
-0.03112793
-0.03265381
-0.03387451
-0.03479004
-0.03570557
-0.03662109
-0.03723145
-0.03692627
-0.03509521
-0.03204346
-0.02777100
-0.02319336
-0.01800537
-0.01190186
-0.00518799
 0.00274658
 0.01098633
 0.01953125
 0.02838135
 0.03814697
 0.04821777
 0.05859375
 0.06927490
 0.07995605
 0.09124756
 0.10314941
 0.11535645
 0.12725830
 0.13854980
 0.14892578
 0.15808105
 0.16540527
 0.17028809
 0.17211914
 0.17089844
 0.16662598
 0.15899658
 0.14831543
 0.13488770
 0.11871338
 0.10009766
 0.07965088
 0.05767822
 0.03509521
 0.01129150
-0.01342773
-0.03906250
-0.06439209
-0.08941650
-0.11291504
-0.13488770
-0.15502930
-0.17395020
-0.19104004
-0.20538330
-0.21636963
-0.22338867
-0.22583008
-0.22308350
-0.21575928
-0.20416260
-0.18829346
-0.16876221
-0.14465332
-0.11596680
-0.08300781
-0.04730225
-0.01007080
 0.02777100
 0.06530762
 0.10162354
 0.13580322
 0.16632080
 0.19226074
 0.21240234
 0.22644043
 0.23406982
 0.23529053
 0.23010254
 0.21881104
 0.20263672
 0.18218994
 0.15808105
 0.13153076
 0.10345459
 0.07537842
 0.04791260
 0.02227783
-0.00183105
-0.02410889
-0.04425049
-0.06134033
-0.07446289
-0.08331299
-0.08819580
-0.08880615
-0.08514404
-0.07720947
-0.06500244
-0.04852295
-0.02929688
-0.00854492
 0.01159668
 0.03021240
 0.04577637
 0.05767822
 0.06500244
 0.06805420
 0.06652832
 0.06072998
 0.05004883
 0.03479004
 0.01556396
-0.00549316
-0.02716064
-0.04791260
-0.06683350
-0.08300781
-0.09613037
-0.10498047
-0.10864258
-0.10742188
-0.10131836
-0.08941650
-0.07171631
-0.04791260
-0.01831055
 0.01647949
 0.05554199
 0.09765625
 0.14160156
 0.18463135
 0.22521973
 0.26184082
 0.29388428
 0.31982422
 0.33660889
 0.34240723
 0.33508301
 0.31555176
 0.28564453
 0.24658203
 0.19836426
 0.14099121
 0.07629395
 0.00701904
-0.06347656
-0.13153076
-0.19592285
-0.25512695
-0.30792236
-0.35247803
-0.38543701
-0.40435791
-0.40832520
-0.39642334
-0.36987305
-0.32928467
-0.27496338
-0.20843506
-0.13092041
-0.04608154
 0.04394531
 0.13549805
 0.22521973
 0.30914307
 0.38177490
 0.43853760
 0.47668457
 0.49407959
 0.49072266
 0.46569824
 0.42022705
 0.35675049
 0.27801514
 0.18829346
 0.09155273
-0.00946045
-0.11169434
-0.21148682
-0.30548096
-0.38970947
-0.45989990
-0.51361084
-0.54901123
-0.56518555
-0.56152344
-0.53771973
-0.49224854
-0.42510986
-0.33782959
-0.23284912
-0.11260986
 0.02166748
 0.16784668
 0.32104492
 0.47515869
 0.62225342
 0.75622559
 0.87127686
 0.96343994
 1.02813721
 1.06201172
 1.06384277
 1.03302002
 0.97045898
 0.87738037
 0.75531006
 0.60943604
 0.44494629
 0.26611328
 0.07568359
-0.12359619
-0.32745361
-0.52795410
-0.71685791
-0.88775635
-1.03637695
-1.15966797
-1.25335693
-1.31347656
-1.33728027
-1.32354736
-1.27410889
-1.18957520
-1.07147217
-0.92376709
-0.75256348
-0.56518555
-0.36926270
-0.16967773
 0.03082275
 0.22766113
 0.41534424
 0.58746338
 0.73822021
 0.86425781
 0.96466064
 1.04003906
 1.08978271
 1.11236572
 1.10748291
 1.07513428
 1.01715088
 0.93536377
 0.83160400
 0.70861816
 0.57037354
 0.42236328
 0.26855469
 0.11322021
-0.04119873
-0.19012451
-0.32806396
-0.44860840
-0.54718018
-0.62225342
-0.67535400
-0.70800781
-0.72235107
-0.71990967
-0.70404053
-0.67810059
-0.64636230
-0.61218262
-0.57891846
-0.54901123
-0.52459717
-0.50628662
-0.49407959
-0.48583984
-0.48065186
-0.47607422
-0.47088623
-0.46234131
-0.44738770
-0.42388916
-0.39123535
-0.34851074
-0.29541016
-0.23132324
-0.15563965
-0.06774902
 0.03234863
 0.14404297
 0.26550293
 0.39428711
 0.52642822
 0.65673828
 0.78186035
 0.89752197
 1.00097656
 1.08703613
 1.15112305
 1.18865967
 1.19689941
 1.17462158
 1.12091064
 1.03515625
 0.91705322
 0.76934814
 0.59753418
 0.40771484
 0.20385742
-0.01068115
-0.23193359
-0.45227051
-0.66284180
-0.85601807
-1.02722168
-1.17248535
-1.28814697
-1.36871338
-1.41021729
-1.41143799
-1.37329102
-1.29547119
-1.17828369
-1.02325439
-0.83587646
-0.62530518
-0.39916992
-0.16296387
 0.07873535
 0.31799316
 0.54382324
 0.74340820
 0.90637207
 1.02661133
 1.10168457
 1.13128662
 1.11450195
 1.05102539
 0.94360352
 0.79803467
 0.62225342
 0.42419434
 0.20935059
-0.01800537
-0.25238037
-0.48461914
-0.70373535
-0.90057373
-1.07025146
-1.20971680
-1.31591797
-1.38427734
-1.41204834
-1.39862061
-1.34582520
-1.25457764
-1.12579346
-0.96160889
-0.76751709
-0.55114746
-0.31860352
-0.07415771
 0.17791748
 0.43151855
 0.67718506
 0.90698242
 1.11572266
 1.30004883
 1.45751953
 1.58416748
 1.67602539
 1.73126221
 1.74865723
 1.72760010
 1.66931152
 1.57470703
 1.44531250
 1.28417969
 1.09497070
 0.88378906
 0.65887451
 0.42846680
 0.19714355
-0.03021240
-0.24810791
-0.44769287
-0.61798096
-0.75195313
-0.84655762
-0.90332031
-0.92407227
-0.90881348
-0.85876465
-0.77728271
-0.67047119
-0.54595947
-0.40924072
-0.26611328
-0.12023926
 0.02319336
 0.16052246
 0.28625488
 0.39520264
 0.48187256
 0.54199219
 0.57403564
 0.57769775
 0.55297852
 0.50079346
 0.42144775
 0.31860352
 0.19470215
 0.05279541
-0.10559082
-0.27618408
-0.45257568
-0.62591553
-0.78887939
-0.93597412
-1.06445313
-1.16943359
-1.24633789
-1.29028320
-1.29943848
-1.27288818
-1.20971680
-1.10839844
-0.96923828
-0.79620361
-0.59631348
-0.37689209
-0.14190674
 0.10406494
 0.35461426
 0.59936523
 0.82702637
 1.02935791
 1.20025635
 1.33605957
 1.43280029
 1.48559570
 1.49322510
 1.45751953
 1.38305664
 1.27349854
 1.13342285
 0.96740723
 0.78277588
 0.58929443
 0.39611816
 0.20935059
 0.03356934
-0.12634277
-0.26458740
-0.37506104
-0.45227051
-0.49377441
-0.49896240
-0.46997070
-0.41015625
-0.32409668
-0.21789551
-0.09765625
 0.03173828
 0.16357422
 0.29144287
 0.40649414
 0.50170898
 0.57067871
 0.60943604
 0.61553955
 0.58746338
 0.52551270
 0.43212891
 0.31127930
 0.16632080
 0.00091553
-0.18096924
-0.37292480
-0.56701660
-0.75531006
-0.93139648
-1.09100342
-1.22985840
-1.34307861
-1.42639160
-1.47827148
-1.49841309
-1.48803711
-1.44866943
-1.38244629
-1.29211426
-1.18133545
-1.05468750
-0.91674805
-0.77239990
-0.62683105
-0.48553467
-0.35278320
-0.23101807
-0.12268066
-0.02960205
 0.04547119
 0.10131836
 0.13793945
 0.15716553
 0.16296387
 0.15899658
 0.14892578
 0.13549805
 0.12298584
 0.11444092
 0.11474609
 0.12634277
 0.15197754
 0.19378662
 0.25268555
 0.32836914
 0.41748047
 0.51666260
 0.62255859
 0.73211670
 0.84381104
 0.95336914
 1.05682373
 1.14959717
 1.22802734
 1.28875732
 1.32904053
 1.34460449
 1.33239746
 1.29119873
 1.22100830
 1.12152100
 0.99365234
 0.83953857
 0.66558838
 0.47790527
 0.28259277
 0.08270264
-0.11749268
-0.31219482
-0.49133301
-0.64666748
-0.77301025
-0.86883545
-0.93292236
-0.96496582
-0.96557617
-0.93658447
-0.88165283
-0.80474854
-0.71044922
-0.60333252
-0.48889160
-0.37292480
-0.25970459
-0.15228271
-0.05371094
 0.03082275
 0.09704590
 0.14129639
 0.16265869
 0.16235352
 0.14099121
 0.10070801
 0.04302979
-0.02868652
-0.11016846
-0.19775391
-0.28747559
-0.37414551
-0.45227051
-0.51666260
-0.56365967
-0.59204102
-0.59936523
-0.58471680
-0.54626465
-0.48461914
-0.40222168
-0.30151367
-0.18341064
-0.04821777
 0.10284424
 0.26672363
 0.43792725
 0.60974121
 0.77606201
 0.93231201
 1.07360840
 1.19598389
 1.29547119
 1.36749268
 1.40869141
 1.41723633
 1.39221191
 1.33483887
 1.24664307
 1.12823486
 0.98236084
 0.81329346
 0.62683105
 0.42907715
 0.22338867
 0.01342773
-0.19653320
-0.39947510
-0.58685303
-0.75286865
-0.89263916
-1.00341797
-1.08154297
-1.12335205
-1.12792969
-1.09497070
-1.02722168
-0.92651367
-0.79681396
-0.64392090
-0.47515869
-0.29693604
-0.11352539
 0.07232666
 0.25482178
 0.42633057
 0.57830811
 0.70373535
 0.80017090
 0.86608887
 0.89965820
 0.89904785
 0.86303711
 0.79162598
 0.68756104
 0.55450439
 0.39550781
 0.21423340
 0.01281738
-0.20507813
-0.43334961
-0.66345215
-0.88562012
-1.09130859
-1.27502441
-1.43280029
-1.55883789
-1.64672852
-1.69097900
-1.69097900
-1.64703369
-1.56036377
-1.42944336
-1.25457764
-1.04125977
-0.79864502
-0.53588867
-0.25909424
 0.02807617
 0.31799316
 0.59936523
 0.85906982
 1.08612061
 1.27471924
 1.41998291
 1.51763916
 1.56372070
 1.55609131
 1.49627686
 1.38732910
 1.23352051
 1.04125977
 0.81939697
 0.57861328
 0.32897949
 0.07629395
-0.17364502
-0.41198730
-0.62744141
-0.80841064
-0.94787598
-1.04431152
-1.09802246
-1.10778809
-1.07116699
-0.98754883
-0.86120605
-0.70037842
-0.51422119
-0.30853271
-0.08758545
 0.14312744
 0.37475586
 0.59692383
 0.79864502
 0.97198486
 1.11175537
 1.21337891
 1.27410889
 1.29150391
 1.26495361
 1.19506836
 1.08367920
 0.93475342
 0.75622559
 0.55633545
 0.34179688
 0.11718750
-0.11260986
-0.34057617
-0.55511475
-0.74554443
-0.90393066
-1.02569580
-1.10778809
-1.14898682
-1.14746094
-1.10351563
-1.01867676
-0.89630127
-0.74188232
-0.56304932
-0.36804199
-0.16418457
 0.04333496
 0.24932861
 0.44494629
 0.61889648
 0.76141357
 0.86669922
 0.93383789
 0.96130371
 0.94635010
 0.88714600
 0.78582764
 0.64910889
 0.48339844
 0.29510498
 0.08758545
-0.13244629
-0.35522461
-0.56854248
-0.76080322
-0.92346191
-1.04919434
-1.13433838
-1.17523193
-1.16943359
-1.11511230
-1.01348877
-0.87005615
-0.69183350
-0.48736572
-0.26214600
-0.02136230
 0.22796631
 0.47576904
 0.70953369
 0.91857910
 1.09527588
 1.23504639
 1.33361816
 1.38732910
 1.39495850
 1.35559082
 1.26983643
 1.13922119
 0.96893311
 0.76660156
 0.54229736
 0.30273438
 0.05310059
-0.20141602
-0.45135498
-0.68481445
-0.88989258
-1.05987549
-1.19110107
-1.28143311
-1.32751465
-1.32843018
-1.28326416
-1.19415283
-1.06353760
-0.89660645
-0.70037842
-0.48278809
-0.24993896
-0.00640869
 0.24230957
 0.48675537
 0.71563721
 0.91766357
 1.08642578
 1.21765137
 1.30798340
 1.35437012
 1.35375977
 1.30615234
 1.21185303
 1.07421875
 0.89843750
 0.69305420
 0.46783447
 0.23040771
-0.01464844
-0.26123047
-0.49987793
-0.71868896
-0.90759277
-1.06109619
-1.17706299
-1.25457764
-1.29150391
-1.28723145
-1.24389648
-1.16577148
-1.05682373
-0.92041016
-0.76171875
-0.58807373
-0.40771484
-0.22674561
-0.04760742
 0.12725830
 0.29235840
 0.44128418
 0.56732178
 0.66711426
 0.74005127
 0.78552246
 0.80444336
 0.79742432
 0.76629639
 0.71350098
 0.64117432
 0.55419922
 0.45684814
 0.35369873
 0.24810791
 0.14160156
 0.03753662
-0.06042480
-0.14739990
-0.22094727
-0.28045654
-0.32379150
-0.34851074
-0.35308838
-0.33660889
-0.30181885
-0.25024414
-0.18310547
-0.10131836
-0.00793457
 0.09338379
 0.19653320
 0.29663086
 0.38909912
 0.46783447
 0.52795410
 0.56549072
 0.57830811
 0.56579590
 0.52673340
 0.46203613
 0.37384033
 0.26641846
 0.14373779
 0.00915527
-0.13488770
-0.28411865
-0.43151855
-0.56945801
-0.69274902
-0.79711914
-0.87951660
-0.93780518
-0.96984863
-0.97381592
-0.94879150
-0.89447021
-0.81146240
-0.70220947
-0.57159424
-0.42510986
-0.26733398
-0.10253906
 0.06500244
 0.22949219
 0.38360596
 0.52032471
 0.63354492
 0.71960449
 0.77697754
 0.80444336
 0.80230713
 0.76934814
 0.70587158
 0.61401367
 0.49835205
 0.36376953
 0.21484375
 0.05340576
-0.11840820
-0.29541016
-0.46905518
-0.63140869
-0.77514648
-0.89569092
-0.98815918
-1.04949951
-1.07635498
-1.06781006
-1.02294922
-0.94238281
-0.82733154
-0.68237305
-0.51361084
-0.32806396
-0.13092041
 0.07446289
 0.28381348
 0.48828125
 0.67871094
 0.84777832
 0.99090576
 1.10626221
 1.18988037
 1.23840332
 1.24938965
 1.22406006
 1.16485596
 1.07360840
 0.95153809
 0.80230713
 0.63354492
 0.45349121
 0.26947021
 0.08514404
-0.09704590
-0.27069092
-0.42694092
-0.55786133
-0.65856934
-0.72906494
-0.76965332
-0.78063965
-0.76171875
-0.71441650
-0.64239502
-0.55053711
-0.44311523
-0.32501221
-0.20050049
-0.07507324
 0.04638672
 0.15869141
 0.25787354
 0.33996582
 0.40100098
 0.43731689
 0.44708252
 0.43121338
 0.39215088
 0.33477783
 0.26245117
 0.17852783
 0.08758545
-0.00518799
-0.09216309
-0.16632080
-0.22277832
-0.25817871
-0.27160645
-0.26123047
-0.22674561
-0.16906738
-0.09063721
 0.00579834
 0.11718750
 0.24017334
 0.36895752
 0.49682617
 0.61706543
 0.72540283
 0.81878662
 0.89355469
 0.94573975
 0.97167969
 0.96862793
 0.93566895
 0.87249756
 0.77911377
 0.65704346
 0.51025391
 0.34301758
 0.15838623
-0.04119873
-0.25146484
-0.46386719
-0.66833496
-0.85601807
-1.02172852
-1.16210938
-1.27319336
-1.34918213
-1.38580322
-1.38122559
-1.33666992
-1.25274658
-1.13006592
-0.97106934
-0.78277588
-0.57312012
-0.34912109
-0.11535645
 0.12329102
 0.35888672
 0.58105469
 0.77819824
 0.94299316
 1.07055664
 1.15814209
 1.20361328
 1.20361328
 1.15722656
 1.06506348
 0.93139648
 0.76385498
 0.57006836
 0.35736084
 0.13092041
-0.10375977
-0.33905029
-0.56365967
-0.76599121
-0.93627930
-1.06933594
-1.16241455
-1.21307373
-1.21948242
-1.18072510
-1.09710693
-0.97320557
-0.81481934
-0.62988281
-0.42724609
-0.21423340
 0.00366211
 0.22033691
 0.42785645
 0.61614990
 0.77423096
 0.89508057
 0.97595215
 1.01745605
 1.01837158
 0.97747803
 0.89355469
 0.77117920
 0.61767578
 0.44097900
 0.24597168
 0.03692627
-0.18066406
-0.39672852
-0.60058594
-0.78277588
-0.93627930
-1.05682373
-1.14044189
-1.18377686
-1.18621826
-1.14959717
-1.07604980
-0.96801758
-0.82946777
-0.66619873
-0.48553467
-0.29418945
-0.09704590
 0.10131836
 0.29449463
 0.47454834
 0.63262939
 0.76324463
 0.86273193
 0.92926025
 0.96008301
 0.95367432
 0.90942383
 0.82885742
 0.71624756
 0.57800293
 0.42022705
 0.24932861
 0.07080078
-0.10925293
-0.28320313
-0.43975830
-0.56945801
-0.66558838
-0.72631836
-0.75073242
-0.73883057
-0.68847656
-0.60180664
-0.48370361
-0.34179688
-0.18188477
-0.00793457
 0.17669678
 0.36468506
 0.54656982
 0.71258545
 0.85632324
 0.97412109
 1.06323242
 1.12060547
 1.14440918
 1.13403320
 1.09069824
 1.01562500
 0.91094971
 0.77972412
 0.62835693
 0.46356201
 0.29235840
 0.11932373
-0.05187988
-0.21697998
-0.36956787
-0.50262451
-0.61096191
-0.69183350
-0.74432373
-0.76812744
-0.76446533
-0.73425293
-0.68054199
-0.60607910
-0.51483154
-0.41107178
-0.29968262
-0.18524170
-0.07232666
 0.03601074
 0.13641357
 0.22613525
 0.30242920
 0.36285400
 0.40557861
 0.42938232
 0.43395996
 0.41931152
 0.38757324
 0.34118652
 0.28289795
 0.21453857
 0.13763428
 0.05493164
-0.03021240
-0.11413574
-0.19378662
-0.26733398
-0.33172607
-0.38452148
-0.42205811
-0.44250488
-0.44464111
-0.42907715
-0.39764404
-0.35247803
-0.29541016
-0.22857666
-0.15289307
-0.07080078
 0.01464844
 0.10009766
 0.18249512
 0.25909424
 0.32775879
 0.38543701
 0.43029785
 0.46142578
 0.47851563
 0.48156738
 0.47027588
 0.44464111
 0.40618896
 0.35766602
 0.30242920
 0.24200439
 0.17761230
 0.11047363
 0.04333496
-0.02075195
-0.07843018
-0.12786865
-0.16754150
-0.19775391
-0.21759033
-0.22857666
-0.23040771
-0.22399902
-0.20935059
-0.18737793
-0.15930176
-0.12817383
-0.09643555
-0.06652832
-0.03997803
-0.01892090
-0.00366211
 0.00396729
 0.00396729
-0.00396729
-0.01831055
-0.03814697
-0.06195068
-0.08941650
-0.11962891
-0.15167236
-0.18371582
-0.21514893
-0.24566650
-0.27709961
-0.31005859
-0.34362793
-0.37689209
-0.40863037
-0.43975830
-0.47027588
-0.49835205
-0.52093506
-0.53497314
-0.53955078
-0.53375244
-0.51666260
-0.48645020
-0.44219971
-0.38482666
-0.31646729
-0.23986816
-0.15686035
-0.06927490
 0.02075195
 0.11077881
 0.19836426
 0.28137207
 0.35644531
 0.42053223
 0.47027588
 0.50415039
 0.52246094
 0.52642822
 0.51696777
 0.49377441
 0.45776367
 0.41107178
 0.35614014
 0.29693604
 0.23651123
 0.17761230
 0.12298584
 0.07598877
 0.03814697
 0.01220703
-0.00122070
-0.00213623
 0.00823975
 0.02838135
 0.05676270
 0.09124756
 0.13031006
 0.17181396
 0.21209717
 0.24993896
 0.28320313
 0.31097412
 0.33142090
 0.34179688
 0.34057617
 0.32775879
 0.30487061
 0.27221680
 0.22918701
 0.17486572
 0.10955811
 0.03540039
-0.04486084
-0.13031006
-0.22094727
-0.31555176
-0.41137695
-0.50354004
-0.58868408
-0.66406250
-0.72906494
-0.78216553
-0.82122803
-0.84411621
-0.84930420
-0.83557129
-0.80139160
-0.74584961
-0.66772461
-0.56915283
-0.45379639
-0.32562256
-0.18768311
-0.04211426
 0.10772705
 0.25695801
 0.39978027
 0.52947998
 0.64270020
 0.73547363
 0.80566406
 0.85144043
 0.87127686
 0.86608887
 0.83648682
 0.78460693
 0.71228027
 0.62286377
 0.52062988
 0.41046143
 0.29541016
 0.17852783
 0.06317139
-0.04699707
-0.14709473
-0.23406982
-0.30517578
-0.35797119
-0.39062500
-0.40069580
-0.38940430
-0.35797119
-0.31036377
-0.24810791
-0.17395020
-0.09002686
 0.00000000
 0.09338379
 0.18737793
 0.28015137
 0.36773682
 0.44586182
 0.51116943
 0.56152344
 0.59600830
 0.61462402
 0.61584473
 0.59844971
 0.56243896
 0.50842285
 0.43823242
 0.35308838
 0.25543213
 0.14801025
 0.03417969
-0.08331299
-0.20141602
-0.31738281
-0.42602539
-0.52337646
-0.60516357
-0.66986084
-0.71716309
-0.74584961
-0.75408936
-0.74127197
-0.70648193
-0.65063477
-0.57556152
-0.48400879
-0.37872314
-0.26306152
-0.13946533
-0.01037598
 0.12084961
 0.25054932
 0.37322998
 0.48400879
 0.57708740
 0.64880371
 0.69671631
 0.71899414
 0.71441650
 0.68237305
 0.62316895
 0.53863525
 0.43304443
 0.31066895
 0.17639160
 0.03326416
-0.11596680
-0.26733398
-0.41412354
-0.54962158
-0.66802979
-0.76538086
-0.83984375
-0.88958740
-0.91339111
-0.91094971
-0.88287354
-0.83007813
-0.75469971
-0.65856934
-0.54504395
-0.41900635
-0.28442383
-0.14495850
-0.00305176
 0.13854980
 0.27496338
 0.40100098
 0.51116943
 0.60272217
 0.67413330
 0.72479248
 0.75439453
 0.76263428
 0.75042725
 0.71929932
 0.67047119
 0.60577393
 0.52764893
 0.44006348
 0.34759521
 0.25329590
 0.15869141
 0.06591797
-0.02288818
-0.10375977
-0.17333984
-0.23162842
-0.27893066
-0.31494141
-0.33752441
-0.34393311
-0.33325195
-0.30853271
-0.27252197
-0.22766113
-0.17425537
-0.11322021
-0.04669189
 0.02136230
 0.08728027
 0.14831543
 0.20263672
 0.24780273
 0.28137207
 0.30181885
 0.30761719
 0.29876709
 0.27587891
 0.23956299
 0.19073486
 0.13092041
 0.06256104
-0.01159668
-0.08850098
-0.16632080
-0.24444580
-0.32073975
-0.39337158
-0.45867920
-0.51452637
-0.56030273
-0.59570313
-0.62103271
-0.63598633
-0.63903809
-0.63079834
-0.61187744
-0.58258057
-0.54412842
-0.49591064
-0.43853760
-0.37445068
-0.30548096
-0.23284912
-0.15686035
-0.07781982
 0.00244141
 0.08209229
 0.15991211
 0.23590088
 0.30975342
 0.38116455
 0.44769287
 0.50750732
 0.55908203
 0.60119629
 0.63354492
 0.65399170
 0.66192627
 0.65704346
 0.63964844
 0.61065674
 0.57006836
 0.51788330
 0.45623779
 0.38726807
 0.31372070
 0.23803711
 0.16143799
 0.08575439
 0.01342773
-0.05340576
-0.11260986
-0.16326904
-0.20538330
-0.23864746
-0.26275635
-0.27832031
-0.28533936
-0.28442383
-0.27587891
-0.25970459
-0.23651123
-0.20690918
-0.17211914
-0.13366699
-0.09246826
-0.04974365
-0.00671387
 0.03448486
 0.07232666
 0.10589600
 0.13366699
 0.15502930
 0.17028809
 0.17822266
 0.17852783
 0.17120361
 0.15655518
 0.13580322
 0.11016846
 0.08056641
 0.04821777
 0.01403809
-0.02075195
-0.05554199
-0.09002686
-0.12420654
-0.15777588
-0.18920898
-0.21728516
-0.24200439
-0.26397705
-0.28411865
-0.30181885
-0.31646729
-0.32623291
-0.33050537
-0.32867432
-0.32043457
-0.30670166
-0.28808594
-0.26641846
-0.24139404
-0.21240234
-0.17883301
-0.14160156
-0.10223389
-0.06134033
-0.01831055
 0.02716064
 0.07446289
 0.12207031
 0.16845703
 0.21423340
 0.26000977
 0.30578613
 0.34973145
 0.39031982
 0.42633057
 0.45837402
 0.48645020
 0.51055908
 0.52917480
 0.54168701
 0.54809570
 0.54748535
 0.53985596
 0.52429199
 0.50140381
 0.47149658
 0.43579102
 0.39459229
 0.34851074
 0.29785156
 0.24353027
 0.18646240
 0.12725830
 0.06713867
 0.00823975
-0.04791260
-0.10009766
-0.14739990
-0.18859863
-0.22277832
-0.24902344
-0.26824951
-0.28045654
-0.28686523
-0.28839111
-0.28533936
-0.27832031
-0.26824951
-0.25634766
-0.24444580
-0.23345947
-0.22460938
-0.21789551
-0.21362305
-0.21087646
-0.20904541
-0.20782471
-0.20629883
-0.20477295
-0.20172119
-0.19653320
-0.18859863
-0.17791748
-0.16479492
-0.14953613
-0.13305664
-0.11566162
-0.09887695
-0.08331299
-0.07080078
-0.06347656
-0.06225586
-0.06713867
-0.07812500
-0.09429932
-0.11505127
-0.13916016
-0.16479492
-0.19073486
-0.21484375
-0.23529053
-0.25024414
-0.25787354
-0.25665283
-0.24505615
-0.22277832
-0.18890381
-0.14251709
-0.08483887
-0.01678467
 0.05889893
 0.14068604
 0.22674561
 0.31555176
 0.40435791
 0.48889160
 0.56579590
 0.63201904
 0.68542480
 0.72418213
 0.74554443
 0.74859619
 0.73181152
 0.69610596
 0.64239502
 0.57128906
 0.48431396
 0.38330078
 0.27160645
 0.15289307
 0.02960205
-0.09582520
-0.22033691
-0.33996582
-0.44952393
-0.54412842
-0.62042236
-0.67565918
-0.70983887
-0.72235107
-0.71380615
-0.68511963
-0.63812256
-0.57525635
-0.49926758
-0.41381836
-0.32318115
-0.23162842
-0.14343262
-0.06225586
 0.00915527
 0.06713867
 0.10955811
 0.13519287
 0.14404297
 0.13549805
 0.11016846
 0.06927490
 0.01617432
-0.04608154
-0.11444092
-0.18646240
-0.26000977
-0.33111572
-0.39520264
-0.44677734
-0.48278809
-0.50140381
-0.50170898
-0.48248291
-0.44372559
-0.38543701
-0.30883789
-0.21667480
-0.11077881
 0.00640869
 0.13275146
 0.26397705
 0.39550781
 0.52185059
 0.63842773
 0.74157715
 0.82916260
 0.89752197
 0.94451904
 0.96862793
 0.97015381
 0.95031738
 0.90942383
 0.84808350
 0.76690674
 0.66833496
 0.55725098
 0.43792725
 0.31463623
 0.19042969
 0.06835938
-0.04852295
-0.15716553
-0.25543213
-0.34027100
-0.40802002
-0.45684814
-0.48553467
-0.49530029
-0.48797607
-0.46539307
-0.42907715
-0.38116455
-0.32562256
-0.26641846
-0.20690918
-0.14984131
-0.09552002
-0.04638672
-0.00518799
 0.02593994
 0.04577637
 0.05340576
 0.04852295
 0.03082275
 0.00122070
-0.03814697
-0.08483887
-0.13732910
-0.19561768
-0.25787354
-0.32287598
-0.38635254
-0.44494629
-0.49591064
-0.53802490
-0.56976318
-0.58929443
-0.59478760
-0.58502197
-0.55877686
-0.51574707
-0.45623779
-0.38177490
-0.29449463
-0.19653320
-0.08941650
 0.02624512
 0.14892578
 0.27557373
 0.40191650
 0.52368164
 0.63598633
 0.73608398
 0.82214355
 0.89172363
 0.94299316
 0.97412109
 0.98327637
 0.97076416
 0.93688965
 0.88226318
 0.80780029
 0.71624756
 0.61065674
 0.49530029
 0.37353516
 0.24932861
 0.12573242
 0.00640869
-0.10559082
-0.20782471
-0.29785156
-0.37353516
-0.43212891
-0.47210693
-0.49316406
-0.49621582
-0.48370361
-0.45684814
-0.41717529
-0.36682129
-0.30853271
-0.24475098
-0.17761230
-0.10833740
-0.03936768
 0.02685547
 0.08758545
 0.14068604
 0.18524170
 0.21911621
 0.24108887
 0.24963379
 0.24414063
 0.22430420
 0.19134521
 0.14587402
 0.08972168
 0.02410889
-0.04791260
-0.12542725
-0.20568848
-0.28625488
-0.36346436
-0.43273926
-0.49102783
-0.53588867
-0.56701660
-0.58288574
-0.58319092
-0.56640625
-0.53283691
-0.48400879
-0.42205811
-0.34851074
-0.26489258
-0.17303467
-0.07507324
 0.02655029
 0.12939453
 0.22949219
 0.32409668
 0.40893555
 0.48187256
 0.54107666
 0.58654785
 0.61676025
 0.63079834
 0.62835693
 0.61035156
 0.57830811
 0.53497314
 0.48126221
 0.41992188
 0.35308838
 0.28411865
 0.21575928
 0.14953613
 0.08728027
 0.03021240
-0.01983643
-0.06164551
-0.09521484
-0.11993408
-0.13580322
-0.14160156
-0.13793945
-0.12573242
-0.10711670
-0.08453369
-0.05950928
-0.03387451
-0.00946045
 0.01098633
 0.02593994
 0.03387451
 0.03326416
 0.02197266
-0.00061035
-0.03387451
-0.07659912
-0.12664795
-0.18371582
-0.24688721
-0.31494141
-0.38421631
-0.45013428
-0.50933838
-0.55938721
-0.59997559
-0.62927246
-0.64544678
-0.64636230
-0.63079834
-0.59753418
-0.54748535
-0.48126221
-0.40069580
-0.30761719
-0.20446777
-0.09399414
 0.02166748
 0.13977051
 0.25665283
 0.36804199
 0.46844482
 0.55389404
 0.62133789
 0.66894531
 0.69458008
 0.69793701
 0.67718506
 0.63385010
 0.56915283
 0.48614502
 0.38787842
 0.27862549
 0.16174316
 0.03997803
-0.08453369
-0.20782471
-0.32653809
-0.43457031
-0.52825928
-0.60577393
-0.66680908
-0.71044922
-0.73669434
-0.74401855
-0.73303223
-0.70587158
-0.66375732
-0.60791016
-0.53924561
-0.46020508
-0.37384033
-0.28381348
-0.19226074
-0.10131836
-0.01312256
 0.06896973
 0.14190674
 0.20538330
 0.26000977
 0.30548096
 0.34149170
 0.36621094
 0.38024902
 0.38574219
 0.38482666
 0.38024902
 0.37261963
 0.36285400
 0.35247803
 0.34210205
 0.33294678
 0.32501221
 0.31860352
 0.31311035
 0.30822754
 0.30426025
 0.30151367
 0.30090332
 0.30364990
 0.30944824
 0.31738281
 0.32592773
 0.33355713
 0.33935547
 0.34301758
 0.34545898
 0.34545898
 0.34210205
 0.33386230
 0.32012939
 0.30090332
 0.27740479
 0.24932861
 0.21606445
 0.17700195
 0.13305664
 0.08605957
 0.03723145
-0.01251221
-0.06317139
-0.11322021
-0.16113281
-0.20660400
-0.25024414
-0.29327393
-0.33508301
-0.37322998
-0.40557861
-0.43121338
-0.45104980
-0.46630859
-0.47698975
-0.48217773
-0.48065186
-0.47302246
-0.45989990
-0.44189453
-0.41900635
-0.39154053
-0.36010742
-0.32531738
-0.28839111
-0.25024414
-0.21148682
-0.17272949
-0.13336182
-0.09399414
-0.05462646
-0.01556396
 0.02319336
 0.06164551
 0.10009766
 0.13763428
 0.17303467
 0.20507813
 0.23498535
 0.26397705
 0.29235840
 0.32012939
 0.34576416
 0.36804199
 0.38818359
 0.40710449
 0.42602539
 0.44494629
 0.46325684
 0.48126221
 0.49896240
 0.51635742
 0.53222656
 0.54504395
 0.55358887
 0.55633545
 0.55328369
 0.54321289
 0.52520752
 0.49804688
 0.46203613
 0.41748047
 0.36560059
 0.30731201
 0.24261475
 0.17150879
 0.09582520
 0.01739502
-0.06164551
-0.14038086
-0.21789551
-0.29388428
-0.36621094
-0.43182373
-0.48980713
-0.53924561
-0.58013916
-0.61248779
-0.63537598
-0.64910889
-0.65338135
-0.65002441
-0.63903809
-0.62164307
-0.59936523
-0.57403564
-0.54748535
-0.52062988
-0.49285889
-0.46417236
-0.43548584
-0.40863037
-0.38330078
-0.35797119
-0.33264160
-0.30700684
-0.28289795
-0.26000977
-0.23773193
-0.21423340
-0.18920898
-0.16265869
-0.13580322
-0.10894775
-0.08117676
-0.05279541
-0.02319336
 0.00762939
 0.04089355
 0.07720947
 0.11657715
 0.15869141
 0.20294189
 0.25024414
 0.30059814
 0.35308838
 0.40618896
 0.45776367
 0.50720215
 0.55358887
 0.59600830
 0.63293457
 0.66345215
 0.68634033
 0.70129395
 0.70739746
 0.70373535
 0.69030762
 0.66680908
 0.63354492
 0.59051514
 0.53771973
 0.47637939
 0.40649414
 0.32897949
 0.24414063
 0.15289307
 0.05706787
-0.04119873
-0.13916016
-0.23620605
-0.33050537
-0.41900635
-0.49865723
-0.56671143
-0.62225342
-0.66528320
-0.69488525
-0.70983887
-0.70892334
-0.69244385
-0.66192627
-0.61920166
-0.56549072
-0.50231934
-0.43151855
-0.35522461
-0.27587891
-0.19470215
-0.11352539
-0.03448486
 0.03967285
 0.10589600
 0.16235352
 0.20751953
 0.24047852
 0.26153564
 0.27008057
 0.26580811
 0.24963379
 0.22216797
 0.18493652
 0.13916016
 0.08789063
 0.03265381
-0.02441406
-0.08148193
-0.13580322
-0.18524170
-0.22674561
-0.25878906
-0.28045654
-0.29205322
-0.29357910
-0.28503418
-0.26611328
-0.23620605
-0.19409180
-0.14038086
-0.07659912
-0.00610352
 0.06805420
 0.14373779
 0.22033691
 0.29541016
 0.36621094
 0.42877197
 0.48095703
 0.52215576
 0.55206299
 0.57006836
 0.57495117
 0.56671143
 0.54595947
 0.51422119
 0.47271729
 0.42327881
 0.36773682
 0.30944824
 0.25024414
 0.19073486
 0.13092041
 0.07171631
 0.01464844
-0.03845215
-0.08697510
-0.13122559
-0.17089844
-0.20507813
-0.23406982
-0.25939941
-0.28228760
-0.30456543
-0.32501221
-0.34362793
-0.36102295
-0.37780762
-0.39520264
-0.41290283
-0.42938232
-0.44403076
-0.45593262
-0.46447754
-0.46875000
-0.46752930
-0.45898438
-0.44158936
-0.41412354
-0.37567139
-0.32775879
-0.27221680
-0.21026611
-0.14251709
-0.07019043
 0.00579834
 0.08148193
 0.15472412
 0.22338867
 0.28717041
 0.34454346
 0.39367676
 0.43182373
 0.45715332
 0.46966553
 0.46966553
 0.45837402
 0.43609619
 0.40405273
 0.36376953
 0.31707764
 0.26550293
 0.21087646
 0.15472412
 0.09979248
 0.04852295
 0.00396729
-0.03173828
-0.05676270
-0.07019043
-0.07202148
-0.06195068
-0.03997803
-0.00701904
 0.03479004
 0.08300781
 0.13427734
 0.18585205
 0.23712158
 0.28564453
 0.32958984
 0.36499023
 0.38757324
 0.39581299
 0.38818359
 0.36560059
 0.32836914
 0.27648926
 0.20996094
 0.13000488
 0.03814697
-0.06408691
-0.17395020
-0.28869629
-0.40496826
-0.51788330
-0.62286377
-0.71624756
-0.79559326
-0.85723877
-0.89874268
-0.91796875
-0.91400146
-0.88745117
-0.83770752
-0.76538086
-0.67108154
-0.55755615
-0.42907715
-0.29083252
-0.14617920
 0.00213623
 0.15075684
 0.29541016
 0.42999268
 0.54901123
 0.64941406
 0.72906494
 0.78643799
 0.82092285
 0.83190918
 0.82031250
 0.78826904
 0.73730469
 0.66986084
 0.58715820
 0.49346924
 0.39306641
 0.29052734
 0.18829346
 0.08880615
-0.00549316
-0.09124756
-0.16540527
-0.22705078
-0.27587891
-0.31127930
-0.33142090
-0.33508301
-0.32348633
-0.29968262
-0.26733398
-0.22827148
-0.18371582
-0.13336182
-0.07995605
-0.02624512
 0.02502441
 0.07293701
 0.11657715
 0.15441895
 0.18524170
 0.20751953
 0.22003174
 0.22277832
 0.21697998
 0.20263672
 0.18035889
 0.15106201
 0.11535645
 0.07446289
 0.02960205
-0.01831055
-0.06713867
-0.11535645
-0.16021729
-0.20080566
-0.23681641
-0.26885986
-0.29663086
-0.31890869
-0.33416748
-0.34149170
-0.34149170
-0.33477783
-0.32226563
-0.30456543
-0.28289795
-0.25817871
-0.23040771
-0.19927979
-0.16479492
-0.12817383
-0.09124756
-0.05493164
-0.01861572
 0.01739502
 0.05279541
 0.08728027
 0.12054443
 0.15228271
 0.18249512
 0.21087646
 0.23651123
 0.26031494
 0.28259277
 0.30426025
 0.32379150
 0.33935547
 0.35003662
 0.35644531
 0.35888672
 0.35736084
 0.35003662
 0.33630371
 0.31738281
 0.29479980
 0.27038574
 0.24414063
 0.21484375
 0.18218994
 0.14648438
 0.10925293
 0.07141113
 0.03356934
-0.00396729
-0.04028320
-0.07507324
-0.10742188
-0.13732910
-0.16326904
-0.18524170
-0.20355225
-0.21820068
-0.23040771
-0.24047852
-0.24841309
-0.25451660
-0.25817871
-0.26062012
-0.26245117
-0.26458740
-0.26763916
-0.27191162
-0.27709961
-0.28228760
-0.28747559
-0.29144287
-0.29479980
-0.29632568
-0.29571533
-0.29235840
-0.28564453
-0.27557373
-0.26153564
-0.24322510
-0.22064209
-0.19348145
-0.16143799
-0.12542725
-0.08544922
-0.04302979
 0.00152588
 0.04669189
 0.09185791
 0.13702393
 0.18127441
 0.22430420
 0.26519775
 0.30303955
 0.33660889
 0.36499023
 0.38696289
 0.40252686
 0.41076660
 0.41168213
 0.40557861
 0.39184570
 0.37139893
 0.34393311
 0.31066895
 0.27221680
 0.22949219
 0.18249512
 0.13061523
 0.07354736
 0.01312256
-0.04821777
-0.10772705
-0.16387939
-0.21728516
-0.26824951
-0.31494141
-0.35430908
-0.38330078
-0.40039063
-0.40649414
-0.40222168
-0.38726807
-0.36224365
-0.32867432
-0.28900146
-0.24505615
-0.19866943
-0.15045166
-0.10101318
-0.05249023
-0.00610352
 0.03662109
 0.07507324
 0.10864258
 0.13671875
 0.15777588
 0.17242432
 0.18066406
 0.18371582
 0.18188477
 0.17547607
 0.16510010
 0.15075684
 0.13397217
 0.11535645
 0.09704590
 0.07965088
 0.06439209
 0.05187988
 0.04180908
 0.03479004
 0.03112793
 0.03173828
 0.03540039
 0.04150391
 0.04852295
 0.05554199
 0.06195068
 0.06713867
 0.07080078
 0.07263184
 0.07263184
 0.07080078
 0.06622314
 0.05859375
 0.04791260
 0.03479004
 0.02044678
 0.00579834
-0.00946045
-0.02502441
-0.03967285
-0.05310059
-0.06378174
-0.07110596
-0.07415771
-0.07263184
-0.06561279
-0.05249023
-0.03295898
-0.00671387
 0.02624512
 0.06561279
 0.10864258
 0.15380859
 0.19927979
 0.24505615
 0.29052734
 0.33325195
 0.37048340
 0.39916992
 0.41809082
 0.42663574
 0.42388916
 0.40893555
 0.38146973
 0.34179688
 0.28991699
 0.22735596
 0.15441895
 0.07385254
-0.01281738
-0.10314941
-0.19592285
-0.28991699
-0.38208008
-0.46844482
-0.54504395
-0.60943604
-0.65917969
-0.69213867
-0.70617676
-0.69915771
-0.67108154
-0.62347412
-0.55694580
-0.47210693
-0.37109375
-0.25695801
-0.13305664
-0.00305176
 0.13031006
 0.26306152
 0.39031982
 0.50689697
 0.60791016
 0.69122314
 0.75500488
 0.79803467
 0.81878662
 0.81665039
 0.79162598
 0.74401855
 0.67504883
 0.58532715
 0.47760010
 0.35583496
 0.22430420
 0.08544922
-0.05889893
-0.20538330
-0.34851074
-0.48248291
-0.60180664
-0.70251465
-0.78186035
-0.83709717
-0.86730957
-0.87127686
-0.84960938
-0.80200195
-0.72937012
-0.63262939
-0.51666260
-0.38604736
-0.24597168
-0.09887695
 0.05279541
 0.20629883
 0.35614014
 0.49591064
 0.61920166
 0.72143555
 0.79833984
 0.84747314
 0.86791992
 0.85845947
 0.81909180
 0.74951172
 0.65155029
 0.52947998
 0.38909912
 0.23559570
 0.07202148
-0.09979248
-0.27404785
-0.44281006
-0.59722900
-0.73181152
-0.84289551
-0.92834473
-0.98571777
-1.01257324
-1.00799561
-0.97381592
-0.91186523
-0.82305908
-0.70953369
-0.57495117
-0.42602539
-0.26855469
-0.10681152
 0.05706787
 0.21881104
 0.37231445
 0.51025391
 0.62622070
 0.71777344
 0.78399658
 0.82397461
 0.83709717
 0.82305908
 0.78216553
 0.71563721
 0.62652588
 0.51818848
 0.39581299
 0.26428223
 0.12756348
-0.01098633
-0.14801025
-0.27923584
-0.39947510
-0.50384521
-0.58868408
-0.65155029
-0.69183350
-0.70831299
-0.70159912
-0.67169189
-0.62072754
-0.55084229
-0.46539307
-0.36865234
-0.26458740
-0.15655518
-0.04760742
 0.05859375
 0.15960693
 0.25207520
 0.33294678
 0.39947510
 0.44982910
 0.48217773
 0.49682617
 0.49560547
 0.48065186
 0.45379639
 0.41656494
 0.37048340
 0.31768799
 0.26092529
 0.20233154
 0.14312744
 0.08514404
 0.02960205
-0.02136230
-0.06713867
-0.10681152
-0.13977051
-0.16632080
-0.18707275
-0.20202637
-0.21209717
-0.21881104
-0.22247314
-0.22399902
-0.22338867
-0.22125244
-0.21759033
-0.21301270
-0.20812988
-0.20324707
-0.19805908
-0.19256592
-0.18524170
-0.17547607
-0.16265869
-0.14617920
-0.12573242
-0.10131836
-0.07263184
-0.03906250
-0.00091553
 0.04150391
 0.08728027
 0.13580322
 0.18707275
 0.24047852
 0.29510498
 0.34912109
 0.39947510
 0.44403076
 0.48095703
 0.50903320
 0.52734375
 0.53497314
 0.53222656
 0.51818848
 0.49316406
 0.45684814
 0.41046143
 0.35491943
 0.29296875
 0.22613525
 0.15533447
 0.08178711
 0.00762939
-0.06439209
-0.13092041
-0.19104004
-0.24505615
-0.29266357
-0.33264160
-0.36285400
-0.38177490
-0.39031982
-0.39001465
-0.38177490
-0.36560059
-0.34271240
-0.31494141
-0.28503418
-0.25512695
-0.22583008
-0.19714355
-0.16906738
-0.14312744
-0.12023926
-0.10101318
-0.08514404
-0.07202148
-0.06103516
-0.05157471
-0.04333496
-0.03601074
-0.02777100
-0.01770020
-0.00518799
 0.01007080
 0.02777100
 0.04821777
 0.07171631
 0.09887695
 0.12908936
 0.16204834
 0.19683838
 0.23345947
 0.27252197
 0.31280518
 0.35247803
 0.38848877
 0.41931152
 0.44403076
 0.46295166
 0.47515869
 0.47943115
 0.47424316
 0.45959473
 0.43579102
 0.40283203
 0.36102295
 0.31097412
 0.25360107
 0.19042969
 0.12207031
 0.05065918
-0.02166748
-0.09216309
-0.15960693
-0.22277832
-0.28106689
-0.33294678
-0.37658691
-0.40954590
-0.43151855
-0.44219971
-0.44311523
-0.43518066
-0.41931152
-0.39581299
-0.36651611
-0.33264160
-0.29724121
-0.26184082
-0.22766113
-0.19622803
-0.16784668
-0.14404297
-0.12695313
-0.11749268
-0.11596680
-0.12237549
-0.13519287
-0.15411377
-0.17730713
-0.20385742
-0.23254395
-0.26306152
-0.29327393
-0.32135010
-0.34484863
-0.36132813
-0.36834717
-0.36499023
-0.35095215
-0.32623291
-0.29083252
-0.24444580
-0.18737793
-0.11962891
-0.04333496
 0.03967285
 0.12786865
 0.22033691
 0.31616211
 0.41198730
 0.50384521
 0.58776855
 0.66070557
 0.72235107
 0.77056885
 0.80413818
 0.82092285
 0.82000732
 0.80200195
 0.76721191
 0.71563721
 0.64788818
 0.56549072
 0.47119141
 0.36773682
 0.25787354
 0.14343262
 0.02685547
-0.08911133
-0.20172119
-0.30853271
-0.40710449
-0.49468994
-0.56945801
-0.62988281
-0.67535400
-0.70587158
-0.72235107
-0.72509766
-0.71472168
-0.69305420
-0.66162109
-0.62225342
-0.57647705
-0.52581787
-0.47088623
-0.41381836
-0.35644531
-0.30059814
-0.24780273
-0.19805908
-0.15106201
-0.10681152
-0.06652832
-0.03112793
 0.00000000
 0.02746582
 0.05310059
 0.07720947
 0.10070801
 0.12359619
 0.14709473
 0.17089844
 0.19592285
 0.22308350
 0.25268555
 0.28594971
 0.32196045
 0.35888672
 0.39459229
 0.42816162
 0.45898438
 0.48645020
 0.50872803
 0.52398682
 0.53070068
 0.52917480
 0.51940918
 0.49987793
 0.46966553
 0.42816162
 0.37719727
 0.31829834
 0.25177002
 0.17852783
 0.10040283
 0.02014160
-0.05889893
-0.13458252
-0.20660400
-0.27374268
-0.33325195
-0.38116455
-0.41503906
-0.43426514
-0.43975830
-0.43090820
-0.40832520
-0.37231445
-0.32440186
-0.26733398
-0.20263672
-0.13153076
-0.05615234
 0.02044678
 0.09552002
 0.16662598
 0.23254395
 0.29174805
 0.34149170
 0.37902832
 0.40161133
 0.40893555
 0.40130615
 0.38024902
 0.34637451
 0.30120850
 0.24444580
 0.17761230
 0.10223389
 0.02136230
-0.06164551
-0.14373779
-0.22277832
-0.29693604
-0.36254883
-0.41595459
-0.45471191
-0.47668457
-0.48217773
-0.47149658
-0.44525146
-0.40374756
-0.34881592
-0.28167725
-0.20446777
-0.11932373
-0.02868652
 0.06347656
 0.15411377
 0.24078369
 0.32073975
 0.39215088
 0.45227051
 0.49865723
 0.52917480
 0.54473877
 0.54534912
 0.53131104
 0.50201416
 0.45806885
 0.40222168
 0.33660889
 0.26367188
 0.18524170
 0.10253906
 0.01892090
-0.06134033
-0.13549805
-0.20294189
-0.26245117
-0.31372070
-0.35430908
-0.38177490
-0.39550781
-0.39581299
-0.38391113
-0.36163330
-0.33050537
-0.29266357
-0.25085449
-0.20690918
-0.16204834
-0.11749268
-0.07507324
-0.03692627
-0.00549316
 0.01770020
 0.03204346
 0.03662109
 0.03204346
 0.01831055
-0.00366211
-0.03204346
-0.06469727
-0.09918213
-0.13336182
-0.16510010
-0.19287109
-0.21545410
-0.23040771
-0.23529053
-0.22888184
-0.21118164
-0.18249512
-0.14343262
-0.09429932
-0.03662109
 0.02807617
 0.09704590
 0.16784668
 0.23895264
 0.30853271
 0.37322998
 0.42968750
 0.47515869
 0.50842285
 0.52978516
 0.53771973
 0.53100586
 0.50750732
 0.46875000
 0.41625977
 0.35308838
 0.28015137
 0.19836426
 0.10986328
 0.01678467
-0.07781982
-0.17150879
-0.26275635
-0.34881592
-0.42663574
-0.49224854
-0.54412842
-0.58135986
-0.60424805
-0.61157227
-0.60363770
-0.58074951
-0.54504395
-0.49774170
-0.44128418
-0.37628174
-0.30548096
-0.23132324
-0.15625000
-0.08300781
-0.01403809
 0.04791260
 0.10070801
 0.14373779
 0.17608643
 0.19744873
 0.20751953
 0.20629883
 0.19439697
 0.17333984
 0.14556885
 0.11260986
 0.07598877
 0.03723145
-0.00183105
-0.03875732
-0.07080078
-0.09643555
-0.11444092
-0.12359619
-0.12359619
-0.11444092
-0.09704590
-0.07080078
-0.03601074
 0.00701904
 0.05645752
 0.10955811
 0.16418457
 0.21881104
 0.27221680
 0.32318115
 0.36926270
 0.40771484
 0.43701172
 0.45715332
 0.46752930
 0.46875000
 0.46020508
 0.44158936
 0.41259766
 0.37445068
 0.32897949
 0.27740479
 0.22125244
 0.16143799
 0.09887695
 0.03509521
-0.02838135
-0.09002686
-0.14831543
-0.20172119
-0.24932861
-0.29052734
-0.32348633
-0.34759521
-0.36224365
-0.36712646
-0.36132813
-0.34515381
-0.31982422
-0.28717041
-0.25054932
-0.21087646
-0.16876221
-0.12451172
-0.07965088
-0.03631592
 0.00305176
 0.03753662
 0.06500244
 0.08514404
 0.09643555
 0.09887695
 0.09307861
 0.07995605
 0.05981445
 0.03326416
 0.00091553
-0.03540039
-0.07385254
-0.11169434
-0.14801025
-0.18066406
-0.20843506
-0.22888184
-0.24047852
-0.24200439
-0.23376465
-0.21514893
-0.18493652
-0.14373779
-0.09185791
-0.03082275
 0.03753662
 0.11260986
 0.19348145
 0.27832031
 0.36376953
 0.44616699
 0.52246094
 0.59020996
 0.64849854
 0.69549561
 0.72937012
 0.74829102
 0.75073242
 0.73608398
 0.70434570
 0.65582275
 0.59082031
 0.51116943
 0.41748047
 0.31250000
 0.19836426
 0.07812500
-0.04516602
-0.16845703
-0.28808594
-0.40100098
-0.50201416
-0.58807373
-0.65582275
-0.70343018
-0.72998047
-0.73455811
-0.71716309
-0.67871094
-0.62133789
-0.54809570
-0.46234131
-0.36682129
-0.26397705
-0.15777588
-0.05218506
 0.04821777
 0.14038086
 0.22125244
 0.28808594
 0.33752441
 0.36590576
 0.37292480
 0.35797119
 0.32257080
 0.26824951
 0.19683838
 0.11077881
 0.01373291
-0.09216309
-0.20324707
-0.31585693
-0.42449951
-0.52246094
-0.60485840
-0.66925049
-0.71411133
-0.73791504
-0.73852539
-0.71441650
-0.66497803
-0.59265137
-0.50079346
-0.39306641
-0.27252197
-0.14160156
-0.00335693
 0.13916016
 0.28198242
 0.41931152
 0.54504395
 0.65399170
 0.74218750
 0.80841064
 0.85113525
 0.87036133
 0.86425781
 0.83312988
 0.77667236
 0.69641113
 0.59631348
 0.47973633
 0.35186768
 0.21606445
 0.07568359
-0.06591797
-0.20477295
-0.33508301
-0.45135498
-0.54992676
-0.62744141
-0.68267822
-0.71441650
-0.72143555
-0.70373535
-0.66253662
-0.59967041
-0.51788330
-0.42083740
-0.31219482
-0.19653320
-0.07690430
 0.04302979
 0.16052246
 0.27008057
 0.36743164
 0.44799805
 0.50872803
 0.54779053
 0.56457520
 0.55786133
 0.52703857
 0.47271729
 0.39764404
 0.30548096
 0.19927979
 0.08270264
-0.04211426
-0.17150879
-0.30090332
-0.42449951
-0.53710938
-0.63476563
-0.71411133
-0.77270508
-0.80871582
-0.82061768
-0.80749512
-0.76904297
-0.70678711
-0.62194824
-0.51788330
-0.39794922
-0.26519775
-0.12207031
 0.02868652
 0.18402100
 0.33905029
 0.48828125
 0.62561035
 0.74645996
 0.84777832
 0.92651367
 0.98144531
 1.01104736
 1.01379395
 0.99060059
 0.94177246
 0.86914063
 0.77484131
 0.66253662
 0.53619385
 0.40100098
 0.26123047
 0.12115479
-0.01678467
-0.14831543
-0.26916504
-0.37384033
-0.45867920
-0.52032471
-0.55877686
-0.57434082
-0.56762695
-0.53863525
-0.48858643
-0.41961670
-0.33538818
-0.24078369
-0.13946533
-0.03479004
 0.06988525
 0.17028809
 0.26245117
 0.34240723
 0.40679932
 0.45318604
 0.47912598
 0.48370361
 0.46752930
 0.43151855
 0.37841797
 0.30944824
 0.22705078
 0.13488770
 0.03753662
-0.06103516
-0.15777588
-0.25024414
-0.33447266
-0.40679932
-0.46325684
-0.50109863
-0.52032471
-0.52062988
-0.50170898
-0.46356201
-0.40832520
-0.33905029
-0.25909424
-0.17181396
-0.07934570
 0.01495361
 0.10711670
 0.19287109
 0.26855469
 0.33233643
 0.38085938
 0.41198730
 0.42297363
 0.41351318
 0.38482666
 0.33843994
 0.27648926
 0.20111084
 0.11566162
 0.02319336
-0.07232666
-0.16845703
-0.26184082
-0.34881592
-0.42449951
-0.48431396
-0.52581787
-0.54779053
-0.54931641
-0.52917480
-0.48736572
-0.42419434
-0.34301758
-0.24749756
-0.14007568
-0.02258301
 0.10192871
 0.23040771
 0.35675049
 0.47515869
 0.58044434
 0.66925049
 0.73852539
 0.78582764
 0.81024170
 0.81054688
 0.78735352
 0.74066162
 0.67199707
 0.58258057
 0.47607422
 0.35705566
 0.22979736
 0.09704590
-0.03906250
-0.17547607
-0.30761719
-0.42938232
-0.53588867
-0.62438965
-0.69244385
-0.74035645
-0.76690674
-0.77209473
-0.75622559
-0.71990967
-0.66436768
-0.59204102
-0.50567627
-0.40893555
-0.30609131
-0.20019531
-0.09460449
 0.00793457
 0.10467529
 0.19317627
 0.27008057
 0.33294678
 0.38055420
 0.41198730
 0.42663574
 0.42449951
 0.40557861
 0.37139893
 0.32409668
 0.26550293
 0.19775391
 0.12298584
 0.04364014
-0.03631592
-0.11444092
-0.18951416
-0.26031494
-0.32409668
-0.37750244
-0.41656494
-0.44067383
-0.44982910
-0.44494629
-0.42602539
-0.39337158
-0.34790039
-0.29235840
-0.22827148
-0.15716553
-0.08056641
 0.00000000
 0.08178711
 0.16296387
 0.24230957
 0.31829834
 0.38848877
 0.45013428
 0.50079346
 0.53894043
 0.56518555
 0.57952881
 0.58166504
 0.57128906
 0.54809570
 0.51239014
 0.46447754
 0.40618896
 0.33966064
 0.26733398
 0.19012451
 0.10986328
 0.02746582
-0.05371094
-0.13153076
-0.20477295
-0.27282715
-0.33508301
-0.38909912
-0.43273926
-0.46447754
-0.48400879
-0.49224854
-0.49011230
-0.47760010
-0.45501709
-0.42388916
-0.38635254
-0.34362793
-0.29754639
-0.24963379
-0.20172119
-0.15533447
-0.11199951
-0.07324219
-0.04058838
-0.01495361
 0.00335693
 0.01373291
 0.01647949
 0.01190186
 0.00152588
-0.01342773
-0.03112793
-0.05096436
-0.07232666
-0.09399414
-0.11505127
-0.13336182
-0.14770508
-0.15747070
-0.16082764
-0.15686035
-0.14526367
-0.12634277
-0.10070801
-0.06805420
-0.02807617
 0.01861572
 0.07049561
 0.12573242
 0.18218994
 0.24017334
 0.29815674
 0.35430908
 0.40588379
 0.45043945
 0.48614502
 0.51239014
 0.52886963
 0.53497314
 0.53131104
 0.51727295
 0.49285889
 0.45837402
 0.41442871
 0.36254883
 0.30487061
 0.24322510
 0.17944336
 0.11535645
 0.05157471
-0.01098633
-0.07110596
-0.12695313
-0.17639160
-0.21759033
-0.25054932
-0.27648926
-0.29602051
-0.30822754
-0.31066895
-0.30273438
-0.28686523
-0.26611328
-0.24169922
-0.21392822
-0.18249512
-0.14739990
-0.11108398
-0.07415771
-0.03784180
-0.00183105
 0.03265381
 0.06469727
 0.09246826
 0.11688232
 0.13763428
 0.15533447
 0.16967773
 0.17974854
 0.18493652
 0.18524170
 0.18066406
 0.17089844
 0.15594482
 0.13519287
 0.10833740
 0.07598877
 0.03906250
-0.00030518
-0.04119873
-0.08361816
-0.12664795
-0.16906738
-0.20874023
-0.24444580
-0.27496338
-0.30059814
-0.31982422
-0.32989502
-0.32836914
-0.31585693
-0.29388428
-0.26489258
-0.22796631
-0.18157959
-0.12603760
-0.06317139
 0.00427246
 0.07354736
 0.14495850
 0.21759033
 0.28930664
 0.35736084
 0.41748047
 0.46813965
 0.50811768
 0.53649902
 0.55389404
 0.55908203
 0.55206299
 0.53253174
 0.50018311
 0.45562744
 0.40039063
 0.33721924
 0.26763916
 0.19256592
 0.11352539
 0.03173828
-0.04974365
-0.12878418
-0.20355225
-0.27343750
-0.33721924
-0.39245605
-0.43731689
-0.47027588
-0.49072266
-0.49835205
-0.49377441
-0.47698975
-0.44921875
-0.41229248
-0.36773682
-0.31738281
-0.26214600
-0.20385742
-0.14465332
-0.08728027
-0.03326416
 0.01434326
 0.05432129
 0.08544922
 0.10650635
 0.11779785
 0.11901855
 0.10986328
 0.09094238
 0.06347656
 0.02990723
-0.00793457
-0.04943848
-0.09338379
-0.13824463
-0.18096924
-0.21942139
-0.25238037
-0.28076172
-0.30395508
-0.31982422
-0.32623291
-0.32165527
-0.30700684
-0.28472900
-0.25604248
-0.22094727
-0.17822266
-0.12756348
-0.07049561
-0.00976563
 0.05249023
 0.11566162
 0.17913818
 0.24261475
 0.30456543
 0.36315918
 0.41625977
 0.46264648
 0.50170898
 0.53131104
 0.55084229
 0.55847168
 0.55450439
 0.53924561
 0.51208496
 0.47363281
 0.42388916
 0.36437988
 0.29602051
 0.22003174
 0.13763428
 0.05065918
-0.03784180
-0.12542725
-0.21026611
-0.29113770
-0.36590576
-0.43090820
-0.48248291
-0.51818848
-0.53833008
-0.54443359
-0.53710938
-0.51513672
-0.47821045
-0.42694092
-0.36315918
-0.28991699
-0.20904541
-0.12298584
-0.03448486
 0.05310059
 0.13793945
 0.21820068
 0.29235840
 0.35705566
 0.40954590
 0.44769287
 0.47058105
 0.47729492
 0.46783447
 0.44189453
 0.40069580
 0.34637451
 0.28015137
 0.20416260
 0.11962891
 0.02960205
-0.06256104
-0.15472412
-0.24505615
-0.33081055
-0.40832520
-0.47363281
-0.52307129
-0.55664063
-0.57403564
-0.57556152
-0.55999756
-0.52673340
-0.47760010
-0.41442871
-0.33966064
-0.25482178
-0.16174316
-0.06347656
 0.03662109
 0.13610840
 0.23315430
 0.32501221
 0.40863037
 0.48004150
 0.53710938
 0.57891846
 0.60638428
 0.61920166
 0.61798096
 0.60272217
 0.57464600
 0.53527832
 0.48645020
 0.42968750
 0.36865234
 0.30548096
 0.24291992
 0.18280029
 0.12573242
 0.07293701
 0.02655029
-0.01281738
-0.04364014
-0.06683350
-0.08148193
-0.08880615
-0.08911133
-0.08392334
-0.07507324
-0.06408691
-0.05218506
-0.04180908
-0.03479004
-0.03234863
-0.03540039
-0.04333496
-0.05706787
-0.07659912
-0.10253906
-0.13427734
-0.17028809
-0.20965576
-0.25146484
-0.29510498
-0.33843994
-0.37872314
-0.41412354
-0.44281006
-0.46417236
-0.47698975
-0.48065186
-0.47424316
-0.45745850
-0.43029785
-0.39367676
-0.34820557
-0.29418945
-0.23315430
-0.16571045
-0.09338379
-0.01800537
 0.05767822
 0.13214111
 0.20477295
 0.27465820
 0.33966064
 0.39764404
 0.44616699
 0.48370361
 0.50994873
 0.52459717
 0.52734375
 0.51849365
 0.49804688
 0.46783447
 0.42846680
 0.38146973
 0.32867432
 0.27191162
 0.21331787
 0.15350342
 0.09429932
 0.03631592
-0.01831055
-0.06713867
-0.10925293
-0.14404297
-0.17242432
-0.19409180
-0.20935059
-0.21759033
-0.22033691
-0.21759033
-0.21026611
-0.19989014
-0.18707275
-0.17303467
-0.15930176
-0.14678955
-0.13641357
-0.12817383
-0.12298584
-0.12115479
-0.12298584
-0.12756348
-0.13397217
-0.14190674
-0.14984131
-0.15808105
-0.16540527
-0.17150879
-0.17578125
-0.17761230
-0.17639160
-0.17120361
-0.16265869
-0.15106201
-0.13793945
-0.12359619
-0.10864258
-0.09338379
-0.07843018
-0.06469727
-0.05218506
-0.04150391
-0.03265381
-0.02563477
-0.02136230
-0.01922607
-0.01922607
-0.02075195
-0.02288818
-0.02532959
-0.02685547
-0.02624512
-0.02258301
-0.01525879
-0.00518799
 0.00854492
 0.02593994
 0.04852295
 0.07629395
 0.10925293
 0.14587402
 0.18524170
 0.22766113
 0.27221680
 0.31860352
 0.36376953
 0.40618896
 0.44342041
 0.47424316
 0.49713135
 0.51147461
 0.51605225
 0.51025391
 0.49407959
 0.46630859
 0.42755127
 0.37750244
 0.31707764
 0.24810791
 0.17181396
 0.09033203
 0.00549316
-0.08178711
-0.17028809
-0.25756836
-0.34118652
-0.41778564
-0.48492432
-0.54077148
-0.58380127
-0.61340332
-0.62805176
-0.62744141
-0.61187744
-0.58197021
-0.53985596
-0.48614502
-0.42236328
-0.35125732
-0.27526855
-0.19683838
-0.11718750
-0.03784180
 0.03845215
 0.10833740
 0.16937256
 0.22033691
 0.26184082
 0.29479980
 0.31768799
 0.32897949
 0.32836914
 0.31738281
 0.29876709
 0.27557373
 0.24810791
 0.21728516
 0.18402100
 0.15045166
 0.11871338
 0.09124756
 0.06866455
 0.05310059
 0.04455566
 0.04364014
 0.04974365
 0.06286621
 0.08239746
 0.10833740
 0.13977051
 0.17517090
 0.21331787
 0.25329590
 0.29418945
 0.33325195
 0.36834717
 0.39642334
 0.41687012
 0.42877197
 0.43243408
 0.42541504
 0.40679932
 0.37567139
 0.33264160
 0.27740479
 0.21087646
 0.13366699
 0.04730225
-0.04577637
-0.14404297
-0.24566650
-0.34820557
-0.44860840
-0.54290771
-0.62774658
-0.70190430
-0.76354980
-0.81024170
-0.83984375
-0.85113525
-0.84442139
-0.82000732
-0.77789307
-0.71838379
-0.64239502
-0.55358887
-0.45562744
-0.35095215
-0.24230957
-0.13183594
-0.02197266
 0.08392334
 0.18341064
 0.27435303
 0.35339355
 0.41748047
 0.46417236
 0.49346924
 0.50628662
 0.50354004
 0.48553467
 0.45257568
 0.40679932
 0.35156250
 0.29022217
 0.22430420
 0.15594482
 0.08666992
 0.01922607
-0.04272461
-0.09582520
-0.13885498
-0.17059326
-0.19042969
-0.19775391
-0.19287109
-0.17578125
-0.14739990
-0.10864258
-0.06011963
-0.00457764
 0.05615234
 0.11840820
 0.17974854
 0.23773193
 0.29052734
 0.33599854
 0.37139893
 0.39337158
 0.39978027
 0.39093018
 0.36773682
 0.33111572
 0.28198242
 0.22033691
 0.14678955
 0.06347656
-0.02685547
-0.12176514
-0.21881104
-0.31494141
-0.40618896
-0.48828125
-0.55847168
-0.61462402
-0.65612793
-0.68115234
-0.68786621
-0.67504883
-0.64270020
-0.59265137
-0.52581787
-0.44525146
-0.35278320
-0.25115967
-0.14343262
-0.03265381
 0.07904053
 0.18890381
 0.29449463
 0.39276123
 0.47973633
 0.55267334
 0.60882568
 0.64697266
 0.66772461
 0.67047119
 0.65490723
 0.62133789
 0.57037354
 0.50445557
 0.42633057
 0.33874512
 0.24322510
 0.14221191
 0.03967285
-0.06134033
-0.15808105
-0.24841309
-0.32928467
-0.39733887
-0.44860840
-0.48095703
-0.49407959
-0.49011230
-0.46905518
-0.43182373
-0.37902832
-0.31250000
-0.23468018
-0.14770508
-0.05462646
 0.04211426
 0.13885498
 0.23284912
 0.32043457
 0.39886475
 0.46539307
 0.51727295
 0.55328369
 0.57220459
 0.57373047
 0.55755615
 0.52459717
 0.47515869
 0.41198730
 0.33691406
 0.25238037
 0.16113281
 0.06622314
-0.02929688
-0.12237549
-0.21148682
-0.29449463
-0.36926270
-0.43182373
-0.47943115
-0.51116943
-0.52673340
-0.52795410
-0.51513672
-0.48858643
-0.44860840
-0.39764404
-0.33782959
-0.27221680
-0.20263672
-0.13183594
-0.06195068
 0.00518799
 0.06713867
 0.12176514
 0.16754150
 0.20263672
 0.22552490
 0.23620605
 0.23437500
 0.22125244
 0.19836426
 0.16693115
 0.12908936
 0.08636475
 0.03997803
-0.00762939
-0.05462646
-0.09796143
-0.13610840
-0.16662598
-0.18859863
-0.20111084
-0.20385742
-0.19683838
-0.17944336
-0.15258789
-0.11688232
-0.07385254
-0.02441406
 0.02929688
 0.08544922
 0.14221191
 0.19836426
 0.25268555
 0.30303955
 0.34698486
 0.38146973
 0.40527344
 0.41839600
 0.42144775
 0.41412354
 0.39581299
 0.36621094
 0.32684326
 0.27954102
 0.22674561
 0.16845703
 0.10528564
 0.03875732
-0.02868652
-0.09399414
-0.15533447
-0.21209717
-0.26306152
-0.30822754
-0.34606934
-0.37536621
-0.39581299
-0.40802002
-0.41198730
-0.40802002
-0.39672852
-0.37841797
-0.35430908
-0.32592773
-0.29510498
-0.26397705
-0.23315430
-0.20233154
-0.17181396
-0.14190674
-0.11413574
-0.08880615
-0.06652832
-0.04699707
-0.02960205
-0.01434326
-0.00152588
 0.01007080
 0.02136230
 0.03448486
 0.05004883
 0.06835938
 0.08941650
 0.11352539
 0.14038086
 0.16937256
 0.20019531
 0.23315430
 0.26824951
 0.30487061
 0.34088135
 0.37353516
 0.40100098
 0.42205811
 0.43640137
 0.44372559
 0.44342041
 0.43334961
 0.41290283
