# Supplementary material for: Dataset for time-lapse ultrasonic tomography of a granite slab under uniaxial compression test
Source: Data Brief. 2018 Aug 30;20:614–6. doi: 10.1016/j.dib.2018.08.151 (PMC6128094; doi:10.1016/j.dib.2018.08.151)
Supplement: Supplementary file 2 — Supplementary material [file mmc2.zip › data/Ultrasonic_Tomo_data/Stage_1_0kn/Force_0kn_13_14_21858840.txt]

SOURCE FILE NAME: D:\ct_20141122\ct201411221m100v0kn_sh_14_17_a0.TDA
DATE: Saturday, November 22, 2014
TIME: 11:28:06
SAMPLE INTERVAL (Seconds):   0.0000001000
SIGNAL UNITS: volts
TIME UNITS: Seconds
DATA TYPE: WAVEFORM
NUMBER OF DATA POINTS PER WAVEFORM: 1024
CHANNEL NUMBER: 13
HIT NUMBER: 1
TIME OF TEST:  21.8588400000

-0.00213623
-0.00152588
-0.00091553
-0.00030518
 0.00000000
 0.00030518
 0.00030518
 0.00030518
 0.00030518
-0.00030518
-0.00122070
-0.00183105
-0.00213623
-0.00122070
-0.00030518
 0.00030518
 0.00061035
 0.00000000
-0.00091553
-0.00122070
-0.00122070
-0.00091553
-0.00030518
 0.00030518
 0.00061035
 0.00061035
 0.00000000
-0.00061035
-0.00091553
-0.00061035
-0.00030518
 0.00000000
 0.00000000
-0.00030518
-0.00030518
 0.00030518
 0.00122070
 0.00152588
 0.00122070
 0.00000000
-0.00152588
-0.00244141
-0.00213623
-0.00152588
-0.00030518
 0.00061035
 0.00091553
 0.00061035
 0.00000000
 0.00000000
 0.00000000
 0.00030518
 0.00061035
 0.00091553
 0.00091553
 0.00091553
 0.00091553
 0.00061035
 0.00030518
-0.00030518
-0.00061035
-0.00091553
-0.00061035
-0.00030518
-0.00030518
 0.00000000
-0.00030518
-0.00091553
-0.00152588
-0.00213623
-0.00183105
-0.00091553
 0.00000000
 0.00061035
 0.00030518
-0.00030518
-0.00061035
-0.00061035
-0.00030518
 0.00000000
-0.00061035
-0.00152588
-0.00183105
-0.00183105
-0.00122070
-0.00030518
 0.00061035
 0.00091553
 0.00030518
-0.00091553
-0.00183105
-0.00244141
-0.00213623
-0.00091553
 0.00000000
 0.00030518
-0.00030518
-0.00091553
-0.00091553
-0.00061035
 0.00030518
 0.00122070
 0.00122070
 0.00091553
 0.00061035
 0.00000000
-0.00061035
-0.00091553
-0.00152588
-0.00244141
-0.00305176
-0.00305176
-0.00274658
-0.00152588
-0.00030518
 0.00061035
 0.00061035
 0.00000000
-0.00061035
-0.00122070
-0.00122070
-0.00061035
-0.00030518
-0.00030518
-0.00091553
-0.00122070
-0.00152588
-0.00183105
-0.00183105
-0.00183105
-0.00213623
-0.00274658
-0.00305176
-0.00274658
-0.00183105
-0.00091553
-0.00030518
-0.00030518
-0.00091553
-0.00183105
-0.00244141
-0.00244141
-0.00152588
-0.00061035
 0.00030518
 0.00030518
-0.00030518
-0.00091553
-0.00122070
-0.00091553
-0.00091553
-0.00091553
-0.00122070
-0.00152588
-0.00152588
-0.00091553
-0.00061035
-0.00091553
-0.00152588
-0.00213623
-0.00244141
-0.00244141
-0.00183105
-0.00091553
 0.00000000
 0.00030518
 0.00030518
 0.00000000
 0.00000000
-0.00030518
 0.00000000
 0.00030518
 0.00061035
 0.00091553
 0.00030518
-0.00061035
-0.00122070
-0.00152588
-0.00122070
-0.00091553
-0.00091553
-0.00122070
-0.00091553
 0.00000000
 0.00152588
 0.00244141
 0.00274658
 0.00244141
 0.00152588
 0.00030518
-0.00061035
-0.00091553
-0.00091553
-0.00030518
 0.00030518
 0.00030518
 0.00000000
-0.00030518
-0.00030518
 0.00030518
 0.00061035
 0.00061035
 0.00000000
-0.00030518
-0.00030518
 0.00030518
 0.00061035
 0.00030518
-0.00030518
-0.00091553
-0.00091553
-0.00061035
 0.00030518
 0.00091553
 0.00152588
 0.00213623
 0.00213623
 0.00183105
 0.00091553
 0.00030518
 0.00030518
 0.00030518
 0.00061035
 0.00061035
 0.00030518
-0.00030518
-0.00061035
-0.00061035
-0.00030518
-0.00030518
-0.00061035
-0.00061035
-0.00061035
-0.00030518
 0.00030518
 0.00122070
 0.00183105
 0.00183105
 0.00122070
 0.00030518
-0.00030518
-0.00061035
-0.00091553
-0.00091553
-0.00061035
-0.00061035
-0.00061035
-0.00061035
-0.00061035
-0.00061035
-0.00030518
 0.00030518
 0.00061035
 0.00091553
 0.00091553
 0.00091553
 0.00091553
 0.00030518
-0.00061035
-0.00122070
-0.00152588
-0.00152588
-0.00091553
-0.00061035
 0.00000000
 0.00030518
 0.00030518
 0.00030518
-0.00030518
-0.00061035
-0.00122070
-0.00122070
-0.00152588
-0.00152588
-0.00183105
-0.00213623
-0.00183105
-0.00122070
-0.00061035
-0.00061035
-0.00061035
-0.00091553
-0.00061035
 0.00030518
 0.00152588
 0.00213623
 0.00152588
 0.00030518
-0.00122070
-0.00213623
-0.00305176
-0.00335693
-0.00335693
-0.00274658
-0.00213623
-0.00183105
-0.00183105
-0.00213623
-0.00213623
-0.00183105
-0.00152588
-0.00152588
-0.00152588
-0.00152588
-0.00091553
-0.00061035
-0.00061035
-0.00122070
-0.00213623
-0.00274658
-0.00274658
-0.00244141
-0.00183105
-0.00122070
-0.00061035
-0.00030518
-0.00030518
-0.00091553
-0.00122070
-0.00152588
-0.00122070
-0.00061035
-0.00061035
-0.00091553
-0.00122070
-0.00122070
-0.00122070
-0.00091553
-0.00091553
-0.00152588
-0.00183105
-0.00213623
-0.00152588
-0.00061035
 0.00030518
 0.00091553
 0.00091553
 0.00000000
-0.00122070
-0.00244141
-0.00305176
-0.00335693
-0.00274658
-0.00183105
-0.00091553
-0.00030518
-0.00030518
 0.00000000
 0.00000000
 0.00061035
 0.00091553
 0.00122070
 0.00122070
 0.00091553
 0.00061035
 0.00030518
-0.00030518
-0.00122070
-0.00213623
-0.00274658
-0.00274658
-0.00213623
-0.00122070
-0.00061035
 0.00000000
 0.00000000
 0.00000000
 0.00000000
 0.00000000
-0.00030518
-0.00030518
-0.00030518
-0.00030518
-0.00030518
-0.00030518
-0.00030518
-0.00061035
-0.00061035
-0.00091553
-0.00122070
-0.00152588
-0.00152588
-0.00122070
 0.00000000
 0.00091553
 0.00152588
 0.00122070
 0.00030518
-0.00061035
-0.00091553
-0.00091553
-0.00061035
-0.00061035
-0.00061035
-0.00061035
-0.00061035
-0.00061035
 0.00000000
 0.00061035
 0.00152588
 0.00213623
 0.00274658
 0.00274658
 0.00244141
 0.00183105
 0.00122070
 0.00030518
-0.00061035
-0.00122070
-0.00183105
-0.00183105
-0.00122070
-0.00030518
 0.00061035
 0.00122070
 0.00152588
 0.00183105
 0.00213623
 0.00213623
 0.00244141
 0.00213623
 0.00152588
 0.00091553
 0.00000000
-0.00030518
-0.00061035
-0.00061035
-0.00061035
-0.00091553
-0.00122070
-0.00091553
 0.00000000
 0.00122070
 0.00213623
 0.00274658
 0.00274658
 0.00244141
 0.00183105
 0.00091553
 0.00030518
 0.00000000
 0.00000000
 0.00030518
 0.00030518
 0.00000000
-0.00030518
-0.00030518
 0.00000000
 0.00030518
 0.00061035
 0.00030518
 0.00000000
-0.00030518
-0.00061035
-0.00091553
-0.00152588
-0.00213623
-0.00274658
-0.00274658
-0.00274658
-0.00244141
-0.00183105
-0.00122070
-0.00091553
-0.00061035
-0.00061035
-0.00061035
-0.00030518
 0.00030518
 0.00061035
 0.00061035
 0.00061035
 0.00000000
-0.00030518
-0.00061035
-0.00091553
-0.00152588
-0.00213623
-0.00274658
-0.00305176
-0.00244141
-0.00152588
 0.00000000
 0.00091553
 0.00152588
 0.00152588
 0.00061035
-0.00030518
-0.00091553
-0.00091553
-0.00091553
-0.00122070
-0.00183105
-0.00244141
-0.00305176
-0.00305176
-0.00274658
-0.00244141
-0.00213623
-0.00152588
-0.00061035
 0.00000000
 0.00061035
 0.00061035
 0.00030518
-0.00030518
-0.00122070
-0.00183105
-0.00244141
-0.00244141
-0.00152588
-0.00061035
 0.00000000
 0.00061035
 0.00061035
 0.00030518
 0.00061035
 0.00061035
 0.00061035
 0.00030518
 0.00000000
-0.00091553
-0.00183105
-0.00244141
-0.00305176
-0.00305176
-0.00305176
-0.00305176
-0.00305176
-0.00274658
-0.00183105
-0.00061035
 0.00091553
 0.00152588
 0.00152588
 0.00061035
-0.00030518
-0.00122070
-0.00122070
-0.00091553
-0.00061035
-0.00030518
-0.00030518
-0.00122070
-0.00183105
-0.00244141
-0.00213623
-0.00122070
-0.00030518
 0.00061035
 0.00122070
 0.00183105
 0.00183105
 0.00152588
 0.00091553
 0.00000000
-0.00091553
-0.00122070
-0.00152588
-0.00152588
-0.00152588
-0.00152588
-0.00152588
-0.00183105
-0.00213623
-0.00213623
-0.00183105
-0.00091553
 0.00030518
 0.00061035
 0.00030518
-0.00061035
-0.00122070
-0.00152588
-0.00122070
-0.00122070
-0.00152588
-0.00183105
-0.00183105
-0.00122070
 0.00030518
 0.00152588
 0.00274658
 0.00305176
 0.00274658
 0.00122070
-0.00061035
-0.00213623
-0.00274658
-0.00244141
-0.00183105
-0.00152588
-0.00213623
-0.00274658
-0.00274658
-0.00213623
-0.00061035
 0.00091553
 0.00213623
 0.00274658
 0.00305176
 0.00366211
 0.00366211
 0.00335693
 0.00244141
 0.00122070
 0.00000000
-0.00091553
-0.00061035
 0.00000000
 0.00091553
 0.00152588
 0.00122070
 0.00030518
-0.00030518
-0.00061035
-0.00061035
 0.00000000
 0.00091553
 0.00152588
 0.00183105
 0.00122070
 0.00030518
 0.00000000
 0.00000000
 0.00000000
-0.00061035
-0.00122070
-0.00152588
-0.00122070
-0.00030518
 0.00030518
 0.00091553
 0.00152588
 0.00183105
 0.00091553
-0.00061035
-0.00122070
-0.00030518
 0.00061035
 0.00061035
-0.00030518
-0.00305176
-0.01373291
-0.04608154
-0.11260986
-0.21423340
-0.33050537
-0.42572021
-0.46905518
-0.45440674
-0.40435791
-0.35369873
-0.32104492
-0.29388428
-0.23742676
-0.12664795
 0.02593994
 0.17028809
 0.25329590
 0.25726318
 0.21179199
 0.16754150
 0.15502930
 0.16845703
 0.18371582
 0.18768311
 0.18707275
 0.19378662
 0.20477295
 0.20690918
 0.19256592
 0.17150879
 0.16143799
 0.16693115
 0.17669678
 0.17639160
 0.16448975
 0.15106201
 0.14648438
 0.14984131
 0.15319824
 0.15014648
 0.14190674
 0.13397217
 0.12969971
 0.12817383
 0.12695313
 0.12329102
 0.11749268
 0.11016846
 0.10406494
 0.10009766
 0.09704590
 0.09216309
 0.08392334
 0.07415771
 0.06774902
 0.06500244
 0.06256104
 0.05554199
 0.04394531
 0.03295898
 0.02685547
 0.02471924
 0.02075195
 0.01220703
 0.00152588
-0.00518799
-0.00640869
-0.00579834
-0.00793457
-0.01403809
-0.02014160
-0.02166748
-0.01953125
-0.01708984
-0.01831055
-0.02258301
-0.02716064
-0.03082275
-0.03601074
-0.04577637
-0.06103516
-0.07965088
-0.09918213
-0.12023926
-0.14465332
-0.17364502
-0.20446777
-0.23315430
-0.25878906
-0.28259277
-0.30548096
-0.32440186
-0.33294678
-0.32653809
-0.30517578
-0.27130127
-0.22735596
-0.17242432
-0.10467529
-0.02380371
 0.06713867
 0.16448975
 0.26550293
 0.36712646
 0.46569824
 0.55633545
 0.63476563
 0.69793701
 0.74462891
 0.77301025
 0.78125000
 0.76904297
 0.73577881
 0.68176270
 0.60760498
 0.51483154
 0.40710449
 0.28808594
 0.16052246
 0.02593994
-0.11352539
-0.25329590
-0.38635254
-0.50659180
-0.61035156
-0.69610596
-0.76202393
-0.80535889
-0.82305908
-0.81359863
-0.77789307
-0.71899414
-0.63903809
-0.54107666
-0.42938232
-0.30975342
-0.18798828
-0.06988525
 0.03875732
 0.13061523
 0.19836426
 0.23590088
 0.23895264
 0.20629883
 0.13671875
 0.02929688
-0.11688232
-0.29846191
-0.50689697
-0.73150635
-0.96038818
-1.18377686
-1.39160156
-1.57379150
-1.71936035
-1.81793213
-1.86218262
-1.84539795
-1.76269531
-1.61132813
-1.39190674
-1.10900879
-0.76843262
-0.37658691
 0.05889893
 0.52795410
 1.01684570
 1.50726318
 1.98150635
 2.42309570
 2.81860352
 3.15704346
 3.42651367
 3.61694336
 3.71887207
 3.72589111
 3.63647461
 3.45306396
 3.17993164
 2.82287598
 2.39074707
 1.89544678
 1.35192871
 0.77514648
 0.17974854
-0.42083740
-1.01013184
-1.56921387
-2.08038330
-2.52929688
-2.90588379
-3.20343018
-3.41583252
-3.53942871
-3.57391357
-3.52233887
-3.38989258
-3.18603516
-2.92114258
-2.60742188
-2.25738525
-1.88262939
-1.49566650
-1.11175537
-0.74554443
-0.41015625
-0.11413574
 0.13885498
 0.34423828
 0.49774170
 0.59753418
 0.64514160
 0.64697266
 0.61218262
 0.54870605
 0.46508789
 0.37231445
 0.28289795
 0.20843506
 0.15838623
 0.13916016
 0.15777588
 0.21972656
 0.32867432
 0.48248291
 0.67596436
 0.90362549
 1.15875244
 1.43402100
 1.71783447
 1.99645996
 2.25555420
 2.48504639
 2.67486572
 2.81524658
 2.89642334
 2.91015625
 2.85217285
 2.72064209
 2.51556396
 2.23754883
 1.89331055
 1.49414063
 1.05346680
 0.58319092
 0.09216309
-0.40924072
-0.90545654
-1.37542725
-1.79992676
-2.16613770
-2.46612549
-2.69317627
-2.84118652
-2.90435791
-2.88177490
-2.77618408
-2.59155273
-2.33306885
-2.00897217
-1.63238525
-1.21856689
-0.78186035
-0.33203125
 0.12023926
 0.56152344
 0.97351074
 1.33880615
 1.64276123
 1.87683105
 2.03674316
 2.11944580
 2.12310791
 2.04742432
 1.89300537
 1.66625977
 1.37664795
 1.03881836
 0.66528320
 0.26702881
-0.14770508
-0.56610107
-0.97259521
-1.34826660
-1.67968750
-1.95709229
-2.17407227
-2.32299805
-2.39715576
-2.39227295
-2.30804443
-2.14660645
-1.91101074
-1.60614014
-1.24237061
-0.83221436
-0.38848877
 0.07659912
 0.55084229
 1.01562500
 1.45111084
 1.83868408
 2.16705322
 2.42828369
 2.61535645
 2.72003174
 2.73895264
 2.67303467
 2.52838135
 2.31018066
 2.02362061
 1.67816162
 1.28875732
 0.87127686
 0.43762207
-0.00579834
-0.45104980
-0.88439941
-1.28631592
-1.64062500
-1.93756104
-2.17193604
-2.33856201
-2.43194580
-2.44934082
-2.39257813
-2.26562500
-2.07305908
-1.81945801
-1.51397705
-1.17065430
-0.80566406
-0.43090820
-0.05615234
 0.31066895
 0.65765381
 0.97167969
 1.24023438
 1.45477295
 1.61010742
 1.70410156
 1.73522949
 1.70318604
 1.60797119
 1.45172119
 1.24023438
 0.98297119
 0.69000244
 0.36956787
 0.02838135
-0.32470703
-0.67413330
-1.00189209
-1.29211426
-1.53533936
-1.72668457
-1.86187744
-1.93450928
-1.94000244
-1.87957764
-1.75811768
-1.58142090
-1.35589600
-1.09100342
-0.79956055
-0.49560547
-0.18920898
 0.11260986
 0.40374756
 0.67504883
 0.91491699
 1.11297607
 1.26281738
 1.36230469
 1.41113281
 1.40991211
 1.36016846
 1.26464844
 1.12823486
 0.95672607
 0.75805664
 0.54138184
 0.31585693
 0.08850098
-0.13458252
-0.34576416
-0.53558350
-0.69488525
-0.81848145
-0.90454102
-0.95336914
-0.96374512
-0.93414307
-0.86425781
-0.75775146
-0.62103271
-0.46142578
-0.28381348
-0.09155273
 0.11199951
 0.32165527
 0.53009033
 0.72906494
 0.91033936
 1.06811523
 1.19750977
 1.29455566
 1.35620117
 1.38153076
 1.37176514
 1.32843018
 1.25366211
 1.14837646
 1.01562500
 0.86181641
 0.69488525
 0.52429199
 0.35705566
 0.19866943
 0.05187988
-0.07934570
-0.19226074
-0.28320313
-0.34973145
-0.38848877
-0.39886475
-0.38269043
-0.34515381
-0.29327393
-0.23162842
-0.16296387
-0.08941650
-0.01403809
 0.05798340
 0.12115479
 0.17089844
 0.20446777
 0.22125244
 0.22094727
 0.20507813
 0.17517090
 0.13458252
 0.08483887
 0.02777100
-0.03387451
-0.09765625
-0.15899658
-0.21484375
-0.26336670
-0.30273438
-0.33264160
-0.35125732
-0.35736084
-0.35034180
-0.33172607
-0.30395508
-0.26885986
-0.22735596
-0.18035889
-0.12847900
-0.07446289
-0.02105713
 0.02990723
 0.07720947
 0.12054443
 0.15838623
 0.18829346
 0.20843506
 0.21759033
 0.21667480
 0.20660400
 0.18798828
 0.16113281
 0.12664795
 0.08514404
 0.03692627
-0.01678467
-0.07385254
-0.13000488
-0.18127441
-0.22583008
-0.26367188
-0.29357910
-0.31311035
-0.31860352
-0.30914307
-0.28625488
-0.25360107
-0.21209717
-0.15960693
-0.09521484
-0.02166748
 0.05554199
 0.13092041
 0.20141602
 0.26611328
 0.32348633
 0.36987305
 0.40039063
 0.41137695
 0.40130615
 0.37078857
 0.32073975
 0.25299072
 0.17059326
 0.07690430
-0.02471924
-0.13244629
-0.24291992
-0.35217285
-0.45471191
-0.54565430
-0.62164307
-0.68176270
-0.72601318
-0.75500488
-0.76965332
-0.77026367
-0.75714111
-0.73028564
-0.68908691
-0.63446045
-0.56793213
-0.49285889
-0.41320801
-0.33172607
-0.25207520
-0.17669678
-0.10803223
-0.04821777
-0.00091553
 0.02990723
 0.04089355
 0.03112793
 0.00091553
-0.04699707
-0.11108398
-0.18920898
-0.27832031
-0.37414551
-0.47119141
-0.56427002
-0.64941406
-0.72357178
-0.78247070
-0.82275391
-0.84167480
-0.83862305
-0.81207275
-0.76019287
-0.68084717
-0.57373047
-0.44189453
-0.28839111
-0.11566162
 0.07476807
 0.27801514
 0.48553467
 0.68756104
 0.87646484
 1.04736328
 1.19537354
 1.31286621
 1.39312744
 1.43096924
 1.42486572
 1.37512207
 1.28051758
 1.14227295
 0.96527100
 0.75927734
 0.53222656
 0.28961182
 0.03295898
-0.23284912
-0.49713135
-0.74645996
-0.96893311
-1.15814209
-1.31103516
-1.42303467
-1.48956299
-1.50665283
-1.47247314
-1.38732910
-1.25274658
-1.07269287
-0.85357666
-0.60363770
-0.32928467
-0.03479004
 0.27404785
 0.58776855
 0.89202881
 1.17218018
 1.41998291
 1.62994385
 1.79748535
 1.91528320
 1.97723389
 1.98059082
 1.92840576
 1.82312012
 1.66625977
 1.46057129
 1.21276855
 0.93322754
 0.63201904
 0.31463623
-0.01495361
-0.34790039
-0.67108154
-0.96862793
-1.22955322
-1.44836426
-1.62078857
-1.74102783
-1.80206299
-1.79931641
-1.73278809
-1.60369873
-1.41662598
-1.17797852
-0.89721680
-0.58563232
-0.25207520
 0.09552002
 0.44891357
 0.79376221
 1.11389160
 1.39617920
 1.63330078
 1.82342529
 1.96289063
 2.04589844
 2.06817627
 2.03125000
 1.93908691
 1.79656982
 1.60644531
 1.37298584
 1.10687256
 0.82031250
 0.52398682
 0.22369385
-0.07659912
-0.36895752
-0.64056396
-0.87890625
-1.07482910
-1.22406006
-1.32507324
-1.37542725
-1.37542725
-1.32690430
-1.23382568
-1.10107422
-0.93322754
-0.73822021
-0.52429199
-0.30029297
-0.07141113
 0.15716553
 0.37933350
 0.58593750
 0.76782227
 0.91918945
 1.03698730
 1.12030029
 1.16668701
 1.17401123
 1.14166260
 1.06994629
 0.96160889
 0.82092285
 0.65338135
 0.46661377
 0.26672363
 0.05828857
-0.15350342
-0.36132813
-0.55450439
-0.72265625
-0.85876465
-0.95947266
-1.02386475
-1.05102539
-1.04125977
-0.99548340
-0.91674805
-0.80902100
-0.67687988
-0.52673340
-0.36621094
-0.20355225
-0.04333496
 0.11108398
 0.25665283
 0.38696289
 0.49530029
 0.57586670
 0.62713623
 0.64849854
 0.64056396
 0.60211182
 0.53436279
 0.44067383
 0.32531738
 0.19226074
 0.04486084
-0.11352539
-0.27587891
-0.43365479
-0.57891846
-0.70465088
-0.80596924
-0.87951660
-0.92224121
-0.93261719
-0.91003418
-0.85510254
-0.76934814
-0.65673828
-0.52307129
-0.37414551
-0.21484375
-0.04882813
 0.12084961
 0.28839111
 0.44555664
 0.58380127
 0.69702148
 0.78186035
 0.83587646
 0.85571289
 0.83618164
 0.77392578
 0.67138672
 0.53314209
 0.36437988
 0.16784668
-0.05462646
-0.29724121
-0.54901123
-0.79589844
-1.02539063
-1.23016357
-1.40472412
-1.54418945
-1.64154053
-1.69097900
-1.69097900
-1.64367676
-1.55059814
-1.41326904
-1.23291016
-1.01654053
-0.77301025
-0.51147461
-0.23590088
 0.04974365
 0.33935547
 0.62164307
 0.88409424
 1.11663818
 1.31378174
 1.47094727
 1.58203125
 1.64184570
 1.64825439
 1.60247803
 1.50695801
 1.36260986
 1.17431641
 0.95092773
 0.70465088
 0.44616699
 0.18035889
-0.08819580
-0.35156250
-0.59753418
-0.81329346
-0.99182129
-1.13037109
-1.22802734
-1.28356934
-1.29516602
-1.26281738
-1.18804932
-1.07269287
-0.91918945
-0.73364258
-0.52368164
-0.29785156
-0.06103516
 0.18402100
 0.43090820
 0.66894531
 0.88623047
 1.07360840
 1.22680664
 1.34246826
 1.41601563
 1.44378662
 1.42578125
 1.36444092
 1.26312256
 1.12457275
 0.95336914
 0.75653076
 0.54473877
 0.32592773
 0.10406494
-0.11840820
-0.33599854
-0.53863525
-0.71655273
-0.86456299
-0.98114014
-1.06628418
-1.11785889
-1.13403320
-1.11511230
-1.06262207
-0.97869873
-0.86608887
-0.72753906
-0.56884766
-0.39611816
-0.21514893
-0.02899170
 0.15838623
 0.34118652
 0.51086426
 0.66070557
 0.78643799
 0.88684082
 0.96160889
 1.00952148
 1.02996826
 1.02294922
 0.99151611
 0.93841553
 0.86639404
 0.77850342
 0.67840576
 0.56976318
 0.45623779
 0.34088135
 0.22552490
 0.11291504
 0.00488281
-0.09613037
-0.18737793
-0.26702881
-0.33233643
-0.38177490
-0.41442871
-0.42877197
-0.42419434
-0.40069580
-0.36071777
-0.30822754
-0.24658203
-0.17883301
-0.10528564
-0.02746582
 0.05249023
 0.13092041
 0.20446777
 0.27099609
 0.32897949
 0.37750244
 0.41503906
 0.44097900
 0.45593262
 0.46081543
 0.45593262
 0.44158936
 0.41809082
 0.38726807
 0.35064697
 0.31097412
 0.26916504
 0.22613525
 0.18249512
 0.13885498
 0.09704590
 0.05859375
 0.02410889
-0.00518799
-0.02960205
-0.05035400
-0.06866455
-0.08544922
-0.10040283
-0.11383057
-0.12664795
-0.14099121
-0.15777588
-0.17761230
-0.20019531
-0.22583008
-0.25543213
-0.28961182
-0.32684326
-0.36376953
-0.39794922
-0.42816162
-0.45440674
-0.47637939
-0.49255371
-0.50109863
-0.50140381
-0.49346924
-0.47790527
-0.45410156
-0.42083740
-0.37811279
-0.32714844
-0.27038574
-0.20965576
-0.14587402
-0.07934570
-0.01098633
 0.05676270
 0.12054443
 0.17700195
 0.22277832
 0.25543213
 0.27282715
 0.27435303
 0.25939941
 0.22674561
 0.17669678
 0.11016846
 0.02899170
-0.06378174
-0.16479492
-0.27099609
-0.37811279
-0.48187256
-0.57739258
-0.66162109
-0.73211670
-0.78735352
-0.82489014
-0.84320068
-0.84136963
-0.81878662
-0.77697754
-0.71685791
-0.63934326
-0.54595947
-0.43792725
-0.31921387
-0.19226074
-0.06042480
 0.07385254
 0.20721436
 0.33538818
 0.45227051
 0.55358887
 0.63568115
 0.69793701
 0.73913574
 0.75958252
 0.75897217
 0.73822021
 0.69976807
 0.64453125
 0.57556152
 0.49591064
 0.40924072
 0.32043457
 0.23162842
 0.14373779
 0.05706787
-0.02593994
-0.10192871
-0.16876221
-0.22613525
-0.27526855
-0.31707764
-0.35003662
-0.37200928
-0.38208008
-0.38269043
-0.37567139
-0.36285400
-0.34484863
-0.32226563
-0.29846191
-0.27862549
-0.26519775
-0.25817871
-0.25512695
-0.25512695
-0.26000977
-0.27099609
-0.28808594
-0.30853271
-0.32836914
-0.34362793
-0.35308838
-0.35491943
-0.34729004
-0.32958984
-0.30242920
-0.26702881
-0.22521973
-0.17578125
-0.11840820
-0.05401611
 0.01464844
 0.08422852
 0.15319824
 0.22064209
 0.28656006
 0.34912109
 0.40557861
 0.45349121
 0.49285889
 0.52337646
 0.54443359
 0.55572510
 0.55664063
 0.54748535
 0.52947998
 0.50384521
 0.47119141
 0.43243408
 0.38909912
 0.34362793
 0.29815674
 0.25573730
 0.21789551
 0.18646240
 0.16174316
 0.14526367
 0.13732910
 0.13854980
 0.14831543
 0.16510010
 0.18829346
 0.21728516
 0.25299072
 0.29418945
 0.33874512
 0.38360596
 0.42663574
 0.46783447
 0.50689697
 0.54260254
 0.57189941
 0.59356689
 0.60668945
 0.61065674
 0.60363770
 0.58319092
 0.54779053
 0.49743652
 0.43395996
 0.35858154
 0.27221680
 0.17639160
 0.07415771
-0.03173828
-0.13732910
-0.24108887
-0.33966064
-0.42968750
-0.50781250
-0.57067871
-0.61767578
-0.64788818
-0.66131592
-0.65795898
-0.63903809
-0.60577393
-0.55938721
-0.50018311
-0.43029785
-0.35217285
-0.26885986
-0.18341064
-0.09704590
-0.01098633
 0.07141113
 0.14617920
 0.21087646
 0.26397705
 0.30548096
 0.33386230
 0.34637451
 0.34240723
 0.32287598
 0.29174805
 0.25177002
 0.20385742
 0.14770508
 0.08361816
 0.01495361
-0.05401611
-0.12145996
-0.18676758
-0.25024414
-0.31036377
-0.36407471
-0.40802002
-0.44097900
-0.46264648
-0.47302246
-0.46966553
-0.45104980
-0.41625977
-0.36590576
-0.30212402
-0.22705078
-0.14221191
-0.05126953
 0.04241943
 0.13580322
 0.22552490
 0.30853271
 0.38024902
 0.43731689
 0.47668457
 0.49804688
 0.50079346
 0.48583984
 0.45379639
 0.40649414
 0.34637451
 0.27618408
 0.19775391
 0.11260986
 0.02349854
-0.06683350
-0.15594482
-0.24200439
-0.32379150
-0.39886475
-0.46447754
-0.51788330
-0.55664063
-0.58074951
-0.59051514
-0.58593750
-0.56640625
-0.53314209
-0.48645020
-0.42877197
-0.36285400
-0.29174805
-0.21759033
-0.14190674
-0.06713867
 0.00518799
 0.07141113
 0.13000488
 0.17852783
 0.21606445
 0.24169922
 0.25543213
 0.25665283
 0.24475098
 0.21911621
 0.17852783
 0.12329102
 0.05523682
-0.02410889
-0.11352539
-0.21148682
-0.31555176
-0.42083740
-0.52185059
-0.61309814
-0.69152832
-0.75408936
-0.79895020
-0.82244873
-0.82244873
-0.79864502
-0.75164795
-0.68206787
-0.59173584
-0.48309326
-0.35980225
-0.22674561
-0.08789063
 0.05432129
 0.19805908
 0.33905029
 0.47271729
 0.59478760
 0.70220947
 0.79223633
 0.86334229
 0.91369629
 0.94146729
 0.94665527
 0.92987061
 0.89172363
 0.83251953
 0.75378418
 0.65917969
 0.55267334
 0.43853760
 0.32043457
 0.20111084
 0.08300781
-0.03082275
-0.13763428
-0.23468018
-0.31921387
-0.38787842
-0.43884277
-0.47119141
-0.48553467
-0.48309326
-0.46447754
-0.42938232
-0.37841797
-0.31372070
-0.23803711
-0.15411377
-0.06286621
 0.03417969
 0.13427734
 0.23468018
 0.33172607
 0.42144775
 0.50109863
 0.56762695
 0.61889648
 0.65399170
 0.67199707
 0.67291260
 0.65612793
 0.62133789
 0.56976318
 0.50323486
 0.42510986
 0.33752441
 0.24322510
 0.14373779
 0.04241943
-0.05767822
-0.15441895
-0.24536133
-0.32745361
-0.39825439
-0.45440674
-0.49377441
-0.51483154
-0.51727295
-0.50048828
-0.46508789
-0.41229248
-0.34454346
-0.26489258
-0.17578125
-0.07995605
 0.02044678
 0.12176514
 0.22155762
 0.31585693
 0.40069580
 0.47210693
 0.52673340
 0.56365967
 0.58319092
 0.58593750
 0.57220459
 0.54107666
 0.49438477
 0.43518066
 0.36682129
 0.29174805
 0.21026611
 0.12390137
 0.03540039
-0.05187988
-0.13488770
-0.21148682
-0.28015137
-0.33874512
-0.38391113
-0.41320801
-0.42449951
-0.41839600
-0.39459229
-0.35400391
-0.29846191
-0.22949219
-0.14984131
-0.06286621
 0.02868652
 0.12115479
 0.21087646
 0.29388428
 0.36590576
 0.42297363
 0.46173096
 0.48034668
 0.47851563
 0.45715332
 0.41687012
 0.35858154
 0.28381348
 0.19470215
 0.09368896
-0.01556396
-0.13031006
-0.24658203
-0.35949707
-0.46386719
-0.55541992
-0.63079834
-0.68756104
-0.72448730
-0.73944092
-0.73181152
-0.70220947
-0.65185547
-0.58319092
-0.49835205
-0.40130615
-0.29571533
-0.18585205
-0.07629395
 0.02990723
 0.12847900
 0.21667480
 0.29174805
 0.35186768
 0.39489746
 0.41900635
 0.42327881
 0.40740967
 0.37414551
 0.32592773
 0.26489258
 0.19287109
 0.11291504
 0.02838135
-0.05706787
-0.14099121
-0.22155762
-0.29663086
-0.36346436
-0.41931152
-0.46203613
-0.49072266
-0.50537109
-0.50567627
-0.49194336
-0.46447754
-0.42510986
-0.37567139
-0.31829834
-0.25512695
-0.18890381
-0.12115479
-0.05310059
 0.01251221
 0.07324219
 0.12573242
 0.16723633
 0.19714355
 0.21545410
 0.22216797
 0.21636963
 0.19866943
 0.16998291
 0.13214111
 0.08666992
 0.03570557
-0.01953125
-0.07659912
-0.13305664
-0.18737793
-0.23956299
-0.28808594
-0.33111572
-0.36499023
-0.38757324
-0.39794922
-0.39672852
-0.38391113
-0.35980225
-0.32440186
-0.27954102
-0.22735596
-0.16967773
-0.10772705
-0.04180908
 0.02532959
 0.09033203
 0.15014648
 0.20294189
 0.24871826
 0.28808594
 0.32073975
 0.34698486
 0.36560059
 0.37780762
 0.38452148
 0.38665771
 0.38452148
 0.37841797
 0.36956787
 0.35980225
 0.35034180
 0.34088135
 0.32989502
 0.31616211
 0.29907227
 0.28045654
 0.26062012
 0.23925781
 0.21545410
 0.18890381
 0.15960693
 0.12847900
 0.09643555
 0.06408691
 0.03234863
 0.00244141
-0.02502441
-0.05035400
-0.07293701
-0.09216309
-0.10681152
-0.11596680
-0.11871338
-0.11596680
-0.10803223
-0.09521484
-0.07751465
-0.05584717
-0.03021240
-0.00183105
 0.02899170
 0.06134033
 0.09399414
 0.12512207
 0.15380859
 0.17822266
 0.19775391
 0.21240234
 0.22094727
 0.22399902
 0.22186279
 0.21545410
 0.20599365
 0.19409180
 0.17852783
 0.15838623
 0.13366699
 0.10528564
 0.07385254
 0.03906250
 0.00030518
-0.04241943
-0.08819580
-0.13580322
-0.18432617
-0.23345947
-0.28137207
-0.32501221
-0.36132813
-0.38696289
-0.40039063
-0.40008545
-0.38421631
-0.35339355
-0.30853271
-0.25146484
-0.18493652
-0.11108398
-0.03143311
 0.05096436
 0.13366699
 0.21423340
 0.29052734
 0.36102295
 0.42236328
 0.47180176
 0.50750732
 0.52917480
 0.53771973
 0.53314209
 0.51483154
 0.48278809
 0.43792725
 0.38238525
 0.31860352
 0.24871826
 0.17517090
 0.10009766
 0.02655029
-0.04302979
-0.10528564
-0.15716553
-0.19714355
-0.22460938
-0.23956299
-0.24414063
-0.23925781
-0.22674561
-0.20721436
-0.18188477
-0.15167236
-0.11901855
-0.08544922
-0.05249023
-0.02075195
 0.00915527
 0.03662109
 0.06134033
 0.08239746
 0.09826660
 0.10864258
 0.11199951
 0.10833740
 0.09582520
 0.07324219
 0.03936768
-0.00518799
-0.06011963
-0.12390137
-0.19531250
-0.27191162
-0.35064697
-0.42724609
-0.49804688
-0.55999756
-0.61187744
-0.65185547
-0.67871094
-0.69061279
-0.68725586
-0.66894531
-0.63751221
-0.59417725
-0.53985596
-0.47607422
-0.40527344
-0.33020020
-0.25390625
-0.17791748
-0.10345459
-0.03173828
 0.03479004
 0.09429932
 0.14434814
 0.18432617
 0.21240234
 0.22857666
 0.23345947
 0.22766113
 0.21362305
 0.19287109
 0.16723633
 0.13824463
 0.10833740
 0.08056641
 0.05676270
 0.03906250
 0.02868652
 0.02593994
 0.03112793
 0.04302979
 0.06103516
 0.08483887
 0.11352539
 0.14556885
 0.17913818
 0.21209717
 0.24291992
 0.27221680
 0.30059814
 0.32806396
 0.35247803
 0.37231445
 0.38604736
 0.39428711
 0.39611816
 0.39093018
 0.37750244
 0.35491943
 0.32379150
 0.28594971
 0.24169922
 0.19134521
 0.13458252
 0.07232666
 0.00762939
-0.05737305
-0.11993408
-0.17913818
-0.23468018
-0.28564453
-0.33020020
-0.36712646
-0.39550781
-0.41503906
-0.42602539
-0.42999268
-0.42694092
-0.41656494
-0.39764404
-0.37078857
-0.33752441
-0.29998779
-0.26092529
-0.22155762
-0.18157959
-0.14129639
-0.10284424
-0.06866455
-0.04150391
-0.02227783
-0.01068115
-0.00671387
-0.00885010
-0.01708984
-0.02990723
-0.04516602
-0.06103516
-0.07415771
-0.08270264
-0.08392334
-0.07659912
-0.05981445
-0.03326416
 0.00213623
 0.04547119
 0.09490967
 0.14984131
 0.20874023
 0.27130127
 0.33508301
 0.39764404
 0.45593262
 0.50781250
 0.55206299
 0.58868408
 0.61614990
 0.63323975
 0.63842773
 0.63140869
 0.61309814
 0.58380127
 0.54412842
 0.49468994
 0.43640137
 0.37170410
 0.30212402
 0.23010254
 0.15686035
 0.08514404
 0.01647949
-0.04730225
-0.10467529
-0.15441895
-0.19561768
-0.22674561
-0.24719238
-0.25726318
-0.25787354
-0.24993896
-0.23406982
-0.21026611
-0.17913818
-0.14160156
-0.09918213
-0.05401611
-0.00885010
 0.03417969
 0.07293701
 0.10620117
 0.13275146
 0.15045166
 0.15808105
 0.15411377
 0.13793945
 0.10925293
 0.06896973
 0.01800537
-0.03967285
-0.10162354
-0.16540527
-0.22979736
-0.29296875
-0.35125732
-0.39978027
-0.43487549
-0.45532227
-0.46142578
-0.45349121
-0.43090820
-0.39428711
-0.34576416
-0.28869629
-0.22644043
-0.16082764
-0.09460449
-0.02960205
 0.03082275
 0.08331299
 0.12603760
 0.15747070
 0.17669678
 0.18280029
 0.17517090
 0.15441895
 0.12298584
 0.08239746
 0.03570557
-0.01586914
-0.06927490
-0.12115479
-0.16754150
-0.20416260
-0.22918701
-0.24108887
-0.23925781
-0.22277832
-0.19104004
-0.14312744
-0.08117676
-0.00671387
 0.07720947
 0.16876221
 0.26519775
 0.36285400
 0.45684814
 0.54351807
 0.62011719
 0.68420410
 0.73364258
 0.76629639
 0.77941895
 0.77117920
 0.74035645
 0.68603516
 0.60882568
 0.51025391
 0.39306641
 0.26092529
 0.11474609
-0.04364014
-0.21209717
-0.38452148
-0.55358887
-0.71166992
-0.85449219
-0.97869873
-1.08062744
-1.15600586
-1.20056152
-1.21307373
-1.19445801
-1.14532471
-1.06597900
-0.95703125
-0.82061768
-0.66284180
-0.48980713
-0.30792236
-0.12084961
 0.06774902
 0.25299072
 0.42846680
 0.58624268
 0.71929932
 0.82305908
 0.89416504
 0.93200684
 0.93597412
 0.90606689
 0.84320068
 0.74951172
 0.62927246
 0.48858643
 0.33355713
 0.16906738
-0.00122070
-0.17272949
-0.33843994
-0.49041748
-0.62133789
-0.72662354
-0.80444336
-0.85296631
-0.87158203
-0.85937500
-0.81665039
-0.74493408
-0.64788818
-0.52947998
-0.39367676
-0.24566650
-0.08972168
 0.07019043
 0.23040771
 0.38543701
 0.52917480
 0.65582275
 0.76049805
 0.84075928
 0.89569092
 0.92407227
 0.92468262
 0.89752197
 0.84442139
 0.76812744
 0.67169189
 0.55847168
 0.43304443
 0.30120850
 0.16845703
 0.03875732
-0.08544922
-0.20080566
-0.30334473
-0.38757324
-0.45013428
-0.48980713
-0.50659180
-0.50140381
-0.47424316
-0.42724609
-0.36346436
-0.28778076
-0.20355225
-0.11352539
-0.02075195
 0.07019043
 0.15380859
 0.22705078
 0.28686523
 0.33142090
 0.35736084
 0.36254883
 0.34698486
 0.31250000
 0.26214600
 0.19805908
 0.12176514
 0.03662109
-0.05279541
-0.14282227
-0.23040771
-0.31341553
-0.38665771
-0.44586182
-0.48675537
-0.50872803
-0.51300049
-0.50018311
-0.47027588
-0.42327881
-0.36193848
-0.28930664
-0.20843506
-0.12145996
-0.03051758
 0.06072998
 0.14862061
 0.22949219
 0.30151367
 0.36224365
 0.40893555
 0.43884277
 0.45043945
 0.44464111
 0.42266846
 0.38665771
 0.33752441
 0.27770996
 0.20996094
 0.13671875
 0.06072998
-0.01495361
-0.08758545
-0.15289307
-0.20812988
-0.25054932
-0.27893066
-0.29388428
-0.29541016
-0.28381348
-0.25817871
-0.21820068
-0.16418457
-0.09765625
-0.02227783
 0.05920410
 0.14465332
 0.23284912
 0.32104492
 0.40618896
 0.48400879
 0.55084229
 0.60455322
 0.64331055
 0.66711426
 0.67474365
 0.66467285
 0.63690186
 0.59173584
 0.53009033
 0.45440674
 0.36712646
 0.27099609
 0.16815186
 0.06164551
-0.04638672
-0.15350342
-0.25756836
-0.35461426
-0.44097900
-0.51361084
-0.57128906
-0.61370850
-0.64178467
-0.65460205
-0.65155029
-0.63262939
-0.59906006
-0.55236816
-0.49468994
-0.42816162
-0.35491943
-0.27923584
-0.20324707
-0.12969971
-0.06011963
 0.00366211
 0.05828857
 0.10070801
 0.12939453
 0.14404297
 0.14526367
 0.13305664
 0.10833740
 0.07110596
 0.02410889
-0.03021240
-0.08880615
-0.14984131
-0.21179199
-0.27404785
-0.33416748
-0.38909912
-0.43518066
-0.47027588
-0.49285889
-0.50262451
-0.49926758
-0.48126221
-0.44860840
-0.40100098
-0.33935547
-0.26458740
-0.17883301
-0.08300781
 0.02136230
 0.13244629
 0.24780273
 0.36468506
 0.47882080
 0.58654785
 0.68420410
 0.76904297
 0.83892822
 0.89172363
 0.92590332
 0.94116211
 0.93627930
 0.91186523
 0.86791992
 0.80505371
 0.72418213
 0.62713623
 0.51757813
 0.39916992
 0.27557373
 0.14862061
 0.01983643
-0.10864258
-0.23345947
-0.35095215
-0.45715332
-0.54901123
-0.62561035
-0.68572998
-0.72937012
-0.75561523
-0.76446533
-0.75622559
-0.73272705
-0.69549561
-0.64788818
-0.59173584
-0.52825928
-0.45959473
-0.38696289
-0.31433105
-0.24444580
-0.17974854
-0.12115479
-0.06896973
-0.02410889
 0.01251221
 0.03967285
 0.05676270
 0.06408691
 0.06195068
 0.05187988
 0.03417969
 0.01098633
-0.01586914
-0.04486084
-0.07476807
-0.10406494
-0.13031006
-0.15075684
-0.16265869
-0.16540527
-0.15808105
-0.14007568
-0.11077881
-0.06988525
-0.01800537
 0.04364014
 0.11352539
 0.19073486
 0.27404785
 0.36132813
 0.44860840
 0.53192139
 0.60791016
 0.67382813
 0.72784424
 0.76751709
 0.79071045
 0.79620361
 0.78430176
 0.75378418
 0.70434570
 0.63629150
 0.55145264
 0.45349121
 0.34637451
 0.23345947
 0.11749268
 0.00091553
-0.11352539
-0.22277832
-0.32348633
-0.41198730
-0.48370361
-0.53649902
-0.56884766
-0.58197021
-0.57708740
-0.55389404
-0.51239014
-0.45410156
-0.38269043
-0.30181885
-0.21484375
-0.12420654
-0.03265381
 0.05432129
 0.13305664
 0.20080566
 0.25695801
 0.29937744
 0.32592773
 0.33355713
 0.32104492
 0.29052734
 0.24475098
 0.18524170
 0.11444092
 0.03417969
-0.05187988
-0.14007568
-0.22796631
-0.31219482
-0.38970947
-0.45562744
-0.50659180
-0.54046631
-0.55694580
-0.55603027
-0.53588867
-0.49591064
-0.43670654
-0.36163330
-0.27435303
-0.17730713
-0.07263184
 0.03875732
 0.15441895
 0.27008057
 0.38146973
 0.48370361
 0.57312012
 0.64788818
 0.70556641
 0.74523926
 0.76568604
 0.76660156
 0.74798584
 0.71105957
 0.65673828
 0.58776855
 0.50659180
 0.41687012
 0.32043457
 0.21972656
 0.11627197
 0.01251221
-0.08819580
-0.18280029
-0.26977539
-0.34667969
-0.41229248
-0.46539307
-0.50506592
-0.53161621
-0.54595947
-0.54870605
-0.53985596
-0.52062988
-0.49316406
-0.45867920
-0.41778564
-0.37200928
-0.32318115
-0.27404785
-0.22613525
-0.17913818
-0.13183594
-0.08392334
-0.03631592
 0.00915527
 0.05157471
 0.09155273
 0.12878418
 0.16204834
 0.19073486
 0.21453857
 0.23315430
 0.24688721
 0.25482178
 0.25512695
 0.24749756
 0.23223877
 0.21057129
 0.18218994
 0.14648438
 0.10467529
 0.05859375
 0.00946045
-0.04089355
-0.09155273
-0.14038086
-0.18493652
-0.22399902
-0.25878906
-0.28991699
-0.31555176
-0.33142090
-0.33325195
-0.32012939
-0.29541016
-0.26336670
-0.22460938
-0.17761230
-0.12115479
-0.05584717
 0.01495361
 0.08819580
 0.16265869
 0.23681641
 0.30944824
 0.37750244
 0.43792725
 0.48828125
 0.52734375
 0.55419922
 0.56854248
 0.56915283
 0.55572510
 0.52795410
 0.48675537
 0.43273926
 0.36651611
 0.28930664
 0.20263672
 0.10833740
 0.00976563
-0.09094238
-0.19226074
-0.29235840
-0.38848877
-0.47637939
-0.55297852
-0.61614990
-0.66558838
-0.70037842
-0.71929932
-0.72143555
-0.70648193
-0.67565918
-0.62896729
-0.56793213
-0.49377441
-0.40924072
-0.31768799
-0.22247314
-0.12573242
-0.02899170
 0.06561279
 0.15563965
 0.23864746
 0.31219482
 0.37445068
 0.42297363
 0.45654297
 0.47576904
 0.48187256
 0.47668457
 0.45959473
 0.42999268
 0.38909912
 0.33966064
 0.28472900
 0.22583008
 0.16265869
 0.09643555
 0.02899170
-0.03631592
-0.09704590
-0.15106201
-0.19714355
-0.23406982
-0.26062012
-0.27679443
-0.28320313
-0.28045654
-0.26794434
-0.24475098
-0.21087646
-0.16845703
-0.11932373
-0.06530762
-0.00823975
 0.05035400
 0.10833740
 0.16326904
 0.21392822
 0.26000977
 0.30090332
 0.33508301
 0.36102295
 0.37689209
 0.38238525
 0.37628174
 0.35919189
 0.33203125
 0.29602051
 0.25299072
 0.20416260
 0.15106201
 0.09429932
 0.03509521
-0.02532959
-0.08453369
-0.13977051
-0.18798828
-0.22796631
-0.25939941
-0.28350830
-0.29968262
-0.30670166
-0.30364990
-0.29144287
-0.27252197
-0.24810791
-0.21911621
-0.18432617
-0.14404297
-0.09979248
-0.05432129
-0.00976563
 0.03265381
 0.07232666
 0.10711670
 0.13580322
 0.15838623
 0.17486572
 0.18493652
 0.18829346
 0.18402100
 0.17211914
 0.15350342
 0.12847900
 0.09918213
 0.06652832
 0.03204346
-0.00274658
-0.03692627
-0.06988525
-0.09979248
-0.12573242
-0.14648438
-0.16143799
-0.17089844
-0.17517090
-0.17395020
-0.16662598
-0.15350342
-0.13427734
-0.11016846
-0.08209229
-0.05096436
-0.01831055
 0.01464844
 0.04760742
 0.07934570
 0.10955811
 0.13702393
 0.15960693
 0.17700195
 0.18829346
 0.19378662
 0.19287109
 0.18615723
 0.17364502
 0.15594482
 0.13427734
 0.11016846
 0.08453369
 0.05859375
 0.03387451
 0.01068115
-0.00976563
-0.02716064
-0.04058838
-0.04913330
-0.05218506
-0.04882813
-0.03997803
-0.02685547
-0.01007080
 0.00885010
 0.02929688
 0.05065918
 0.07202148
 0.09246826
 0.11016846
 0.12390137
 0.13305664
 0.13702393
 0.13610840
 0.13000488
 0.11871338
 0.10223389
 0.08026123
 0.05371094
 0.02319336
-0.00946045
-0.04333496
-0.07720947
-0.11077881
-0.14343262
-0.17456055
-0.20355225
-0.22918701
-0.25085449
-0.26824951
-0.28106689
-0.28991699
-0.29510498
-0.29693604
-0.29571533
-0.29113770
-0.28320313
-0.27221680
-0.25817871
-0.24139404
-0.22155762
-0.19897461
-0.17333984
-0.14587402
-0.11779785
-0.08972168
-0.06225586
-0.03570557
-0.01007080
 0.01434326
 0.03692627
 0.05706787
 0.07415771
 0.08758545
 0.09735107
 0.10375977
 0.10681152
 0.10742188
 0.10559082
 0.10162354
 0.09613037
 0.08911133
 0.08178711
 0.07507324
 0.06896973
 0.06347656
 0.05828857
 0.05401611
 0.05096436
 0.04974365
 0.05096436
 0.05493164
 0.06134033
 0.07049561
 0.08148193
 0.09338379
 0.10681152
 0.12176514
 0.13885498
 0.15747070
 0.17730713
 0.19653320
 0.21484375
 0.23162842
 0.24658203
 0.25939941
 0.26916504
 0.27465820
 0.27557373
 0.27130127
 0.26123047
 0.24505615
 0.22155762
 0.18981934
 0.14953613
 0.10070801
 0.04455566
-0.01770020
-0.08331299
-0.15197754
-0.22277832
-0.29418945
-0.36376953
-0.42846680
-0.48522949
-0.53192139
-0.56732178
-0.58990479
-0.59814453
-0.59112549
-0.56854248
-0.53039551
-0.47637939
-0.40679932
-0.32379150
-0.23071289
-0.13031006
-0.02563477
 0.08209229
 0.19165039
 0.29937744
 0.40100098
 0.49285889
 0.57128906
 0.63446045
 0.68054199
 0.70831299
 0.71716309
 0.70739746
 0.67901611
 0.63262939
 0.56884766
 0.48980713
 0.39794922
 0.29693604
 0.18890381
 0.07598877
-0.03997803
-0.15594482
-0.26855469
-0.37322998
-0.46600342
-0.54412842
-0.60577393
-0.65002441
-0.67626953
-0.68420410
-0.67352295
-0.64483643
-0.59814453
-0.53558350
-0.45867920
-0.37017822
-0.27252197
-0.16906738
-0.06164551
 0.04760742
 0.15625000
 0.26092529
 0.35827637
 0.44433594
 0.51666260
 0.57373047
 0.61462402
 0.63751221
 0.64270020
 0.62957764
 0.59844971
 0.55114746
 0.48980713
 0.41748047
 0.33843994
 0.25573730
 0.17028809
 0.08361816
-0.00213623
-0.08270264
-0.15411377
-0.21423340
-0.26397705
-0.30334473
-0.33111572
-0.34484863
-0.34210205
-0.32501221
-0.29663086
-0.26062012
-0.21881104
-0.17028809
-0.11627197
-0.05859375
-0.00061035
 0.05493164
 0.10528564
 0.14923096
 0.18463135
 0.21087646
 0.22613525
 0.22979736
 0.22247314
 0.20446777
 0.17608643
 0.13793945
 0.09002686
 0.03387451
-0.02777100
-0.09307861
-0.16113281
-0.23101807
-0.30151367
-0.36895752
-0.42999268
-0.48187256
-0.52368164
-0.55511475
-0.57525635
-0.58258057
-0.57647705
-0.55694580
-0.52398682
-0.47821045
-0.42022705
-0.35186768
-0.27648926
-0.19714355
-0.11596680
-0.03417969
 0.04577637
 0.12054443
 0.18676758
 0.24291992
 0.28839111
 0.32379150
 0.34729004
 0.35644531
 0.35095215
 0.33264160
 0.30487061
 0.27099609
 0.23223877
 0.18951416
 0.14465332
 0.09979248
 0.05767822
 0.02014160
-0.01129150
-0.03509521
-0.04882813
-0.05249023
-0.04547119
-0.02868652
-0.00213623
 0.03387451
 0.07751465
 0.12634277
 0.17761230
 0.23010254
 0.28198242
 0.33111572
 0.37445068
 0.40924072
 0.43426514
 0.44891357
 0.45257568
 0.44433594
 0.42266846
 0.38818359
 0.34301758
 0.28808594
 0.22460938
 0.15289307
 0.07415771
-0.00915527
-0.09521484
-0.18249512
-0.27069092
-0.35705566
-0.43731689
-0.50720215
-0.56488037
-0.61004639
-0.64270020
-0.66070557
-0.66345215
-0.65002441
-0.62194824
-0.58044434
-0.52673340
-0.46173096
-0.38726807
-0.30670166
-0.22186279
-0.13458252
-0.04669189
 0.03906250
 0.11993408
 0.19317627
 0.25878906
 0.31646729
 0.36499023
 0.40222168
 0.42633057
 0.43792725
 0.43884277
 0.43151855
 0.41656494
 0.39398193
 0.36437988
 0.33050537
 0.29510498
 0.26062012
 0.22766113
 0.19744873
 0.17028809
 0.14617920
 0.12573242
 0.10864258
 0.09399414
 0.08239746
 0.07354736
 0.06713867
 0.06225586
 0.05737305
 0.05218506
 0.04547119
 0.03662109
 0.02624512
 0.01403809
 0.00030518
-0.01525879
-0.03204346
-0.04974365
-0.06805420
-0.08605957
-0.10345459
-0.11993408
-0.13488770
-0.14770508
-0.15747070
-0.16357422
-0.16571045
-0.16387939
-0.15838623
-0.14923096
-0.13641357
-0.12023926
-0.10162354
-0.08056641
-0.05767822
-0.03387451
-0.00946045
 0.01373291
 0.03509521
 0.05432129
 0.07049561
 0.08300781
 0.09094238
 0.09338379
 0.09033203
 0.08270264
 0.07110596
 0.05615234
 0.03845215
 0.01831055
-0.00366211
-0.02685547
-0.05065918
-0.07263184
-0.09216309
-0.10711670
-0.11688232
-0.12084961
-0.11810303
-0.10864258
-0.09246826
-0.06896973
-0.03814697
-0.00091553
 0.04180908
 0.08789063
 0.13549805
 0.18371582
 0.23040771
 0.27496338
 0.31433105
 0.34637451
 0.36926270
 0.38146973
 0.38208008
 0.37078857
 0.34759521
 0.31372070
 0.27038574
 0.21697998
 0.15411377
 0.08239746
 0.00457764
-0.07720947
-0.16052246
-0.24536133
-0.32958984
-0.41137695
-0.48645020
-0.55236816
-0.60760498
-0.65216064
-0.68603516
-0.70831299
-0.71807861
-0.71502686
-0.69946289
-0.67260742
-0.63629150
-0.59112549
-0.53833008
-0.47821045
-0.41320801
-0.34484863
-0.27557373
-0.20538330
-0.13458252
-0.06286621
 0.00823975
 0.07659912
 0.14038086
 0.19958496
 0.25512695
 0.30761719
 0.35552979
 0.39672852
 0.43060303
 0.45715332
 0.47729492
 0.49133301
 0.49865723
 0.49896240
 0.49224854
 0.47943115
 0.46264648
 0.44219971
 0.41870117
 0.39184570
 0.36193848
 0.32897949
 0.29510498
 0.26123047
 0.22857666
 0.19683838
 0.16632080
 0.13702393
 0.10955811
 0.08453369
 0.06195068
 0.04211426
 0.02563477
 0.01251221
 0.00244141
-0.00518799
-0.01159668
-0.01586914
-0.01770020
-0.01739502
-0.01617432
-0.01495361
-0.01495361
-0.01647949
-0.02044678
-0.02716064
-0.03601074
-0.04730225
-0.06134033
-0.07904053
-0.10131836
-0.12817383
-0.15899658
-0.19287109
-0.22979736
-0.27130127
-0.31646729
-0.36407471
-0.41076660
-0.45440674
-0.49377441
-0.52856445
-0.55725098
-0.57800293
-0.58868408
-0.58807373
-0.57525635
-0.54962158
-0.51025391
-0.45684814
-0.39093018
-0.31433105
-0.22949219
-0.13793945
-0.04089355
 0.06011963
 0.16326904
 0.26580811
 0.36407471
 0.45440674
 0.53405762
 0.60150146
 0.65612793
 0.69641113
 0.72113037
 0.72875977
 0.71960449
 0.69427490
 0.65521240
 0.60302734
 0.54016113
 0.46813965
 0.39001465
 0.30853271
 0.22644043
 0.14587402
 0.06958008
 0.00091553
-0.05737305
-0.10314941
-0.13519287
-0.15289307
-0.15716553
-0.14709473
-0.12329102
-0.08666992
-0.03875732
 0.01770020
 0.07934570
 0.14312744
 0.20660400
 0.26855469
 0.32623291
 0.37536621
 0.41229248
 0.43426514
 0.44097900
 0.43243408
 0.40802002
 0.36621094
 0.30670166
 0.23040771
 0.14038086
 0.03936768
-0.07141113
-0.19012451
-0.31433105
-0.43823242
-0.55664063
-0.66528320
-0.76171875
-0.84350586
-0.90728760
-0.95062256
-0.97229004
-0.97167969
-0.94940186
-0.90515137
-0.84014893
-0.75561523
-0.65460205
-0.54107666
-0.41931152
-0.29235840
-0.16418457
-0.03723145
 0.08605957
 0.20294189
 0.31036377
 0.40435791
 0.48126221
 0.53863525
 0.57617188
 0.59448242
 0.59478760
 0.57769775
 0.54382324
 0.49438477
 0.43151855
 0.35919189
 0.28137207
 0.20080566
 0.11871338
 0.03662109
-0.04302979
-0.11535645
-0.17639160
-0.22552490
-0.26397705
-0.29296875
-0.31036377
-0.31494141
-0.30548096
-0.28503418
-0.25726318
-0.22338867
-0.18310547
-0.13641357
-0.08575439
-0.03417969
 0.01556396
 0.06286621
 0.10803223
 0.15014648
 0.18737793
 0.21820068
 0.24200439
 0.26000977
 0.27221680
 0.27893066
 0.28015137
 0.27679443
 0.26916504
 0.25787354
 0.24322510
 0.22644043
 0.20904541
 0.19195557
 0.17578125
 0.15991211
 0.14465332
 0.13031006
 0.11688232
 0.10498047
 0.09368896
 0.08270264
 0.07110596
 0.05798340
 0.04272461
 0.02471924
 0.00396729
-0.01892090
-0.04516602
-0.07476807
-0.10742188
-0.14160156
-0.17639160
-0.21118164
-0.24627686
-0.28289795
-0.31982422
-0.35461426
-0.38543701
-0.40985107
-0.42724609
-0.43762207
-0.44067383
-0.43640137
-0.42419434
-0.40283203
-0.37170410
-0.33172607
-0.28381348
-0.23010254
-0.17120361
-0.10742188
-0.03997803
 0.02960205
 0.09826660
 0.16510010
 0.22888184
 0.28869629
 0.34301758
 0.38940430
 0.42724609
 0.45623779
 0.47668457
 0.48858643
 0.49133301
 0.48492432
 0.46875000
 0.44403076
 0.41137695
 0.37200928
 0.32775879
 0.28015137
 0.23040771
 0.17791748
 0.12329102
 0.06805420
 0.01464844
-0.03479004
-0.07934570
-0.11840820
-0.15106201
-0.17639160
-0.19317627
-0.20111084
-0.20111084
-0.19439697
-0.18096924
-0.16082764
-0.13458252
-0.10345459
-0.06805420
-0.02899170
 0.01251221
 0.05493164
 0.09582520
 0.13427734
 0.16906738
 0.20019531
 0.22613525
 0.24566650
 0.25787354
 0.26153564
 0.25726318
 0.24475098
 0.22338867
 0.19348145
 0.15625000
 0.11230469
 0.06256104
 0.00793457
-0.04882813
-0.10498047
-0.15777588
-0.20751953
-0.25451660
-0.29876709
-0.33752441
-0.36773682
-0.38726807
-0.39733887
-0.39886475
-0.39154053
-0.37475586
-0.34851074
-0.31433105
-0.27526855
-0.23254395
-0.18615723
-0.13641357
-0.08422852
-0.03234863
 0.01678467
 0.06134033
 0.10070801
 0.13336182
 0.15777588
 0.17303467
 0.17913818
 0.17669678
 0.16632080
 0.14923096
 0.12573242
 0.09674072
 0.06347656
 0.02716064
-0.01129150
-0.05004883
-0.08758545
-0.12237549
-0.15350342
-0.18096924
-0.20385742
-0.22186279
-0.23376465
-0.23956299
-0.23834229
-0.23162842
-0.22003174
-0.20416260
-0.18402100
-0.16021729
-0.13305664
-0.10375977
-0.07324219
-0.04272461
-0.01373291
 0.01342773
 0.03814697
 0.06042480
 0.07995605
 0.09735107
 0.11260986
 0.12603760
 0.13702393
 0.14617920
 0.15411377
 0.16204834
 0.17028809
 0.17852783
 0.18676758
 0.19500732
 0.20355225
 0.21240234
 0.22125244
 0.22918701
 0.23590088
 0.24047852
 0.24230957
 0.24139404
 0.23742676
 0.23010254
 0.21911621
 0.20355225
 0.18218994
 0.15472412
 0.12115479
 0.08209229
 0.03845215
-0.00976563
-0.06134033
-0.11383057
-0.16632080
-0.21789551
-0.26855469
-0.31646729
-0.35888672
-0.39215088
-0.41412354
-0.42541504
-0.42663574
-0.41687012
-0.39459229
-0.35919189
-0.31341553
-0.26031494
-0.20263672
-0.13977051
-0.07171631
 0.00061035
 0.07324219
 0.14312744
 0.20812988
 0.26855469
 0.32287598
 0.36834717
 0.40252686
 0.42358398
 0.43243408
 0.42999268
 0.41564941
 0.38970947
 0.35308838
 0.30822754
 0.25817871
 0.20416260
 0.14709473
 0.08789063
 0.02868652
-0.02777100
-0.07873535
-0.12268066
-0.15930176
-0.18859863
-0.20965576
-0.22216797
-0.22674561
-0.22338867
-0.21301270
-0.19622803
-0.17333984
-0.14526367
-0.11322021
-0.07843018
-0.04241943
-0.00640869
 0.02777100
 0.05920410
 0.08636475
 0.10742188
 0.12237549
 0.13061523
 0.13275146
 0.12847900
 0.11810303
 0.10131836
 0.07965088
 0.05371094
 0.02593994
-0.00213623
-0.02868652
-0.05249023
-0.07293701
-0.08850098
-0.09887695
-0.10284424
-0.10009766
-0.09124756
-0.07629395
-0.05584717
-0.03082275
-0.00244141
 0.02838135
 0.05981445
 0.09094238
 0.11993408
 0.14556885
 0.16601563
 0.18096924
 0.18981934
 0.19256592
 0.18951416
 0.17974854
 0.16357422
 0.14129639
 0.11291504
 0.08026123
 0.04486084
 0.00793457
-0.02838135
-0.06286621
-0.09460449
-0.12176514
-0.14343262
-0.15808105
-0.16540527
-0.16571045
-0.15930176
-0.14739990
-0.13031006
-0.10864258
-0.08331299
-0.05523682
-0.02563477
 0.00396729
 0.03204346
 0.05737305
 0.07873535
 0.09490967
 0.10650635
 0.11322021
 0.11444092
 0.10925293
 0.09735107
 0.07904053
 0.05462646
 0.02410889
-0.01220703
-0.05401611
-0.09857178
-0.14373779
-0.18798828
-0.23132324
-0.27252197
-0.31005859
-0.34057617
-0.36193848
-0.37414551
-0.37658691
-0.36895752
-0.35034180
-0.32073975
-0.28259277
-0.23803711
-0.18890381
-0.13488770
-0.07690430
-0.01617432
 0.04394531
 0.10070801
 0.15319824
 0.19989014
 0.23925781
 0.26977539
 0.28961182
 0.29937744
 0.29907227
 0.28900146
 0.26824951
 0.23620605
 0.19378662
 0.14343262
 0.08728027
 0.02807617
-0.03234863
-0.09185791
-0.14770508
-0.19775391
-0.23864746
-0.26885986
-0.28747559
-0.29449463
-0.28991699
-0.27404785
-0.24627686
-0.20538330
-0.15258789
-0.08972168
-0.01983643
 0.05432129
 0.13122559
 0.21026611
 0.28930664
 0.36590576
 0.43609619
 0.49682617
 0.54595947
 0.58197021
 0.60485840
 0.61370850
 0.60729980
 0.58502197
 0.54718018
 0.49468994
 0.42968750
 0.35339355
 0.26763916
 0.17517090
 0.07812500
-0.02044678
-0.11871338
-0.21453857
-0.30578613
-0.38848877
-0.45898438
-0.51544189
-0.55694580
-0.58441162
-0.59783936
-0.59722900
-0.58197021
-0.55297852
-0.51086426
-0.45745850
-0.39489746
-0.32592773
-0.25299072
-0.17883301
-0.10528564
-0.03417969
 0.03265381
 0.09246826
 0.14251709
 0.18096924
 0.20721436
 0.22064209
 0.22155762
 0.20996094
 0.18676758
 0.15380859
 0.11260986
 0.06591797
 0.01617432
-0.03448486
-0.08392334
-0.12908936
-0.16876221
-0.20141602
-0.22521973
-0.23925781
-0.24261475
-0.23498535
-0.21636963
-0.18798828
-0.14984131
-0.10314941
-0.04882813
 0.01159668
 0.07507324
 0.13946533
 0.20324707
 0.26550293
 0.32562256
 0.38177490
 0.43090820
 0.47027588
 0.49835205
 0.51483154
 0.51971436
 0.51361084
 0.49682617
 0.46966553
 0.43334961
 0.38970947
 0.33966064
 0.28564453
 0.22827148
 0.16906738
 0.10955811
 0.05157471
-0.00305176
-0.05310059
-0.09735107
-0.13488770
-0.16571045
-0.18951416
-0.20690918
-0.21759033
-0.22216797
-0.22094727
-0.21484375
-0.20416260
-0.19012451
-0.17425537
-0.15808105
-0.14343262
-0.13275146
-0.12573242
-0.12359619
-0.12634277
-0.13549805
-0.15106201
-0.17181396
-0.19653320
-0.22399902
-0.25451660
-0.28747559
-0.32012939
-0.34851074
-0.36956787
-0.38238525
-0.38665771
-0.38177490
-0.36560059
-0.33782959
-0.29968262
-0.25421143
-0.20294189
-0.14526367
-0.08056641
-0.00976563
 0.06378174
 0.13763428
 0.21057129
 0.28106689
 0.34637451
 0.40374756
 0.45043945
 0.48522949
 0.50750732
 0.51696777
 0.51330566
 0.49591064
 0.46539307
 0.42175293
 0.36743164
 0.30426025
 0.23498535
 0.16204834
 0.08636475
 0.01007080
-0.06347656
-0.12969971
-0.18615723
-0.23345947
-0.27282715
-0.30334473
-0.32104492
-0.32196045
-0.30639648
-0.27832031
-0.24108887
-0.19561768
-0.14038086
-0.07568359
-0.00549316
 0.06561279
 0.13549805
 0.20263672
 0.26672363
 0.32409668
 0.37139893
 0.40618896
 0.42816162
 0.43670654
 0.43029785
 0.40740967
 0.36895752
 0.31738281
 0.25573730
 0.18524170
 0.10711670
 0.02349854
-0.06256104
-0.14801025
-0.23193359
-0.31250000
-0.38665771
-0.45074463
-0.50079346
-0.53588867
-0.55633545
-0.56365967
-0.55725098
-0.53649902
-0.50140381
-0.45349121
-0.39520264
-0.32836914
-0.25543213
-0.17669678
-0.09399414
-0.00915527
 0.07446289
 0.15350342
 0.22583008
 0.28961182
 0.34454346
 0.38879395
 0.42053223
 0.43853760
 0.44311523
 0.43518066
 0.41534424
 0.38391113
 0.34210205
 0.29205322
 0.23590088
 0.17456055
 0.10894775
 0.04028320
-0.02899170
-0.09490967
-0.15502930
-0.20843506
-0.25604248
-0.29724121
-0.33081055
-0.35369873
-0.36315918
-0.35766602
-0.33843994
-0.30792236
-0.26824951
-0.22125244
-0.16754150
-0.10711670
-0.04089355
 0.02777100
 0.09552002
 0.16021729
 0.22003174
 0.27404785
 0.32043457
 0.35736084
 0.38269043
 0.39459229
 0.39245605
 0.37658691
 0.34851074
 0.30914307
 0.26000977
 0.20172119
 0.13488770
 0.06103516
-0.01770020
-0.09887695
-0.18035889
-0.26031494
-0.33599854
-0.40405273
-0.46203613
-0.50781250
-0.54046631
-0.55969238
-0.56549072
-0.55725098
-0.53497314
-0.49896240
-0.45013428
-0.39062500
-0.32318115
-0.24902344
-0.17059326
-0.08941650
-0.00854492
 0.06866455
 0.13946533
 0.20324707
 0.25939941
 0.30700684
 0.34454346
 0.36865234
 0.37841797
 0.37414551
 0.35736084
 0.32958984
 0.29266357
 0.24780273
 0.19714355
 0.14190674
 0.08422852
 0.02593994
-0.03021240
-0.08178711
-0.12634277
-0.16204834
-0.18859863
-0.20477295
-0.20996094
-0.20233154
-0.18280029
-0.15289307
-0.11383057
-0.06744385
-0.01464844
 0.04241943
 0.10070801
 0.15838623
 0.21484375
 0.26916504
 0.31982422
 0.36285400
 0.39581299
 0.41717529
 0.42755127
 0.42846680
 0.41870117
 0.39764404
 0.36499023
 0.32318115
 0.27526855
 0.22369385
 0.16906738
 0.11108398
 0.05096436
-0.00885010
-0.06561279
-0.11779785
-0.16387939
-0.20294189
-0.23406982
-0.25665283
-0.27130127
-0.27893066
-0.28045654
-0.27557373
-0.26489258
-0.24810791
-0.22705078
-0.20263672
-0.17669678
-0.14953613
-0.12268066
-0.09735107
-0.07507324
-0.05676270
-0.04333496
-0.03479004
-0.03143311
-0.03265381
-0.03723145
-0.04455566
-0.05401611
-0.06622314
-0.07965088
-0.09277344
-0.10406494
-0.11230469
-0.11627197
-0.11566162
-0.10986328
-0.09796143
-0.08087158
-0.05828857
-0.03082275
 0.00213623
 0.04028320
 0.08239746
 0.12664795
 0.17181396
 0.21728516
 0.26306152
 0.30883789
 0.35217285
 0.39001465
 0.42053223
 0.44250488
 0.45654297
 0.46203613
 0.45898438
 0.44647217
 0.42449951
 0.39367676
 0.35461426
 0.30914307
 0.25909424
 0.20507813
 0.14801025
 0.08941650
 0.03082275
-0.02624512
-0.08148193
-0.13275146
-0.17913818
-0.21850586
-0.25054932
-0.27679443
-0.29876709
-0.31616211
-0.32592773
-0.32531738
-0.31463623
-0.29815674
-0.27984619
-0.26184082
-0.24230957
-0.22064209
-0.19683838
-0.17333984
-0.15258789
-0.13580322
-0.12298584
-0.11505127
-0.11199951
-0.11444092
-0.12145996
-0.13214111
-0.14587402
-0.16235352
-0.18066406
-0.19897461
-0.21514893
-0.22857666
-0.23834229
-0.24414063
-0.24566650
-0.24230957
-0.23315430
-0.21789551
-0.19592285
-0.16693115
-0.13153076
-0.09155273
-0.04821777
-0.00244141
 0.04516602
 0.09429932
 0.14282227
 0.18859863
 0.22949219
 0.26519775
 0.29541016
 0.31982422
 0.33691406
 0.34393311
 0.34027100
 0.32653809
 0.30456543
 0.27709961
 0.24536133
 0.20904541
 0.16937256
 0.12664795
 0.08270264
 0.03936768
-0.00122070
-0.03784180
-0.06835938
-0.09246826
-0.10864258
-0.11749268
-0.11840820
-0.11138916
-0.09613037
-0.07324219
-0.04302979
-0.00701904
 0.03234863
 0.07415771
 0.11688232
 0.15869141
 0.19836426
 0.23315430
 0.26214600
 0.28289795
 0.29510498
 0.29785156
 0.29022217
 0.27282715
 0.24566650
 0.20782471
 0.15991211
 0.10162354
 0.03540039
-0.03540039
-0.10833740
-0.18249512
-0.25665283
-0.32928467
-0.39703369
-0.45623779
-0.50476074
-0.54260254
-0.56884766
-0.58319092
-0.58441162
-0.57220459
-0.54779053
-0.51177979
-0.46447754
-0.40679932
-0.34057617
-0.26977539
-0.19653320
-0.12176514
-0.04669189
 0.02777100
 0.09826660
 0.16204834
 0.21728516
 0.26367188
 0.30120850
 0.32958984
 0.34790039
 0.35552979
 0.35308838
 0.34149170
 0.32257080
 0.29815674
 0.27008057
 0.24108887
 0.21179199
 0.18310547
 0.15594482
 0.13122559
 0.11016846
 0.09368896
 0.08300781
 0.07843018
 0.08026123
 0.08819580
 0.10101318
 0.11749268
 0.13641357
 0.15716553
 0.17852783
 0.19866943
 0.21606445
 0.22918701
 0.23651123
 0.23712158
 0.23010254
 0.21484375
 0.19165039
 0.15960693
 0.11932373
 0.07110596
 0.01617432
-0.04302979
-0.10437012
-0.16632080
-0.22796631
-0.28808594
-0.34423828
-0.39337158
-0.43273926
-0.46020508
-0.47546387
-0.47821045
-0.46905518
-0.44738770
-0.41351318
-0.36773682
-0.31250000
-0.25054932
-0.18402100
-0.11444092
-0.04241943
 0.02960205
 0.09826660
 0.15991211
 0.21270752
 0.25634766
 0.29022217
 0.31219482
 0.32012939
 0.31311035
 0.29296875
 0.26245117
 0.22369385
 0.17669678
 0.12207031
 0.06164551
-0.00091553
-0.06164551
-0.11779785
-0.16662598
-0.20690918
-0.23651123
-0.25451660
-0.26000977
-0.25329590
-0.23468018
-0.20385742
-0.16143799
-0.10803223
-0.04608154
 0.02136230
 0.09216309
 0.16418457
 0.23559570
 0.30395508
 0.36621094
 0.41839600
 0.45806885
 0.48461914
 0.49774170
 0.49621582
 0.47912598
 0.44677734
 0.40008545
 0.34210205
 0.27465820
 0.19927979
 0.11718750
 0.03143311
-0.05462646
-0.13824463
-0.21820068
-0.29296875
-0.35888672
-0.41290283
-0.45104980
-0.47393799
-0.48309326
-0.48004150
-0.46447754
-0.43487549
-0.39184570
-0.33874512
-0.27862549
-0.21453857
-0.14770508
-0.07934570
-0.01159668
 0.05340576
 0.11260986
 0.16479492
 0.20751953
 0.24017334
 0.26153564
 0.27191162
 0.27191162
 0.26214600
 0.24322510
 0.21545410
 0.17974854
 0.13824463
 0.09368896
 0.04821777
 0.00335693
-0.03936768
-0.07781982
-0.11077881
-0.13641357
-0.15441895
-0.16418457
-0.16510010
-0.15777588
-0.14190674
-0.11901855
-0.09063721
-0.05798340
-0.02105713
 0.01892090
 0.05950928
 0.09826660
 0.13397217
 0.16540527
 0.19134521
 0.21118164
 0.22308350
 0.22674561
 0.22155762
 0.20843506
 0.18615723
 0.15472412
 0.11535645
 0.07049561
 0.02258301
-0.02716064
-0.07812500
-0.12847900
-0.17547607
-0.21636963
-0.25085449
-0.27984619
-0.30273438
-0.31677246
-0.31890869
-0.30792236
-0.28717041
-0.26062012
-0.22857666
-0.19012451
-0.14404297
-0.09155273
-0.03631592
 0.01831055
 0.07110596
 0.12145996
 0.16784668
 0.20660400
 0.23590088
 0.25512695
 0.26489258
 0.26519775
 0.25543213
 0.23468018
 0.20416260
 0.16448975
 0.11688232
 0.06317139
 0.00427246
-0.05615234
-0.11535645
-0.17181396
-0.22491455
-0.27465820
-0.31799316
-0.35217285
-0.37384033
-0.38269043
-0.37902832
-0.36315918
-0.33599854
-0.29815674
-0.25146484
-0.19714355
-0.13580322
-0.06835938
 0.00305176
 0.07476807
 0.14373779
 0.20812988
 0.26763916
 0.32196045
 0.36804199
 0.40313721
 0.42572021
 0.43579102
 0.43457031
 0.42236328
 0.39886475
 0.36376953
 0.31982422
 0.26916504
 0.21453857
 0.15686035
 0.09674072
 0.03631592
-0.02197266
-0.07598877
-0.12451172
-0.16662598
-0.20050049
-0.22521973
-0.24017334
-0.24566650
-0.24261475
-0.23223877
-0.21453857
-0.18981934
-0.15899658
-0.12359619
-0.08514404
-0.04547119
-0.00610352
 0.03082275
 0.06469727
 0.09399414
 0.11779785
 0.13458252
 0.14373779
 0.14495850
 0.13854980
 0.12542725
 0.10620117
 0.08178711
 0.05340576
 0.02258301
-0.00946045
-0.04150391
-0.07263184
-0.10131836
-0.12573242
-0.14465332
-0.15716553
-0.16357422
-0.16326904
-0.15655518
-0.14282227
-0.12329102
-0.09826660
-0.06927490
-0.03723145
-0.00305176
 0.03234863
 0.06713867
 0.09918213
 0.12725830
 0.14984131
 0.16632080
 0.17578125
 0.17761230
 0.17242432
 0.15991211
 0.14129639
 0.11657715
 0.08636475
 0.05187988
 0.01403809
-0.02593994
-0.06591797
-0.10437012
-0.14038086
-0.17211914
-0.19866943
-0.21850586
-0.23101807
-0.23529053
-0.23223877
-0.22186279
-0.20416260
-0.17913818
-0.14739990
-0.10925293
-0.06622314
-0.01892090
 0.03112793
 0.08178711
 0.13153076
 0.17791748
 0.22003174
 0.25756836
 0.29052734
 0.31799316
 0.33843994
 0.35034180
 0.35247803
 0.34454346
 0.32775879
 0.30426025
 0.27435303
 0.23925781
 0.19897461
 0.15441895
 0.10681152
 0.05828857
 0.01129150
-0.03356934
-0.07537842
-0.11352539
-0.14617920
-0.17272949
-0.19134521
-0.20233154
-0.20599365
-0.20233154
-0.19165039
-0.17517090
-0.15380859
-0.12817383
-0.09948730
-0.06835938
-0.03692627
-0.00671387
 0.02075195
 0.04394531
 0.06286621
 0.07598877
 0.08209229
 0.08026123
 0.06988525
 0.05187988
 0.02716064
-0.00396729
-0.04028320
-0.08117676
-0.12451172
-0.16876221
-0.21331787
-0.25909424
-0.30456543
-0.34667969
-0.38238525
-0.40954590
-0.42724609
-0.43640137
-0.43823242
-0.43182373
-0.41595459
-0.39001465
-0.35430908
-0.31158447
-0.26367188
-0.21148682
-0.15502930
-0.09368896
-0.02868652
 0.03723145
 0.10101318
 0.16082764
 0.21667480
 0.26977539
 0.31860352
 0.36163330
 0.39703369
 0.42358398
 0.44189453
 0.45257568
 0.45562744
 0.45135498
 0.44036865
 0.42358398
 0.40222168
 0.37658691
 0.34729004
 0.31677246
 0.28625488
 0.25756836
 0.23010254
 0.20263672
 0.17547607
 0.14862061
 0.12390137
 0.10162354
 0.08239746
 0.06500244
 0.04913330
 0.03417969
 0.01892090
 0.00396729
-0.01129150
-0.02716064
-0.04333496
-0.06042480
-0.07781982
-0.09643555
-0.11627197
-0.13732910
-0.15869141
-0.18005371
-0.20111084
-0.22186279
-0.24200439
-0.25939941
-0.27313232
-0.28320313
-0.29235840
-0.30242920
-0.31158447
-0.31646729
-0.31372070
-0.30456543
-0.29266357
-0.28015137
-0.26672363
-0.25054932
-0.23071289
-0.20751953
-0.18280029
-0.15655518
-0.12817383
-0.09765625
-0.06561279
-0.03326416
-0.00061035
 0.03234863
 0.06591797
 0.09887695
 0.13153076
 0.16265869
 0.19134521
 0.21728516
 0.24017334
 0.26062012
 0.27984619
 0.29815674
 0.31402588
 0.32592773
 0.33264160
 0.33477783
 0.33203125
 0.32440186
 0.31280518
 0.29754639
 0.28015137
 0.26092529
 0.23834229
 0.21179199
 0.18096924
 0.14709473
 0.11138916
 0.07385254
 0.03540039
-0.00274658
-0.03936768
-0.07354736
-0.10467529
-0.13305664
-0.15838623
-0.17944336
-0.19531250
-0.20446777
-0.20721436
-0.20355225
-0.19317627
-0.17700195
-0.15563965
-0.12969971
-0.10040283
-0.06805420
-0.03356934
 0.00183105
 0.03631592
 0.06835938
 0.09674072
 0.12054443
 0.13854980
 0.14984131
 0.15319824
 0.14770508
 0.13366699
 0.11077881
 0.08087158
 0.04425049
 0.00213623
-0.04455566
-0.09429932
-0.14587402
-0.19866943
-0.25115967
-0.30181885
-0.34820557
-0.38635254
-0.41473389
-0.43304443
-0.44189453
-0.44189453
-0.43121338
-0.40863037
-0.37445068
-0.33050537
-0.27923584
-0.22216797
-0.15960693
-0.09185791
-0.01983643
 0.05249023
 0.12207031
 0.18737793
 0.24780273
 0.30273438
 0.35125732
 0.39093018
 0.42053223
 0.43884277
 0.44708252
 0.44525146
 0.43395996
 0.41320801
 0.38391113
 0.34729004
 0.30517578
 0.26000977
 0.21301270
 0.16510010
 0.11718750
 0.07110596
 0.02807617
-0.01098633
-0.04486084
-0.07415771
-0.09826660
-0.11627197
-0.12786865
-0.13275146
-0.13214111
-0.12756348
-0.11993408
-0.11016846
-0.09887695
-0.08697510
-0.07568359
-0.06561279
-0.05767822
-0.05310059
-0.05187988
-0.05462646
-0.06134033
-0.07171631
-0.08514404
-0.10162354
-0.11993408
-0.13885498
-0.15777588
-0.17547607
-0.19073486
-0.20294189
-0.21240234
-0.21850586
-0.22064209
-0.21789551
-0.20965576
-0.19592285
-0.17639160
-0.15197754
-0.12359619
-0.09155273
-0.05645752
-0.01892090
 0.02014160
 0.06011963
 0.10009766
 0.13946533
 0.17639160
 0.20996094
 0.23925781
 0.26519775
 0.28808594
 0.30731201
 0.32196045
 0.33020020
 0.33142090
 0.32653809
 0.31677246
 0.30395508
 0.28839111
 0.27038574
 0.24932861
