# Supplementary material for: Dataset for time-lapse ultrasonic tomography of a granite slab under uniaxial compression test
Source: Data Brief. 2018 Aug 30;20:614–6. doi: 10.1016/j.dib.2018.08.151 (PMC6128094; doi:10.1016/j.dib.2018.08.151)
Supplement: Supplementary file 2 — Supplementary material [file mmc2.zip › data/Ultrasonic_Tomo_data/Stage_1_0kn/Force_0kn_13_15_22475878.txt]

SOURCE FILE NAME: D:\ct_20141122\ct201411221m100v0kn_sh_14_17_a0.TDA
DATE: Saturday, November 22, 2014
TIME: 11:28:06
SAMPLE INTERVAL (Seconds):   0.0000001000
SIGNAL UNITS: volts
TIME UNITS: Seconds
DATA TYPE: WAVEFORM
NUMBER OF DATA POINTS PER WAVEFORM: 1024
CHANNEL NUMBER: 13
HIT NUMBER: 2
TIME OF TEST:  22.4758782500

-0.00213623
-0.00213623
-0.00213623
-0.00213623
-0.00152588
-0.00030518
 0.00061035
 0.00122070
 0.00152588
 0.00122070
 0.00061035
-0.00030518
-0.00122070
-0.00152588
-0.00061035
 0.00061035
 0.00152588
 0.00213623
 0.00183105
 0.00122070
 0.00122070
 0.00152588
 0.00183105
 0.00183105
 0.00183105
 0.00152588
 0.00122070
 0.00091553
 0.00000000
-0.00122070
-0.00213623
-0.00213623
-0.00183105
-0.00091553
-0.00030518
 0.00030518
 0.00061035
 0.00061035
 0.00030518
-0.00030518
-0.00091553
-0.00091553
-0.00061035
-0.00061035
-0.00061035
-0.00122070
-0.00152588
-0.00152588
-0.00183105
-0.00213623
-0.00244141
-0.00274658
-0.00213623
-0.00122070
 0.00030518
 0.00152588
 0.00244141
 0.00274658
 0.00244141
 0.00183105
 0.00091553
 0.00000000
-0.00061035
-0.00061035
-0.00030518
-0.00030518
-0.00061035
-0.00122070
-0.00152588
-0.00122070
-0.00061035
 0.00000000
 0.00030518
 0.00030518
 0.00030518
 0.00030518
 0.00030518
-0.00030518
-0.00091553
-0.00183105
-0.00244141
-0.00244141
-0.00213623
-0.00152588
-0.00061035
 0.00030518
 0.00091553
 0.00091553
 0.00061035
 0.00030518
 0.00030518
 0.00000000
-0.00030518
-0.00091553
-0.00122070
-0.00183105
-0.00213623
-0.00213623
-0.00213623
-0.00183105
-0.00183105
-0.00183105
-0.00152588
-0.00061035
 0.00061035
 0.00152588
 0.00244141
 0.00213623
 0.00122070
 0.00000000
-0.00122070
-0.00152588
-0.00183105
-0.00152588
-0.00122070
-0.00091553
-0.00091553
-0.00152588
-0.00183105
-0.00183105
-0.00152588
-0.00091553
 0.00000000
 0.00030518
 0.00030518
 0.00030518
 0.00000000
-0.00030518
-0.00091553
-0.00152588
-0.00152588
-0.00122070
-0.00091553
-0.00030518
 0.00000000
 0.00030518
 0.00030518
 0.00030518
 0.00000000
-0.00030518
-0.00030518
-0.00030518
-0.00030518
-0.00030518
-0.00061035
-0.00061035
-0.00061035
-0.00061035
-0.00061035
-0.00122070
-0.00152588
-0.00122070
-0.00030518
 0.00091553
 0.00244141
 0.00305176
 0.00274658
 0.00213623
 0.00091553
-0.00030518
-0.00152588
-0.00213623
-0.00213623
-0.00183105
-0.00122070
-0.00122070
-0.00091553
-0.00061035
 0.00000000
 0.00091553
 0.00183105
 0.00213623
 0.00244141
 0.00274658
 0.00274658
 0.00244141
 0.00122070
 0.00000000
-0.00091553
-0.00122070
-0.00091553
 0.00000000
 0.00091553
 0.00122070
 0.00122070
 0.00091553
 0.00061035
 0.00030518
 0.00030518
 0.00061035
 0.00061035
 0.00030518
 0.00030518
 0.00030518
 0.00061035
 0.00061035
 0.00061035
 0.00030518
 0.00030518
 0.00000000
 0.00000000
 0.00030518
 0.00091553
 0.00183105
 0.00244141
 0.00213623
 0.00152588
 0.00061035
 0.00000000
-0.00061035
-0.00061035
-0.00061035
-0.00061035
-0.00061035
-0.00030518
-0.00030518
-0.00061035
-0.00061035
-0.00030518
 0.00030518
 0.00122070
 0.00152588
 0.00152588
 0.00122070
 0.00091553
 0.00030518
-0.00091553
-0.00244141
-0.00396729
-0.00427246
-0.00335693
-0.00213623
-0.00122070
-0.00091553
-0.00091553
-0.00091553
-0.00061035
 0.00000000
 0.00061035
 0.00091553
 0.00122070
 0.00091553
 0.00061035
 0.00030518
-0.00030518
-0.00061035
-0.00091553
-0.00091553
-0.00091553
-0.00091553
-0.00061035
 0.00030518
 0.00091553
 0.00122070
 0.00091553
 0.00030518
-0.00091553
-0.00183105
-0.00244141
-0.00244141
-0.00244141
-0.00213623
-0.00213623
-0.00213623
-0.00213623
-0.00213623
-0.00183105
-0.00122070
-0.00061035
-0.00030518
-0.00030518
-0.00030518
-0.00061035
-0.00122070
-0.00183105
-0.00244141
-0.00274658
-0.00274658
-0.00213623
-0.00152588
-0.00061035
 0.00000000
 0.00030518
 0.00030518
 0.00000000
-0.00030518
 0.00000000
 0.00061035
 0.00152588
 0.00183105
 0.00152588
 0.00061035
-0.00061035
-0.00122070
-0.00183105
-0.00213623
-0.00305176
-0.00366211
-0.00396729
-0.00366211
-0.00274658
-0.00183105
-0.00122070
-0.00122070
-0.00122070
-0.00152588
-0.00213623
-0.00244141
-0.00213623
-0.00183105
-0.00122070
-0.00091553
-0.00152588
-0.00183105
-0.00183105
-0.00122070
-0.00030518
 0.00030518
 0.00091553
 0.00152588
 0.00183105
 0.00183105
 0.00122070
 0.00000000
-0.00122070
-0.00213623
-0.00244141
-0.00244141
-0.00183105
-0.00122070
-0.00061035
-0.00030518
-0.00061035
-0.00122070
-0.00122070
-0.00091553
-0.00030518
 0.00030518
 0.00030518
-0.00030518
-0.00152588
-0.00213623
-0.00244141
-0.00213623
-0.00183105
-0.00183105
-0.00213623
-0.00213623
-0.00152588
-0.00030518
 0.00091553
 0.00213623
 0.00244141
 0.00213623
 0.00122070
 0.00030518
 0.00000000
 0.00030518
 0.00091553
 0.00122070
 0.00091553
-0.00030518
-0.00152588
-0.00213623
-0.00213623
-0.00183105
-0.00091553
-0.00030518
-0.00030518
 0.00000000
 0.00030518
 0.00061035
 0.00061035
 0.00000000
-0.00122070
-0.00183105
-0.00213623
-0.00152588
-0.00061035
 0.00030518
 0.00061035
 0.00030518
 0.00000000
-0.00030518
 0.00000000
 0.00061035
 0.00152588
 0.00244141
 0.00274658
 0.00183105
 0.00061035
-0.00061035
-0.00122070
-0.00152588
-0.00152588
-0.00122070
-0.00122070
-0.00091553
-0.00030518
 0.00091553
 0.00213623
 0.00305176
 0.00335693
 0.00274658
 0.00183105
 0.00061035
-0.00030518
-0.00061035
-0.00061035
-0.00061035
-0.00122070
-0.00213623
-0.00305176
-0.00335693
-0.00244141
-0.00091553
 0.00030518
 0.00122070
 0.00183105
 0.00183105
 0.00183105
 0.00122070
 0.00030518
-0.00061035
-0.00122070
-0.00122070
-0.00091553
-0.00030518
 0.00030518
 0.00061035
 0.00061035
 0.00030518
-0.00030518
-0.00091553
-0.00122070
-0.00030518
 0.00061035
 0.00122070
 0.00061035
-0.00030518
-0.00122070
-0.00152588
-0.00152588
-0.00122070
-0.00122070
-0.00152588
-0.00183105
-0.00152588
-0.00091553
 0.00000000
 0.00061035
 0.00061035
 0.00030518
-0.00061035
-0.00122070
-0.00122070
-0.00091553
-0.00030518
-0.00061035
-0.00183105
-0.00335693
-0.00457764
-0.00457764
-0.00366211
-0.00183105
 0.00000000
 0.00122070
 0.00213623
 0.00213623
 0.00183105
 0.00152588
 0.00091553
 0.00030518
-0.00061035
-0.00183105
-0.00244141
-0.00244141
-0.00213623
-0.00152588
-0.00122070
-0.00152588
-0.00183105
-0.00213623
-0.00183105
-0.00091553
 0.00000000
 0.00091553
 0.00122070
 0.00061035
-0.00091553
-0.00213623
-0.00274658
-0.00274658
-0.00244141
-0.00213623
-0.00213623
-0.00183105
-0.00091553
 0.00030518
 0.00122070
 0.00122070
 0.00061035
-0.00061035
-0.00152588
-0.00183105
-0.00152588
-0.00091553
-0.00061035
-0.00030518
-0.00061035
-0.00152588
-0.00183105
-0.00183105
-0.00091553
 0.00030518
 0.00122070
 0.00183105
 0.00152588
 0.00152588
 0.00122070
 0.00061035
 0.00000000
-0.00091553
-0.00183105
-0.00213623
-0.00213623
-0.00213623
-0.00183105
-0.00183105
-0.00213623
-0.00213623
-0.00213623
-0.00213623
-0.00122070
 0.00000000
 0.00122070
 0.00213623
 0.00183105
 0.00122070
 0.00030518
 0.00000000
 0.00000000
-0.00030518
-0.00091553
-0.00152588
-0.00152588
-0.00061035
 0.00030518
 0.00152588
 0.00183105
 0.00213623
 0.00183105
 0.00122070
 0.00091553
 0.00061035
 0.00091553
 0.00122070
 0.00122070
 0.00061035
-0.00091553
-0.00213623
-0.00244141
-0.00183105
-0.00030518
 0.00122070
 0.00244141
 0.00274658
 0.00244141
 0.00183105
 0.00091553
 0.00030518
-0.00030518
-0.00061035
-0.00061035
-0.00061035
 0.00000000
 0.00030518
 0.00061035
 0.00091553
 0.00091553
 0.00091553
 0.00061035
 0.00061035
 0.00091553
 0.00122070
 0.00122070
 0.00091553
 0.00000000
-0.00091553
-0.00183105
-0.00244141
-0.00274658
-0.00274658
-0.00244141
-0.00213623
-0.00183105
-0.00122070
-0.00061035
-0.00030518
-0.00030518
-0.00061035
-0.00091553
-0.00091553
-0.00061035
 0.00030518
 0.00152588
 0.00183105
 0.00152588
 0.00030518
-0.00091553
-0.00183105
-0.00183105
-0.00091553
 0.00000000
 0.00091553
 0.00122070
 0.00152588
 0.00152588
 0.00152588
 0.00122070
 0.00030518
-0.00061035
-0.00122070
-0.00122070
-0.00091553
-0.00061035
-0.00091553
-0.00122070
-0.00183105
-0.00244141
-0.00274658
-0.00213623
-0.00091553
 0.00000000
 0.00000000
-0.00030518
-0.00061035
-0.00122070
-0.00244141
-0.00366211
-0.00427246
-0.00701904
-0.02166748
-0.06225586
-0.13854980
-0.24353027
-0.35156250
-0.42877197
-0.45227051
-0.42449951
-0.37261963
-0.32745361
-0.29876709
-0.26611328
-0.19531250
-0.07171631
 0.07873535
 0.20263672
 0.25543213
 0.23651123
 0.18615723
 0.15106201
 0.14892578
 0.16510010
 0.17761230
 0.18005371
 0.18127441
 0.18859863
 0.19561768
 0.19073486
 0.17425537
 0.15899658
 0.15686035
 0.16479492
 0.17028809
 0.16479492
 0.15258789
 0.14373779
 0.14251709
 0.14404297
 0.14251709
 0.13641357
 0.13031006
 0.12695313
 0.12512207
 0.12268066
 0.11840820
 0.11260986
 0.10620117
 0.10040283
 0.09582520
 0.09246826
 0.08880615
 0.08270264
 0.07446289
 0.06683350
 0.06256104
 0.06072998
 0.05676270
 0.04821777
 0.03753662
 0.02990723
 0.02655029
 0.02471924
 0.01922607
 0.01007080
 0.00152588
-0.00274658
-0.00396729
-0.00579834
-0.01007080
-0.01464844
-0.01617432
-0.01403809
-0.01159668
-0.01159668
-0.01434326
-0.01678467
-0.01678467
-0.01586914
-0.01647949
-0.01983643
-0.02441406
-0.02746582
-0.02838135
-0.02899170
-0.03173828
-0.03631592
-0.04119873
-0.04425049
-0.04577637
-0.04760742
-0.05035400
-0.05401611
-0.05706787
-0.05859375
-0.05920410
-0.06011963
-0.06195068
-0.06378174
-0.06469727
-0.06408691
-0.06256104
-0.06103516
-0.06042480
-0.05981445
-0.05889893
-0.05859375
-0.06011963
-0.06408691
-0.07049561
-0.07812500
-0.08728027
-0.09857178
-0.11291504
-0.13214111
-0.15441895
-0.17883301
-0.20385742
-0.22796631
-0.25054932
-0.27008057
-0.28381348
-0.29022217
-0.28839111
-0.27648926
-0.25268555
-0.21514893
-0.16204834
-0.09368896
-0.01281738
 0.07781982
 0.17547607
 0.27740479
 0.37933350
 0.47576904
 0.56152344
 0.63171387
 0.68359375
 0.71533203
 0.72631836
 0.71441650
 0.67871094
 0.61920166
 0.53833008
 0.43975830
 0.32745361
 0.20446777
 0.07263184
-0.06683350
-0.21118164
-0.35552979
-0.49346924
-0.62103271
-0.73547363
-0.83496094
-0.91766357
-0.98144531
-1.02325439
-1.04125977
-1.03515625
-1.00524902
-0.95245361
-0.87768555
-0.78369141
-0.67260742
-0.54870605
-0.41625977
-0.27954102
-0.14038086
-0.00030518
 0.13946533
 0.27648926
 0.40710449
 0.52825928
 0.63903809
 0.73852539
 0.82641602
 0.90209961
 0.96405029
 1.01226807
 1.04583740
 1.06445313
 1.06628418
 1.04949951
 1.01470947
 0.96191406
 0.89202881
 0.80413818
 0.69854736
 0.57678223
 0.44067383
 0.29235840
 0.13092041
-0.04547119
-0.23620605
-0.43853760
-0.64697266
-0.85510254
-1.05804443
-1.25122070
-1.42852783
-1.58325195
-1.70654297
-1.79168701
-1.83380127
-1.82922363
-1.77459717
-1.66625977
-1.50146484
-1.28265381
-1.01654053
-0.71136475
-0.37384033
-0.00976563
 0.37353516
 0.76446533
 1.14746094
 1.50817871
 1.83471680
 2.11578369
 2.34008789
 2.49633789
 2.57476807
 2.56896973
 2.47406006
 2.28607178
 2.00561523
 1.63909912
 1.19964600
 0.70098877
 0.15411377
-0.42816162
-1.02691650
-1.61590576
-2.16796875
-2.65960693
-3.07525635
-3.40118408
-3.62518311
-3.73596191
-3.72741699
-3.59954834
-3.35510254
-2.99774170
-2.53417969
-1.97723389
-1.34490967
-0.65673828
 0.06958008
 0.81542969
 1.55944824
 2.27386475
 2.93151855
 3.50860596
 3.98712158
 4.35211182
 4.59106445
 4.69451904
 4.65942383
 4.48913574
 4.18975830
 3.76983643
 3.24127197
 2.62268066
 1.93847656
 1.21429443
 0.47088623
-0.27191162
-0.99060059
-1.65863037
-2.24945068
-2.74383545
-3.13171387
-3.40576172
-3.56048584
-3.59222412
-3.50341797
-3.30322266
-3.00354004
-2.61840820
-2.16339111
-1.66015625
-1.13403320
-0.60791016
-0.10040283
 0.37292480
 0.79376221
 1.14318848
 1.40563965
 1.57440186
 1.65069580
 1.63635254
 1.53503418
 1.35314941
 1.10565186
 0.81115723
 0.48706055
 0.14617920
-0.19622803
-0.52124023
-0.80596924
-1.03088379
-1.18347168
-1.25640869
-1.24359131
-1.14135742
-0.95092773
-0.67901611
-0.33660889
 0.06591797
 0.51483154
 0.99090576
 1.47033691
 1.92779541
 2.34252930
 2.69714355
 2.97576904
 3.16345215
 3.24920654
 3.22723389
 3.09783936
 2.86224365
 2.52441406
 2.09350586
 1.58538818
 1.01928711
 0.41290283
-0.21697998
-0.85021973
-1.46270752
-2.02941895
-2.52899170
-2.94616699
-3.26812744
-3.48419189
-3.58520508
-3.56811523
-3.43383789
-3.18695068
-2.83416748
-2.38708496
-1.86309814
-1.28204346
-0.66406250
-0.02655029
 0.61187744
 1.22772217
 1.79504395
 2.29034424
 2.69622803
 3.00109863
 3.19580078
 3.27301025
 3.22937012
 3.06671143
 2.79113770
 2.41424561
 1.95190430
 1.42425537
 0.85205078
 0.25329590
-0.35522461
-0.95550537
-1.52313232
-2.03216553
-2.46246338
-2.80426025
-3.05328369
-3.20556641
-3.25744629
-3.20739746
-3.06152344
-2.83050537
-2.52532959
-2.15698242
-1.73950195
-1.29211426
-0.83648682
-0.38848877
 0.04089355
 0.43914795
 0.78918457
 1.07208252
 1.27502441
 1.39587402
 1.43829346
 1.40594482
 1.30187988
 1.13311768
 0.91400146
 0.66162109
 0.39093018
 0.11230469
-0.16174316
-0.41534424
-0.63049316
-0.79345703
-0.89630127
-0.93597412
-0.91094971
-0.82183838
-0.67321777
-0.47088623
-0.22125244
 0.06988525
 0.39428711
 0.73760986
 1.08093262
 1.40686035
 1.70166016
 1.95404053
 2.15270996
 2.28576660
 2.34436035
 2.32208252
 2.21710205
 2.02850342
 1.75994873
 1.42120361
 1.02600098
 0.58746338
 0.11535645
-0.37963867
-0.88256836
-1.37084961
-1.82067871
-2.21435547
-2.54028320
-2.79144287
-2.95989990
-3.03924561
-3.02673340
-2.92266846
-2.72979736
-2.45208740
-2.09686279
-1.67816162
-1.21520996
-0.72692871
-0.22979736
 0.26367188
 0.73760986
 1.17279053
 1.54815674
 1.84692383
 2.06054688
 2.18505859
 2.21771240
 2.15515137
 1.99798584
 1.75354004
 1.43615723
 1.06109619
 0.64208984
 0.19012451
-0.28076172
-0.75042725
-1.19476318
-1.58996582
-1.91955566
-2.17254639
-2.34039307
-2.41485596
-2.38800049
-2.25677490
-2.02362061
-1.69616699
-1.28570557
-0.80505371
-0.26763916
 0.31036377
 0.91003418
 1.50939941
 2.08465576
 2.61535645
 3.08410645
 3.47686768
 3.78051758
 3.98345947
 4.07714844
 4.05944824
 3.93188477
 3.69995117
 3.36975098
 2.94891357
 2.44995117
 1.89056396
 1.29028320
 0.66772461
 0.03997803
-0.57556152
-1.15997314
-1.69219971
-2.15148926
-2.52319336
-2.79663086
-2.96600342
-3.02886963
-2.98553467
-2.83905029
-2.59490967
-2.26318359
-1.85791016
-1.39587402
-0.89569092
-0.37536621
 0.14739990
 0.65582275
 1.13037109
 1.55181885
 1.90185547
 2.16735840
 2.34100342
 2.41790771
 2.39562988
 2.27233887
 2.05047607
 1.73980713
 1.35498047
 0.91247559
 0.42480469
-0.09613037
-0.63507080
-1.16912842
-1.67236328
-2.12249756
-2.50488281
-2.80914307
-3.02642822
-3.14819336
-3.16955566
-3.08990479
-2.91290283
-2.64312744
-2.28820801
-1.86126709
-1.38122559
-0.86791992
-0.33691406
 0.19958496
 0.72631836
 1.22375488
 1.66900635
 2.04498291
 2.34191895
 2.55462646
 2.67883301
 2.71240234
 2.65533447
 2.51342773
 2.29461670
 2.00836182
 1.66625977
 1.28356934
 0.87829590
 0.46569824
 0.05706787
-0.33782959
-0.70587158
-1.03118896
-1.29821777
-1.49841309
-1.62963867
-1.69219971
-1.68579102
-1.61041260
-1.46881104
-1.27044678
-1.02691650
-0.75225830
-0.45715332
-0.15136719
 0.15594482
 0.45410156
 0.72875977
 0.96588135
 1.15356445
 1.28540039
 1.35986328
 1.37634277
 1.33453369
 1.23443604
 1.07971191
 0.87860107
 0.63934326
 0.36834717
 0.06988525
-0.24902344
-0.57678223
-0.89813232
-1.19964600
-1.47277832
-1.71142578
-1.91040039
-2.06268311
-2.16217041
-2.20520020
-2.19238281
-2.12677002
-2.01263428
-1.85607910
-1.66381836
-1.44317627
-1.20178223
-0.94818115
-0.69274902
-0.44555664
-0.21453857
-0.00335693
 0.18463135
 0.34667969
 0.47790527
 0.57495117
 0.63812256
 0.67016602
 0.67413330
 0.65246582
 0.60821533
 0.54504395
 0.46875000
 0.38574219
 0.30090332
 0.21911621
 0.14343262
 0.07812500
 0.02563477
-0.01159668
-0.03173828
-0.03356934
-0.01617432
 0.01922607
 0.07110596
 0.13732910
 0.21606445
 0.30395508
 0.39794922
 0.49346924
 0.58807373
 0.68023682
 0.76782227
 0.84808350
 0.91705322
 0.97045898
 1.00708008
 1.02539063
 1.02447510
 1.00372314
 0.96282959
 0.90209961
 0.82214355
 0.72448730
 0.61218262
 0.49041748
 0.36590576
 0.24353027
 0.12664795
 0.01708984
-0.08148193
-0.16479492
-0.22827148
-0.26977539
-0.29052734
-0.29296875
-0.27984619
-0.25360107
-0.21697998
-0.17303467
-0.12603760
-0.07934570
-0.03601074
 0.00152588
 0.03021240
 0.04791260
 0.05340576
 0.04577637
 0.02563477
-0.00701904
-0.04974365
-0.10070801
-0.15838623
-0.22094727
-0.28656006
-0.35247803
-0.41473389
-0.46875000
-0.51086426
-0.53924561
-0.55206299
-0.54809570
-0.52520752
-0.48187256
-0.41900635
-0.33782959
-0.24078369
-0.13122559
-0.01190186
 0.11383057
 0.24139404
 0.36499023
 0.47973633
 0.58074951
 0.66406250
 0.72723389
 0.76843262
 0.78704834
 0.78338623
 0.75836182
 0.71411133
 0.65277100
 0.57739258
 0.49194336
 0.40039063
 0.30639648
 0.21301270
 0.12329102
 0.04058838
-0.03143311
-0.08850098
-0.12725830
-0.14465332
-0.13916016
-0.10955811
-0.05645752
 0.01953125
 0.11688232
 0.23315430
 0.36437988
 0.50506592
 0.64819336
 0.78704834
 0.91644287
 1.03057861
 1.12335205
 1.18865967
 1.22131348
 1.21978760
 1.18255615
 1.10839844
 0.99792480
 0.85357666
 0.68023682
 0.48400879
 0.26824951
 0.03570557
-0.20965576
-0.46020508
-0.70617676
-0.93963623
-1.15478516
-1.34796143
-1.51428223
-1.64794922
-1.74499512
-1.80358887
-1.82495117
-1.80877686
-1.75537109
-1.66534424
-1.54266357
-1.39068604
-1.21490479
-1.02050781
-0.81420898
-0.60424805
-0.39825439
-0.20172119
-0.01861572
 0.14801025
 0.29357910
 0.41198730
 0.49957275
 0.55511475
 0.57952881
 0.57525635
 0.54412842
 0.48889160
 0.41290283
 0.32073975
 0.21820068
 0.10894775
-0.00396729
-0.11810303
-0.23040771
-0.33721924
-0.43182373
-0.50872803
-0.56427002
-0.59631348
-0.60394287
-0.58624268
-0.54168701
-0.46997070
-0.37384033
-0.25726318
-0.12359619
 0.02349854
 0.18066406
 0.34149170
 0.49804688
 0.64361572
 0.77270508
 0.88287354
 0.97076416
 1.03302002
 1.06628418
 1.06994629
 1.04644775
 0.99670410
 0.92132568
 0.82061768
 0.69641113
 0.55328369
 0.39642334
 0.22857666
 0.05157471
-0.13366699
-0.32104492
-0.50292969
-0.66986084
-0.81512451
-0.93597412
-1.03118896
-1.09893799
-1.13677979
-1.14379883
-1.12091064
-1.07147217
-0.99853516
-0.90576172
-0.79650879
-0.67565918
-0.54870605
-0.42114258
-0.29602051
-0.17547607
-0.06195068
 0.04150391
 0.13092041
 0.20477295
 0.26245117
 0.30487061
 0.33111572
 0.33996582
 0.33111572
 0.30670166
 0.26977539
 0.22430420
 0.17211914
 0.11566162
 0.05798340
 0.00396729
-0.04211426
-0.07720947
-0.09979248
-0.10955811
-0.10467529
-0.08422852
-0.04882813
-0.00061035
 0.05676270
 0.12023926
 0.18707275
 0.25512695
 0.32073975
 0.38024902
 0.43090820
 0.47088623
 0.49957275
 0.51696777
 0.52246094
 0.51544189
 0.49713135
 0.46966553
 0.43548584
 0.39733887
 0.35766602
 0.31890869
 0.28381348
 0.25421143
 0.23254395
 0.21911621
 0.21392822
 0.21789551
 0.23223877
 0.25726318
 0.29235840
 0.33447266
 0.38024902
 0.42602539
 0.46936035
 0.50811768
 0.53924561
 0.55938721
 0.56549072
 0.55511475
 0.52734375
 0.48248291
 0.42114258
 0.34545898
 0.25756836
 0.15960693
 0.05401611
-0.05737305
-0.17181396
-0.28564453
-0.39428711
-0.49224854
-0.57586670
-0.64300537
-0.69335938
-0.72540283
-0.73822021
-0.72998047
-0.70098877
-0.65185547
-0.58441162
-0.50048828
-0.40252686
-0.29388428
-0.17791748
-0.05798340
 0.06256104
 0.17974854
 0.28778076
 0.38177490
 0.45684814
 0.51177979
 0.54473877
 0.55541992
 0.54229736
 0.50537109
 0.44677734
 0.36926270
 0.27740479
 0.17486572
 0.06500244
-0.04913330
-0.16357422
-0.27465820
-0.37628174
-0.46203613
-0.52734375
-0.57006836
-0.58898926
-0.58380127
-0.55389404
-0.49835205
-0.41839600
-0.31829834
-0.20111084
-0.07110596
 0.06927490
 0.21545410
 0.36102295
 0.49835205
 0.62133789
 0.72479248
 0.80535889
 0.86090088
 0.88836670
 0.88592529
 0.85144043
 0.78460693
 0.68725586
 0.56243896
 0.41381836
 0.24566650
 0.06164551
-0.13580322
-0.34118652
-0.54809570
-0.74798584
-0.93261719
-1.09619141
-1.23474121
-1.34429932
-1.42059326
-1.45996094
-1.46118164
-1.42486572
-1.35314941
-1.24694824
-1.10748291
-0.93841553
-0.74676514
-0.54016113
-0.32531738
-0.10528564
 0.11810303
 0.33905029
 0.54992676
 0.74066162
 0.90362549
 1.03302002
 1.12579346
 1.17980957
 1.19354248
 1.16546631
 1.09375000
 0.97930908
 0.82489014
 0.63751221
 0.42327881
 0.18829346
-0.06378174
-0.32592773
-0.58746338
-0.83526611
-1.05743408
-1.24816895
-1.40380859
-1.52069092
-1.59332275
-1.61834717
-1.59576416
-1.52862549
-1.41967773
-1.27105713
-1.08703613
-0.87402344
-0.64147949
-0.39825439
-0.14923096
 0.10040283
 0.34484863
 0.57525635
 0.78247070
 0.95947266
 1.10321045
 1.21154785
 1.28387451
 1.31896973
 1.31744385
 1.28051758
 1.21154785
 1.11419678
 0.99304199
 0.85357666
 0.70251465
 0.54595947
 0.38940430
 0.23681641
 0.08972168
-0.05004883
-0.17974854
-0.29510498
-0.39184570
-0.46691895
-0.52001953
-0.55267334
-0.56671143
-0.56243896
-0.53894043
-0.49621582
-0.43518066
-0.35827637
-0.26916504
-0.17059326
-0.06469727
 0.04608154
 0.15930176
 0.27130127
 0.37780762
 0.47393799
 0.55603027
 0.62164307
 0.66986084
 0.69946289
 0.70922852
 0.69824219
 0.66619873
 0.61492920
 0.54565430
 0.46142578
 0.36468506
 0.25909424
 0.14648438
 0.02868652
-0.09216309
-0.21362305
-0.33203125
-0.44158936
-0.53802490
-0.61859131
-0.68206787
-0.72753906
-0.75286865
-0.75622559
-0.73699951
-0.69610596
-0.63446045
-0.55480957
-0.45959473
-0.35186768
-0.23437500
-0.10864258
 0.02380371
 0.16143799
 0.29998779
 0.43487549
 0.56152344
 0.67657471
 0.77850342
 0.86578369
 0.93597412
 0.98602295
 1.01409912
 1.01867676
 0.99975586
 0.95825195
 0.89447021
 0.80932617
 0.70373535
 0.58135986
 0.44738770
 0.30700684
 0.16479492
 0.02197266
-0.11993408
-0.25756836
-0.38604736
-0.49987793
-0.59570313
-0.67199707
-0.72845459
-0.76446533
-0.77850342
-0.76934814
-0.73791504
-0.68450928
-0.61065674
-0.51849365
-0.41107178
-0.29266357
-0.16693115
-0.03631592
 0.09674072
 0.22979736
 0.35705566
 0.47210693
 0.57037354
 0.64880371
 0.70617676
 0.74340820
 0.76019287
 0.75775146
 0.73699951
 0.69885254
 0.64392090
 0.57281494
 0.48797607
 0.39215088
 0.28839111
 0.17852783
 0.06256104
-0.05981445
-0.18737793
-0.31768799
-0.44616699
-0.57006836
-0.68572998
-0.79101563
-0.88348389
-0.96099854
-1.02081299
-1.06109619
-1.07940674
-1.07482910
-1.04797363
-1.00067139
-0.93444824
-0.85113525
-0.75225830
-0.64056396
-0.52032471
-0.39550781
-0.27008057
-0.14739990
-0.03082275
 0.07568359
 0.16876221
 0.24536133
 0.30487061
 0.34454346
 0.36254883
 0.35858154
 0.33416748
 0.29266357
 0.23681641
 0.16876221
 0.09063721
 0.00671387
-0.07720947
-0.15441895
-0.22003174
-0.27130127
-0.30426025
-0.31585693
-0.30364990
-0.26733398
-0.20965576
-0.13275146
-0.03814697
 0.07263184
 0.19531250
 0.32440186
 0.45227051
 0.57312012
 0.68145752
 0.77392578
 0.84716797
 0.89691162
 0.92071533
 0.91735840
 0.88745117
 0.83160400
 0.75073242
 0.64758301
 0.52490234
 0.38787842
 0.24078369
 0.08697510
-0.07080078
-0.22766113
-0.37811279
-0.51513672
-0.63323975
-0.72906494
-0.80017090
-0.84625244
-0.86639404
-0.85998535
-0.82763672
-0.77178955
-0.69519043
-0.60150146
-0.49468994
-0.37841797
-0.25787354
-0.13763428
-0.02319336
 0.08056641
 0.17150879
 0.24810791
 0.30883789
 0.35064697
 0.37078857
 0.36773682
 0.34240723
 0.29815674
 0.23834229
 0.16510010
 0.08148193
-0.00885010
-0.10253906
-0.19500732
-0.28137207
-0.35705566
-0.41625977
-0.45532227
-0.47180176
-0.46386719
-0.43090820
-0.37322998
-0.29235840
-0.19104004
-0.07293701
 0.05767822
 0.19744873
 0.34057617
 0.48065186
 0.61065674
 0.72509766
 0.82153320
 0.89691162
 0.94787598
 0.97198486
 0.96832275
 0.93963623
 0.88897705
 0.81817627
 0.72937012
 0.62530518
 0.51208496
 0.39581299
 0.28015137
 0.16693115
 0.05828857
-0.04180908
-0.13000488
-0.20355225
-0.26336670
-0.30761719
-0.33447266
-0.34027100
-0.32623291
-0.29632568
-0.25634766
-0.21026611
-0.15869141
-0.10253906
-0.04516602
 0.00793457
 0.05218506
 0.08514404
 0.10559082
 0.11291504
 0.10650635
 0.08544922
 0.05157471
 0.00701904
-0.04486084
-0.10223389
-0.16265869
-0.22521973
-0.28839111
-0.34942627
-0.40588379
-0.45532227
-0.49560547
-0.52581787
-0.54534912
-0.55267334
-0.54626465
-0.52520752
-0.48858643
-0.43640137
-0.36895752
-0.28839111
-0.19714355
-0.09765625
 0.00732422
 0.11505127
 0.22186279
 0.32318115
 0.41290283
 0.48614502
 0.53863525
 0.56854248
 0.57495117
 0.55755615
 0.51757813
 0.45715332
 0.37963867
 0.28808594
 0.18524170
 0.07507324
-0.03845215
-0.15197754
-0.26092529
-0.36102295
-0.44708252
-0.51422119
-0.55999756
-0.58319092
-0.58288574
-0.55877686
-0.50933838
-0.43670654
-0.34393311
-0.23529053
-0.11413574
 0.01739502
 0.15625000
 0.29663086
 0.43090820
 0.55206299
 0.65551758
 0.73730469
 0.79498291
 0.82672119
 0.83129883
 0.80993652
 0.76324463
 0.69244385
 0.59936523
 0.48797607
 0.36224365
 0.22735596
 0.08575439
-0.06103516
-0.21026611
-0.35766602
-0.49743652
-0.62377930
-0.73364258
-0.82519531
-0.89630127
-0.94573975
-0.97045898
-0.96984863
-0.94329834
-0.89202881
-0.81726074
-0.72082520
-0.60577393
-0.47668457
-0.33843994
-0.19531250
-0.05126953
 0.09124756
 0.22857666
 0.35614014
 0.46875000
 0.56243896
 0.63507080
 0.68572998
 0.71380615
 0.71868896
 0.70007324
 0.65887451
 0.59783936
 0.51971436
 0.42724609
 0.32379150
 0.21179199
 0.09490967
-0.02410889
-0.14221191
-0.25512695
-0.35888672
-0.44860840
-0.52001953
-0.57189941
-0.60455322
-0.61859131
-0.61370850
-0.58898926
-0.54565430
-0.48553467
-0.41168213
-0.32684326
-0.23315430
-0.13275146
-0.02716064
 0.08178711
 0.19256592
 0.30364990
 0.41198730
 0.51452637
 0.60821533
 0.69152832
 0.76385498
 0.82397461
 0.86944580
 0.89691162
 0.90454102
 0.89172363
 0.85906982
 0.80627441
 0.73333740
 0.64025879
 0.52978516
 0.40527344
 0.27038574
 0.12634277
-0.02624512
-0.18463135
-0.34362793
-0.49682617
-0.63873291
-0.76507568
-0.87402344
-0.96282959
-1.02905273
-1.06933594
-1.08184814
-1.06567383
-1.02081299
-0.94757080
-0.84686279
-0.72265625
-0.57952881
-0.42358398
-0.26000977
-0.09246826
 0.07507324
 0.23803711
 0.39001465
 0.52398682
 0.63293457
 0.71350098
 0.76477051
 0.78674316
 0.77972412
 0.74340820
 0.67779541
 0.58654785
 0.47515869
 0.34912109
 0.21362305
 0.07049561
-0.07690430
-0.22369385
-0.36346436
-0.48828125
-0.59356689
-0.67504883
-0.73089600
-0.75897217
-0.75805664
-0.72723389
-0.66680908
-0.57830811
-0.46447754
-0.33050537
-0.18066406
-0.01800537
 0.15411377
 0.33050537
 0.50384521
 0.66589355
 0.80963135
 0.93017578
 1.02447510
 1.08947754
 1.12243652
 1.12335205
 1.09161377
 1.02874756
 0.93444824
 0.81085205
 0.66253662
 0.49682617
 0.31951904
 0.13458252
-0.05554199
-0.24658203
-0.43060303
-0.59875488
-0.74432373
-0.86334229
-0.95336914
-1.01196289
-1.03698730
-1.02752686
-0.98541260
-0.91278076
-0.81176758
-0.68511963
-0.53833008
-0.37841797
-0.21179199
-0.04302979
 0.12390137
 0.28442383
 0.43182373
 0.55938721
 0.66253662
 0.73913574
 0.78887939
 0.81115723
 0.80627441
 0.77484131
 0.71899414
 0.64178467
 0.54656982
 0.43792725
 0.31982422
 0.19653320
 0.07141113
-0.05310059
-0.17456055
-0.28900146
-0.39184570
-0.47882080
-0.54626465
-0.59234619
-0.61676025
-0.62042236
-0.60424805
-0.56976318
-0.51879883
-0.45349121
-0.37719727
-0.29296875
-0.20416260
-0.11352539
-0.02410889
 0.06103516
 0.13885498
 0.20721436
 0.26489258
 0.31158447
 0.34606934
 0.36590576
 0.36987305
 0.35827637
 0.33355713
 0.29846191
 0.25512695
 0.20355225
 0.14404297
 0.07812500
 0.00854492
-0.06072998
-0.12695313
-0.18798828
-0.24322510
-0.29113770
-0.33020020
-0.35888672
-0.37506104
-0.37750244
-0.36560059
-0.34027100
-0.30334473
-0.25665283
-0.20141602
-0.13824463
-0.06805420
 0.00671387
 0.08209229
 0.15502930
 0.22430420
 0.28869629
 0.34606934
 0.39398193
 0.42907715
 0.44952393
 0.45562744
 0.44647217
 0.42236328
 0.38391113
 0.33325195
 0.27313232
 0.20538330
 0.13031006
 0.05004883
-0.03234863
-0.11322021
-0.18920898
-0.26000977
-0.32440186
-0.37963867
-0.42266846
-0.45135498
-0.46569824
-0.46691895
-0.45623779
-0.43243408
-0.39611816
-0.34912109
-0.29479980
-0.23559570
-0.17211914
-0.10314941
-0.03021240
 0.04425049
 0.11627197
 0.18341064
 0.24444580
 0.29876709
 0.34362793
 0.37567139
 0.39215088
 0.39245605
 0.37658691
 0.34576416
 0.29998779
 0.23864746
 0.16326904
 0.07568359
-0.02105713
-0.12420654
-0.23040771
-0.33660889
-0.43792725
-0.53009033
-0.61004639
-0.67535400
-0.72448730
-0.75439453
-0.76354980
-0.75042725
-0.71533203
-0.65917969
-0.58380127
-0.49072266
-0.38330078
-0.26397705
-0.13671875
-0.00579834
 0.12512207
 0.25299072
 0.37292480
 0.48156738
 0.57617188
 0.65460205
 0.71502686
 0.75683594
 0.78033447
 0.78613281
 0.77545166
 0.75103760
 0.71441650
 0.66741943
 0.61126709
 0.54809570
 0.47912598
 0.40679932
 0.33264160
 0.25848389
 0.18585205
 0.11596680
 0.05004883
-0.01068115
-0.06439209
-0.11047363
-0.14831543
-0.17761230
-0.19897461
-0.21301270
-0.22033691
-0.22155762
-0.21728516
-0.20843506
-0.19622803
-0.18157959
-0.16540527
-0.14801025
-0.12939453
-0.10986328
-0.08972168
-0.06866455
-0.04730225
-0.02593994
-0.00457764
 0.01678467
 0.03814697
 0.05889893
 0.07812500
 0.09460449
 0.10742188
 0.11627197
 0.12054443
 0.12054443
 0.11566162
 0.10528564
 0.08819580
 0.06317139
 0.02990723
-0.01190186
-0.06103516
-0.11657715
-0.17791748
-0.24505615
-0.31738281
-0.39306641
-0.46783447
-0.53863525
-0.60211182
-0.65704346
-0.70129395
-0.73211670
-0.74645996
-0.74157715
-0.71716309
-0.67260742
-0.60791016
-0.52307129
-0.41992188
-0.30120850
-0.16998291
-0.02838135
 0.12207031
 0.27832031
 0.43365479
 0.58074951
 0.71350098
 0.82885742
 0.92468262
 0.99853516
 1.04736328
 1.06811523
 1.06109619
 1.02783203
 0.97076416
 0.89172363
 0.79284668
 0.67871094
 0.55358887
 0.42297363
 0.29052734
 0.16113281
 0.03936768
-0.06988525
-0.16296387
-0.23803711
-0.29296875
-0.32562256
-0.33386230
-0.31738281
-0.27923584
-0.22247314
-0.15106201
-0.06774902
 0.02410889
 0.12023926
 0.21484375
 0.30151367
 0.37628174
 0.43426514
 0.47210693
 0.48614502
 0.47454834
 0.43731689
 0.37628174
 0.29235840
 0.18615723
 0.05828857
-0.08880615
-0.25054932
-0.42083740
-0.59265137
-0.75866699
-0.91369629
-1.05316162
-1.17248535
-1.26739502
-1.33331299
-1.36596680
-1.36322021
-1.32537842
-1.25427246
-1.15081787
-1.01715088
-0.85601807
-0.67352295
-0.47790527
-0.27557373
-0.07141113
 0.13092041
 0.32623291
 0.50781250
 0.66802979
 0.80139160
 0.90515137
 0.97808838
 1.01898193
 1.02752686
 1.00433350
 0.95123291
 0.87188721
 0.77056885
 0.65093994
 0.51849365
 0.37933350
 0.23956299
 0.10375977
-0.02380371
-0.13946533
-0.23895264
-0.31738281
-0.37048340
-0.39642334
-0.39489746
-0.36712646
-0.31646729
-0.24658203
-0.16174316
-0.06561279
 0.03784180
 0.14556885
 0.25268555
 0.35400391
 0.44372559
 0.51727295
 0.57159424
 0.60516357
 0.61645508
 0.60577393
 0.57342529
 0.52032471
 0.44891357
 0.36193848
 0.26336670
 0.15686035
 0.04577637
-0.06744385
-0.18096924
-0.29052734
-0.39184570
-0.48004150
-0.55114746
-0.60363770
-0.63690186
-0.65185547
-0.64849854
-0.62835693
-0.59204102
-0.54199219
-0.47973633
-0.40863037
-0.33264160
-0.25573730
-0.18127441
-0.11169434
-0.04760742
 0.00823975
 0.05371094
 0.08666992
 0.10650635
 0.11413574
 0.11077881
 0.09796143
 0.07629395
 0.04699707
 0.01251221
-0.02502441
-0.06378174
-0.10131836
-0.13519287
-0.16235352
-0.18157959
-0.19165039
-0.19287109
-0.18524170
-0.16876221
-0.14373779
-0.11138916
-0.07324219
-0.03173828
 0.01068115
 0.05157471
 0.08880615
 0.12054443
 0.14587402
 0.16326904
 0.17120361
 0.16906738
 0.15808105
 0.13977051
 0.11566162
 0.08850098
 0.06042480
 0.03326416
 0.00946045
-0.01007080
-0.02288818
-0.02777100
-0.02197266
-0.00457764
 0.02471924
 0.06439209
 0.11322021
 0.17028809
 0.23468018
 0.30548096
 0.37811279
 0.44860840
 0.51208496
 0.56549072
 0.60699463
 0.63415527
 0.64392090
 0.63415527
 0.60211182
 0.54809570
 0.47302246
 0.37994385
 0.27160645
 0.15075684
 0.02014160
-0.11688232
-0.25634766
-0.39154053
-0.51666260
-0.62530518
-0.71350098
-0.77850342
-0.81848145
-0.83160400
-0.81542969
-0.76934814
-0.69305420
-0.58929443
-0.46234131
-0.31768799
-0.15930176
 0.00854492
 0.18127441
 0.35339355
 0.51666260
 0.66284180
 0.78399658
 0.87493896
 0.93292236
 0.95428467
 0.93627930
 0.87646484
 0.77667236
 0.64117432
 0.47698975
 0.28778076
 0.07568359
-0.15563965
-0.39825439
-0.63995361
-0.86883545
-1.07696533
-1.25793457
-1.40594482
-1.51306152
-1.57257080
-1.58172607
-1.54083252
-1.44958496
-1.30798340
-1.11755371
-0.88500977
-0.61981201
-0.32989502
-0.02014160
 0.30303955
 0.62805176
 0.93902588
 1.22131348
 1.46636963
 1.66961670
 1.82525635
 1.92565918
 1.96472168
 1.94244385
 1.86187744
 1.72698975
 1.53991699
 1.30615234
 1.03546143
 0.73883057
 0.42694092
 0.10559082
-0.21850586
-0.53436279
-0.82855225
-1.08856201
-1.30645752
-1.47644043
-1.59515381
-1.65802002
-1.66351318
-1.61102295
-1.50177002
-1.33880615
-1.12823486
-0.87921143
-0.60272217
-0.30731201
 0.00030518
 0.31280518
 0.61767578
 0.90057373
 1.14929199
 1.35498047
 1.51306152
 1.61865234
 1.66748047
 1.65710449
 1.58721924
 1.45965576
 1.27899170
 1.05194092
 0.78857422
 0.49804688
 0.18798828
-0.13519287
-0.46203613
-0.77911377
-1.07086182
-1.32476807
-1.53228760
-1.68884277
-1.78955078
-1.82983398
-1.80847168
-1.72668457
-1.58843994
-1.39862061
-1.16485596
-0.89691162
-0.60668945
-0.30395508
 0.00335693
 0.30761719
 0.59783936
 0.85937500
 1.07879639
 1.24847412
 1.36596680
 1.43066406
 1.44165039
 1.39617920
 1.29455566
 1.14135742
 0.94512939
 0.71624756
 0.46203613
 0.18951416
-0.09490967
-0.38085938
-0.65521240
-0.90393066
-1.11511230
-1.28021240
-1.39587402
-1.45935059
-1.46820068
-1.41937256
-1.31256104
-1.15142822
-0.94390869
-0.69854736
-0.42358398
-0.12573242
 0.18585205
 0.49987793
 0.80169678
 1.07849121
 1.32080078
 1.52038574
 1.66961670
 1.76239014
 1.79595947
 1.76940918
 1.68334961
 1.53900146
 1.33911133
 1.09130859
 0.80749512
 0.49743652
 0.16906738
-0.17120361
-0.51391602
-0.84320068
-1.14318848
-1.40167236
-1.61224365
-1.77001953
-1.86981201
-1.90673828
-1.87866211
-1.78649902
-1.63391113
-1.42608643
-1.17156982
-0.88134766
-0.56701660
-0.23834229
 0.09704590
 0.42907715
 0.74523926
 1.03179932
 1.27716064
 1.47399902
 1.61712646
 1.70318604
 1.72912598
 1.69464111
 1.60156250
 1.45294189
 1.25427246
 1.01440430
 0.74401855
 0.45349121
 0.14953613
-0.16113281
-0.46844482
-0.75836182
-1.01623535
-1.23199463
-1.40014648
-1.51733398
-1.58050537
-1.58660889
-1.53564453
-1.43096924
-1.27746582
-1.08215332
-0.85266113
-0.59844971
-0.32775879
-0.04821777
 0.23437500
 0.51025391
 0.76751709
 0.99426270
 1.18225098
 1.32751465
 1.42791748
 1.48132324
 1.48590088
 1.44104004
 1.34948730
 1.21459961
 1.04156494
 0.83801270
 0.61370850
 0.37780762
 0.13732910
-0.10223389
-0.33264160
-0.54382324
-0.72418213
-0.86517334
-0.96374512
-1.01959229
-1.03271484
-1.00097656
-0.92529297
-0.80902100
-0.65979004
-0.48614502
-0.29541016
-0.09307861
 0.11444092
 0.31951904
 0.51208496
 0.68115234
 0.81756592
 0.91674805
 0.97717285
 0.99700928
 0.97381592
 0.90576172
 0.79437256
 0.64636230
 0.46966553
 0.27008057
 0.05096436
-0.18249512
-0.42022705
-0.64941406
-0.85876465
-1.04064941
-1.19079590
-1.30401611
-1.37542725
-1.40106201
-1.38061523
-1.31591797
-1.20849609
-1.06109619
-0.87860107
-0.66833496
-0.44006348
-0.20050049
 0.04699707
 0.29693604
 0.54168701
 0.76995850
 0.97229004
 1.14349365
 1.28143311
 1.38336182
 1.44500732
 1.46362305
 1.43981934
 1.37664795
 1.27807617
 1.14624023
 0.98449707
 0.79925537
 0.59936523
 0.39367676
 0.18798828
-0.01464844
-0.20935059
-0.38879395
-0.54504395
-0.67260742
-0.76843262
-0.83221436
-0.86425781
-0.86517334
-0.83709717
-0.78338623
-0.70800781
-0.61523438
-0.51025391
-0.39855957
-0.28472900
-0.17364502
-0.06927490
 0.02410889
 0.10253906
 0.16174316
 0.20019531
 0.21697998
 0.21240234
 0.18707275
 0.14221191
 0.07995605
 0.00335693
-0.08422852
-0.17913818
-0.27709961
-0.37322998
-0.46173096
-0.53680420
-0.59509277
-0.63415527
-0.65307617
-0.65093994
-0.62744141
-0.58319092
-0.51940918
-0.43792725
-0.34210205
-0.23559570
-0.12268066
-0.00701904
 0.10833740
 0.22003174
 0.32501221
 0.41931152
 0.49865723
 0.55969238
 0.60119629
 0.62347412
 0.62683105
 0.61157227
 0.57739258
 0.52490234
 0.45745850
 0.37872314
 0.29235840
 0.19958496
 0.10375977
 0.00946045
-0.07751465
-0.15350342
-0.21728516
-0.26794434
-0.30395508
-0.32226563
-0.32043457
-0.29937744
-0.26214600
-0.21209717
-0.14984131
-0.07629395
 0.00549316
 0.09155273
 0.17761230
 0.26092529
 0.33905029
 0.40893555
 0.46630859
 0.50750732
 0.53100586
 0.53588867
 0.52185059
 0.48797607
 0.43487549
 0.36407471
 0.27923584
 0.18310547
 0.07904053
-0.03051758
-0.14160156
-0.25054932
-0.35186768
-0.44006348
-0.51086426
-0.56091309
-0.58898926
-0.59478760
-0.57830811
-0.53955078
-0.47851563
-0.39703369
-0.29998779
-0.19226074
-0.07781982
 0.04058838
 0.16021729
 0.27587891
 0.38146973
 0.47027588
 0.53863525
 0.58441162
 0.60546875
 0.59906006
 0.56304932
 0.49865723
 0.40954590
 0.30090332
 0.17486572
 0.03204346
-0.12420654
-0.28747559
-0.44891357
-0.59967041
-0.73455811
-0.84930420
-0.93933105
-0.99914551
-1.02478027
-1.01531982
-0.97137451
-0.89263916
-0.78002930
-0.63598633
-0.46722412
-0.27954102
-0.07659912
 0.13916016
 0.36254883
 0.58380127
 0.79162598
 0.97778320
 1.13830566
 1.27105713
 1.37084961
 1.43188477
 1.44989014
 1.42578125
 1.36077881
 1.25579834
 1.11083984
 0.93048096
 0.72296143
 0.49743652
 0.25848389
 0.00823975
-0.24871826
-0.50201416
-0.73822021
-0.94665527
-1.12213135
-1.26220703
-1.36230469
-1.41815186
-1.42700195
-1.38916016
-1.30676270
-1.18103027
-1.01440430
-0.81390381
-0.58807373
-0.34515381
-0.09002686
 0.17303467
 0.43670654
 0.68878174
 0.91766357
 1.11480713
 1.27624512
 1.39831543
 1.47644043
 1.50634766
 1.48773193
 1.42181396
 1.31042480
 1.15631104
 0.96435547
 0.74310303
 0.50109863
 0.24444580
-0.02288818
-0.29693604
-0.56671143
-0.81970215
-1.04461670
-1.23626709
-1.39282227
-1.51092529
-1.58599854
-1.61376953
-1.59393311
-1.53015137
-1.42639160
-1.28509521
-1.10931396
-0.90606689
-0.68389893
-0.45196533
-0.21575928
 0.02075195
 0.25146484
 0.46875000
 0.66253662
 0.82580566
 0.95458984
 1.04583740
 1.09893799
 1.11175537
 1.08337402
 1.01470947
 0.90881348
 0.77178955
 0.60974121
 0.43029785
 0.23986816
 0.04302979
-0.15441895
-0.34423828
-0.51666260
-0.66162109
-0.77239990
-0.84716797
-0.88470459
-0.88439941
-0.84411621
-0.76416016
-0.64849854
-0.50415039
-0.33782959
-0.15472412
 0.04211426
 0.24719238
 0.45166016
 0.64605713
 0.82214355
 0.97442627
 1.09802246
 1.18896484
 1.24359131
 1.25976563
 1.23718262
 1.17767334
 1.08245850
 0.95306396
 0.79498291
 0.61492920
 0.42083740
 0.21881104
 0.01251221
-0.19409180
-0.39459229
-0.58013916
-0.74310303
-0.87829590
-0.98297119
-1.05682373
-1.09924316
-1.10992432
-1.09008789
-1.04248047
-0.96923828
-0.87310791
-0.75775146
-0.62896729
-0.49285889
-0.35491943
-0.21942139
-0.08972168
 0.03021240
 0.13641357
 0.22613525
 0.29693604
 0.34759521
 0.37597656
 0.38208008
 0.36773682
 0.33599854
 0.29144287
 0.23620605
 0.17303467
 0.10467529
 0.03479004
-0.03143311
-0.09033203
-0.13946533
-0.17730713
-0.20233154
-0.21331787
-0.20904541
-0.18981934
-0.15655518
-0.11077881
-0.05401611
 0.01007080
 0.07934570
 0.15075684
 0.22338867
 0.29479980
 0.36132813
 0.41839600
 0.46295166
 0.49285889
 0.50781250
 0.50750732
 0.49133301
 0.45867920
 0.41137695
 0.35156250
 0.28106689
 0.20172119
 0.11627197
 0.02777100
-0.06042480
-0.14587402
-0.22735596
-0.30303955
-0.36926270
-0.42266846
-0.46112061
-0.48522949
-0.49682617
-0.49682617
-0.48431396
-0.45867920
-0.42114258
-0.37353516
-0.31890869
-0.26000977
-0.19805908
-0.13397217
-0.06988525
-0.00732422
 0.05187988
 0.10589600
 0.15319824
 0.19287109
 0.22430420
 0.24780273
 0.26458740
 0.27465820
 0.27893066
 0.27801514
 0.27221680
 0.26275635
 0.25085449
 0.23712158
 0.22277832
 0.20843506
 0.19439697
 0.18096924
 0.16784668
 0.15563965
 0.14404297
 0.13427734
 0.12603760
 0.11901855
 0.11322021
 0.10772705
 0.10284424
 0.09887695
 0.09582520
 0.09368896
 0.09155273
 0.09002686
 0.08819580
 0.08605957
 0.08392334
 0.08117676
 0.07690430
 0.07080078
 0.06225586
 0.05065918
 0.03662109
 0.02044678
 0.00244141
-0.01739502
-0.03936768
-0.06317139
-0.08819580
-0.11260986
-0.13580322
-0.15655518
-0.17456055
-0.18920898
-0.20080566
-0.20843506
-0.21240234
-0.21209717
-0.20843506
-0.20141602
-0.19165039
-0.18005371
-0.16784668
-0.15502930
-0.14190674
-0.12939453
-0.11718750
-0.10650635
-0.09796143
-0.09246826
-0.09033203
-0.09094238
-0.09338379
-0.09796143
-0.10406494
-0.11169434
-0.12054443
-0.12969971
-0.13854980
-0.14617920
-0.15289307
-0.15747070
-0.16021729
-0.16021729
-0.15686035
-0.14923096
-0.13763428
-0.12115479
-0.10070801
-0.07568359
-0.04638672
-0.01220703
 0.02716064
 0.07171631
 0.12054443
 0.17333984
 0.23010254
 0.29052734
 0.35308838
 0.41595459
 0.47668457
 0.53405762
 0.58685303
 0.63415527
 0.67352295
 0.70281982
 0.72052002
 0.72631836
 0.71990967
 0.70098877
 0.66833496
 0.62133789
 0.56060791
 0.48858643
 0.40679932
 0.31799316
 0.22399902
 0.12573242
 0.02471924
-0.07781982
-0.18005371
-0.28015137
-0.37567139
-0.46356201
-0.54260254
-0.61187744
-0.67199707
-0.72204590
-0.76263428
-0.79284668
-0.81298828
-0.82336426
-0.82458496
-0.81665039
-0.80017090
-0.77606201
-0.74493408
-0.70861816
-0.66772461
-0.62316895
-0.57647705
-0.52734375
-0.47637939
-0.42297363
-0.36773682
-0.31158447
-0.25604248
-0.20233154
-0.15014648
-0.09826660
-0.04638672
 0.00549316
 0.05676270
 0.10589600
 0.15350342
 0.20019531
 0.24719238
 0.29479980
 0.34179688
 0.38757324
 0.43060303
 0.47027588
 0.50750732
 0.54138184
 0.57220459
 0.59844971
 0.61950684
 0.63385010
 0.64086914
 0.63934326
 0.62927246
 0.61065674
 0.58410645
 0.55084229
 0.51025391
 0.46325684
 0.41046143
 0.35247803
 0.29144287
 0.22796631
 0.16296387
 0.09735107
 0.03112793
-0.03356934
-0.09429932
-0.14984131
-0.19897461
-0.24353027
-0.28381348
-0.31860352
-0.34576416
-0.36315918
-0.37078857
-0.36987305
-0.36132813
-0.34515381
-0.32226563
-0.29541016
-0.26733398
-0.23956299
-0.21240234
-0.18463135
-0.15686035
-0.13122559
-0.10925293
-0.09124756
-0.07720947
-0.06622314
-0.05920410
-0.05615234
-0.05676270
-0.05889893
-0.06134033
-0.06256104
-0.06317139
-0.06317139
-0.06256104
-0.06042480
-0.05676270
-0.05096436
-0.04364014
-0.03387451
-0.02136230
-0.00671387
 0.01007080
 0.02838135
 0.04791260
 0.06835938
 0.08941650
 0.11077881
 0.13214111
 0.15319824
 0.17303467
 0.19134521
 0.20751953
 0.22094727
 0.23132324
 0.23742676
 0.23925781
 0.23681641
 0.23010254
 0.21911621
 0.20446777
 0.18554688
 0.16265869
 0.13549805
 0.10467529
 0.07110596
 0.03631592
 0.00091553
-0.03326416
-0.06439209
-0.09155273
-0.11322021
-0.12786865
-0.13488770
-0.13397217
-0.12451172
-0.10681152
-0.08148193
-0.04913330
-0.01068115
 0.03265381
 0.07965088
 0.12817383
 0.17547607
 0.21911621
 0.25787354
 0.29113770
 0.31799316
 0.33721924
 0.34576416
 0.34240723
 0.32714844
 0.30212402
 0.26885986
 0.22735596
 0.17639160
 0.11596680
 0.04821777
-0.02288818
-0.09521484
-0.16723633
-0.23986816
-0.31250000
-0.38177490
-0.44433594
-0.49804688
-0.54260254
-0.57769775
-0.60272217
-0.61523438
-0.61462402
-0.60180664
-0.57861328
-0.54504395
-0.50140381
-0.44677734
-0.38360596
-0.31463623
-0.24261475
-0.16845703
-0.09277344
-0.01617432
 0.05828857
 0.12725830
 0.18859863
 0.24139404
 0.28533936
 0.31921387
 0.34271240
 0.35522461
 0.35644531
 0.34729004
 0.32928467
 0.30334473
 0.27160645
 0.23590088
 0.19744873
 0.15808105
 0.11932373
 0.08331299
 0.05096436
 0.02349854
 0.00152588
-0.01556396
-0.02807617
-0.03570557
-0.03936768
-0.03875732
-0.03448486
-0.02777100
-0.01953125
-0.01098633
-0.00305176
 0.00396729
 0.00885010
 0.01129150
 0.01190186
 0.01037598
 0.00640869
-0.00030518
-0.01098633
-0.02563477
-0.04455566
-0.06683350
-0.09246826
-0.12115479
-0.15228271
-0.18371582
-0.21453857
-0.24444580
-0.27404785
-0.30395508
-0.33172607
-0.35491943
-0.37139893
-0.38208008
-0.38818359
-0.38909912
-0.38177490
-0.36437988
-0.33691406
-0.30242920
-0.26275635
-0.21759033
-0.16540527
-0.10467529
-0.03662109
 0.03540039
 0.10955811
 0.18493652
 0.26123047
 0.33569336
 0.40466309
 0.46478271
 0.51361084
 0.55084229
 0.57678223
 0.59020996
 0.59112549
 0.57830811
 0.55267334
 0.51391602
 0.46356201
 0.40313721
 0.33569336
 0.26306152
 0.18768311
 0.11138916
 0.03662109
-0.03417969
-0.09796143
-0.15319824
-0.19744873
-0.22857666
-0.24566650
-0.24780273
-0.23590088
-0.20996094
-0.16967773
-0.11535645
-0.04852295
 0.02838135
 0.11108398
 0.19622803
 0.28167725
 0.36407471
 0.43914795
 0.50354004
 0.55358887
 0.58807373
 0.60546875
 0.60363770
 0.58105469
 0.53741455
 0.47393799
 0.39306641
 0.29724121
 0.18920898
 0.07019043
-0.05798340
-0.19256592
-0.32897949
-0.46234131
-0.58807373
-0.70220947
-0.80169678
-0.88378906
-0.94604492
-0.98480225
-0.99884033
-0.98724365
-0.95184326
-0.89416504
-0.81481934
-0.71472168
-0.59722900
-0.46600342
-0.32745361
-0.18554688
-0.04333496
 0.09613037
 0.22888184
 0.34973145
 0.45471191
 0.54046631
 0.60516357
 0.64788818
 0.66864014
 0.66894531
 0.64941406
 0.61187744
 0.55877686
 0.49194336
 0.41503906
 0.33233643
 0.24780273
 0.16571045
 0.08850098
 0.01953125
-0.03814697
-0.08178711
-0.10955811
-0.12115479
-0.11627197
-0.09399414
-0.05554199
-0.00244141
 0.06164551
 0.13397217
 0.21209717
 0.29296875
 0.37261963
 0.44647217
 0.50933838
 0.55816650
 0.59143066
 0.60760498
 0.60607910
 0.58441162
 0.54168701
 0.47790527
 0.39550781
 0.29632568
 0.18310547
 0.05706787
-0.07995605
-0.22521973
-0.37445068
-0.52246094
-0.66467285
-0.79742432
-0.91705322
-1.02020264
-1.10412598
-1.16577148
-1.20391846
-1.21826172
-1.20758057
-1.17156982
-1.11083984
-1.02661133
-0.92163086
-0.79925537
-0.66253662
-0.51513672
-0.36132813
-0.20507813
-0.04943848
 0.10406494
 0.25207520
 0.38970947
 0.51239014
 0.61553955
 0.69793701
 0.76019287
 0.80200195
 0.82214355
 0.82031250
 0.79711914
 0.75561523
 0.69824219
 0.62744141
 0.54534912
 0.45562744
 0.36224365
 0.26947021
 0.18005371
 0.09613037
 0.01983643
-0.04638672
-0.09979248
-0.13946533
-0.16448975
-0.17517090
-0.17120361
-0.15258789
-0.12115479
-0.07904053
-0.02960205
 0.02532959
 0.08331299
 0.14129639
 0.19653320
 0.24658203
 0.29022217
 0.32562256
 0.35095215
 0.36346436
 0.36163330
 0.34606934
 0.31890869
 0.28106689
 0.23193359
 0.17120361
 0.10040283
 0.02288818
-0.05767822
-0.13946533
-0.22247314
-0.30426025
-0.38177490
-0.45043945
-0.50811768
-0.55267334
-0.58380127
-0.60089111
-0.60363770
-0.59173584
-0.56640625
-0.52886963
-0.47973633
-0.42053223
-0.35400391
-0.28320313
-0.21087646
-0.13824463
-0.06561279
 0.00488281
 0.07080078
 0.12847900
 0.17669678
 0.21453857
 0.24169922
 0.25878906
 0.26641846
 0.26458740
 0.25421143
 0.23651123
 0.21209717
 0.18280029
 0.15014648
 0.11749268
 0.08636475
 0.05859375
 0.03540039
 0.01770020
 0.00671387
 0.00335693
 0.00823975
 0.02044678
 0.03997803
 0.06500244
 0.09368896
 0.12481689
 0.15716553
 0.19012451
 0.22155762
 0.24993896
 0.27221680
 0.28717041
 0.29479980
 0.29449463
 0.28594971
 0.26824951
 0.24078369
 0.20355225
 0.15777588
 0.10437012
 0.04516602
-0.01770020
-0.08056641
-0.14099121
-0.19775391
-0.24932861
-0.29479980
-0.33203125
-0.35797119
-0.37109375
-0.37017822
-0.35644531
-0.33172607
-0.29724121
-0.25482178
-0.20538330
-0.14953613
-0.08819580
-0.02319336
 0.04211426
 0.10528564
 0.16326904
 0.21484375
 0.26031494
 0.29815674
 0.32623291
 0.34210205
 0.34423828
 0.33355713
 0.31158447
 0.28076172
 0.24261475
 0.19622803
 0.14190674
 0.07965088
 0.01281738
-0.05493164
-0.12054443
-0.18280029
-0.24200439
-0.29785156
-0.34851074
-0.39001465
-0.41992188
-0.43792725
-0.44464111
-0.44067383
-0.42510986
-0.39642334
-0.35614014
-0.30639648
-0.24963379
-0.18798828
-0.12084961
-0.04974365
 0.02319336
 0.09521484
 0.16418457
 0.22949219
 0.28991699
 0.34362793
 0.38818359
 0.42083740
 0.44097900
 0.44982910
 0.44769287
 0.43487549
 0.41046143
 0.37445068
 0.32928467
 0.27679443
 0.21942139
 0.15655518
 0.08911133
 0.01800537
-0.05310059
-0.12115479
-0.18463135
-0.24291992
-0.29510498
-0.33905029
-0.37170410
-0.39154053
-0.39916992
-0.39550781
-0.38024902
-0.35247803
-0.31341553
-0.26458740
-0.20935059
-0.14862061
-0.08300781
-0.01373291
 0.05645752
 0.12481689
 0.18951416
 0.25024414
 0.30639648
 0.35491943
 0.39306641
 0.41931152
 0.43487549
 0.43945313
 0.43273926
 0.41412354
 0.38391113
 0.34393311
 0.29693604
 0.24383545
 0.18524170
 0.12298584
 0.05859375
-0.00610352
-0.06927490
-0.12817383
-0.17974854
-0.22247314
-0.25634766
-0.28381348
-0.30517578
-0.31890869
-0.32104492
-0.31188965
-0.29449463
-0.27374268
-0.25177002
-0.22857666
-0.20324707
-0.17578125
-0.14923096
-0.12573242
-0.10681152
-0.09338379
-0.08605957
-0.08544922
-0.09124756
-0.10223389
-0.11749268
-0.13549805
-0.15686035
-0.17974854
-0.20263672
-0.22277832
-0.23895264
-0.25024414
-0.25604248
-0.25604248
-0.24963379
-0.23620605
-0.21606445
-0.18890381
-0.15533447
-0.11627197
-0.07324219
-0.02655029
 0.02288818
 0.07415771
 0.12542725
 0.17517090
 0.22308350
 0.26885986
 0.31188965
 0.35125732
 0.38482666
 0.41137695
 0.42999268
 0.44189453
 0.44647217
 0.44464111
 0.43609619
 0.42144775
 0.40161133
 0.37658691
 0.34729004
 0.31524658
 0.28137207
 0.24719238
 0.21331787
 0.18035889
 0.14831543
 0.11688232
 0.08666992
 0.05737305
 0.02899170
 0.00183105
-0.02380371
-0.04852295
-0.07202148
-0.09521484
-0.11840820
-0.14190674
-0.16571045
-0.18920898
-0.21148682
-0.23223877
-0.25238037
-0.27404785
-0.29785156
-0.32135010
-0.34271240
-0.36041260
-0.37506104
-0.38726807
-0.39733887
-0.40313721
-0.40374756
-0.39855957
-0.38726807
-0.36926270
-0.34423828
-0.31311035
-0.27679443
-0.23712158
-0.19378662
-0.14556885
-0.09246826
-0.03570557
 0.02197266
 0.07812500
 0.13214111
 0.18371582
 0.23193359
 0.27648926
 0.31616211
 0.35003662
 0.37658691
 0.39489746
 0.40527344
 0.40832520
 0.40527344
 0.39550781
 0.37841797
 0.35430908
 0.32409668
 0.29144287
 0.25817871
 0.22552490
 0.19409180
 0.16357422
 0.13549805
 0.11138916
 0.09216309
 0.07904053
 0.07232666
 0.07141113
 0.07568359
 0.08453369
 0.09674072
 0.11138916
 0.12756348
 0.14282227
 0.15594482
 0.16571045
 0.17181396
 0.17333984
 0.16937256
 0.15899658
 0.14160156
 0.11779785
 0.08697510
 0.04974365
 0.00610352
-0.04272461
-0.09460449
-0.14739990
-0.20050049
-0.25482178
-0.30883789
-0.36041260
-0.40588379
-0.44189453
-0.46813965
-0.48431396
-0.49133301
-0.48767090
-0.47241211
-0.44433594
-0.40466309
-0.35522461
-0.29876709
-0.23803711
-0.17456055
-0.10894775
-0.04211426
 0.02380371
 0.08636475
 0.14312744
 0.19195557
 0.23132324
 0.26062012
 0.27984619
 0.28900146
 0.28869629
 0.27954102
 0.26184082
 0.23498535
 0.19989014
 0.15838623
 0.11199951
 0.06317139
 0.01403809
-0.03417969
-0.07934570
-0.11932373
-0.15228271
-0.17639160
-0.19134521
-0.19622803
-0.19195557
-0.17883301
-0.15716553
-0.12756348
-0.09063721
-0.04852295
-0.00305176
 0.04394531
 0.09002686
 0.13397217
 0.17395020
 0.20843506
 0.23620605
 0.25634766
 0.26855469
 0.27252197
 0.26794434
 0.25512695
 0.23437500
 0.20568848
 0.16937256
 0.12634277
 0.07812500
 0.02655029
-0.02655029
-0.07965088
-0.13031006
-0.17669678
-0.21697998
-0.25115967
-0.28076172
-0.30609131
-0.32531738
-0.33538818
-0.33416748
-0.32287598
-0.30456543
-0.28289795
-0.25939941
-0.23376465
-0.20446777
-0.17272949
-0.13946533
-0.10650635
-0.07415771
-0.04272461
-0.01190186
 0.01678467
 0.04272461
 0.06530762
 0.08422852
 0.09979248
 0.11169434
 0.11993408
 0.12481689
 0.12603760
 0.12420654
 0.11871338
 0.10986328
 0.09765625
 0.08270264
 0.06622314
 0.04821777
 0.02899170
 0.00885010
-0.01129150
-0.03021240
-0.04760742
-0.06317139
-0.07659912
-0.08728027
-0.09429932
-0.09704590
-0.09521484
-0.08911133
-0.07720947
-0.05950928
-0.03570557
-0.00732422
 0.02410889
 0.05798340
 0.09490967
 0.13397217
 0.17272949
 0.20996094
 0.24475098
 0.27770996
 0.30853271
 0.33538818
 0.35522461
 0.36682129
 0.37139893
 0.36895752
 0.35949707
 0.34271240
 0.31799316
 0.28778076
 0.25268555
 0.21301270
 0.16784668
 0.11749268
 0.06378174
 0.00946045
-0.04364014
-0.09490967
-0.14312744
-0.18676758
-0.22399902
-0.25421143
-0.27801514
-0.29479980
-0.30273438
-0.30120850
-0.29052734
-0.27282715
-0.24841309
-0.21759033
-0.17974854
-0.13641357
-0.09002686
-0.04272461
 0.00305176
 0.04547119
 0.08361816
 0.11596680
 0.14099121
 0.15716553
 0.16387939
 0.15991211
 0.14495850
 0.11993408
 0.08575439
 0.04333496
-0.00579834
-0.05889893
-0.11383057
-0.16876221
-0.22277832
-0.27465820
-0.32226563
-0.36224365
-0.39184570
-0.40893555
-0.41229248
-0.40191650
-0.37780762
-0.34057617
-0.29235840
-0.23468018
-0.16845703
-0.09490967
-0.01495361
 0.06927490
 0.15502930
 0.23986816
 0.32135010
 0.39642334
 0.46264648
 0.51788330
 0.56030273
 0.58959961
 0.60516357
 0.60668945
 0.59387207
 0.56640625
 0.52520752
 0.47149658
 0.40771484
 0.33569336
 0.25665283
 0.17211914
 0.08453369
-0.00305176
-0.08728027
-0.16632080
-0.23925781
-0.30456543
-0.36010742
-0.40283203
-0.43029785
-0.44311523
-0.44189453
-0.42694092
-0.39886475
-0.35858154
-0.30883789
-0.25299072
-0.19348145
-0.13153076
-0.06896973
-0.00793457
 0.04821777
 0.09674072
 0.13580322
 0.16387939
 0.17974854
 0.18188477
 0.16937256
 0.14251709
 0.10223389
 0.05004883
-0.01190186
-0.08056641
-0.15441895
-0.23193359
-0.31127930
-0.38879395
-0.45989990
-0.52032471
-0.56671143
-0.59814453
-0.61370850
-0.61157227
-0.59082031
-0.55084229
-0.49163818
-0.41564941
-0.32501221
-0.22277832
-0.11169434
 0.00610352
 0.12878418
 0.25390625
 0.37750244
 0.49438477
 0.60028076
 0.69183350
 0.76690674
 0.82336426
 0.85968018
 0.87493896
 0.86914063
 0.84228516
 0.79498291
 0.72753906
 0.64270020
 0.54351807
 0.43365479
 0.31707764
 0.19714355
 0.07812500
-0.03692627
-0.14495850
-0.24353027
-0.32958984
-0.40008545
-0.45196533
-0.48370361
-0.49591064
-0.48889160
-0.46325684
-0.41961670
-0.36102295
-0.29113770
-0.21392822
-0.13092041
-0.04516602
 0.04058838
 0.12145996
 0.19439697
 0.25665283
 0.30731201
 0.34332275
 0.36102295
 0.35919189
 0.33813477
 0.30029297
 0.24749756
 0.18035889
 0.10009766
 0.01068115
-0.08361816
-0.17913818
-0.27252197
-0.36132813
-0.44067383
-0.50598145
-0.55480957
-0.58563232
-0.59783936
-0.59020996
-0.56091309
-0.51116943
-0.44372559
-0.36254883
-0.27038574
-0.16998291
-0.06408691
 0.04364014
 0.14892578
 0.24871826
 0.34057617
 0.42144775
 0.48706055
 0.53375244
 0.56030273
 0.56671143
 0.55480957
 0.52520752
 0.47882080
 0.41839600
 0.34729004
 0.26885986
 0.18493652
 0.09704590
 0.00793457
-0.07690430
-0.15289307
-0.21759033
-0.27130127
-0.31341553
-0.34210205
-0.35308838
-0.34606934
-0.32287598
-0.28839111
-0.24536133
-0.19531250
-0.13854980
-0.07629395
-0.01159668
 0.05218506
 0.11230469
 0.16632080
 0.21148682
 0.24536133
 0.26672363
 0.27557373
 0.27191162
 0.25634766
 0.22857666
 0.18920898
 0.13977051
 0.08239746
 0.01892090
-0.04669189
-0.11169434
-0.17364502
-0.23040771
-0.28045654
-0.32165527
-0.35125732
-0.36682129
-0.36743164
-0.35369873
-0.32836914
-0.29388428
-0.25177002
-0.20324707
-0.14953613
-0.09216309
-0.03387451
 0.02197266
 0.07263184
 0.11535645
 0.14892578
 0.17211914
 0.18402100
 0.18432617
 0.17303467
 0.15045166
 0.11779785
 0.07690430
 0.03051758
-0.01953125
-0.07110596
-0.12115479
-0.16784668
-0.20812988
-0.23895264
-0.25909424
-0.26794434
-0.26519775
-0.25085449
-0.22583008
-0.19012451
-0.14404297
-0.08911133
-0.02777100
 0.03753662
 0.10314941
 0.16723633
 0.22796631
 0.28320313
 0.33142090
 0.37017822
 0.39764404
 0.41229248
 0.41473389
 0.40466309
 0.38299561
 0.35125732
 0.31097412
 0.26428223
 0.21240234
 0.15594482
 0.09674072
 0.03723145
-0.01922607
-0.06927490
-0.11199951
-0.14617920
-0.17181396
-0.18768311
-0.19348145
-0.18890381
-0.17364502
-0.14953613
-0.11749268
-0.07904053
-0.03601074
 0.00915527
 0.05462646
 0.09857178
 0.13854980
 0.17242432
 0.19744873
 0.21240234
 0.21728516
 0.21179199
 0.19622803
 0.16998291
 0.13244629
 0.08361816
 0.02532959
-0.04028320
-0.11138916
-0.18615723
-0.26275635
-0.33874512
-0.41076660
-0.47485352
-0.52856445
-0.57067871
-0.59997559
-0.61553955
-0.61553955
-0.59997559
-0.56762695
-0.51971436
-0.45623779
-0.37933350
-0.29144287
-0.19592285
-0.09490967
 0.00915527
 0.11535645
 0.22155762
 0.32501221
 0.42114258
 0.50628662
 0.57830811
 0.63537598
 0.67687988
 0.70190430
 0.70922852
 0.69946289
 0.67260742
 0.62988281
 0.57281494
 0.50323486
 0.42419434
 0.33874512
 0.24963379
 0.15777588
 0.06530762
-0.02502441
-0.10925293
-0.18371582
-0.24658203
-0.29754639
-0.33538818
-0.35858154
-0.36376953
-0.35095215
-0.32196045
-0.27984619
-0.22705078
-0.16387939
-0.09185791
-0.01403809
 0.06530762
 0.14190674
 0.21331787
 0.27770996
 0.33233643
 0.37322998
 0.39642334
 0.40100098
 0.38696289
 0.35491943
 0.30578613
 0.23956299
 0.15716553
 0.06103516
-0.04638672
-0.16265869
-0.28381348
-0.40557861
-0.52215576
-0.62927246
-0.72357178
-0.80200195
-0.86181641
-0.90057373
-0.91522217
-0.90576172
-0.87188721
-0.81390381
-0.73272705
-0.62988281
-0.50872803
-0.37414551
-0.22979736
-0.07934570
 0.07415771
 0.22674561
 0.37322998
 0.50811768
 0.62713623
 0.72662354
 0.80383301
 0.85632324
 0.88317871
 0.88439941
 0.86059570
 0.81329346
 0.74462891
 0.65765381
 0.55633545
 0.44464111
 0.32745361
 0.20812988
 0.09155273
-0.01800537
-0.11627197
-0.20080566
-0.26885986
-0.31738281
-0.34332275
-0.34454346
-0.32196045
-0.27954102
-0.22033691
-0.14739990
-0.06195068
 0.03326416
 0.13366699
 0.23468018
 0.33111572
 0.41778564
 0.49072266
 0.54565430
 0.57952881
 0.59173584
 0.58074951
 0.54626465
 0.48797607
 0.40771484
 0.30853271
 0.19409180
 0.06683350
-0.07202148
-0.21972656
-0.37109375
-0.51910400
-0.65643311
-0.77880859
-0.88195801
-0.96405029
-1.02172852
-1.05316162
-1.05682373
-1.03302002
-0.98205566
-0.90545654
-0.80444336
-0.68206787
-0.54351807
-0.39459229
-0.24047852
-0.08483887
 0.06958008
 0.21850586
 0.35736084
 0.48034668
 0.58227539
 0.66009521
 0.71319580
 0.74096680
 0.74279785
 0.71929932
 0.67138672
 0.60119629
 0.51300049
 0.41107178
 0.29968262
 0.18310547
 0.06561279
-0.04943848
-0.15838623
-0.25695801
-0.33996582
-0.40344238
-0.44403076
-0.46051025
-0.45288086
-0.42175293
-0.36865234
-0.29571533
-0.20568848
-0.10192871
 0.01220703
 0.13336182
 0.25756836
 0.37994385
 0.49530029
 0.59906006
 0.68725586
 0.75775146
 0.80780029
 0.83496094
 0.83801270
 0.81726074
 0.77270508
 0.70587158
 0.61737061
 0.51025391
 0.38909912
 0.25817871
 0.12084961
-0.02136230
-0.16601563
-0.30853271
-0.44189453
-0.56030273
-0.66009521
-0.73974609
-0.79833984
-0.83465576
-0.84747314
-0.83679199
-0.80474854
-0.75408936
-0.68695068
-0.60607910
-0.51361084
-0.41412354
-0.31127930
-0.20904541
-0.11016846
-0.01708984
 0.06774902
 0.14190674
 0.20172119
 0.24566650
 0.27282715
 0.28503418
 0.28350830
 0.26885986
 0.24139404
 0.20141602
 0.15106201
 0.09338379
 0.03051758
-0.03479004
-0.09857178
-0.15716553
-0.20721436
-0.24780273
-0.27893066
-0.30090332
-0.31127930
-0.30761719
-0.28991699
-0.26031494
-0.22155762
-0.17395020
-0.11810303
-0.05462646
 0.01403809
 0.08331299
 0.15075684
 0.21545410
 0.27770996
 0.33599854
 0.38726807
 0.42938232
 0.46234131
 0.48675537
 0.50262451
 0.50903320
 0.50567627
 0.49346924
 0.47424316
 0.44952393
 0.42053223
 0.38757324
 0.35125732
 0.31341553
 0.27557373
 0.23956299
 0.20538330
 0.17242432
 0.14068604
 0.10986328
 0.08026123
 0.05218506
 0.02441406
-0.00335693
-0.03265381
-0.06439209
-0.09948730
-0.13732910
-0.17883301
-0.22399902
-0.27221680
-0.32318115
-0.37475586
-0.42541504
-0.47332764
-0.51696777
-0.55633545
-0.59020996
-0.61645508
-0.63293457
-0.63812256
-0.63171387
-0.61401367
-0.58532715
-0.54534912
-0.49407959
-0.43243408
-0.36285400
-0.28717041
-0.20660400
-0.12268066
-0.03723145
 0.04669189
 0.12603760
 0.19927979
 0.26458740
 0.32043457
 0.36437988
 0.39489746
 0.41107178
 0.41381836
 0.40344238
 0.38024902
 0.34545898
 0.30090332
 0.24932861
 0.19256592
 0.13214111
 0.06958008
 0.00732422
-0.05096436
-0.10192871
-0.14312744
-0.17364502
-0.19256592
-0.19927979
-0.19317627
-0.17333984
-0.13946533
-0.09185791
-0.03173828
 0.03814697
 0.11596680
 0.20019531
 0.28869629
 0.37811279
 0.46447754
 0.54412842
 0.61370850
 0.67108154
 0.71472168
 0.74218750
 0.75164795
 0.74157715
 0.71197510
 0.66314697
 0.59539795
 0.51055908
 0.41198730
 0.30334473
 0.18829346
 0.06835938
-0.05493164
-0.17944336
-0.30212402
-0.41748047
-0.52154541
-0.61096191
-0.68450928
-0.74035645
-0.77789307
-0.79681396
-0.79742432
-0.77972412
-0.74554443
-0.69610596
-0.63415527
-0.56182861
-0.48156738
-0.39703369
-0.31097412
-0.22644043
-0.14556885
-0.07049561
-0.00335693
 0.05401611
 0.10040283
 0.13488770
 0.15808105
 0.17120361
 0.17547607
 0.17150879
 0.16021729
 0.14312744
 0.12145996
 0.09704590
 0.07202148
 0.04821777
 0.02685547
 0.00976563
-0.00152588
-0.00671387
-0.00457764
 0.00427246
 0.01983643
 0.04180908
 0.06988525
 0.10345459
 0.14099121
 0.18066406
 0.22155762
 0.26184082
 0.30029297
 0.33386230
 0.36010742
 0.37719727
 0.38482666
 0.38269043
 0.37109375
 0.34912109
 0.31768799
 0.27770996
 0.23101807
 0.17944336
 0.12390137
 0.06652832
 0.00946045
-0.04425049
-0.09216309
-0.13214111
-0.16296387
-0.18371582
-0.19348145
-0.19195557
-0.17913818
-0.15625000
-0.12359619
-0.08209229
-0.03234863
 0.02288818
 0.08087158
 0.13732910
 0.18981934
 0.23681641
 0.27709961
 0.30822754
 0.32714844
 0.33111572
 0.31829834
 0.29022217
 0.24688721
 0.18920898
 0.11810303
 0.03387451
-0.06072998
-0.16296387
-0.27008057
-0.37872314
-0.48431396
-0.58258057
-0.67047119
-0.74584961
-0.80718994
-0.85327148
-0.88195801
-0.89172363
-0.88165283
-0.85235596
-0.80474854
-0.73974609
-0.65826416
-0.56274414
-0.45593262
-0.34057617
-0.21972656
-0.09552002
 0.02960205
 0.15319824
 0.27282715
 0.38482666
 0.48614502
 0.57312012
 0.64422607
 0.69793701
 0.73333740
 0.75134277
 0.75225830
 0.73730469
 0.70739746
 0.66406250
 0.60821533
 0.54199219
 0.46813965
 0.38970947
 0.31036377
 0.23223877
 0.15625000
 0.08422852
 0.01739502
-0.04302979
-0.09460449
-0.13641357
-0.16876221
-0.19134521
-0.20477295
-0.20904541
-0.20507813
-0.19348145
-0.17578125
-0.15319824
-0.12756348
-0.10070801
-0.07354736
-0.04791260
-0.02502441
-0.00518799
