# Supplementary material for: Dataset for time-lapse ultrasonic tomography of a granite slab under uniaxial compression test
Source: Data Brief. 2018 Aug 30;20:614–6. doi: 10.1016/j.dib.2018.08.151 (PMC6128094; doi:10.1016/j.dib.2018.08.151)
Supplement: Supplementary file 2 — Supplementary material [file mmc2.zip › data/Ultrasonic_Tomo_data/Stage_1_0kn/Force_0kn_13_16_23093160.txt]

SOURCE FILE NAME: D:\ct_20141122\ct201411221m100v0kn_sh_14_17_a0.TDA
DATE: Saturday, November 22, 2014
TIME: 11:28:06
SAMPLE INTERVAL (Seconds):   0.0000001000
SIGNAL UNITS: volts
TIME UNITS: Seconds
DATA TYPE: WAVEFORM
NUMBER OF DATA POINTS PER WAVEFORM: 1024
CHANNEL NUMBER: 13
HIT NUMBER: 3
TIME OF TEST:  23.0931600000

 0.00061035
 0.00091553
 0.00122070
 0.00152588
 0.00122070
 0.00030518
-0.00030518
-0.00061035
-0.00061035
-0.00061035
-0.00091553
-0.00122070
-0.00122070
-0.00091553
-0.00030518
 0.00000000
 0.00030518
-0.00030518
-0.00091553
-0.00183105
-0.00244141
-0.00244141
-0.00183105
-0.00091553
-0.00061035
-0.00091553
-0.00183105
-0.00213623
-0.00213623
-0.00122070
-0.00030518
 0.00061035
 0.00091553
 0.00152588
 0.00152588
 0.00122070
 0.00030518
-0.00122070
-0.00274658
-0.00335693
-0.00305176
-0.00213623
-0.00122070
-0.00061035
 0.00000000
 0.00030518
 0.00030518
-0.00030518
-0.00061035
-0.00061035
-0.00030518
 0.00030518
 0.00030518
 0.00000000
-0.00091553
-0.00152588
-0.00213623
-0.00213623
-0.00213623
-0.00244141
-0.00244141
-0.00244141
-0.00213623
-0.00152588
-0.00091553
-0.00030518
-0.00030518
-0.00061035
-0.00122070
-0.00183105
-0.00183105
-0.00122070
-0.00030518
 0.00030518
 0.00061035
 0.00000000
-0.00030518
-0.00091553
-0.00091553
-0.00061035
-0.00030518
 0.00000000
 0.00000000
 0.00030518
 0.00000000
 0.00000000
-0.00091553
-0.00183105
-0.00305176
-0.00366211
-0.00335693
-0.00244141
-0.00122070
-0.00030518
 0.00000000
 0.00000000
-0.00030518
-0.00030518
-0.00030518
 0.00000000
 0.00030518
 0.00122070
 0.00183105
 0.00152588
 0.00091553
-0.00030518
-0.00122070
-0.00152588
-0.00152588
-0.00152588
-0.00152588
-0.00152588
-0.00061035
 0.00061035
 0.00152588
 0.00213623
 0.00183105
 0.00091553
 0.00000000
-0.00061035
-0.00091553
-0.00152588
-0.00183105
-0.00183105
-0.00183105
-0.00183105
-0.00213623
-0.00213623
-0.00213623
-0.00152588
-0.00061035
-0.00030518
-0.00061035
-0.00091553
-0.00091553
-0.00061035
-0.00030518
-0.00061035
-0.00122070
-0.00152588
-0.00152588
-0.00091553
 0.00000000
 0.00091553
 0.00152588
 0.00183105
 0.00152588
 0.00122070
 0.00061035
 0.00000000
-0.00030518
-0.00030518
 0.00000000
-0.00030518
-0.00061035
-0.00152588
-0.00183105
-0.00183105
-0.00183105
-0.00152588
-0.00152588
-0.00152588
-0.00091553
 0.00000000
 0.00091553
 0.00183105
 0.00213623
 0.00183105
 0.00152588
 0.00091553
 0.00061035
 0.00061035
 0.00091553
 0.00091553
 0.00091553
 0.00061035
 0.00030518
-0.00030518
-0.00030518
 0.00000000
 0.00030518
 0.00061035
 0.00061035
 0.00091553
 0.00122070
 0.00122070
 0.00122070
 0.00061035
-0.00091553
-0.00213623
-0.00305176
-0.00274658
-0.00183105
-0.00061035
 0.00030518
 0.00030518
 0.00030518
 0.00000000
 0.00000000
-0.00030518
-0.00030518
-0.00061035
-0.00091553
-0.00122070
-0.00152588
-0.00183105
-0.00183105
-0.00122070
-0.00061035
-0.00030518
-0.00061035
-0.00122070
-0.00091553
 0.00000000
 0.00183105
 0.00305176
 0.00305176
 0.00183105
-0.00030518
-0.00183105
-0.00274658
-0.00305176
-0.00274658
-0.00244141
-0.00213623
-0.00183105
-0.00213623
-0.00213623
-0.00213623
-0.00183105
-0.00122070
-0.00061035
-0.00030518
-0.00030518
 0.00000000
 0.00030518
 0.00061035
 0.00030518
-0.00061035
-0.00213623
-0.00274658
-0.00274658
-0.00183105
-0.00061035
-0.00030518
-0.00061035
-0.00091553
-0.00152588
-0.00152588
-0.00122070
-0.00091553
 0.00000000
 0.00030518
 0.00000000
-0.00061035
-0.00122070
-0.00152588
-0.00122070
-0.00091553
-0.00122070
-0.00183105
-0.00183105
-0.00122070
 0.00030518
 0.00183105
 0.00274658
 0.00274658
 0.00183105
 0.00061035
-0.00091553
-0.00183105
-0.00213623
-0.00183105
-0.00122070
-0.00091553
-0.00122070
-0.00152588
-0.00183105
-0.00122070
-0.00030518
 0.00030518
 0.00061035
 0.00061035
 0.00061035
 0.00061035
 0.00061035
 0.00061035
 0.00000000
-0.00122070
-0.00244141
-0.00335693
-0.00335693
-0.00244141
-0.00091553
 0.00030518
 0.00122070
 0.00122070
 0.00091553
 0.00091553
 0.00091553
 0.00091553
 0.00091553
 0.00061035
 0.00030518
-0.00030518
-0.00061035
-0.00061035
-0.00091553
-0.00091553
-0.00091553
-0.00152588
-0.00213623
-0.00244141
-0.00183105
-0.00030518
 0.00122070
 0.00152588
 0.00091553
-0.00030518
-0.00152588
-0.00183105
-0.00152588
-0.00091553
-0.00030518
 0.00030518
 0.00061035
 0.00061035
 0.00030518
 0.00000000
 0.00000000
 0.00030518
 0.00122070
 0.00183105
 0.00183105
 0.00183105
 0.00183105
 0.00152588
 0.00061035
-0.00061035
-0.00244141
-0.00335693
-0.00335693
-0.00213623
-0.00091553
 0.00030518
 0.00091553
 0.00061035
 0.00061035
 0.00030518
 0.00061035
 0.00091553
 0.00152588
 0.00152588
 0.00122070
 0.00030518
-0.00030518
-0.00091553
-0.00091553
-0.00091553
-0.00122070
-0.00183105
-0.00213623
-0.00183105
-0.00061035
 0.00091553
 0.00183105
 0.00213623
 0.00152588
 0.00030518
-0.00091553
-0.00183105
-0.00213623
-0.00183105
-0.00091553
-0.00030518
-0.00030518
-0.00030518
-0.00061035
-0.00061035
 0.00000000
 0.00030518
 0.00030518
 0.00030518
 0.00030518
 0.00061035
 0.00091553
 0.00061035
 0.00000000
-0.00091553
-0.00183105
-0.00244141
-0.00213623
-0.00122070
 0.00000000
 0.00091553
 0.00122070
 0.00061035
-0.00030518
-0.00061035
-0.00061035
-0.00030518
 0.00030518
 0.00030518
 0.00000000
-0.00061035
-0.00091553
-0.00122070
-0.00152588
-0.00244141
-0.00305176
-0.00396729
-0.00396729
-0.00335693
-0.00152588
 0.00030518
 0.00213623
 0.00274658
 0.00183105
 0.00061035
-0.00091553
-0.00152588
-0.00122070
-0.00061035
-0.00030518
-0.00030518
-0.00122070
-0.00213623
-0.00274658
-0.00274658
-0.00244141
-0.00183105
-0.00122070
-0.00061035
 0.00000000
 0.00030518
 0.00030518
 0.00030518
-0.00030518
-0.00152588
-0.00274658
-0.00396729
-0.00427246
-0.00335693
-0.00152588
 0.00000000
 0.00091553
 0.00091553
 0.00030518
-0.00061035
-0.00091553
-0.00091553
-0.00061035
-0.00091553
-0.00122070
-0.00152588
-0.00213623
-0.00213623
-0.00213623
-0.00213623
-0.00213623
-0.00244141
-0.00274658
-0.00274658
-0.00183105
-0.00030518
 0.00122070
 0.00213623
 0.00183105
 0.00030518
-0.00091553
-0.00183105
-0.00183105
-0.00122070
-0.00030518
 0.00000000
-0.00030518
-0.00152588
-0.00244141
-0.00244141
-0.00213623
-0.00152588
-0.00061035
-0.00030518
 0.00030518
 0.00091553
 0.00183105
 0.00213623
 0.00152588
 0.00061035
-0.00091553
-0.00213623
-0.00244141
-0.00213623
-0.00122070
-0.00061035
 0.00000000
 0.00000000
-0.00061035
-0.00091553
-0.00091553
-0.00030518
 0.00061035
 0.00091553
 0.00061035
 0.00030518
-0.00030518
-0.00030518
-0.00061035
-0.00122070
-0.00183105
-0.00213623
-0.00213623
-0.00122070
-0.00030518
 0.00122070
 0.00244141
 0.00305176
 0.00244141
 0.00091553
-0.00091553
-0.00244141
-0.00244141
-0.00183105
-0.00091553
-0.00091553
-0.00183105
-0.00244141
-0.00244141
-0.00183105
-0.00061035
 0.00000000
 0.00091553
 0.00152588
 0.00213623
 0.00244141
 0.00213623
 0.00152588
 0.00091553
 0.00030518
-0.00061035
-0.00122070
-0.00152588
-0.00122070
-0.00030518
 0.00061035
 0.00091553
 0.00061035
 0.00000000
-0.00061035
 0.00000000
 0.00091553
 0.00183105
 0.00213623
 0.00213623
 0.00183105
 0.00091553
 0.00061035
 0.00030518
 0.00000000
-0.00030518
-0.00091553
-0.00122070
-0.00122070
-0.00030518
 0.00091553
 0.00213623
 0.00244141
 0.00183105
 0.00091553
-0.00030518
-0.00122070
-0.00122070
-0.00091553
-0.00030518
-0.00061035
-0.00122070
-0.00213623
-0.00305176
-0.00305176
-0.00213623
-0.00122070
-0.00030518
 0.00061035
 0.00091553
 0.00091553
 0.00061035
 0.00000000
-0.00122070
-0.00213623
-0.00274658
-0.00335693
-0.00335693
-0.00305176
-0.00244141
-0.00122070
 0.00000000
 0.00061035
 0.00061035
 0.00030518
 0.00061035
 0.00122070
 0.00213623
 0.00244141
 0.00213623
 0.00091553
 0.00000000
-0.00061035
-0.00091553
-0.00122070
-0.00152588
-0.00213623
-0.00213623
-0.00183105
-0.00122070
-0.00061035
 0.00000000
 0.00061035
 0.00091553
 0.00061035
-0.00030518
-0.00122070
-0.00122070
-0.00061035
 0.00030518
 0.00030518
-0.00030518
-0.00091553
-0.00091553
-0.00030518
 0.00030518
 0.00061035
 0.00061035
 0.00091553
 0.00091553
 0.00091553
 0.00030518
 0.00000000
-0.00061035
-0.00122070
-0.00213623
-0.00274658
-0.00427246
-0.01434326
-0.04516602
-0.10833740
-0.20385742
-0.31158447
-0.39764404
-0.43395996
-0.41534424
-0.36499023
-0.31707764
-0.28839111
-0.26367188
-0.20690918
-0.09765625
 0.04516602
 0.17028809
 0.23162842
 0.22308350
 0.18035889
 0.14770508
 0.14404297
 0.15777588
 0.16906738
 0.17242432
 0.17547607
 0.18402100
 0.19073486
 0.18554688
 0.16937256
 0.15502930
 0.15289307
 0.16021729
 0.16448975
 0.15838623
 0.14587402
 0.13763428
 0.13671875
 0.13916016
 0.13793945
 0.13275146
 0.12634277
 0.12237549
 0.12054443
 0.11840820
 0.11413574
 0.10833740
 0.10162354
 0.09613037
 0.09246826
 0.09063721
 0.08789063
 0.08209229
 0.07385254
 0.06683350
 0.06286621
 0.06072998
 0.05615234
 0.04791260
 0.03875732
 0.03295898
 0.03051758
 0.02716064
 0.02014160
 0.01068115
 0.00366211
 0.00091553
-0.00030518
-0.00335693
-0.00915527
-0.01434326
-0.01556396
-0.01373291
-0.01220703
-0.01403809
-0.01708984
-0.01892090
-0.01861572
-0.01800537
-0.01953125
-0.02288818
-0.02624512
-0.02777100
-0.02868652
-0.03021240
-0.03387451
-0.03845215
-0.04150391
-0.04272461
-0.04302979
-0.04425049
-0.04699707
-0.05004883
-0.05187988
-0.05218506
-0.05279541
-0.05432129
-0.05645752
-0.05828857
-0.05828857
-0.05706787
-0.05584717
-0.05523682
-0.05523682
-0.05462646
-0.05310059
-0.05126953
-0.04943848
-0.04882813
-0.04852295
-0.04791260
-0.04760742
-0.04791260
-0.04913330
-0.05096436
-0.05218506
-0.05279541
-0.05279541
-0.05340576
-0.05523682
-0.05737305
-0.05859375
-0.05889893
-0.05828857
-0.05859375
-0.05950928
-0.06134033
-0.06286621
-0.06378174
-0.06378174
-0.06347656
-0.06286621
-0.06225586
-0.06072998
-0.05920410
-0.05706787
-0.05493164
-0.05218506
-0.04913330
-0.04577637
-0.04302979
-0.04150391
-0.04150391
-0.04302979
-0.04516602
-0.04852295
-0.05340576
-0.06103516
-0.07080078
-0.08270264
-0.09643555
-0.11138916
-0.12756348
-0.14495850
-0.16204834
-0.17669678
-0.18768311
-0.19348145
-0.19348145
-0.18737793
-0.17425537
-0.15319824
-0.12420654
-0.08728027
-0.04302979
 0.00701904
 0.06134033
 0.11749268
 0.17364502
 0.22796631
 0.27984619
 0.32806396
 0.37048340
 0.40435791
 0.42816162
 0.44158936
 0.44464111
 0.43823242
 0.42205811
 0.39550781
 0.35919189
 0.31494141
 0.26367188
 0.20629883
 0.14282227
 0.07415771
 0.00244141
-0.06958008
-0.14007568
-0.20874023
-0.27587891
-0.34027100
-0.39886475
-0.44891357
-0.48980713
-0.52246094
-0.54748535
-0.56488037
-0.57281494
-0.57067871
-0.55938721
-0.53924561
-0.50994873
-0.46997070
-0.41961670
-0.36010742
-0.29327393
-0.22003174
-0.14007568
-0.05523682
 0.03173828
 0.11749268
 0.19989014
 0.27801514
 0.35034180
 0.41442871
 0.46691895
 0.50659180
 0.53314209
 0.54779053
 0.55145264
 0.54473877
 0.52764893
 0.50109863
 0.46661377
 0.42480469
 0.37628174
 0.32257080
 0.26519775
 0.20538330
 0.14373779
 0.08117676
 0.01861572
-0.04180908
-0.09826660
-0.14831543
-0.19104004
-0.22521973
-0.25024414
-0.26550293
-0.27191162
-0.27008057
-0.26062012
-0.24383545
-0.22003174
-0.18981934
-0.15502930
-0.11688232
-0.07659912
-0.03448486
 0.00762939
 0.04791260
 0.08300781
 0.11016846
 0.12847900
 0.13671875
 0.13244629
 0.11413574
 0.08056641
 0.03204346
-0.02960205
-0.10223389
-0.18310547
-0.26916504
-0.35339355
-0.42938232
-0.49011230
-0.53192139
-0.55114746
-0.54443359
-0.50872803
-0.44342041
-0.35064697
-0.23406982
-0.09735107
 0.05554199
 0.22033691
 0.39031982
 0.55786133
 0.71411133
 0.85235596
 0.96618652
 1.05010986
 1.10137939
 1.11663818
 1.09313965
 1.02783203
 0.92102051
 0.77667236
 0.60058594
 0.39794922
 0.17181396
-0.07415771
-0.33203125
-0.58959961
-0.83374023
-1.05377197
-1.24084473
-1.38732910
-1.48681641
-1.53381348
-1.52526855
-1.45843506
-1.33300781
-1.15112305
-0.91918945
-0.64636230
-0.34057617
-0.00885010
 0.34118652
 0.69610596
 1.03881836
 1.35253906
 1.62628174
 1.85180664
 2.02026367
 2.12432861
 2.15759277
 2.11853027
 2.00775146
 1.82800293
 1.58325195
 1.28295898
 0.93963623
 0.56518555
 0.16754150
-0.24658203
-0.66528320
-1.07025146
-1.44256592
-1.76879883
-2.04162598
-2.25616455
-2.40539551
-2.48138428
-2.48077393
-2.40478516
-2.25677490
-2.03918457
-1.75750732
-1.42150879
-1.04522705
-0.64331055
-0.22674561
 0.19561768
 0.61248779
 1.01013184
 1.37298584
 1.69006348
 1.95495605
 2.16430664
 2.31445313
 2.40264893
 2.42706299
 2.39013672
 2.29614258
 2.15148926
 1.96136475
 1.73187256
 1.47003174
 1.18530273
 0.88989258
 0.59570313
 0.31188965
 0.04394531
-0.20263672
-0.42053223
-0.60211182
-0.74035645
-0.83435059
-0.88653564
-0.90209961
-0.88562012
-0.84259033
-0.77972412
-0.70587158
-0.62835693
-0.55297852
-0.48461914
-0.42694092
-0.38391113
-0.35858154
-0.35278320
-0.36682129
-0.39978027
-0.45013428
-0.51635742
-0.59478760
-0.68206787
-0.77423096
-0.86669922
-0.95489502
-1.03302002
-1.09619141
-1.13891602
-1.15753174
-1.14898682
-1.11083984
-1.04125977
-0.93963623
-0.80749512
-0.65002441
-0.47393799
-0.28503418
-0.08636475
 0.11901855
 0.32714844
 0.53039551
 0.72021484
 0.88989258
 1.03485107
 1.15356445
 1.24328613
 1.30065918
 1.32354736
 1.31164551
 1.26647949
 1.18988037
 1.08398438
 0.95123291
 0.79620361
 0.62652588
 0.44952393
 0.27191162
 0.09796143
-0.06744385
-0.21881104
-0.34912109
-0.45135498
-0.52093506
-0.55664063
-0.55908203
-0.53161621
-0.47760010
-0.40161133
-0.30853271
-0.20385742
-0.09399414
 0.01495361
 0.11627197
 0.20507813
 0.27587891
 0.32531738
 0.34912109
 0.34545898
 0.31372070
 0.25573730
 0.17425537
 0.07141113
-0.05126953
-0.19104004
-0.34271240
-0.49957275
-0.65368652
-0.79895020
-0.92987061
-1.04095459
-1.12548828
-1.17828369
-1.19567871
-1.17706299
-1.12182617
-1.03027344
-0.90332031
-0.74462891
-0.56213379
-0.36407471
-0.15747070
 0.05218506
 0.25909424
 0.45379639
 0.62561035
 0.76477051
 0.86578369
 0.92590332
 0.94390869
 0.91857910
 0.85083008
 0.74401855
 0.60424805
 0.43823242
 0.25054932
 0.04547119
-0.17120361
-0.38909912
-0.59570313
-0.77941895
-0.93139648
-1.04675293
-1.12152100
-1.15020752
-1.12701416
-1.04797363
-0.91522217
-0.73455811
-0.51330566
-0.25726318
 0.02990723
 0.34057617
 0.66253662
 0.97961426
 1.27685547
 1.54357910
 1.77154541
 1.95343018
 2.08038330
 2.14752197
 2.15301514
 2.09747314
 1.98059082
 1.80206299
 1.56494141
 1.27868652
 0.95581055
 0.60729980
 0.24108887
-0.13641357
-0.51452637
-0.87768555
-1.20758057
-1.48925781
-1.71203613
-1.86920166
-1.95678711
-1.97143555
-1.91101074
-1.77520752
-1.56860352
-1.30065918
-0.98449707
-0.63262939
-0.25726318
 0.13183594
 0.52093506
 0.89385986
 1.23321533
 1.52557373
 1.76116943
 1.93359375
 2.03796387
 2.07031250
 2.02972412
 1.91650391
 1.73370361
 1.48803711
 1.18988037
 0.85266113
 0.48919678
 0.10833740
-0.28137207
-0.66772461
-1.03393555
-1.36352539
-1.64428711
-1.87011719
-2.03704834
-2.13958740
-2.17315674
-2.13836670
-2.03948975
-1.88232422
-1.67175293
-1.41357422
-1.11816406
-0.79925537
-0.46936035
-0.13732910
 0.18951416
 0.50201416
 0.78704834
 1.03240967
 1.23046875
 1.37725830
 1.47033691
 1.50756836
 1.48895264
 1.41784668
 1.30065918
 1.14379883
 0.95520020
 0.74432373
 0.52246094
 0.29876709
 0.08026123
-0.12817383
-0.31799316
-0.47882080
-0.60028076
-0.67810059
-0.71319580
-0.70892334
-0.66650391
-0.58807373
-0.47821045
-0.34362793
-0.19226074
-0.02838135
 0.14373779
 0.31707764
 0.48217773
 0.62927246
 0.75103760
 0.84350586
 0.90515137
 0.93353271
 0.92681885
 0.88439941
 0.80688477
 0.69702148
 0.55816650
 0.39550781
 0.21301270
 0.01464844
-0.19378662
-0.40618896
-0.61309814
-0.80627441
-0.97778320
-1.12335205
-1.23809814
-1.31805420
-1.36016846
-1.36352539
-1.32934570
-1.26037598
-1.15966797
-1.02966309
-0.87524414
-0.70373535
-0.52368164
-0.34332275
-0.16998291
-0.00854492
 0.13519287
 0.25604248
 0.34912109
 0.41046143
 0.43792725
 0.43029785
 0.39031982
 0.32135010
 0.22796631
 0.11413574
-0.01678467
-0.15899658
-0.30487061
-0.44494629
-0.57067871
-0.67413330
-0.75134277
-0.79895020
-0.81481934
-0.79650879
-0.74371338
-0.65765381
-0.54290771
-0.40466309
-0.24841309
-0.07812500
 0.10162354
 0.28442383
 0.46142578
 0.62347412
 0.76538086
 0.88348389
 0.97473145
 1.03546143
 1.06323242
 1.05682373
 1.01776123
 0.94787598
 0.84808350
 0.72113037
 0.57220459
 0.40893555
 0.23773193
 0.06286621
-0.11138916
-0.27740479
-0.42480469
-0.54382324
-0.62835693
-0.67596436
-0.68481445
-0.65185547
-0.57708740
-0.46386719
-0.31799316
-0.14373779
 0.05493164
 0.27282715
 0.49987793
 0.72357178
 0.93261719
 1.11846924
 1.27410889
 1.39282227
 1.46820068
 1.49566650
 1.47308350
 1.39831543
 1.27014160
 1.08978271
 0.86425781
 0.60302734
 0.31341553
 0.00061035
-0.32897949
-0.66253662
-0.98266602
-1.27380371
-1.52587891
-1.73339844
-1.88934326
-1.98516846
-2.01568604
-1.98120117
-1.88537598
-1.73248291
-1.52526855
-1.26953125
-0.97778320
-0.66375732
-0.33874512
-0.00915527
 0.31799316
 0.63140869
 0.91705322
 1.16241455
 1.36169434
 1.51092529
 1.60736084
 1.64703369
 1.62933350
 1.55639648
 1.43310547
 1.26342773
 1.05407715
 0.81512451
 0.55877686
 0.29479980
 0.02990723
-0.23040771
-0.47576904
-0.69091797
-0.86273193
-0.98419189
-1.05529785
-1.07482910
-1.03973389
-0.94848633
-0.80505371
-0.61920166
-0.40100098
-0.15533447
 0.11413574
 0.39916992
 0.68603516
 0.95886230
 1.20574951
 1.41906738
 1.59240723
 1.71844482
 1.79046631
 1.80541992
 1.76452637
 1.66900635
 1.52038574
 1.32171631
 1.08123779
 0.81146240
 0.52368164
 0.22491455
-0.07965088
-0.38208008
-0.66986084
-0.92926025
-1.15081787
-1.32965088
-1.46453857
-1.55334473
-1.59545898
-1.59149170
-1.54510498
-1.46148682
-1.34582520
-1.20208740
-1.03668213
-0.85601807
-0.66925049
-0.48339844
-0.30487061
-0.13793945
 0.01312256
 0.14526367
 0.25421143
 0.33721924
 0.39123535
 0.41564941
 0.41076660
 0.37872314
 0.32226563
 0.24536133
 0.15258789
 0.04913330
-0.06072998
-0.17181396
-0.27923584
-0.37628174
-0.45745850
-0.51818848
-0.55725098
-0.57342529
-0.56701660
-0.53894043
-0.49041748
-0.42510986
-0.34667969
-0.25848389
-0.16418457
-0.06683350
 0.03051758
 0.12451172
 0.21209717
 0.29022217
 0.35705566
 0.41107178
 0.45166016
 0.47882080
 0.49285889
 0.49407959
 0.48339844
 0.46203613
 0.43151855
 0.39367676
 0.35095215
 0.30578613
 0.26031494
 0.21545410
 0.17211914
 0.12969971
 0.08880615
 0.05065918
 0.01586914
-0.01586914
-0.04547119
-0.07293701
-0.09826660
-0.12084961
-0.14190674
-0.16265869
-0.18402100
-0.20538330
-0.22644043
-0.24871826
-0.27343750
-0.30059814
-0.32745361
-0.35125732
-0.36956787
-0.38299561
-0.39062500
-0.39031982
-0.37811279
-0.35156250
-0.31066895
-0.25665283
-0.19073486
-0.11260986
-0.02197266
 0.07965088
 0.18890381
 0.30059814
 0.40893555
 0.50872803
 0.59478760
 0.66314697
 0.71075439
 0.73608398
 0.73883057
 0.71746826
 0.67047119
 0.59814453
 0.50323486
 0.39031982
 0.26397705
 0.12664795
-0.02044678
-0.17456055
-0.33081055
-0.48156738
-0.62042236
-0.74310303
-0.84625244
-0.92773438
-0.98388672
-1.01135254
-1.00830078
-0.97412109
-0.90881348
-0.81298828
-0.68878174
-0.54077148
-0.37475586
-0.19500732
-0.00366211
 0.19653320
 0.40008545
 0.59906006
 0.78430176
 0.95062256
 1.09466553
 1.21429443
 1.30462646
 1.36077881
 1.38000488
 1.36138916
 1.30554199
 1.21154785
 1.08032227
 0.91491699
 0.72326660
 0.51269531
 0.28839111
 0.05371094
-0.18524170
-0.41900635
-0.63537598
-0.82366943
-0.97747803
-1.09313965
-1.16760254
-1.19964600
-1.18865967
-1.13525391
-1.04064941
-0.90881348
-0.74493408
-0.55755615
-0.35308838
-0.13641357
 0.08911133
 0.31677246
 0.53771973
 0.74127197
 0.92010498
 1.06933594
 1.18499756
 1.26312256
 1.29974365
 1.29241943
 1.24053955
 1.14471436
 1.00646973
 0.83068848
 0.62530518
 0.39825439
 0.15502930
-0.09948730
-0.35827637
-0.60974121
-0.84014893
-1.03912354
-1.20239258
-1.32751465
-1.41113281
-1.44958496
-1.44165039
-1.38916016
-1.29516602
-1.16271973
-0.99578857
-0.80108643
-0.58898926
-0.36773682
-0.14282227
 0.08270264
 0.30364990
 0.51177979
 0.69549561
 0.84686279
 0.96069336
 1.03515625
 1.06933594
 1.06201172
 1.01257324
 0.92254639
 0.79620361
 0.64025879
 0.46325684
 0.27160645
 0.07019043
-0.13549805
-0.33874512
-0.53009033
-0.70007324
-0.84289551
-0.95611572
-1.03820801
-1.08825684
-1.10443115
-1.08673096
-1.03729248
-0.95886230
-0.85296631
-0.72174072
-0.56915283
-0.40008545
-0.22003174
-0.03143311
 0.16265869
 0.35766602
 0.54473877
 0.71502686
 0.86242676
 0.98419189
 1.07818604
 1.14318848
 1.17614746
 1.17614746
 1.14501953
 1.08612061
 1.00250244
 0.89691162
 0.77301025
 0.63537598
 0.48950195
 0.33996582
 0.18920898
 0.03784180
-0.11322021
-0.26214600
-0.40496826
-0.53894043
-0.66101074
-0.77056885
-0.86639404
-0.94635010
-1.00891113
-1.05194092
-1.07452393
-1.07666016
-1.05804443
-1.01928711
-0.96069336
-0.88287354
-0.78765869
-0.67718506
-0.55419922
-0.42236328
-0.28503418
-0.14495850
-0.00488281
 0.13366699
 0.26885986
 0.39703369
 0.51452637
 0.61767578
 0.70404053
 0.77270508
 0.82305908
 0.85388184
 0.86425781
 0.85418701
 0.82397461
 0.77453613
 0.70800781
 0.62622070
 0.53253174
 0.43121338
 0.32623291
 0.22003174
 0.11474609
 0.01281738
-0.08178711
-0.16540527
-0.23590088
-0.29235840
-0.33325195
-0.35675049
-0.36163330
-0.34851074
-0.31982422
-0.27801514
-0.22521973
-0.16143799
-0.08728027
-0.00488281
 0.08300781
 0.17395020
 0.26580811
 0.35552979
 0.43884277
 0.51177979
 0.57006836
 0.61157227
 0.63415527
 0.63690186
 0.61767578
 0.57678223
 0.51422119
 0.43273926
 0.33477783
 0.22430420
 0.10528564
-0.01922607
-0.14526367
-0.26916504
-0.38513184
-0.48797607
-0.57403564
-0.64025879
-0.68634033
-0.71197510
-0.71777344
-0.70465088
-0.67443848
-0.62896729
-0.57006836
-0.50018311
-0.42236328
-0.34057617
-0.25878906
-0.17974854
-0.10498047
-0.03509521
 0.02777100
 0.08209229
 0.12664795
 0.16052246
 0.18402100
 0.19683838
 0.19958496
 0.19287109
 0.17852783
 0.15808105
 0.13275146
 0.10345459
 0.07141113
 0.03906250
 0.00823975
-0.01983643
-0.04394531
-0.06378174
-0.07781982
-0.08544922
-0.08605957
-0.07934570
-0.06591797
-0.04516602
-0.01892090
 0.01190186
 0.04516602
 0.07995605
 0.11657715
 0.15441895
 0.19134521
 0.22491455
 0.25451660
 0.27954102
 0.30029297
 0.31494141
 0.32104492
 0.31707764
 0.30364990
 0.28198242
 0.25299072
 0.21728516
 0.17395020
 0.12420654
 0.06958008
 0.01159668
-0.04730225
-0.10589600
-0.16326904
-0.21881104
-0.27252197
-0.32348633
-0.37048340
-0.41076660
-0.44433594
-0.47149658
-0.49346924
-0.50933838
-0.51757813
-0.51727295
-0.50872803
-0.49316406
-0.47027588
-0.43884277
-0.39886475
-0.35186768
-0.30059814
-0.24688721
-0.19134521
-0.13366699
-0.07385254
-0.01312256
 0.04699707
 0.10467529
 0.15838623
 0.20629883
 0.24810791
 0.28350830
 0.31250000
 0.33386230
 0.34362793
 0.34027100
 0.32348633
 0.29571533
 0.25878906
 0.21392822
 0.16052246
 0.10009766
 0.03631592
-0.02746582
-0.08789063
-0.14282227
-0.18981934
-0.22583008
-0.24963379
-0.26031494
-0.25939941
-0.24627686
-0.22033691
-0.18035889
-0.12664795
-0.06134033
 0.01312256
 0.09490967
 0.18310547
 0.27526855
 0.36804199
 0.45867920
 0.54290771
 0.61828613
 0.68115234
 0.72875977
 0.75866699
 0.76965332
 0.76171875
 0.73364258
 0.68572998
 0.61828613
 0.53405762
 0.43731689
 0.33172607
 0.22064209
 0.10620117
-0.00885010
-0.12268066
-0.23254395
-0.33477783
-0.42572021
-0.50109863
-0.55786133
-0.59478760
-0.61248779
-0.61065674
-0.58990479
-0.54992676
-0.49163818
-0.41748047
-0.32958984
-0.23254395
-0.13000488
-0.02502441
 0.07965088
 0.18127441
 0.27648926
 0.36041260
 0.42938232
 0.48004150
 0.51147461
 0.52368164
 0.51696777
 0.49194336
 0.44982910
 0.39245605
 0.32165527
 0.23956299
 0.14801025
 0.04943848
-0.05249023
-0.15502930
-0.25512695
-0.35034180
-0.43792725
-0.51391602
-0.57464600
-0.61798096
-0.64300537
-0.64880371
-0.63507080
-0.60119629
-0.54809570
-0.47760010
-0.39184570
-0.29418945
-0.18798828
-0.07720947
 0.03417969
 0.14282227
 0.24505615
 0.33843994
 0.41900635
 0.48370361
 0.53009033
 0.55786133
 0.56762695
 0.56060791
 0.53741455
 0.49957275
 0.44921875
 0.38970947
 0.32501221
 0.25756836
 0.18890381
 0.12084961
 0.05584717
-0.00305176
-0.05401611
-0.09552002
-0.12725830
-0.14770508
-0.15625000
-0.15228271
-0.13671875
-0.11230469
-0.08117676
-0.04638672
-0.01037598
 0.02441406
 0.05493164
 0.07934570
 0.09490967
 0.10009766
 0.09307861
 0.07202148
 0.03814697
-0.00732422
-0.06256104
-0.12725830
-0.20141602
-0.28411865
-0.37231445
-0.46173096
-0.54901123
-0.63171387
-0.70892334
-0.77941895
-0.84014893
-0.88836670
-0.92102051
-0.93536377
-0.92987061
-0.90301514
-0.85479736
-0.78643799
-0.69915771
-0.59509277
-0.47668457
-0.34729004
-0.21148682
-0.07415771
 0.06134033
 0.19256592
 0.31616211
 0.42724609
 0.52154541
 0.59600830
 0.65063477
 0.68664551
 0.70495605
 0.70617676
 0.69091797
 0.66070557
 0.61798096
 0.56457520
 0.50231934
 0.43273926
 0.35827637
 0.28228760
 0.20721436
 0.13519287
 0.06805420
 0.00732422
-0.04425049
-0.08361816
-0.10925293
-0.11993408
-0.11535645
-0.09643555
-0.06317139
-0.01831055
 0.03601074
 0.09613037
 0.15960693
 0.22430420
 0.28717041
 0.34423828
 0.39184570
 0.42816162
 0.45227051
 0.46447754
 0.46417236
 0.45074463
 0.42327881
 0.38299561
 0.33142090
 0.26977539
 0.19927979
 0.12115479
 0.03784180
-0.04760742
-0.13214111
-0.21453857
-0.29266357
-0.36346436
-0.42266846
-0.46630859
-0.49407959
-0.50659180
-0.50537109
-0.49072266
-0.46234131
-0.42144775
-0.36987305
-0.31158447
-0.24902344
-0.18463135
-0.11871338
-0.05157471
 0.01556396
 0.08056641
 0.14099121
 0.19500732
 0.24200439
 0.28228760
 0.31433105
 0.33538818
 0.34240723
 0.33416748
 0.31158447
 0.27770996
 0.23406982
 0.18188477
 0.12237549
 0.05706787
-0.00946045
-0.07446289
-0.13458252
-0.18707275
-0.22949219
-0.25909424
-0.27526855
-0.27832031
-0.26947021
-0.24963379
-0.21759033
-0.17303467
-0.11688232
-0.05035400
 0.02471924
 0.10650635
 0.19348145
 0.28289795
 0.37200928
 0.45684814
 0.53527832
 0.60455322
 0.66131592
 0.70251465
 0.72570801
 0.72967529
 0.71350098
 0.67810059
 0.62377930
 0.55236816
 0.46752930
 0.37170410
 0.26794434
 0.15899658
 0.04791260
-0.06225586
-0.16845703
-0.26885986
-0.36102295
-0.44311523
-0.51208496
-0.56610107
-0.60516357
-0.63049316
-0.64239502
-0.64056396
-0.62469482
-0.59570313
-0.55480957
-0.50506592
-0.44769287
-0.38543701
-0.32073975
-0.25726318
-0.19775391
-0.14404297
-0.09643555
-0.05706787
-0.02807617
-0.01220703
-0.00946045
-0.01800537
-0.03631592
-0.06256104
-0.09582520
-0.13366699
-0.17303467
-0.21026611
-0.24383545
-0.27465820
-0.30120850
-0.32165527
-0.33203125
-0.33050537
-0.31768799
-0.29663086
-0.26947021
-0.23559570
-0.19378662
-0.14343262
-0.08575439
-0.02258301
 0.04272461
 0.10864258
 0.17364502
 0.23712158
 0.29693604
 0.35095215
 0.39642334
 0.42999268
 0.45043945
 0.45806885
 0.45288086
 0.43579102
 0.40771484
 0.36987305
 0.32531738
 0.27740479
 0.22857666
 0.18035889
 0.13366699
 0.08972168
 0.05096436
 0.01922607
-0.00488281
-0.02075195
-0.02960205
-0.03173828
-0.02716064
-0.01708984
-0.00244141
 0.01495361
 0.03448486
 0.05493164
 0.07507324
 0.09277344
 0.10650635
 0.11413574
 0.11474609
 0.10803223
 0.09216309
 0.06622314
 0.02990723
-0.01647949
-0.07141113
-0.13305664
-0.20019531
-0.27069092
-0.34149170
-0.40893555
-0.46905518
-0.51971436
-0.55877686
-0.58471680
-0.59631348
-0.59173584
-0.57067871
-0.53344727
-0.48126221
-0.41534424
-0.33660889
-0.24658203
-0.14739990
-0.04058838
 0.07232666
 0.18859863
 0.30548096
 0.41839600
 0.52307129
 0.61553955
 0.69152832
 0.74798584
 0.78186035
 0.79132080
 0.77575684
 0.73455811
 0.66925049
 0.58135986
 0.47515869
 0.35491943
 0.22460938
 0.08819580
-0.05126953
-0.18981934
-0.32165527
-0.44036865
-0.54046631
-0.61798096
-0.67108154
-0.69885254
-0.70129395
-0.67749023
-0.62683105
-0.55084229
-0.45227051
-0.33569336
-0.20385742
-0.05920410
 0.09643555
 0.25848389
 0.41931152
 0.57098389
 0.70678711
 0.82305908
 0.91644287
 0.98358154
 1.02050781
 1.02569580
 0.99884033
 0.94024658
 0.84991455
 0.72967529
 0.58502197
 0.42205811
 0.24658203
 0.06164551
-0.13092041
-0.32501221
-0.51116943
-0.67993164
-0.82458496
-0.94268799
-1.03210449
-1.08947754
-1.11083984
-1.09466553
-1.04187012
-0.95550537
-0.83831787
-0.69396973
-0.52856445
-0.35003662
-0.16510010
 0.02136230
 0.20446777
 0.37719727
 0.52947998
 0.65277100
 0.74249268
 0.79803467
 0.81909180
 0.80383301
 0.75134277
 0.66345215
 0.54626465
 0.40679932
 0.25085449
 0.08270264
-0.09338379
-0.27069092
-0.44036865
-0.59326172
-0.72174072
-0.82122803
-0.88806152
-0.92071533
-0.91674805
-0.87371826
-0.79193115
-0.67443848
-0.52703857
-0.35522461
-0.16357422
 0.04486084
 0.26519775
 0.48889160
 0.70434570
 0.90209961
 1.07482910
 1.21734619
 1.32446289
 1.39007568
 1.41113281
 1.38702393
 1.31866455
 1.20788574
 1.05712891
 0.87188721
 0.66070557
 0.43212891
 0.19195557
-0.05493164
-0.30242920
-0.54077148
-0.75775146
-0.94512939
-1.09832764
-1.21429443
-1.29028320
-1.32385254
-1.31500244
-1.26586914
-1.18072510
-1.06231689
-0.91491699
-0.74432373
-0.55938721
-0.36895752
-0.17913818
 0.00579834
 0.17974854
 0.33508301
 0.46356201
 0.55908203
 0.61981201
 0.64575195
 0.63659668
 0.59326172
 0.51879883
 0.41961670
 0.30090332
 0.16754150
 0.02288818
-0.12878418
-0.28015137
-0.42297363
-0.54870605
-0.65124512
-0.72601318
-0.77056885
-0.78399658
-0.76446533
-0.71166992
-0.62622070
-0.51177979
-0.37292480
-0.21484375
-0.04119873
 0.14312744
 0.33203125
 0.51605225
 0.68603516
 0.83587646
 0.96069336
 1.05743408
 1.12213135
 1.15173340
 1.14532471
 1.10534668
 1.03271484
 0.92926025
 0.79650879
 0.63934326
 0.46569824
 0.28106689
 0.08850098
-0.10955811
-0.30731201
-0.49591064
-0.66589355
-0.81176758
-0.93139648
-1.02264404
-1.08154297
-1.10473633
-1.09100342
-1.04217529
-0.96069336
-0.84869385
-0.70983887
-0.54901123
-0.37445068
-0.19195557
-0.00610352
 0.17913818
 0.35827637
 0.52337646
 0.66650391
 0.78308105
 0.87005615
 0.92590332
 0.94909668
 0.93902588
 0.89660645
 0.82397461
 0.72357178
 0.60058594
 0.46020508
 0.30792236
 0.14739990
-0.01861572
-0.18615723
-0.34881592
-0.49835205
-0.62713623
-0.73211670
-0.81054688
-0.86059570
-0.88043213
-0.86853027
-0.82611084
-0.75592041
-0.66070557
-0.54382324
-0.40954590
-0.26336670
-0.11016846
 0.04608154
 0.20202637
 0.35217285
 0.48950195
 0.60699463
 0.70068359
 0.76995850
 0.81420898
 0.83312988
 0.82519531
 0.79071045
 0.73211670
 0.65155029
 0.55236816
 0.43762207
 0.31158447
 0.17883301
 0.04394531
-0.09002686
-0.21881104
-0.33721924
-0.43884277
-0.51879883
-0.57434082
-0.60546875
-0.61157227
-0.59234619
-0.54626465
-0.47515869
-0.38208008
-0.27252197
-0.15136719
-0.02105713
 0.11535645
 0.25421143
 0.39001465
 0.51574707
 0.62652588
 0.71929932
 0.79101563
 0.84014893
 0.86456299
 0.86303711
 0.83465576
 0.77911377
 0.69702148
 0.59051514
 0.46386719
 0.32196045
 0.16937256
 0.00915527
-0.15625000
-0.32165527
-0.48004150
-0.62377930
-0.74676514
-0.84625244
-0.91979980
-0.96618652
-0.98327637
-0.97137451
-0.93170166
-0.86730957
-0.78094482
-0.67565918
-0.55572510
-0.42633057
-0.29296875
-0.15960693
-0.02868652
 0.09765625
 0.21514893
 0.31890869
 0.40405273
 0.46783447
 0.50964355
 0.52886963
 0.52642822
 0.50292969
 0.46020508
 0.40130615
 0.32806396
 0.24383545
 0.15106201
 0.05401611
-0.04364014
-0.13854980
-0.22796631
-0.30975342
-0.37994385
-0.43395996
-0.46875000
-0.48278809
-0.47729492
-0.45349121
-0.41259766
-0.35552979
-0.28411865
-0.20080566
-0.10894775
-0.01159668
 0.08819580
 0.18676758
 0.27954102
 0.36102295
 0.42785645
 0.47760010
 0.50842285
 0.51910400
 0.50933838
 0.47912598
 0.42968750
 0.36315918
 0.28259277
 0.19042969
 0.09002686
-0.01586914
-0.12329102
-0.22888184
-0.32775879
-0.41534424
-0.48706055
-0.54077148
-0.57495117
-0.58929443
-0.58288574
-0.55572510
-0.50781250
-0.44036865
-0.35614014
-0.25939941
-0.15350342
-0.04180908
 0.07263184
 0.18676758
 0.29602051
 0.39581299
 0.48034668
 0.54626465
 0.59143066
 0.61553955
 0.61798096
 0.59753418
 0.55389404
 0.48858643
 0.40374756
 0.30364990
 0.19104004
 0.06896973
-0.06072998
-0.19470215
-0.32806396
-0.45501709
-0.57128906
-0.67321777
-0.75866699
-0.82519531
-0.87066650
-0.89355469
-0.89355469
-0.87127686
-0.82794189
-0.76446533
-0.68145752
-0.58105469
-0.46691895
-0.34332275
-0.21331787
-0.07904053
 0.05798340
 0.19592285
 0.33081055
 0.45806885
 0.57281494
 0.67199707
 0.75439453
 0.81970215
 0.86730957
 0.89721680
 0.90911865
 0.90301514
 0.88012695
 0.84197998
 0.79071045
 0.72875977
 0.65887451
 0.58258057
 0.50201416
 0.41961670
 0.33782959
 0.25939941
 0.18554688
 0.11718750
 0.05462646
-0.00213623
-0.05249023
-0.09582520
-0.13214111
-0.16143799
-0.18371582
-0.20019531
-0.21209717
-0.22125244
-0.22888184
-0.23529053
-0.24108887
-0.24566650
-0.24963379
-0.25299072
-0.25634766
-0.25909424
-0.26062012
-0.26062012
-0.25756836
-0.25146484
-0.24200439
-0.22857666
-0.21179199
-0.19104004
-0.16662598
-0.13916016
-0.10955811
-0.07904053
-0.04821777
-0.01861572
 0.00946045
 0.03540039
 0.05859375
 0.07812500
 0.09338379
 0.10375977
 0.10864258
 0.10833740
 0.10314941
 0.09399414
 0.08117676
 0.06530762
 0.04669189
 0.02685547
 0.00732422
-0.01037598
-0.02471924
-0.03479004
-0.03906250
-0.03723145
-0.02929688
-0.01556396
 0.00396729
 0.02960205
 0.06164551
 0.09918213
 0.13977051
 0.18127441
 0.22338867
 0.26580811
 0.30883789
 0.35095215
 0.38940430
 0.42205811
 0.44860840
 0.46783447
 0.47943115
 0.48278809
 0.47698975
 0.46142578
 0.43548584
 0.39855957
 0.35186768
 0.29632568
 0.23345947
 0.16387939
 0.08850098
 0.00885010
-0.07354736
-0.15655518
-0.23986816
-0.32196045
-0.39978027
-0.47027588
-0.53100586
-0.58105469
-0.62072754
-0.65002441
-0.66711426
-0.67047119
-0.65979004
-0.63598633
-0.60028076
-0.55267334
-0.49407959
-0.42541504
-0.34942627
-0.26916504
-0.18707275
-0.10498047
-0.02532959
 0.04943848
 0.11657715
 0.17395020
 0.22094727
 0.25634766
 0.27984619
 0.29113770
 0.29022217
 0.27801514
 0.25512695
 0.22186279
 0.17944336
 0.12847900
 0.07019043
 0.00640869
-0.06103516
-0.12939453
-0.19714355
-0.26367188
-0.32775879
-0.38604736
-0.43518066
-0.47210693
-0.49560547
-0.50567627
-0.50231934
-0.48431396
-0.45104980
-0.40344238
-0.34423828
-0.27557373
-0.19897461
-0.11596680
-0.02868652
 0.05859375
 0.14221191
 0.22064209
 0.29266357
 0.35614014
 0.40863037
 0.44708252
 0.47027588
 0.47882080
 0.47363281
 0.45593262
 0.42602539
 0.38574219
 0.33813477
 0.28533936
 0.22918701
 0.17120361
 0.11260986
 0.05676270
 0.00671387
-0.03448486
-0.06530762
-0.08636475
-0.09704590
-0.09765625
-0.08758545
-0.06805420
-0.04028320
-0.00793457
 0.02685547
 0.06164551
 0.09338379
 0.12054443
 0.14038086
 0.15106201
 0.15136719
 0.13977051
 0.11596680
 0.07995605
 0.03265381
-0.02349854
-0.08636475
-0.15380859
-0.22491455
-0.29846191
-0.37109375
-0.43823242
-0.49591064
-0.54077148
-0.57189941
-0.58837891
-0.58837891
-0.57128906
-0.53588867
-0.48248291
-0.41259766
-0.32806396
-0.23223877
-0.12847900
-0.01983643
 0.09124756
 0.20233154
 0.31005859
 0.40924072
 0.49530029
 0.56427002
 0.61462402
 0.64575195
 0.65765381
 0.65063477
 0.62561035
 0.58319092
 0.52520752
 0.45410156
 0.37414551
 0.28900146
 0.20202637
 0.11657715
 0.03540039
-0.03814697
-0.10040283
-0.14801025
-0.17883301
-0.19226074
-0.18768311
-0.16479492
-0.12481689
-0.06988525
-0.00305176
 0.07202148
 0.15319824
 0.23681641
 0.31890869
 0.39276123
 0.45379639
 0.49835205
 0.52520752
 0.53283691
 0.52093506
 0.48767090
 0.43395996
 0.36163330
 0.27435303
 0.17517090
 0.06713867
-0.04669189
-0.16326904
-0.27770996
-0.38513184
-0.47912598
-0.55511475
-0.61004639
-0.64178467
-0.65032959
-0.63568115
-0.59814453
-0.53863525
-0.45898438
-0.36315918
-0.25543213
-0.13916016
-0.01861572
 0.10253906
 0.21911621
 0.32623291
 0.41900635
 0.49346924
 0.54656982
 0.57617188
 0.58135986
 0.56243896
 0.52062988
 0.45745850
 0.37597656
 0.27954102
 0.17120361
 0.05493164
-0.06591797
-0.18737793
-0.30456543
-0.41137695
-0.50231934
-0.57434082
-0.62530518
-0.65582275
-0.66467285
-0.65124512
-0.61553955
-0.55908203
-0.48431396
-0.39581299
-0.29693604
-0.19165039
-0.08331299
 0.02502441
 0.13122559
 0.23101807
 0.32043457
 0.39550781
 0.45349121
 0.49316406
 0.51361084
 0.51483154
 0.49652100
 0.45989990
 0.40588379
 0.33752441
 0.25695801
 0.16723633
 0.07232666
-0.02410889
-0.11932373
-0.21026611
-0.29479980
-0.36895752
-0.42877197
-0.47058105
-0.49346924
-0.49743652
-0.48339844
-0.45166016
-0.40374756
-0.34179688
-0.26824951
-0.18615723
-0.09887695
-0.00946045
 0.07843018
 0.16174316
 0.23742676
 0.30334473
 0.35705566
 0.39611816
 0.41839600
 0.42266846
 0.41015625
 0.38238525
 0.34179688
 0.29052734
 0.23071289
 0.16296387
 0.08911133
 0.01281738
-0.06256104
-0.13336182
-0.19866943
-0.25756836
-0.30883789
-0.35034180
-0.37933350
-0.39489746
-0.39703369
-0.38696289
-0.36499023
-0.33325195
-0.29357910
-0.24902344
-0.20111084
-0.15075684
-0.09796143
-0.04394531
 0.00793457
 0.05493164
 0.09521484
 0.12817383
 0.15350342
 0.17120361
 0.18096924
 0.18310547
 0.17822266
 0.16693115
 0.14923096
 0.12603760
 0.09887695
 0.06866455
 0.03662109
 0.00427246
-0.02716064
-0.05584717
-0.08026123
-0.09857178
-0.11108398
-0.11657715
-0.11535645
-0.10650635
-0.09002686
-0.06652832
-0.03601074
 0.00091553
 0.04272461
 0.08789063
 0.13397217
 0.17852783
 0.22094727
 0.26062012
 0.29602051
 0.32562256
 0.34606934
 0.35614014
 0.35430908
 0.34088135
 0.31646729
 0.28198242
 0.23742676
 0.18249512
 0.11749268
 0.04394531
-0.03540039
-0.11749268
-0.20050049
-0.28198242
-0.35919189
-0.42846680
-0.48706055
-0.53192139
-0.56152344
-0.57556152
-0.57250977
-0.55145264
-0.51147461
-0.45440674
-0.38238525
-0.29785156
-0.20416260
-0.10284424
 0.00335693
 0.11199951
 0.22064209
 0.32531738
 0.42205811
 0.50720215
 0.57739258
 0.63018799
 0.66467285
 0.68023682
 0.67565918
 0.65155029
 0.60821533
 0.54748535
 0.47119141
 0.38177490
 0.28106689
 0.17242432
 0.05889893
-0.05615234
-0.16967773
-0.27862549
-0.37902832
-0.46630859
-0.53680420
-0.58715820
-0.61706543
-0.62622070
-0.61492920
-0.58258057
-0.52978516
-0.45928955
-0.37414551
-0.27770996
-0.17303467
-0.06317139
 0.04730225
 0.15411377
 0.25268555
 0.33935547
 0.40954590
 0.46081543
 0.48980713
 0.49530029
 0.47760010
 0.43823242
 0.37872314
 0.30120850
 0.20874023
 0.10498047
-0.00579834
-0.11962891
-0.23193359
-0.33782959
-0.43182373
-0.50842285
-0.56396484
-0.59814453
-0.61004639
-0.59967041
-0.56640625
-0.51025391
-0.43334961
-0.33996582
-0.23406982
-0.11901855
 0.00152588
 0.12542725
 0.24841309
 0.36590576
 0.47332764
 0.56640625
 0.64147949
 0.69610596
 0.72998047
 0.74279785
 0.73486328
 0.70648193
 0.65765381
 0.59051514
 0.50872803
 0.41748047
 0.32043457
 0.22003174
 0.11932373
 0.02075195
-0.07141113
-0.15411377
-0.22552490
-0.28503418
-0.33111572
-0.36163330
-0.37475586
-0.36987305
-0.34942627
-0.31707764
-0.27557373
-0.22735596
-0.17395020
-0.11749268
-0.06072998
-0.00579834
 0.04455566
 0.08819580
 0.12359619
 0.14953613
 0.16510010
 0.17028809
 0.16510010
 0.15075684
 0.12908936
 0.10192871
 0.07080078
 0.03753662
 0.00335693
-0.03051758
-0.06225586
-0.09124756
-0.11596680
-0.13580322
-0.15075684
-0.16052246
-0.16571045
-0.16662598
-0.16387939
-0.15808105
-0.15045166
-0.14221191
-0.13458252
-0.12847900
-0.12420654
-0.12268066
-0.12390137
-0.12817383
-0.13580322
-0.14587402
-0.15869141
-0.17333984
-0.18890381
-0.20416260
-0.21667480
-0.22521973
-0.22888184
-0.22705078
-0.21881104
-0.20324707
-0.17974854
-0.14892578
-0.11016846
-0.06439209
-0.01190186
 0.04516602
 0.10467529
 0.16479492
 0.22369385
 0.28045654
 0.33203125
 0.37567139
 0.40893555
 0.42999268
 0.43945313
 0.43792725
 0.42480469
 0.39947510
 0.36254883
 0.31616211
 0.26245117
 0.20416260
 0.14251709
 0.07934570
 0.01739502
-0.03997803
-0.09063721
-0.13244629
-0.16418457
-0.18463135
-0.19287109
-0.18920898
-0.17456055
-0.14984131
-0.11627197
-0.07415771
-0.02532959
 0.02685547
 0.07965088
 0.13061523
 0.17761230
 0.21850586
 0.24993896
 0.27038574
 0.27954102
 0.27770996
 0.26458740
 0.23834229
 0.19653320
 0.13977051
 0.07019043
-0.01007080
-0.10009766
-0.19989014
-0.30731201
-0.41748047
-0.52520752
-0.62591553
-0.71807861
-0.79925537
-0.86669922
-0.91796875
-0.94970703
-0.96130371
-0.95123291
-0.91949463
-0.86608887
-0.79223633
-0.70068359
-0.59417725
-0.47668457
-0.35034180
-0.21881104
-0.08453369
 0.04913330
 0.18066406
 0.30670166
 0.42327881
 0.52734375
 0.61553955
 0.68756104
 0.74218750
 0.77911377
 0.79833984
 0.80047607
 0.78674316
 0.75897217
 0.71929932
 0.66955566
 0.61248779
 0.55084229
 0.48706055
 0.42327881
 0.36224365
 0.30731201
 0.26062012
 0.22369385
 0.19592285
 0.17730713
 0.16784668
 0.16784668
 0.17700195
 0.19317627
 0.21423340
 0.23956299
 0.26794434
 0.29876709
 0.32928467
 0.35583496
 0.37536621
 0.38635254
 0.38665771
 0.37506104
 0.35125732
 0.31555176
 0.26824951
 0.20965576
 0.13946533
 0.05889893
-0.03143311
-0.12847900
-0.23071289
-0.33538818
-0.43884277
-0.53741455
-0.62744141
-0.70709229
-0.77423096
-0.82763672
-0.86517334
-0.88623047
-0.88958740
-0.87646484
-0.84747314
-0.80322266
-0.74401855
-0.67108154
-0.58776855
-0.49682617
-0.40222168
-0.30700684
-0.21392822
-0.12542725
-0.04333496
 0.03021240
 0.09307861
 0.14373779
 0.18035889
 0.20324707
 0.21240234
 0.20965576
 0.19683838
 0.17578125
 0.14831543
 0.11657715
 0.08361816
 0.05279541
 0.02685547
 0.00793457
-0.00274658
-0.00396729
 0.00518799
 0.02563477
 0.05798340
 0.10162354
 0.15563965
 0.22003174
 0.29357910
 0.37353516
 0.45684814
 0.54016113
 0.62103271
 0.69793701
 0.76934814
 0.83190918
 0.88256836
 0.91949463
 0.94177246
 0.94879150
 0.93994141
 0.91369629
 0.86944580
 0.80688477
 0.72753906
 0.63323975
 0.52642822
 0.41015625
 0.28686523
 0.15869141
 0.02624512
-0.10925293
-0.24505615
-0.37750244
-0.50231934
-0.61614990
-0.71685791
-0.80291748
-0.87402344
-0.92956543
-0.96984863
-0.99487305
-1.00402832
-0.99853516
-0.97961426
-0.94940186
-0.90972900
-0.86181641
-0.80657959
-0.74554443
-0.68115234
-0.61553955
-0.55084229
-0.48767090
-0.42572021
-0.36499023
-0.30700684
-0.25268555
-0.20294189
-0.15686035
-0.11352539
-0.07202148
-0.03265381
 0.00457764
 0.04058838
 0.07537842
 0.11016846
 0.14404297
 0.17791748
 0.21118164
 0.24505615
 0.27984619
 0.31433105
 0.34729004
 0.37719727
 0.40344238
 0.42602539
 0.44555664
 0.46142578
 0.47241211
 0.47790527
 0.47668457
 0.46875000
 0.45501709
 0.43609619
 0.41168213
 0.38177490
 0.34698486
 0.30822754
 0.26702881
 0.22460938
 0.18188477
 0.13916016
 0.09765625
 0.05889893
 0.02410889
-0.00488281
-0.02746582
-0.04333496
-0.05187988
-0.05340576
-0.04913330
-0.04028320
-0.02777100
-0.01159668
 0.00793457
 0.02929688
 0.05065918
 0.07019043
 0.08636475
 0.09826660
 0.10559082
 0.10742188
 0.10314941
 0.09277344
 0.07629395
 0.05279541
 0.02227783
-0.01495361
-0.05737305
-0.10284424
-0.15075684
-0.20111084
-0.25482178
-0.31036377
-0.36499023
-0.41503906
-0.45715332
-0.49011230
-0.51391602
-0.52734375
-0.53039551
-0.52124023
-0.49957275
-0.46478271
-0.41687012
-0.35797119
-0.28961182
-0.21331787
-0.13092041
-0.04394531
 0.04455566
 0.13244629
 0.21667480
 0.29541016
 0.36590576
 0.42572021
 0.47180176
 0.50323486
 0.51910400
 0.51910400
 0.50231934
 0.46813965
 0.41839600
 0.35583496
 0.28320313
 0.20294189
 0.11657715
 0.02746582
-0.06195068
-0.14831543
-0.22888184
-0.30059814
-0.36071777
-0.40527344
-0.43243408
-0.44097900
-0.43121338
-0.40313721
-0.35644531
-0.29266357
-0.21392822
-0.12390137
-0.02471924
 0.08178711
 0.19378662
 0.30792236
 0.41870117
 0.52154541
 0.61187744
 0.68634033
 0.74188232
 0.77667236
 0.78826904
 0.77636719
 0.74035645
 0.68084717
 0.59906006
 0.49865723
 0.38391113
 0.25878906
 0.12695313
-0.00946045
-0.14709473
-0.28137207
-0.40679932
-0.51696777
-0.60791016
-0.67657471
-0.72174072
-0.74340820
-0.74218750
-0.71899414
-0.67474365
-0.61126709
-0.53070068
-0.43701172
-0.33538818
-0.23101807
-0.12725830
-0.02746582
 0.06500244
 0.14617920
 0.21179199
 0.25909424
 0.28717041
 0.29663086
 0.28808594
 0.26306152
 0.22247314
 0.16754150
 0.10101318
 0.02685547
-0.05157471
-0.13000488
-0.20538330
-0.27435303
-0.33355713
-0.37933350
-0.40802002
-0.41809082
-0.41015625
-0.38513184
-0.34423828
-0.28808594
-0.21789551
-0.13549805
-0.04425049
 0.05218506
 0.15106201
 0.24993896
 0.34484863
 0.43121338
 0.50415039
 0.56121826
 0.60119629
 0.62286377
 0.62500000
 0.60668945
 0.56823730
 0.51116943
 0.43823242
 0.35125732
 0.25299072
 0.14709473
 0.03753662
-0.07171631
-0.17761230
-0.27709961
-0.36621094
-0.44006348
-0.49560547
-0.53131104
-0.54748535
-0.54534912
-0.52429199
-0.48461914
-0.42755127
-0.35583496
-0.27313232
-0.18188477
-0.08544922
 0.01281738
 0.10925293
 0.20050049
 0.28381348
 0.35644531
 0.41625977
 0.46020508
 0.48675537
 0.49499512
 0.48492432
 0.45684814
 0.41259766
 0.35552979
 0.28839111
 0.21301270
 0.13183594
 0.04638672
-0.03997803
-0.12329102
-0.20141602
-0.27343750
-0.33813477
-0.39276123
-0.43457031
-0.46142578
-0.47332764
-0.47180176
-0.45806885
-0.43090820
-0.39154053
-0.34179688
-0.28503418
-0.22338867
-0.15777588
-0.08819580
-0.01617432
 0.05432129
 0.11962891
 0.17822266
 0.22979736
 0.27496338
 0.31280518
 0.34149170
 0.35949707
 0.36712646
 0.36499023
 0.35461426
 0.33660889
 0.31158447
 0.28106689
 0.24688721
 0.20904541
 0.16784668
 0.12420654
 0.07965088
 0.03723145
-0.00183105
-0.03723145
-0.06896973
-0.09796143
-0.12268066
-0.14282227
-0.15777588
-0.16754150
-0.17272949
-0.17425537
-0.17242432
-0.16815186
-0.16204834
-0.15411377
-0.14495850
-0.13519287
-0.12451172
-0.11383057
-0.10253906
-0.09033203
-0.07781982
-0.06530762
-0.05279541
-0.04089355
-0.03021240
-0.02105713
-0.01342773
-0.00671387
-0.00061035
 0.00457764
 0.00854492
 0.01068115
 0.01098633
 0.00976563
 0.00732422
 0.00396729
 0.00000000
-0.00488281
-0.01037598
-0.01525879
-0.01861572
-0.02044678
-0.02075195
-0.02014160
-0.01861572
-0.01617432
-0.01220703
-0.00640869
 0.00152588
 0.01190186
 0.02441406
 0.03967285
 0.05676270
 0.07507324
 0.09368896
 0.11322021
 0.13336182
 0.15472412
 0.17547607
 0.19470215
 0.21087646
 0.22369385
 0.23223877
 0.23620605
 0.23437500
 0.22613525
 0.21118164
 0.19012451
 0.16387939
 0.13244629
 0.09643555
 0.05676270
 0.01434326
-0.02960205
-0.07385254
-0.11688232
-0.15777588
-0.19439697
-0.22552490
-0.25054932
-0.26947021
-0.28259277
-0.28991699
-0.29113770
-0.28656006
-0.27648926
-0.26092529
-0.24047852
-0.21575928
-0.18707275
-0.15563965
-0.12268066
-0.08941650
-0.05767822
-0.02899170
-0.00396729
 0.01678467
 0.03417969
 0.04821777
 0.05889893
 0.06652832
 0.07080078
 0.07141113
 0.06958008
 0.06530762
 0.05950928
 0.05340576
 0.04699707
 0.04119873
 0.03601074
 0.03204346
 0.02960205
 0.02960205
 0.03234863
 0.03784180
 0.04638672
 0.05828857
 0.07385254
 0.09307861
 0.11596680
 0.14221191
 0.17028809
 0.19897461
 0.22613525
 0.25085449
 0.27313232
 0.29327393
 0.31036377
 0.32287598
 0.32806396
 0.32470703
 0.31311035
 0.29479980
 0.27191162
 0.24475098
 0.21240234
 0.17547607
 0.13397217
 0.08972168
 0.04394531
-0.00274658
-0.05004883
-0.09704590
-0.14221191
-0.18554688
-0.22674561
-0.26641846
-0.30456543
-0.33905029
-0.36682129
-0.38604736
-0.39733887
-0.40191650
-0.40039063
-0.39245605
-0.37628174
-0.35064697
-0.31738281
-0.27893066
-0.23712158
-0.19195557
-0.14312744
-0.09094238
-0.03723145
 0.01586914
 0.06622314
 0.11322021
 0.15563965
 0.19226074
 0.22155762
 0.24230957
 0.25390625
 0.25573730
 0.24688721
 0.22735596
 0.19744873
 0.15808105
 0.10986328
 0.05493164
-0.00549316
-0.06896973
-0.13305664
-0.19653320
-0.25848389
-0.31646729
-0.36804199
-0.40985107
-0.43975830
-0.45745850
-0.46264648
-0.45440674
-0.43182373
-0.39550781
-0.34637451
-0.28625488
-0.21636963
-0.13793945
-0.05249023
 0.03784180
 0.13061523
 0.22399902
 0.31555176
 0.40161133
 0.47790527
 0.54168701
 0.59051514
 0.62469482
 0.64361572
 0.64636230
 0.63201904
 0.60058594
 0.55358887
 0.49346924
 0.42327881
 0.34606934
 0.26428223
 0.18066406
 0.09704590
 0.01708984
-0.05645752
-0.12084961
-0.17333984
-0.21301270
-0.23956299
-0.25299072
-0.25390625
-0.24322510
-0.22186279
-0.19104004
-0.15289307
-0.10986328
-0.06439209
-0.01922607
 0.02258301
 0.05798340
 0.08544922
 0.10284424
 0.10925293
 0.10314941
 0.08392334
 0.05126953
 0.00640869
-0.04913330
-0.11322021
-0.18585205
-0.26458740
-0.34698486
-0.42785645
-0.50292969
-0.56945801
-0.62591553
-0.67138672
-0.70312500
-0.71929932
-0.71777344
-0.69854736
-0.66162109
-0.60760498
-0.53741455
-0.45257568
-0.35522461
-0.24810791
-0.13305664
-0.01251221
 0.11138916
 0.23559570
 0.35705566
 0.47210693
 0.57739258
 0.66955566
 0.74584961
 0.80505371
 0.84594727
 0.86761475
 0.86944580
 0.85205078
 0.81756592
 0.76721191
 0.70251465
 0.62469482
 0.53558350
 0.43975830
 0.34118652
 0.24322510
 0.14648438
 0.05218506
-0.03662109
-0.11566162
-0.18218994
-0.23620605
-0.27893066
-0.30914307
-0.32409668
-0.32165527
-0.30364990
-0.27435303
-0.23681641
-0.19226074
-0.14007568
-0.08056641
-0.01739502
 0.04547119
 0.10528564
 0.15991211
 0.20812988
 0.24932861
 0.28259277
 0.30761719
 0.32226563
 0.32501221
 0.31494141
 0.29388428
 0.26367188
 0.22674561
 0.18249512
 0.13000488
 0.06988525
 0.00549316
-0.06011963
-0.12481689
-0.18981934
-0.25512695
-0.31921387
-0.37933350
-0.43304443
-0.47973633
-0.51879883
-0.54992676
-0.57312012
-0.58715820
-0.59265137
-0.58959961
-0.57830811
-0.55847168
-0.53131104
-0.49743652
-0.45867920
-0.41503906
-0.36773682
-0.31707764
-0.26519775
-0.21301270
-0.16204834
-0.11138916
-0.06164551
-0.01403809
 0.03021240
 0.07141113
 0.11047363
 0.14709473
 0.18127441
 0.21118164
 0.23773193
 0.26214600
 0.28656006
 0.31127930
 0.33477783
 0.35614014
 0.37536621
 0.39306641
 0.40954590
 0.42480469
 0.43762207
 0.44830322
 0.45623779
 0.46142578
 0.46264648
 0.45928955
 0.45166016
 0.43975830
 0.42297363
 0.40039063
 0.37139893
 0.33660889
 0.29785156
 0.25573730
 0.21087646
 0.16296387
 0.11169434
 0.05767822
 0.00152588
-0.05462646
-0.10955811
-0.16143799
-0.21057129
-0.25817871
-0.30395508
-0.34698486
-0.38391113
-0.41320801
-0.43457031
-0.44952393
-0.45867920
-0.46173096
-0.45806885
-0.44769287
-0.43090820
-0.40771484
-0.37841797
-0.34301758
-0.30334473
-0.26184082
-0.22003174
-0.17730713
-0.13336182
-0.08911133
-0.04638672
-0.00793457
 0.02563477
 0.05401611
 0.07690430
 0.09338379
 0.10253906
 0.10314941
 0.09582520
 0.08117676
 0.05950928
 0.03173828
-0.00061035
-0.03662109
-0.07446289
-0.11322021
-0.15167236
-0.18737793
-0.21759033
-0.24108887
-0.25695801
-0.26458740
-0.26428223
-0.25543213
-0.23742676
-0.20965576
-0.17211914
-0.12481689
-0.06927490
-0.00823975
 0.05554199
 0.12023926
 0.18554688
 0.25085449
 0.31402588
 0.37200928
 0.42175293
 0.46142578
 0.48950195
 0.50659180
 0.51208496
 0.50689697
 0.49102783
 0.46569824
 0.43090820
 0.38818359
 0.33996582
 0.28900146
 0.23834229
 0.18859863
 0.14099121
 0.09674072
 0.05798340
 0.02593994
 0.00213623
-0.01312256
-0.01953125
-0.01708984
-0.00610352
 0.01281738
 0.03845215
 0.07019043
 0.10681152
 0.14678955
 0.18646240
 0.22308350
 0.25573730
 0.28289795
 0.30303955
 0.31341553
 0.31158447
 0.29663086
 0.26916504
 0.22888184
 0.17547607
 0.10864258
 0.03082275
-0.05645752
-0.15045166
-0.25024414
-0.35339355
-0.45623779
-0.55328369
-0.64117432
-0.71716309
-0.78094482
-0.83099365
-0.86517334
-0.88226318
-0.88104248
-0.86181641
-0.82489014
-0.77117920
-0.70220947
-0.62103271
-0.53070068
-0.43395996
-0.33386230
-0.23223877
-0.13153076
-0.03509521
 0.05432129
 0.13397217
 0.20202637
 0.25726318
 0.30090332
 0.33233643
 0.35125732
 0.35675049
 0.34973145
 0.33264160
 0.30914307
 0.28350830
 0.25695801
 0.23132324
 0.20751953
 0.18890381
 0.17730713
 0.17425537
 0.18157959
 0.20019531
 0.23162842
 0.27526855
 0.32989502
 0.39337158
 0.46386719
 0.53955078
 0.61828613
 0.69671631
 0.77056885
 0.83648682
 0.89141846
 0.93322754
 0.95825195
 0.96435547
 0.94909668
 0.91094971
 0.84869385
 0.76171875
 0.65093994
 0.51971436
 0.37322998
 0.21392822
 0.04364014
-0.13702393
-0.32440186
-0.51177979
-0.69061279
-0.85540771
-1.00280762
-1.12976074
-1.23321533
-1.31042480
-1.35955811
-1.37969971
-1.37115479
-1.33392334
-1.26922607
-1.17889404
-1.06719971
-0.93688965
-0.79193115
-0.63659668
-0.47637939
-0.31799316
-0.16571045
-0.02288818
 0.10803223
 0.22399902
 0.32073975
 0.39520264
 0.44616699
 0.47271729
 0.47485352
 0.45410156
 0.41259766
 0.35461426
 0.28381348
 0.20324707
 0.11535645
 0.02471924
-0.06317139
-0.14282227
-0.21026611
-0.26336670
-0.30029297
-0.31829834
-0.31585693
-0.29235840
-0.24932861
-0.18798828
-0.11047363
-0.01770020
 0.08697510
 0.19927979
 0.31524658
 0.42999268
 0.53985596
 0.64056396
 0.72875977
 0.80047607
 0.85357666
 0.88562012
 0.89599609
 0.88470459
 0.85266113
 0.80078125
 0.73028564
 0.64361572
 0.54412842
 0.43731689
 0.32775879
 0.21850586
 0.11138916
 0.00976563
-0.08361816
-0.16479492
-0.23284912
-0.28778076
-0.32806396
-0.35247803
-0.35858154
-0.34820557
-0.32470703
-0.29357910
-0.25817871
-0.21942139
-0.17883301
-0.13854980
-0.10223389
-0.07354736
-0.05493164
-0.04882813
-0.05584717
-0.07659912
-0.11047363
-0.15777588
-0.21820068
-0.29052734
-0.37170410
-0.45684814
-0.54077148
-0.61981201
-0.69152832
-0.75469971
-0.80535889
-0.83984375
-0.85479736
-0.84808350
-0.82000732
-0.77026367
-0.69976807
-0.60913086
-0.50109863
-0.37933350
-0.24841309
-0.11077881
 0.03051758
 0.17333984
 0.31372070
 0.44586182
 0.56518555
 0.66680908
 0.74829102
 0.80780029
 0.84411621
 0.85632324
 0.84503174
 0.81237793
 0.75988770
 0.69000244
 0.60455322
 0.50750732
 0.40344238
 0.29724121
 0.19226074
 0.09155273
-0.00152588
-0.08209229
-0.14709473
-0.19378662
-0.22125244
-0.22918701
-0.21697998
-0.18493652
-0.13458252
-0.06958008
 0.00640869
 0.09094238
 0.18157959
 0.27557373
 0.36804199
 0.45379639
 0.52795410
 0.58746338
 0.63018799
 0.65429688
 0.65826416
 0.64117432
 0.60424805
 0.54748535
 0.47241211
 0.38116455
 0.27709961
 0.16387939
 0.04425049
-0.07934570
-0.20385742
-0.32470703
-0.43609619
-0.53222656
-0.61065674
-0.67016602
-0.71044922
-0.73089600
-0.73089600
-0.71105957
-0.67382813
-0.62103271
-0.55480957
-0.47790527
-0.39398193
-0.30853271
-0.22583008
-0.14892578
-0.07995605
-0.02014160
 0.02746582
 0.06072998
 0.07843018
 0.08056641
 0.06713867
 0.03967285
 0.00000000
-0.04943848
-0.10528564
-0.16510010
-0.22735596
-0.28930664
-0.34637451
-0.39337158
-0.42602539
-0.44311523
-0.44342041
-0.42694092
-0.39276123
-0.34027100
-0.27038574
-0.18463135
-0.08575439
 0.02532959
 0.14526367
 0.27069092
 0.39733887
 0.52001953
 0.63354492
 0.73455811
 0.82031250
 0.88836670
 0.93688965
 0.96435547
 0.96954346
 0.95214844
 0.91278076
 0.85235596
 0.77239990
 0.67535400
 0.56396484
 0.44311523
 0.31738281
 0.19073486
 0.06561279
-0.05584717
-0.17150879
-0.27770996
-0.37017822
-0.44494629
-0.49987793
-0.53436279
-0.54931641
-0.54626465
-0.52673340
-0.49163818
-0.44281006
-0.38299561
-0.31646729
-0.24749756
-0.17944336
-0.11474609
-0.05371094
 0.00183105
 0.04913330
 0.08514404
 0.10803223
 0.11779785
 0.11383057
 0.09674072
 0.06652832
 0.02471924
-0.02593994
-0.08239746
-0.14343262
-0.20874023
-0.27679443
-0.34484863
-0.40832520
-0.46386719
-0.50994873
-0.54534912
-0.56884766
-0.57952881
-0.57647705
-0.55999756
-0.53070068
-0.48950195
-0.43701172
-0.37475586
-0.30517578
-0.23040771
-0.15167236
-0.06988525
 0.01312256
 0.09490967
 0.17272949
 0.24475098
 0.31127930
 0.37139893
 0.42388916
 0.46630859
 0.49774170
 0.51940918
 0.53192139
 0.53649902
 0.53344727
 0.52246094
 0.50415039
 0.47943115
 0.44921875
 0.41442871
 0.37597656
 0.33599854
 0.29571533
 0.25543213
 0.21545410
 0.17486572
 0.13366699
 0.09246826
 0.05218506
 0.01434326
-0.02105713
-0.05371094
-0.08453369
-0.11383057
-0.14160156
-0.16723633
-0.19073486
-0.21179199
-0.23010254
-0.24566650
-0.25756836
-0.26611328
-0.27069092
-0.27160645
-0.26885986
-0.26306152
-0.25390625
-0.24108887
-0.22521973
-0.20629883
-0.18432617
-0.15960693
-0.13336182
-0.10681152
-0.08117676
-0.05706787
-0.03509521
-0.01525879
 0.00213623
 0.01647949
 0.02716064
 0.03387451
 0.03753662
 0.03784180
 0.03570557
 0.03143311
 0.02563477
 0.01861572
 0.01037598
 0.00183105
-0.00610352
-0.01281738
-0.01678467
-0.01831055
-0.01708984
-0.01403809
-0.00915527
-0.00244141
 0.00610352
 0.01678467
 0.02960205
 0.04333496
 0.05767822
 0.07171631
 0.08422852
 0.09552002
 0.10498047
 0.11230469
 0.11749268
 0.11962891
 0.11901855
 0.11627197
 0.11230469
 0.10620117
 0.09857178
 0.08880615
 0.07720947
 0.06439209
 0.05157471
 0.03906250
 0.02716064
 0.01647949
 0.00762939
 0.00091553
-0.00366211
-0.00610352
-0.00610352
-0.00213623
 0.00579834
 0.01770020
 0.03356934
 0.05279541
 0.07415771
 0.09796143
 0.12298584
 0.14801025
 0.17150879
 0.19195557
 0.20812988
 0.21881104
 0.22399902
 0.22338867
 0.21636963
 0.20263672
 0.18127441
 0.15289307
 0.11810303
 0.07751465
 0.03265381
-0.01586914
-0.06591797
-0.11566162
-0.16326904
-0.20812988
-0.24963379
-0.28717041
-0.31860352
-0.34240723
-0.35644531
-0.36010742
-0.35278320
-0.33447266
-0.30578613
-0.26855469
-0.22521973
-0.17700195
-0.12329102
-0.06439209
-0.00183105
 0.06134033
 0.12298584
 0.18127441
 0.23651123
 0.28839111
 0.33447266
 0.37261963
 0.40008545
 0.41717529
 0.42510986
 0.42419434
 0.41381836
 0.39276123
 0.36102295
 0.32104492
 0.27465820
 0.22277832
 0.16510010
 0.10131836
 0.03326416
-0.03662109
-0.10498047
-0.17059326
-0.23376465
-0.29357910
-0.34881592
-0.39672852
-0.43518066
-0.46356201
-0.48156738
-0.48858643
-0.48553467
-0.47241211
-0.44891357
-0.41564941
-0.37292480
-0.32257080
-0.26702881
-0.20812988
-0.14617920
-0.08209229
-0.01647949
 0.04821777
 0.10955811
 0.16540527
 0.21545410
 0.25848389
 0.29418945
 0.32165527
 0.33935547
 0.34698486
 0.34393311
 0.33050537
 0.30822754
 0.27832031
 0.24291992
 0.20233154
 0.15625000
 0.10559082
 0.05218506
-0.00183105
-0.05462646
-0.10528564
-0.15228271
-0.19378662
-0.22796631
-0.25329590
-0.27069092
-0.28045654
-0.28259277
-0.27648926
-0.26153564
-0.23712158
-0.20385742
-0.16235352
-0.11444092
-0.06225586
-0.00732422
 0.04882813
 0.10467529
 0.15747070
 0.20599365
 0.24841309
 0.28442383
 0.31311035
 0.33264160
 0.34027100
 0.33416748
 0.31494141
 0.28472900
 0.24566650
 0.19836426
 0.14221191
 0.07843018
 0.00976563
-0.06042480
-0.12878418
-0.19531250
-0.25909424
-0.31799316
-0.36804199
-0.40557861
-0.42938232
-0.44006348
-0.43914795
-0.42663574
-0.40222168
-0.36590576
-0.31982422
-0.26733398
-0.21026611
-0.15045166
-0.08850098
-0.02624512
 0.03387451
 0.08972168
 0.13946533
 0.18127441
 0.21392822
 0.23620605
 0.24810791
 0.24993896
 0.24383545
 0.23071289
 0.21118164
 0.18554688
 0.15472412
 0.12023926
 0.08453369
 0.04974365
 0.01678467
-0.01220703
-0.03662109
-0.05493164
-0.06652832
-0.07202148
-0.07110596
-0.06439209
-0.05187988
-0.03448486
-0.01251221
 0.01342773
 0.04150391
 0.07141113
 0.10131836
 0.13000488
 0.15594482
 0.17791748
 0.19500732
 0.20721436
 0.21392822
 0.21484375
 0.21026611
 0.19927979
 0.18280029
 0.16143799
 0.13610840
 0.10803223
 0.07751465
 0.04608154
 0.01495361
-0.01464844
-0.04089355
-0.06317139
-0.08056641
-0.09216309
-0.09796143
-0.09826660
-0.09429932
-0.08697510
-0.07629395
-0.06256104
-0.04638672
-0.02838135
-0.01037598
 0.00549316
 0.01831055
 0.02777100
 0.03326416
 0.03479004
 0.03204346
 0.02532959
 0.01434326
-0.00030518
-0.01831055
-0.03906250
-0.06164551
-0.08605957
-0.11138916
-0.13610840
-0.15930176
-0.17944336
-0.19470215
-0.20507813
-0.20965576
-0.20874023
-0.20233154
-0.19073486
-0.17425537
-0.15289307
-0.12664795
-0.09643555
-0.06286621
-0.02807617
 0.00762939
 0.04241943
 0.07598877
 0.10742188
 0.13610840
 0.16113281
 0.18188477
 0.19866943
 0.21148682
 0.22094727
 0.22674561
 0.22827148
 0.22583008
 0.21850586
 0.20690918
 0.19134521
 0.17211914
 0.14953613
 0.12512207
 0.09918213
 0.07263184
 0.04516602
 0.01708984
-0.01159668
-0.03936768
-0.06500244
-0.08819580
-0.10894775
-0.12725830
-0.14251709
-0.15502930
-0.16357422
-0.16937256
-0.17272949
-0.17333984
-0.17181396
-0.16723633
-0.15960693
-0.14892578
-0.13549805
-0.11932373
-0.10070801
-0.07995605
-0.05798340
-0.03540039
-0.01220703
 0.01159668
 0.03540039
 0.05889893
 0.08087158
 0.10101318
 0.11871338
 0.13366699
 0.14587402
 0.15472412
 0.16021729
 0.16204834
 0.16052246
 0.15655518
 0.14984131
 0.14007568
 0.12725830
 0.11108398
 0.09094238
 0.06713867
 0.03967285
 0.01007080
-0.02136230
-0.05340576
-0.08544922
-0.11718750
-0.14801025
-0.17761230
-0.20507813
-0.22857666
-0.24749756
-0.26123047
-0.27038574
-0.27435303
-0.27252197
-0.26519775
-0.25238037
-0.23376465
-0.20965576
-0.17944336
-0.14404297
-0.10406494
-0.05950928
-0.01129150
 0.04028320
 0.09307861
 0.14465332
 0.19256592
 0.23651123
 0.27709961
 0.31311035
 0.34240723
 0.36315918
 0.37414551
 0.37506104
 0.36621094
 0.34729004
 0.31890869
 0.28198242
 0.23803711
 0.18798828
 0.13183594
 0.06988525
 0.00457764
-0.05981445
-0.12084961
-0.17791748
-0.23132324
-0.28045654
-0.32257080
-0.35491943
-0.37567139
-0.38421631
-0.37933350
-0.36071777
-0.32897949
-0.28717041
-0.23803711
-0.18218994
-0.11901855
-0.04913330
 0.02471924
 0.09826660
 0.16876221
 0.23498535
 0.29602051
 0.34942627
 0.39184570
 0.41992188
 0.43395996
 0.43426514
 0.42144775
 0.39489746
 0.35522461
 0.30487061
 0.24627686
 0.18066406
 0.10803223
 0.03051758
-0.04882813
-0.12603760
-0.19866943
-0.26611328
-0.32745361
-0.38024902
-0.42114258
-0.44830322
-0.46203613
-0.46447754
-0.45623779
-0.43731689
-0.40740967
-0.36712646
-0.31951904
-0.26763916
-0.21301270
-0.15747070
-0.10192871
-0.04852295
 0.00091553
 0.04486084
 0.08239746
 0.11352539
 0.13824463
 0.15625000
 0.16754150
 0.17150879
 0.16876221
 0.15991211
 0.14678955
 0.13061523
 0.11260986
 0.09338379
 0.07415771
 0.05645752
 0.04180908
 0.03112793
 0.02563477
 0.02563477
 0.03082275
 0.04180908
 0.05859375
 0.08148193
 0.10986328
 0.14190674
 0.17608643
 0.20996094
 0.24261475
 0.27282715
 0.30029297
 0.32348633
 0.34057617
 0.34942627
 0.34851074
 0.33691406
 0.31524658
 0.28472900
 0.24627686
 0.20019531
 0.14648438
 0.08575439
 0.01922607
-0.04913330
-0.11688232
-0.18218994
-0.24444580
-0.30273438
-0.35461426
-0.39672852
-0.42694092
-0.44525146
-0.45227051
-0.44830322
-0.43273926
-0.40496826
-0.36590576
-0.31829834
-0.26580811
-0.21026611
-0.15228271
-0.09124756
-0.02929688
