# Supplementary material for: Dataset for time-lapse ultrasonic tomography of a granite slab under uniaxial compression test
Source: Data Brief. 2018 Aug 30;20:614–6. doi: 10.1016/j.dib.2018.08.151 (PMC6128094; doi:10.1016/j.dib.2018.08.151)
Supplement: Supplementary file 2 — Supplementary material [file mmc2.zip › data/Ultrasonic_Tomo_data/Stage_1_0kn/Force_0kn_13_17_23711271.txt]

SOURCE FILE NAME: D:\ct_20141122\ct201411221m100v0kn_sh_14_17_a0.TDA
DATE: Saturday, November 22, 2014
TIME: 11:28:06
SAMPLE INTERVAL (Seconds):   0.0000001000
SIGNAL UNITS: volts
TIME UNITS: Seconds
DATA TYPE: WAVEFORM
NUMBER OF DATA POINTS PER WAVEFORM: 1024
CHANNEL NUMBER: 13
HIT NUMBER: 4
TIME OF TEST:  23.7112715000

 0.00061035
 0.00000000
-0.00061035
-0.00122070
-0.00183105
-0.00213623
-0.00183105
-0.00091553
 0.00030518
 0.00122070
 0.00091553
 0.00030518
-0.00091553
-0.00183105
-0.00213623
-0.00152588
-0.00091553
-0.00061035
-0.00061035
-0.00091553
-0.00152588
-0.00152588
-0.00152588
-0.00152588
-0.00152588
-0.00152588
-0.00152588
-0.00122070
-0.00061035
-0.00030518
 0.00000000
-0.00030518
-0.00122070
-0.00183105
-0.00183105
-0.00152588
-0.00122070
-0.00122070
-0.00152588
-0.00213623
-0.00274658
-0.00305176
-0.00305176
-0.00244141
-0.00152588
-0.00030518
 0.00061035
 0.00061035
 0.00030518
 0.00000000
 0.00000000
 0.00030518
 0.00030518
-0.00061035
-0.00183105
-0.00274658
-0.00274658
-0.00213623
-0.00122070
-0.00061035
-0.00030518
-0.00061035
-0.00091553
-0.00122070
-0.00152588
-0.00122070
-0.00061035
 0.00000000
 0.00030518
-0.00030518
-0.00122070
-0.00183105
-0.00183105
-0.00122070
-0.00030518
 0.00000000
 0.00000000
 0.00000000
 0.00030518
 0.00061035
 0.00061035
 0.00000000
-0.00091553
-0.00152588
-0.00152588
-0.00122070
-0.00061035
-0.00030518
 0.00030518
 0.00030518
-0.00030518
-0.00091553
-0.00152588
-0.00122070
-0.00030518
 0.00061035
 0.00122070
 0.00091553
 0.00030518
 0.00000000
 0.00030518
 0.00061035
 0.00091553
 0.00091553
 0.00000000
-0.00091553
-0.00152588
-0.00122070
-0.00030518
 0.00061035
 0.00152588
 0.00152588
 0.00091553
 0.00061035
 0.00061035
 0.00091553
 0.00122070
 0.00152588
 0.00152588
 0.00122070
 0.00061035
 0.00000000
-0.00030518
-0.00030518
-0.00030518
-0.00030518
-0.00061035
-0.00122070
-0.00122070
-0.00030518
 0.00061035
 0.00152588
 0.00122070
 0.00030518
-0.00061035
-0.00061035
 0.00000000
 0.00061035
 0.00091553
 0.00061035
 0.00030518
-0.00030518
-0.00030518
 0.00000000
 0.00061035
 0.00122070
 0.00152588
 0.00152588
 0.00122070
 0.00030518
-0.00030518
-0.00030518
 0.00000000
 0.00000000
-0.00061035
-0.00152588
-0.00183105
-0.00152588
-0.00061035
 0.00030518
 0.00122070
 0.00122070
 0.00091553
 0.00030518
 0.00000000
-0.00030518
 0.00000000
 0.00030518
 0.00091553
 0.00061035
 0.00000000
-0.00061035
-0.00061035
-0.00030518
 0.00000000
 0.00000000
-0.00061035
-0.00122070
-0.00122070
-0.00091553
-0.00030518
 0.00030518
 0.00000000
-0.00030518
-0.00061035
-0.00061035
-0.00030518
 0.00030518
 0.00061035
 0.00030518
-0.00030518
-0.00091553
-0.00183105
-0.00183105
-0.00152588
-0.00091553
-0.00061035
-0.00061035
-0.00122070
-0.00183105
-0.00183105
-0.00122070
-0.00061035
 0.00000000
-0.00030518
-0.00091553
-0.00183105
-0.00183105
-0.00122070
-0.00030518
 0.00091553
 0.00122070
 0.00091553
 0.00030518
-0.00030518
-0.00061035
-0.00030518
-0.00030518
 0.00000000
-0.00030518
-0.00061035
-0.00122070
-0.00183105
-0.00183105
-0.00152588
-0.00091553
-0.00061035
-0.00061035
-0.00061035
-0.00061035
-0.00030518
 0.00030518
 0.00061035
 0.00000000
-0.00061035
-0.00122070
-0.00091553
-0.00030518
 0.00030518
 0.00030518
 0.00000000
-0.00061035
-0.00091553
-0.00122070
-0.00152588
-0.00152588
-0.00152588
-0.00152588
-0.00183105
-0.00213623
-0.00213623
-0.00183105
-0.00091553
 0.00000000
 0.00000000
-0.00091553
-0.00183105
-0.00183105
-0.00122070
-0.00030518
 0.00061035
 0.00030518
-0.00061035
-0.00152588
-0.00213623
-0.00244141
-0.00213623
-0.00152588
-0.00091553
-0.00030518
-0.00030518
-0.00091553
-0.00122070
-0.00122070
-0.00091553
-0.00030518
 0.00000000
 0.00000000
-0.00061035
-0.00061035
 0.00000000
 0.00091553
 0.00122070
 0.00091553
 0.00000000
-0.00061035
-0.00091553
-0.00091553
-0.00061035
-0.00061035
-0.00091553
-0.00122070
-0.00152588
-0.00183105
-0.00183105
-0.00122070
-0.00061035
-0.00030518
-0.00030518
-0.00030518
-0.00061035
-0.00061035
-0.00030518
 0.00000000
 0.00000000
-0.00061035
-0.00122070
-0.00152588
-0.00122070
 0.00030518
 0.00152588
 0.00244141
 0.00213623
 0.00091553
-0.00061035
-0.00152588
-0.00183105
-0.00122070
-0.00061035
-0.00030518
-0.00030518
-0.00030518
-0.00030518
-0.00061035
-0.00030518
-0.00030518
 0.00000000
 0.00030518
 0.00030518
 0.00000000
-0.00030518
-0.00030518
-0.00030518
-0.00061035
-0.00122070
-0.00213623
-0.00244141
-0.00183105
-0.00061035
 0.00061035
 0.00122070
 0.00091553
 0.00000000
-0.00061035
-0.00061035
 0.00000000
 0.00061035
 0.00091553
 0.00091553
 0.00091553
 0.00030518
 0.00000000
 0.00000000
 0.00030518
 0.00030518
 0.00000000
-0.00091553
-0.00183105
-0.00183105
-0.00122070
-0.00030518
 0.00030518
 0.00000000
-0.00091553
-0.00152588
-0.00152588
-0.00091553
-0.00030518
 0.00030518
 0.00061035
 0.00030518
 0.00000000
-0.00061035
-0.00091553
-0.00091553
-0.00061035
 0.00000000
 0.00030518
 0.00030518
 0.00030518
 0.00000000
 0.00000000
-0.00061035
-0.00122070
-0.00213623
-0.00274658
-0.00274658
-0.00244141
-0.00122070
-0.00030518
 0.00030518
 0.00030518
 0.00000000
-0.00091553
-0.00122070
-0.00122070
-0.00061035
-0.00030518
-0.00061035
-0.00091553
-0.00183105
-0.00244141
-0.00213623
-0.00183105
-0.00152588
-0.00122070
-0.00152588
-0.00152588
-0.00091553
-0.00030518
 0.00061035
 0.00122070
 0.00152588
 0.00061035
-0.00061035
-0.00152588
-0.00213623
-0.00152588
-0.00061035
 0.00000000
 0.00030518
 0.00000000
-0.00061035
-0.00122070
-0.00152588
-0.00152588
-0.00183105
-0.00183105
-0.00152588
-0.00152588
-0.00152588
-0.00152588
-0.00183105
-0.00183105
-0.00183105
-0.00183105
-0.00152588
-0.00122070
-0.00030518
 0.00091553
 0.00152588
 0.00122070
 0.00030518
-0.00091553
-0.00152588
-0.00152588
-0.00091553
 0.00000000
 0.00030518
 0.00000000
-0.00091553
-0.00152588
-0.00213623
-0.00213623
-0.00183105
-0.00152588
-0.00152588
-0.00152588
-0.00152588
-0.00091553
 0.00000000
 0.00091553
 0.00122070
 0.00091553
 0.00000000
-0.00061035
-0.00091553
-0.00091553
-0.00091553
-0.00061035
-0.00091553
-0.00122070
-0.00152588
-0.00152588
-0.00122070
-0.00091553
-0.00030518
 0.00030518
 0.00061035
 0.00061035
 0.00030518
 0.00030518
 0.00030518
 0.00000000
-0.00030518
-0.00091553
-0.00122070
-0.00122070
-0.00030518
 0.00091553
 0.00183105
 0.00183105
 0.00122070
 0.00030518
-0.00061035
-0.00091553
-0.00122070
-0.00061035
-0.00030518
 0.00000000
-0.00030518
-0.00091553
-0.00122070
-0.00061035
 0.00030518
 0.00091553
 0.00122070
 0.00122070
 0.00091553
 0.00122070
 0.00183105
 0.00213623
 0.00244141
 0.00244141
 0.00152588
 0.00061035
 0.00000000
 0.00000000
 0.00061035
 0.00122070
 0.00122070
 0.00061035
-0.00061035
-0.00152588
-0.00183105
-0.00122070
-0.00061035
 0.00030518
 0.00061035
 0.00122070
 0.00122070
 0.00091553
 0.00000000
-0.00061035
-0.00091553
-0.00091553
-0.00061035
-0.00030518
 0.00000000
 0.00030518
 0.00061035
 0.00061035
 0.00030518
-0.00030518
-0.00030518
-0.00030518
 0.00030518
 0.00061035
 0.00091553
 0.00061035
 0.00030518
 0.00000000
-0.00061035
-0.00091553
-0.00122070
-0.00091553
-0.00061035
 0.00000000
 0.00030518
 0.00061035
 0.00091553
 0.00152588
 0.00152588
 0.00061035
-0.00061035
-0.00213623
-0.00244141
-0.00213623
-0.00091553
 0.00000000
 0.00061035
 0.00030518
-0.00030518
-0.00091553
-0.00091553
-0.00061035
-0.00030518
 0.00061035
 0.00091553
 0.00122070
 0.00091553
 0.00061035
-0.00030518
-0.00091553
-0.00183105
-0.00244141
-0.00274658
-0.00274658
-0.00213623
-0.00152588
-0.00091553
-0.00122070
-0.00183105
-0.00244141
-0.00274658
-0.00244141
-0.00122070
-0.00030518
 0.00061035
 0.00091553
 0.00061035
-0.00030518
-0.00061035
-0.00091553
-0.00091553
-0.00091553
-0.00091553
-0.00122070
-0.00152588
-0.00122070
-0.00091553
-0.00030518
 0.00000000
 0.00030518
 0.00030518
-0.00030518
-0.00091553
-0.00122070
-0.00061035
 0.00000000
 0.00061035
 0.00030518
-0.00030518
-0.00061035
-0.00091553
-0.00061035
 0.00000000
 0.00030518
 0.00091553
 0.00122070
 0.00122070
 0.00061035
 0.00000000
-0.00091553
-0.00183105
-0.00274658
-0.00305176
-0.00274658
-0.00183105
-0.00091553
-0.00030518
-0.00030518
-0.00579834
-0.02624512
-0.07507324
-0.15838623
-0.26367188
-0.36163330
-0.41961670
-0.42266846
-0.38421631
-0.33477783
-0.29998779
-0.27770996
-0.23986816
-0.15686035
-0.02593994
 0.11688232
 0.21850586
 0.24658203
 0.21453857
 0.16693115
 0.14404297
 0.15106201
 0.16693115
 0.17181396
 0.16723633
 0.16876221
 0.18127441
 0.19134521
 0.18402100
 0.16235352
 0.14556885
 0.14739990
 0.16082764
 0.16662598
 0.15563965
 0.13854980
 0.13061523
 0.13519287
 0.14160156
 0.13824463
 0.12725830
 0.11779785
 0.11627197
 0.11840820
 0.11627197
 0.10925293
 0.10131836
 0.09765625
 0.09674072
 0.09460449
 0.08972168
 0.08300781
 0.07629395
 0.06988525
 0.06439209
 0.05920410
 0.05493164
 0.05004883
 0.04272461
 0.03417969
 0.02655029
 0.02227783
 0.01922607
 0.01464844
 0.00732422
-0.00030518
-0.00427246
-0.00488281
-0.00488281
-0.00732422
-0.01159668
-0.01464844
-0.01525879
-0.01495361
-0.01586914
-0.01831055
-0.02105713
-0.02166748
-0.02044678
-0.02014160
-0.02197266
-0.02593994
-0.02929688
-0.03112793
-0.03143311
-0.03234863
-0.03509521
-0.03906250
-0.04241943
-0.04425049
-0.04486084
-0.04638672
-0.04974365
-0.05340576
-0.05584717
-0.05615234
-0.05493164
-0.05401611
-0.05462646
-0.05584717
-0.05615234
-0.05584717
-0.05523682
-0.05523682
-0.05584717
-0.05615234
-0.05523682
-0.05401611
-0.05340576
-0.05401611
-0.05523682
-0.05584717
-0.05523682
-0.05432129
-0.05371094
-0.05462646
-0.05554199
-0.05615234
-0.05615234
-0.05554199
-0.05523682
-0.05584717
-0.05706787
-0.05798340
-0.05889893
-0.05950928
-0.06011963
-0.06042480
-0.06042480
-0.05981445
-0.05920410
-0.05859375
-0.05798340
-0.05676270
-0.05523682
-0.05279541
-0.05004883
-0.04730225
-0.04516602
-0.04333496
-0.04150391
-0.03997803
-0.03875732
-0.03875732
-0.03906250
-0.03936768
-0.03906250
-0.03814697
-0.03723145
-0.03692627
-0.03753662
-0.03875732
-0.03967285
-0.03997803
-0.04058838
-0.04089355
-0.04119873
-0.04089355
-0.03997803
-0.03845215
-0.03692627
-0.03509521
-0.03234863
-0.02899170
-0.02532959
-0.02166748
-0.01831055
-0.01464844
-0.01037598
-0.00579834
-0.00152588
 0.00152588
 0.00305176
 0.00396729
 0.00427246
 0.00457764
 0.00427246
 0.00396729
 0.00335693
 0.00244141
 0.00061035
-0.00244141
-0.00640869
-0.01098633
-0.01556396
-0.01983643
-0.02441406
-0.02990723
-0.03570557
-0.04150391
-0.04669189
-0.05157471
-0.05645752
-0.06103516
-0.06469727
-0.06652832
-0.06683350
-0.06500244
-0.06164551
-0.05706787
-0.05065918
-0.04302979
-0.03356934
-0.02258301
-0.00946045
 0.00579834
 0.02319336
 0.04150391
 0.06103516
 0.08148193
 0.10284424
 0.12481689
 0.14709473
 0.16876221
 0.18951416
 0.20843506
 0.22552490
 0.24017334
 0.25268555
 0.26245117
 0.26855469
 0.26977539
 0.26519775
 0.25512695
 0.23956299
 0.21850586
 0.19195557
 0.16052246
 0.12481689
 0.08422852
 0.03906250
-0.01098633
-0.06378174
-0.11718750
-0.16998291
-0.22155762
-0.27221680
-0.32104492
-0.36468506
-0.40008545
-0.42480469
-0.44006348
-0.44555664
-0.44036865
-0.42266846
-0.39093018
-0.34545898
-0.28900146
-0.22308350
-0.14892578
-0.06774902
 0.01831055
 0.10589600
 0.19256592
 0.27648926
 0.35614014
 0.42755127
 0.48706055
 0.53192139
 0.56060791
 0.57373047
 0.57037354
 0.55023193
 0.51239014
 0.45898438
 0.39154053
 0.31280518
 0.22521973
 0.13061523
 0.03173828
-0.06805420
-0.16723633
-0.26336670
-0.35308838
-0.43182373
-0.49530029
-0.54077148
-0.56671143
-0.57342529
-0.56060791
-0.52886963
-0.47851563
-0.41168213
-0.33142090
-0.24017334
-0.14129639
-0.03814697
 0.06500244
 0.16510010
 0.25848389
 0.34149170
 0.41015625
 0.46142578
 0.49346924
 0.50598145
 0.49987793
 0.47546387
 0.43457031
 0.37933350
 0.31250000
 0.23620605
 0.15258789
 0.06469727
-0.02319336
-0.10528564
-0.17730713
-0.23742676
-0.28320313
-0.31219482
-0.32135010
-0.30914307
-0.27648926
-0.22583008
-0.15899658
-0.07812500
 0.01464844
 0.11535645
 0.21911621
 0.32043457
 0.41381836
 0.49438477
 0.55633545
 0.59600830
 0.61126709
 0.60119629
 0.56671143
 0.50781250
 0.42602539
 0.32501221
 0.20843506
 0.07873535
-0.06134033
-0.20843506
-0.35705566
-0.49957275
-0.62988281
-0.74371338
-0.83923340
-0.91430664
-0.96588135
-0.99060059
-0.98846436
-0.95977783
-0.90545654
-0.82550049
-0.72021484
-0.59204102
-0.44525146
-0.28533936
-0.11566162
 0.06134033
 0.24139404
 0.41900635
 0.58715820
 0.73913574
 0.87066650
 0.97869873
 1.06079102
 1.11480713
 1.13861084
 1.13189697
 1.09527588
 1.03118896
 0.94177246
 0.82977295
 0.69976807
 0.55664063
 0.40679932
 0.25543213
 0.10559082
-0.03875732
-0.17456055
-0.29754639
-0.40283203
-0.48614502
-0.54504395
-0.57861328
-0.58868408
-0.57800293
-0.54901123
-0.50506592
-0.44952393
-0.38757324
-0.32470703
-0.26489258
-0.21118164
-0.16540527
-0.12969971
-0.10589600
-0.09338379
-0.09185791
-0.09979248
-0.11688232
-0.14221191
-0.17333984
-0.20568848
-0.23651123
-0.26550293
-0.29205322
-0.31463623
-0.32867432
-0.32989502
-0.31768799
-0.29388428
-0.25970459
-0.21362305
-0.15289307
-0.07843018
 0.00701904
 0.09948730
 0.19653320
 0.29602051
 0.39489746
 0.48797607
 0.57037354
 0.63964844
 0.69488525
 0.73547363
 0.75897217
 0.76538086
 0.75439453
 0.72753906
 0.68481445
 0.62652588
 0.55358887
 0.46966553
 0.37872314
 0.28442383
 0.18768311
 0.09033203
-0.00518799
-0.09429932
-0.17486572
-0.24444580
-0.30151367
-0.34393311
-0.36956787
-0.37780762
-0.36987305
-0.34820557
-0.31707764
-0.28045654
-0.24230957
-0.20599365
-0.17333984
-0.14709473
-0.12939453
-0.12207031
-0.12634277
-0.14160156
-0.16754150
-0.20324707
-0.24871826
-0.30242920
-0.36041260
-0.41900635
-0.47424316
-0.52490234
-0.57067871
-0.61004639
-0.64147949
-0.66284180
-0.67291260
-0.67169189
-0.65917969
-0.63507080
-0.59936523
-0.55114746
-0.49163818
-0.42175293
-0.34393311
-0.25909424
-0.17028809
-0.07904053
 0.01251221
 0.10314941
 0.19226074
 0.27954102
 0.36468506
 0.44555664
 0.51940918
 0.58563232
 0.64422607
 0.69671631
 0.74310303
 0.78308105
 0.81634521
 0.84136963
 0.85662842
 0.86090088
 0.85235596
 0.82977295
 0.79193115
 0.73791504
 0.66650391
 0.57739258
 0.47241211
 0.35491943
 0.22796631
 0.09307861
-0.04943848
-0.19775391
-0.34698486
-0.49133301
-0.62530518
-0.74523926
-0.84960938
-0.93597412
-1.00250244
-1.04766846
-1.07116699
-1.07330322
-1.05407715
-1.01318359
-0.95184326
-0.87188721
-0.77575684
-0.66619873
-0.54534912
-0.41595459
-0.28106689
-0.14434814
-0.00854492
 0.12481689
 0.25329590
 0.37445068
 0.48583984
 0.58563232
 0.67260742
 0.74645996
 0.80718994
 0.85418701
 0.88684082
 0.90515137
 0.90972900
 0.90148926
 0.88043213
 0.84686279
 0.79956055
 0.73852539
 0.66345215
 0.57556152
 0.47637939
 0.36773682
 0.25146484
 0.12908936
 0.00091553
-0.13031006
-0.26123047
-0.38726807
-0.50445557
-0.60943604
-0.70068359
-0.77697754
-0.83709717
-0.87890625
-0.90179443
-0.90515137
-0.88989258
-0.85754395
-0.80841064
-0.74279785
-0.66070557
-0.56304932
-0.45166016
-0.32928467
-0.19927979
-0.06378174
 0.07598877
 0.21667480
 0.35430908
 0.48217773
 0.59448242
 0.68572998
 0.75347900
 0.79528809
 0.81054688
 0.79864502
 0.76080322
 0.69915771
 0.61584473
 0.51452637
 0.39947510
 0.27618408
 0.14953613
 0.02441406
-0.09582520
-0.20812988
-0.30700684
-0.38757324
-0.44525146
-0.47790527
-0.48461914
-0.46508789
-0.41992188
-0.35156250
-0.26214600
-0.15594482
-0.03570557
 0.09552002
 0.23193359
 0.36651611
 0.49133301
 0.59967041
 0.68695068
 0.75073242
 0.78887939
 0.79956055
 0.78186035
 0.73669434
 0.66558838
 0.57250977
 0.46112061
 0.33630371
 0.20172119
 0.06011963
-0.08666992
-0.23620605
-0.38238525
-0.51940918
-0.64117432
-0.74462891
-0.82794189
-0.88989258
-0.92803955
-0.94055176
-0.92559814
-0.88317871
-0.81390381
-0.72021484
-0.60668945
-0.47912598
-0.34454346
-0.20812988
-0.07415771
 0.05340576
 0.16967773
 0.26947021
 0.34790039
 0.40252686
 0.43212891
 0.43701172
 0.41931152
 0.38208008
 0.32928467
 0.26489258
 0.19165039
 0.11322021
 0.03479004
-0.03784180
-0.09979248
-0.14739990
-0.17822266
-0.19042969
-0.18218994
-0.15228271
-0.10101318
-0.02990723
 0.05859375
 0.16174316
 0.27465820
 0.39215088
 0.50811768
 0.61645508
 0.71258545
 0.79254150
 0.85235596
 0.88745117
 0.89630127
 0.87738037
 0.83099365
 0.75683594
 0.65643311
 0.53222656
 0.38909912
 0.22949219
 0.05554199
-0.13092041
-0.32592773
-0.52246094
-0.71258545
-0.88897705
-1.04766846
-1.18560791
-1.29882813
-1.38366699
-1.43524170
-1.45172119
-1.43249512
-1.37847900
-1.29119873
-1.17187500
-1.02325439
-0.85021973
-0.65948486
-0.45959473
-0.25573730
-0.05187988
 0.14892578
 0.34240723
 0.52124023
 0.67871094
 0.81024170
 0.91369629
 0.98876953
 1.03515625
 1.05285645
 1.04248047
 1.00646973
 0.94757080
 0.86761475
 0.76965332
 0.65704346
 0.53436279
 0.40649414
 0.27770996
 0.15136719
 0.02960205
-0.08422852
-0.18829346
-0.27862549
-0.35186768
-0.40557861
-0.43914795
-0.45410156
-0.45318604
-0.43853760
-0.41046143
-0.36926270
-0.31738281
-0.25817871
-0.19409180
-0.12664795
-0.05615234
 0.01556396
 0.08575439
 0.15197754
 0.21362305
 0.26916504
 0.31738281
 0.35522461
 0.37963867
 0.38848877
 0.38177490
 0.35919189
 0.32196045
 0.27252197
 0.21331787
 0.14678955
 0.07507324
 0.00000000
-0.07354736
-0.14068604
-0.19805908
-0.24475098
-0.28228760
-0.30883789
-0.32104492
-0.31646729
-0.29663086
-0.26550293
-0.22613525
-0.17791748
-0.11993408
-0.05187988
 0.02166748
 0.09613037
 0.16815186
 0.23742676
 0.30212402
 0.35949707
 0.40496826
 0.43548584
 0.44952393
 0.44555664
 0.42297363
 0.38146973
 0.32257080
 0.24993896
 0.16754150
 0.07904053
-0.01373291
-0.10772705
-0.19989014
-0.28594971
-0.36041260
-0.41931152
-0.45898438
-0.47790527
-0.47515869
-0.45043945
-0.40435791
-0.33843994
-0.25512695
-0.15655518
-0.04638672
 0.07324219
 0.19836426
 0.32348633
 0.44128418
 0.54412842
 0.62683105
 0.68542480
 0.71777344
 0.72021484
 0.68908691
 0.62408447
 0.52795410
 0.40618896
 0.26367188
 0.10345459
-0.07232666
-0.25878906
-0.44647217
-0.62591553
-0.78918457
-0.93200684
-1.05072021
-1.14105225
-1.19812012
-1.21948242
-1.20422363
-1.15264893
-1.06414795
-0.93994141
-0.78460693
-0.60455322
-0.40649414
-0.19378662
 0.03082275
 0.26184082
 0.48919678
 0.70068359
 0.88653564
 1.04064941
 1.15875244
 1.23718262
 1.27258301
 1.26281738
 1.20849609
 1.11145020
 0.97564697
 0.80749512
 0.61523438
 0.40832520
 0.19195557
-0.02929688
-0.24963379
-0.46020508
-0.65002441
-0.81054688
-0.93841553
-1.03210449
-1.09130859
-1.11450195
-1.10168457
-1.05407715
-0.97473145
-0.86578369
-0.73150635
-0.57769775
-0.41320801
-0.24505615
-0.07843018
 0.08361816
 0.23651123
 0.37414551
 0.48889160
 0.57556152
 0.63293457
 0.66253662
 0.66589355
 0.64361572
 0.59814453
 0.53283691
 0.45288086
 0.36285400
 0.26763916
 0.17059326
 0.07507324
-0.01434326
-0.09429932
-0.16113281
-0.21301270
-0.24932861
-0.26947021
-0.27343750
-0.26184082
-0.23498535
-0.19470215
-0.14251709
-0.08087158
-0.01251221
 0.05828857
 0.12603760
 0.18768311
 0.24047852
 0.28381348
 0.31585693
 0.33386230
 0.33599854
 0.32318115
 0.29815674
 0.26458740
 0.22430420
 0.17913818
 0.13183594
 0.08544922
 0.04425049
 0.01129150
-0.01190186
-0.02502441
-0.02746582
-0.01953125
-0.00213623
 0.02471924
 0.05920410
 0.09948730
 0.14282227
 0.18615723
 0.22796631
 0.26733398
 0.30242920
 0.32989502
 0.34484863
 0.34484863
 0.32928467
 0.29876709
 0.25360107
 0.19348145
 0.11871338
 0.03082275
-0.06896973
-0.17913818
-0.29754639
-0.41931152
-0.53741455
-0.64666748
-0.74340820
-0.82519531
-0.88928223
-0.93200684
-0.94940186
-0.93994141
-0.90270996
-0.83740234
-0.74401855
-0.62377930
-0.48004150
-0.31616211
-0.13549805
 0.05950928
 0.26519775
 0.47515869
 0.68023682
 0.87280273
 1.04644775
 1.19812012
 1.32415771
 1.42089844
 1.48376465
 1.51000977
 1.49810791
 1.44958496
 1.36596680
 1.24877930
 1.10076904
 0.92590332
 0.73150635
 0.52398682
 0.30914307
 0.09033203
-0.12939453
-0.34454346
-0.54840088
-0.73272705
-0.89324951
-1.02691650
-1.13281250
-1.20910645
-1.25335693
-1.26525879
-1.24572754
-1.19781494
-1.12335205
-1.02539063
-0.90637207
-0.76965332
-0.62133789
-0.46661377
-0.31127930
-0.15960693
-0.01586914
 0.11627197
 0.23284912
 0.33020020
 0.40496826
 0.45501709
 0.48004150
 0.48126221
 0.45959473
 0.41809082
 0.35827637
 0.28350830
 0.19592285
 0.09857178
-0.00549316
-0.11322021
-0.22155762
-0.32623291
-0.42327881
-0.50811768
-0.57800293
-0.62988281
-0.66314697
-0.67565918
-0.66619873
-0.63446045
-0.58074951
-0.50689697
-0.41625977
-0.31280518
-0.20019531
-0.08117676
 0.03997803
 0.15991211
 0.27374268
 0.37658691
 0.46478271
 0.53527832
 0.58715820
 0.61981201
 0.63201904
 0.62347412
 0.59387207
 0.54412842
 0.47760010
 0.39733887
 0.30548096
 0.20568848
 0.10040283
-0.00732422
-0.11413574
-0.21789551
-0.31494141
-0.40130615
-0.47302246
-0.52612305
-0.55938721
-0.57373047
-0.56976318
-0.54809570
-0.50933838
-0.45501709
-0.38818359
-0.31188965
-0.22918701
-0.14251709
-0.05371094
 0.03326416
 0.11535645
 0.18951416
 0.25390625
 0.30731201
 0.34667969
 0.36987305
 0.37506104
 0.36224365
 0.33386230
 0.29113770
 0.23468018
 0.16571045
 0.08636475
 0.00152588
-0.08514404
-0.17120361
-0.25390625
-0.32989502
-0.39367676
-0.44036865
-0.46630859
-0.46997070
-0.45104980
-0.40924072
-0.34606934
-0.26428223
-0.16632080
-0.05432129
 0.07049561
 0.20507813
 0.34454346
 0.48248291
 0.61340332
 0.73364258
 0.84045410
 0.93170166
 1.00555420
 1.05926514
 1.09191895
 1.10168457
 1.08856201
 1.05255127
 0.99395752
 0.91400146
 0.81298828
 0.69335938
 0.55816650
 0.41198730
 0.25939941
 0.10375977
-0.05249023
-0.20568848
-0.35034180
-0.47973633
-0.58776855
-0.67047119
-0.72540283
-0.75256348
-0.75225830
-0.72448730
-0.66986084
-0.58959961
-0.48767090
-0.36804199
-0.23468018
-0.09094238
 0.06011963
 0.21484375
 0.36773682
 0.51269531
 0.64361572
 0.75653076
 0.84777832
 0.91430664
 0.95336914
 0.96374512
 0.94573975
 0.89874268
 0.82336426
 0.72113037
 0.59600830
 0.45410156
 0.29998779
 0.13641357
-0.03479004
-0.20935059
-0.38116455
-0.54321289
-0.69030762
-0.82000732
-0.92987061
-1.01684570
-1.07788086
-1.11145020
-1.11755371
-1.09741211
-1.05102539
-0.97869873
-0.88256836
-0.76660156
-0.63476563
-0.49224854
-0.34362793
-0.19348145
-0.04577637
 0.09552002
 0.22735596
 0.34576416
 0.44586182
 0.52368164
 0.57739258
 0.60699463
 0.61370850
 0.59814453
 0.56121826
 0.50415039
 0.43029785
 0.34332275
 0.24688721
 0.14434814
 0.03753662
-0.07049561
-0.17700195
-0.27923584
-0.37353516
-0.45684814
-0.52673340
-0.58197021
-0.62225342
-0.64758301
-0.65765381
-0.65246582
-0.63293457
-0.60058594
-0.55664063
-0.50231934
-0.43945313
-0.37139893
-0.30151367
-0.23315430
-0.16845703
-0.10833740
-0.05462646
-0.00976563
 0.02380371
 0.04547119
 0.05462646
 0.05279541
 0.04089355
 0.02044678
-0.00732422
-0.04089355
-0.07812500
-0.11718750
-0.15625000
-0.19226074
-0.22338867
-0.24749756
-0.26306152
-0.26916504
-0.26489258
-0.25024414
-0.22399902
-0.18554688
-0.13488770
-0.07385254
-0.00518799
 0.06683350
 0.13977051
 0.21179199
 0.28076172
 0.34423828
 0.39825439
 0.43945313
 0.46600342
 0.47729492
 0.47363281
 0.45532227
 0.42236328
 0.37597656
 0.31768799
 0.24841309
 0.16998291
 0.08300781
-0.01098633
-0.11016846
-0.21270752
-0.31524658
-0.41442871
-0.50476074
-0.58135986
-0.64025879
-0.67932129
-0.69671631
-0.69030762
-0.65795898
-0.59844971
-0.51300049
-0.40496826
-0.27770996
-0.13336182
 0.02624512
 0.19744873
 0.37445068
 0.55114746
 0.72143555
 0.88165283
 1.02813721
 1.15692139
 1.26464844
 1.34735107
 1.40319824
 1.42974854
 1.42639160
 1.39190674
 1.32659912
 1.23168945
 1.10809326
 0.95886230
 0.78796387
 0.60272217
 0.40954590
 0.21392822
 0.01861572
-0.17303467
-0.35522461
-0.52032471
-0.66192627
-0.77636719
-0.86242676
-0.92010498
-0.94879150
-0.94970703
-0.92407227
-0.87493896
-0.80444336
-0.71441650
-0.60882568
-0.49163818
-0.36804199
-0.24230957
-0.11749268
 0.00488281
 0.12145996
 0.22827148
 0.32073975
 0.39459229
 0.44769287
 0.47912598
 0.48889160
 0.47760010
 0.44738770
 0.40039063
 0.33935547
 0.26794434
 0.19012451
 0.10864258
 0.02746582
-0.05035400
-0.12115479
-0.18218994
-0.23101807
-0.26550293
-0.28594971
-0.29235840
-0.28533936
-0.26580811
-0.23406982
-0.18951416
-0.13305664
-0.06683350
 0.00701904
 0.08575439
 0.16693115
 0.24841309
 0.32653809
 0.39672852
 0.45471191
 0.49804688
 0.52551270
 0.53527832
 0.52673340
 0.49896240
 0.45227051
 0.38848877
 0.31036377
 0.22064209
 0.12268066
 0.01922607
-0.08636475
-0.19073486
-0.28991699
-0.38024902
-0.45806885
-0.52062988
-0.56549072
-0.59234619
-0.60150146
-0.59295654
-0.56762695
-0.52612305
-0.46966553
-0.40161133
-0.32592773
-0.24688721
-0.16876221
-0.09368896
-0.02471924
 0.03479004
 0.08178711
 0.11322021
 0.12847900
 0.12756348
 0.11138916
 0.08087158
 0.03692627
-0.01739502
-0.07873535
-0.14404297
-0.21087646
-0.27648926
-0.33691406
-0.38757324
-0.42510986
-0.44769287
-0.45501709
-0.44586182
-0.41961670
-0.37567139
-0.31494141
-0.24047852
-0.15563965
-0.06317139
 0.03509521
 0.13549805
 0.23468018
 0.32745361
 0.40832520
 0.47271729
 0.51818848
 0.54229736
 0.54473877
 0.52398682
 0.48034668
 0.41564941
 0.33172607
 0.23162842
 0.11810303
-0.00610352
-0.13702393
-0.26855469
-0.39428711
-0.50872803
-0.60699463
-0.68572998
-0.74157715
-0.77209473
-0.77514648
-0.74920654
-0.69427490
-0.61096191
-0.50292969
-0.37414551
-0.22979736
-0.07263184
 0.09460449
 0.26733398
 0.43823242
 0.59814453
 0.73913574
 0.85693359
 0.94909668
 1.01318359
 1.04614258
 1.04614258
 1.01196289
 0.94451904
 0.84594727
 0.71990967
 0.57189941
 0.40924072
 0.23712158
 0.05859375
-0.12298584
-0.30273438
-0.47271729
-0.62530518
-0.75469971
-0.85876465
-0.93627930
-0.98541260
-1.00463867
-0.99334717
-0.95275879
-0.88531494
-0.79406738
-0.68237305
-0.55389404
-0.41442871
-0.26855469
-0.11993408
 0.02838135
 0.17181396
 0.30548096
 0.42388916
 0.52307129
 0.59967041
 0.65307617
 0.68237305
 0.68878174
 0.67291260
 0.63629150
 0.58166504
 0.51177979
 0.43151855
 0.34454346
 0.25482178
 0.16326904
 0.07263184
-0.01403809
-0.09277344
-0.15869141
-0.20904541
-0.24291992
-0.26092529
-0.26336670
-0.25054932
-0.22277832
-0.18035889
-0.12420654
-0.05676270
 0.01861572
 0.09765625
 0.17761230
 0.25573730
 0.33020020
 0.39764404
 0.45410156
 0.49652100
 0.52429199
 0.53710938
 0.53619385
 0.52093506
 0.49133301
 0.44799805
 0.39245605
 0.32745361
 0.25390625
 0.17333984
 0.08819580
 0.00183105
-0.08300781
-0.16418457
-0.24047852
-0.31097412
-0.37292480
-0.42388916
-0.46173096
-0.48583984
-0.49713135
-0.49713135
-0.48645020
-0.46539307
-0.43395996
-0.39337158
-0.34515381
-0.29266357
-0.23834229
-0.18310547
-0.12695313
-0.07019043
-0.01312256
 0.04211426
 0.09460449
 0.14221191
 0.18371582
 0.21850586
 0.24566650
 0.26550293
 0.27862549
 0.28656006
 0.28961182
 0.28808594
 0.28198242
 0.27221680
 0.25970459
 0.24505615
 0.22857666
 0.20965576
 0.18890381
 0.16662598
 0.14282227
 0.11749268
 0.09063721
 0.06103516
 0.02899170
-0.00549316
-0.04180908
-0.07965088
-0.11779785
-0.15380859
-0.18676758
-0.21453857
-0.23742676
-0.25573730
-0.26947021
-0.27832031
-0.28198242
-0.28015137
-0.27282715
-0.26092529
-0.24475098
-0.22369385
-0.19775391
-0.16662598
-0.13061523
-0.08972168
-0.04394531
 0.00610352
 0.05920410
 0.11444092
 0.17150879
 0.23010254
 0.28961182
 0.34820557
 0.40161133
 0.44616699
 0.48034668
 0.50354004
 0.51544189
 0.51513672
 0.50140381
 0.47363281
 0.43212891
 0.37841797
 0.31372070
 0.23895264
 0.15533447
 0.06317139
-0.03540039
-0.13946533
-0.24627686
-0.35369873
-0.45806885
-0.55664063
-0.64727783
-0.72845459
-0.79803467
-0.85388184
-0.89294434
-0.91339111
-0.91430664
-0.89569092
-0.85876465
-0.80444336
-0.73486328
-0.65155029
-0.55633545
-0.45196533
-0.34088135
-0.22705078
-0.11352539
-0.00244141
 0.10467529
 0.20660400
 0.30090332
 0.38391113
 0.45104980
 0.50079346
 0.53222656
 0.54565430
 0.54046631
 0.51696777
 0.47515869
 0.41778564
 0.34729004
 0.26641846
 0.17700195
 0.08239746
-0.01281738
-0.10345459
-0.18524170
-0.25573730
-0.31372070
-0.35644531
-0.38116455
-0.38696289
-0.37353516
-0.34393311
-0.30151367
-0.24841309
-0.18585205
-0.11505127
-0.03906250
 0.03936768
 0.11657715
 0.19042969
 0.25939941
 0.32135010
 0.37322998
 0.41320801
 0.44006348
 0.45349121
 0.45440674
 0.44219971
 0.41625977
 0.37780762
 0.32836914
 0.27130127
 0.20935059
 0.14343262
 0.07385254
 0.00274658
-0.06622314
-0.12969971
-0.18615723
-0.23620605
-0.28045654
-0.31829834
-0.34790039
-0.36834717
-0.37902832
-0.38055420
-0.37292480
-0.35522461
-0.32775879
-0.29235840
-0.25177002
-0.20660400
-0.15594482
-0.09826660
-0.03417969
 0.03295898
 0.10040283
 0.16632080
 0.23132324
 0.29479980
 0.35461426
 0.40863037
 0.45501709
 0.49407959
 0.52642822
 0.55206299
 0.57067871
 0.58197021
 0.58563232
 0.58135986
 0.56945801
 0.54992676
 0.52215576
 0.48675537
 0.44342041
 0.39306641
 0.33691406
 0.27679443
 0.21270752
 0.14465332
 0.07324219
 0.00122070
-0.06835938
-0.13275146
-0.19134521
-0.24414063
-0.29052734
-0.32775879
-0.35369873
-0.36712646
-0.36895752
-0.35980225
-0.34027100
-0.31188965
-0.27618408
-0.23529053
-0.18981934
-0.13946533
-0.08483887
-0.02807617
 0.02746582
 0.08026123
 0.12939453
 0.17425537
 0.21453857
 0.24902344
 0.27740479
 0.29998779
 0.31707764
 0.32745361
 0.32989502
 0.32379150
 0.31066895
 0.29235840
 0.27069092
 0.24566650
 0.21697998
 0.18463135
 0.14923096
 0.11169434
 0.07232666
 0.03234863
-0.00823975
-0.04913330
-0.09002686
-0.13000488
-0.16723633
-0.20111084
-0.23376465
-0.26733398
-0.30273438
-0.33813477
-0.37109375
-0.40039063
-0.42755127
-0.45318604
-0.47760010
-0.49835205
-0.51452637
-0.52520752
-0.53070068
-0.53039551
-0.52307129
-0.50903320
-0.48889160
-0.46234131
-0.42877197
-0.38665771
-0.33660889
-0.28106689
-0.22216797
-0.16082764
-0.09582520
-0.02746582
 0.04272461
 0.11199951
 0.17852783
 0.24108887
 0.29937744
 0.35156250
 0.39550781
 0.42907715
 0.45166016
 0.46264648
 0.46203613
 0.45013428
 0.42785645
 0.39581299
 0.35552979
 0.30853271
 0.25543213
 0.19805908
 0.13641357
 0.07171631
 0.00549316
-0.05920410
-0.11993408
-0.17486572
-0.22338867
-0.26641846
-0.30334473
-0.33233643
-0.35125732
-0.35766602
-0.35156250
-0.33386230
-0.30761719
-0.27465820
-0.23620605
-0.19348145
-0.14678955
-0.09704590
-0.04760742
-0.00061035
 0.04089355
 0.07690430
 0.10620117
 0.12908936
 0.14495850
 0.15319824
 0.15350342
 0.14617920
 0.13122559
 0.11016846
 0.08453369
 0.05523682
 0.02441406
-0.00793457
-0.04119873
-0.07385254
-0.10437012
-0.13122559
-0.15502930
-0.17486572
-0.19104004
-0.20233154
-0.20843506
-0.20904541
-0.20416260
-0.19409180
-0.17852783
-0.15747070
-0.13153076
-0.10101318
-0.06561279
-0.02471924
 0.02136230
 0.07202148
 0.12481689
 0.17883301
 0.23376465
 0.28900146
 0.34301758
 0.39428711
 0.43945313
 0.47698975
 0.50598145
 0.52581787
 0.53558350
 0.53466797
 0.52246094
 0.49835205
 0.46264648
 0.41503906
 0.35583496
 0.28564453
 0.20599365
 0.11901855
 0.02685547
-0.07019043
-0.17059326
-0.27343750
-0.37597656
-0.47424316
-0.56427002
-0.64300537
-0.70861816
-0.76019287
-0.79589844
-0.81390381
-0.81237793
-0.79101563
-0.74981689
-0.69000244
-0.61126709
-0.51544189
-0.40435791
-0.28106689
-0.14770508
-0.00610352
 0.14160156
 0.29174805
 0.43884277
 0.57678223
 0.70068359
 0.80780029
 0.89538574
 0.96069336
 0.99945068
 1.01013184
 0.99151611
 0.94360352
 0.86700439
 0.76232910
 0.63262939
 0.48309326
 0.31860352
 0.14373779
-0.03936768
-0.22583008
-0.40893555
-0.58044434
-0.73364258
-0.86425781
-0.97076416
-1.05041504
-1.10015869
-1.11724854
-1.10229492
-1.05682373
-0.98297119
-0.88256836
-0.75744629
-0.61248779
-0.45257568
-0.28259277
-0.10498047
 0.07873535
 0.26367188
 0.44281006
 0.60913086
 0.75714111
 0.88439941
 0.98907471
 1.06903076
 1.12152100
 1.14562988
 1.14227295
 1.11297607
 1.05957031
 0.98388672
 0.88775635
 0.77484131
 0.64880371
 0.51452637
 0.37567139
 0.23742676
 0.10314941
-0.02410889
-0.14221191
-0.24841309
-0.33905029
-0.41046143
-0.46020508
-0.48828125
-0.49499512
-0.48187256
-0.44891357
-0.39855957
-0.33447266
-0.26000977
-0.17852783
-0.09277344
-0.00549316
 0.07873535
 0.15655518
 0.22674561
 0.28930664
 0.34332275
 0.38665771
 0.41656494
 0.43273926
 0.43731689
 0.43182373
 0.41687012
 0.39184570
 0.35705566
 0.31372070
 0.26489258
 0.21057129
 0.15045166
 0.08422852
 0.01312256
-0.06011963
-0.13458252
-0.20935059
-0.28442383
-0.35736084
-0.42449951
-0.48309326
-0.53283691
-0.57373047
-0.60638428
-0.62896729
-0.63995361
-0.63873291
-0.62622070
-0.60302734
-0.56915283
-0.52490234
-0.47088623
-0.40893555
-0.34210205
-0.27191162
-0.19989014
-0.12664795
-0.05371094
 0.01678467
 0.08239746
 0.14129639
 0.19195557
 0.23254395
 0.26153564
 0.27893066
 0.28442383
 0.27954102
 0.26550293
 0.24230957
 0.21118164
 0.17242432
 0.12756348
 0.07812500
 0.02502441
-0.03112793
-0.08819580
-0.14373779
-0.19714355
-0.24749756
-0.29571533
-0.33996582
-0.37811279
-0.40710449
-0.42602539
-0.43518066
-0.43670654
-0.43029785
-0.41534424
-0.39062500
-0.35614014
-0.31463623
-0.26947021
-0.22247314
-0.17425537
-0.12573242
-0.07720947
-0.03021240
 0.01434326
 0.05523682
 0.09216309
 0.12512207
 0.15319824
 0.17578125
 0.19348145
 0.20599365
 0.21423340
 0.21850586
 0.21850586
 0.21453857
 0.20690918
 0.19592285
 0.18218994
 0.16601563
 0.14678955
 0.12390137
 0.09765625
 0.06774902
 0.03479004
-0.00030518
-0.03784180
-0.07751465
-0.11810303
-0.15930176
-0.20019531
-0.24139404
-0.28259277
-0.32196045
-0.35675049
-0.38391113
-0.40222168
-0.41076660
-0.40924072
-0.39642334
-0.37139893
-0.33416748
-0.28564453
-0.22674561
-0.15808105
-0.08026123
 0.00640869
 0.09948730
 0.19683838
 0.29510498
 0.39123535
 0.48156738
 0.56335449
 0.63446045
 0.69396973
 0.74096680
 0.77453613
 0.79345703
 0.79711914
 0.78613281
 0.76110840
 0.72357178
 0.67474365
 0.61584473
 0.54840088
 0.47485352
 0.39703369
 0.31799316
 0.24017334
 0.16510010
 0.09399414
 0.02807617
-0.03112793
-0.08178711
-0.12237549
-0.15167236
-0.16967773
-0.17700195
-0.17456055
-0.16387939
-0.14587402
-0.12298584
-0.09643555
-0.06774902
-0.03845215
-0.00946045
 0.01770020
 0.04211426
 0.06225586
 0.07781982
 0.08789063
 0.09277344
 0.09216309
 0.08605957
 0.07568359
 0.06164551
 0.04486084
 0.02593994
 0.00579834
-0.01495361
-0.03570557
-0.05554199
-0.07293701
-0.08789063
-0.09948730
-0.10772705
-0.11322021
-0.11596680
-0.11718750
-0.11657715
-0.11505127
-0.11230469
-0.10955811
-0.10742188
-0.10681152
-0.10833740
-0.11199951
-0.11718750
-0.12359619
-0.13122559
-0.14007568
-0.15045166
-0.16204834
-0.17425537
-0.18615723
-0.19653320
-0.20355225
-0.20629883
-0.20385742
-0.19592285
-0.18188477
-0.16113281
-0.13244629
-0.09552002
-0.05096436
 0.00030518
 0.05584717
 0.11383057
 0.17211914
 0.22918701
 0.28320313
 0.33142090
 0.37109375
 0.39947510
 0.41442871
 0.41503906
 0.40130615
 0.37322998
 0.33172607
 0.27740479
 0.21118164
 0.13397217
 0.04730225
-0.04699707
-0.14648438
-0.24902344
-0.35125732
-0.44860840
-0.53863525
-0.61798096
-0.68511963
-0.73760986
-0.77301025
-0.78887939
-0.78430176
-0.75927734
-0.71411133
-0.64941406
-0.56518555
-0.46325684
-0.34729004
-0.22186279
-0.09094238
 0.04364014
 0.17883301
 0.31097412
 0.43395996
 0.54229736
 0.63232422
 0.70190430
 0.74951172
 0.77331543
 0.77239990
 0.74615479
 0.69580078
 0.62316895
 0.53070068
 0.42144775
 0.29907227
 0.16754150
 0.02990723
-0.11108398
-0.25207520
-0.38757324
-0.51147461
-0.61828613
-0.70404053
-0.76690674
-0.80535889
-0.81848145
-0.80627441
-0.76904297
-0.70831299
-0.62591553
-0.52520752
-0.41015625
-0.28594971
-0.15747070
-0.02807617
 0.09948730
 0.22216797
 0.33569336
 0.43609619
 0.51910400
 0.58258057
 0.62561035
 0.64819336
 0.65124512
 0.63598633
 0.60424805
 0.55786133
 0.49896240
 0.43029785
 0.35522461
 0.27770996
 0.20111084
 0.12817383
 0.06103516
 0.00274658
-0.04425049
-0.07843018
-0.09948730
-0.10711670
-0.10223389
-0.08483887
-0.05676270
-0.02075195
 0.02014160
 0.06286621
 0.10528564
 0.14495850
 0.17883301
 0.20416260
 0.21881104
 0.22186279
 0.21209717
 0.18920898
 0.15319824
 0.10437012
 0.04486084
-0.02227783
-0.09490967
-0.17211914
-0.25177002
-0.33050537
-0.40374756
-0.46691895
-0.51727295
-0.55358887
-0.57525635
-0.58013916
-0.56671143
-0.53436279
-0.48431396
-0.41809082
-0.33813477
-0.24719238
-0.14739990
-0.04180908
 0.06774902
 0.17791748
 0.28503418
 0.38452148
 0.47210693
 0.54321289
 0.59570313
 0.62835693
 0.64056396
 0.63171387
 0.60150146
 0.54992676
 0.47882080
 0.39093018
 0.29022217
 0.17974854
 0.06195068
-0.06072998
-0.18432617
-0.30395508
-0.41442871
-0.50933838
-0.58502197
-0.63842773
-0.66833496
-0.67382813
-0.65460205
-0.61004639
-0.54046631
-0.44799805
-0.33691406
-0.21240234
-0.07751465
 0.06439209
 0.21026611
 0.35522461
 0.49285889
 0.61706543
 0.72357178
 0.80993652
 0.87371826
 0.91308594
 0.92590332
 0.91186523
 0.87158203
 0.80566406
 0.71441650
 0.60028076
 0.46844482
 0.32409668
 0.17150879
 0.01342773
-0.14862061
-0.30944824
-0.46203613
-0.59936523
-0.71655273
-0.81085205
-0.88073730
-0.92437744
-0.94024658
-0.92864990
-0.89111328
-0.83007813
-0.74707031
-0.64483643
-0.52764893
-0.40008545
-0.26641846
-0.13031006
 0.00610352
 0.14007568
 0.26733398
 0.38330078
 0.48339844
 0.56427002
 0.62438965
 0.66253662
 0.67871094
 0.67291260
 0.64605713
 0.59906006
 0.53436279
 0.45562744
 0.36651611
 0.27038574
 0.17089844
 0.07171631
-0.02380371
-0.11199951
-0.19134521
-0.26000977
-0.31646729
-0.35827637
-0.38421631
-0.39459229
-0.39093018
-0.37506104
-0.34851074
-0.31188965
-0.26733398
-0.21697998
-0.16326904
-0.10772705
-0.05187988
 0.00183105
 0.05126953
 0.09429932
 0.13061523
 0.15960693
 0.18066406
 0.19226074
 0.19409180
 0.18615723
 0.16967773
 0.14617920
 0.11688232
 0.08331299
 0.04730225
 0.01098633
-0.02349854
-0.05371094
-0.07904053
-0.09765625
-0.10894775
-0.11322021
-0.11016846
-0.10009766
-0.08331299
-0.06011963
-0.03204346
-0.00061035
 0.03143311
 0.06256104
 0.09094238
 0.11566162
 0.13519287
 0.14801025
 0.15258789
 0.14862061
 0.13519287
 0.11199951
 0.07873535
 0.03601074
-0.01403809
-0.06988525
-0.13061523
-0.19531250
-0.26367188
-0.33203125
-0.39642334
-0.45410156
-0.50231934
-0.54107666
-0.56976318
-0.58685303
-0.59112549
-0.58227539
-0.55969238
-0.52337646
-0.47393799
-0.41229248
-0.34057617
-0.26031494
-0.17395020
-0.08300781
 0.01159668
 0.10803223
 0.20416260
 0.29724121
 0.38391113
 0.46142578
 0.52703857
 0.57952881
 0.61767578
 0.64056396
 0.64819336
 0.64025879
 0.61859131
 0.58380127
 0.53833008
 0.48370361
 0.42205811
 0.35552979
 0.28717041
 0.21881104
 0.15258789
 0.09063721
 0.03479004
-0.01312256
-0.05218506
-0.08178711
-0.10192871
-0.11199951
-0.11230469
-0.10345459
-0.08666992
-0.06439209
-0.03906250
-0.01159668
 0.01617432
 0.04241943
 0.06469727
 0.08178711
 0.09124756
 0.09185791
 0.08331299
 0.06561279
 0.03967285
 0.00640869
-0.03234863
-0.07537842
-0.12084961
-0.16754150
-0.21240234
-0.25390625
-0.29052734
-0.32104492
-0.34332275
-0.35461426
-0.35247803
-0.33660889
-0.30853271
-0.27160645
-0.22644043
-0.17333984
-0.11169434
-0.04272461
 0.03021240
 0.10406494
 0.17669678
 0.24658203
 0.31250000
 0.37109375
 0.41900635
 0.45288086
 0.47271729
 0.47851563
 0.47027588
 0.44830322
 0.41320801
 0.36560059
 0.30822754
 0.24322510
 0.17333984
 0.10162354
 0.02990723
-0.03936768
-0.10345459
-0.15930176
-0.20446777
-0.23681641
-0.25573730
-0.26214600
-0.25634766
-0.23864746
-0.20965576
-0.16937256
-0.11932373
-0.06103516
 0.00305176
 0.06896973
 0.13305664
 0.19195557
 0.24414063
 0.28869629
 0.32318115
 0.34454346
 0.34942627
 0.33691406
 0.30792236
 0.26336670
 0.20507813
 0.13397217
 0.05218506
-0.03814697
-0.13427734
-0.23376465
-0.33264160
-0.42633057
-0.50964355
-0.57922363
-0.63354492
-0.67199707
-0.69305420
-0.69488525
-0.67687988
-0.63903809
-0.58288574
-0.50994873
-0.42205811
-0.32287598
-0.21667480
-0.10681152
 0.00396729
 0.11383057
 0.21972656
 0.31677246
 0.40008545
 0.46569824
 0.51239014
 0.53894043
 0.54473877
 0.52856445
 0.49041748
 0.43182373
 0.35552979
 0.26519775
 0.16357422
 0.05340576
-0.06256104
-0.18096924
-0.29846191
-0.40924072
-0.50872803
-0.59143066
-0.65429688
-0.69519043
-0.71350098
-0.70861816
-0.68084717
-0.62957764
-0.55633545
-0.46325684
-0.35430908
-0.23406982
-0.10620117
 0.02532959
 0.15777588
 0.28778076
 0.40954590
 0.51727295
 0.60577393
 0.67108154
 0.71136475
 0.72601318
 0.71411133
 0.67687988
 0.61523438
 0.53192139
 0.43151855
 0.31707764
 0.19226074
 0.06072998
-0.07354736
-0.20599365
-0.33020020
-0.43945313
-0.52917480
-0.59631348
-0.63903809
-0.65643311
-0.64758301
-0.61218262
-0.55084229
-0.46752930
-0.36651611
-0.25207520
-0.12756348
 0.00457764
 0.14099121
 0.27648926
 0.40496826
 0.52032471
 0.61767578
 0.69427490
 0.74798584
 0.77880859
 0.78582764
 0.76904297
 0.72875977
 0.66680908
 0.58593750
 0.49011230
 0.38421631
 0.27221680
 0.15655518
 0.04058838
-0.07263184
-0.17944336
-0.27618408
-0.35949707
-0.42694092
-0.47668457
-0.50811768
-0.52215576
-0.51879883
-0.49865723
-0.46203613
-0.41046143
-0.34698486
-0.27587891
-0.20080566
-0.12420654
-0.04699707
 0.02868652
 0.10009766
 0.16387939
 0.21820068
 0.26153564
 0.29449463
 0.31829834
 0.33264160
 0.33752441
 0.33294678
 0.32012939
 0.30212402
 0.28198242
 0.26214600
 0.24322510
 0.22583008
 0.21057129
 0.19775391
 0.18798828
 0.18096924
 0.17639160
 0.17395020
 0.17303467
 0.17333984
 0.17395020
 0.17303467
 0.16937256
 0.16174316
 0.15014648
 0.13397217
 0.11291504
 0.08666992
 0.05493164
 0.01800537
-0.02380371
-0.06866455
-0.11535645
-0.16235352
-0.20965576
-0.25695801
-0.30426025
-0.34790039
-0.38482666
-0.41229248
-0.42968750
-0.43762207
-0.43762207
-0.42938232
-0.41229248
-0.38604736
-0.35125732
-0.31036377
-0.26550293
-0.21881104
-0.17150879
-0.12451172
-0.07934570
-0.03631592
 0.00305176
 0.03631592
 0.06195068
 0.07965088
 0.08911133
 0.09033203
 0.08331299
 0.06805420
 0.04516602
 0.01647949
-0.01770020
-0.05676270
-0.09979248
-0.14434814
-0.18646240
-0.22338867
-0.25512695
-0.28289795
-0.30609131
-0.32196045
-0.32623291
-0.31738281
-0.29724121
-0.26977539
-0.23651123
-0.19714355
-0.15014648
-0.09613037
-0.03784180
 0.02197266
 0.08056641
 0.13641357
 0.18829346
 0.23468018
 0.27557373
 0.31066895
 0.33843994
 0.35736084
 0.36560059
 0.36224365
 0.34790039
 0.32440186
 0.29327393
 0.25634766
 0.21423340
 0.16815186
 0.11749268
 0.06378174
 0.00885010
-0.04425049
-0.09338379
-0.13793945
-0.17761230
-0.21209717
-0.23986816
-0.26000977
-0.27252197
-0.27801514
-0.27679443
-0.26977539
-0.25665283
-0.23864746
-0.21606445
-0.19012451
-0.16082764
-0.12847900
-0.09429932
-0.05950928
-0.02563477
 0.00671387
 0.03784180
 0.06744385
 0.09582520
 0.12268066
 0.14831543
 0.17272949
 0.19592285
 0.21820068
 0.24047852
 0.26428223
 0.29052734
 0.31829834
 0.34698486
 0.37536621
 0.40313721
 0.43060303
 0.45715332
 0.48156738
 0.50262451
 0.51910400
 0.52978516
 0.53375244
 0.53009033
 0.51849365
 0.49835205
 0.46966553
 0.43121338
 0.38391113
 0.32836914
 0.26672363
 0.19958496
 0.12756348
 0.05096436
-0.02777100
-0.10650635
-0.18341064
-0.25665283
-0.32470703
-0.38543701
-0.43457031
-0.46966553
-0.49011230
-0.49682617
-0.49011230
-0.46905518
-0.43304443
-0.38330078
-0.32287598
-0.25573730
-0.18432617
-0.11016846
-0.03479004
 0.03906250
 0.10772705
 0.16815186
 0.21728516
 0.25451660
 0.27862549
 0.28961182
 0.28778076
 0.27313232
 0.24597168
 0.20568848
 0.15289307
 0.08941650
 0.01892090
-0.05401611
-0.12756348
-0.20019531
-0.27008057
-0.33355713
-0.38665771
-0.42541504
-0.44891357
-0.45715332
-0.45013428
-0.42694092
-0.38726807
-0.33447266
-0.27130127
-0.20050049
-0.12329102
-0.04180908
 0.04028320
 0.11779785
 0.18737793
 0.24780273
 0.29876709
 0.33843994
 0.36315918
 0.37017822
 0.35919189
 0.33203125
 0.29052734
 0.23529053
 0.16754150
 0.08880615
 0.00244141
-0.08880615
-0.18280029
-0.27709961
-0.36743164
-0.44891357
-0.51818848
-0.57281494
-0.61279297
-0.63720703
-0.64483643
-0.63507080
-0.60852051
-0.56701660
-0.51269531
-0.44830322
-0.37689209
-0.30151367
-0.22552490
-0.15106201
-0.07965088
-0.01342773
 0.04577637
 0.09490967
 0.13244629
 0.15838623
 0.17272949
 0.17669678
 0.17089844
 0.15655518
 0.13427734
 0.10681152
 0.07537842
 0.04241943
 0.01068115
-0.01770020
-0.04150391
-0.05950928
-0.07080078
-0.07385254
-0.06713867
-0.04974365
-0.02136230
 0.01678467
 0.06195068
 0.11230469
 0.16632080
 0.22216797
 0.27893066
 0.33447266
 0.38574219
 0.42907715
 0.46234131
 0.48370361
 0.49285889
 0.48828125
 0.46966553
 0.43670654
 0.39062500
 0.33325195
 0.26611328
 0.19104004
 0.10986328
 0.02502441
-0.06011963
-0.14343262
-0.22247314
-0.29541016
-0.35888672
-0.40893555
-0.44219971
-0.45684814
-0.45349121
-0.43273926
-0.39489746
-0.34088135
-0.27221680
-0.19134521
-0.10101318
-0.00366211
 0.09857178
 0.20263672
 0.30517578
 0.40130615
 0.48797607
 0.56213379
 0.62042236
 0.66101074
 0.68237305
 0.68420410
 0.66711426
 0.63171387
 0.57922363
 0.51147461
 0.43182373
 0.34362793
 0.24963379
 0.15167236
 0.05371094
-0.03936768
-0.12268066
-0.19378662
-0.25207520
-0.29632568
-0.32440186
-0.33264160
-0.32073975
-0.29144287
-0.24841309
-0.19348145
-0.12695313
-0.04974365
 0.03479004
 0.12176514
 0.20660400
 0.28594971
 0.35614014
 0.41442871
 0.45684814
 0.48156738
 0.48767090
 0.47515869
 0.44372559
 0.39367676
 0.32684326
 0.24566650
 0.15350342
 0.05340576
-0.05218506
-0.16021729
-0.26672363
-0.36743164
-0.45776367
-0.53436279
-0.59417725
-0.63568115
-0.65826416
-0.66284180
-0.64971924
-0.61981201
-0.57312012
-0.51116943
-0.43701172
-0.35430908
-0.26733398
-0.17974854
-0.09399414
-0.01220703
 0.06256104
 0.12756348
 0.18005371
 0.21820068
 0.24108887
 0.24963379
 0.24322510
 0.22277832
 0.18859863
 0.14282227
 0.08819580
 0.02777100
-0.03540039
-0.09826660
-0.15716553
-0.20874023
-0.24993896
-0.27984619
-0.29815674
-0.30426025
-0.29693604
-0.27648926
-0.24261475
-0.19622803
-0.13916016
-0.07293701
-0.00183105
 0.07049561
 0.13946533
 0.20294189
 0.25970459
 0.30792236
 0.34423828
 0.36499023
 0.36773682
 0.35247803
 0.32073975
 0.27343750
 0.21148682
 0.13580322
 0.04852295
-0.04791260
-0.14953613
-0.25268555
-0.35339355
-0.44677734
-0.52825928
-0.59417725
-0.64300537
-0.67382813
-0.68481445
-0.67504883
-0.64300537
-0.59020996
-0.51849365
-0.43090820
-0.33142090
-0.22216797
-0.10681152
 0.01159668
 0.13061523
 0.24597168
 0.35491943
 0.45318604
 0.53741455
 0.60455322
 0.65277100
 0.68084717
 0.68847656
 0.67535400
 0.64208984
 0.59020996
 0.52276611
 0.44342041
 0.35491943
 0.25970459
 0.16021729
 0.05981445
-0.03723145
-0.12817383
-0.21026611
-0.28228760
-0.34240723
-0.38757324
-0.41625977
-0.42785645
-0.42358398
-0.40496826
-0.37322998
-0.33020020
-0.27893066
-0.22216797
-0.16174316
-0.09887695
-0.03387451
 0.03051758
 0.09063721
 0.14312744
 0.18646240
 0.22033691
 0.24444580
 0.25939941
 0.26458740
 0.26092529
 0.24963379
 0.23132324
 0.20751953
 0.17913818
 0.14770508
 0.11535645
 0.08361816
 0.05432129
 0.02868652
 0.00762939
-0.00732422
-0.01647949
-0.02014160
-0.01892090
-0.01403809
-0.00671387
 0.00244141
 0.01251221
 0.02258301
 0.03204346
 0.03936768
 0.04241943
 0.04058838
 0.03265381
 0.01861572
-0.00030518
-0.02441406
-0.05279541
-0.08453369
-0.11810303
-0.15228271
-0.18493652
-0.21392822
-0.23834229
-0.25665283
-0.26824951
-0.27282715
-0.27008057
-0.25878906
-0.23773193
-0.20721436
-0.16754150
-0.12023926
-0.06683350
-0.00946045
 0.04943848
 0.10772705
 0.16357422
 0.21484375
 0.26062012
 0.29907227
 0.32928467
 0.34881592
 0.35675049
 0.35217285
 0.33599854
 0.30944824
 0.27404785
 0.23223877
 0.18554688
 0.13580322
 0.08453369
 0.03387451
-0.01373291
-0.05584717
-0.09063721
-0.11688232
-0.13397217
-0.14038086
-0.13549805
-0.11932373
-0.09277344
-0.05828857
-0.01708984
 0.02990723
 0.08117676
 0.13305664
 0.18218994
 0.22613525
 0.26397705
 0.29479980
 0.31585693
 0.32409668
 0.31829834
 0.29846191
 0.26611328
 0.22216797
 0.16601563
 0.09826660
 0.02197266
-0.05859375
-0.13946533
-0.21881104
-0.29541016
-0.36560059
-0.42572021
-0.47149658
-0.50048828
-0.51208496
-0.50628662
-0.48217773
-0.44036865
-0.38146973
-0.30822754
-0.22277832
-0.12847900
-0.02807617
 0.07598877
 0.18066406
 0.28320313
 0.38024902
 0.46752930
 0.54046631
 0.59600830
 0.63232422
 0.64819336
 0.64300537
 0.61706543
 0.57098389
 0.50659180
 0.42663574
 0.33325195
 0.22949219
 0.11840820
 0.00305176
-0.11260986
-0.22521973
-0.33111572
-0.42541504
-0.50445557
-0.56457520
-0.60424805
-0.62286377
-0.62072754
-0.59722900
-0.55450439
-0.49377441
-0.41778564
-0.33020020
-0.23376465
-0.13214111
-0.02807617
 0.07476807
 0.17303467
 0.26306152
 0.34088135
 0.40313721
 0.44769287
 0.47302246
 0.47851563
 0.46447754
 0.43212891
 0.38299561
 0.31860352
 0.24139404
 0.15441895
 0.06042480
-0.03723145
-0.13580322
-0.23132324
-0.32012939
-0.39733887
-0.45959473
-0.50415039
-0.53131104
-0.54107666
-0.53405762
-0.50903320
-0.46691895
-0.40985107
-0.34149170
-0.26580811
-0.18646240
-0.10620117
-0.02746582
 0.04638672
 0.11169434
 0.16540527
 0.20446777
 0.22796631
 0.23468018
 0.22521973
 0.19897461
 0.15747070
 0.10162354
 0.03448486
-0.04211426
-0.12542725
-0.21301270
-0.30151367
-0.38574219
-0.46020508
-0.52062988
-0.56549072
-0.59356689
-0.60394287
-0.59448242
-0.56365967
-0.51025391
-0.43609619
-0.34484863
-0.23956299
-0.12329102
 0.00213623
 0.13397217
 0.26855469
 0.39947510
 0.52062988
 0.62683105
 0.71502686
 0.78277588
 0.82733154
 0.84716797
 0.84106445
 0.80902100
 0.75225830
 0.67260742
 0.57220459
 0.45501709
 0.32623291
 0.19104004
 0.05249023
-0.08636475
-0.22216797
-0.34973145
-0.46234131
-0.55450439
-0.62316895
-0.66741943
-0.68725586
-0.68176270
-0.65063477
-0.59417725
-0.51422119
-0.41473389
-0.30029297
-0.17517090
-0.04333496
 0.09124756
 0.22460938
 0.35247803
 0.46905518
 0.56915283
 0.64819336
 0.70373535
 0.73394775
 0.73852539
 0.71777344
 0.67260742
 0.60455322
 0.51635742
 0.41137695
 0.29418945
 0.16906738
 0.03906250
-0.09216309
-0.22033691
-0.34088135
-0.44769287
-0.53588867
-0.60180664
-0.64331055
-0.66009521
-0.65155029
-0.61828613
-0.56182861
-0.48461914
-0.39001465
-0.28259277
-0.16571045
-0.04272461
 0.08392334
 0.20996094
 0.33020020
 0.43975830
 0.53405762
 0.61035156
 0.66772461
 0.70465088
 0.72082520
 0.71533203
 0.68969727
 0.64605713
 0.58746338
 0.51696777
 0.43701172
 0.35064697
 0.26123047
 0.17150879
 0.08453369
 0.00335693
-0.06866455
-0.12847900
-0.17364502
-0.20385742
-0.21942139
-0.22094727
-0.20874023
-0.18341064
-0.14587402
-0.09918213
-0.04638672
 0.00915527
 0.06500244
 0.11779785
 0.16571045
 0.20538330
 0.23498535
 0.25177002
 0.25512695
 0.24475098
 0.22186279
 0.18707275
 0.14099121
 0.08483887
 0.02075195
-0.04821777
-0.11871338
-0.18890381
-0.25695801
-0.32012939
-0.37567139
-0.41992188
-0.45104980
-0.46844482
-0.47363281
-0.46691895
-0.44738770
-0.41534424
-0.37231445
-0.32196045
-0.26824951
-0.21301270
-0.15625000
-0.09918213
-0.04394531
 0.00610352
 0.04730225
 0.07873535
 0.09918213
 0.10925293
 0.10864258
 0.09826660
 0.07873535
 0.05096436
 0.01586914
-0.02624512
-0.07324219
-0.12207031
-0.17028809
-0.21606445
-0.25909424
-0.29846191
-0.33233643
-0.35797119
-0.37292480
-0.37567139
-0.36651611
-0.34637451
-0.31616211
-0.27709961
-0.23040771
-0.17730713
-0.11840820
-0.05462646
 0.01159668
 0.07659912
 0.13641357
 0.18890381
 0.23315430
 0.26947021
 0.29724121
 0.31524658
 0.32104492
 0.31463623
 0.29724121
 0.27099609
 0.23712158
 0.19714355
 0.15075684
 0.09948730
 0.04486084
-0.01037598
-0.06378174
-0.11322021
-0.15686035
-0.19378662
-0.22369385
-0.24658203
-0.26275635
-0.27130127
-0.27191162
-0.26458740
-0.24993896
-0.22857666
-0.20172119
-0.16998291
-0.13519287
-0.09765625
-0.05950928
-0.02105713
 0.01647949
 0.05187988
 0.08361816
 0.11077881
 0.13336182
 0.15045166
 0.16204834
 0.16754150
 0.16571045
 0.15777588
 0.14404297
 0.12634277
 0.10528564
 0.08056641
 0.05310059
 0.02349854
-0.00732422
-0.03784180
-0.06652832
-0.09216309
-0.11291504
-0.12817383
-0.13732910
-0.14038086
-0.13671875
-0.12573242
-0.10711670
-0.08117676
-0.04852295
-0.01037598
 0.03204346
 0.07781982
 0.12512207
 0.17364502
 0.22247314
 0.27099609
 0.31738281
 0.35919189
 0.39398193
 0.41992188
 0.43762207
 0.44738770
 0.44982910
 0.44403076
 0.42877197
 0.40374756
 0.36956787
 0.32806396
 0.28137207
 0.23071289
 0.17700195
 0.12145996
 0.06500244
 0.00976563
-0.04150391
-0.08789063
-0.12847900
-0.16174316
-0.18768311
-0.20538330
-0.21423340
-0.21392822
-0.20507813
-0.18798828
-0.16387939
-0.13366699
-0.09948730
-0.06286621
-0.02502441
 0.01281738
 0.04943848
 0.08270264
 0.11138916
 0.13305664
 0.14770508
 0.15411377
 0.15258789
 0.14251709
 0.12481689
 0.09979248
 0.06835938
 0.03204346
-0.00793457
-0.04943848
-0.09033203
-0.12908936
-0.16448975
-0.19561768
-0.22125244
-0.24047852
-0.25207520
-0.25543213
-0.24963379
-0.23559570
-0.21301270
-0.18341064
-0.14739990
-0.10650635
-0.06164551
-0.01403809
 0.03417969
 0.08148193
 0.12542725
 0.16448975
 0.19653320
 0.22064209
 0.23590088
 0.24200439
 0.23834229
 0.22460938
 0.20202637
 0.17150879
 0.13427734
 0.09216309
 0.04669189
-0.00061035
-0.04821777
-0.09460449
-0.13732910
-0.17456055
-0.20385742
-0.22491455
-0.23742676
-0.24108887
-0.23651123
-0.22369385
-0.20324707
-0.17578125
-0.14160156
-0.10284424
-0.06134033
-0.01892090
 0.02288818
 0.06286621
 0.10009766
 0.13214111
 0.15747070
 0.17395020
 0.18157959
 0.17944336
 0.16754150
 0.14587402
 0.11566162
 0.07873535
 0.03601074
-0.01220703
-0.06439209
-0.11779785
-0.16784668
-0.21118164
-0.24780273
-0.27893066
-0.30395508
-0.32012939
-0.32318115
-0.31280518
-0.29144287
-0.26245117
-0.22796631
-0.18646240
-0.13763428
-0.08300781
-0.02593994
 0.03112793
 0.08697510
 0.13946533
 0.18646240
 0.22430420
 0.25207520
 0.27008057
 0.27801514
 0.27587891
 0.26245117
 0.23742676
 0.20172119
 0.15563965
 0.10101318
 0.03906250
-0.02685547
-0.09307861
-0.15808105
-0.22033691
-0.27954102
-0.33264160
-0.37567139
-0.40618896
-0.42297363
-0.42663574
-0.41778564
-0.39550781
-0.36010742
-0.31219482
-0.25329590
-0.18554688
-0.10986328
-0.02868652
 0.05615234
 0.14221191
 0.22766113
 0.30975342
 0.38726807
 0.45623779
 0.51452637
 0.55938721
 0.58990479
 0.60546875
 0.60638428
 0.59173584
 0.56213379
 0.51788330
 0.46020508
 0.39215088
 0.31555176
 0.23254395
 0.14526367
 0.05554199
-0.03417969
-0.12084961
-0.20263672
-0.27801514
-0.34454346
-0.39916992
-0.43945313
-0.46447754
-0.47485352
-0.47241211
-0.45776367
-0.42968750
-0.38818359
-0.33508301
-0.27404785
-0.20812988
-0.13916016
-0.06744385
 0.00579834
 0.07720947
 0.14251709
 0.19927979
 0.24688721
 0.28472900
 0.31036377
 0.32165527
 0.31799316
 0.29998779
 0.27099609
 0.23193359
 0.18310547
 0.12451172
 0.05859375
-0.01068115
-0.07904053
-0.14343262
-0.20355225
-0.25817871
-0.30517578
-0.34179688
-0.36468506
-0.37200928
-0.36315918
-0.33996582
-0.30334473
-0.25512695
-0.19622803
-0.12786865
-0.05035400
 0.03295898
 0.11901855
 0.20416260
 0.28564453
 0.36163330
 0.42968750
 0.48645020
 0.52917480
 0.55633545
 0.56793213
 0.56396484
 0.54351807
 0.50689697
 0.45532227
 0.39184570
 0.31890869
 0.23803711
 0.15106201
 0.06011963
-0.03143311
-0.11932373
-0.20172119
-0.27740479
-0.34423828
-0.39978027
-0.44097900
-0.46630859
-0.47637939
-0.47210693
-0.45410156
-0.42175293
-0.37689209
-0.32226563
-0.26153564
-0.19714355
-0.13031006
-0.06195068
 0.00518799
 0.06774902
 0.12298584
 0.16876221
 0.20446777
 0.22949219
 0.24322510
 0.24536133
 0.23651123
 0.21697998
 0.18859863
 0.15258789
 0.11016846
 0.06347656
 0.01403809
-0.03662109
-0.08605957
-0.13244629
-0.17364502
-0.20812988
-0.23437500
-0.25238037
-0.26214600
-0.26397705
-0.25756836
-0.24322510
-0.22064209
-0.19012451
-0.15289307
-0.11047363
-0.06500244
-0.01800537
 0.02899170
 0.07476807
 0.11871338
 0.15899658
 0.19378662
 0.22186279
 0.24322510
 0.25695801
 0.26367188
 0.26397705
 0.25878906
 0.24841309
 0.23254395
 0.21179199
 0.18646240
 0.15838623
 0.12939453
 0.10040283
 0.07232666
 0.04577637
 0.02105713
 0.00000000
-0.01708984
-0.02960205
-0.03753662
-0.04180908
-0.04241943
-0.03967285
-0.03448486
-0.02685547
-0.01770020
-0.00762939
 0.00244141
 0.01190186
 0.01953125
 0.02502441
 0.02868652
 0.03021240
 0.02960205
 0.02716064
 0.02166748
 0.01403809
 0.00427246
-0.00701904
-0.01892090
-0.03112793
-0.04364014
-0.05615234
-0.06805420
-0.07904053
-0.08880615
-0.09735107
-0.10375977
-0.10772705
-0.10986328
-0.11077881
-0.11138916
-0.11199951
-0.11230469
-0.11230469
-0.11138916
-0.11047363
-0.11077881
-0.11230469
-0.11535645
-0.11932373
-0.12359619
-0.12786865
-0.13214111
-0.13610840
-0.13977051
-0.14251709
-0.14373779
-0.14312744
-0.14007568
-0.13397217
-0.12420654
-0.11108398
-0.09338379
-0.07171631
-0.04516602
-0.01464844
 0.02014160
 0.05828857
 0.09887695
 0.14038086
 0.18066406
 0.21881104
 0.25512695
 0.28930664
 0.31921387
 0.34301758
 0.35827637
 0.36376953
 0.35949707
 0.34576416
 0.32318115
 0.29205322
 0.25299072
 0.20660400
 0.15289307
 0.09338379
 0.02960205
-0.03601074
-0.10009766
-0.16143799
-0.21972656
-0.27435303
-0.32287598
-0.36193848
-0.38909912
-0.40283203
-0.40344238
-0.39184570
-0.36834717
-0.33386230
-0.28930664
-0.23681641
-0.17822266
-0.11444092
-0.04699707
 0.02197266
 0.08941650
 0.15228271
 0.20874023
 0.25726318
 0.29754639
 0.32775879
 0.34637451
 0.35064697
 0.34088135
 0.31829834
 0.28594971
 0.24536133
 0.19744873
 0.14221191
 0.08087158
 0.01708984
-0.04547119
-0.10437012
-0.15716553
-0.20233154
-0.23803711
-0.26275635
-0.27526855
-0.27587891
-0.26519775
-0.24322510
-0.21057129
-0.16754150
-0.11627197
-0.05920410
 0.00152588
 0.06256104
 0.12176514
 0.17547607
 0.22125244
 0.25634766
 0.27984619
 0.29113770
 0.29083252
 0.27832031
 0.25360107
 0.21606445
 0.16601563
 0.10528564
 0.03692627
-0.03479004
-0.10681152
-0.17761230
-0.24505615
-0.30670166
-0.35858154
-0.39733887
-0.42053223
-0.42694092
-0.41625977
-0.38970947
-0.34729004
-0.29083252
-0.22125244
-0.14129639
-0.05310059
 0.04058838
 0.13671875
 0.23193359
 0.32379150
 0.40802002
 0.48156738
 0.54077148
 0.58349609
 0.60852051
 0.61462402
 0.60150146
 0.56915283
 0.51818848
 0.45013428
 0.36773682
 0.27282715
 0.16845703
 0.05706787
-0.05859375
-0.17456055
-0.28778076
-0.39398193
-0.48828125
-0.56762695
-0.62957764
-0.67321777
-0.69763184
-0.70281982
-0.68756104
-0.65185547
-0.59661865
-0.52459717
-0.43853760
-0.34149170
-0.23620605
-0.12603760
-0.01342773
 0.09857178
 0.20812988
 0.31127930
 0.40405273
 0.48248291
 0.54351807
 0.58563232
 0.60882568
 0.61279297
 0.59722900
 0.56243896
 0.51025391
 0.44219971
 0.36132813
 0.26947021
 0.16937256
 0.06317139
-0.04577637
-0.15380859
-0.25817871
-0.35491943
-0.44006348
-0.51116943
-0.56488037
-0.60089111
-0.61798096
-0.61676025
-0.59600830
-0.55633545
-0.49804688
-0.42327881
-0.33538818
-0.23681641
-0.13061523
-0.01831055
 0.09735107
 0.21331787
 0.32623291
 0.43182373
 0.52673340
 0.60821533
 0.67413330
 0.72326660
 0.75408936
 0.76538086
 0.75714111
 0.72967529
 0.68389893
 0.62194824
 0.54626465
 0.45898438
 0.36254883
 0.26000977
 0.15411377
 0.04791260
-0.05676270
-0.15808105
-0.25360107
-0.34088135
-0.41625977
-0.47790527
-0.52459717
-0.55694580
-0.57525635
-0.57983398
-0.57098389
-0.55053711
-0.51910400
-0.47851563
-0.42999268
-0.37475586
-0.31646729
-0.25787354
-0.20141602
-0.14831543
-0.09887695
-0.05340576
-0.01403809
 0.01800537
 0.04241943
 0.05889893
 0.06896973
 0.07293701
 0.07110596
 0.06439209
 0.05310059
 0.03875732
 0.02227783
 0.00549316
-0.01037598
-0.02380371
-0.03387451
-0.04028320
-0.04241943
-0.03997803
-0.03295898
-0.02136230
-0.00488281
 0.01617432
 0.04150391
 0.06988525
 0.09979248
 0.13000488
 0.15930176
 0.18707275
 0.21179199
 0.23223877
 0.24719238
 0.25634766
 0.26000977
 0.25878906
 0.25207520
 0.23986816
 0.22186279
 0.19897461
 0.17150879
 0.14038086
 0.10711670
 0.07293701
 0.03875732
 0.00640869
-0.02319336
-0.04943848
-0.07263184
-0.09185791
-0.10681152
-0.11688232
-0.12207031
-0.12207031
-0.11810303
-0.11016846
-0.09857178
-0.08392334
-0.06652832
-0.04852295
-0.03051758
-0.01373291
 0.00091553
 0.01312256
 0.02197266
 0.02746582
 0.02929688
 0.02716064
 0.02105713
 0.01068115
-0.00366211
-0.02197266
-0.04211426
-0.06347656
-0.08483887
-0.10559082
-0.12542725
-0.14373779
-0.15960693
-0.17211914
-0.18066406
-0.18524170
-0.18524170
-0.18035889
-0.16998291
-0.15411377
-0.13275146
-0.10650635
-0.07629395
-0.04272461
-0.00671387
 0.03051758
 0.06835938
 0.10559082
 0.14160156
 0.17517090
 0.20538330
 0.23101807
 0.25085449
 0.26519775
 0.27343750
 0.27648926
 0.27404785
 0.26641846
 0.25360107
 0.23590088
 0.21331787
 0.18646240
 0.15655518
 0.12420654
 0.09002686
 0.05432129
 0.01831055
-0.01647949
-0.04882813
-0.07720947
-0.10162354
-0.12176514
-0.13732910
-0.14801025
-0.15350342
-0.15350342
-0.14862061
-0.13916016
-0.12512207
-0.10650635
-0.08453369
-0.06042480
-0.03540039
-0.01037598
 0.01434326
 0.03784180
 0.05859375
 0.07598877
 0.08911133
 0.09796143
 0.10284424
 0.10223389
 0.09582520
 0.08331299
 0.06530762
 0.04241943
 0.01525879
-0.01495361
-0.04730225
-0.08056641
-0.11474609
-0.14953613
-0.18341064
-0.21484375
-0.24139404
-0.26367188
-0.28228760
-0.29754639
-0.30670166
-0.30792236
-0.30029297
-0.28533936
-0.26489258
-0.23895264
-0.20660400
-0.16723633
-0.12207031
-0.07415771
-0.02471924
 0.02593994
 0.07751465
 0.12817383
 0.17486572
 0.21575928
 0.25024414
 0.27984619
 0.30426025
 0.32287598
 0.33416748
 0.33630371
 0.33020020
 0.31707764
 0.29815674
 0.27465820
 0.24719238
 0.21606445
 0.18096924
 0.14312744
 0.10345459
 0.06347656
 0.02441406
-0.01251221
-0.04760742
-0.08026123
-0.10986328
-0.13671875
-0.15991211
-0.17883301
-0.19256592
-0.20111084
-0.20446777
-0.20355225
-0.19897461
-0.19073486
-0.17913818
-0.16357422
-0.14465332
-0.12268066
-0.09826660
-0.07232666
-0.04516602
-0.01770020
 0.01007080
 0.03723145
 0.06347656
 0.08789063
 0.10894775
 0.12634277
 0.13916016
 0.14801025
 0.15289307
 0.15319824
 0.14862061
 0.13885498
 0.12420654
 0.10467529
 0.08087158
 0.05340576
 0.02349854
-0.00762939
-0.03936768
-0.07080078
-0.10131836
-0.13031006
-0.15655518
-0.17913818
-0.19714355
-0.21026611
-0.21820068
-0.21972656
-0.21392822
-0.20050049
-0.17944336
-0.15106201
-0.11627197
-0.07568359
-0.02990723
 0.02075195
 0.07476807
 0.12969971
 0.18371582
 0.23529053
