# Supplementary material for: Dataset for time-lapse ultrasonic tomography of a granite slab under uniaxial compression test
Source: Data Brief. 2018 Aug 30;20:614–6. doi: 10.1016/j.dib.2018.08.151 (PMC6128094; doi:10.1016/j.dib.2018.08.151)
Supplement: Supplementary file 2 — Supplementary material [file mmc2.zip › data/Ultrasonic_Tomo_data/Stage_1_0kn/Force_0kn_13_2_4738956.txt]

SOURCE FILE NAME: D:\ct_20141122\ct201411221m100v0kn_sh_1_10_a.TDA
DATE: Saturday, November 22, 2014
TIME: 11:19:55
SAMPLE INTERVAL (Seconds):   0.0000001000
SIGNAL UNITS: volts
TIME UNITS: Seconds
DATA TYPE: WAVEFORM
NUMBER OF DATA POINTS PER WAVEFORM: 1024
CHANNEL NUMBER: 13
HIT NUMBER: 2
TIME OF TEST:   4.7389560000

-0.00366211
-0.00335693
-0.00305176
-0.00274658
-0.00213623
-0.00213623
-0.00213623
-0.00244141
-0.00213623
-0.00122070
-0.00030518
 0.00030518
 0.00091553
 0.00122070
 0.00122070
 0.00122070
 0.00091553
 0.00030518
-0.00030518
-0.00152588
-0.00274658
-0.00366211
-0.00366211
-0.00274658
-0.00122070
-0.00030518
 0.00030518
 0.00000000
-0.00030518
 0.00000000
 0.00061035
 0.00091553
 0.00122070
 0.00091553
 0.00030518
 0.00030518
 0.00030518
 0.00000000
 0.00000000
-0.00030518
-0.00061035
-0.00091553
-0.00122070
-0.00091553
 0.00000000
 0.00152588
 0.00244141
 0.00244141
 0.00152588
 0.00000000
-0.00122070
-0.00122070
-0.00091553
-0.00030518
-0.00030518
-0.00030518
-0.00061035
-0.00091553
-0.00061035
-0.00030518
 0.00030518
 0.00091553
 0.00152588
 0.00213623
 0.00213623
 0.00244141
 0.00183105
 0.00122070
 0.00000000
-0.00091553
-0.00183105
-0.00183105
-0.00122070
-0.00030518
 0.00091553
 0.00183105
 0.00244141
 0.00244141
 0.00213623
 0.00213623
 0.00274658
 0.00305176
 0.00305176
 0.00244141
 0.00122070
 0.00030518
-0.00061035
-0.00122070
-0.00152588
-0.00183105
-0.00213623
-0.00213623
-0.00152588
-0.00061035
 0.00030518
 0.00122070
 0.00183105
 0.00152588
 0.00061035
-0.00061035
-0.00183105
-0.00213623
-0.00183105
-0.00091553
-0.00091553
-0.00122070
-0.00152588
-0.00152588
-0.00091553
-0.00030518
 0.00000000
-0.00030518
-0.00030518
 0.00000000
 0.00030518
 0.00030518
-0.00030518
-0.00091553
-0.00152588
-0.00213623
-0.00213623
-0.00244141
-0.00244141
-0.00183105
-0.00091553
-0.00030518
-0.00030518
-0.00061035
-0.00091553
-0.00030518
 0.00000000
 0.00030518
 0.00000000
-0.00061035
-0.00122070
-0.00152588
-0.00213623
-0.00274658
-0.00335693
-0.00396729
-0.00427246
-0.00396729
-0.00305176
-0.00183105
-0.00030518
 0.00091553
 0.00122070
 0.00122070
 0.00030518
-0.00061035
-0.00091553
-0.00091553
-0.00091553
-0.00091553
-0.00152588
-0.00244141
-0.00335693
-0.00335693
-0.00305176
-0.00244141
-0.00183105
-0.00122070
-0.00061035
-0.00030518
-0.00030518
-0.00061035
-0.00091553
-0.00152588
-0.00213623
-0.00305176
-0.00335693
-0.00305176
-0.00244141
-0.00152588
-0.00091553
-0.00061035
-0.00061035
-0.00091553
-0.00061035
-0.00061035
-0.00030518
-0.00030518
-0.00030518
-0.00091553
-0.00183105
-0.00244141
-0.00274658
-0.00244141
-0.00213623
-0.00183105
-0.00152588
-0.00122070
-0.00030518
 0.00030518
 0.00122070
 0.00122070
 0.00122070
 0.00061035
 0.00000000
-0.00061035
-0.00091553
-0.00061035
-0.00030518
 0.00000000
-0.00061035
-0.00183105
-0.00305176
-0.00335693
-0.00274658
-0.00183105
-0.00091553
-0.00030518
 0.00030518
 0.00122070
 0.00183105
 0.00152588
 0.00061035
-0.00030518
-0.00061035
-0.00030518
 0.00030518
 0.00061035
 0.00030518
 0.00030518
 0.00000000
 0.00000000
 0.00030518
 0.00030518
 0.00091553
 0.00152588
 0.00244141
 0.00274658
 0.00213623
 0.00122070
 0.00030518
 0.00030518
 0.00030518
 0.00030518
 0.00000000
-0.00061035
-0.00030518
 0.00091553
 0.00213623
 0.00335693
 0.00366211
 0.00366211
 0.00335693
 0.00274658
 0.00183105
 0.00091553
 0.00030518
 0.00030518
 0.00061035
 0.00061035
 0.00000000
-0.00061035
-0.00061035
 0.00000000
 0.00091553
 0.00183105
 0.00244141
 0.00305176
 0.00335693
 0.00305176
 0.00274658
 0.00183105
 0.00091553
 0.00030518
-0.00030518
-0.00030518
 0.00000000
 0.00061035
 0.00091553
 0.00091553
 0.00030518
-0.00030518
-0.00091553
-0.00061035
 0.00000000
 0.00061035
 0.00152588
 0.00183105
 0.00213623
 0.00183105
 0.00122070
 0.00091553
 0.00061035
 0.00000000
-0.00030518
-0.00091553
-0.00122070
-0.00091553
-0.00030518
 0.00061035
 0.00122070
 0.00122070
 0.00061035
-0.00030518
-0.00061035
-0.00091553
-0.00061035
-0.00030518
-0.00030518
-0.00091553
-0.00152588
-0.00213623
-0.00244141
-0.00183105
-0.00122070
 0.00000000
 0.00091553
 0.00152588
 0.00183105
 0.00183105
 0.00152588
 0.00091553
 0.00000000
-0.00122070
-0.00152588
-0.00152588
-0.00091553
-0.00061035
-0.00091553
-0.00122070
-0.00152588
-0.00152588
-0.00091553
 0.00000000
 0.00091553
 0.00152588
 0.00183105
 0.00152588
 0.00091553
 0.00000000
-0.00061035
-0.00091553
-0.00122070
-0.00183105
-0.00213623
-0.00213623
-0.00183105
-0.00091553
-0.00030518
 0.00000000
-0.00061035
-0.00122070
-0.00152588
-0.00152588
-0.00152588
-0.00122070
-0.00091553
-0.00061035
-0.00061035
-0.00122070
-0.00213623
-0.00244141
-0.00244141
-0.00213623
-0.00122070
-0.00061035
-0.00030518
-0.00030518
-0.00030518
-0.00091553
-0.00152588
-0.00244141
-0.00305176
-0.00335693
-0.00305176
-0.00244141
-0.00183105
-0.00183105
-0.00183105
-0.00213623
-0.00244141
-0.00274658
-0.00213623
-0.00091553
 0.00061035
 0.00152588
 0.00152588
 0.00122070
 0.00061035
 0.00030518
-0.00030518
-0.00091553
-0.00152588
-0.00244141
-0.00244141
-0.00213623
-0.00122070
 0.00000000
 0.00061035
 0.00091553
 0.00061035
 0.00030518
 0.00000000
 0.00030518
 0.00091553
 0.00122070
 0.00122070
 0.00091553
 0.00000000
-0.00091553
-0.00183105
-0.00183105
-0.00122070
-0.00030518
 0.00061035
 0.00091553
 0.00122070
 0.00091553
 0.00030518
-0.00030518
-0.00122070
-0.00213623
-0.00244141
-0.00213623
-0.00122070
-0.00030518
 0.00030518
 0.00030518
-0.00061035
-0.00152588
-0.00213623
-0.00183105
-0.00091553
 0.00000000
 0.00061035
 0.00030518
-0.00030518
-0.00122070
-0.00152588
-0.00183105
-0.00183105
-0.00183105
-0.00213623
-0.00244141
-0.00244141
-0.00183105
-0.00061035
 0.00061035
 0.00122070
 0.00061035
-0.00030518
-0.00091553
-0.00091553
 0.00000000
 0.00122070
 0.00244141
 0.00274658
 0.00213623
 0.00091553
-0.00061035
-0.00122070
-0.00122070
-0.00091553
-0.00030518
 0.00000000
 0.00030518
 0.00061035
 0.00061035
 0.00061035
 0.00030518
 0.00000000
-0.00061035
-0.00061035
-0.00030518
 0.00061035
 0.00091553
 0.00091553
 0.00030518
-0.00061035
-0.00122070
-0.00122070
-0.00061035
 0.00061035
 0.00152588
 0.00183105
 0.00122070
 0.00030518
-0.00061035
-0.00122070
-0.00152588
-0.00152588
-0.00152588
-0.00183105
-0.00152588
-0.00091553
 0.00000000
 0.00122070
 0.00183105
 0.00213623
 0.00152588
 0.00091553
 0.00000000
-0.00030518
 0.00000000
 0.00030518
 0.00061035
 0.00000000
-0.00122070
-0.00244141
-0.00274658
-0.00274658
-0.00213623
-0.00152588
-0.00091553
 0.00000000
 0.00061035
 0.00091553
 0.00061035
 0.00000000
-0.00061035
-0.00122070
-0.00122070
-0.00122070
-0.00061035
 0.00000000
 0.00030518
 0.00030518
-0.00061035
-0.00183105
-0.00305176
-0.00305176
-0.00213623
-0.00091553
 0.00030518
 0.00061035
 0.00030518
 0.00000000
 0.00000000
 0.00000000
 0.00030518
 0.00000000
-0.00030518
-0.00061035
-0.00091553
-0.00061035
 0.00000000
 0.00061035
 0.00122070
 0.00122070
 0.00091553
 0.00030518
 0.00030518
 0.00061035
 0.00091553
 0.00122070
 0.00061035
-0.00030518
-0.00152588
-0.00274658
-0.00274658
-0.00244141
-0.00152588
-0.00030518
 0.00030518
 0.00061035
 0.00091553
 0.00122070
 0.00122070
 0.00122070
 0.00061035
-0.00030518
-0.00122070
-0.00152588
-0.00091553
 0.00000000
 0.00061035
 0.00061035
 0.00000000
-0.00091553
-0.00152588
-0.00122070
-0.00030518
 0.00091553
 0.00183105
 0.00213623
 0.00152588
 0.00061035
-0.00030518
-0.00030518
-0.00030518
-0.00030518
-0.00091553
-0.00183105
-0.00274658
-0.00274658
-0.00213623
-0.00152588
-0.00122070
-0.00152588
-0.00213623
-0.00244141
-0.00213623
-0.00122070
 0.00000000
 0.00061035
 0.00061035
-0.00030518
-0.00152588
-0.00213623
-0.00213623
-0.00152588
-0.00061035
 0.00000000
 0.00061035
 0.00091553
 0.00091553
 0.00091553
 0.00061035
 0.00000000
-0.00030518
-0.00061035
-0.00061035
-0.00061035
-0.00030518
 0.00000000
 0.00000000
-0.00030518
-0.00061035
-0.00122070
-0.00122070
-0.00061035
 0.00061035
 0.00213623
 0.00305176
 0.00305176
 0.00244141
 0.00152588
 0.00091553
 0.00061035
 0.00030518
-0.00030518
-0.00122070
-0.00152588
-0.00122070
-0.00061035
 0.00000000
 0.00030518
 0.00000000
-0.00518799
-0.02532959
-0.07141113
-0.14831543
-0.24505615
-0.33569336
-0.39184570
-0.39886475
-0.36682129
-0.32257080
-0.28869629
-0.26428223
-0.22399902
-0.14221191
-0.01922607
 0.10925293
 0.19744873
 0.22155762
 0.19683838
 0.15960693
 0.13916016
 0.13916016
 0.14678955
 0.15411377
 0.16113281
 0.17089844
 0.17822266
 0.17486572
 0.16143799
 0.14831543
 0.14465332
 0.14953613
 0.15289307
 0.14831543
 0.13916016
 0.13366699
 0.13397217
 0.13427734
 0.12969971
 0.12237549
 0.11779785
 0.11749268
 0.11688232
 0.11230469
 0.10498047
 0.09948730
 0.09765625
 0.09613037
 0.09246826
 0.08666992
 0.08148193
 0.07751465
 0.07324219
 0.06744385
 0.06134033
 0.05676270
 0.05310059
 0.04730225
 0.03936768
 0.03143311
 0.02593994
 0.02258301
 0.01861572
 0.01251221
 0.00640869
 0.00213623
 0.00030518
-0.00213623
-0.00610352
-0.01037598
-0.01312256
-0.01373291
-0.01373291
-0.01525879
-0.01739502
-0.01831055
-0.01739502
-0.01617432
-0.01708984
-0.02014160
-0.02349854
-0.02471924
-0.02471924
-0.02502441
-0.02685547
-0.02990723
-0.03295898
-0.03479004
-0.03631592
-0.03845215
-0.04150391
-0.04486084
-0.04699707
-0.04821777
-0.04882813
-0.04943848
-0.05035400
-0.05126953
-0.05187988
-0.05218506
-0.05310059
-0.05432129
-0.05554199
-0.05554199
-0.05401611
-0.05279541
-0.05249023
-0.05340576
-0.05462646
-0.05523682
-0.05493164
-0.05401611
-0.05401611
-0.05432129
-0.05432129
-0.05371094
-0.05279541
-0.05218506
-0.05249023
-0.05279541
-0.05310059
-0.05279541
-0.05249023
-0.05218506
-0.05218506
-0.05187988
-0.05157471
-0.05187988
-0.05249023
-0.05310059
-0.05340576
-0.05340576
-0.05249023
-0.05096436
-0.04943848
-0.04821777
-0.04730225
-0.04608154
-0.04516602
-0.04364014
-0.04211426
-0.04058838
-0.03967285
-0.03875732
-0.03723145
-0.03540039
-0.03356934
-0.03204346
-0.03143311
-0.03112793
-0.03112793
-0.03082275
-0.03051758
-0.02990723
-0.02929688
-0.02868652
-0.02868652
-0.02868652
-0.02899170
-0.02899170
-0.02838135
-0.02716064
-0.02563477
-0.02410889
-0.02288818
-0.02136230
-0.02014160
-0.01892090
-0.01770020
-0.01708984
-0.01617432
-0.01525879
-0.01403809
-0.01220703
-0.01068115
-0.00946045
-0.00854492
-0.00823975
-0.00762939
-0.00732422
-0.00701904
-0.00671387
-0.00610352
-0.00549316
-0.00427246
-0.00335693
-0.00244141
-0.00152588
-0.00061035
 0.00030518
 0.00061035
 0.00091553
 0.00091553
 0.00183105
 0.00305176
 0.00427246
 0.00549316
 0.00579834
 0.00549316
 0.00488281
 0.00488281
 0.00518799
 0.00610352
 0.00762939
 0.00885010
 0.01037598
 0.01129150
 0.01159668
 0.01220703
 0.01281738
 0.01373291
 0.01434326
 0.01525879
 0.01586914
 0.01647949
 0.01770020
 0.01861572
 0.01922607
 0.01922607
 0.01922607
 0.01892090
 0.01892090
 0.01922607
 0.01983643
 0.02044678
 0.02105713
 0.02136230
 0.02136230
 0.02136230
 0.02166748
 0.02197266
 0.02258301
 0.02319336
 0.02380371
 0.02410889
 0.02441406
 0.02471924
 0.02502441
 0.02532959
 0.02532959
 0.02502441
 0.02441406
 0.02410889
 0.02441406
 0.02532959
 0.02624512
 0.02655029
 0.02624512
 0.02502441
 0.02349854
 0.02258301
 0.02227783
 0.02288818
 0.02380371
 0.02441406
 0.02502441
 0.02502441
 0.02532959
 0.02532959
 0.02563477
 0.02593994
 0.02655029
 0.02685547
 0.02716064
 0.02746582
 0.02716064
 0.02685547
 0.02624512
 0.02563477
 0.02502441
 0.02471924
 0.02502441
 0.02593994
 0.02685547
 0.02716064
 0.02685547
 0.02624512
 0.02563477
 0.02532959
 0.02532959
 0.02502441
 0.02441406
 0.02380371
 0.02319336
 0.02319336
 0.02288818
 0.02288818
 0.02258301
 0.02227783
 0.02197266
 0.02136230
 0.02044678
 0.01983643
 0.01983643
 0.02014160
 0.02075195
 0.02044678
 0.01953125
 0.01831055
 0.01770020
 0.01770020
 0.01831055
 0.01892090
 0.01892090
 0.01892090
 0.01861572
 0.01861572
 0.01861572
 0.01831055
 0.01831055
 0.01770020
 0.01739502
 0.01678467
 0.01678467
 0.01647949
 0.01617432
 0.01586914
 0.01464844
 0.01312256
 0.01159668
 0.01037598
 0.01007080
 0.01068115
 0.01129150
 0.01159668
 0.01159668
 0.01098633
 0.01037598
 0.01007080
 0.00976563
 0.00976563
 0.00946045
 0.00854492
 0.00732422
 0.00640869
 0.00610352
 0.00579834
 0.00579834
 0.00549316
 0.00488281
 0.00457764
 0.00488281
 0.00549316
 0.00671387
 0.00762939
 0.00793457
 0.00732422
 0.00640869
 0.00488281
 0.00366211
 0.00305176
 0.00305176
 0.00305176
 0.00305176
 0.00274658
 0.00213623
 0.00152588
 0.00091553
 0.00030518
-0.00030518
-0.00152588
-0.00213623
-0.00244141
-0.00274658
-0.00274658
-0.00366211
-0.00457764
-0.00579834
-0.00640869
-0.00640869
-0.00610352
-0.00518799
-0.00427246
-0.00335693
-0.00305176
-0.00305176
-0.00366211
-0.00366211
-0.00335693
-0.00305176
-0.00274658
-0.00305176
-0.00335693
-0.00366211
-0.00366211
-0.00366211
-0.00396729
-0.00488281
-0.00610352
-0.00701904
-0.00762939
-0.00732422
-0.00701904
-0.00671387
-0.00640869
-0.00671387
-0.00793457
-0.00976563
-0.01190186
-0.01281738
-0.01312256
-0.01281738
-0.01281738
-0.01312256
-0.01403809
-0.01464844
-0.01464844
-0.01434326
-0.01373291
-0.01312256
-0.01251221
-0.01190186
-0.01129150
-0.01068115
-0.01037598
-0.01037598
-0.01068115
-0.01129150
-0.01190186
-0.01251221
-0.01220703
-0.01159668
-0.01129150
-0.01098633
-0.01159668
-0.01281738
-0.01403809
-0.01556396
-0.01770020
-0.01983643
-0.02288818
-0.02624512
-0.02990723
-0.03417969
-0.03814697
-0.04180908
-0.04547119
-0.04913330
-0.05310059
-0.05706787
-0.06042480
-0.06256104
-0.06286621
-0.06256104
-0.06103516
-0.05859375
-0.05462646
-0.04852295
-0.03997803
-0.02838135
-0.01373291
 0.00396729
 0.02349854
 0.04394531
 0.06500244
 0.08728027
 0.11047363
 0.13366699
 0.15594482
 0.17578125
 0.19226074
 0.20538330
 0.21453857
 0.21850586
 0.21667480
 0.20843506
 0.19378662
 0.17303467
 0.14648438
 0.11474609
 0.07812500
 0.03753662
-0.00671387
-0.05371094
-0.10253906
-0.15075684
-0.19653320
-0.23895264
-0.27832031
-0.31341553
-0.34271240
-0.36437988
-0.37750244
-0.38177490
-0.37719727
-0.36315918
-0.34027100
-0.31005859
-0.27404785
-0.23376465
-0.18859863
-0.13854980
-0.08483887
-0.03051758
 0.02227783
 0.07141113
 0.11627197
 0.15716553
 0.19287109
 0.22247314
 0.24536133
 0.26092529
 0.26885986
 0.26947021
 0.26306152
 0.25085449
 0.23376465
 0.21179199
 0.18524170
 0.15441895
 0.12054443
 0.08544922
 0.05035400
 0.01586914
-0.01770020
-0.04913330
-0.07751465
-0.10192871
-0.12176514
-0.13702393
-0.14770508
-0.15350342
-0.15563965
-0.15472412
-0.15075684
-0.14373779
-0.13305664
-0.11932373
-0.10375977
-0.08728027
-0.07049561
-0.05401611
-0.03723145
-0.02075195
-0.00488281
 0.01037598
 0.02441406
 0.03692627
 0.04791260
 0.05737305
 0.06591797
 0.07354736
 0.07995605
 0.08483887
 0.08758545
 0.08819580
 0.08758545
 0.08636475
 0.08483887
 0.08270264
 0.07965088
 0.07537842
 0.06958008
 0.06195068
 0.05279541
 0.04302979
 0.03265381
 0.02166748
 0.01007080
-0.00244141
-0.01617432
-0.03021240
-0.04425049
-0.05828857
-0.07232666
-0.08636475
-0.09948730
-0.11077881
-0.11962891
-0.12542725
-0.12878418
-0.13000488
-0.12908936
-0.12664795
-0.12298584
-0.11779785
-0.11077881
-0.10223389
-0.09185791
-0.08087158
-0.06988525
-0.05920410
-0.04882813
-0.03814697
-0.02685547
-0.01525879
-0.00366211
 0.00793457
 0.02014160
 0.03326416
 0.04730225
 0.06256104
 0.07812500
 0.09368896
 0.10986328
 0.12725830
 0.14617920
 0.16571045
 0.18615723
 0.20599365
 0.22460938
 0.24047852
 0.25299072
 0.26092529
 0.26489258
 0.26397705
 0.25787354
 0.24536133
 0.22521973
 0.19683838
 0.16174316
 0.12023926
 0.07354736
 0.02166748
-0.03356934
-0.09033203
-0.14587402
-0.19897461
-0.24932861
-0.29510498
-0.33477783
-0.36621094
-0.38757324
-0.39855957
-0.39886475
-0.38757324
-0.36376953
-0.32806396
-0.28289795
-0.23101807
-0.17303467
-0.11016846
-0.04333496
 0.02563477
 0.09338379
 0.15747070
 0.21606445
 0.26824951
 0.31280518
 0.34759521
 0.37048340
 0.37994385
 0.37597656
 0.35919189
 0.33050537
 0.29205322
 0.24566650
 0.19287109
 0.13519287
 0.07415771
 0.01129150
-0.05096436
-0.11016846
-0.16387939
-0.20996094
-0.24658203
-0.27313232
-0.28930664
-0.29602051
-0.29479980
-0.28564453
-0.26824951
-0.24230957
-0.20904541
-0.16998291
-0.12634277
-0.07995605
-0.03173828
 0.01647949
 0.06286621
 0.10559082
 0.14373779
 0.17700195
 0.20477295
 0.22674561
 0.24322510
 0.25390625
 0.26000977
 0.26153564
 0.25909424
 0.25268555
 0.24291992
 0.23071289
 0.21728516
 0.20355225
 0.18920898
 0.17425537
 0.15869141
 0.14312744
 0.12756348
 0.11169434
 0.09490967
 0.07690430
 0.05676270
 0.03479004
 0.01068115
-0.01495361
-0.04180908
-0.07049561
-0.10162354
-0.13458252
-0.16845703
-0.20294189
-0.23681641
-0.27038574
-0.30212402
-0.33111572
-0.35491943
-0.37231445
-0.38360596
-0.38940430
-0.38909912
-0.38177490
-0.36560059
-0.34118652
-0.31005859
-0.27404785
-0.23406982
-0.19042969
-0.14343262
-0.09490967
-0.04699707
-0.00152588
 0.03997803
 0.07751465
 0.11016846
 0.13702393
 0.15625000
 0.16784668
 0.17150879
 0.16815186
 0.15869141
 0.14434814
 0.12634277
 0.10620117
 0.08575439
 0.06561279
 0.04699707
 0.03051758
 0.01770020
 0.00946045
 0.00610352
 0.00762939
 0.01373291
 0.02471924
 0.04119873
 0.06286621
 0.08819580
 0.11627197
 0.14587402
 0.17608643
 0.20538330
 0.23284912
 0.25756836
 0.27954102
 0.29846191
 0.31311035
 0.32104492
 0.32073975
 0.31219482
 0.29632568
 0.27496338
 0.24871826
 0.21728516
 0.18096924
 0.14099121
 0.09887695
 0.05584717
 0.01342773
-0.02838135
-0.06835938
-0.10528564
-0.13763428
-0.16448975
-0.18463135
-0.19836426
-0.20538330
-0.20660400
-0.20263672
-0.19348145
-0.17944336
-0.16143799
-0.13977051
-0.11627197
-0.09185791
-0.06774902
-0.04577637
-0.02593994
-0.01007080
 0.00061035
 0.00488281
 0.00213623
-0.00793457
-0.02532959
-0.04913330
-0.07873535
-0.11230469
-0.14831543
-0.18585205
-0.22369385
-0.26153564
-0.29785156
-0.32989502
-0.35491943
-0.37139893
-0.37780762
-0.37414551
-0.35980225
-0.33477783
-0.30029297
-0.25787354
-0.20721436
-0.14801025
-0.08056641
-0.00671387
 0.07080078
 0.15075684
 0.23162842
 0.31188965
 0.38879395
 0.45867920
 0.51879883
 0.56793213
 0.60607910
 0.63232422
 0.64575195
 0.64575195
 0.63201904
 0.60485840
 0.56518555
 0.51483154
 0.45562744
 0.39123535
 0.32409668
 0.25634766
 0.18951416
 0.12573242
 0.06805420
 0.01861572
-0.02075195
-0.04913330
-0.06652832
-0.07232666
-0.06652832
-0.05035400
-0.02471924
 0.00823975
 0.04669189
 0.08697510
 0.12603760
 0.15991211
 0.18676758
 0.20416260
 0.21087646
 0.20446777
 0.18280029
 0.14495850
 0.09155273
 0.02258301
-0.06103516
-0.15777588
-0.26550293
-0.38024902
-0.49713135
-0.61126709
-0.71868896
-0.81604004
-0.89965820
-0.96527100
-1.00982666
-1.03057861
-1.02600098
-0.99578857
-0.93933105
-0.85632324
-0.74890137
-0.62072754
-0.47760010
-0.32379150
-0.16235352
 0.00396729
 0.17150879
 0.33386230
 0.48431396
 0.61737061
 0.72875977
 0.81604004
 0.87646484
 0.90789795
 0.90942383
 0.88073730
 0.82275391
 0.73669434
 0.62561035
 0.49530029
 0.35156250
 0.19805908
 0.03692627
-0.12969971
-0.29693604
-0.45623779
-0.59997559
-0.72296143
-0.82397461
-0.90179443
-0.95397949
-0.97900391
-0.97595215
-0.94635010
-0.89233398
-0.81451416
-0.71411133
-0.59356689
-0.45837402
-0.31280518
-0.16052246
-0.00366211
 0.15502930
 0.31097412
 0.45715332
 0.58929443
 0.70373535
 0.79956055
 0.87493896
 0.92864990
 0.95947266
 0.96679688
 0.95245361
 0.91796875
 0.86608887
 0.80017090
 0.72265625
 0.63659668
 0.54473877
 0.45135498
 0.36041260
 0.27526855
 0.19775391
 0.12847900
 0.06866455
 0.01983643
-0.01586914
-0.03845215
-0.04760742
-0.04547119
-0.03234863
-0.01098633
 0.01586914
 0.04394531
 0.07019043
 0.09155273
 0.10589600
 0.10925293
 0.09826660
 0.07019043
 0.02410889
-0.03997803
-0.12298584
-0.22583008
-0.34698486
-0.48248291
-0.62774658
-0.77789307
-0.92834473
-1.07543945
-1.21398926
-1.33819580
-1.44348145
-1.52587891
-1.58142090
-1.60583496
-1.59606934
-1.55120850
-1.46972656
-1.35192871
-1.19720459
-1.00860596
-0.79071045
-0.54901123
-0.28717041
-0.00701904
 0.28656006
 0.58532715
 0.87860107
 1.15753174
 1.41693115
 1.65191650
 1.85668945
 2.02362061
 2.14691162
 2.22351074
 2.25372314
 2.23724365
 2.17468262
 2.06817627
 1.92138672
 1.73950195
 1.52801514
 1.29180908
 1.03912354
 0.78033447
 0.52551270
 0.28137207
 0.05096436
-0.16235352
-0.35156250
-0.50842285
-0.62683105
-0.70556641
-0.74676514
-0.75225830
-0.72387695
-0.66467285
-0.57983398
-0.47637939
-0.36071777
-0.23803711
-0.11383057
 0.00457764
 0.11108398
 0.19958496
 0.26702881
 0.30975342
 0.32470703
 0.30944824
 0.26458740
 0.19104004
 0.09124756
-0.03356934
-0.18066406
-0.34576416
-0.52215576
-0.70220947
-0.87982178
-1.04858398
-1.20147705
-1.33270264
-1.43768311
-1.51367188
-1.55883789
-1.56982422
-1.54479980
-1.48376465
-1.38885498
-1.26312256
-1.10961914
-0.93170166
-0.73608398
-0.52947998
-0.31799316
-0.10467529
 0.10803223
 0.31616211
 0.51330566
 0.69183350
 0.84747314
 0.97930908
 1.08703613
 1.16912842
 1.22406006
 1.25152588
 1.25396729
 1.23382568
 1.19293213
 1.13311768
 1.05651855
 0.96710205
 0.86822510
 0.76263428
 0.65277100
 0.54199219
 0.43395996
 0.33203125
 0.23712158
 0.15045166
 0.07232666
 0.00396729
-0.05310059
-0.09796143
-0.13122559
-0.15441895
-0.16815186
-0.17364502
-0.17150879
-0.16265869
-0.14801025
-0.12969971
-0.10986328
-0.09124756
-0.07598877
-0.06591797
-0.06134033
-0.06378174
-0.07476807
-0.09490967
-0.12390137
-0.16204834
-0.20935059
-0.26641846
-0.33264160
-0.40527344
-0.48126221
-0.55816650
-0.63507080
-0.71044922
-0.78308105
-0.85083008
-0.91186523
-0.96496582
-1.00891113
-1.04278564
-1.06567383
-1.07543945
-1.07177734
-1.05285645
-1.01867676
-0.96923828
-0.90454102
-0.82427979
-0.72814941
-0.61645508
-0.49163818
-0.35644531
-0.21331787
-0.06317139
 0.09277344
 0.25177002
 0.40893555
 0.55969238
 0.69976807
 0.82702637
 0.93902588
 1.03302002
 1.10626221
 1.15753174
 1.18621826
 1.19232178
 1.17553711
 1.13555908
 1.07421875
 0.99426270
 0.89904785
 0.79193115
 0.67687988
 0.55755615
 0.43914795
 0.32531738
 0.21911621
 0.12237549
 0.03784180
-0.03234863
-0.08514404
-0.11962891
-0.13641357
-0.13702393
-0.12268066
-0.09460449
-0.05523682
-0.00671387
 0.04699707
 0.10253906
 0.15655518
 0.20660400
 0.25085449
 0.28686523
 0.31219482
 0.32287598
 0.31677246
 0.29235840
 0.25024414
 0.19104004
 0.11474609
 0.02166748
-0.08819580
-0.21240234
-0.34759521
-0.49011230
-0.63415527
-0.77514648
-0.90789795
-1.02844238
-1.13311768
-1.21917725
-1.28204346
-1.31683350
-1.32110596
-1.29455566
-1.23870850
-1.15417480
-1.04125977
-0.90026855
-0.73425293
-0.54840088
-0.34820557
-0.13580322
 0.08636475
 0.31494141
 0.54229736
 0.76049805
 0.96343994
 1.14868164
 1.31317139
 1.45294189
 1.56341553
 1.64123535
 1.68609619
 1.69860840
 1.67938232
 1.62872314
 1.54846191
 1.44317627
 1.31774902
 1.17736816
 1.02539063
 0.86578369
 0.70343018
 0.54351807
 0.38970947
 0.24475098
 0.11016846
-0.01190186
-0.12023926
-0.21362305
-0.29266357
-0.35736084
-0.40832520
-0.44555664
-0.46905518
-0.48065186
-0.48278809
-0.47790527
-0.46691895
-0.45074463
-0.43029785
-0.40740967
-0.38421631
-0.36285400
-0.34423828
-0.32806396
-0.31433105
-0.30487061
-0.30151367
-0.30487061
-0.31372070
-0.32501221
-0.33691406
-0.34851074
-0.35919189
-0.36865234
-0.37536621
-0.37780762
-0.37567139
-0.36834717
-0.35614014
-0.33843994
-0.31646729
-0.29205322
-0.26702881
-0.24230957
-0.21759033
-0.19256592
-0.16815186
-0.14495850
-0.12298584
-0.10284424
-0.08392334
-0.06622314
-0.04943848
-0.03173828
-0.01281738
 0.00885010
 0.03387451
 0.06164551
 0.09277344
 0.12634277
 0.16204834
 0.19989014
 0.23986816
 0.28259277
 0.32714844
 0.37170410
 0.41351318
 0.45166016
 0.48522949
 0.51300049
 0.53375244
 0.54473877
 0.54321289
 0.52795410
 0.49865723
 0.45471191
 0.39703369
 0.32562256
 0.24139404
 0.14434814
 0.03540039
-0.08361816
-0.20996094
-0.33996582
-0.46997070
-0.59570313
-0.71350098
-0.81970215
-0.91156006
-0.98754883
-1.04522705
-1.08245850
-1.09649658
-1.08673096
-1.05255127
-0.99487305
-0.91400146
-0.80993652
-0.68511963
-0.54412842
-0.39184570
-0.23315430
-0.07019043
 0.09460449
 0.25726318
 0.41137695
 0.54992676
 0.66741943
 0.76110840
 0.82946777
 0.87127686
 0.88592529
 0.87310791
 0.83374023
 0.76904297
 0.68176270
 0.57495117
 0.45410156
 0.32409668
 0.18890381
 0.05126953
-0.08636475
-0.21972656
-0.34301758
-0.45043945
-0.53649902
-0.59875488
-0.63537598
-0.64636230
-0.63171387
-0.59234619
-0.52917480
-0.44555664
-0.34545898
-0.23345947
-0.11505127
 0.00488281
 0.12145996
 0.22888184
 0.32135010
 0.39398193
 0.44158936
 0.46203613
 0.45471191
 0.41992188
 0.35980225
 0.27679443
 0.17303467
 0.05187988
-0.08331299
-0.22674561
-0.37170410
-0.51025391
-0.63415527
-0.73730469
-0.81573486
-0.86578369
-0.88317871
-0.86425781
-0.80596924
-0.70922852
-0.57739258
-0.41351318
-0.22094727
-0.00244141
 0.23681641
 0.48889160
 0.74371338
 0.99060059
 1.22161865
 1.42974854
 1.60858154
 1.75231934
 1.85546875
 1.91497803
 1.92901611
 1.89727783
 1.82128906
 1.70288086
 1.54479980
 1.35070801
 1.12670898
 0.88134766
 0.62286377
 0.35827637
 0.09185791
-0.17181396
-0.42572021
-0.66009521
-0.86578369
-1.03637695
-1.16821289
-1.26068115
-1.31225586
-1.32263184
-1.29333496
-1.22802734
-1.13037109
-1.00555420
-0.85998535
-0.70068359
-0.53649902
-0.37414551
-0.21881104
-0.07507324
 0.05310059
 0.16052246
 0.24322510
 0.29846191
 0.32562256
 0.32592773
 0.29998779
 0.25085449
 0.18188477
 0.09735107
 0.00122070
-0.10253906
-0.20965576
-0.31463623
-0.41137695
-0.49468994
-0.55999756
-0.60485840
-0.62744141
-0.62530518
-0.59753418
-0.54443359
-0.46813965
-0.37261963
-0.26123047
-0.13763428
-0.00335693
 0.13824463
 0.28350830
 0.42694092
 0.56213379
 0.68420410
 0.78979492
 0.87768555
 0.94635010
 0.99426270
 1.02081299
 1.02539063
 1.00952148
 0.97473145
 0.92285156
 0.85510254
 0.77301025
 0.67962646
 0.57800293
 0.47180176
 0.36346436
 0.25543213
 0.14953613
 0.04791260
-0.04791260
-0.13641357
-0.21759033
-0.29083252
-0.35552979
-0.41076660
-0.45532227
-0.49041748
-0.51727295
-0.53710938
-0.55114746
-0.55969238
-0.56304932
-0.56243896
-0.55908203
-0.55419922
-0.54809570
-0.54199219
-0.53619385
-0.53131104
-0.52825928
-0.52764893
-0.53039551
-0.53710938
-0.54748535
-0.56091309
-0.57617188
-0.59112549
-0.60546875
-0.61828613
-0.62866211
-0.63537598
-0.63629150
-0.62988281
-0.61523438
-0.59204102
-0.55908203
-0.51605225
-0.46234131
-0.39947510
-0.32958984
-0.25390625
-0.17395020
-0.09033203
-0.00427246
 0.08178711
 0.16662598
 0.24963379
 0.32958984
 0.40527344
 0.47454834
 0.53527832
 0.58715820
 0.62988281
 0.66497803
 0.69152832
 0.70953369
 0.71868896
 0.71899414
 0.71136475
 0.69549561
 0.67199707
 0.64056396
 0.60150146
 0.55480957
 0.50109863
 0.44128418
 0.37689209
 0.31005859
 0.24139404
 0.17120361
 0.09979248
 0.02777100
-0.04302979
-0.11016846
-0.17150879
-0.22552490
-0.27191162
-0.31005859
-0.33843994
-0.35491943
-0.35797119
-0.34667969
-0.32257080
-0.28747559
-0.24261475
-0.18737793
-0.12268066
-0.04943848
 0.02960205
 0.11047363
 0.19042969
 0.26702881
 0.33782959
 0.40100098
 0.45257568
 0.49072266
 0.51361084
 0.52062988
 0.51116943
 0.48370361
 0.43792725
 0.37445068
 0.29541016
 0.20263672
 0.09765625
-0.01983643
-0.14801025
-0.28442383
-0.42419434
-0.56121826
-0.69122314
-0.81146240
-0.91918945
-1.01226807
-1.08703613
-1.13891602
-1.16455078
-1.16271973
-1.13311768
-1.07604980
-0.99121094
-0.87951660
-0.74340820
-0.58685303
-0.41412354
-0.22705078
-0.02655029
 0.18432617
 0.39978027
 0.61187744
 0.81359863
 1.00036621
 1.16912842
 1.31683350
 1.43920898
 1.53167725
 1.59240723
 1.62170410
 1.61926270
 1.58538818
 1.52008057
 1.42547607
 1.30554199
 1.16485596
 1.00738525
 0.83770752
 0.66162109
 0.48522949
 0.31341553
 0.14984131
-0.00457764
-0.14709473
-0.27435303
-0.38116455
-0.46508789
-0.52612305
-0.56610107
-0.58685303
-0.58959961
-0.57586670
-0.54901123
-0.51208496
-0.46844482
-0.42022705
-0.37017822
-0.32104492
-0.27526855
-0.23437500
-0.19927979
-0.17120361
-0.15106201
-0.13946533
-0.13641357
-0.14007568
-0.14953613
-0.16387939
-0.18249512
-0.20355225
-0.22521973
-0.24719238
-0.26824951
-0.28900146
-0.30853271
-0.32470703
-0.33569336
-0.33966064
-0.33599854
-0.32470703
-0.30700684
-0.28411865
-0.25787354
-0.22857666
-0.19592285
-0.15960693
-0.11962891
-0.07812500
-0.03692627
 0.00183105
 0.03662109
 0.06591797
 0.08880615
 0.10375977
 0.11077881
 0.10986328
 0.10070801
 0.08361816
 0.05950928
 0.02960205
-0.00457764
-0.04089355
-0.07781982
-0.11322021
-0.14556885
-0.17364502
-0.19500732
-0.20782471
-0.21026611
-0.20141602
-0.18218994
-0.15258789
-0.11291504
-0.06439209
-0.00823975
 0.05310059
 0.11718750
 0.18218994
 0.24627686
 0.30670166
 0.36102295
 0.40557861
 0.43853760
 0.45898438
 0.46600342
 0.45867920
 0.43701172
 0.40161133
 0.35400391
 0.29663086
 0.22979736
 0.15472412
 0.07263184
-0.01464844
-0.10406494
-0.19378662
-0.28106689
-0.36346436
-0.43762207
-0.50109863
-0.55267334
-0.59143066
-0.61706543
-0.62744141
-0.62133789
-0.59844971
-0.55999756
-0.50750732
-0.44158936
-0.36346436
-0.27496338
-0.17883301
-0.07781982
 0.02502441
 0.12664795
 0.22369385
 0.31311035
 0.39123535
 0.45501709
 0.50231934
 0.52978516
 0.53588867
 0.51849365
 0.47790527
 0.41595459
 0.33416748
 0.23498535
 0.11962891
-0.01098633
-0.15411377
-0.30639648
-0.46264648
-0.61645508
-0.76232910
-0.89630127
-1.01440430
-1.11450195
-1.19201660
-1.24298096
-1.26434326
-1.25488281
-1.21490479
-1.14471436
-1.04522705
-0.91674805
-0.76263428
-0.58746338
-0.39642334
-0.19226074
 0.02227783
 0.24322510
 0.46478271
 0.67962646
 0.88287354
 1.07055664
 1.24023438
 1.38885498
 1.51275635
 1.60949707
 1.67755127
 1.71691895
 1.72698975
 1.70776367
 1.65924072
 1.58325195
 1.48254395
 1.36138916
 1.22283936
 1.07055664
 0.90759277
 0.73852539
 0.56701660
 0.39764404
 0.23437500
 0.07873535
-0.06774902
-0.20416260
-0.32745361
-0.43487549
-0.52337646
-0.59356689
-0.64575195
-0.68145752
-0.70068359
-0.70343018
-0.69091797
-0.66497803
-0.62866211
-0.58380127
-0.53314209
-0.47821045
-0.42175293
-0.36682129
-0.31646729
-0.27160645
-0.23376465
-0.20202637
-0.17669678
-0.15716553
-0.14312744
-0.13366699
-0.12725830
-0.12176514
-0.11535645
-0.10681152
-0.09582520
-0.08178711
-0.06469727
-0.04455566
-0.02105713
 0.00427246
 0.03021240
 0.05493164
 0.07659912
 0.09399414
 0.10528564
 0.11077881
 0.10955811
 0.10223389
 0.08789063
 0.06591797
 0.03692627
 0.00122070
-0.03906250
-0.08148193
-0.12420654
-0.16571045
-0.20446777
-0.23742676
-0.26214600
-0.27740479
-0.28167725
-0.27465820
-0.25451660
-0.22003174
-0.16967773
-0.10437012
-0.02563477
 0.06439209
 0.16510010
 0.27404785
 0.38818359
 0.50323486
 0.61462402
 0.71868896
 0.81451416
 0.89965820
 0.97137451
 1.02569580
 1.05895996
 1.06933594
 1.05743408
 1.02264404
 0.96466064
 0.88195801
 0.77514648
 0.64727783
 0.50292969
 0.34576416
 0.17883301
 0.00396729
-0.17578125
-0.35400391
-0.52398682
-0.67932129
-0.81481934
-0.92773438
-1.01470947
-1.07299805
-1.10107422
-1.09954834
-1.07086182
-1.01745605
-0.94207764
-0.84716797
-0.73638916
-0.61523438
-0.49041748
-0.36712646
-0.24932861
-0.14099121
-0.04577637
 0.03234863
 0.08941650
 0.12268066
 0.13122559
 0.11474609
 0.07385254
 0.01007080
-0.07507324
-0.17913818
-0.29876709
-0.42938232
-0.56396484
-0.69641113
-0.82031250
-0.93139648
-1.02569580
-1.09893799
-1.14715576
-1.16729736
-1.15722656
-1.11724854
-1.04705811
-0.94726563
-0.81939697
-0.66802979
-0.49774170
-0.31311035
-0.11657715
 0.09002686
 0.30151367
 0.51055908
 0.70892334
 0.89050293
 1.05224609
 1.19110107
 1.30371094
 1.38671875
 1.43707275
 1.45355225
 1.43676758
 1.38824463
 1.31011963
 1.20605469
 1.08032227
 0.93841553
 0.78643799
 0.63140869
 0.47973633
 0.33691406
 0.20782471
 0.09582520
 0.00457764
-0.06286621
-0.10345459
-0.11688232
-0.10345459
-0.06622314
-0.00854492
 0.06530762
 0.15197754
 0.24719238
 0.34545898
 0.44067383
 0.52642822
 0.59753418
 0.65032959
 0.68084717
 0.68511963
 0.65856934
 0.59936523
 0.50811768
 0.38726807
 0.23803711
 0.05981445
-0.14587402
-0.37414551
-0.61584473
-0.86181641
-1.10504150
-1.33972168
-1.55914307
-1.75567627
-1.92230225
-2.05261230
-2.14263916
-2.18688965
-2.18261719
-2.12890625
-2.02636719
-1.87713623
-1.68182373
-1.44317627
-1.16607666
-0.85968018
-0.53222656
-0.19012451
 0.16235352
 0.51757813
 0.86486816
 1.19140625
 1.48712158
 1.74621582
 1.96319580
 2.13317871
 2.25097656
 2.31475830
 2.32421875
 2.28149414
 2.18872070
 2.04986572
 1.87072754
 1.65832520
 1.42028809
 1.16455078
 0.89965820
 0.63629150
 0.38330078
 0.14617920
-0.07110596
-0.26489258
-0.42755127
-0.55175781
-0.63385010
-0.67382813
-0.67443848
-0.63842773
-0.56762695
-0.46600342
-0.33996582
-0.19714355
-0.04302979
 0.11749268
 0.27923584
 0.43395996
 0.57281494
 0.68756104
 0.77392578
 0.83007813
 0.85327148
 0.84045410
 0.78979492
 0.70251465
 0.58227539
 0.43395996
 0.26062012
 0.06408691
-0.15197754
-0.38208008
-0.61706543
-0.84869385
-1.07025146
-1.27563477
-1.45935059
-1.61529541
-1.73828125
-1.82586670
-1.87591553
-1.88720703
-1.85791016
-1.78802490
-1.67999268
-1.53808594
-1.36627197
-1.16851807
-0.95031738
-0.71960449
-0.48492432
-0.25268555
-0.02685547
 0.18920898
 0.38909912
 0.56488037
 0.70922852
 0.81878662
 0.89355469
 0.93505859
 0.94268799
 0.91705322
 0.85906982
 0.77239990
 0.66253662
 0.53619385
 0.39978027
 0.25878906
 0.11810303
-0.01739502
-0.14282227
-0.25177002
-0.33874512
-0.39855957
-0.42755127
-0.42449951
-0.38970947
-0.32501221
-0.23406982
-0.11901855
 0.01800537
 0.17395020
 0.34240723
 0.51513672
 0.68389893
 0.84259033
 0.98693848
 1.11175537
 1.21093750
 1.27807617
 1.30981445
 1.30493164
 1.26251221
 1.18164063
 1.06109619
 0.90393066
 0.71563721
 0.50292969
 0.27008057
 0.01953125
-0.24414063
-0.51239014
-0.77423096
-1.01928711
-1.24053955
-1.43341064
-1.59271240
-1.71386719
-1.79260254
-1.82647705
-1.81457520
-1.75933838
-1.66290283
-1.52832031
-1.35894775
-1.15875244
-0.93444824
-0.69427490
-0.44708252
-0.19989014
 0.04211426
 0.27435303
 0.49011230
 0.68084717
 0.83892822
 0.95947266
 1.04034424
 1.08154297
 1.08367920
 1.04675293
 0.97167969
 0.86212158
 0.72326660
 0.56274414
 0.38818359
 0.20507813
 0.01770020
-0.16876221
-0.34637451
-0.50506592
-0.63598633
-0.73455811
-0.79864502
-0.82763672
-0.81848145
-0.76873779
-0.67962646
-0.55633545
-0.40435791
-0.22796631
-0.02899170
 0.18890381
 0.41778564
 0.64788818
 0.87036133
 1.07849121
 1.26678467
 1.43096924
 1.56524658
 1.66595459
 1.73095703
 1.75811768
 1.74621582
 1.69494629
 1.60736084
 1.48742676
 1.34002686
 1.16821289
 0.97534180
 0.76751709
 0.55267334
 0.33752441
 0.12512207
-0.08209229
-0.28076172
-0.46478271
-0.62744141
-0.76568604
-0.87829590
-0.96557617
-1.02752686
-1.06384277
-1.07482910
-1.06384277
-1.03393555
-0.98693848
-0.92498779
-0.85083008
-0.76904297
-0.68481445
-0.60150146
-0.52062988
-0.44342041
-0.37200928
-0.30883789
-0.25512695
-0.21148682
-0.17639160
-0.14862061
-0.12756348
-0.11169434
-0.09948730
-0.08850098
-0.07720947
-0.06439209
-0.04913330
-0.03082275
-0.00762939
 0.02044678
 0.05249023
 0.08789063
 0.12451172
 0.16113281
 0.19622803
 0.22796631
 0.25482178
 0.27587891
 0.28991699
 0.29571533
 0.29235840
 0.27893066
 0.25573730
 0.22430420
 0.18585205
 0.14160156
 0.09338379
 0.04302979
-0.00732422
-0.05523682
-0.09826660
-0.13458252
-0.16204834
-0.17913818
-0.18493652
-0.17822266
-0.15899658
-0.12634277
-0.08148193
-0.02563477
 0.03845215
 0.10833740
 0.18249512
 0.25848389
 0.33447266
 0.40649414
 0.47058105
 0.52246094
 0.55999756
 0.58105469
 0.58441162
 0.56854248
 0.53283691
 0.47668457
 0.40191650
 0.31036377
 0.20446777
 0.08636475
-0.04211426
-0.17852783
-0.31921387
-0.45898438
-0.59356689
-0.71777344
-0.82916260
-0.92437744
-1.00097656
-1.05590820
-1.08764648
-1.09649658
-1.08337402
-1.04827881
-0.99121094
-0.91339111
-0.81634521
-0.70465088
-0.58258057
-0.45440674
-0.32257080
-0.19104004
-0.06256104
 0.05859375
 0.16967773
 0.26824951
 0.35186768
 0.41839600
 0.46569824
 0.49407959
 0.50384521
 0.49591064
 0.47058105
 0.42877197
 0.37353516
 0.30883789
 0.23895264
 0.16510010
 0.08819580
 0.00946045
-0.06744385
-0.13793945
-0.19958496
-0.25115967
-0.29266357
-0.32104492
-0.33325195
-0.32775879
-0.30517578
-0.26733398
-0.21514893
-0.14892578
-0.06958008
 0.02044678
 0.11810303
 0.22003174
 0.32379150
 0.42724609
 0.52612305
 0.61676025
 0.69580078
 0.76232910
 0.81451416
 0.85021973
 0.86853027
 0.86944580
 0.85357666
 0.82214355
 0.77514648
 0.71289063
 0.63629150
 0.54779053
 0.45074463
 0.34759521
 0.24017334
 0.13122559
 0.02319336
-0.08148193
-0.17944336
-0.26916504
-0.34820557
-0.41503906
-0.46783447
-0.50628662
-0.52947998
-0.53802490
-0.53283691
-0.51483154
-0.48583984
-0.44830322
-0.40374756
-0.35400391
-0.30120850
-0.24749756
-0.19348145
-0.14099121
-0.09094238
-0.04486084
-0.00427246
 0.02929688
 0.05584717
 0.07446289
 0.08575439
 0.08880615
 0.08422852
 0.07263184
 0.05584717
 0.03540039
 0.01251221
-0.01159668
-0.03601074
-0.05981445
-0.08117676
-0.09857178
-0.11047363
-0.11566162
-0.11352539
-0.10406494
-0.08789063
-0.06530762
-0.03692627
-0.00274658
 0.03631592
 0.07904053
 0.12390137
 0.16967773
 0.21636963
 0.26306152
 0.30914307
 0.35247803
 0.39062500
 0.42205811
 0.44525146
 0.46051025
 0.46783447
 0.46752930
 0.45928955
 0.44342041
 0.41931152
 0.38696289
 0.34729004
 0.30212402
 0.25299072
 0.20202637
 0.15014648
 0.09735107
 0.04577637
-0.00366211
-0.04943848
-0.09063721
-0.12725830
-0.15991211
-0.18859863
-0.21301270
-0.23345947
-0.24993896
-0.26275635
-0.27221680
-0.27801514
-0.28167725
-0.28411865
-0.28594971
-0.28686523
-0.28656006
-0.28472900
-0.28198242
-0.27862549
-0.27526855
-0.27313232
-0.27221680
-0.27282715
-0.27435303
-0.27679443
-0.27954102
-0.28198242
-0.28411865
-0.28472900
-0.28289795
-0.27801514
-0.27008057
-0.25878906
-0.24444580
-0.22613525
-0.20385742
-0.17700195
-0.14617920
-0.11138916
-0.07385254
-0.03479004
 0.00518799
 0.04455566
 0.08300781
 0.12054443
 0.15655518
 0.19042969
 0.22064209
 0.24536133
 0.26367188
 0.27587891
 0.28137207
 0.27923584
 0.26855469
 0.24780273
 0.21759033
 0.17852783
 0.13122559
 0.07690430
 0.01678467
-0.04608154
-0.10955811
-0.17211914
-0.23345947
-0.29113770
-0.34210205
-0.38269043
-0.41015625
-0.42419434
-0.42449951
-0.41198730
-0.38574219
-0.34698486
-0.29724121
-0.23895264
-0.17333984
-0.10131836
-0.02441406
 0.05432129
 0.13153076
 0.20538330
 0.27313232
 0.33355713
 0.38330078
 0.41992188
 0.44311523
 0.45288086
 0.44952393
 0.43334961
 0.40344238
 0.36102295
 0.30822754
 0.24810791
 0.18310547
 0.11505127
 0.04638672
-0.02044678
-0.08209229
-0.13610840
-0.18096924
-0.21453857
-0.23620605
-0.24505615
-0.24139404
-0.22644043
-0.20080566
-0.16510010
-0.11962891
-0.06591797
-0.00640869
 0.05584717
 0.11810303
 0.17822266
 0.23406982
 0.28411865
 0.32653809
 0.35980225
 0.38208008
 0.39154053
 0.38696289
 0.36773682
 0.33538818
 0.29083252
 0.23529053
 0.16937256
 0.09429932
 0.01342773
-0.06988525
-0.15289307
-0.23376465
-0.31066895
-0.38116455
-0.44067383
-0.48614502
-0.51696777
-0.53222656
-0.53131104
-0.51361084
-0.47851563
-0.42816162
-0.36529541
-0.29235840
-0.21057129
-0.12145996
-0.02685547
 0.06988525
 0.16479492
 0.25604248
 0.34088135
 0.41687012
 0.48034668
 0.52947998
 0.56213379
 0.57861328
 0.57861328
 0.56243896
 0.53039551
 0.48461914
 0.42724609
 0.36163330
 0.29022217
 0.21423340
 0.13610840
 0.05859375
-0.01556396
-0.08300781
-0.14099121
-0.18737793
-0.22094727
-0.24139404
-0.24810791
-0.24078369
-0.22033691
-0.18707275
-0.14251709
-0.08850098
-0.02746582
 0.03814697
 0.10559082
 0.17120361
 0.23254395
 0.28686523
 0.33233643
 0.36560059
 0.38452148
 0.38787842
 0.37567139
 0.34881592
 0.30792236
 0.25360107
 0.18585205
 0.10650635
 0.01831055
-0.07629395
-0.17425537
-0.27343750
-0.37109375
-0.46234131
-0.54290771
-0.60943604
-0.66009521
-0.69366455
-0.70922852
-0.70495605
-0.67993164
-0.63537598
-0.57220459
-0.49285889
-0.39947510
-0.29541016
-0.18432617
-0.07049561
 0.04241943
 0.15167236
 0.25451660
 0.34637451
 0.42358398
 0.48309326
 0.52307129
 0.54290771
 0.54260254
 0.52185059
 0.48217773
 0.42572021
 0.35552979
 0.27435303
 0.18463135
 0.09002686
-0.00579834
-0.09857178
-0.18493652
-0.26275635
-0.32928467
-0.38177490
-0.41687012
-0.43304443
-0.42999268
-0.40954590
-0.37353516
-0.32348633
-0.26214600
-0.19195557
-0.11657715
-0.03906250
 0.03723145
 0.10925293
 0.17272949
 0.22430420
 0.26153564
 0.28320313
 0.28869629
 0.27801514
 0.25024414
 0.20507813
 0.14404297
 0.07049561
-0.01159668
-0.09857178
-0.18798828
-0.27679443
-0.36163330
-0.43792725
-0.50079346
-0.54809570
-0.57830811
-0.59143066
-0.58685303
-0.56365967
-0.52276611
-0.46600342
-0.39642334
-0.31707764
-0.23010254
-0.13793945
-0.04425049
 0.04821777
 0.13610840
 0.21789551
 0.29113770
 0.35400391
 0.40405273
 0.43975830
 0.46112061
 0.46966553
 0.46661377
 0.45379639
 0.43304443
 0.40649414
 0.37628174
 0.34484863
 0.31433105
 0.28717041
 0.26611328
 0.25207520
 0.24566650
 0.24597168
 0.25360107
 0.26977539
 0.29449463
 0.32592773
 0.36041260
 0.39367676
 0.42327881
 0.44799805
 0.46630859
 0.47546387
 0.47302246
 0.45745850
 0.42785645
 0.38513184
 0.32806396
 0.25756836
 0.17395020
 0.07965088
-0.02258301
-0.13122559
-0.24383545
-0.35675049
-0.46600342
-0.56671143
-0.65521240
-0.72967529
-0.78826904
-0.82977295
-0.85113525
-0.85144043
-0.83007813
-0.78704834
-0.72357178
-0.64178467
-0.54412842
-0.43518066
-0.31829834
-0.19714355
-0.07507324
 0.04516602
 0.15960693
 0.26367188
 0.35247803
 0.42297363
 0.47241211
 0.49926758
 0.50231934
 0.48126221
 0.43762207
 0.37292480
 0.29052734
 0.19317627
 0.08331299
-0.03540039
-0.15991211
-0.28564453
-0.40710449
-0.51818848
-0.61279297
-0.68664551
-0.73638916
-0.75958252
-0.75531006
-0.72143555
-0.65795898
-0.56610107
-0.44891357
-0.31005859
-0.15228271
 0.02227783
 0.20996094
 0.40527344
 0.60058594
 0.78857422
 0.96282959
 1.11846924
 1.25152588
 1.35833740
 1.43554688
 1.47979736
 1.48956299
 1.46453857
 1.40625000
 1.31561279
 1.19354248
 1.04309082
 0.86853027
 0.67718506
 0.47607422
 0.27008057
 0.06164551
-0.14556885
-0.34606934
-0.53192139
-0.69610596
-0.83435059
-0.94573975
-1.02874756
-1.08245850
-1.10504150
-1.09710693
-1.06109619
-1.00006104
-0.91674805
-0.81420898
-0.69732666
-0.57189941
-0.44464111
-0.31921387
-0.19927979
-0.08819580
 0.01007080
 0.09002686
 0.14892578
 0.18371582
 0.19439697
 0.18035889
 0.14282227
 0.08331299
 0.00427246
-0.09124756
-0.20019531
-0.31921387
-0.44250488
-0.56396484
-0.67810059
-0.78033447
-0.86822510
-0.93780518
-0.98602295
-1.01013184
-1.00830078
-0.98114014
-0.92834473
-0.85083008
-0.75042725
-0.62988281
-0.49255371
-0.34179688
-0.18066406
-0.01159668
 0.16235352
 0.33569336
 0.50415039
 0.66223145
 0.80657959
 0.93414307
 1.04248047
 1.12976074
 1.19445801
 1.23626709
 1.25549316
 1.25305176
 1.22955322
 1.18682861
 1.12640381
 1.05133057
 0.96496582
 0.87066650
 0.77087402
 0.66802979
 0.56427002
 0.46234131
 0.36407471
 0.27160645
 0.18585205
 0.10742188
 0.03631592
-0.02624512
-0.08026123
-0.12542725
-0.16174316
-0.19042969
-0.21179199
-0.22735596
-0.23803711
-0.24566650
-0.25207520
-0.25787354
-0.26336670
-0.26855469
-0.27526855
-0.28472900
-0.29876709
-0.31646729
-0.33660889
-0.35614014
-0.37414551
-0.39062500
-0.40679932
-0.42236328
-0.43548584
-0.44525146
-0.45043945
-0.45074463
-0.44708252
-0.43975830
-0.42907715
-0.41564941
-0.39916992
-0.37902832
-0.35491943
-0.32775879
-0.29876709
-0.26977539
-0.24139404
-0.21331787
-0.18463135
-0.15441895
-0.12329102
-0.09185791
-0.06134033
-0.03234863
-0.00488281
 0.02105713
 0.04577637
 0.06927490
 0.09216309
 0.11474609
 0.13732910
 0.16021729
 0.18341064
 0.20751953
 0.23315430
 0.26123047
 0.29205322
 0.32501221
 0.35949707
 0.39398193
 0.42846680
 0.46264648
 0.49591064
 0.52703857
 0.55450439
 0.57739258
 0.59539795
 0.60852051
 0.61584473
 0.61645508
 0.60913086
 0.59356689
 0.56945801
 0.53680420
 0.49591064
 0.44708252
 0.39154053
 0.33020020
 0.26428223
 0.19470215
 0.12329102
 0.05126953
-0.01922607
-0.08514404
-0.14556885
-0.19958496
-0.24841309
-0.29144287
-0.32684326
-0.35308838
-0.36895752
-0.37567139
-0.37475586
-0.36834717
-0.35522461
-0.33599854
-0.31066895
-0.28167725
-0.25115967
-0.22033691
-0.18859863
-0.15655518
-0.12542725
-0.09674072
-0.07263184
-0.05432129
-0.04241943
-0.03723145
-0.03967285
-0.04943848
-0.06591797
-0.08911133
-0.11810303
-0.15197754
-0.18951416
-0.22949219
-0.27069092
-0.31097412
-0.34790039
-0.37933350
-0.40283203
-0.41870117
-0.42633057
-0.42541504
-0.41412354
-0.39123535
-0.35736084
-0.31402588
-0.26245117
-0.20385742
-0.13793945
-0.06591797
 0.00976563
 0.08605957
 0.16082764
 0.23162842
 0.29724121
 0.35522461
 0.40313721
 0.43914795
 0.46295166
 0.47393799
 0.47180176
 0.45562744
 0.42602539
 0.38482666
 0.33447266
 0.27709961
 0.21423340
 0.14678955
 0.07598877
 0.00427246
-0.06622314
-0.13275146
-0.19348145
-0.24780273
-0.29418945
-0.33203125
-0.35888672
-0.37322998
-0.37384033
-0.36071777
-0.33538818
-0.30059814
-0.25756836
-0.20721436
-0.14953613
-0.08544922
-0.01739502
 0.05126953
 0.11718750
 0.17791748
 0.23193359
 0.27862549
 0.31677246
 0.34423828
 0.35919189
 0.36010742
 0.34698486
 0.32104492
 0.28472900
 0.23864746
 0.18371582
 0.11962891
 0.04821777
-0.02868652
-0.10742188
-0.18585205
-0.26184082
-0.33325195
-0.39703369
-0.44982910
-0.48980713
-0.51666260
-0.52978516
-0.52856445
-0.51116943
-0.47760010
-0.42938232
-0.36926270
-0.29968262
-0.22277832
-0.13946533
-0.05187988
 0.03692627
 0.12420654
 0.20751953
 0.28472900
 0.35461426
 0.41442871
 0.46173096
 0.49499512
 0.51330566
 0.51757813
 0.50781250
 0.48522949
 0.45043945
 0.40527344
 0.35186768
 0.29174805
 0.22674561
 0.15869141
 0.08911133
 0.02075195
-0.04364014
-0.10162354
-0.15106201
-0.19104004
-0.22033691
-0.23864746
-0.24475098
-0.23864746
-0.22094727
-0.19256592
-0.15411377
-0.10589600
-0.04974365
 0.01281738
 0.07934570
 0.14739990
 0.21484375
 0.27954102
 0.33935547
 0.39093018
 0.43182373
 0.46112061
 0.47790527
 0.48187256
 0.47180176
 0.44708252
 0.40832520
 0.35766602
 0.29724121
 0.22827148
 0.15197754
 0.07080078
-0.01129150
-0.09124756
-0.16662598
-0.23681641
-0.29968262
-0.35308838
-0.39398193
-0.42083740
-0.43395996
-0.43426514
-0.42144775
-0.39611816
-0.35888672
-0.31280518
-0.26062012
-0.20477295
-0.14556885
-0.08453369
-0.02380371
 0.03356934
 0.08575439
 0.13092041
 0.16845703
 0.19714355
 0.21575928
 0.22338867
 0.22003174
 0.20568848
 0.18096924
 0.14617920
 0.10345459
 0.05462646
 0.00183105
-0.05279541
-0.10803223
-0.16265869
-0.21423340
-0.26062012
-0.30090332
-0.33294678
-0.35491943
-0.36468506
-0.36041260
-0.34271240
-0.31372070
-0.27496338
-0.22705078
-0.16967773
-0.10375977
-0.03082275
 0.04669189
 0.12664795
 0.20721436
 0.28686523
 0.36315918
 0.43273926
 0.49316406
 0.54290771
 0.58105469
 0.60729980
 0.62103271
 0.62194824
 0.60913086
 0.58197021
 0.54046631
 0.48614502
 0.42053223
 0.34545898
 0.26306152
 0.17456055
 0.08148193
-0.01434326
-0.11138916
-0.20782471
-0.30242920
-0.39276123
-0.47729492
-0.55358887
-0.62133789
-0.67993164
-0.72845459
-0.76568604
-0.79071045
-0.80383301
-0.80535889
-0.79528809
-0.77362061
-0.74005127
-0.69458008
-0.63781738
-0.57128906
-0.49652100
-0.41534424
-0.32958984
-0.24047852
-0.14953613
-0.05859375
 0.03082275
 0.11779785
 0.20111084
 0.27984619
 0.35308838
 0.41839600
 0.47363281
 0.51696777
 0.54718018
 0.56457520
 0.56915283
 0.56030273
 0.53833008
 0.50354004
 0.45684814
 0.40039063
 0.33599854
 0.26550293
 0.19073486
 0.11383057
 0.03784180
-0.03479004
-0.10101318
-0.15838623
-0.20446777
-0.23773193
-0.25848389
-0.26580811
-0.26092529
-0.24322510
-0.21240234
-0.16906738
-0.11352539
-0.04791260
 0.02502441
 0.10314941
 0.18341064
 0.26397705
 0.34179688
 0.41473389
 0.47973633
 0.53436279
 0.57617188
 0.60455322
 0.61798096
 0.61553955
 0.59722900
 0.56304932
 0.51391602
 0.45196533
 0.37933350
 0.29815674
 0.20996094
 0.11627197
 0.01983643
-0.07659912
-0.17150879
-0.26367188
-0.35186768
-0.43212891
-0.50201416
-0.55847168
-0.60089111
-0.62957764
-0.64544678
-0.64758301
-0.63659668
-0.61370850
-0.58074951
-0.53863525
-0.48889160
-0.43304443
-0.37322998
-0.31250000
-0.25329590
-0.19683838
-0.14404297
-0.09582520
-0.05310059
-0.01770020
 0.01098633
 0.03295898
 0.04974365
 0.06195068
 0.07019043
 0.07507324
 0.07720947
 0.07781982
 0.07781982
 0.07873535
 0.08148193
 0.08728027
 0.09613037
 0.10833740
 0.12298584
 0.13977051
 0.15808105
 0.17883301
 0.20080566
 0.22277832
 0.24322510
 0.26153564
 0.27801514
 0.29327393
 0.30700684
 0.31585693
 0.31768799
 0.31188965
 0.29968262
 0.28350830
 0.26275635
 0.23773193
 0.20690918
 0.17150879
 0.13214111
 0.08941650
 0.04394531
-0.00335693
-0.05065918
-0.09613037
-0.13854980
-0.17791748
-0.21240234
-0.24078369
-0.26092529
-0.27282715
-0.27618408
-0.27252197
-0.26062012
-0.24078369
-0.21270752
-0.17700195
-0.13488770
-0.08758545
-0.03723145
 0.01434326
 0.06469727
 0.11138916
 0.15258789
 0.18737793
 0.21514893
 0.23406982
 0.24414063
 0.24383545
 0.23345947
 0.21301270
 0.18280029
 0.14434814
 0.09826660
 0.04608154
-0.01037598
-0.06835938
-0.12512207
-0.17852783
-0.22705078
-0.27099609
-0.30883789
-0.33935547
-0.35980225
-0.36865234
-0.36499023
-0.34973145
-0.32409668
-0.28961182
-0.24841309
-0.20172119
-0.14984131
-0.09429932
-0.03631592
 0.02197266
 0.07720947
 0.12786865
 0.17242432
 0.20935059
 0.23773193
 0.25665283
 0.26580811
 0.26489258
 0.25421143
 0.23406982
 0.20507813
 0.16906738
 0.12786865
 0.08392334
 0.03845215
-0.00762939
-0.05249023
-0.09429932
-0.13153076
-0.16204834
-0.18493652
-0.19866943
-0.20355225
-0.19897461
-0.18585205
-0.16448975
-0.13519287
-0.09887695
-0.05676270
-0.01098633
 0.03723145
 0.08666992
 0.13519287
 0.18157959
 0.22338867
 0.25939941
 0.28930664
 0.31219482
 0.32775879
 0.33477783
 0.33233643
 0.32165527
 0.30426025
 0.28198242
 0.25543213
 0.22430420
 0.18951416
 0.15197754
 0.11383057
 0.07598877
 0.03936768
 0.00396729
-0.02960205
-0.06011963
-0.08697510
-0.11016846
-0.13122559
-0.15014648
-0.16784668
-0.18402100
-0.19866943
-0.21179199
-0.22308350
-0.23315430
-0.24200439
-0.24963379
-0.25665283
-0.26245117
-0.26641846
-0.26794434
-0.26641846
-0.26153564
-0.25360107
-0.24261475
-0.22766113
-0.20904541
-0.18615723
-0.15991211
-0.13061523
-0.09948730
-0.06683350
-0.03265381
 0.00244141
 0.03845215
 0.07324219
 0.10559082
 0.13427734
 0.15869141
 0.17852783
 0.19348145
 0.20416260
 0.20996094
 0.21118164
 0.20782471
 0.20019531
 0.18920898
 0.17517090
 0.15991211
 0.14404297
 0.12756348
 0.11108398
 0.09521484
 0.08056641
 0.06835938
 0.05920410
 0.05279541
 0.04882813
 0.04638672
 0.04516602
 0.04455566
 0.04455566
 0.04486084
 0.04516602
 0.04486084
 0.04272461
 0.03784180
 0.02929688
 0.01678467
 0.00152588
-0.01647949
-0.03631592
-0.05767822
-0.08026123
-0.10253906
-0.12390137
-0.14251709
-0.15808105
-0.16998291
-0.17761230
-0.18035889
-0.17761230
-0.16906738
-0.15472412
-0.13519287
-0.11077881
-0.08300781
-0.05310059
-0.02258301
 0.00732422
 0.03631592
 0.06317139
 0.08666992
 0.10467529
 0.11566162
 0.11962891
 0.11596680
 0.10467529
 0.08575439
 0.05950928
 0.02716064
-0.01007080
-0.05126953
-0.09582520
-0.14068604
-0.18310547
-0.22003174
-0.25177002
-0.27954102
-0.30212402
-0.31616211
-0.31738281
-0.30487061
-0.28076172
-0.24719238
-0.20507813
-0.15319824
-0.09124756
-0.02105713
 0.05371094
 0.13061523
 0.20904541
 0.28808594
 0.36437988
 0.43426514
 0.49438477
 0.54351807
 0.58166504
 0.60699463
 0.61798096
 0.61370850
 0.59539795
 0.56365967
 0.52001953
 0.46508789
 0.40008545
 0.32775879
 0.24963379
 0.16815186
 0.08453369
 0.00183105
-0.07690430
-0.14953613
-0.21545410
-0.27496338
-0.32684326
-0.36926270
-0.40039063
-0.42022705
-0.42968750
-0.43090820
-0.42572021
-0.41412354
-0.39672852
-0.37384033
-0.34667969
-0.31707764
-0.28717041
-0.25970459
-0.23468018
-0.21148682
-0.18890381
-0.16693115
-0.14587402
-0.12664795
-0.10986328
-0.09521484
-0.08178711
-0.06988525
-0.05889893
-0.04913330
-0.04028320
-0.03295898
-0.02716064
-0.02410889
-0.02288818
-0.02380371
-0.02655029
-0.03112793
-0.03814697
-0.04608154
-0.05432129
-0.06164551
-0.06744385
-0.07110596
-0.07171631
-0.06866455
-0.06164551
-0.05035400
-0.03356934
-0.01068115
 0.01861572
 0.05310059
 0.09185791
 0.13397217
 0.17852783
 0.22644043
 0.27709961
 0.32836914
 0.37841797
 0.42480469
 0.46630859
 0.50201416
 0.53070068
 0.55236816
 0.56549072
 0.56976318
 0.56396484
 0.54779053
 0.52062988
 0.48370361
 0.43823242
 0.38574219
 0.32745361
 0.26519775
 0.19897461
 0.13000488
 0.05950928
-0.01098633
-0.07843018
-0.14007568
-0.19561768
-0.24414063
-0.28594971
-0.32043457
-0.34545898
-0.36071777
-0.36621094
-0.36285400
-0.35156250
-0.33294678
-0.30853271
-0.28076172
-0.25238037
-0.22430420
-0.19744873
-0.17303467
-0.15228271
-0.13732910
-0.12878418
-0.12634277
-0.13000488
-0.14038086
-0.15686035
-0.17913818
-0.20446777
-0.23071289
-0.25695801
-0.28350830
-0.30914307
-0.33111572
-0.34667969
-0.35278320
-0.34790039
-0.33203125
-0.30670166
-0.27313232
-0.23223877
-0.18402100
-0.12847900
-0.06561279
 0.00244141
 0.07324219
 0.14373779
 0.21240234
 0.27801514
 0.33874512
 0.39215088
 0.43548584
 0.46813965
 0.48950195
 0.49957275
 0.49835205
 0.48522949
 0.46112061
 0.42724609
 0.38574219
 0.33874512
 0.28839111
 0.23651123
 0.18524170
 0.13549805
 0.08941650
 0.04913330
 0.01586914
-0.00946045
-0.02685547
-0.03662109
-0.03875732
-0.03326416
-0.02075195
-0.00183105
 0.02105713
 0.04608154
 0.07141113
 0.09613037
 0.11840820
 0.13671875
 0.14892578
 0.15350342
 0.14953613
 0.13763428
 0.11718750
 0.08850098
 0.05035400
 0.00396729
-0.04913330
-0.10772705
-0.17089844
-0.23834229
-0.30761719
-0.37567139
-0.43853760
-0.49468994
-0.54290771
-0.58319092
-0.61279297
-0.62927246
-0.63140869
-0.61920166
-0.59295654
-0.55328369
-0.49987793
-0.43426514
-0.35827637
-0.27496338
-0.18554688
-0.09246826
 0.00152588
 0.09338379
 0.18005371
 0.26000977
 0.33172607
 0.39245605
 0.43975830
 0.47027588
 0.48370361
 0.48095703
 0.46264648
 0.42999268
 0.38360596
 0.32592773
 0.25878906
 0.18524170
 0.10772705
 0.02838135
-0.04913330
-0.12115479
-0.18432617
-0.23590088
-0.27404785
-0.29754639
-0.30487061
-0.29602051
-0.27099609
-0.23040771
-0.17517090
-0.10742188
-0.03021240
 0.05401611
 0.14312744
 0.23468018
 0.32531738
 0.41046143
 0.48492432
 0.54565430
 0.58990479
 0.61706543
 0.62561035
 0.61370850
 0.58044434
 0.52642822
 0.45349121
 0.36407471
 0.26092529
 0.14648438
 0.02258301
-0.10742188
-0.23925781
-0.36743164
-0.48675537
-0.59234619
-0.68115234
-0.75073242
-0.79833984
-0.82275391
-0.82275391
-0.79803467
-0.74951172
-0.67779541
-0.58532715
-0.47576904
-0.35339355
-0.22216797
-0.08483887
 0.05554199
 0.19561768
 0.33020020
 0.45288086
 0.55877686
 0.64544678
 0.71044922
 0.75317383
 0.77087402
 0.76324463
 0.72967529
 0.67199707
 0.59265137
 0.49499512
 0.38299561
 0.26092529
 0.13305664
 0.00274658
-0.12725830
-0.25207520
-0.36682129
-0.46569824
-0.54382324
-0.59906006
-0.63049316
-0.63903809
-0.62347412
-0.58410645
-0.52185059
-0.43945313
-0.34149170
-0.23162842
-0.11199951
 0.01495361
 0.14678955
 0.27893066
 0.40588379
 0.52215576
 0.62347412
 0.70617676
 0.76843262
 0.80902100
 0.82641602
 0.82092285
 0.79162598
 0.73913574
 0.66436768
 0.57006836
 0.45989990
 0.33782959
 0.20721436
 0.07110596
-0.06866455
-0.20935059
-0.34606934
-0.47393799
-0.58868408
-0.68664551
-0.76660156
-0.82855225
-0.87127686
-0.89385986
-0.89569092
-0.87707520
-0.83923340
-0.78338623
-0.71136475
-0.62530518
-0.52886963
-0.42602539
-0.31982422
-0.21209717
-0.10528564
-0.00213623
 0.09429932
 0.18218994
 0.26000977
 0.32684326
 0.38116455
 0.42175293
 0.44769287
 0.46051025
 0.46173096
 0.45318604
 0.43640137
 0.41198730
 0.38116455
 0.34606934
 0.30822754
 0.27008057
 0.23315430
 0.19897461
 0.16845703
 0.14190674
 0.12023926
 0.10375977
 0.09246826
 0.08575439
 0.08331299
 0.08392334
 0.08728027
 0.09307861
 0.10009766
 0.10711670
 0.11230469
 0.11596680
 0.11779785
 0.11627197
 0.11077881
 0.10009766
 0.08422852
 0.06378174
 0.04028320
 0.01312256
-0.01708984
-0.04943848
-0.08300781
-0.11688232
-0.15106201
-0.18463135
-0.21575928
-0.24261475
-0.26428223
-0.28259277
-0.29815674
-0.31005859
-0.31616211
-0.31433105
-0.30548096
-0.29266357
-0.27801514
-0.26153564
-0.24169922
-0.21728516
-0.18981934
-0.16113281
-0.13244629
-0.10498047
-0.07904053
-0.05462646
-0.03326416
-0.01464844
 0.00122070
 0.01464844
 0.02471924
 0.03112793
 0.03417969
 0.03448486
 0.03265381
 0.02929688
 0.02471924
 0.01953125
 0.01403809
 0.00915527
 0.00549316
 0.00396729
 0.00427246
 0.00732422
 0.01281738
 0.02044678
 0.03021240
 0.04272461
 0.05798340
 0.07507324
 0.09368896
 0.11260986
 0.13031006
 0.14648438
 0.16021729
 0.17181396
 0.18127441
 0.18798828
 0.19134521
 0.19134521
 0.18707275
 0.17883301
 0.16662598
 0.15075684
 0.13153076
 0.10894775
 0.08392334
 0.05676270
 0.02868652
 0.00000000
-0.02807617
-0.05584717
-0.08209229
-0.10711670
-0.13000488
-0.14984131
-0.16571045
-0.17669678
-0.18280029
-0.18432617
-0.18157959
-0.17517090
-0.16448975
-0.14984131
-0.13214111
-0.11138916
-0.08819580
-0.06286621
-0.03601074
-0.00823975
 0.01922607
 0.04547119
 0.07019043
 0.09246826
 0.11047363
 0.12359619
 0.13153076
 0.13397217
 0.13183594
 0.12573242
 0.11535645
 0.09979248
 0.07995605
 0.05645752
 0.03051758
 0.00366211
-0.02288818
-0.04760742
-0.06988525
-0.08850098
-0.10253906
-0.11169434
-0.11566162
-0.11413574
-0.10650635
-0.09307861
-0.07385254
-0.05004883
-0.02197266
 0.01007080
 0.04425049
 0.07873535
 0.11199951
 0.14251709
 0.16876221
 0.19073486
 0.20812988
 0.22033691
 0.22644043
 0.22613525
 0.21911621
 0.20477295
 0.18402100
 0.15808105
 0.12786865
 0.09460449
 0.05981445
 0.02441406
-0.01037598
-0.04272461
-0.07171631
-0.09552002
-0.11383057
-0.12695313
-0.13427734
-0.13641357
-0.13336182
-0.12512207
-0.11230469
-0.09552002
-0.07568359
-0.05432129
-0.03295898
-0.01312256
 0.00457764
 0.02014160
 0.03295898
 0.04241943
 0.04730225
 0.04760742
 0.04211426
 0.03173828
 0.01678467
-0.00244141
-0.02532959
-0.05126953
-0.07934570
-0.10742188
-0.13427734
-0.15899658
-0.18005371
-0.19653320
-0.20812988
-0.21423340
-0.21453857
-0.20812988
-0.19439697
-0.17242432
-0.14282227
-0.10711670
-0.06713867
-0.02349854
 0.02288818
 0.07171631
 0.12115479
 0.16967773
 0.21575928
 0.25909424
 0.29937744
 0.33538818
 0.36590576
 0.38940430
 0.40496826
 0.41290283
 0.41320801
 0.40679932
 0.39367676
 0.37445068
 0.34973145
 0.32043457
 0.28747559
 0.25115967
 0.21118164
 0.16815186
 0.12268066
 0.07629395
 0.03021240
-0.01495361
-0.05950928
-0.10314941
-0.14526367
-0.18524170
-0.22277832
-0.25817871
-0.29235840
-0.32440186
-0.35339355
-0.37719727
-0.39520264
-0.40832520
-0.41748047
-0.42297363
-0.42419434
-0.42083740
-0.41290283
-0.40100098
-0.38452148
-0.36254883
-0.33630371
-0.30670166
-0.27618408
-0.24566650
-0.21545410
-0.18463135
-0.15319824
-0.12237549
-0.09307861
-0.06683350
-0.04333496
-0.02349854
-0.00671387
 0.00640869
 0.01525879
 0.01983643
 0.01983643
 0.01586914
 0.00946045
 0.00183105
-0.00549316
-0.01190186
-0.01678467
-0.01983643
-0.02044678
-0.01647949
-0.00762939
 0.00762939
 0.02990723
 0.05920410
 0.09490967
 0.13580322
 0.18066406
 0.22949219
 0.28198242
 0.33721924
 0.39245605
 0.44525146
 0.49407959
 0.53771973
 0.57525635
 0.60455322
 0.62408447
 0.63201904
 0.62713623
 0.60943604
 0.57830811
 0.53497314
 0.47973633
 0.41503906
 0.34149170
 0.26000977
 0.17089844
 0.07659912
-0.01983643
-0.11596680
-0.21026611
-0.30120850
-0.38665771
-0.46325684
-0.52764893
-0.57830811
-0.61523438
-0.63842773
-0.64758301
-0.64208984
-0.62286377
-0.59112549
-0.54748535
-0.49316406
-0.42907715
-0.35797119
-0.28259277
-0.20599365
-0.13061523
-0.05706787
 0.01281738
 0.07720947
 0.13427734
 0.18249512
 0.22033691
 0.24719238
 0.26306152
 0.26763916
 0.26123047
 0.24536133
 0.22003174
 0.18676758
 0.14709473
 0.10253906
 0.05554199
 0.00762939
-0.03906250
-0.08270264
-0.12145996
-0.15380859
-0.17791748
-0.19287109
-0.19744873
-0.19134521
-0.17486572
-0.14862061
-0.11383057
-0.07110596
-0.02105713
 0.03387451
 0.09185791
 0.15045166
 0.20812988
 0.26397705
 0.31646729
 0.36346436
 0.40283203
 0.43243408
 0.45227051
 0.46112061
 0.45928955
 0.44677734
 0.42419434
 0.39245605
 0.35339355
 0.30914307
 0.25970459
 0.20629883
 0.14984131
 0.09216309
 0.03570557
-0.01708984
-0.06500244
-0.10650635
-0.14129639
-0.16906738
-0.18920898
-0.20172119
-0.20599365
-0.20294189
-0.19378662
-0.17913818
-0.15991211
-0.13763428
-0.11260986
-0.08697510
-0.06256104
-0.04028320
-0.02136230
-0.00701904
 0.00244141
 0.00640869
 0.00396729
-0.00396729
-0.01831055
-0.03875732
-0.06561279
-0.09857178
-0.13549805
-0.17456055
-0.21545410
-0.25726318
-0.29968262
-0.34057617
-0.37658691
-0.40496826
-0.42480469
-0.43609619
-0.43945313
-0.43426514
-0.41900635
-0.39245605
-0.35614014
-0.31127930
-0.25970459
-0.20202637
-0.13885498
-0.07080078
-0.00061035
 0.06927490
 0.13671875
 0.20050049
 0.26031494
 0.31433105
 0.35980225
 0.39489746
 0.41778564
 0.42877197
 0.42877197
 0.41748047
 0.39489746
 0.36224365
 0.32104492
 0.27343750
 0.22125244
 0.16479492
 0.10528564
 0.04455566
-0.01556396
-0.07293701
-0.12573242
-0.17242432
-0.21209717
-0.24322510
-0.26550293
-0.27954102
-0.28564453
-0.28350830
-0.27313232
-0.25451660
-0.22827148
-0.19531250
-0.15686035
-0.11352539
-0.06683350
-0.01739502
 0.03234863
 0.08117676
 0.12756348
 0.16998291
 0.20690918
 0.23742676
 0.26092529
 0.27709961
 0.28594971
 0.28747559
 0.28106689
 0.26641846
 0.24353027
 0.21392822
 0.17883301
 0.13916016
 0.09613037
 0.05096436
 0.00488281
-0.04058838
-0.08361816
-0.12298584
-0.15838623
-0.18829346
-0.21240234
-0.22979736
-0.23986816
-0.24261475
-0.23864746
-0.22827148
-0.21270752
-0.19256592
-0.16906738
-0.14312744
-0.11566162
-0.08819580
-0.06195068
-0.03753662
-0.01647949
 0.00091553
 0.01373291
 0.02197266
 0.02563477
 0.02502441
 0.01983643
 0.01129150
 0.00000000
-0.01373291
-0.02838135
-0.04241943
-0.05615234
-0.06866455
-0.07995605
-0.08880615
-0.09368896
-0.09399414
-0.08911133
-0.07904053
-0.06378174
-0.04302979
-0.01739502
 0.01220703
 0.04486084
 0.08026123
 0.11718750
 0.15441895
 0.19012451
 0.22277832
 0.25177002
 0.27740479
