# Supplementary material for: Dataset for time-lapse ultrasonic tomography of a granite slab under uniaxial compression test
Source: Data Brief. 2018 Aug 30;20:614–6. doi: 10.1016/j.dib.2018.08.151 (PMC6128094; doi:10.1016/j.dib.2018.08.151)
Supplement: Supplementary file 2 — Supplementary material [file mmc2.zip › data/Ultrasonic_Tomo_data/Stage_1_0kn/Force_0kn_13_24_32103088.txt]

SOURCE FILE NAME: D:\ct_20141122\ct201411221m100v0kn_sh_24_26_a.TDA
DATE: Saturday, November 22, 2014
TIME: 11:31:53
SAMPLE INTERVAL (Seconds):   0.0000001000
SIGNAL UNITS: volts
TIME UNITS: Seconds
DATA TYPE: WAVEFORM
NUMBER OF DATA POINTS PER WAVEFORM: 1024
CHANNEL NUMBER: 13
HIT NUMBER: 1
TIME OF TEST:  32.1030880000

-0.00366211
-0.00244141
-0.00122070
 0.00000000
 0.00122070
 0.00274658
 0.00335693
 0.00366211
 0.00305176
 0.00183105
 0.00061035
-0.00030518
-0.00061035
-0.00061035
-0.00061035
-0.00061035
-0.00122070
-0.00183105
-0.00213623
-0.00213623
-0.00152588
-0.00061035
 0.00000000
 0.00061035
 0.00091553
 0.00091553
 0.00061035
-0.00030518
-0.00122070
-0.00213623
-0.00244141
-0.00213623
-0.00122070
-0.00030518
 0.00030518
 0.00061035
 0.00030518
-0.00061035
-0.00122070
-0.00122070
-0.00091553
 0.00000000
 0.00061035
 0.00061035
 0.00030518
 0.00000000
-0.00061035
-0.00091553
-0.00152588
-0.00183105
-0.00183105
-0.00213623
-0.00152588
-0.00091553
 0.00030518
 0.00122070
 0.00183105
 0.00152588
 0.00061035
 0.00000000
 0.00000000
 0.00000000
 0.00000000
-0.00061035
-0.00122070
-0.00244141
-0.00305176
-0.00305176
-0.00244141
-0.00152588
-0.00061035
 0.00030518
 0.00091553
 0.00152588
 0.00213623
 0.00213623
 0.00213623
 0.00122070
-0.00030518
-0.00183105
-0.00274658
-0.00335693
-0.00274658
-0.00213623
-0.00152588
-0.00152588
-0.00213623
-0.00244141
-0.00213623
-0.00122070
-0.00030518
 0.00030518
 0.00061035
 0.00030518
-0.00061035
-0.00091553
-0.00122070
-0.00122070
-0.00122070
-0.00152588
-0.00213623
-0.00213623
-0.00183105
-0.00061035
 0.00061035
 0.00152588
 0.00152588
 0.00061035
-0.00030518
-0.00122070
-0.00152588
-0.00152588
-0.00152588
-0.00122070
-0.00152588
-0.00183105
-0.00213623
-0.00244141
-0.00244141
-0.00213623
-0.00152588
-0.00091553
-0.00061035
 0.00000000
 0.00030518
 0.00091553
 0.00091553
 0.00030518
-0.00061035
-0.00183105
-0.00213623
-0.00213623
-0.00183105
-0.00152588
-0.00152588
-0.00152588
-0.00152588
-0.00122070
-0.00091553
 0.00000000
 0.00061035
 0.00091553
 0.00122070
 0.00091553
 0.00030518
 0.00000000
-0.00030518
-0.00061035
-0.00152588
-0.00213623
-0.00305176
-0.00335693
-0.00305176
-0.00183105
-0.00061035
 0.00030518
 0.00122070
 0.00122070
 0.00091553
 0.00030518
-0.00030518
-0.00061035
-0.00030518
-0.00030518
-0.00061035
-0.00122070
-0.00183105
-0.00183105
-0.00122070
-0.00030518
 0.00030518
 0.00091553
 0.00122070
 0.00152588
 0.00152588
 0.00152588
 0.00091553
 0.00000000
-0.00122070
-0.00213623
-0.00244141
-0.00213623
-0.00152588
-0.00061035
-0.00030518
 0.00000000
-0.00030518
-0.00030518
 0.00000000
 0.00061035
 0.00122070
 0.00152588
 0.00122070
 0.00091553
 0.00061035
 0.00030518
 0.00000000
 0.00000000
-0.00030518
-0.00091553
-0.00152588
-0.00213623
-0.00213623
-0.00122070
 0.00000000
 0.00122070
 0.00152588
 0.00122070
 0.00061035
 0.00030518
 0.00030518
 0.00030518
 0.00030518
 0.00000000
-0.00061035
-0.00122070
-0.00152588
-0.00183105
-0.00183105
-0.00183105
-0.00152588
-0.00152588
-0.00091553
-0.00030518
 0.00091553
 0.00183105
 0.00183105
 0.00061035
-0.00122070
-0.00244141
-0.00274658
-0.00183105
-0.00091553
 0.00000000
 0.00000000
-0.00030518
-0.00061035
-0.00030518
 0.00030518
 0.00122070
 0.00213623
 0.00213623
 0.00152588
 0.00061035
-0.00030518
-0.00091553
-0.00091553
-0.00091553
-0.00091553
-0.00152588
-0.00213623
-0.00213623
-0.00152588
 0.00000000
 0.00183105
 0.00305176
 0.00366211
 0.00335693
 0.00274658
 0.00183105
 0.00152588
 0.00122070
 0.00091553
 0.00061035
 0.00030518
 0.00000000
-0.00030518
-0.00061035
-0.00061035
-0.00061035
-0.00091553
-0.00122070
-0.00091553
-0.00030518
 0.00061035
 0.00122070
 0.00122070
 0.00030518
-0.00091553
-0.00183105
-0.00183105
-0.00122070
-0.00030518
 0.00030518
 0.00061035
 0.00030518
-0.00030518
-0.00061035
-0.00030518
 0.00000000
 0.00061035
 0.00061035
 0.00030518
 0.00030518
 0.00030518
 0.00061035
 0.00061035
 0.00030518
-0.00030518
-0.00122070
-0.00213623
-0.00274658
-0.00213623
-0.00091553
 0.00091553
 0.00244141
 0.00305176
 0.00244141
 0.00122070
 0.00000000
-0.00061035
-0.00091553
-0.00061035
-0.00091553
-0.00152588
-0.00213623
-0.00274658
-0.00274658
-0.00213623
-0.00122070
-0.00030518
 0.00030518
 0.00061035
 0.00122070
 0.00213623
 0.00274658
 0.00305176
 0.00213623
 0.00091553
-0.00061035
-0.00122070
-0.00091553
 0.00000000
 0.00091553
 0.00091553
 0.00061035
 0.00000000
-0.00030518
-0.00030518
-0.00030518
-0.00030518
-0.00030518
-0.00061035
-0.00091553
-0.00091553
-0.00091553
-0.00030518
-0.00030518
-0.00030518
-0.00122070
-0.00183105
-0.00244141
-0.00183105
-0.00030518
 0.00122070
 0.00244141
 0.00244141
 0.00152588
 0.00000000
-0.00091553
-0.00122070
-0.00091553
-0.00030518
-0.00030518
-0.00061035
-0.00152588
-0.00213623
-0.00244141
-0.00244141
-0.00183105
-0.00152588
-0.00152588
-0.00122070
-0.00061035
 0.00030518
 0.00091553
 0.00091553
-0.00030518
-0.00183105
-0.00305176
-0.00366211
-0.00335693
-0.00305176
-0.00274658
-0.00274658
-0.00305176
-0.00305176
-0.00274658
-0.00213623
-0.00122070
-0.00061035
-0.00061035
-0.00091553
-0.00152588
-0.00152588
-0.00091553
-0.00061035
-0.00030518
-0.00122070
-0.00274658
-0.00366211
-0.00366211
-0.00244141
-0.00030518
 0.00152588
 0.00244141
 0.00183105
 0.00030518
-0.00122070
-0.00213623
-0.00183105
-0.00122070
-0.00061035
-0.00030518
-0.00091553
-0.00152588
-0.00152588
-0.00091553
 0.00000000
 0.00061035
 0.00091553
 0.00061035
 0.00030518
 0.00030518
 0.00091553
 0.00152588
 0.00152588
 0.00061035
-0.00122070
-0.00274658
-0.00305176
-0.00244141
-0.00122070
-0.00030518
 0.00000000
-0.00061035
-0.00152588
-0.00152588
-0.00122070
-0.00030518
 0.00030518
 0.00091553
 0.00091553
 0.00061035
 0.00030518
 0.00000000
-0.00030518
-0.00061035
-0.00091553
-0.00152588
-0.00213623
-0.00244141
-0.00213623
-0.00091553
 0.00061035
 0.00122070
 0.00152588
 0.00091553
 0.00030518
-0.00030518
 0.00000000
 0.00061035
 0.00091553
 0.00061035
-0.00030518
-0.00122070
-0.00183105
-0.00213623
-0.00183105
-0.00152588
-0.00122070
-0.00091553
-0.00061035
 0.00000000
 0.00061035
 0.00091553
 0.00000000
-0.00122070
-0.00244141
-0.00335693
-0.00274658
-0.00152588
 0.00000000
 0.00091553
 0.00122070
 0.00091553
 0.00030518
 0.00030518
 0.00091553
 0.00183105
 0.00244141
 0.00244141
 0.00183105
 0.00091553
 0.00030518
 0.00030518
 0.00061035
 0.00061035
 0.00000000
-0.00091553
-0.00183105
-0.00152588
-0.00061035
 0.00091553
 0.00213623
 0.00274658
 0.00213623
 0.00122070
 0.00000000
-0.00030518
 0.00030518
 0.00122070
 0.00183105
 0.00152588
 0.00061035
-0.00030518
-0.00091553
-0.00122070
-0.00122070
-0.00091553
-0.00061035
-0.00091553
-0.00122070
-0.00122070
-0.00061035
 0.00000000
 0.00030518
-0.00030518
-0.00122070
-0.00213623
-0.00244141
-0.00183105
-0.00091553
-0.00061035
-0.00091553
-0.00183105
-0.00274658
-0.00274658
-0.00152588
 0.00000000
 0.00091553
 0.00122070
 0.00030518
-0.00061035
-0.00122070
-0.00122070
-0.00091553
-0.00061035
-0.00122070
-0.00213623
-0.00244141
-0.00183105
-0.00091553
 0.00061035
 0.00183105
 0.00213623
 0.00152588
 0.00061035
 0.00000000
 0.00000000
 0.00030518
 0.00061035
 0.00030518
-0.00061035
-0.00183105
-0.00274658
-0.00305176
-0.00274658
-0.00183105
-0.00122070
-0.00091553
-0.00091553
-0.00061035
 0.00030518
 0.00091553
 0.00122070
 0.00061035
-0.00061035
-0.00183105
-0.00183105
-0.00122070
 0.00000000
 0.00122070
 0.00122070
 0.00000000
-0.00122070
-0.00213623
-0.00244141
-0.00183105
-0.00091553
-0.00030518
-0.00061035
-0.00122070
-0.00152588
-0.00122070
-0.00030518
 0.00061035
 0.00030518
-0.00061035
-0.00213623
-0.00274658
-0.00213623
-0.00061035
 0.00091553
 0.00152588
 0.00152588
 0.00061035
 0.00000000
 0.00000000
 0.00030518
 0.00091553
 0.00122070
 0.00122070
 0.00030518
-0.00122070
-0.00213623
-0.00244141
-0.00213623
-0.00122070
-0.00030518
 0.00061035
 0.00091553
 0.00152588
 0.00183105
 0.00183105
 0.00152588
 0.00122070
 0.00061035
 0.00030518
-0.00061035
-0.00122070
-0.00122070
-0.00061035
 0.00000000
-0.00030518
-0.00152588
-0.00213623
-0.00152588
-0.00061035
 0.00030518
 0.00091553
 0.00000000
-0.00854492
-0.03509521
-0.08941650
-0.16693115
-0.24627686
-0.29693604
-0.30029297
-0.26519775
-0.22491455
-0.21179199
-0.22979736
-0.24353027
-0.20202637
-0.08300781
 0.07720947
 0.19958496
 0.21881104
 0.14007568
 0.04119873
 0.01403809
 0.08575439
 0.19653320
 0.25085449
 0.20294189
 0.09552002
 0.01953125
 0.03509521
 0.12329102
 0.20874023
 0.22460938
 0.16418457
 0.07751465
 0.02868652
 0.04821777
 0.11413574
 0.17333984
 0.17944336
 0.12786865
 0.05798340
 0.02288818
 0.04760742
 0.10772705
 0.15106201
 0.14129639
 0.08758545
 0.03387451
 0.02014160
 0.05096436
 0.09552002
 0.11688232
 0.09948730
 0.05706787
 0.01983643
 0.01068115
 0.03173828
 0.06286621
 0.07659912
 0.05889893
 0.02075195
-0.01068115
-0.01373291
 0.01007080
 0.03692627
 0.04211426
 0.01953125
-0.01342773
-0.03204346
-0.02563477
-0.00335693
 0.01403809
 0.01281738
-0.00549316
-0.02685547
-0.03631592
-0.02868652
-0.01129150
 0.00183105
 0.00122070
-0.01251221
-0.02868652
-0.03540039
-0.02899170
-0.01586914
-0.00793457
-0.01251221
-0.02716064
-0.04119873
-0.04486084
-0.03723145
-0.02593994
-0.02136230
-0.02777100
-0.04089355
-0.05096436
-0.05126953
-0.04272461
-0.03356934
-0.03143311
-0.03784180
-0.04760742
-0.05340576
-0.05126953
-0.04394531
-0.03753662
-0.03723145
-0.04241943
-0.04913330
-0.05157471
-0.04882813
-0.04333496
-0.03936768
-0.03936768
-0.04302979
-0.04699707
-0.04791260
-0.04516602
-0.04089355
-0.03784180
-0.03814697
-0.04119873
-0.04425049
-0.04547119
-0.04394531
-0.04150391
-0.04058838
-0.04180908
-0.04455566
-0.04638672
-0.04577637
-0.04302979
-0.03997803
-0.03875732
-0.03997803
-0.04211426
-0.04272461
-0.04089355
-0.03753662
-0.03448486
-0.03356934
-0.03387451
-0.03479004
-0.03417969
-0.03234863
-0.02929688
-0.02716064
-0.02624512
-0.02593994
-0.02563477
-0.02471924
-0.02349854
-0.02258301
-0.02258301
-0.02319336
-0.02380371
-0.02349854
-0.02319336
-0.02227783
-0.02166748
-0.02075195
-0.01983643
-0.01861572
-0.01770020
-0.01708984
-0.01647949
-0.01556396
-0.01464844
-0.01373291
-0.01251221
-0.01129150
-0.01037598
-0.00946045
-0.00915527
-0.00915527
-0.00885010
-0.00793457
-0.00701904
-0.00579834
-0.00488281
-0.00457764
-0.00427246
-0.00366211
-0.00305176
-0.00244141
-0.00213623
-0.00183105
-0.00122070
-0.00030518
 0.00091553
 0.00183105
 0.00244141
 0.00244141
 0.00213623
 0.00213623
 0.00244141
 0.00305176
 0.00366211
 0.00427246
 0.00457764
 0.00488281
 0.00488281
 0.00549316
 0.00640869
 0.00732422
 0.00793457
 0.00793457
 0.00793457
 0.00823975
 0.00915527
 0.01007080
 0.01098633
 0.01159668
 0.01190186
 0.01190186
 0.01190186
 0.01251221
 0.01342773
 0.01403809
 0.01464844
 0.01495361
 0.01434326
 0.01373291
 0.01342773
 0.01342773
 0.01373291
 0.01434326
 0.01495361
 0.01556396
 0.01617432
 0.01678467
 0.01770020
 0.01831055
 0.01861572
 0.01861572
 0.01861572
 0.01831055
 0.01831055
 0.01861572
 0.01892090
 0.01922607
 0.01953125
 0.01983643
 0.01922607
 0.01892090
 0.01861572
 0.01861572
 0.01922607
 0.01953125
 0.01922607
 0.01861572
 0.01800537
 0.01770020
 0.01800537
 0.01861572
 0.01892090
 0.01953125
 0.01983643
 0.01983643
 0.01983643
 0.02014160
 0.02044678
 0.02105713
 0.02166748
 0.02166748
 0.02105713
 0.02044678
 0.01983643
 0.01953125
 0.01983643
 0.02044678
 0.02044678
 0.02044678
 0.01983643
 0.01892090
 0.01831055
 0.01770020
 0.01770020
 0.01800537
 0.01800537
 0.01770020
 0.01770020
 0.01770020
 0.01739502
 0.01678467
 0.01617432
 0.01556396
 0.01525879
 0.01525879
 0.01556396
 0.01586914
 0.01556396
 0.01495361
 0.01434326
 0.01373291
 0.01342773
 0.01373291
 0.01434326
 0.01525879
 0.01617432
 0.01647949
 0.01647949
 0.01617432
 0.01617432
 0.01617432
 0.01617432
 0.01586914
 0.01495361
 0.01403809
 0.01373291
 0.01403809
 0.01464844
 0.01525879
 0.01495361
 0.01403809
 0.01251221
 0.01129150
 0.01037598
 0.01068115
 0.01098633
 0.01098633
 0.01068115
 0.00976563
 0.00915527
 0.00885010
 0.00915527
 0.00976563
 0.00976563
 0.00946045
 0.00915527
 0.00885010
 0.00915527
 0.00915527
 0.00885010
 0.00823975
 0.00671387
 0.00579834
 0.00549316
 0.00610352
 0.00732422
 0.00823975
 0.00854492
 0.00793457
 0.00671387
 0.00549316
 0.00549316
 0.00579834
 0.00671387
 0.00701904
 0.00640869
 0.00549316
 0.00457764
 0.00427246
 0.00427246
 0.00427246
 0.00366211
 0.00244141
 0.00122070
 0.00030518
 0.00000000
 0.00000000
 0.00030518
 0.00030518
-0.00030518
-0.00122070
-0.00244141
-0.00305176
-0.00274658
-0.00244141
-0.00183105
-0.00152588
-0.00183105
-0.00244141
-0.00305176
-0.00366211
-0.00366211
-0.00366211
-0.00396729
-0.00396729
-0.00396729
-0.00366211
-0.00335693
-0.00335693
-0.00366211
-0.00488281
-0.00640869
-0.00793457
-0.00854492
-0.00854492
-0.00732422
-0.00640869
-0.00640869
-0.00701904
-0.00793457
-0.00885010
-0.00885010
-0.00823975
-0.00762939
-0.00701904
-0.00701904
-0.00762939
-0.00854492
-0.00915527
-0.00946045
-0.00915527
-0.00915527
-0.00976563
-0.01037598
-0.01098633
-0.01037598
-0.00885010
-0.00732422
-0.00610352
-0.00640869
-0.00762939
-0.00885010
-0.00976563
-0.00946045
-0.00885010
-0.00823975
-0.00793457
-0.00854492
-0.00946045
-0.01007080
-0.01037598
-0.01037598
-0.01037598
-0.01037598
-0.01098633
-0.01190186
-0.01220703
-0.01220703
-0.01190186
-0.01190186
-0.01251221
-0.01373291
-0.01464844
-0.01434326
-0.01312256
-0.01159668
-0.01037598
-0.01037598
-0.01129150
-0.01251221
-0.01281738
-0.01281738
-0.01190186
-0.01098633
-0.01037598
-0.01037598
-0.01068115
-0.01098633
-0.01068115
-0.01068115
-0.01098633
-0.01159668
-0.01251221
-0.01281738
-0.01251221
-0.01159668
-0.01007080
-0.00885010
-0.00854492
-0.00915527
-0.01037598
-0.01190186
-0.01251221
-0.01281738
-0.01220703
-0.01190186
-0.01190186
-0.01281738
-0.01403809
-0.01525879
-0.01586914
-0.01647949
-0.01739502
-0.01861572
-0.02075195
-0.02288818
-0.02563477
-0.02899170
-0.03326416
-0.03875732
-0.04577637
-0.05340576
-0.06164551
-0.06958008
-0.07690430
-0.08392334
-0.09094238
-0.09857178
-0.10650635
-0.11383057
-0.11901855
-0.12084961
-0.11932373
-0.11444092
-0.10650635
-0.09490967
-0.07934570
-0.05859375
-0.03265381
-0.00183105
 0.03265381
 0.07049561
 0.11016846
 0.15136719
 0.19409180
 0.23773193
 0.28198242
 0.32440186
 0.36254883
 0.39367676
 0.41656494
 0.43182373
 0.44006348
 0.44097900
 0.43212891
 0.41137695
 0.37902832
 0.33630371
 0.28503418
 0.22583008
 0.15869141
 0.08453369
 0.00488281
-0.07720947
-0.16113281
-0.24597168
-0.32897949
-0.40771484
-0.47821045
-0.53863525
-0.58807373
-0.62561035
-0.64910889
-0.65704346
-0.64880371
-0.62591553
-0.58898926
-0.53924561
-0.47668457
-0.40283203
-0.31921387
-0.22857666
-0.13336182
-0.03540039
 0.06164551
 0.15594482
 0.24475098
 0.32684326
 0.39947510
 0.45928955
 0.50323486
 0.52978516
 0.53985596
 0.53497314
 0.51483154
 0.47943115
 0.42968750
 0.36682129
 0.29327393
 0.21026611
 0.12023926
 0.02655029
-0.06713867
-0.15808105
-0.24444580
-0.32531738
-0.39733887
-0.45715332
-0.50140381
-0.52947998
-0.54107666
-0.53710938
-0.51635742
-0.47882080
-0.42633057
-0.36102295
-0.28533936
-0.20050049
-0.10925293
-0.01373291
 0.08300781
 0.17913818
 0.27252197
 0.36132813
 0.44189453
 0.51025391
 0.56396484
 0.60119629
 0.62194824
 0.62713623
 0.61767578
 0.59387207
 0.55603027
 0.50476074
 0.44158936
 0.36956787
 0.29266357
 0.21240234
 0.13000488
 0.04730225
-0.03326416
-0.10803223
-0.17486572
-0.23315430
-0.28228760
-0.32135010
-0.34881592
-0.36376953
-0.36773682
-0.36163330
-0.34667969
-0.32318115
-0.29296875
-0.25848389
-0.22338867
-0.18951416
-0.15777588
-0.12908936
-0.10406494
-0.08483887
-0.07293701
-0.06805420
-0.07080078
-0.08026123
-0.09613037
-0.11840820
-0.14587402
-0.17578125
-0.20629883
-0.23590088
-0.26397705
-0.29022217
-0.31341553
-0.32958984
-0.33508301
-0.32836914
-0.31158447
-0.28717041
-0.25695801
-0.22033691
-0.17608643
-0.12390137
-0.06561279
-0.00396729
 0.05767822
 0.11718750
 0.17364502
 0.22613525
 0.27404785
 0.31555176
 0.34942627
 0.37322998
 0.38665771
 0.39031982
 0.38574219
 0.37353516
 0.35369873
 0.32623291
 0.29418945
 0.26000977
 0.22674561
 0.19470215
 0.16510010
 0.13916016
 0.11840820
 0.10375977
 0.09582520
 0.09368896
 0.09826660
 0.10894775
 0.12634277
 0.14770508
 0.17150879
 0.19561768
 0.21911621
 0.24047852
 0.25787354
 0.26947021
 0.27435303
 0.27221680
 0.26184082
 0.24291992
 0.21514893
 0.17944336
 0.13610840
 0.08544922
 0.02807617
-0.03387451
-0.09735107
-0.15960693
-0.21850586
-0.27404785
-0.32501221
-0.36865234
-0.40161133
-0.42266846
-0.43212891
-0.43121338
-0.41931152
-0.39550781
-0.36010742
-0.31585693
-0.26580811
-0.21240234
-0.15594482
-0.09735107
-0.03814697
 0.01800537
 0.06805420
 0.11016846
 0.14434814
 0.17059326
 0.18798828
 0.19683838
 0.19683838
 0.18829346
 0.17211914
 0.14923096
 0.12145996
 0.09094238
 0.06042480
 0.03082275
 0.00366211
-0.01953125
-0.03753662
-0.04913330
-0.05340576
-0.05035400
-0.03997803
-0.02258301
 0.00122070
 0.03021240
 0.06317139
 0.09857178
 0.13427734
 0.16815186
 0.19775391
 0.22094727
 0.23712158
 0.24566650
 0.24627686
 0.23864746
 0.22216797
 0.19683838
 0.16357422
 0.12298584
 0.07751465
 0.02929688
-0.01922607
-0.06591797
-0.10894775
-0.14617920
-0.17547607
-0.19500732
-0.20294189
-0.19836426
-0.18188477
-0.15258789
-0.11138916
-0.05889893
 0.00305176
 0.07293701
 0.14801025
 0.22644043
 0.30548096
 0.38055420
 0.44738770
 0.50231934
 0.54321289
 0.56884766
 0.57769775
 0.56762695
 0.53649902
 0.48400879
 0.41168213
 0.32226563
 0.21850586
 0.10131836
-0.02777100
-0.16632080
-0.31036377
-0.45349121
-0.58959961
-0.71472168
-0.82580566
-0.92102051
-0.99761963
-1.05316162
-1.08428955
-1.09069824
-1.07177734
-1.02874756
-0.96374512
-0.87829590
-0.77423096
-0.65460205
-0.52307129
-0.38421631
-0.24230957
-0.10040283
 0.03906250
 0.17303467
 0.29815674
 0.41046143
 0.50628662
 0.58319092
 0.63934326
 0.67443848
 0.68817139
 0.68206787
 0.65765381
 0.61676025
 0.56213379
 0.49591064
 0.42114258
 0.34118652
 0.26000977
 0.17974854
 0.10284424
 0.03143311
-0.03173828
-0.08514404
-0.12634277
-0.15533447
-0.17211914
-0.17730713
-0.17150879
-0.15625000
-0.13275146
-0.10314941
-0.06958008
-0.03387451
 0.00183105
 0.03448486
 0.06164551
 0.08117676
 0.09124756
 0.09155273
 0.08178711
 0.06164551
 0.03082275
-0.00976563
-0.05828857
-0.11352539
-0.17395020
-0.23925781
-0.30792236
-0.37658691
-0.44158936
-0.49926758
-0.54931641
-0.59051514
-0.62225342
-0.64178467
-0.64758301
-0.63964844
-0.61859131
-0.58593750
-0.54107666
-0.48400879
-0.41564941
-0.33752441
-0.25207520
-0.16113281
-0.06652832
 0.02960205
 0.12695313
 0.22369385
 0.31829834
 0.40924072
 0.49285889
 0.56732178
 0.63110352
 0.68450928
 0.72723389
 0.75958252
 0.78002930
 0.78887939
 0.78643799
 0.77423096
 0.75286865
 0.72357178
 0.68725586
 0.64544678
 0.59875488
 0.54809570
 0.49468994
 0.43945313
 0.38391113
 0.33050537
 0.28015137
 0.23345947
 0.19073486
 0.15045166
 0.11322021
 0.07934570
 0.04974365
 0.02471924
 0.00305176
-0.01678467
-0.03540039
-0.05371094
-0.07171631
-0.09063721
-0.11199951
-0.13610840
-0.16265869
-0.19195557
-0.22583008
-0.26580811
-0.31188965
-0.36193848
-0.41351318
-0.46478271
-0.51635742
-0.56884766
-0.62072754
-0.66925049
-0.71197510
-0.74737549
-0.77575684
-0.79559326
-0.80444336
-0.79986572
-0.78125000
-0.74798584
-0.70037842
-0.63842773
-0.56121826
-0.46936035
-0.36468506
-0.24963379
-0.12603760
 0.00518799
 0.14282227
 0.28472900
 0.42785645
 0.56793213
 0.70068359
 0.82366943
 0.93414307
 1.02966309
 1.10778809
 1.16699219
 1.20574951
 1.22436523
 1.22222900
 1.19964600
 1.15661621
 1.09436035
 1.01531982
 0.92254639
 0.81787109
 0.70434570
 0.58502197
 0.46325684
 0.34301758
 0.22613525
 0.11444092
 0.01068115
-0.08148193
-0.15930176
-0.22247314
-0.27252197
-0.31066895
-0.33660889
-0.34759521
-0.34362793
-0.32775879
-0.30487061
-0.28015137
-0.25604248
-0.23376465
-0.21453857
-0.20050049
-0.19378662
-0.19561768
-0.20690918
-0.22949219
-0.26428223
-0.31158447
-0.36865234
-0.43243408
-0.50109863
-0.57281494
-0.64697266
-0.72082520
-0.79010010
-0.85174561
-0.90301514
-0.94268799
-0.96923828
-0.98114014
-0.97595215
-0.95245361
-0.91033936
-0.85052490
-0.77362061
-0.68176270
-0.57647705
-0.46081543
-0.33752441
-0.20904541
-0.07781982
 0.05310059
 0.18127441
 0.30334473
 0.41564941
 0.51483154
 0.59936523
 0.66864014
 0.72174072
 0.75805664
 0.77697754
 0.77972412
 0.76843262
 0.74615479
 0.71533203
 0.67749023
 0.63354492
 0.58685303
 0.53985596
 0.49499512
 0.45440674
 0.41839600
 0.38787842
 0.36437988
 0.34790039
 0.33782959
 0.33264160
 0.33203125
 0.33447266
 0.33813477
 0.33935547
 0.33508301
 0.32379150
 0.30609131
 0.28198242
 0.25024414
 0.20812988
 0.15289307
 0.08544922
 0.00732422
-0.07873535
-0.17120361
-0.26885986
-0.36895752
-0.46722412
-0.55999756
-0.64392090
-0.71685791
-0.77606201
-0.81970215
-0.84503174
-0.85174561
-0.83984375
-0.81024170
-0.76324463
-0.69915771
-0.61950684
-0.52795410
-0.42877197
-0.32745361
-0.22766113
-0.13153076
-0.04150391
 0.03906250
 0.10589600
 0.15563965
 0.18615723
 0.19683838
 0.18768311
 0.15960693
 0.11352539
 0.05249023
-0.02105713
-0.10345459
-0.19195557
-0.28167725
-0.36651611
-0.44036865
-0.49835205
-0.53771973
-0.55633545
-0.55236816
-0.52246094
-0.46539307
-0.38208008
-0.27496338
-0.14739990
-0.00213623
 0.15808105
 0.32897949
 0.50476074
 0.67871094
 0.84350586
 0.99334717
 1.12274170
 1.22772217
 1.30401611
 1.34918213
 1.36138916
 1.33972168
 1.28417969
 1.19598389
 1.07727051
 0.93109131
 0.76324463
 0.58135986
 0.39276123
 0.20355225
 0.01708984
-0.16326904
-0.33050537
-0.47668457
-0.59326172
-0.67596436
-0.72418213
-0.73883057
-0.72052002
-0.66986084
-0.58837891
-0.48126221
-0.35522461
-0.21667480
-0.07049561
 0.07904053
 0.22613525
 0.36376953
 0.48370361
 0.58044434
 0.64941406
 0.68817139
 0.69458008
 0.66772461
 0.60760498
 0.51757813
 0.40191650
 0.26580811
 0.11199951
-0.05676270
-0.23590088
-0.41870117
-0.59570313
-0.75927734
-0.90423584
-1.02691650
-1.12548828
-1.19720459
-1.23992920
-1.25213623
-1.23443604
-1.18835449
-1.11785889
-1.02630615
-0.91766357
-0.79528809
-0.66314697
-0.52581787
-0.38879395
-0.25604248
-0.13122559
-0.01708984
 0.08300781
 0.16693115
 0.23437500
 0.28564453
 0.32196045
 0.34362793
 0.35003662
 0.34210205
 0.32379150
 0.29998779
 0.27465820
 0.25115967
 0.23040771
 0.21423340
 0.20477295
 0.20446777
 0.21484375
 0.23712158
 0.27191162
 0.31829834
 0.37384033
 0.43609619
 0.50201416
 0.56945801
 0.63598633
 0.69946289
 0.75531006
 0.79956055
 0.82916260
 0.84259033
 0.83862305
 0.81695557
 0.77697754
 0.71777344
 0.63995361
 0.54504395
 0.43670654
 0.31860352
 0.19439697
 0.06591797
-0.06530762
-0.19683838
-0.32531738
-0.44555664
-0.55206299
-0.64208984
-0.71441650
-0.76782227
-0.80230713
-0.81817627
-0.81604004
-0.79650879
-0.76080322
-0.71105957
-0.64971924
-0.58044434
-0.50628662
-0.42999268
-0.35491943
-0.28320313
-0.21789551
-0.16113281
-0.11352539
-0.07568359
-0.04791260
-0.03021240
-0.02227783
-0.02380371
-0.03326416
-0.05004883
-0.07293701
-0.09979248
-0.12847900
-0.15563965
-0.17944336
-0.19927979
-0.21392822
-0.22277832
-0.22369385
-0.21606445
-0.19866943
-0.17181396
-0.13488770
-0.08880615
-0.03417969
 0.02655029
 0.09155273
 0.16052246
 0.23284912
 0.30700684
 0.37963867
 0.44708252
 0.50628662
 0.55755615
 0.60058594
 0.63537598
 0.66009521
 0.67352295
 0.67535400
 0.66650391
 0.64758301
 0.61950684
 0.58349609
 0.54107666
 0.49407959
 0.44372559
 0.39154053
 0.33874512
 0.28747559
 0.23895264
 0.19348145
 0.15106201
 0.11230469
 0.07812500
 0.04943848
 0.02777100
 0.01281738
 0.00396729
 0.00000000
-0.00030518
 0.00152588
 0.00518799
 0.01007080
 0.01495361
 0.01892090
 0.02075195
 0.01831055
 0.01098633
-0.00305176
-0.02380371
-0.05218506
-0.08697510
-0.12847900
-0.17669678
-0.23284912
-0.29632568
-0.36529541
-0.43670654
-0.50781250
-0.57769775
-0.64636230
-0.71289063
-0.77545166
-0.82977295
-0.87341309
-0.90454102
-0.92163086
-0.92376709
-0.91003418
-0.87921143
-0.83160400
-0.76629639
-0.68206787
-0.57861328
-0.45776367
-0.32318115
-0.17761230
-0.02197266
 0.14312744
 0.31585693
 0.49133301
 0.66284180
 0.82519531
 0.97595215
 1.11297607
 1.23352051
 1.33483887
 1.41235352
 1.46453857
 1.48986816
 1.48773193
 1.45782471
 1.40045166
 1.31774902
 1.21246338
 1.08703613
 0.94329834
 0.78430176
 0.61492920
 0.44158936
 0.26885986
 0.09918213
-0.06591797
-0.22338867
-0.36834717
-0.49468994
-0.59936523
-0.68084717
-0.74096680
-0.78033447
-0.80017090
-0.80139160
-0.78643799
-0.75805664
-0.71929932
-0.67291260
-0.62286377
-0.57250977
-0.52612305
-0.48614502
-0.45471191
-0.43182373
-0.41931152
-0.41717529
-0.42541504
-0.44219971
-0.46600342
-0.49468994
-0.52642822
-0.55847168
-0.58654785
-0.60699463
-0.61645508
-0.61279297
-0.59356689
-0.55511475
-0.49560547
-0.41442871
-0.31463623
-0.19897461
-0.06835938
 0.07659912
 0.23406982
 0.39916992
 0.56396484
 0.72052002
 0.86364746
 0.98815918
 1.08917236
 1.16027832
 1.19781494
 1.19873047
 1.16149902
 1.08428955
 0.96649170
 0.81085205
 0.62347412
 0.41076660
 0.17608643
-0.07934570
-0.35034180
-0.62652588
-0.89324951
-1.13952637
-1.35772705
-1.54327393
-1.69036865
-1.79168701
-1.84143066
-1.83837891
-1.78253174
-1.67449951
-1.51397705
-1.30249023
-1.04705811
-0.75775146
-0.44464111
-0.11413574
 0.22796631
 0.57342529
 0.90850830
 1.21978760
 1.49597168
 1.73065186
 1.92016602
 2.05810547
 2.13897705
 2.15881348
 2.11853027
 2.02117920
 1.87011719
 1.66870117
 1.42242432
 1.14227295
 0.84045410
 0.52734375
 0.20874023
-0.11016846
-0.41992188
-0.70739746
-0.96008301
-1.16973877
-1.33331299
-1.44836426
-1.51214600
-1.52282715
-1.48223877
-1.39587402
-1.26831055
-1.10504150
-0.91278076
-0.70159912
-0.48278809
-0.26458740
-0.05187988
 0.15045166
 0.33386230
 0.48767090
 0.60363770
 0.67718506
 0.70800781
 0.69610596
 0.64117432
 0.54595947
 0.41656494
 0.25848389
 0.07598877
-0.12817383
-0.34637451
-0.56671143
-0.77636719
-0.96588135
-1.12976074
-1.26281738
-1.35864258
-1.41082764
-1.41693115
-1.37786865
-1.29486084
-1.16851807
-1.00097656
-0.79803467
-0.56823730
-0.31951904
-0.05737305
 0.21270752
 0.48248291
 0.74127197
 0.97839355
 1.18713379
 1.36352539
 1.50421143
 1.60491943
 1.66290283
 1.67846680
 1.65466309
 1.59454346
 1.50115967
 1.37817383
 1.23168945
 1.06872559
 0.89660645
 0.72296143
 0.55480957
 0.39978027
 0.26367188
 0.14984131
 0.05889893
-0.00671387
-0.04516602
-0.05401611
-0.03540039
 0.00610352
 0.06561279
 0.13885498
 0.22216797
 0.30975342
 0.39398193
 0.46691895
 0.52307129
 0.55908203
 0.57189941
 0.55877686
 0.51788330
 0.45013428
 0.35736084
 0.24200439
 0.10589600
-0.05035400
-0.22247314
-0.40405273
-0.58624268
-0.76110840
-0.92193604
-1.06475830
-1.18530273
-1.27838135
-1.33941650
-1.36566162
-1.35559082
-1.31042480
-1.23107910
-1.11877441
-0.97564697
-0.80657959
-0.61889648
-0.42053223
-0.21789551
-0.01647949
 0.17944336
 0.36346436
 0.52825928
 0.66711426
 0.77453613
 0.84838867
 0.88714600
 0.89141846
 0.86120605
 0.79833984
 0.70556641
 0.58868408
 0.45349121
 0.30700684
 0.15441895
-0.00091553
-0.15441895
-0.29876709
-0.42572021
-0.52673340
-0.59844971
-0.63995361
-0.65155029
-0.63079834
-0.57586670
-0.48889160
-0.37536621
-0.24200439
-0.09307861
 0.06866455
 0.24017334
 0.41412354
 0.58074951
 0.73181152
 0.86212158
 0.96893311
 1.04858398
 1.09771729
 1.11389160
 1.09710693
 1.04949951
 0.97198486
 0.86547852
 0.73333740
 0.58135986
 0.41809082
 0.24871826
 0.07598877
-0.09826660
-0.27130127
-0.43609619
-0.58593750
-0.71533203
-0.82183838
-0.90484619
-0.96343994
-0.99761963
-1.00860596
-0.99853516
-0.96954346
-0.92437744
-0.86517334
-0.79528809
-0.71838379
-0.64025879
-0.56396484
-0.49255371
-0.42663574
-0.36773682
-0.31738281
-0.27801514
-0.25085449
-0.23468018
-0.22674561
-0.22399902
-0.22399902
-0.22583008
-0.22827148
-0.22918701
-0.22644043
-0.21667480
-0.19836426
-0.16967773
-0.13000488
-0.07934570
-0.01983643
 0.04669189
 0.11901855
 0.19561768
 0.27465820
 0.35278320
 0.42480469
 0.48583984
 0.53222656
 0.56243896
 0.57495117
 0.56915283
 0.54260254
 0.49438477
 0.42480469
 0.33630371
 0.23254395
 0.11627197
-0.00976563
-0.14251709
-0.27801514
-0.41015625
-0.53375244
-0.64300537
-0.73242188
-0.79864502
-0.83770752
-0.84899902
-0.83160400
-0.78521729
-0.71044922
-0.60791016
-0.48126221
-0.33569336
-0.17639160
-0.00762939
 0.16784668
 0.34454346
 0.51513672
 0.67138672
 0.80688477
 0.91827393
 1.00219727
 1.05651855
 1.07879639
 1.06872559
 1.02783203
 0.95947266
 0.86578369
 0.74798584
 0.61065674
 0.46020508
 0.30456543
 0.14984131
-0.00122070
-0.14617920
-0.28137207
-0.39978027
-0.49530029
-0.56427002
-0.60638428
-0.62255859
-0.61370850
-0.58044434
-0.52551270
-0.45318604
-0.36804199
-0.27343750
-0.17303467
-0.07110596
 0.02716064
 0.11627197
 0.19226074
 0.25238037
 0.29510498
 0.31829834
 0.32073975
 0.30242920
 0.26428223
 0.20843506
 0.13763428
 0.05554199
-0.03387451
-0.12695313
-0.22033691
-0.30914307
-0.38848877
-0.45227051
-0.49621582
-0.51788330
-0.51757813
-0.49499512
-0.44982910
-0.38330078
-0.29724121
-0.19409180
-0.07598877
 0.05493164
 0.19500732
 0.33966064
 0.48126221
 0.61462402
 0.73486328
 0.83923340
 0.92498779
 0.98846436
 1.02661133
 1.03790283
 1.02233887
 0.98083496
 0.91552734
 0.82885742
 0.72357178
 0.60272217
 0.47058105
 0.33203125
 0.19256592
 0.05676270
-0.07263184
-0.19317627
-0.30181885
-0.39398193
-0.46569824
-0.51452637
-0.54107666
-0.54595947
-0.52978516
-0.49346924
-0.43853760
-0.36895752
-0.28839111
-0.19989014
-0.10559082
-0.00885010
 0.08605957
 0.17486572
 0.25390625
 0.32196045
 0.37689209
 0.41564941
 0.43518066
 0.43334961
 0.41168213
 0.37170410
 0.31646729
 0.24719238
 0.16632080
 0.07690430
-0.01861572
-0.11749268
-0.21759033
-0.31524658
-0.40588379
-0.48461914
-0.54840088
-0.59539795
-0.62622070
-0.63995361
-0.63568115
-0.61340332
-0.57342529
-0.51666260
-0.44677734
-0.36682129
-0.28015137
-0.18951416
-0.09704590
-0.00457764
 0.08453369
 0.16662598
 0.23834229
 0.29663086
 0.34088135
 0.37048340
 0.38421631
 0.38177490
 0.36376953
 0.33233643
 0.28991699
 0.23895264
 0.18035889
 0.11657715
 0.04974365
-0.01647949
-0.07934570
-0.13610840
-0.18524170
-0.22430420
-0.25207520
-0.26794434
-0.27252197
-0.26733398
-0.25268555
-0.22918701
-0.19683838
-0.15716553
-0.11260986
-0.06652832
-0.02166748
 0.01892090
 0.05371094
 0.08026123
 0.09704590
 0.10375977
 0.10009766
 0.08544922
 0.05920410
 0.02197266
-0.02441406
-0.07659912
-0.13183594
-0.18920898
-0.24871826
-0.30914307
-0.36682129
-0.41778564
-0.45867920
-0.48797607
-0.50659180
-0.51483154
-0.51269531
-0.50048828
-0.47882080
-0.44769287
-0.40771484
-0.36041260
-0.30914307
-0.25756836
-0.20904541
-0.16387939
-0.12237549
-0.08544922
-0.05493164
-0.03326416
-0.02044678
-0.01617432
-0.01922607
-0.02868652
-0.04364014
-0.06256104
-0.08331299
-0.10467529
-0.12451172
-0.14068604
-0.15045166
-0.15167236
-0.14343262
-0.12512207
-0.09643555
-0.05737305
-0.00793457
 0.05096436
 0.11779785
 0.19165039
 0.27130127
 0.35430908
 0.43762207
 0.51696777
 0.58959961
 0.65338135
 0.70709229
 0.74890137
 0.77545166
 0.78491211
 0.77667236
 0.75103760
 0.70983887
 0.65429688
 0.58502197
 0.50445557
 0.41473389
 0.32012939
 0.22338867
 0.12756348
 0.03540039
-0.05004883
-0.12603760
-0.18920898
-0.23803711
-0.27191162
-0.29083252
-0.29632568
-0.29022217
-0.27282715
-0.24475098
-0.20690918
-0.16143799
-0.11108398
-0.05889893
-0.00823975
 0.03784180
 0.07598877
 0.10498047
 0.12359619
 0.13031006
 0.12420654
 0.10375977
 0.06866455
 0.01983643
-0.04089355
-0.11169434
-0.19073486
-0.27587891
-0.36376953
-0.44891357
-0.52734375
-0.59631348
-0.65307617
-0.69519043
-0.71990967
-0.72479248
-0.70953369
-0.67413330
-0.61859131
-0.54290771
-0.44799805
-0.33660889
-0.21270752
-0.07904053
 0.06256104
 0.20996094
 0.35980225
 0.50659180
 0.64514160
 0.77178955
 0.88348389
 0.97717285
 1.05072021
 1.10168457
 1.12976074
 1.13433838
 1.11602783
 1.07513428
 1.01379395
 0.93566895
 0.84381104
 0.74157715
 0.63171387
 0.51849365
 0.40618896
 0.29876709
 0.19927979
 0.10925293
 0.03112793
-0.03356934
-0.08209229
-0.11413574
-0.13000488
-0.13153076
-0.11932373
-0.09490967
-0.05981445
-0.01708984
 0.02960205
 0.07720947
 0.12298584
 0.16479492
 0.20019531
 0.22674561
 0.24261475
 0.24658203
 0.23864746
 0.21850586
 0.18554688
 0.14038086
 0.08422852
 0.02014160
-0.04943848
-0.12237549
-0.19805908
-0.27496338
-0.35095215
-0.42175293
-0.48461914
-0.53771973
-0.58044434
-0.61309814
-0.63507080
-0.64544678
-0.64483643
-0.63415527
-0.61401367
-0.58624268
-0.55175781
-0.51208496
-0.46875000
-0.42327881
-0.37658691
-0.33050537
-0.28747559
-0.25024414
-0.22003174
-0.19683838
-0.17944336
-0.16784668
-0.16174316
-0.16143799
-0.16571045
-0.17242432
-0.18005371
-0.18737793
-0.19348145
-0.19683838
-0.19592285
-0.18981934
-0.17761230
-0.15899658
-0.13336182
-0.10009766
-0.06103516
-0.01831055
 0.02716064
 0.07385254
 0.12084961
 0.16632080
 0.20812988
 0.24505615
 0.27709961
 0.30364990
 0.32287598
 0.33264160
 0.33050537
 0.31738281
 0.29632568
 0.26916504
 0.23651123
 0.19805908
 0.15380859
 0.10589600
 0.05706787
 0.00946045
-0.03479004
-0.07537842
-0.11047363
-0.13793945
-0.15625000
-0.16448975
-0.16296387
-0.15167236
-0.13153076
-0.10345459
-0.06866455
-0.02807617
 0.01739502
 0.06591797
 0.11535645
 0.16265869
 0.20538330
 0.24169922
 0.27008057
 0.28961182
 0.29876709
 0.29724121
 0.28472900
 0.26000977
 0.22216797
 0.17120361
 0.10803223
 0.03570557
-0.04394531
-0.13031006
-0.22247314
-0.31890869
-0.41442871
-0.50445557
-0.58532715
-0.65582275
-0.71594238
-0.76416016
-0.79925537
-0.82000732
-0.82641602
-0.81939697
-0.79956055
-0.76660156
-0.72204590
-0.66833496
-0.60760498
-0.54107666
-0.46905518
-0.39276123
-0.31524658
-0.23864746
-0.16479492
-0.09216309
-0.02014160
 0.04943848
 0.11413574
 0.17150879
 0.22186279
 0.26672363
 0.30761719
 0.34362793
 0.37353516
 0.39703369
 0.41473389
 0.42724609
 0.43609619
 0.44158936
 0.44464111
 0.44647217
 0.44708252
 0.44647217
 0.44494629
 0.44281006
 0.44067383
 0.43945313
 0.43975830
 0.44128418
 0.44281006
 0.44464111
 0.44616699
 0.44738770
 0.44921875
 0.45196533
 0.45593262
 0.45989990
 0.46264648
 0.46386719
 0.46325684
 0.46142578
 0.45806885
 0.45227051
 0.44342041
 0.43151855
 0.41595459
 0.39703369
 0.37292480
 0.34393311
 0.30944824
 0.27099609
 0.22796631
 0.17883301
 0.12298584
 0.06072998
-0.00549316
-0.07354736
-0.14282227
-0.21453857
-0.28961182
-0.36590576
-0.44036865
-0.50872803
-0.56884766
-0.62042236
-0.66314697
-0.69610596
-0.71838379
-0.72784424
-0.72387695
-0.70587158
-0.67443848
-0.63018799
-0.57403564
-0.50750732
-0.43090820
-0.34606934
-0.25451660
-0.15930176
-0.06286621
 0.03204346
 0.12329102
 0.20935059
 0.28869629
 0.36010742
 0.42083740
 0.46813965
 0.50048828
 0.51757813
 0.51971436
 0.50689697
 0.47973633
 0.43853760
 0.38574219
 0.32318115
 0.25390625
 0.17913818
 0.10009766
 0.01953125
-0.05950928
-0.13397217
-0.20172119
-0.26153564
-0.31158447
-0.34942627
-0.37170410
-0.37597656
-0.36346436
-0.33691406
-0.29907227
-0.25085449
-0.19226074
-0.12329102
-0.04577637
 0.03753662
 0.12359619
 0.21087646
 0.29785156
 0.38208008
 0.46081543
 0.53131104
 0.59173584
 0.64117432
 0.67901611
 0.70373535
 0.71411133
 0.71014404
 0.69213867
 0.66009521
 0.61340332
 0.55114746
 0.47454834
 0.38635254
 0.28961182
 0.18737793
 0.08117676
-0.02746582
-0.13763428
-0.24688721
-0.35217285
-0.44921875
-0.53375244
-0.60394287
-0.65917969
-0.69976807
-0.72509766
-0.73425293
-0.72662354
-0.70281982
-0.66558838
-0.61828613
-0.56304932
-0.50201416
-0.43640137
-0.36834717
-0.30151367
-0.23925781
-0.18493652
-0.14038086
-0.10681152
-0.08514404
-0.07598877
-0.07965088
-0.09521484
-0.12054443
-0.15411377
-0.19439697
-0.24047852
-0.29052734
-0.33966064
-0.38269043
-0.41625977
-0.43914795
-0.45013428
-0.44830322
-0.43060303
-0.39459229
-0.34027100
-0.26977539
-0.18585205
-0.09094238
 0.01403809
 0.12878418
 0.25085449
 0.37811279
 0.50537109
 0.62713623
 0.73822021
 0.83435059
 0.91400146
 0.97534180
 1.01654053
 1.03515625
 1.02935791
 0.99884033
 0.94421387
 0.86730957
 0.76873779
 0.65155029
 0.51879883
 0.37567139
 0.22613525
 0.07263184
-0.08148193
-0.23223877
-0.37322998
-0.49835205
-0.60424805
-0.68878174
-0.75134277
-0.79010010
-0.80352783
-0.79193115
-0.75622559
-0.69915771
-0.62377930
-0.53283691
-0.43090820
-0.32165527
-0.20874023
-0.09643555
 0.01159668
 0.11047363
 0.19683838
 0.26855469
 0.32440186
 0.36285400
 0.38146973
 0.37841797
 0.35369873
 0.31005859
 0.25115967
 0.17974854
 0.09857178
 0.01037598
-0.08148193
-0.17333984
-0.26245117
-0.34698486
-0.42297363
-0.48675537
-0.53436279
-0.56457520
-0.57830811
-0.57647705
-0.55938721
-0.52612305
-0.47698975
-0.41381836
-0.33996582
-0.25878906
-0.17242432
-0.08239746
 0.00915527
 0.10009766
 0.18829346
 0.27252197
 0.35034180
 0.41931152
 0.47729492
 0.52368164
 0.55877686
 0.58441162
 0.60089111
 0.60882568
 0.60791016
 0.59997559
 0.58746338
 0.57189941
 0.55450439
 0.53588867
 0.51696777
 0.49865723
 0.48187256
 0.46661377
 0.45288086
 0.44006348
 0.42846680
 0.41625977
 0.40100098
 0.37994385
 0.35278320
 0.32043457
 0.28320313
 0.23925781
 0.18615723
 0.12237549
 0.04882813
-0.03387451
-0.12420654
-0.22155762
-0.32440186
-0.42938232
-0.53222656
-0.63079834
-0.72265625
-0.80627441
-0.87799072
-0.93414307
-0.97290039
-0.99304199
-0.99456787
-0.97595215
-0.93536377
-0.87280273
-0.79071045
-0.69122314
-0.57800293
-0.45349121
-0.32165527
-0.18646240
-0.05126953
 0.08087158
 0.20751953
 0.32379150
 0.42388916
 0.50384521
 0.56121826
 0.59600830
 0.60852051
 0.59753418
 0.56274414
 0.50628662
 0.43121338
 0.34240723
 0.24322510
 0.13732910
 0.02777100
-0.08270264
-0.18981934
-0.28839111
-0.37353516
-0.43945313
-0.48278809
-0.50170898
-0.49591064
-0.46539307
-0.41107178
-0.33447266
-0.23834229
-0.12542725
 0.00183105
 0.14190674
 0.29022217
 0.44097900
 0.58685303
 0.72265625
 0.84381104
 0.94787598
 1.03179932
 1.09130859
 1.12304688
 1.12640381
 1.10198975
 1.05041504
 0.97137451
 0.86578369
 0.73608398
 0.58837891
 0.42846680
 0.26062012
 0.08697510
-0.09002686
-0.26580811
-0.43457031
-0.58929443
-0.72448730
-0.83770752
-0.92773438
-0.99212646
-1.03027344
-1.04095459
-1.02539063
-0.98510742
-0.92224121
-0.83923340
-0.73974609
-0.62835693
-0.51055908
-0.39154053
-0.27557373
-0.16540527
-0.06469727
 0.02410889
 0.09796143
 0.15411377
 0.19165039
 0.20965576
 0.20874023
 0.19134521
 0.15960693
 0.11566162
 0.06195068
 0.00091553
-0.06347656
-0.12664795
-0.18554688
-0.23834229
-0.28442383
-0.32196045
-0.34637451
-0.35339355
-0.34118652
-0.31311035
-0.27191162
-0.22003174
-0.15747070
-0.08483887
-0.00396729
 0.08148193
 0.16815186
 0.25512695
 0.34027100
 0.42022705
 0.49102783
 0.54962158
 0.59539795
 0.62896729
 0.65032959
 0.65887451
 0.65368652
 0.63568115
 0.60729980
 0.57067871
 0.52795410
 0.47973633
 0.42694092
 0.37170410
 0.31555176
 0.26123047
 0.21026611
 0.16448975
 0.12390137
 0.08880615
 0.05950928
 0.03509521
 0.01586914
 0.00152588
-0.00854492
-0.01525879
-0.01922607
-0.02197266
-0.02532959
-0.03021240
-0.03723145
-0.04699707
-0.05920410
-0.07446289
-0.09246826
-0.11291504
-0.13488770
-0.15686035
-0.17700195
-0.19409180
-0.20751953
-0.21697998
-0.22247314
-0.22308350
-0.21850586
-0.20751953
-0.19104004
-0.17028809
-0.14709473
-0.12237549
-0.09826660
-0.07568359
-0.05676270
-0.04302979
-0.03509521
-0.03417969
-0.04211426
-0.05920410
-0.08453369
-0.11627197
-0.15380859
-0.19653320
-0.24536133
-0.29907227
-0.35430908
-0.40557861
-0.44891357
-0.48217773
-0.50445557
-0.51513672
-0.51239014
-0.49438477
-0.45989990
-0.40863037
-0.34149170
-0.26092529
-0.16876221
-0.06805420
 0.03936768
 0.15106201
 0.26428223
 0.37475586
 0.47698975
 0.56701660
 0.64147949
 0.69824219
 0.73638916
 0.75500488
 0.75256348
 0.72875977
 0.68267822
 0.61553955
 0.52886963
 0.42633057
 0.31280518
 0.19226074
 0.06805420
-0.05737305
-0.18127441
-0.29907227
-0.40527344
-0.49346924
-0.55877686
-0.59967041
-0.61584473
-0.60791016
-0.57525635
-0.51696777
-0.43487549
-0.33264160
-0.21392822
-0.08270264
 0.05798340
 0.20446777
 0.35095215
 0.49102783
 0.61859131
 0.72875977
 0.81848145
 0.88378906
 0.92163086
 0.93017578
 0.90911865
 0.85906982
 0.78186035
 0.67871094
 0.55358887
 0.41076660
 0.25482178
 0.08850098
-0.08544922
-0.26367188
-0.43945313
-0.60607910
-0.75775146
-0.89050293
-1.00128174
-1.08856201
-1.14959717
-1.18347168
-1.19110107
-1.17340088
-1.13189697
-1.06781006
-0.98236084
-0.87799072
-0.75897217
-0.62988281
-0.49652100
-0.36224365
-0.23132324
-0.10589600
 0.01098633
 0.11718750
 0.21026611
 0.28869629
 0.35064697
 0.39459229
 0.42114258
 0.43182373
 0.42846680
 0.41198730
 0.38452148
 0.34790039
 0.30517578
 0.26062012
 0.21759033
 0.17852783
 0.14465332
 0.11688232
 0.09674072
 0.08605957
 0.08605957
 0.09765625
 0.11962891
 0.15075684
 0.18920898
 0.23345947
 0.28228760
 0.33386230
 0.38543701
 0.43395996
 0.47668457
 0.51177979
 0.53894043
 0.55664063
 0.56427002
 0.56243896
 0.55114746
 0.53039551
 0.49987793
 0.45928955
 0.41015625
 0.35552979
 0.29907227
 0.24261475
 0.18646240
 0.13031006
 0.07476807
 0.02136230
-0.02899170
-0.07476807
-0.11474609
-0.14892578
-0.17761230
-0.20233154
-0.22338867
-0.24078369
-0.25421143
-0.26580811
-0.27801514
-0.29357910
-0.31280518
-0.33386230
-0.35552979
-0.37841797
-0.40313721
-0.43029785
-0.45898438
-0.48675537
-0.51300049
-0.53649902
-0.55633545
-0.56945801
-0.57342529
-0.56701660
-0.54992676
-0.52124023
-0.48095703
-0.42816162
-0.36376953
-0.28930664
-0.20690918
-0.11840820
-0.02532959
 0.07049561
 0.16784668
 0.26397705
 0.35644531
 0.44158936
 0.51513672
 0.57403564
 0.61737061
 0.64453125
 0.65673828
 0.65338135
 0.63385010
 0.59814453
 0.54656982
 0.48126221
 0.40527344
 0.32135010
 0.23223877
 0.14099121
 0.04913330
-0.04028320
-0.12542725
-0.20324707
-0.27130127
-0.32653809
-0.36773682
-0.39337158
-0.40191650
-0.39398193
-0.37017822
-0.33172607
-0.28076172
-0.21850586
-0.14709473
-0.06927490
 0.01159668
 0.09216309
 0.16937256
 0.24139404
 0.30609131
 0.36102295
 0.40283203
 0.42816162
 0.43487549
 0.42327881
 0.39489746
 0.35186768
 0.29479980
 0.22491455
 0.14465332
 0.05737305
-0.03265381
-0.12237549
-0.20935059
-0.29083252
-0.36315918
-0.42266846
-0.46630859
-0.49194336
-0.49865723
-0.48614502
-0.45471191
-0.40649414
-0.34454346
-0.27221680
-0.19165039
-0.10467529
-0.01373291
 0.07720947
 0.16387939
 0.24230957
 0.31005859
 0.36407471
 0.40191650
 0.42083740
 0.41961670
 0.39764404
 0.35522461
 0.29357910
 0.21453857
 0.12115479
 0.01708984
-0.09643555
-0.21759033
-0.34210205
-0.46417236
-0.57769775
-0.67749023
-0.76019287
-0.82305908
-0.86334229
-0.87860107
-0.86761475
-0.83099365
-0.76904297
-0.68145752
-0.56945801
-0.43792725
-0.29205322
-0.13641357
 0.02655029
 0.19531250
 0.36499023
 0.52764893
 0.67504883
 0.80200195
 0.90545654
 0.98358154
 1.03271484
 1.05133057
 1.03881836
 0.99639893
 0.92407227
 0.82214355
 0.69396973
 0.54565430
 0.38482666
 0.21606445
 0.04119873
-0.13702393
-0.31250000
-0.47576904
-0.61798096
-0.73272705
-0.81878662
-0.87463379
-0.89965820
-0.89233398
-0.85174561
-0.77850342
-0.67474365
-0.54443359
-0.39398193
-0.22857666
-0.05218506
 0.13214111
 0.31982422
 0.50323486
 0.67352295
 0.82458496
 0.95214844
 1.05377197
 1.12579346
 1.16485596
 1.16851807
 1.13708496
 1.07177734
 0.97320557
 0.84411621
 0.68817139
 0.51330566
 0.32562256
 0.12847900
-0.07598877
-0.28411865
-0.48706055
-0.67596436
-0.84289551
-0.98419189
-1.09832764
-1.18225098
-1.23291016
-1.24816895
-1.22924805
-1.17828369
-1.09741211
-0.98754883
-0.85174561
-0.69580078
-0.52612305
-0.34942627
-0.17028809
 0.00823975
 0.18249512
 0.34667969
 0.49377441
 0.61737061
 0.71319580
 0.77972412
 0.81756592
 0.82794189
 0.81115723
 0.76782227
 0.69976807
 0.61126709
 0.50689697
 0.39215088
 0.27191162
 0.15075684
 0.03387451
-0.07385254
-0.16906738
-0.24932861
-0.31188965
-0.35369873
-0.37048340
-0.36163330
-0.32897949
-0.27679443
-0.20904541
-0.12725830
-0.03356934
 0.06958008
 0.17761230
 0.28503418
 0.38635254
 0.47760010
 0.55480957
 0.61492920
 0.65582275
 0.67626953
 0.67504883
 0.65246582
 0.60821533
 0.54260254
 0.45898438
 0.36102295
 0.25329590
 0.13793945
 0.01770020
-0.10498047
-0.22583008
-0.33996582
-0.44219971
-0.52947998
-0.59906006
-0.65032959
-0.68176270
-0.69335938
-0.68450928
-0.65612793
-0.60821533
-0.54290771
-0.46356201
-0.37475586
-0.28045654
-0.18280029
-0.08453369
 0.01098633
 0.09887695
 0.17608643
 0.23986816
 0.29052734
 0.32562256
 0.34271240
 0.34027100
 0.31982422
 0.28381348
 0.23590088
 0.17669678
 0.10772705
 0.03204346
-0.04608154
-0.12237549
-0.19470215
-0.26275635
-0.32348633
-0.37292480
-0.40710449
-0.42419434
-0.42449951
-0.40893555
-0.37780762
-0.33264160
-0.27465820
-0.20629883
-0.13000488
-0.04791260
 0.03662109
 0.12084961
 0.20172119
 0.27740479
 0.34576416
 0.40435791
 0.44982910
 0.47912598
 0.49224854
 0.49041748
 0.47454834
 0.44525146
 0.40344238
 0.35125732
 0.29144287
 0.22613525
 0.15625000
 0.08300781
 0.00885010
-0.06225586
-0.12725830
-0.18402100
-0.23315430
-0.27465820
-0.30822754
-0.33264160
-0.34637451
-0.34851074
-0.34057617
-0.32409668
-0.30212402
-0.27770996
-0.25207520
-0.22552490
-0.19836426
-0.17150879
-0.14739990
-0.12725830
-0.11199951
-0.10192871
-0.09613037
-0.09552002
-0.09918213
-0.10742188
-0.11901855
-0.13214111
-0.14465332
-0.15533447
-0.16387939
-0.16906738
-0.16967773
-0.16418457
-0.15136719
-0.13092041
-0.10284424
-0.06744385
-0.02502441
 0.02227783
 0.07293701
 0.12481689
 0.17700195
 0.22888184
 0.28015137
 0.32745361
 0.36712646
 0.39703369
 0.41595459
 0.42327881
 0.41870117
 0.40039063
 0.36895752
 0.32501221
 0.27069092
 0.20690918
 0.13488770
 0.05584717
-0.02655029
-0.10955811
-0.19073486
-0.26855469
-0.33966064
-0.39947510
-0.44433594
-0.47210693
-0.48400879
-0.48065186
-0.46142578
-0.42602539
-0.37475586
-0.31066895
-0.23651123
-0.15594482
-0.07080078
 0.01647949
 0.10253906
 0.18432617
 0.25909424
 0.32409668
 0.37689209
 0.41381836
 0.43334961
 0.43457031
 0.41870117
 0.38757324
 0.34240723
 0.28350830
 0.21209717
 0.13000488
 0.04180908
-0.04913330
-0.13946533
-0.22674561
-0.30792236
-0.37933350
-0.43670654
-0.47729492
-0.49896240
-0.50170898
-0.48522949
-0.44952393
-0.39581299
-0.32562256
-0.24200439
-0.14739990
-0.04425049
 0.06500244
 0.17700195
 0.28747559
 0.39276123
 0.48828125
 0.57159424
 0.63934326
 0.68969727
 0.72113037
 0.73272705
 0.72296143
 0.69183350
 0.64025879
 0.57037354
 0.48553467
 0.38818359
 0.28137207
 0.16815186
 0.05218506
-0.06378174
-0.17608643
-0.28137207
-0.37536621
-0.45379639
-0.51361084
-0.55389404
-0.57403564
-0.57403564
-0.55358887
-0.51239014
-0.45318604
-0.37872314
-0.29266357
-0.19805908
-0.09735107
 0.00762939
 0.11444092
 0.21942139
 0.31921387
 0.40985107
 0.48706055
 0.54809570
 0.59173584
 0.61767578
 0.62561035
 0.61492920
 0.58532715
 0.53771973
 0.47515869
 0.40039063
 0.31646729
 0.22460938
 0.12695313
 0.02655029
-0.07293701
-0.16845703
-0.25695801
-0.33599854
-0.40374756
-0.45715332
-0.49530029
-0.51757813
-0.52459717
-0.51696777
-0.49468994
-0.45867920
-0.41076660
-0.35461426
-0.29296875
-0.22857666
-0.16296387
-0.09765625
-0.03448486
 0.02319336
 0.07293701
 0.11230469
 0.14160156
 0.16052246
 0.16967773
 0.16876221
 0.15716553
 0.13519287
 0.10437012
 0.06683350
 0.02563477
-0.01678467
-0.05828857
-0.09674072
-0.13061523
-0.15899658
-0.18005371
-0.19226074
-0.19439697
-0.18646240
-0.16876221
-0.14160156
-0.10589600
-0.06164551
-0.01037598
 0.04608154
 0.10559082
 0.16571045
 0.22460938
 0.28137207
 0.33477783
 0.38238525
 0.42236328
 0.45196533
 0.47058105
 0.47729492
 0.47149658
 0.45318604
 0.42205811
 0.37994385
 0.32897949
 0.27130127
 0.20782471
 0.13946533
 0.06652832
-0.00793457
-0.08056641
-0.14770508
-0.20904541
-0.26580811
-0.31768799
-0.36163330
-0.39428711
-0.41381836
-0.42144775
-0.41961670
-0.40924072
-0.39062500
-0.36315918
-0.32806396
-0.28869629
-0.24688721
-0.20446777
-0.16113281
-0.11901855
-0.07995605
-0.04577637
-0.01770020
 0.00396729
 0.01800537
 0.02349854
 0.01922607
 0.00640869
-0.01403809
-0.04089355
-0.07354736
-0.11138916
-0.15289307
-0.19592285
-0.24017334
-0.28472900
-0.32775879
-0.36621094
-0.39672852
-0.41809082
-0.43151855
-0.43823242
-0.43731689
-0.42602539
-0.40191650
-0.36560059
-0.32012939
-0.26824951
-0.21087646
-0.14678955
-0.07537842
 0.00183105
 0.08209229
 0.16296387
 0.24322510
 0.32196045
 0.39794922
 0.46813965
 0.53009033
 0.58258057
 0.62469482
 0.65551758
 0.67291260
 0.67626953
 0.66619873
 0.64483643
 0.61370850
 0.57220459
 0.51940918
 0.45593262
 0.38452148
 0.30883789
 0.23071289
 0.15075684
 0.06988525
-0.01007080
-0.08575439
-0.15533447
-0.21759033
-0.27221680
-0.31829834
-0.35369873
-0.37719727
-0.38818359
-0.38665771
-0.37231445
-0.34576416
-0.30822754
-0.26336670
-0.21362305
-0.15991211
-0.10253906
-0.04119873
 0.02197266
 0.08422852
 0.14251709
 0.19500732
 0.24047852
 0.27923584
 0.30975342
 0.33081055
 0.34088135
 0.33813477
 0.32257080
 0.29632568
 0.26123047
 0.21820068
 0.16632080
 0.10620117
 0.03967285
-0.03021240
-0.10101318
-0.17303467
-0.24536133
-0.31585693
-0.37933350
-0.43243408
-0.47393799
-0.50537109
-0.52642822
-0.53680420
-0.53466797
-0.52032471
-0.49438477
-0.45806885
-0.41168213
-0.35675049
-0.29571533
-0.23193359
-0.16662598
-0.09979248
-0.03112793
 0.03723145
 0.10284424
 0.16357422
 0.22033691
 0.27465820
 0.32562256
 0.37048340
 0.40740967
 0.43548584
 0.45745850
 0.47393799
 0.48553467
 0.49224854
 0.49407959
 0.49163818
 0.48553467
 0.47546387
 0.46173096
 0.44464111
 0.42572021
 0.40527344
 0.38208008
 0.35522461
 0.32440186
 0.29113770
 0.25634766
 0.22003174
 0.18066406
 0.13732910
 0.09002686
 0.04089355
-0.00823975
-0.05615234
-0.10162354
-0.14404297
-0.18218994
-0.21575928
-0.24353027
-0.26550293
-0.28045654
-0.28839111
-0.28961182
-0.28442383
-0.27282715
-0.25573730
-0.23284912
-0.20416260
-0.17150879
-0.13610840
-0.10009766
-0.06500244
-0.03204346
-0.00213623
 0.02227783
 0.04028320
 0.05004883
 0.05126953
 0.04241943
 0.02227783
-0.00854492
-0.04852295
-0.09460449
-0.14587402
-0.20172119
-0.26275635
-0.32684326
-0.39093018
-0.44982910
-0.50109863
-0.54321289
-0.57586670
-0.59722900
-0.60577393
-0.59936523
-0.57800293
-0.54168701
-0.49133301
-0.42755127
-0.35247803
-0.26855469
-0.17791748
-0.08178711
 0.01831055
 0.12054443
 0.22277832
 0.32135010
 0.41229248
 0.49285889
 0.56060791
 0.61401367
 0.65277100
 0.67626953
 0.68420410
 0.67687988
 0.65490723
 0.61920166
 0.57098389
 0.51208496
 0.44525146
 0.37384033
 0.30090332
 0.22918701
 0.16021729
 0.09552002
 0.03692627
-0.01403809
-0.05615234
-0.08941650
-0.11322021
-0.12786865
-0.13305664
-0.12939453
-0.11840820
-0.10223389
-0.08239746
-0.06103516
-0.03997803
-0.02136230
-0.00671387
 0.00366211
 0.00885010
 0.00762939
-0.00061035
-0.01556396
-0.03601074
-0.06134033
-0.09063721
-0.12451172
-0.16082764
-0.19683838
-0.22979736
-0.25939941
-0.28594971
-0.30822754
-0.32287598
-0.32653809
-0.31829834
-0.30090332
-0.27648926
-0.24536133
-0.20629883
-0.15869141
-0.10284424
-0.04211426
 0.02075195
 0.08270264
 0.14129639
 0.19378662
 0.23895264
 0.27496338
 0.30029297
 0.31250000
 0.31066895
 0.29418945
 0.26306152
 0.21789551
 0.15899658
 0.08666992
 0.00366211
-0.08758545
-0.18341064
-0.28106689
-0.37719727
-0.46752930
-0.54779053
-0.61401367
-0.66375732
-0.69549561
-0.70770264
-0.69885254
-0.66680908
-0.61096191
-0.53253174
-0.43365479
-0.31707764
-0.18646240
-0.04455566
 0.10559082
 0.26062012
 0.41564941
 0.56518555
 0.70434570
 0.82855225
 0.93505859
 1.02081299
 1.08276367
 1.11877441
 1.12792969
 1.11022949
 1.06750488
 1.00158691
 0.91400146
 0.80627441
 0.68206787
 0.54534912
 0.40191650
 0.25573730
 0.10986328
-0.03326416
-0.17120361
-0.29998779
-0.41412354
-0.50872803
-0.58013916
-0.62805176
-0.65429688
-0.65979004
-0.64422607
-0.60729980
-0.54931641
-0.47485352
-0.38787842
-0.29327393
-0.19409180
-0.09338379
 0.00457764
 0.09582520
 0.17669678
 0.24414063
 0.29632568
 0.33081055
 0.34545898
 0.33935547
 0.31280518
 0.26885986
 0.20904541
 0.13488770
 0.04760742
-0.05126953
-0.15838623
-0.26977539
-0.38024902
-0.48553467
-0.58166504
-0.66558838
-0.73516846
-0.78857422
-0.82489014
-0.84136963
-0.83679199
-0.81054688
-0.76385498
-0.69885254
-0.61798096
-0.52276611
-0.41687012
-0.30273438
-0.18524170
-0.06744385
 0.04821777
 0.16021729
 0.26733398
 0.36651611
 0.45501709
 0.52947998
 0.58837891
 0.63171387
 0.65979004
 0.67382813
 0.67443848
 0.66345215
 0.64270020
 0.61370850
 0.57800293
 0.53710938
 0.49346924
 0.44982910
 0.40832520
 0.37017822
 0.33599854
 0.30670166
 0.28350830
 0.26763916
 0.25939941
 0.25634766
 0.25665283
 0.25848389
 0.26092529
 0.26245117
 0.26092529
 0.25482178
 0.24291992
 0.22491455
 0.19897461
 0.16265869
 0.11505127
 0.05706787
-0.00915527
-0.08178711
-0.16052246
-0.24566650
-0.33599854
-0.42816162
-0.51849365
-0.60363770
-0.68237305
-0.75286865
-0.81390381
-0.86303711
-0.89813232
-0.91735840
-0.92010498
-0.90484619
-0.87280273
-0.82397461
-0.76110840
-0.68542480
-0.59936523
-0.50476074
-0.40405273
-0.29968262
-0.19470215
-0.09216309
 0.00457764
 0.09246826
 0.17059326
 0.23803711
 0.29449463
 0.33905029
 0.36987305
 0.38665771
 0.39062500
 0.38330078
 0.36682129
 0.34240723
 0.31158447
 0.27648926
 0.23956299
 0.20172119
 0.16448975
 0.12939453
 0.09948730
 0.07659912
 0.06164551
 0.05432129
 0.05401611
 0.06164551
 0.07873535
 0.10467529
 0.13732910
 0.17395020
 0.21362305
 0.25573730
 0.29968262
 0.34423828
 0.38574219
 0.42236328
 0.45227051
 0.47546387
 0.49072266
 0.49743652
 0.49530029
 0.48492432
 0.46630859
 0.43853760
 0.40161133
 0.35644531
 0.30517578
 0.25115967
 0.19500732
 0.13763428
 0.07812500
 0.01831055
-0.03997803
-0.09429932
-0.14312744
-0.18554688
-0.22094727
-0.24871826
-0.26947021
-0.28411865
-0.29357910
-0.29785156
-0.29724121
-0.29266357
-0.28503418
-0.27648926
-0.26794434
-0.26031494
-0.25299072
-0.24658203
-0.24108887
-0.23742676
-0.23559570
-0.23620605
-0.23925781
-0.24383545
-0.24841309
-0.25299072
-0.25695801
-0.26031494
-0.26275635
-0.26428223
-0.26336670
-0.26000977
-0.25329590
-0.24383545
-0.23162842
-0.21636963
-0.19805908
-0.17578125
-0.14892578
-0.11749268
-0.08209229
-0.04455566
-0.00549316
 0.03479004
 0.07659912
 0.11932373
 0.16204834
 0.20294189
 0.24261475
 0.28015137
 0.31585693
 0.34820557
 0.37628174
 0.39947510
 0.41778564
 0.43029785
 0.43640137
 0.43487549
 0.42694092
 0.41290283
 0.39337158
 0.36804199
 0.33721924
 0.30120850
 0.26123047
 0.21850586
 0.17425537
 0.12847900
 0.08300781
 0.03875732
-0.00244141
-0.04058838
-0.07476807
-0.10437012
-0.12756348
-0.14434814
-0.15411377
-0.15808105
-0.15594482
-0.14831543
-0.13519287
-0.11596680
-0.09216309
-0.06500244
-0.03509521
-0.00427246
 0.02685547
 0.05706787
 0.08544922
 0.11138916
 0.13336182
 0.14953613
 0.15930176
 0.16174316
 0.15655518
 0.14404297
 0.12451172
 0.09765625
 0.06378174
 0.02227783
-0.02532959
-0.07659912
-0.12939453
-0.18249512
-0.23590088
-0.28961182
-0.34149170
-0.38848877
-0.42755127
-0.45654297
-0.47454834
-0.48217773
-0.47943115
-0.46691895
-0.44433594
-0.41107178
-0.36804199
-0.31646729
-0.25848389
-0.19622803
-0.13153076
-0.06591797
-0.00061035
 0.06195068
 0.11993408
 0.17150879
 0.21453857
 0.24749756
 0.27008057
 0.28167725
 0.28350830
 0.27648926
 0.26123047
 0.23773193
 0.20599365
 0.16693115
 0.12359619
 0.07873535
 0.03387451
-0.00854492
-0.04760742
-0.08209229
-0.11047363
-0.13183594
-0.14526367
-0.14923096
-0.14373779
-0.12908936
-0.10681152
-0.07812500
-0.04455566
-0.00640869
 0.03570557
 0.07995605
 0.12420654
 0.16601563
 0.20294189
 0.23406982
 0.25878906
 0.27679443
 0.28839111
 0.29266357
 0.28961182
 0.27832031
 0.25878906
 0.23162842
 0.19805908
 0.15869141
 0.11474609
 0.06744385
 0.01770020
-0.03326416
-0.08331299
-0.13031006
-0.17272949
-0.20904541
-0.23834229
-0.26000977
-0.27404785
-0.28045654
-0.27954102
-0.27099609
-0.25482178
-0.23162842
-0.20294189
-0.16937256
-0.13275146
-0.09338379
-0.05279541
-0.01220703
 0.02624512
 0.06103516
 0.09094238
 0.11566162
 0.13458252
 0.14831543
 0.15625000
 0.15808105
 0.15380859
 0.14404297
 0.12939453
 0.11108398
 0.09033203
 0.06774902
 0.04425049
 0.02075195
-0.00244141
-0.02380371
-0.04272461
-0.05828857
-0.07049561
-0.07934570
-0.08544922
-0.08911133
-0.09033203
-0.08972168
-0.08666992
-0.08178711
-0.07537842
-0.06805420
-0.06072998
-0.05371094
-0.04669189
-0.03967285
-0.03204346
-0.02471924
-0.01708984
-0.01007080
-0.00305176
 0.00396729
 0.01129150
 0.01861572
 0.02655029
 0.03509521
 0.04394531
 0.05340576
 0.06317139
 0.07354736
 0.08483887
 0.09704590
 0.10955811
 0.12176514
 0.13366699
 0.14434814
 0.15441895
 0.16357422
 0.17120361
 0.17700195
 0.18035889
 0.18096924
 0.17883301
 0.17364502
 0.16632080
 0.15625000
 0.14373779
 0.12847900
 0.11108398
 0.09277344
 0.07385254
 0.05584717
 0.03845215
 0.02136230
 0.00518799
-0.01037598
-0.02441406
-0.03662109
-0.04669189
-0.05432129
-0.05981445
-0.06378174
-0.06622314
-0.06744385
-0.06744385
-0.06622314
-0.06439209
-0.06225586
-0.06072998
-0.06042480
-0.06195068
-0.06561279
-0.07141113
-0.08026123
-0.09155273
-0.10559082
-0.12207031
-0.14038086
-0.15960693
-0.17852783
-0.19592285
-0.21087646
-0.22277832
-0.23162842
-0.23651123
-0.23651123
-0.23101807
-0.21942139
-0.20202637
-0.17883301
-0.15045166
-0.11718750
-0.07995605
-0.03936768
 0.00366211
 0.04791260
 0.09124756
 0.13275146
 0.17120361
 0.20507813
 0.23315430
 0.25482178
 0.26885986
 0.27526855
 0.27374268
 0.26397705
 0.24597168
 0.22003174
 0.18676758
 0.14770508
 0.10375977
 0.05645752
 0.00701904
-0.04272461
-0.09094238
-0.13610840
-0.17639160
-0.21026611
-0.23681641
-0.25512695
-0.26550293
-0.26763916
-0.26245117
-0.24963379
-0.22979736
-0.20263672
-0.16937256
-0.13061523
-0.08789063
-0.04180908
 0.00518799
 0.05096436
 0.09399414
 0.13244629
 0.16540527
 0.19195557
 0.21118164
 0.22216797
 0.22460938
 0.21820068
 0.20294189
 0.17883301
 0.14678955
 0.10803223
 0.06347656
 0.01586914
-0.03387451
-0.08392334
-0.13214111
-0.17669678
-0.21514893
-0.24658203
-0.27008057
-0.28564453
-0.29357910
-0.29449463
-0.28808594
-0.27404785
-0.25115967
-0.21942139
-0.18005371
-0.13427734
-0.08422852
-0.03112793
 0.02441406
 0.08026123
 0.13488770
 0.18615723
 0.23345947
 0.27648926
 0.31494141
 0.34667969
 0.36926270
 0.38238525
 0.38635254
 0.38177490
 0.36926270
 0.34851074
 0.32104492
 0.28808594
 0.25177002
 0.21209717
 0.16906738
 0.12268066
 0.07446289
 0.02716064
-0.01800537
-0.05981445
-0.09826660
-0.13305664
-0.16357422
-0.18890381
-0.20935059
-0.22430420
-0.23406982
-0.23925781
-0.24047852
-0.23834229
-0.23345947
-0.22613525
-0.21606445
-0.20416260
-0.19134521
-0.17852783
-0.16571045
-0.15289307
-0.13977051
-0.12603760
-0.11199951
-0.09796143
-0.08392334
-0.07049561
-0.05737305
-0.04364014
-0.02960205
-0.01464844
 0.00122070
 0.01708984
 0.03295898
 0.04943848
 0.06591797
 0.08300781
 0.09948730
 0.11444092
 0.12756348
 0.13854980
 0.14862061
 0.15777588
 0.16571045
 0.17211914
 0.17639160
 0.17822266
 0.17730713
 0.17486572
 0.17089844
 0.16632080
 0.16113281
 0.15533447
 0.14862061
 0.14099121
 0.13275146
 0.12451172
 0.11688232
 0.10986328
 0.10345459
 0.09765625
 0.09216309
 0.08728027
 0.08300781
 0.08026123
 0.07843018
 0.07720947
 0.07476807
 0.07080078
 0.06561279
 0.05920410
 0.05249023
 0.04547119
 0.03784180
 0.02868652
 0.01800537
 0.00488281
-0.01007080
-0.02655029
-0.04425049
-0.06286621
-0.08239746
-0.10253906
-0.12298584
-0.14282227
-0.16174316
-0.17944336
-0.19531250
-0.20935059
-0.22125244
-0.22979736
-0.23468018
-0.23498535
-0.23071289
-0.22155762
-0.20843506
-0.19165039
-0.17120361
-0.14678955
-0.11810303
-0.08575439
-0.05004883
-0.01251221
 0.02624512
 0.06530762
 0.10314941
 0.13977051
 0.17333984
 0.20355225
 0.22827148
 0.24719238
 0.26000977
 0.26611328
 0.26641846
 0.26031494
 0.24780273
 0.22857666
 0.20172119
 0.16815186
 0.12847900
 0.08453369
 0.03784180
-0.00976563
-0.05737305
-0.10345459
-0.14709473
-0.18707275
-0.22155762
-0.24902344
-0.26824951
-0.27832031
-0.27984619
-0.27282715
-0.25726318
-0.23223877
-0.19805908
-0.15502930
-0.10559082
-0.05157471
 0.00549316
 0.06408691
 0.12176514
 0.17639160
 0.22583008
 0.26855469
 0.30364990
 0.32836914
 0.33966064
 0.33599854
 0.31829834
 0.28961182
 0.25146484
 0.20416260
 0.14556885
 0.07720947
 0.00244141
-0.07415771
-0.14984131
-0.22369385
-0.29541016
-0.36193848
-0.41900635
-0.46264648
-0.49133301
-0.50537109
-0.50598145
-0.49224854
-0.46417236
-0.42205811
-0.36834717
-0.30517578
-0.23406982
-0.15594482
-0.07324219
 0.01037598
 0.09063721
 0.16540527
 0.23284912
 0.29205322
 0.34149170
 0.37872314
 0.40191650
 0.41076660
 0.40496826
 0.38574219
 0.35430908
 0.31311035
 0.26397705
 0.20812988
 0.14770508
 0.08361816
 0.01892090
-0.04302979
-0.09887695
-0.14770508
-0.18829346
-0.22033691
-0.24230957
-0.25360107
-0.25299072
-0.24108887
-0.21911621
-0.18798828
-0.14831543
-0.10284424
-0.05310059
-0.00183105
 0.05004883
 0.09948730
 0.14495850
 0.18371582
 0.21423340
 0.23590088
 0.24841309
 0.25207520
 0.24566650
 0.22857666
 0.20050049
 0.16265869
 0.11657715
 0.06439209
 0.00854492
-0.04852295
-0.10467529
-0.15869141
-0.20935059
-0.25543213
-0.29602051
-0.32897949
-0.35186768
-0.36346436
-0.36224365
-0.34912109
-0.32592773
-0.29418945
-0.25634766
-0.21331787
-0.16540527
-0.11383057
-0.05981445
-0.00610352
 0.04608154
 0.09521484
 0.14068604
 0.18035889
 0.21240234
 0.23498535
 0.24902344
 0.25543213
 0.25573730
 0.25054932
 0.23986816
 0.22399902
 0.20385742
 0.18066406
 0.15655518
 0.13336182
 0.11169434
 0.09277344
 0.07751465
 0.06530762
 0.05767822
 0.05493164
 0.05859375
 0.06774902
 0.08148193
 0.09796143
 0.11627197
 0.13519287
 0.15472412
 0.17395020
 0.19226074
 0.20874023
 0.22216797
 0.23040771
 0.23254395
 0.22735596
 0.21606445
 0.19866943
 0.17547607
 0.14678955
 0.11199951
 0.07263184
 0.02929688
-0.01647949
-0.06347656
-0.11047363
-0.15594482
-0.19805908
-0.23681641
-0.27282715
-0.30548096
-0.33264160
-0.35186768
-0.36285400
-0.36743164
-0.36773682
-0.36407471
-0.35430908
-0.33721924
-0.31433105
-0.28900146
-0.26458740
-0.24200439
-0.21942139
-0.19653320
-0.17364502
-0.15228271
-0.13366699
-0.11779785
