# Supplementary material for: Dataset for time-lapse ultrasonic tomography of a granite slab under uniaxial compression test
Source: Data Brief. 2018 Aug 30;20:614–6. doi: 10.1016/j.dib.2018.08.151 (PMC6128094; doi:10.1016/j.dib.2018.08.151)
Supplement: Supplementary file 2 — Supplementary material [file mmc2.zip › data/Ultrasonic_Tomo_data/Stage_1_0kn/Force_0kn_13_25_32721042.txt]

SOURCE FILE NAME: D:\ct_20141122\ct201411221m100v0kn_sh_24_26_a.TDA
DATE: Saturday, November 22, 2014
TIME: 11:31:53
SAMPLE INTERVAL (Seconds):   0.0000001000
SIGNAL UNITS: volts
TIME UNITS: Seconds
DATA TYPE: WAVEFORM
NUMBER OF DATA POINTS PER WAVEFORM: 1024
CHANNEL NUMBER: 13
HIT NUMBER: 2
TIME OF TEST:  32.7210420000

 0.00030518
 0.00000000
-0.00030518
-0.00061035
-0.00122070
-0.00183105
-0.00244141
-0.00244141
-0.00213623
-0.00122070
-0.00061035
-0.00030518
-0.00030518
-0.00061035
-0.00061035
-0.00030518
 0.00030518
 0.00122070
 0.00122070
 0.00061035
-0.00030518
-0.00122070
-0.00152588
-0.00152588
-0.00152588
-0.00152588
-0.00213623
-0.00244141
-0.00213623
-0.00152588
-0.00061035
 0.00030518
 0.00122070
 0.00122070
 0.00122070
 0.00061035
 0.00030518
 0.00000000
 0.00030518
 0.00061035
 0.00030518
-0.00061035
-0.00152588
-0.00213623
-0.00183105
-0.00122070
-0.00061035
-0.00061035
-0.00061035
-0.00030518
 0.00000000
 0.00030518
 0.00000000
-0.00061035
-0.00152588
-0.00213623
-0.00244141
-0.00244141
-0.00213623
-0.00152588
-0.00122070
-0.00091553
-0.00091553
-0.00061035
-0.00030518
 0.00061035
 0.00122070
 0.00122070
 0.00061035
-0.00061035
-0.00183105
-0.00244141
-0.00244141
-0.00213623
-0.00213623
-0.00213623
-0.00213623
-0.00183105
-0.00091553
 0.00000000
 0.00091553
 0.00152588
 0.00122070
 0.00061035
 0.00000000
-0.00061035
-0.00061035
-0.00061035
-0.00061035
-0.00091553
-0.00152588
-0.00213623
-0.00274658
-0.00274658
-0.00213623
-0.00152588
-0.00061035
 0.00030518
 0.00061035
 0.00091553
 0.00091553
 0.00091553
 0.00091553
 0.00000000
-0.00061035
-0.00122070
-0.00122070
-0.00091553
 0.00000000
 0.00030518
 0.00000000
-0.00061035
-0.00091553
-0.00091553
-0.00030518
 0.00030518
 0.00061035
 0.00061035
 0.00000000
-0.00091553
-0.00152588
-0.00183105
-0.00183105
-0.00183105
-0.00183105
-0.00213623
-0.00183105
-0.00091553
 0.00030518
 0.00152588
 0.00244141
 0.00244141
 0.00213623
 0.00122070
 0.00091553
 0.00061035
 0.00030518
 0.00030518
 0.00030518
-0.00030518
-0.00091553
-0.00152588
-0.00152588
-0.00091553
 0.00000000
 0.00061035
 0.00091553
 0.00122070
 0.00122070
 0.00152588
 0.00183105
 0.00122070
 0.00000000
-0.00122070
-0.00213623
-0.00213623
-0.00152588
-0.00091553
-0.00061035
-0.00061035
-0.00091553
-0.00152588
-0.00183105
-0.00183105
-0.00091553
 0.00030518
 0.00122070
 0.00122070
 0.00061035
 0.00000000
-0.00061035
-0.00030518
 0.00030518
 0.00030518
 0.00000000
-0.00030518
 0.00000000
 0.00091553
 0.00213623
 0.00274658
 0.00244141
 0.00152588
 0.00030518
-0.00030518
-0.00030518
 0.00000000
 0.00030518
 0.00061035
 0.00030518
-0.00030518
-0.00122070
-0.00183105
-0.00152588
-0.00122070
-0.00030518
 0.00030518
 0.00091553
 0.00152588
 0.00152588
 0.00152588
 0.00122070
 0.00061035
 0.00000000
-0.00061035
-0.00122070
-0.00122070
-0.00091553
-0.00030518
 0.00000000
 0.00000000
-0.00061035
-0.00091553
-0.00061035
 0.00061035
 0.00183105
 0.00244141
 0.00244141
 0.00183105
 0.00091553
 0.00030518
 0.00000000
-0.00061035
-0.00122070
-0.00183105
-0.00152588
-0.00091553
 0.00030518
 0.00152588
 0.00213623
 0.00213623
 0.00122070
-0.00030518
-0.00152588
-0.00213623
-0.00183105
-0.00091553
 0.00000000
 0.00000000
-0.00030518
-0.00091553
-0.00152588
-0.00152588
-0.00091553
 0.00030518
 0.00122070
 0.00183105
 0.00183105
 0.00152588
 0.00091553
 0.00030518
-0.00061035
-0.00152588
-0.00213623
-0.00213623
-0.00152588
-0.00061035
 0.00030518
 0.00030518
 0.00000000
-0.00030518
-0.00061035
-0.00091553
-0.00061035
 0.00000000
 0.00091553
 0.00152588
 0.00183105
 0.00152588
 0.00061035
 0.00000000
-0.00061035
-0.00122070
-0.00152588
-0.00183105
-0.00183105
-0.00091553
 0.00030518
 0.00091553
 0.00122070
 0.00061035
-0.00030518
-0.00061035
-0.00061035
 0.00000000
 0.00030518
 0.00061035
 0.00030518
 0.00000000
-0.00061035
-0.00122070
-0.00183105
-0.00213623
-0.00152588
-0.00091553
 0.00030518
 0.00091553
 0.00122070
 0.00091553
 0.00030518
-0.00030518
-0.00122070
-0.00213623
-0.00274658
-0.00305176
-0.00244141
-0.00122070
-0.00030518
 0.00000000
-0.00030518
-0.00061035
-0.00091553
-0.00061035
 0.00000000
 0.00061035
 0.00030518
 0.00000000
-0.00061035
-0.00122070
-0.00183105
-0.00244141
-0.00305176
-0.00366211
-0.00335693
-0.00274658
-0.00152588
-0.00030518
 0.00061035
 0.00091553
 0.00061035
-0.00030518
-0.00122070
-0.00183105
-0.00152588
-0.00091553
-0.00030518
 0.00000000
 0.00000000
-0.00091553
-0.00152588
-0.00183105
-0.00213623
-0.00244141
-0.00244141
-0.00183105
-0.00091553
-0.00030518
-0.00030518
-0.00061035
-0.00152588
-0.00213623
-0.00244141
-0.00244141
-0.00213623
-0.00152588
-0.00091553
-0.00061035
-0.00091553
-0.00152588
-0.00183105
-0.00213623
-0.00183105
-0.00122070
-0.00061035
-0.00030518
 0.00000000
 0.00000000
-0.00061035
-0.00122070
-0.00213623
-0.00274658
-0.00274658
-0.00274658
-0.00213623
-0.00122070
 0.00030518
 0.00152588
 0.00213623
 0.00183105
 0.00091553
 0.00000000
-0.00061035
-0.00061035
-0.00030518
 0.00000000
-0.00030518
-0.00091553
-0.00183105
-0.00274658
-0.00335693
-0.00335693
-0.00274658
-0.00213623
-0.00091553
 0.00000000
 0.00061035
 0.00061035
 0.00030518
-0.00061035
-0.00122070
-0.00183105
-0.00152588
-0.00122070
-0.00061035
 0.00000000
 0.00030518
 0.00030518
 0.00030518
-0.00030518
-0.00061035
-0.00061035
-0.00030518
-0.00030518
 0.00000000
-0.00030518
-0.00030518
-0.00061035
-0.00061035
-0.00061035
-0.00091553
-0.00122070
-0.00152588
-0.00122070
-0.00061035
 0.00061035
 0.00152588
 0.00183105
 0.00152588
 0.00061035
 0.00000000
-0.00061035
-0.00091553
-0.00030518
 0.00030518
 0.00061035
 0.00030518
-0.00030518
-0.00152588
-0.00213623
-0.00213623
-0.00183105
-0.00152588
-0.00091553
 0.00000000
 0.00122070
 0.00213623
 0.00213623
 0.00152588
 0.00030518
-0.00030518
-0.00061035
-0.00030518
 0.00000000
 0.00030518
 0.00000000
-0.00061035
-0.00122070
-0.00152588
-0.00183105
-0.00122070
-0.00030518
 0.00030518
 0.00061035
 0.00061035
 0.00061035
 0.00061035
 0.00091553
 0.00030518
-0.00061035
-0.00152588
-0.00213623
-0.00183105
-0.00091553
 0.00000000
 0.00091553
 0.00152588
 0.00122070
 0.00030518
-0.00061035
-0.00152588
-0.00183105
-0.00152588
-0.00061035
-0.00030518
-0.00061035
-0.00122070
-0.00152588
-0.00183105
-0.00152588
-0.00122070
-0.00091553
-0.00091553
-0.00061035
 0.00000000
 0.00030518
 0.00061035
 0.00000000
-0.00061035
-0.00122070
-0.00152588
-0.00122070
-0.00061035
-0.00030518
 0.00000000
-0.00030518
-0.00122070
-0.00183105
-0.00244141
-0.00244141
-0.00183105
-0.00122070
-0.00061035
 0.00000000
 0.00000000
 0.00000000
 0.00030518
 0.00030518
 0.00000000
-0.00061035
-0.00122070
-0.00152588
-0.00122070
-0.00061035
 0.00030518
 0.00091553
 0.00061035
 0.00000000
-0.00061035
-0.00091553
-0.00091553
-0.00030518
 0.00030518
 0.00091553
 0.00122070
 0.00061035
-0.00030518
-0.00091553
-0.00091553
-0.00030518
 0.00030518
 0.00061035
 0.00061035
 0.00030518
 0.00000000
 0.00000000
-0.00030518
-0.00061035
-0.00152588
-0.00213623
-0.00183105
-0.00122070
-0.00030518
 0.00000000
 0.00000000
-0.00030518
-0.00091553
-0.00091553
-0.00091553
-0.00061035
 0.00000000
 0.00030518
 0.00030518
 0.00000000
 0.00000000
 0.00000000
 0.00030518
 0.00061035
 0.00030518
-0.00030518
-0.00061035
-0.00061035
 0.00000000
 0.00061035
 0.00061035
 0.00030518
-0.00061035
-0.00122070
-0.00152588
-0.00152588
-0.00091553
 0.00000000
 0.00061035
 0.00122070
 0.00091553
 0.00030518
-0.00030518
-0.00061035
-0.00061035
-0.00061035
-0.00061035
-0.00122070
-0.00152588
-0.00152588
-0.00152588
-0.00152588
-0.00122070
-0.00122070
-0.00091553
-0.00061035
 0.00000000
 0.00061035
 0.00122070
 0.00091553
 0.00030518
-0.00030518
-0.00091553
-0.00091553
-0.00030518
 0.00030518
 0.00091553
 0.00091553
 0.00061035
 0.00000000
 0.00000000
 0.00000000
 0.00000000
-0.00061035
-0.00152588
-0.00183105
-0.00183105
-0.00091553
 0.00030518
 0.00091553
 0.00122070
 0.00091553
 0.00061035
 0.00030518
 0.00000000
 0.00030518
 0.00091553
 0.00183105
 0.00183105
 0.00061035
-0.00061035
-0.00122070
-0.00122070
-0.00061035
-0.00030518
 0.00000000
 0.00000000
 0.00030518
 0.00000000
-0.00061035
-0.00335693
-0.01373291
-0.04302979
-0.10040283
-0.18493652
-0.27801514
-0.34973145
-0.37689209
-0.35888672
-0.31707764
-0.28015137
-0.25848389
-0.23681641
-0.18463135
-0.08666992
 0.04089355
 0.15319824
 0.20996094
 0.20477295
 0.16693115
 0.13702393
 0.13366699
 0.14556885
 0.15228271
 0.14831543
 0.14587402
 0.15563965
 0.17059326
 0.17364502
 0.15777588
 0.13641357
 0.12786865
 0.13671875
 0.14862061
 0.14739990
 0.13336182
 0.12023926
 0.11810303
 0.12390137
 0.12664795
 0.12054443
 0.10986328
 0.10314941
 0.10284424
 0.10437012
 0.10253906
 0.09704590
 0.08972168
 0.08392334
 0.08056641
 0.07873535
 0.07659912
 0.07263184
 0.06530762
 0.05737305
 0.05218506
 0.05065918
 0.04974365
 0.04394531
 0.03387451
 0.02441406
 0.01983643
 0.02014160
 0.01922607
 0.01312256
 0.00396729
-0.00274658
-0.00427246
-0.00366211
-0.00549316
-0.01068115
-0.01556396
-0.01647949
-0.01373291
-0.01159668
-0.01281738
-0.01617432
-0.01831055
-0.01770020
-0.01617432
-0.01708984
-0.02105713
-0.02593994
-0.02838135
-0.02777100
-0.02685547
-0.02868652
-0.03295898
-0.03784180
-0.04058838
-0.04058838
-0.04028320
-0.04150391
-0.04455566
-0.04730225
-0.04821777
-0.04760742
-0.04760742
-0.04974365
-0.05249023
-0.05401611
-0.05310059
-0.05096436
-0.04943848
-0.04943848
-0.05035400
-0.05065918
-0.05004883
-0.04943848
-0.05035400
-0.05187988
-0.05249023
-0.05187988
-0.05004883
-0.04913330
-0.04974365
-0.05157471
-0.05279541
-0.05218506
-0.05096436
-0.04974365
-0.05004883
-0.05065918
-0.05096436
-0.05035400
-0.04974365
-0.04943848
-0.05004883
-0.05126953
-0.05187988
-0.05157471
-0.05065918
-0.04974365
-0.04882813
-0.04821777
-0.04760742
-0.04638672
-0.04577637
-0.04516602
-0.04425049
-0.04272461
-0.04028320
-0.03753662
-0.03540039
-0.03387451
-0.03326416
-0.03326416
-0.03265381
-0.03234863
-0.03204346
-0.03204346
-0.03204346
-0.03143311
-0.03021240
-0.02868652
-0.02807617
-0.02807617
-0.02838135
-0.02838135
-0.02777100
-0.02655029
-0.02563477
-0.02441406
-0.02380371
-0.02258301
-0.02166748
-0.02075195
-0.02014160
-0.01922607
-0.01800537
-0.01617432
-0.01403809
-0.01190186
-0.01007080
-0.00854492
-0.00762939
-0.00671387
-0.00640869
-0.00671387
-0.00701904
-0.00701904
-0.00640869
-0.00518799
-0.00366211
-0.00305176
-0.00274658
-0.00305176
-0.00274658
-0.00183105
-0.00030518
 0.00091553
 0.00213623
 0.00274658
 0.00305176
 0.00366211
 0.00366211
 0.00335693
 0.00274658
 0.00213623
 0.00274658
 0.00427246
 0.00610352
 0.00762939
 0.00854492
 0.00915527
 0.00946045
 0.01007080
 0.01098633
 0.01159668
 0.01281738
 0.01373291
 0.01525879
 0.01647949
 0.01678467
 0.01647949
 0.01617432
 0.01586914
 0.01617432
 0.01647949
 0.01678467
 0.01678467
 0.01739502
 0.01831055
 0.01953125
 0.02044678
 0.02044678
 0.01983643
 0.01892090
 0.01861572
 0.01892090
 0.01983643
 0.02105713
 0.02197266
 0.02258301
 0.02258301
 0.02258301
 0.02227783
 0.02288818
 0.02380371
 0.02502441
 0.02593994
 0.02624512
 0.02624512
 0.02624512
 0.02593994
 0.02502441
 0.02380371
 0.02227783
 0.02136230
 0.02136230
 0.02227783
 0.02349854
 0.02441406
 0.02502441
 0.02532959
 0.02502441
 0.02471924
 0.02441406
 0.02471924
 0.02532959
 0.02563477
 0.02593994
 0.02532959
 0.02441406
 0.02380371
 0.02349854
 0.02349854
 0.02380371
 0.02380371
 0.02410889
 0.02441406
 0.02471924
 0.02532959
 0.02532959
 0.02532959
 0.02441406
 0.02349854
 0.02258301
 0.02197266
 0.02227783
 0.02288818
 0.02319336
 0.02319336
 0.02258301
 0.02136230
 0.02044678
 0.01983643
 0.01953125
 0.01953125
 0.01953125
 0.01922607
 0.01922607
 0.01892090
 0.01861572
 0.01831055
 0.01800537
 0.01708984
 0.01617432
 0.01556396
 0.01586914
 0.01708984
 0.01831055
 0.01922607
 0.01892090
 0.01831055
 0.01800537
 0.01800537
 0.01831055
 0.01861572
 0.01861572
 0.01831055
 0.01739502
 0.01647949
 0.01525879
 0.01403809
 0.01281738
 0.01220703
 0.01129150
 0.01068115
 0.01037598
 0.01068115
 0.01159668
 0.01220703
 0.01251221
 0.01190186
 0.01037598
 0.00885010
 0.00793457
 0.00732422
 0.00732422
 0.00732422
 0.00732422
 0.00671387
 0.00640869
 0.00579834
 0.00579834
 0.00610352
 0.00671387
 0.00701904
 0.00701904
 0.00671387
 0.00640869
 0.00640869
 0.00610352
 0.00579834
 0.00518799
 0.00427246
 0.00366211
 0.00335693
 0.00396729
 0.00457764
 0.00518799
 0.00518799
 0.00427246
 0.00274658
 0.00152588
 0.00061035
 0.00000000
-0.00030518
-0.00061035
-0.00122070
-0.00244141
-0.00335693
-0.00396729
-0.00427246
-0.00457764
-0.00457764
-0.00488281
-0.00488281
-0.00457764
-0.00396729
-0.00305176
-0.00213623
-0.00213623
-0.00244141
-0.00305176
-0.00366211
-0.00396729
-0.00396729
-0.00396729
-0.00396729
-0.00457764
-0.00579834
-0.00671387
-0.00762939
-0.00762939
-0.00701904
-0.00671387
-0.00671387
-0.00671387
-0.00701904
-0.00671387
-0.00671387
-0.00701904
-0.00823975
-0.00976563
-0.01098633
-0.01129150
-0.01098633
-0.01037598
-0.00976563
-0.00915527
-0.00915527
-0.00946045
-0.00976563
-0.00976563
-0.00946045
-0.00885010
-0.00885010
-0.00946045
-0.01037598
-0.01098633
-0.01129150
-0.01129150
-0.01129150
-0.01129150
-0.01129150
-0.01159668
-0.01159668
-0.01098633
-0.01007080
-0.00885010
-0.00854492
-0.00915527
-0.01068115
-0.01220703
-0.01342773
-0.01373291
-0.01342773
-0.01312256
-0.01342773
-0.01373291
-0.01403809
-0.01434326
-0.01434326
-0.01403809
-0.01373291
-0.01281738
-0.01220703
-0.01190186
-0.01159668
-0.01159668
-0.01129150
-0.01129150
-0.01159668
-0.01220703
-0.01342773
-0.01403809
-0.01403809
-0.01312256
-0.01251221
-0.01220703
-0.01251221
-0.01281738
-0.01312256
-0.01312256
-0.01281738
-0.01251221
-0.01281738
-0.01312256
-0.01373291
-0.01464844
-0.01525879
-0.01525879
-0.01556396
-0.01556396
-0.01556396
-0.01556396
-0.01525879
-0.01464844
-0.01342773
-0.01281738
-0.01281738
-0.01342773
-0.01495361
-0.01708984
-0.01892090
-0.02044678
-0.02227783
-0.02380371
-0.02655029
-0.02990723
-0.03417969
-0.03906250
-0.04455566
-0.05035400
-0.05737305
-0.06530762
-0.07415771
-0.08331299
-0.09216309
-0.10040283
-0.10833740
-0.11535645
-0.12084961
-0.12359619
-0.12268066
-0.11749268
-0.10833740
-0.09429932
-0.07507324
-0.05157471
-0.02410889
 0.00701904
 0.04211426
 0.08087158
 0.12207031
 0.16265869
 0.20141602
 0.23834229
 0.27374268
 0.30700684
 0.33538818
 0.35614014
 0.36834717
 0.37139893
 0.36621094
 0.35156250
 0.32745361
 0.29449463
 0.25421143
 0.20721436
 0.15350342
 0.09277344
 0.02685547
-0.04089355
-0.10681152
-0.17028809
-0.23193359
-0.29144287
-0.34698486
-0.39398193
-0.42938232
-0.45257568
-0.46447754
-0.46569824
-0.45654297
-0.43579102
-0.40222168
-0.35736084
-0.30426025
-0.24444580
-0.17974854
-0.11016846
-0.03692627
 0.03723145
 0.11016846
 0.17974854
 0.24505615
 0.30487061
 0.35644531
 0.39642334
 0.42327881
 0.43731689
 0.44006348
 0.43090820
 0.40924072
 0.37475586
 0.32897949
 0.27526855
 0.21575928
 0.15075684
 0.08056641
 0.00732422
-0.06530762
-0.13397217
-0.19805908
-0.25726318
-0.31188965
-0.35980225
-0.39764404
-0.42388916
-0.43945313
-0.44525146
-0.44250488
-0.42999268
-0.40771484
-0.37567139
-0.33599854
-0.29174805
-0.24444580
-0.19500732
-0.14373779
-0.09094238
-0.03845215
 0.01220703
 0.05920410
 0.10131836
 0.13885498
 0.17150879
 0.19836426
 0.21911621
 0.23345947
 0.24230957
 0.24658203
 0.24627686
 0.24169922
 0.23345947
 0.22186279
 0.20751953
 0.19073486
 0.17211914
 0.15197754
 0.13122559
 0.11077881
 0.09033203
 0.07019043
 0.05035400
 0.03112793
 0.01342773
-0.00305176
-0.01831055
-0.03295898
-0.04669189
-0.05950928
-0.07110596
-0.08117676
-0.09033203
-0.09887695
-0.10711670
-0.11474609
-0.12237549
-0.12969971
-0.13702393
-0.14343262
-0.14831543
-0.15197754
-0.15411377
-0.15594482
-0.15686035
-0.15686035
-0.15502930
-0.15106201
-0.14526367
-0.13793945
-0.12939453
-0.11962891
-0.10803223
-0.09552002
-0.08209229
-0.06744385
-0.05218506
-0.03631592
-0.01953125
-0.00244141
 0.01464844
 0.03143311
 0.04791260
 0.06378174
 0.07934570
 0.09399414
 0.10772705
 0.12054443
 0.13244629
 0.14373779
 0.15441895
 0.16387939
 0.17303467
 0.18218994
 0.19165039
 0.20141602
 0.21057129
 0.21942139
 0.22796631
 0.23620605
 0.24383545
 0.24993896
 0.25421143
 0.25573730
 0.25421143
 0.24902344
 0.24017334
 0.22705078
 0.20996094
 0.18829346
 0.16235352
 0.13214111
 0.09796143
 0.06042480
 0.02044678
-0.02166748
-0.06439209
-0.10650635
-0.14678955
-0.18432617
-0.21728516
-0.24505615
-0.26611328
-0.28015137
-0.28656006
-0.28625488
-0.27801514
-0.26092529
-0.23468018
-0.19897461
-0.15472412
-0.10314941
-0.04608154
 0.01556396
 0.07934570
 0.14343262
 0.20629883
 0.26672363
 0.32348633
 0.37384033
 0.41473389
 0.44433594
 0.46264648
 0.46936035
 0.46447754
 0.44647217
 0.41503906
 0.37139893
 0.31829834
 0.25756836
 0.19042969
 0.11657715
 0.03753662
-0.04364014
-0.12390137
-0.20202637
-0.27679443
-0.34606934
-0.40618896
-0.45288086
-0.48461914
-0.50170898
-0.50445557
-0.49316406
-0.46661377
-0.42449951
-0.36804199
-0.30090332
-0.22521973
-0.14251709
-0.05493164
 0.03540039
 0.12542725
 0.21240234
 0.29418945
 0.36865234
 0.43304443
 0.48492432
 0.52215576
 0.54443359
 0.55145264
 0.54321289
 0.51940918
 0.48065186
 0.42938232
 0.36804199
 0.29876709
 0.22247314
 0.14129639
 0.05676270
-0.02746582
-0.10864258
-0.18524170
-0.25573730
-0.31982422
-0.37506104
-0.41900635
-0.44952393
-0.46630859
-0.47027588
-0.46417236
-0.44860840
-0.42480469
-0.39245605
-0.35308838
-0.30975342
-0.26550293
-0.22277832
-0.18249512
-0.14495850
-0.11138916
-0.08361816
-0.06286621
-0.05004883
-0.04486084
-0.04669189
-0.05554199
-0.07049561
-0.09063721
-0.11413574
-0.13946533
-0.16540527
-0.19042969
-0.21331787
-0.23162842
-0.24444580
-0.25115967
-0.25085449
-0.24414063
-0.23071289
-0.21087646
-0.18463135
-0.15258789
-0.11596680
-0.07568359
-0.03356934
 0.00793457
 0.04669189
 0.08148193
 0.11047363
 0.13305664
 0.14801025
 0.15472412
 0.15258789
 0.14160156
 0.12145996
 0.09429932
 0.06072998
 0.02288818
-0.01831055
-0.06103516
-0.10406494
-0.14465332
-0.18035889
-0.20904541
-0.22888184
-0.23895264
-0.23895264
-0.22857666
-0.20812988
-0.17791748
-0.13702393
-0.08666992
-0.02807617
 0.03601074
 0.10253906
 0.16998291
 0.23742676
 0.30273438
 0.36285400
 0.41473389
 0.45623779
 0.48645020
 0.50506592
 0.51147461
 0.50537109
 0.48736572
 0.45776367
 0.41687012
 0.36590576
 0.30609131
 0.24078369
 0.17272949
 0.10345459
 0.03326416
-0.03601074
-0.10101318
-0.15960693
-0.21057129
-0.25573730
-0.29479980
-0.32684326
-0.34973145
-0.36224365
-0.36651611
-0.36376953
-0.35369873
-0.33508301
-0.30883789
-0.27862549
-0.24749756
-0.21667480
-0.18371582
-0.14709473
-0.10711670
-0.06591797
-0.02532959
 0.01586914
 0.05798340
 0.10070801
 0.14251709
 0.18341064
 0.22491455
 0.26855469
 0.31494141
 0.36132813
 0.40588379
 0.44860840
 0.48980713
 0.52978516
 0.56640625
 0.59875488
 0.62561035
 0.64727783
 0.66406250
 0.67535400
 0.67993164
 0.67687988
 0.66589355
 0.64666748
 0.61981201
 0.58532715
 0.54534912
 0.50018311
 0.45104980
 0.39733887
 0.33935547
 0.27893066
 0.21728516
 0.15502930
 0.09216309
 0.02868652
-0.03417969
-0.09490967
-0.15258789
-0.20782471
-0.26153564
-0.31402588
-0.36437988
-0.41107178
-0.45379639
-0.49377441
-0.53131104
-0.56549072
-0.59539795
-0.61981201
-0.63934326
-0.65429688
-0.66467285
-0.66894531
-0.66619873
-0.65521240
-0.63629150
-0.60882568
-0.57281494
-0.52734375
-0.47241211
-0.40985107
-0.34088135
-0.26672363
-0.18798828
-0.10559082
-0.02105713
 0.06378174
 0.14770508
 0.22918701
 0.30578613
 0.37567139
 0.43548584
 0.48339844
 0.51788330
 0.53985596
 0.54992676
 0.54840088
 0.53436279
 0.50598145
 0.46447754
 0.41137695
 0.34973145
 0.28167725
 0.20782471
 0.12908936
 0.04730225
-0.03448486
-0.11291504
-0.18646240
-0.25451660
-0.31616211
-0.37017822
-0.41320801
-0.44372559
-0.46081543
-0.46569824
-0.45989990
-0.44403076
-0.41809082
-0.38330078
-0.34271240
-0.29937744
-0.25512695
-0.21179199
-0.17028809
-0.13153076
-0.09735107
-0.06988525
-0.04943848
-0.03723145
-0.03295898
-0.03631592
-0.04669189
-0.06317139
-0.08483887
-0.11016846
-0.13793945
-0.16632080
-0.19439697
-0.22125244
-0.24749756
-0.27404785
-0.30090332
-0.32653809
-0.34851074
-0.36529541
-0.37597656
-0.38208008
-0.38482666
-0.38391113
-0.37780762
-0.36407471
-0.34179688
-0.31188965
-0.27587891
-0.23498535
-0.18707275
-0.13092041
-0.06652832
 0.00396729
 0.07751465
 0.15228271
 0.22735596
 0.30212402
 0.37445068
 0.44097900
 0.49896240
 0.54656982
 0.58258057
 0.60546875
 0.61401367
 0.60729980
 0.58624268
 0.55145264
 0.50445557
 0.44555664
 0.37658691
 0.29907227
 0.21484375
 0.12634277
 0.03509521
-0.05615234
-0.14526367
-0.22949219
-0.30731201
-0.37567139
-0.43243408
-0.47485352
-0.50170898
-0.51452637
-0.51391602
-0.50018311
-0.47241211
-0.43029785
-0.37597656
-0.31097412
-0.23834229
-0.15899658
-0.07476807
 0.01403809
 0.10528564
 0.19866943
 0.29266357
 0.38604736
 0.47729492
 0.56365967
 0.64422607
 0.71777344
 0.78369141
 0.84075928
 0.88745117
 0.92315674
 0.94726563
 0.96099854
 0.96405029
 0.95581055
 0.93627930
 0.90545654
 0.86395264
 0.81237793
 0.75073242
 0.67901611
 0.59906006
 0.51239014
 0.42022705
 0.32318115
 0.22216797
 0.11840820
 0.01281738
-0.09368896
-0.20111084
-0.30822754
-0.41259766
-0.51116943
-0.60089111
-0.68176270
-0.75286865
-0.81481934
-0.86608887
-0.90545654
-0.93200684
-0.94512939
-0.94390869
-0.92803955
-0.89721680
-0.85083008
-0.78948975
-0.71411133
-0.62530518
-0.52459717
-0.41320801
-0.29357910
-0.16693115
-0.03509521
 0.10101318
 0.23986816
 0.37841797
 0.51239014
 0.63659668
 0.74768066
 0.84381104
 0.92346191
 0.98541260
 1.02722168
 1.04736328
 1.04461670
 1.01959229
 0.97290039
 0.90454102
 0.81481934
 0.70648193
 0.58319092
 0.44982910
 0.31036377
 0.16815186
 0.02441406
-0.11840820
-0.25634766
-0.38330078
-0.49468994
-0.58563232
-0.65460205
-0.70037842
-0.72174072
-0.71685791
-0.68572998
-0.63079834
-0.55603027
-0.46569824
-0.36346436
-0.25207520
-0.13641357
-0.02197266
 0.08544922
 0.18066406
 0.26000977
 0.31890869
 0.35125732
 0.35308838
 0.32379150
 0.26489258
 0.17761230
 0.06286621
-0.07934570
-0.24627686
-0.43182373
-0.62805176
-0.82855225
-1.02691650
-1.21673584
-1.39099121
-1.54266357
-1.66534424
-1.75384521
-1.80358887
-1.81152344
-1.77581787
-1.69677734
-1.57562256
-1.41296387
-1.21185303
-0.97808838
-0.71990967
-0.44494629
-0.15838623
 0.13458252
 0.42694092
 0.70892334
 0.97045898
 1.20361328
 1.40350342
 1.56707764
 1.69097900
 1.77246094
 1.80999756
 1.80389404
 1.75537109
 1.66717529
 1.54388428
 1.39068604
 1.21337891
 1.01745605
 0.80963135
 0.59722900
 0.38818359
 0.18707275
-0.00335693
-0.18127441
-0.34271240
-0.48126221
-0.59234619
-0.67413330
-0.72814941
-0.75653076
-0.76080322
-0.74249268
-0.70404053
-0.64971924
-0.58258057
-0.50567627
-0.42175293
-0.33508301
-0.24932861
-0.16784668
-0.09216309
-0.02349854
 0.03631592
 0.08514404
 0.12176514
 0.14709473
 0.16174316
 0.16693115
 0.16296387
 0.15136719
 0.13336182
 0.11108398
 0.08575439
 0.05920410
 0.03204346
 0.00701904
-0.01495361
-0.03326416
-0.04730225
-0.05706787
-0.06225586
-0.06317139
-0.06042480
-0.05462646
-0.04577637
-0.03356934
-0.01800537
 0.00061035
 0.02105713
 0.04302979
 0.06744385
 0.09429932
 0.12390137
 0.15594482
 0.18951416
 0.22521973
 0.26428223
 0.30731201
 0.35278320
 0.39947510
 0.44555664
 0.48950195
 0.53070068
 0.56823730
 0.60058594
 0.62561035
 0.64239502
 0.65002441
 0.64727783
 0.63262939
 0.60485840
 0.56304932
 0.50750732
 0.44067383
 0.36407471
 0.27923584
 0.18768311
 0.09155273
-0.00640869
-0.10314941
-0.19683838
-0.28533936
-0.36499023
-0.43182373
-0.48278809
-0.51574707
-0.53070068
-0.52764893
-0.50628662
-0.46691895
-0.41046143
-0.33996582
-0.25817871
-0.16784668
-0.07049561
 0.03143311
 0.13549805
 0.23773193
 0.33386230
 0.41992188
 0.49224854
 0.54840088
 0.58654785
 0.60577393
 0.60455322
 0.58197021
 0.53710938
 0.47119141
 0.38665771
 0.28656006
 0.17303467
 0.04699707
-0.09002686
-0.23529053
-0.38360596
-0.52856445
-0.66467285
-0.78735352
-0.89385986
-0.98114014
-1.04675293
-1.08673096
-1.09924316
-1.08337402
-1.03881836
-0.96649170
-0.86730957
-0.74401855
-0.60089111
-0.44403076
-0.27832031
-0.10864258
 0.06103516
 0.22705078
 0.38299561
 0.52154541
 0.63568115
 0.72052002
 0.77423096
 0.79528809
 0.78277588
 0.73486328
 0.65307617
 0.54107666
 0.40527344
 0.25024414
 0.07781982
-0.10986328
-0.30792236
-0.50720215
-0.69702148
-0.86944580
-1.02050781
-1.14746094
-1.24603271
-1.31195068
-1.34063721
-1.33148193
-1.28570557
-1.20330811
-1.08520508
-0.93231201
-0.75042725
-0.54565430
-0.32318115
-0.08636475
 0.16235352
 0.41687012
 0.66864014
 0.90881348
 1.12976074
 1.32781982
 1.49902344
 1.63940430
 1.74438477
 1.80999756
 1.83410645
 1.81579590
 1.75628662
 1.65649414
 1.51794434
 1.34277344
 1.13555908
 0.90240479
 0.65155029
 0.38909912
 0.11901855
-0.15533447
-0.42877197
-0.69274902
-0.93719482
-1.15509033
-1.34124756
-1.49353027
-1.61010742
-1.68853760
-1.72729492
-1.72668457
-1.68792725
-1.61315918
-1.50573730
-1.36810303
-1.20452881
-1.01898193
-0.81848145
-0.60943604
-0.39794922
-0.18829346
 0.01647949
 0.21331787
 0.39733887
 0.56304932
 0.70526123
 0.82244873
 0.91430664
 0.98175049
 1.02447510
 1.04309082
 1.03851318
 1.01348877
 0.97106934
 0.91461182
 0.84747314
 0.77239990
 0.69305420
 0.61248779
 0.53375244
 0.45928955
 0.39154053
 0.33325195
 0.28656006
 0.25299072
 0.23223877
 0.22308350
 0.22491455
 0.23590088
 0.25543213
 0.28106689
 0.31097412
 0.34027100
 0.36468506
 0.38116455
 0.38726807
 0.38085938
 0.36071777
 0.32501221
 0.27282715
 0.20507813
 0.12329102
 0.02868652
-0.07690430
-0.19165039
-0.31219482
-0.43426514
-0.55236816
-0.66131592
-0.75836182
-0.84014893
-0.90484619
-0.95001221
-0.97351074
-0.97442627
-0.95245361
-0.90820313
-0.84197998
-0.75500488
-0.65002441
-0.53009033
-0.40039063
-0.26428223
-0.12451172
 0.01586914
 0.15472412
 0.28808594
 0.41076660
 0.51818848
 0.60638428
 0.67382813
 0.71960449
 0.74371338
 0.74615479
 0.72723389
 0.68756104
 0.62896729
 0.55450439
 0.46661377
 0.36804199
 0.26214600
 0.15197754
 0.03997803
-0.07171631
-0.18096924
-0.28442383
-0.37841797
-0.45989990
-0.52764893
-0.58105469
-0.62011719
-0.64422607
-0.65216064
-0.64453125
-0.62225342
-0.58685303
-0.53894043
-0.47943115
-0.40985107
-0.33233643
-0.24932861
-0.16235352
-0.07263184
 0.01861572
 0.10986328
 0.20019531
 0.28869629
 0.37414551
 0.45410156
 0.52703857
 0.59112549
 0.64636230
 0.69274902
 0.72937012
 0.75500488
 0.76934814
 0.77117920
 0.76049805
 0.73577881
 0.69671631
 0.64300537
 0.57586670
 0.49621582
 0.40527344
 0.30456543
 0.19683838
 0.08392334
-0.03265381
-0.15228271
-0.27221680
-0.38879395
-0.49774170
-0.59600830
-0.68206787
-0.75531006
-0.81512451
-0.86059570
-0.89050293
-0.90606689
-0.90759277
-0.89538574
-0.86944580
-0.82946777
-0.77697754
-0.71319580
-0.63964844
-0.55725098
-0.46783447
-0.37231445
-0.27313232
-0.17211914
-0.07049561
 0.03051758
 0.13031006
 0.22735596
 0.32104492
 0.40924072
 0.48950195
 0.55969238
 0.61859131
 0.66589355
 0.70098877
 0.72296143
 0.73120117
 0.72601318
 0.70648193
 0.67291260
 0.62530518
 0.56427002
 0.49285889
 0.41351318
 0.32806396
 0.23742676
 0.14312744
 0.04791260
-0.04516602
-0.13366699
-0.21667480
-0.29357910
-0.36224365
-0.42022705
-0.46539307
-0.49652100
-0.51391602
-0.51879883
-0.51147461
-0.49346924
-0.46539307
-0.42877197
-0.38482666
-0.33538818
-0.28289795
-0.23040771
-0.17944336
-0.13153076
-0.08728027
-0.04913330
-0.01892090
 0.00213623
 0.01373291
 0.01617432
 0.00946045
-0.00640869
-0.02990723
-0.05859375
-0.08941650
-0.11962891
-0.14678955
-0.16937256
-0.18463135
-0.19073486
-0.18585205
-0.16784668
-0.13610840
-0.09002686
-0.03112793
 0.03814697
 0.11627197
 0.20050049
 0.28900146
 0.37780762
 0.46234131
 0.53833008
 0.60211182
 0.65093994
 0.68298340
 0.69519043
 0.68664551
 0.65612793
 0.60455322
 0.53314209
 0.44433594
 0.34210205
 0.23010254
 0.11138916
-0.01098633
-0.13427734
-0.25451660
-0.36682129
-0.46569824
-0.54656982
-0.60638428
-0.64361572
-0.65795898
-0.64880371
-0.61553955
-0.55755615
-0.47668457
-0.37567139
-0.25878906
-0.12939453
 0.01007080
 0.15777588
 0.31036377
 0.46173096
 0.60455322
 0.73272705
 0.84259033
 0.93109131
 0.99517822
 1.03149414
 1.03820801
 1.01593018
 0.96618652
 0.89019775
 0.78826904
 0.66375732
 0.52185059
 0.36895752
 0.21026611
 0.04913330
-0.11199951
-0.26763916
-0.41137695
-0.53527832
-0.63537598
-0.70953369
-0.75744629
-0.77819824
-0.77117920
-0.73699951
-0.67779541
-0.59661865
-0.49682617
-0.38299561
-0.26031494
-0.13366699
-0.00793457
 0.11383057
 0.22827148
 0.33050537
 0.41564941
 0.47912598
 0.51910400
 0.53497314
 0.52673340
 0.49438477
 0.43823242
 0.36041260
 0.26458740
 0.15319824
 0.02868652
-0.10589600
-0.24536133
-0.38299561
-0.51208496
-0.62713623
-0.72326660
-0.79650879
-0.84350586
-0.86242676
-0.85144043
-0.80963135
-0.73699951
-0.63629150
-0.51177979
-0.36926270
-0.21301270
-0.04699707
 0.12542725
 0.29785156
 0.46234131
 0.61157227
 0.73944092
 0.84197998
 0.91583252
 0.95855713
 0.96740723
 0.94085693
 0.87829590
 0.78186035
 0.65582275
 0.50506592
 0.33508301
 0.14892578
-0.05035400
-0.25878906
-0.46813965
-0.66925049
-0.85327148
-1.01470947
-1.15051270
-1.25823975
-1.33392334
-1.37451172
-1.37878418
-1.34765625
-1.28417969
-1.19079590
-1.06994629
-0.92590332
-0.76293945
-0.58807373
-0.40710449
-0.22613525
-0.04974365
 0.11901855
 0.27587891
 0.41564941
 0.53283691
 0.62286377
 0.68450928
 0.71929932
 0.72753906
 0.70983887
 0.66619873
 0.59967041
 0.51452637
 0.41625977
 0.30914307
 0.19653320
 0.08300781
-0.02624512
-0.12512207
-0.21026611
-0.27984619
-0.33203125
-0.36346436
-0.37200928
-0.35705566
-0.32104492
-0.26794434
-0.20019531
-0.12084961
-0.03204346
 0.06317139
 0.16113281
 0.25817871
 0.35125732
 0.43731689
 0.51269531
 0.57525635
 0.62347412
 0.65704346
 0.67535400
 0.67810059
 0.66467285
 0.63598633
 0.59234619
 0.53466797
 0.46600342
 0.38879395
 0.30639648
 0.22094727
 0.13336182
 0.04577637
-0.03967285
-0.11993408
-0.19409180
-0.26062012
-0.31921387
-0.36712646
-0.40191650
-0.42297363
-0.43121338
-0.42755127
-0.41168213
-0.38299561
-0.34240723
-0.29205322
-0.23376465
-0.16845703
-0.09582520
-0.01739502
 0.06378174
 0.14434814
 0.22155762
 0.29479980
 0.36163330
 0.41961670
 0.46508789
 0.49682617
 0.51483154
 0.51910400
 0.51025391
 0.48736572
 0.45104980
 0.40313721
 0.34606934
 0.28228760
 0.21331787
 0.14038086
 0.06530762
-0.00915527
-0.07965088
-0.14465332
-0.20446777
-0.25939941
-0.30914307
-0.35064697
-0.38055420
-0.39794922
-0.40313721
-0.39733887
-0.38055420
-0.35278320
-0.31524658
-0.27008057
-0.21972656
-0.16479492
-0.10528564
-0.04089355
 0.02502441
 0.08911133
 0.14953613
 0.20568848
 0.25787354
 0.30609131
 0.34790039
 0.38208008
 0.40924072
 0.43029785
 0.44616699
 0.45654297
 0.46020508
 0.45745850
 0.44891357
 0.43457031
 0.41412354
 0.38635254
 0.35156250
 0.31188965
 0.26794434
 0.21881104
 0.16357422
 0.10131836
 0.03417969
-0.03601074
-0.10803223
-0.18157959
-0.25695801
-0.33172607
-0.40252686
-0.46539307
-0.51940918
-0.56365967
-0.59783936
-0.62042236
-0.62988281
-0.62469482
-0.60424805
-0.56823730
-0.51696777
-0.45196533
-0.37658691
-0.29327393
-0.20416260
-0.11138916
-0.01708984
 0.07507324
 0.16204834
 0.24108887
 0.31005859
 0.36590576
 0.40618896
 0.42755127
 0.42999268
 0.41351318
 0.37994385
 0.32958984
 0.26428223
 0.18615723
 0.09857178
 0.00335693
-0.09826660
-0.20446777
-0.31158447
-0.41442871
-0.50720215
-0.58654785
-0.65032959
-0.69732666
-0.72540283
-0.73272705
-0.71838379
-0.68328857
-0.62866211
-0.55633545
-0.46875000
-0.36895752
-0.26092529
-0.14831543
-0.03295898
 0.08300781
 0.19561768
 0.30059814
 0.39337158
 0.47058105
 0.53039551
 0.57250977
 0.59692383
 0.60424805
 0.59478760
 0.56915283
 0.52856445
 0.47485352
 0.41107178
 0.34118652
 0.26855469
 0.19592285
 0.12420654
 0.05584717
-0.00701904
-0.06103516
-0.10467529
-0.13702393
-0.15869141
-0.17028809
-0.17150879
-0.16357422
-0.14709473
-0.12481689
-0.09918213
-0.07263184
-0.04669189
-0.02380371
-0.00549316
 0.00640869
 0.01129150
 0.00915527
-0.00061035
-0.01922607
-0.04669189
-0.08148193
-0.12115479
-0.16387939
-0.20965576
-0.25787354
-0.30761719
-0.35522461
-0.39733887
-0.43090820
-0.45471191
-0.46844482
-0.47271729
-0.46691895
-0.45043945
-0.42297363
-0.38482666
-0.33691406
-0.28137207
-0.22033691
-0.15533447
-0.08697510
-0.01678467
 0.05371094
 0.12237549
 0.18768311
 0.24902344
 0.30578613
 0.35705566
 0.40069580
 0.43457031
 0.45867920
 0.47271729
 0.47729492
 0.47210693
 0.45715332
 0.43334961
 0.40161133
 0.36437988
 0.32379150
 0.28167725
 0.24017334
 0.19958496
 0.16082764
 0.12542725
 0.09552002
 0.07232666
 0.05676270
 0.04791260
 0.04516602
 0.04791260
 0.05523682
 0.06683350
 0.08087158
 0.09552002
 0.10925293
 0.12145996
 0.13122559
 0.13793945
 0.14099121
 0.14007568
 0.13488770
 0.12481689
 0.10986328
 0.09033203
 0.06744385
 0.04180908
 0.01495361
-0.01220703
-0.03967285
-0.06652832
-0.09246826
-0.11566162
-0.13488770
-0.14831543
-0.15533447
-0.15563965
-0.14923096
-0.13549805
-0.11444092
-0.08666992
-0.05340576
-0.01464844
 0.02838135
 0.07415771
 0.12084961
 0.16693115
 0.21148682
 0.25482178
 0.29632568
 0.33355713
 0.36376953
 0.38574219
 0.39886475
 0.40435791
 0.40069580
 0.38696289
 0.36163330
 0.32501221
 0.27801514
 0.22094727
 0.15380859
 0.07781982
-0.00579834
-0.09399414
-0.18493652
-0.27648926
-0.36499023
-0.44586182
-0.51452637
-0.56854248
-0.60668945
-0.62866211
-0.63385010
-0.62072754
-0.58776855
-0.53558350
-0.46600342
-0.38238525
-0.28747559
-0.18402100
-0.07385254
 0.04089355
 0.15869141
 0.27526855
 0.38635254
 0.48767090
 0.57464600
 0.64453125
 0.69549561
 0.72509766
 0.73181152
 0.71472168
 0.67382813
 0.60943604
 0.52368164
 0.42022705
 0.30242920
 0.17333984
 0.03540039
-0.10864258
-0.25482178
-0.39703369
-0.52825928
-0.64331055
-0.73974609
-0.81542969
-0.86883545
-0.89813232
-0.90209961
-0.88073730
-0.83526611
-0.76782227
-0.68023682
-0.57586670
-0.45837402
-0.33264160
-0.20294189
-0.07293701
 0.05432129
 0.17456055
 0.28350830
 0.37597656
 0.44799805
 0.49743652
 0.52398682
 0.52703857
 0.50598145
 0.46142578
 0.39520264
 0.31066895
 0.21209717
 0.10345459
-0.01220703
-0.13214111
-0.25207520
-0.36651611
-0.46997070
-0.55816650
-0.62805176
-0.67779541
-0.70617676
-0.71289063
-0.69702148
-0.65948486
-0.60211182
-0.52734375
-0.43884277
-0.34027100
-0.23559570
-0.12878418
-0.02319336
 0.07751465
 0.17059326
 0.25360107
 0.32379150
 0.37841797
 0.41534424
 0.43365479
 0.43426514
 0.41900635
 0.39001465
 0.34912109
 0.29907227
 0.24261475
 0.18310547
 0.12268066
 0.06317139
 0.00701904
-0.04364014
-0.08636475
-0.11932373
-0.14190674
-0.15319824
-0.15319824
-0.14160156
-0.11932373
-0.08789063
-0.04852295
-0.00335693
 0.04669189
 0.09887695
 0.15075684
 0.20019531
 0.24536133
 0.28472900
 0.31799316
 0.34240723
 0.35614014
 0.35705566
 0.34576416
 0.32379150
 0.29388428
 0.25817871
 0.21789551
 0.17425537
 0.12847900
 0.08331299
 0.04058838
 0.00305176
-0.02716064
-0.04791260
-0.05798340
-0.05645752
-0.04333496
-0.01983643
 0.01342773
 0.05462646
 0.10162354
 0.15197754
 0.20385742
 0.25634766
 0.30792236
 0.35491943
 0.39398193
 0.42205811
 0.43884277
 0.44433594
 0.43731689
 0.41687012
 0.38269043
 0.33721924
 0.28320313
 0.22277832
 0.15563965
 0.08270264
 0.00640869
-0.06927490
-0.14068604
-0.20782471
-0.26916504
-0.32318115
-0.36590576
-0.39459229
-0.40954590
-0.41107178
-0.39947510
-0.37445068
-0.33660889
-0.28930664
-0.23498535
-0.17486572
-0.10833740
-0.03631592
 0.03845215
 0.11077881
 0.17852783
 0.24047852
 0.29632568
 0.34423828
 0.38085938
 0.40496826
 0.41564941
 0.41381836
 0.39916992
 0.37139893
 0.33081055
 0.28015137
 0.22155762
 0.15563965
 0.08392334
 0.00793457
-0.06805420
-0.14129639
-0.20996094
-0.27374268
-0.33142090
-0.38024902
-0.41778564
-0.44219971
-0.45440674
-0.45623779
-0.44738770
-0.42724609
-0.39611816
-0.35583496
-0.31036377
-0.26245117
-0.21392822
-0.16510010
-0.11596680
-0.06896973
-0.02593994
 0.01007080
 0.03845215
 0.05859375
 0.06988525
 0.07141113
 0.06347656
 0.04638672
 0.02166748
-0.00946045
-0.04547119
-0.08483887
-0.12573242
-0.16632080
-0.20507813
-0.24108887
-0.27435303
-0.30364990
-0.32714844
-0.34179688
-0.34576416
-0.33813477
-0.32135010
-0.29754639
-0.26916504
-0.23651123
-0.19927979
-0.15716553
-0.11138916
-0.06469727
-0.01922607
 0.02349854
 0.06164551
 0.09429932
 0.11962891
 0.13641357
 0.14404297
 0.14282227
 0.13244629
 0.11413574
 0.08819580
 0.05615234
 0.01800537
-0.02593994
-0.07385254
-0.12298584
-0.17089844
-0.21667480
-0.25939941
-0.29937744
-0.33355713
-0.35980225
-0.37597656
-0.38116455
-0.37597656
-0.36010742
-0.33355713
-0.29724121
-0.25238037
-0.20111084
-0.14251709
-0.07781982
-0.00793457
 0.06286621
 0.13183594
 0.19775391
 0.26184082
 0.32379150
 0.38208008
 0.43426514
 0.47943115
 0.51788330
 0.55114746
 0.57800293
 0.59875488
 0.61340332
 0.62255859
 0.62713623
 0.62713623
 0.62225342
 0.61248779
 0.59875488
 0.58197021
 0.56152344
 0.53741455
 0.50903320
 0.47760010
 0.44281006
 0.40466309
 0.36254883
 0.31707764
 0.26916504
 0.21820068
 0.16357422
 0.10375977
 0.03967285
-0.02624512
-0.09155273
-0.15563965
-0.21911621
-0.28076172
-0.33905029
-0.39093018
-0.43395996
-0.46752930
-0.49072266
-0.50323486
-0.50445557
-0.49468994
-0.47393799
-0.44219971
-0.40008545
-0.34912109
-0.29205322
-0.23223877
-0.17028809
-0.10620117
-0.04028320
 0.02532959
 0.08666992
 0.14099121
 0.18707275
 0.22338867
 0.24993896
 0.26611328
 0.27221680
 0.26947021
 0.25817871
 0.23956299
 0.21453857
 0.18432617
 0.15197754
 0.11993408
 0.09002686
 0.06347656
 0.04180908
 0.02655029
 0.01983643
 0.02197266
 0.03417969
 0.05493164
 0.08331299
 0.11688232
 0.15380859
 0.19256592
 0.23223877
 0.27191162
 0.31005859
 0.34362793
 0.36987305
 0.38574219
 0.38970947
 0.38116455
 0.35919189
 0.32470703
 0.27770996
 0.21942139
 0.15075684
 0.07232666
-0.01312256
-0.10467529
-0.19958496
-0.29632568
-0.39123535
-0.48065186
-0.55969238
-0.62500000
-0.67535400
-0.70983887
-0.72753906
-0.72753906
-0.70953369
-0.67474365
-0.62408447
-0.55908203
-0.48187256
-0.39520264
-0.30242920
-0.20812988
-0.11535645
-0.02624512
 0.05615234
 0.12786865
 0.18493652
 0.22460938
 0.24627686
 0.25024414
 0.23712158
 0.20660400
 0.15930176
 0.09704590
 0.02319336
-0.05920410
-0.14770508
-0.23956299
-0.33081055
-0.41625977
-0.49133301
-0.55328369
-0.60119629
-0.63415527
-0.65155029
-0.65216064
-0.63659668
-0.60516357
-0.55969238
-0.50048828
-0.42785645
-0.34393311
-0.25054932
-0.15136719
-0.04821777
 0.05798340
 0.16632080
 0.27435303
 0.38024902
 0.48126221
 0.57586670
 0.66223145
 0.73822021
 0.80230713
 0.85418701
 0.89324951
 0.92010498
 0.93444824
 0.93536377
 0.92224121
 0.89538574
 0.85601807
 0.80413818
 0.74096680
 0.66589355
 0.58044434
 0.48522949
 0.38146973
 0.27160645
 0.15747070
 0.04058838
-0.07781982
-0.19714355
-0.31524658
-0.42999268
-0.53710938
-0.63354492
-0.71685791
-0.78613281
-0.83984375
-0.87707520
-0.89721680
-0.89874268
-0.88195801
-0.84655762
-0.79345703
-0.72296143
-0.63720703
-0.53771973
-0.42755127
-0.30883789
-0.18554688
-0.06042480
 0.06347656
 0.18310547
 0.29510498
 0.39520264
 0.48004150
 0.54718018
 0.59509277
 0.62347412
 0.63201904
 0.61950684
 0.58715820
 0.53680420
 0.47180176
 0.39611816
 0.31311035
 0.22583008
 0.13732910
 0.05096436
-0.02990723
-0.10162354
-0.16082764
-0.20507813
-0.23315430
-0.24566650
-0.24261475
-0.22430420
-0.19012451
-0.14007568
-0.07690430
-0.00457764
 0.07293701
 0.15289307
 0.23284912
 0.30975342
 0.37994385
 0.43914795
 0.48400879
 0.51269531
 0.52368164
 0.51574707
 0.48919678
 0.44433594
 0.38238525
 0.30517578
 0.21545410
 0.11657715
 0.01129150
-0.09796143
-0.20843506
-0.31799316
-0.42144775
-0.51452637
-0.59326172
-0.65582275
-0.70098877
-0.72723389
-0.73303223
-0.71746826
-0.68206787
-0.62774658
-0.55664063
-0.46936035
-0.36804199
-0.25604248
-0.13732910
-0.01464844
 0.10925293
 0.23345947
 0.35400391
 0.46630859
 0.56610107
 0.65093994
 0.71960449
 0.77117920
 0.80383301
 0.81665039
 0.80993652
 0.78430176
 0.74096680
 0.67993164
 0.60150146
 0.50750732
 0.40161133
 0.28717041
 0.16723633
 0.04272461
-0.08453369
-0.21331787
-0.33966064
-0.45928955
-0.56793213
-0.66345215
-0.74371338
-0.80780029
-0.85540771
-0.88439941
-0.89416504
-0.88317871
-0.85235596
-0.80291748
-0.73577881
-0.65216064
-0.55389404
-0.44311523
-0.32318115
-0.19744873
-0.06835938
 0.06164551
 0.19042969
 0.31402588
 0.42877197
 0.53039551
 0.61553955
 0.68237305
 0.72937012
 0.75592041
 0.76202393
 0.74737549
 0.71258545
 0.65917969
 0.58868408
 0.50415039
 0.40771484
 0.30303955
 0.19348145
 0.08331299
-0.02441406
-0.12603760
-0.21911621
-0.30151367
-0.36926270
-0.41931152
-0.44921875
-0.45837402
-0.44799805
-0.41931152
-0.37445068
-0.31555176
-0.24536133
-0.16693115
-0.08300781
 0.00366211
 0.08941650
 0.17150879
 0.24688721
 0.31280518
 0.36712646
 0.40679932
 0.42877197
 0.43121338
 0.41442871
 0.38024902
 0.32989502
 0.26489258
 0.18646240
 0.09643555
-0.00366211
-0.11077881
-0.22186279
-0.33294678
-0.43914795
-0.53649902
-0.62103271
-0.69061279
-0.74401855
-0.77880859
-0.79315186
-0.78582764
-0.75714111
-0.70831299
-0.64208984
-0.56121826
-0.46813965
-0.36590576
-0.25848389
-0.14892578
-0.04119873
 0.06164551
 0.15625000
 0.24017334
 0.31066895
 0.36499023
 0.40222168
 0.42266846
 0.42694092
 0.41534424
 0.38970947
 0.35247803
 0.30700684
 0.25665283
 0.20446777
 0.15197754
 0.10131836
 0.05523682
 0.01678467
-0.01190186
-0.02960205
-0.03662109
-0.03295898
-0.01892090
 0.00488281
 0.03753662
 0.07659912
 0.11962891
 0.16448975
 0.20782471
 0.24810791
 0.28442383
 0.31494141
 0.33813477
 0.35125732
 0.35186768
 0.33843994
 0.31250000
 0.27648926
 0.23254395
 0.18035889
 0.11962891
 0.05187988
-0.01983643
-0.09155273
-0.16113281
-0.22796631
-0.29083252
-0.34606934
-0.39001465
-0.41992188
-0.43609619
-0.44036865
-0.43273926
-0.41229248
-0.37933350
-0.33508301
-0.28320313
-0.22674561
-0.16693115
-0.10467529
-0.04058838
 0.02197266
 0.07995605
 0.13122559
 0.17486572
 0.21026611
 0.23681641
 0.25421143
 0.26214600
 0.26245117
 0.25543213
 0.24230957
 0.22369385
 0.20080566
 0.17578125
 0.15106201
 0.12756348
 0.10650635
 0.08850098
 0.07446289
 0.06500244
 0.05981445
 0.05859375
 0.06134033
 0.06744385
 0.07598877
 0.08544922
 0.09490967
 0.10375977
 0.11138916
 0.11718750
 0.12023926
 0.11901855
 0.11291504
 0.10223389
 0.08789063
 0.06988525
 0.04913330
 0.02593994
 0.00152588
-0.02319336
-0.04699707
-0.06866455
-0.08697510
-0.10070801
-0.10864258
-0.11016846
-0.10498047
-0.09246826
-0.07232666
-0.04547119
-0.01342773
 0.02288818
 0.06256104
 0.10528564
 0.14831543
 0.18890381
 0.22552490
 0.25756836
 0.28503418
 0.30639648
 0.31921387
 0.32012939
 0.30853271
 0.28686523
 0.25726318
 0.22033691
 0.17517090
 0.12084961
 0.05828857
-0.00854492
-0.07598877
-0.14312744
-0.21057129
-0.27770996
-0.34240723
-0.40100098
-0.44952393
-0.48767090
-0.51574707
-0.53405762
-0.54199219
-0.53955078
-0.52642822
-0.50354004
-0.47149658
-0.43029785
-0.38116455
-0.32592773
-0.26733398
-0.20751953
-0.14770508
-0.08728027
-0.02777100
 0.02868652
 0.07934570
 0.12298584
 0.15869141
 0.18676758
 0.20629883
 0.21636963
 0.21697998
 0.20874023
 0.19348145
 0.17181396
 0.14526367
 0.11505127
 0.08331299
 0.05157471
 0.02197266
-0.00488281
-0.02777100
-0.04486084
-0.05554199
-0.05889893
-0.05523682
-0.04516602
-0.02899170
-0.00762939
 0.01800537
 0.04699707
 0.07751465
 0.10803223
 0.13732910
 0.16296387
 0.18402100
 0.19958496
 0.20904541
 0.21148682
 0.20599365
 0.19134521
 0.16723633
 0.13458252
 0.09429932
 0.04760742
-0.00396729
-0.05859375
-0.11352539
-0.16754150
-0.21972656
-0.27008057
-0.31677246
-0.35675049
-0.38635254
-0.40496826
-0.41290283
-0.41198730
-0.40222168
-0.38208008
-0.35156250
-0.31219482
-0.26672363
-0.21789551
-0.16540527
-0.10894775
-0.04852295
 0.01373291
 0.07446289
 0.13122559
 0.18218994
 0.22796631
 0.26794434
 0.30151367
 0.32745361
 0.34515381
 0.35430908
 0.35491943
 0.34698486
 0.33081055
 0.30853271
 0.28167725
 0.25238037
 0.22094727
 0.18737793
 0.15167236
 0.11535645
 0.08056641
 0.04852295
 0.01983643
-0.00579834
-0.02807617
-0.04669189
-0.06072998
-0.06866455
-0.07141113
-0.06835938
-0.06011963
-0.04699707
-0.03051758
-0.01068115
 0.01129150
 0.03509521
 0.06011963
 0.08453369
 0.10772705
 0.12817383
 0.14617920
 0.16052246
 0.17120361
 0.17761230
 0.17944336
 0.17639160
 0.16967773
 0.15960693
 0.14709473
 0.13275146
 0.11688232
 0.09979248
 0.08178711
 0.06317139
 0.04486084
 0.02685547
 0.01037598
-0.00427246
-0.01678467
-0.02685547
-0.03509521
-0.04150391
-0.04516602
-0.04608154
-0.04364014
-0.03814697
-0.03112793
-0.02258301
-0.01281738
-0.00213623
 0.00946045
 0.02014160
 0.02899170
 0.03448486
 0.03601074
 0.03295898
 0.02532959
 0.01312256
-0.00366211
-0.02471924
-0.05004883
-0.07934570
-0.11230469
-0.14709473
-0.18188477
-0.21453857
-0.24505615
-0.27343750
-0.29937744
-0.32165527
-0.33691406
-0.34271240
-0.33813477
-0.32379150
-0.30151367
-0.27343750
-0.23986816
-0.20019531
-0.15380859
-0.10192871
-0.04669189
 0.00885010
 0.06256104
 0.11322021
 0.15960693
 0.20019531
 0.23376465
 0.25939941
 0.27557373
 0.28289795
 0.28137207
 0.27160645
 0.25360107
 0.22827148
 0.19592285
 0.15838623
 0.11688232
 0.07324219
 0.02929688
-0.01342773
-0.05340576
-0.08972168
-0.12115479
-0.14709473
-0.16632080
-0.17822266
-0.18280029
-0.17913818
-0.16784668
-0.14923096
-0.12512207
-0.09704590
-0.06622314
-0.03326416
 0.00061035
 0.03326416
 0.06256104
 0.08697510
 0.10528564
 0.11657715
 0.11993408
 0.11444092
 0.10070801
 0.07873535
 0.04974365
 0.01373291
-0.02777100
-0.07324219
-0.11962891
-0.16479492
-0.20904541
-0.25268555
-0.29418945
-0.32989502
-0.35675049
-0.37292480
-0.37780762
-0.37139893
-0.35400391
-0.32531738
-0.28656006
-0.23956299
-0.18463135
-0.12176514
-0.05096436
 0.02441406
 0.10162354
 0.17852783
 0.25451660
 0.32836914
 0.39764404
 0.45837402
 0.50750732
 0.54412842
 0.56854248
 0.58105469
 0.58135986
 0.56884766
 0.54382324
 0.50628662
 0.45684814
 0.39733887
 0.32989502
 0.25878906
 0.18585205
 0.11169434
 0.03692627
-0.03753662
-0.10711670
-0.16937256
-0.22308350
-0.26916504
-0.30822754
-0.33874512
-0.35705566
-0.36010742
-0.34851074
-0.32501221
-0.29296875
-0.25451660
-0.21026611
-0.16052246
-0.10620117
-0.04974365
 0.00732422
 0.06195068
 0.11260986
 0.15686035
 0.19195557
 0.21697998
 0.23132324
 0.23529053
 0.22949219
 0.21392822
 0.18859863
 0.15472412
 0.11291504
 0.06622314
 0.01586914
-0.03601074
-0.08789063
-0.13824463
-0.18463135
-0.22460938
-0.25604248
-0.27740479
-0.28900146
-0.29113770
-0.28442383
-0.26916504
-0.24475098
-0.21209717
-0.17181396
-0.12481689
-0.07324219
-0.02044678
 0.03143311
 0.07965088
 0.12207031
 0.15777588
 0.18493652
 0.20263672
 0.21026611
 0.20721436
 0.19439697
 0.17242432
 0.14221191
 0.10528564
 0.06195068
 0.01434326
-0.03601074
-0.08666992
-0.13549805
-0.17974854
-0.21728516
-0.24658203
-0.26702881
-0.27893066
-0.28289795
-0.27923584
-0.26763916
-0.24841309
-0.22094727
-0.18676758
-0.14739990
-0.10498047
-0.06103516
-0.01708984
 0.02502441
 0.06378174
 0.09704590
 0.12359619
 0.14282227
 0.15502930
 0.16113281
 0.16143799
 0.15686035
 0.14770508
 0.13458252
 0.11840820
 0.10070801
 0.08300781
 0.06652832
 0.05279541
 0.04272461
 0.03631592
 0.03295898
 0.03204346
 0.03295898
 0.03570557
 0.03997803
 0.04455566
 0.04852295
 0.05126953
 0.05310059
 0.05401611
 0.05340576
 0.05065918
 0.04455566
 0.03479004
 0.02166748
 0.00610352
-0.01190186
-0.03112793
-0.05126953
-0.07141113
-0.09094238
-0.10986328
-0.12725830
-0.14160156
-0.15136719
-0.15502930
-0.15228271
-0.14221191
-0.12512207
-0.10070801
-0.06927490
-0.03204346
 0.00976563
 0.05462646
 0.10070801
 0.14617920
 0.18920898
 0.22888184
 0.26458740
 0.29602051
 0.32196045
 0.33966064
 0.34667969
 0.34149170
 0.32531738
 0.30090332
 0.27008057
 0.23406982
 0.19226074
 0.14495850
 0.09307861
 0.03936768
-0.01403809
-0.06591797
-0.11383057
-0.15655518
-0.19226074
-0.21972656
-0.23803711
-0.24810791
-0.24963379
-0.24353027
-0.23010254
-0.21026611
-0.18463135
-0.15380859
-0.11871338
-0.07995605
-0.03997803
 0.00000000
 0.03814697
 0.07324219
 0.10498047
 0.13214111
 0.15502930
 0.17272949
 0.18554688
 0.19317627
 0.19500732
 0.19165039
 0.18280029
 0.16845703
 0.14923096
 0.12512207
 0.09674072
 0.06469727
 0.03082275
-0.00366211
-0.03692627
-0.06805420
-0.09643555
-0.12145996
-0.14251709
-0.15838623
-0.16815186
-0.17150879
-0.16815186
-0.15777588
-0.14160156
-0.12023926
-0.09490967
-0.06683350
-0.03631592
-0.00457764
 0.02777100
 0.05920410
 0.08911133
 0.11718750
 0.14221191
 0.16296387
 0.17852783
 0.18707275
 0.18920898
 0.18371582
 0.17120361
 0.15106201
 0.12451172
 0.09185791
 0.05371094
 0.01037598
-0.03753662
-0.08819580
-0.13793945
-0.18585205
-0.23101807
-0.27343750
-0.31158447
-0.34301758
-0.36499023
-0.37658691
-0.37841797
-0.37017822
-0.35217285
-0.32470703
-0.28991699
-0.25054932
-0.20721436
-0.15960693
-0.10803223
-0.05432129
-0.00122070
 0.04760742
 0.09155273
 0.12939453
 0.16052246
 0.18402100
 0.19897461
 0.20477295
 0.20141602
 0.18981934
 0.16937256
 0.14190674
 0.10833740
 0.07110596
 0.03112793
-0.00854492
-0.04608154
-0.07904053
-0.10559082
-0.12451172
-0.13549805
-0.13732910
-0.12969971
-0.11260986
-0.08605957
-0.05096436
-0.00732422
 0.04241943
 0.09613037
 0.14984131
 0.20294189
 0.25451660
 0.30395508
 0.34881592
 0.38543701
 0.41137695
 0.42663574
 0.43151855
 0.42510986
 0.40618896
 0.37414551
 0.33050537
 0.27679443
 0.21423340
 0.14343262
 0.06561279
-0.01617432
-0.09796143
-0.17852783
-0.25726318
-0.33355713
-0.40435791
-0.46569824
-0.51452637
-0.55084229
-0.57586670
-0.59020996
-0.59326172
-0.58441162
-0.56457520
-0.53619385
-0.50079346
-0.45898438
-0.41046143
-0.35552979
-0.29693604
-0.23712158
-0.17761230
-0.11718750
-0.05554199
 0.00640869
 0.06652832
 0.12359619
 0.17791748
 0.23071289
 0.28350830
 0.33477783
 0.38299561
 0.42663574
 0.46569824
 0.50048828
 0.53070068
 0.55572510
 0.57495117
 0.58776855
 0.59356689
 0.59234619
 0.58319092
 0.56640625
 0.54138184
 0.50781250
 0.46508789
 0.41351318
 0.35461426
 0.28961182
 0.21972656
 0.14465332
 0.06561279
-0.01495361
-0.09521484
-0.17395020
-0.25115967
-0.32531738
-0.39367676
-0.45257568
-0.49957275
-0.53527832
-0.56060791
-0.57495117
-0.57678223
-0.56549072
-0.54260254
-0.50964355
-0.46752930
-0.41564941
-0.35491943
-0.28747559
-0.21636963
-0.14434814
-0.07232666
-0.00030518
 0.06927490
 0.13305664
 0.18859863
 0.23590088
 0.27587891
 0.30792236
 0.33050537
 0.34057617
 0.33752441
 0.32318115
 0.29998779
 0.27038574
 0.23376465
 0.19073486
 0.14129639
 0.08789063
 0.03295898
-0.02197266
-0.07507324
-0.12573242
-0.17211914
-0.21301270
-0.24566650
-0.27008057
-0.28533936
-0.29205322
-0.29083252
-0.28137207
-0.26458740
-0.24017334
-0.20843506
-0.16967773
-0.12542725
-0.07690430
-0.02624512
 0.02441406
 0.07415771
 0.12115479
 0.16448975
 0.20233154
 0.23284912
 0.25573730
 0.27130127
 0.27954102
 0.28045654
 0.27465820
 0.26153564
 0.24139404
 0.21484375
 0.18310547
 0.14678955
 0.10711670
 0.06591797
 0.02471924
-0.01556396
-0.05340576
-0.08819580
-0.11901855
-0.14495850
-0.16479492
-0.17822266
-0.18585205
-0.18798828
-0.18463135
-0.17608643
-0.16204834
-0.14343262
-0.12084961
-0.09613037
-0.06988525
-0.04302979
-0.01647949
 0.00946045
 0.03417969
 0.05798340
 0.08026123
 0.09979248
 0.11657715
 0.13031006
 0.14068604
 0.14801025
 0.15258789
 0.15441895
 0.15350342
 0.14953613
 0.14312744
 0.13458252
 0.12390137
 0.11169434
 0.09826660
 0.08422852
 0.06927490
 0.05462646
 0.03997803
 0.02593994
 0.01251221
-0.00030518
-0.01312256
-0.02593994
-0.03906250
-0.05218506
-0.06500244
-0.07781982
-0.09063721
-0.10375977
-0.11718750
-0.13061523
-0.14343262
-0.15502930
-0.16479492
-0.17272949
-0.17883301
-0.18280029
-0.18432617
-0.18188477
-0.17486572
-0.16326904
-0.14709473
-0.12725830
-0.10437012
-0.07812500
-0.04943848
-0.01770020
 0.01586914
 0.05065918
 0.08483887
 0.11749268
 0.14801025
 0.17517090
 0.19866943
 0.21789551
 0.23223877
 0.24169922
 0.24566650
 0.24444580
 0.23803711
 0.22735596
 0.21209717
 0.19256592
 0.16876221
 0.14160156
 0.11230469
 0.08148193
 0.05035400
 0.01861572
-0.01281738
-0.04364014
-0.07232666
-0.09826660
-0.12054443
-0.13916016
-0.15289307
-0.16174316
-0.16571045
-0.16448975
-0.15869141
-0.14770508
-0.13244629
-0.11352539
-0.09216309
-0.06896973
-0.04608154
-0.02410889
-0.00427246
 0.01312256
 0.02746582
 0.03723145
 0.04119873
 0.03723145
 0.02593994
 0.00793457
-0.01525879
-0.04364014
-0.07659912
-0.11322021
-0.15136719
-0.18951416
-0.22705078
-0.26397705
-0.29907227
-0.32958984
-0.35278320
-0.36682129
-0.37078857
-0.36407471
-0.34576416
-0.31616211
-0.27679443
-0.23010254
-0.17639160
-0.11474609
-0.04608154
 0.02746582
 0.10192871
 0.17486572
 0.24536133
 0.31250000
 0.37445068
 0.42724609
 0.46875000
 0.49804688
 0.51544189
 0.52093506
 0.51361084
 0.49316406
 0.45959473
 0.41503906
 0.36102295
 0.29998779
 0.23376465
 0.16326904
 0.08972168
 0.01464844
-0.05859375
-0.12542725
-0.18280029
-0.23040771
-0.27008057
-0.30242920
-0.32409668
-0.33081055
-0.32073975
-0.29754639
-0.26580811
-0.22827148
-0.18493652
-0.13488770
-0.07904053
-0.02044678
 0.03784180
 0.09338379
 0.14465332
 0.19012451
 0.22796631
 0.25634766
 0.27496338
 0.28411865
 0.28411865
 0.27496338
 0.25665283
 0.22949219
 0.19317627
 0.14984131
 0.10131836
 0.04974365
-0.00427246
-0.05950928
-0.11352539
-0.16326904
-0.20568848
-0.24078369
-0.26947021
-0.29174805
-0.30609131
-0.30883789
-0.29968262
-0.28045654
-0.25451660
-0.22399902
-0.18768311
-0.14495850
-0.09704590
-0.04669189
 0.00457764
 0.05523682
 0.10498047
 0.15136719
 0.19256592
 0.22674561
 0.25329590
 0.27282715
 0.28625488
 0.29266357
 0.29174805
 0.28320313
 0.26702881
 0.24322510
 0.21240234
 0.17578125
 0.13458252
 0.09002686
 0.04302979
-0.00549316
-0.05401611
-0.10040283
-0.14282227
-0.18035889
-0.21270752
-0.23925781
-0.25939941
-0.27252197
-0.27832031
-0.27740479
-0.26947021
-0.25451660
-0.23254395
-0.20446777
-0.16967773
-0.12908936
-0.08361816
-0.03479004
 0.01586914
 0.06683350
 0.11657715
 0.16326904
 0.20477295
 0.24047852
 0.27069092
 0.29632568
 0.31646729
 0.32806396
 0.32897949
 0.31951904
 0.30242920
 0.28015137
 0.25390625
 0.22247314
 0.18463135
 0.14099121
 0.09399414
 0.04638672
-0.00061035
-0.04669189
-0.09124756
-0.13305664
-0.17150879
-0.20507813
-0.23315430
-0.25482178
-0.27038574
-0.27954102
-0.28289795
-0.28106689
-0.27404785
-0.26245117
-0.24597168
-0.22460938
-0.19927979
-0.17089844
-0.14038086
-0.10864258
-0.07598877
-0.04364014
-0.01251221
 0.01678467
 0.04272461
 0.06530762
 0.08422852
 0.10009766
 0.11260986
 0.12115479
 0.12573242
 0.12542725
 0.12084961
 0.11260986
 0.10070801
 0.08605957
 0.06988525
 0.05218506
 0.03356934
 0.01525879
-0.00274658
-0.01953125
-0.03387451
-0.04577637
-0.05523682
-0.06286621
-0.06835938
-0.07202148
-0.07293701
-0.07171631
-0.06805420
-0.06347656
-0.05859375
-0.05371094
-0.04913330
-0.04455566
-0.03997803
-0.03540039
-0.03143311
-0.02838135
-0.02685547
-0.02716064
-0.02868652
-0.03143311
-0.03570557
-0.04119873
-0.04760742
-0.05462646
-0.06134033
-0.06805420
-0.07324219
-0.07751465
-0.08026123
-0.08148193
-0.08148193
-0.07934570
-0.07537842
-0.06896973
-0.06072998
-0.05065918
-0.03997803
-0.02868652
-0.01739502
-0.00549316
 0.00640869
 0.01861572
 0.03051758
 0.04180908
 0.05249023
 0.06225586
 0.07171631
 0.08026123
 0.08819580
 0.09521484
 0.10070801
 0.10528564
 0.10833740
 0.11077881
 0.11230469
 0.11413574
 0.11596680
 0.11718750
 0.11749268
 0.11657715
 0.11474609
 0.11230469
 0.10864258
 0.10345459
 0.09613037
 0.08575439
 0.07293701
 0.05706787
 0.03875732
 0.01708984
-0.00762939
-0.03417969
-0.06134033
-0.08819580
-0.11352539
-0.13732910
-0.15869141
-0.17639160
-0.18951416
-0.19683838
-0.19836426
-0.19348145
-0.18188477
-0.16235352
-0.13549805
-0.10223389
-0.06408691
-0.02166748
 0.02441406
 0.07354736
 0.12298584
 0.17120361
 0.21697998
 0.25970459
 0.29907227
 0.33386230
 0.36132813
 0.37994385
 0.38818359
 0.38665771
 0.37506104
 0.35430908
 0.32531738
 0.29022217
 0.24993896
 0.20568848
 0.15747070
 0.10650635
 0.05462646
 0.00396729
-0.04302979
-0.08514404
-0.12145996
-0.15106201
-0.17333984
-0.18737793
-0.19409180
-0.19409180
-0.18768311
-0.17517090
-0.15716553
-0.13458252
-0.10833740
-0.07995605
-0.04974365
-0.01983643
 0.00885010
 0.03448486
 0.05584717
 0.07202148
 0.08270264
 0.08819580
 0.08819580
 0.08300781
 0.07263184
 0.05737305
 0.03814697
 0.01586914
-0.00885010
-0.03417969
-0.05981445
-0.08422852
-0.10711670
-0.12725830
-0.14465332
-0.15838623
-0.16845703
-0.17547607
-0.18005371
-0.18249512
-0.18280029
-0.18096924
-0.17730713
-0.17181396
-0.16418457
-0.15563965
-0.14617920
-0.13702393
-0.12756348
-0.11810303
-0.10772705
-0.09643555
-0.08361816
-0.07019043
-0.05676270
-0.04302979
-0.02899170
-0.01495361
-0.00152588
 0.01098633
 0.02258301
 0.03387451
 0.04547119
 0.05645752
 0.06622314
 0.07385254
 0.07873535
 0.08056641
 0.07995605
 0.07690430
 0.07110596
 0.06256104
 0.05187988
 0.03875732
 0.02380371
 0.00701904
-0.01129150
-0.02990723
-0.04821777
-0.06530762
-0.08117676
-0.09460449
-0.10589600
-0.11383057
-0.11840820
-0.11932373
-0.11718750
-0.11260986
-0.10559082
-0.09582520
-0.08392334
-0.06896973
-0.05157471
-0.03173828
-0.00976563
 0.01312256
 0.03601074
 0.05828857
 0.07934570
 0.09918213
 0.11718750
 0.13336182
 0.14617920
 0.15533447
 0.16082764
 0.16265869
 0.16113281
 0.15594482
 0.14739990
 0.13610840
 0.12329102
 0.10986328
 0.09674072
 0.08422852
 0.07232666
 0.06134033
 0.05096436
 0.04119873
 0.03265381
 0.02532959
 0.01983643
 0.01586914
 0.01220703
 0.00885010
 0.00518799
 0.00000000
-0.00640869
-0.01434326
-0.02410889
-0.03540039
-0.04852295
-0.06378174
-0.08087158
-0.09948730
-0.11901855
-0.13946533
-0.16021729
-0.18157959
-0.20294189
-0.22277832
-0.24047852
-0.25451660
-0.26489258
-0.27099609
-0.27252197
-0.26916504
-0.26062012
-0.24688721
-0.22705078
-0.20080566
-0.16754150
-0.12847900
-0.08422852
-0.03601074
 0.01556396
 0.06835938
 0.12084961
 0.17120361
 0.21911621
 0.26458740
 0.30731201
 0.34667969
 0.38024902
 0.40618896
 0.42358398
 0.43212891
 0.43304443
 0.42572021
 0.41015625
 0.38665771
 0.35614014
 0.32104492
 0.28289795
 0.24230957
 0.19958496
 0.15563965
 0.11108398
 0.06805420
 0.02777100
-0.00885010
-0.04180908
-0.07049561
-0.09460449
-0.11322021
-0.12725830
-0.13763428
-0.14495850
-0.14923096
-0.15106201
-0.15014648
-0.14617920
-0.14038086
-0.13275146
-0.12390137
-0.11444092
-0.10528564
-0.09674072
-0.08880615
-0.08117676
-0.07385254
-0.06713867
-0.06134033
-0.05706787
-0.05432129
-0.05249023
-0.05187988
-0.05187988
-0.05279541
-0.05432129
-0.05554199
-0.05584717
-0.05554199
-0.05401611
-0.05218506
-0.05035400
-0.04913330
-0.04821777
-0.04760742
-0.04638672
-0.04486084
-0.04272461
-0.04028320
-0.03814697
-0.03692627
-0.03601074
-0.03448486
-0.03234863
-0.02929688
-0.02502441
-0.01953125
-0.01220703
-0.00305176
 0.00854492
 0.02227783
 0.03784180
 0.05462646
 0.07232666
 0.09094238
 0.11016846
 0.13061523
 0.15197754
 0.17395020
 0.19531250
 0.21514893
 0.23254395
 0.24658203
 0.25726318
 0.26428223
 0.26794434
 0.26763916
 0.26306152
 0.25329590
 0.23834229
 0.21759033
 0.19195557
 0.16143799
 0.12634277
 0.08758545
 0.04577637
 0.00335693
-0.03906250
-0.08056641
-0.12084961
-0.15960693
-0.19500732
-0.22705078
-0.25482178
-0.27923584
-0.30059814
-0.31799316
-0.32989502
-0.33538818
-0.33325195
-0.32409668
-0.30975342
-0.29205322
-0.27252197
-0.25146484
-0.22827148
-0.20263672
-0.17395020
-0.14373779
-0.11260986
-0.08209229
-0.05279541
-0.02563477
-0.00183105
 0.01892090
 0.03631592
 0.05096436
 0.06256104
 0.07049561
 0.07446289
 0.07476807
 0.07141113
 0.06469727
 0.05554199
 0.04455566
 0.03265381
 0.02075195
 0.00946045
-0.00183105
-0.01251221
-0.02227783
-0.03021240
-0.03631592
-0.04058838
-0.04241943
-0.04180908
-0.03814697
-0.03082275
-0.02044678
-0.00762939
 0.00610352
 0.02105713
 0.03662109
 0.05279541
 0.06988525
 0.08728027
 0.10437012
 0.12023926
 0.13427734
 0.14678955
 0.15686035
 0.16540527
 0.17211914
 0.17730713
 0.18005371
 0.18066406
 0.17852783
 0.17425537
 0.16754150
 0.15838623
 0.14587402
 0.13000488
 0.11047363
 0.08758545
 0.06195068
 0.03448486
 0.00610352
-0.02288818
-0.05126953
-0.07934570
-0.10681152
-0.13244629
-0.15533447
-0.17425537
-0.18890381
-0.19897461
-0.20477295
-0.20629883
-0.20355225
-0.19714355
-0.18707275
-0.17425537
-0.15899658
-0.14160156
-0.12268066
-0.10223389
-0.08148193
-0.06011963
-0.03936768
-0.01922607
-0.00122070
 0.01403809
 0.02685547
 0.03692627
 0.04516602
 0.05126953
 0.05432129
 0.05462646
 0.05157471
 0.04638672
 0.03906250
 0.03051758
 0.02075195
 0.01037598
 0.00000000
-0.00976563
-0.01800537
-0.02410889
-0.02655029
-0.02563477
-0.02166748
-0.01434326
-0.00427246
 0.00885010
 0.02532959
 0.04516602
 0.06744385
 0.09124756
 0.11535645
 0.13916016
 0.16143799
 0.18188477
 0.19989014
 0.21453857
 0.22521973
 0.23101807
 0.23193359
 0.22705078
 0.21667480
 0.20080566
 0.17974854
 0.15380859
 0.12329102
 0.08880615
 0.05187988
 0.01434326
-0.02288818
-0.05828857
-0.09094238
-0.12054443
-0.14678955
-0.16906738
-0.18615723
-0.19775391
-0.20355225
-0.20416260
-0.19958496
-0.19104004
-0.17852783
-0.16235352
-0.14312744
-0.12054443
-0.09552002
-0.06866455
-0.04119873
-0.01373291
 0.01281738
 0.03875732
 0.06286621
 0.08453369
 0.10192871
 0.11444092
 0.12145996
 0.12329102
 0.11993408
 0.11199951
 0.09948730
 0.08270264
 0.06103516
 0.03479004
 0.00457764
-0.02807617
-0.06164551
-0.09521484
-0.12786865
-0.15869141
-0.18737793
-0.21240234
-0.23315430
-0.24932861
-0.26000977
-0.26519775
-0.26397705
-0.25665283
-0.24261475
-0.22186279
-0.19409180
-0.15960693
-0.11932373
-0.07476807
-0.02716064
 0.02258301
 0.07415771
 0.12512207
 0.17395020
 0.21911621
 0.26092529
 0.29846191
 0.33081055
 0.35614014
 0.37292480
 0.38116455
 0.38116455
 0.37384033
 0.35827637
 0.33538818
 0.30578613
 0.27160645
 0.23437500
 0.19439697
 0.15106201
 0.10467529
 0.05767822
 0.01251221
-0.02899170
-0.06561279
-0.09735107
-0.12329102
-0.14343262
-0.15686035
-0.16387939
-0.16387939
-0.15747070
