# Supplementary material for: Dataset for time-lapse ultrasonic tomography of a granite slab under uniaxial compression test
Source: Data Brief. 2018 Aug 30;20:614–6. doi: 10.1016/j.dib.2018.08.151 (PMC6128094; doi:10.1016/j.dib.2018.08.151)
Supplement: Supplementary file 2 — Supplementary material [file mmc2.zip › data/Ultrasonic_Tomo_data/Stage_1_0kn/Force_0kn_13_26_33338135.txt]

SOURCE FILE NAME: D:\ct_20141122\ct201411221m100v0kn_sh_24_26_a.TDA
DATE: Saturday, November 22, 2014
TIME: 11:31:53
SAMPLE INTERVAL (Seconds):   0.0000001000
SIGNAL UNITS: volts
TIME UNITS: Seconds
DATA TYPE: WAVEFORM
NUMBER OF DATA POINTS PER WAVEFORM: 1024
CHANNEL NUMBER: 13
HIT NUMBER: 3
TIME OF TEST:  33.3381355000

-0.00305176
-0.00244141
-0.00183105
-0.00122070
 0.00000000
 0.00091553
 0.00152588
 0.00122070
 0.00061035
 0.00000000
 0.00000000
 0.00030518
 0.00061035
 0.00091553
 0.00030518
-0.00030518
-0.00061035
-0.00061035
-0.00030518
 0.00000000
 0.00000000
-0.00030518
-0.00152588
-0.00213623
-0.00152588
-0.00030518
 0.00213623
 0.00366211
 0.00427246
 0.00335693
 0.00183105
 0.00000000
-0.00061035
-0.00030518
 0.00000000
 0.00030518
-0.00030518
-0.00091553
-0.00152588
-0.00122070
-0.00030518
 0.00061035
 0.00122070
 0.00122070
 0.00122070
 0.00122070
 0.00183105
 0.00244141
 0.00213623
 0.00122070
-0.00030518
-0.00183105
-0.00244141
-0.00213623
-0.00091553
 0.00061035
 0.00122070
 0.00122070
 0.00030518
-0.00061035
-0.00091553
-0.00061035
-0.00030518
 0.00000000
-0.00030518
-0.00091553
-0.00122070
-0.00122070
-0.00061035
 0.00000000
 0.00000000
-0.00061035
-0.00122070
-0.00122070
-0.00030518
 0.00122070
 0.00244141
 0.00305176
 0.00244141
 0.00061035
-0.00091553
-0.00183105
-0.00183105
-0.00091553
 0.00000000
 0.00000000
-0.00030518
-0.00122070
-0.00183105
-0.00152588
-0.00091553
-0.00061035
-0.00030518
-0.00061035
-0.00061035
-0.00030518
 0.00061035
 0.00091553
 0.00061035
-0.00061035
-0.00213623
-0.00366211
-0.00457764
-0.00427246
-0.00305176
-0.00152588
-0.00061035
-0.00061035
-0.00091553
-0.00122070
-0.00122070
-0.00061035
 0.00030518
 0.00061035
 0.00030518
-0.00030518
-0.00091553
-0.00122070
-0.00122070
-0.00122070
-0.00152588
-0.00213623
-0.00274658
-0.00274658
-0.00183105
-0.00030518
 0.00122070
 0.00183105
 0.00091553
-0.00091553
-0.00244141
-0.00305176
-0.00274658
-0.00183105
-0.00122070
-0.00091553
-0.00152588
-0.00183105
-0.00183105
-0.00122070
-0.00061035
 0.00030518
 0.00061035
 0.00030518
 0.00030518
 0.00030518
 0.00030518
 0.00030518
-0.00030518
-0.00152588
-0.00305176
-0.00427246
-0.00457764
-0.00335693
-0.00183105
-0.00061035
 0.00000000
-0.00061035
-0.00122070
-0.00152588
-0.00122070
-0.00061035
 0.00000000
 0.00061035
 0.00030518
-0.00030518
-0.00091553
-0.00152588
-0.00152588
-0.00183105
-0.00213623
-0.00274658
-0.00335693
-0.00335693
-0.00213623
-0.00030518
 0.00122070
 0.00213623
 0.00183105
 0.00061035
-0.00030518
-0.00091553
-0.00091553
-0.00030518
 0.00030518
 0.00030518
-0.00030518
-0.00091553
-0.00152588
-0.00152588
-0.00091553
-0.00030518
 0.00030518
 0.00061035
 0.00091553
 0.00122070
 0.00122070
 0.00091553
-0.00030518
-0.00152588
-0.00305176
-0.00366211
-0.00305176
-0.00213623
-0.00061035
 0.00061035
 0.00122070
 0.00091553
 0.00030518
 0.00000000
 0.00030518
 0.00091553
 0.00152588
 0.00183105
 0.00122070
 0.00000000
-0.00091553
-0.00122070
-0.00122070
-0.00122070
-0.00122070
-0.00152588
-0.00183105
-0.00152588
-0.00030518
 0.00152588
 0.00274658
 0.00305176
 0.00213623
 0.00091553
-0.00030518
-0.00091553
-0.00061035
 0.00061035
 0.00122070
 0.00152588
 0.00061035
-0.00061035
-0.00152588
-0.00183105
-0.00122070
-0.00030518
 0.00030518
 0.00091553
 0.00091553
 0.00122070
 0.00122070
 0.00091553
 0.00030518
-0.00061035
-0.00152588
-0.00152588
-0.00091553
 0.00000000
 0.00061035
 0.00061035
 0.00030518
-0.00030518
-0.00030518
 0.00000000
 0.00091553
 0.00183105
 0.00213623
 0.00183105
 0.00061035
-0.00061035
-0.00183105
-0.00213623
-0.00244141
-0.00244141
-0.00244141
-0.00274658
-0.00274658
-0.00213623
-0.00091553
 0.00091553
 0.00213623
 0.00244141
 0.00152588
 0.00030518
-0.00091553
-0.00122070
-0.00122070
-0.00091553
-0.00091553
-0.00122070
-0.00213623
-0.00274658
-0.00274658
-0.00213623
-0.00122070
 0.00000000
 0.00061035
 0.00091553
 0.00122070
 0.00152588
 0.00152588
 0.00122070
 0.00030518
-0.00091553
-0.00183105
-0.00213623
-0.00183105
-0.00091553
 0.00000000
 0.00000000
-0.00030518
-0.00091553
-0.00152588
-0.00152588
-0.00122070
-0.00030518
 0.00030518
 0.00030518
 0.00000000
-0.00061035
-0.00122070
-0.00152588
-0.00152588
-0.00183105
-0.00183105
-0.00183105
-0.00183105
-0.00091553
 0.00000000
 0.00122070
 0.00213623
 0.00244141
 0.00213623
 0.00152588
 0.00061035
-0.00030518
-0.00061035
-0.00061035
-0.00061035
-0.00122070
-0.00213623
-0.00305176
-0.00366211
-0.00305176
-0.00152588
 0.00000000
 0.00091553
 0.00152588
 0.00183105
 0.00183105
 0.00183105
 0.00152588
 0.00061035
-0.00030518
-0.00152588
-0.00244141
-0.00244141
-0.00213623
-0.00122070
-0.00030518
 0.00000000
 0.00000000
 0.00000000
 0.00030518
 0.00061035
 0.00152588
 0.00183105
 0.00183105
 0.00091553
 0.00000000
-0.00061035
-0.00091553
-0.00091553
-0.00091553
-0.00091553
-0.00091553
-0.00061035
 0.00030518
 0.00091553
 0.00183105
 0.00213623
 0.00183105
 0.00091553
 0.00000000
-0.00091553
-0.00152588
-0.00152588
-0.00122070
-0.00122070
-0.00152588
-0.00213623
-0.00213623
-0.00183105
-0.00091553
 0.00030518
 0.00091553
 0.00152588
 0.00152588
 0.00152588
 0.00122070
 0.00091553
 0.00061035
 0.00000000
-0.00030518
-0.00091553
-0.00122070
-0.00122070
-0.00152588
-0.00152588
-0.00183105
-0.00213623
-0.00213623
-0.00152588
-0.00061035
 0.00061035
 0.00152588
 0.00213623
 0.00183105
 0.00061035
-0.00030518
-0.00122070
-0.00122070
-0.00152588
-0.00183105
-0.00244141
-0.00274658
-0.00274658
-0.00213623
-0.00122070
 0.00000000
 0.00061035
 0.00061035
 0.00030518
-0.00030518
-0.00061035
-0.00061035
-0.00061035
-0.00061035
-0.00091553
-0.00152588
-0.00244141
-0.00244141
-0.00183105
-0.00061035
 0.00061035
 0.00122070
 0.00122070
 0.00091553
 0.00091553
 0.00091553
 0.00061035
-0.00030518
-0.00152588
-0.00244141
-0.00305176
-0.00305176
-0.00274658
-0.00213623
-0.00152588
-0.00152588
-0.00122070
-0.00122070
-0.00091553
-0.00061035
 0.00000000
 0.00061035
 0.00061035
 0.00000000
-0.00061035
-0.00122070
-0.00122070
-0.00122070
-0.00122070
-0.00183105
-0.00213623
-0.00274658
-0.00274658
-0.00213623
-0.00122070
 0.00000000
 0.00061035
 0.00091553
 0.00061035
 0.00030518
 0.00030518
 0.00030518
 0.00000000
-0.00030518
-0.00122070
-0.00183105
-0.00213623
-0.00213623
-0.00183105
-0.00152588
-0.00152588
-0.00122070
-0.00122070
-0.00091553
-0.00061035
-0.00061035
-0.00030518
-0.00061035
-0.00122070
-0.00183105
-0.00213623
-0.00183105
-0.00152588
-0.00122070
-0.00122070
-0.00122070
-0.00091553
-0.00030518
 0.00091553
 0.00183105
 0.00213623
 0.00213623
 0.00183105
 0.00122070
 0.00061035
 0.00000000
-0.00061035
-0.00122070
-0.00183105
-0.00244141
-0.00274658
-0.00244141
-0.00183105
-0.00061035
 0.00030518
 0.00061035
 0.00061035
 0.00030518
-0.00030518
-0.00030518
-0.00030518
-0.00030518
-0.00030518
-0.00061035
-0.00152588
-0.00213623
-0.00244141
-0.00213623
-0.00183105
-0.00122070
-0.00061035
-0.00030518
 0.00000000
 0.00000000
 0.00061035
 0.00091553
 0.00122070
 0.00091553
 0.00061035
 0.00030518
 0.00030518
 0.00030518
 0.00061035
 0.00061035
 0.00030518
 0.00000000
-0.00061035
-0.00091553
-0.00030518
 0.00061035
 0.00122070
 0.00152588
 0.00091553
 0.00000000
-0.00061035
-0.00091553
-0.00061035
-0.00030518
-0.00061035
-0.00122070
-0.00183105
-0.00183105
-0.00122070
 0.00000000
 0.00122070
 0.00183105
 0.00244141
 0.00213623
 0.00183105
 0.00122070
 0.00091553
 0.00061035
 0.00030518
-0.00030518
-0.00122070
-0.00183105
-0.00213623
-0.00213623
-0.00183105
-0.00122070
-0.00091553
-0.00061035
-0.00030518
 0.00030518
 0.00122070
 0.00183105
 0.00213623
 0.00152588
 0.00061035
-0.00061035
-0.00122070
-0.00061035
 0.00000000
 0.00030518
 0.00000000
-0.00061035
-0.00091553
-0.00061035
 0.00030518
 0.00122070
 0.00152588
 0.00122070
 0.00030518
 0.00000000
 0.00030518
 0.00061035
 0.00091553
 0.00061035
 0.00030518
-0.00030518
-0.00091553
-0.00091553
-0.00030518
 0.00091553
 0.00213623
 0.00274658
 0.00213623
 0.00091553
 0.00000000
-0.00030518
-0.00030518
-0.00030518
-0.00061035
-0.00061035
-0.00091553
-0.00152588
-0.00213623
-0.00213623
-0.00152588
-0.00061035
-0.00030518
-0.00061035
-0.00335693
-0.01617432
-0.05096436
-0.11474609
-0.19836426
-0.27465820
-0.31311035
-0.30242920
-0.26062012
-0.22491455
-0.22155762
-0.24078369
-0.23925781
-0.17150879
-0.03387451
 0.12145996
 0.21636963
 0.20538330
 0.11749268
 0.03723145
 0.03875732
 0.12268066
 0.21606445
 0.23773193
 0.17028809
 0.07263184
 0.02716064
 0.06744385
 0.15472412
 0.21514893
 0.20294189
 0.13305664
 0.06164551
 0.03967285
 0.07751465
 0.14068604
 0.17852783
 0.16174316
 0.10223389
 0.04577637
 0.03448486
 0.07415771
 0.12878418
 0.15075684
 0.12176514
 0.06652832
 0.02899170
 0.03479004
 0.07263184
 0.10772705
 0.11108398
 0.08148193
 0.04119873
 0.01708984
 0.02197266
 0.04699707
 0.06896973
 0.06774902
 0.04119873
 0.00701904
-0.01068115
-0.00122070
 0.02349854
 0.03967285
 0.03051758
 0.00244141
-0.02288818
-0.02807617
-0.01281738
 0.00701904
 0.01403809
 0.00305176
-0.01647949
-0.02990723
-0.02868652
-0.01586914
-0.00274658
-0.00030518
-0.00976563
-0.02471924
-0.03356934
-0.03082275
-0.01983643
-0.01007080
-0.01037598
-0.02105713
-0.03448486
-0.04150391
-0.03814697
-0.02899170
-0.02258301
-0.02563477
-0.03662109
-0.04791260
-0.05157471
-0.04638672
-0.03784180
-0.03356934
-0.03723145
-0.04547119
-0.05157471
-0.05035400
-0.04394531
-0.03753662
-0.03692627
-0.04241943
-0.04943848
-0.05249023
-0.04974365
-0.04333496
-0.03814697
-0.03753662
-0.04150391
-0.04608154
-0.04760742
-0.04547119
-0.04089355
-0.03723145
-0.03692627
-0.03997803
-0.04364014
-0.04547119
-0.04455566
-0.04180908
-0.04028320
-0.04119873
-0.04455566
-0.04760742
-0.04821777
-0.04577637
-0.04180908
-0.03906250
-0.03906250
-0.04089355
-0.04241943
-0.04180908
-0.03936768
-0.03631592
-0.03417969
-0.03356934
-0.03387451
-0.03387451
-0.03295898
-0.03112793
-0.02929688
-0.02838135
-0.02838135
-0.02838135
-0.02807617
-0.02655029
-0.02471924
-0.02319336
-0.02288818
-0.02349854
-0.02471924
-0.02502441
-0.02471924
-0.02349854
-0.02197266
-0.02075195
-0.02014160
-0.02014160
-0.02044678
-0.02044678
-0.02014160
-0.01892090
-0.01678467
-0.01495361
-0.01312256
-0.01220703
-0.01159668
-0.01068115
-0.01007080
-0.00946045
-0.00946045
-0.00976563
-0.01007080
-0.00946045
-0.00762939
-0.00518799
-0.00274658
-0.00122070
-0.00091553
-0.00122070
-0.00183105
-0.00213623
-0.00183105
-0.00091553
 0.00030518
 0.00091553
 0.00061035
 0.00000000
-0.00122070
-0.00183105
-0.00152588
-0.00030518
 0.00091553
 0.00213623
 0.00305176
 0.00366211
 0.00488281
 0.00610352
 0.00701904
 0.00732422
 0.00701904
 0.00640869
 0.00671387
 0.00793457
 0.00976563
 0.01159668
 0.01281738
 0.01312256
 0.01251221
 0.01159668
 0.01159668
 0.01220703
 0.01342773
 0.01495361
 0.01586914
 0.01556396
 0.01495361
 0.01434326
 0.01434326
 0.01495361
 0.01556396
 0.01556396
 0.01525879
 0.01495361
 0.01525879
 0.01678467
 0.01861572
 0.01983643
 0.01983643
 0.01892090
 0.01800537
 0.01800537
 0.01861572
 0.02014160
 0.02166748
 0.02197266
 0.02105713
 0.01922607
 0.01770020
 0.01678467
 0.01708984
 0.01831055
 0.01953125
 0.02014160
 0.02014160
 0.02014160
 0.02075195
 0.02136230
 0.02197266
 0.02166748
 0.02075195
 0.01983643
 0.01922607
 0.01953125
 0.02044678
 0.02105713
 0.02166748
 0.02105713
 0.02014160
 0.01922607
 0.01922607
 0.01983643
 0.02105713
 0.02227783
 0.02258301
 0.02197266
 0.02136230
 0.02105713
 0.02105713
 0.02105713
 0.02014160
 0.01892090
 0.01770020
 0.01770020
 0.01831055
 0.01953125
 0.02044678
 0.02044678
 0.01983643
 0.01831055
 0.01678467
 0.01586914
 0.01556396
 0.01617432
 0.01678467
 0.01708984
 0.01647949
 0.01556396
 0.01464844
 0.01434326
 0.01495361
 0.01586914
 0.01678467
 0.01739502
 0.01770020
 0.01770020
 0.01800537
 0.01800537
 0.01800537
 0.01708984
 0.01586914
 0.01464844
 0.01434326
 0.01495361
 0.01556396
 0.01586914
 0.01556396
 0.01403809
 0.01251221
 0.01098633
 0.01007080
 0.01007080
 0.01068115
 0.01159668
 0.01190186
 0.01190186
 0.01159668
 0.01068115
 0.01007080
 0.00946045
 0.00854492
 0.00762939
 0.00671387
 0.00610352
 0.00610352
 0.00671387
 0.00762939
 0.00793457
 0.00732422
 0.00610352
 0.00518799
 0.00488281
 0.00549316
 0.00671387
 0.00793457
 0.00793457
 0.00701904
 0.00549316
 0.00396729
 0.00305176
 0.00335693
 0.00427246
 0.00518799
 0.00549316
 0.00518799
 0.00457764
 0.00396729
 0.00335693
 0.00244141
 0.00152588
 0.00030518
-0.00061035
-0.00091553
-0.00091553
-0.00030518
 0.00000000
 0.00000000
-0.00091553
-0.00183105
-0.00244141
-0.00244141
-0.00183105
-0.00091553
-0.00030518
-0.00061035
-0.00122070
-0.00183105
-0.00213623
-0.00213623
-0.00244141
-0.00274658
-0.00335693
-0.00396729
-0.00396729
-0.00366211
-0.00305176
-0.00305176
-0.00335693
-0.00488281
-0.00640869
-0.00762939
-0.00793457
-0.00732422
-0.00640869
-0.00549316
-0.00549316
-0.00640869
-0.00823975
-0.00946045
-0.00976563
-0.00976563
-0.00915527
-0.00915527
-0.00915527
-0.00946045
-0.00946045
-0.00915527
-0.00915527
-0.00915527
-0.00976563
-0.01037598
-0.01068115
-0.01007080
-0.00854492
-0.00732422
-0.00640869
-0.00671387
-0.00793457
-0.00915527
-0.00946045
-0.00915527
-0.00854492
-0.00793457
-0.00762939
-0.00793457
-0.00823975
-0.00885010
-0.00946045
-0.00976563
-0.01037598
-0.01129150
-0.01251221
-0.01312256
-0.01312256
-0.01251221
-0.01129150
-0.01007080
-0.00976563
-0.01037598
-0.01159668
-0.01251221
-0.01281738
-0.01220703
-0.01098633
-0.01007080
-0.00976563
-0.01068115
-0.01190186
-0.01281738
-0.01281738
-0.01251221
-0.01190186
-0.01129150
-0.01098633
-0.01129150
-0.01159668
-0.01190186
-0.01251221
-0.01281738
-0.01312256
-0.01281738
-0.01220703
-0.01129150
-0.01037598
-0.00976563
-0.00976563
-0.01007080
-0.01037598
-0.01098633
-0.01129150
-0.01129150
-0.01098633
-0.01068115
-0.01037598
-0.01037598
-0.01068115
-0.01068115
-0.01037598
-0.01007080
-0.00976563
-0.01037598
-0.01098633
-0.01159668
-0.01129150
-0.01068115
-0.00976563
-0.00976563
-0.01068115
-0.01220703
-0.01373291
-0.01464844
-0.01525879
-0.01586914
-0.01678467
-0.01861572
-0.02136230
-0.02532959
-0.02960205
-0.03417969
-0.03875732
-0.04364014
-0.04852295
-0.05401611
-0.05981445
-0.06622314
-0.07293701
-0.07965088
-0.08636475
-0.09216309
-0.09674072
-0.09918213
-0.09918213
-0.09613037
-0.09033203
-0.08178711
-0.07049561
-0.05554199
-0.03631592
-0.01312256
 0.01342773
 0.04364014
 0.07629395
 0.11108398
 0.14648438
 0.18157959
 0.21545410
 0.24810791
 0.27893066
 0.30670166
 0.32958984
 0.34515381
 0.35247803
 0.35095215
 0.34027100
 0.32135010
 0.29357910
 0.25787354
 0.21362305
 0.16052246
 0.09979248
 0.03295898
-0.03662109
-0.10742188
-0.17822266
-0.24902344
-0.31890869
-0.38452148
-0.44219971
-0.48919678
-0.52429199
-0.54809570
-0.55999756
-0.55877686
-0.54382324
-0.51483154
-0.47271729
-0.41870117
-0.35430908
-0.28076172
-0.19989014
-0.11322021
-0.02258301
 0.06988525
 0.16204834
 0.25177002
 0.33691406
 0.41473389
 0.48309326
 0.53985596
 0.58441162
 0.61553955
 0.63323975
 0.63690186
 0.62622070
 0.60180664
 0.56365967
 0.51300049
 0.45196533
 0.38238525
 0.30639648
 0.22460938
 0.13946533
 0.05249023
-0.03417969
-0.11810303
-0.19866943
-0.27618408
-0.34942627
-0.41625977
-0.47424316
-0.52062988
-0.55603027
-0.58105469
-0.59661865
-0.60272217
-0.59875488
-0.58502197
-0.56243896
-0.53192139
-0.49377441
-0.44799805
-0.39550781
-0.33782959
-0.27709961
-0.21392822
-0.14862061
-0.08117676
-0.01281738
 0.05462646
 0.11993408
 0.18310547
 0.24475098
 0.30364990
 0.35766602
 0.40374756
 0.44097900
 0.46966553
 0.49011230
 0.50231934
 0.50506592
 0.49804688
 0.48065186
 0.45318604
 0.41564941
 0.36926270
 0.31616211
 0.25787354
 0.19561768
 0.12847900
 0.05676270
-0.01678467
-0.08819580
-0.15533447
-0.21789551
-0.27618408
-0.33020020
-0.37597656
-0.41015625
-0.43060303
-0.43914795
-0.43640137
-0.42327881
-0.39886475
-0.36346436
-0.31982422
-0.27008057
-0.21636963
-0.15930176
-0.09918213
-0.03814697
 0.02136230
 0.07659912
 0.12664795
 0.17028809
 0.20629883
 0.23284912
 0.24963379
 0.25634766
 0.25421143
 0.24383545
 0.22552490
 0.19958496
 0.16723633
 0.12969971
 0.08819580
 0.04425049
-0.00030518
-0.04333496
-0.08300781
-0.11810303
-0.14739990
-0.17059326
-0.18585205
-0.19256592
-0.19042969
-0.17974854
-0.16113281
-0.13549805
-0.10284424
-0.06439209
-0.02136230
 0.02532959
 0.07385254
 0.12237549
 0.16845703
 0.20935059
 0.24291992
 0.26977539
 0.28991699
 0.30303955
 0.30792236
 0.30273438
 0.28717041
 0.26153564
 0.22796631
 0.18737793
 0.14007568
 0.08575439
 0.02655029
-0.03509521
-0.09613037
-0.15441895
-0.20965576
-0.26031494
-0.30548096
-0.34271240
-0.37017822
-0.38635254
-0.39001465
-0.37994385
-0.35614014
-0.32043457
-0.27618408
-0.22430420
-0.16448975
-0.09674072
-0.02197266
 0.05737305
 0.13763428
 0.21759033
 0.29693604
 0.37292480
 0.44311523
 0.50445557
 0.55541992
 0.59539795
 0.62316895
 0.63720703
 0.63598633
 0.62072754
 0.59265137
 0.55328369
 0.50201416
 0.43945313
 0.36773682
 0.28961182
 0.20751953
 0.12207031
 0.03570557
-0.04852295
-0.12725830
-0.19927979
-0.26428223
-0.32226563
-0.36987305
-0.40374756
-0.42236328
-0.42785645
-0.42236328
-0.40618896
-0.37902832
-0.34088135
-0.29510498
-0.24536133
-0.19348145
-0.13946533
-0.08392334
-0.02838135
 0.02471924
 0.07263184
 0.11535645
 0.15197754
 0.18127441
 0.20233154
 0.21484375
 0.21911621
 0.21636963
 0.20782471
 0.19348145
 0.17425537
 0.15075684
 0.12542725
 0.09948730
 0.07507324
 0.05279541
 0.03387451
 0.01861572
 0.00762939
 0.00091553
-0.00030518
 0.00366211
 0.01251221
 0.02532959
 0.04028320
 0.05584717
 0.07080078
 0.08392334
 0.09490967
 0.10284424
 0.10620117
 0.10406494
 0.09552002
 0.07965088
 0.05584717
 0.02441406
-0.01434326
-0.05920410
-0.10864258
-0.16204834
-0.21850586
-0.27770996
-0.33752441
-0.39520264
-0.44738770
-0.49194336
-0.52856445
-0.55725098
-0.57678223
-0.58532715
-0.58135986
-0.56549072
-0.53955078
-0.50445557
-0.46081543
-0.40954590
-0.35156250
-0.28900146
-0.22430420
-0.15899658
-0.09429932
-0.03112793
 0.02899170
 0.08453369
 0.13427734
 0.17730713
 0.21331787
 0.24139404
 0.26062012
 0.27130127
 0.27526855
 0.27374268
 0.26763916
 0.25695801
 0.24047852
 0.21911621
 0.19317627
 0.16540527
 0.13671875
 0.10864258
 0.08178711
 0.05615234
 0.03173828
 0.00823975
-0.01403809
-0.03479004
-0.05249023
-0.06835938
-0.08300781
-0.09826660
-0.11444092
-0.13061523
-0.14709473
-0.16387939
-0.18188477
-0.20172119
-0.22155762
-0.24047852
-0.25909424
-0.27801514
-0.29846191
-0.31799316
-0.33386230
-0.34454346
-0.35125732
-0.35430908
-0.35186768
-0.34179688
-0.32226563
-0.29571533
-0.26428223
-0.22949219
-0.18951416
-0.14221191
-0.08605957
-0.02410889
 0.04089355
 0.10711670
 0.17425537
 0.24230957
 0.31066895
 0.37689209
 0.43914795
 0.49499512
 0.54290771
 0.58135986
 0.61035156
 0.62957764
 0.63903809
 0.63842773
 0.62774658
 0.60699463
 0.57586670
 0.53527832
 0.48553467
 0.42877197
 0.36743164
 0.30303955
 0.23742676
 0.17120361
 0.10559082
 0.04241943
-0.01678467
-0.06988525
-0.11596680
-0.15441895
-0.18524170
-0.20721436
-0.21911621
-0.22125244
-0.21453857
-0.20019531
-0.17944336
-0.15350342
-0.12268066
-0.08789063
-0.05004883
-0.01007080
 0.03021240
 0.06927490
 0.10467529
 0.13641357
 0.16326904
 0.18524170
 0.20233154
 0.21331787
 0.21759033
 0.21514893
 0.20568848
 0.19104004
 0.17150879
 0.14862061
 0.12207031
 0.09307861
 0.06256104
 0.03204346
 0.00366211
-0.02075195
-0.03967285
-0.05218506
-0.05859375
-0.05920410
-0.05432129
-0.04364014
-0.02746582
-0.00610352
 0.02014160
 0.04974365
 0.08087158
 0.11199951
 0.14221191
 0.17059326
 0.19531250
 0.21575928
 0.23040771
 0.23834229
 0.23956299
 0.23406982
 0.22216797
 0.20385742
 0.17883301
 0.14678955
 0.10833740
 0.06439209
 0.01708984
-0.03173828
-0.07995605
-0.12634277
-0.16937256
-0.20812988
-0.24078369
-0.26641846
-0.28442383
-0.29449463
-0.29632568
-0.29052734
-0.27618408
-0.25360107
-0.22247314
-0.18310547
-0.13671875
-0.08514404
-0.03082275
 0.02288818
 0.07385254
 0.12023926
 0.16021729
 0.19226074
 0.21453857
 0.22644043
 0.22674561
 0.21453857
 0.18890381
 0.14984131
 0.09857178
 0.03784180
-0.02990723
-0.10223389
-0.17883301
-0.25756836
-0.33538818
-0.40802002
-0.47180176
-0.52459717
-0.56427002
-0.59020996
-0.60058594
-0.59417725
-0.57067871
-0.52978516
-0.47302246
-0.40252686
-0.32165527
-0.23254395
-0.13824463
-0.03997803
 0.06072998
 0.16082764
 0.25634766
 0.34332275
 0.41748047
 0.47637939
 0.51788330
 0.54107666
 0.54504395
 0.52917480
 0.49255371
 0.43579102
 0.36071777
 0.26977539
 0.16571045
 0.05096436
-0.07324219
-0.20568848
-0.34179688
-0.47515869
-0.59936523
-0.70922852
-0.80139160
-0.87463379
-0.92651367
-0.95489502
-0.95733643
-0.93383789
-0.88439941
-0.80993652
-0.71136475
-0.59143066
-0.45532227
-0.30822754
-0.15502930
 0.00244141
 0.16143799
 0.31677246
 0.46173096
 0.58990479
 0.69732666
 0.78247070
 0.84320068
 0.87799072
 0.88500977
 0.86425781
 0.81726074
 0.74523926
 0.65155029
 0.53924561
 0.41412354
 0.28076172
 0.14160156
-0.00152588
-0.14648438
-0.28778076
-0.41748047
-0.52947998
-0.62042236
-0.68878174
-0.73272705
-0.75134277
-0.74249268
-0.70648193
-0.64453125
-0.55847168
-0.45166016
-0.32775879
-0.19104004
-0.04425049
 0.11077881
 0.27008057
 0.42846680
 0.57739258
 0.70983887
 0.82153320
 0.91064453
 0.97595215
 1.01531982
 1.02539063
 1.00585938
 0.95764160
 0.88195801
 0.78063965
 0.65643311
 0.51330566
 0.35766602
 0.19378662
 0.02410889
-0.14862061
-0.32012939
-0.48248291
-0.62896729
-0.75531006
-0.85968018
-0.94238281
-1.00158691
-1.03454590
-1.03973389
-1.01745605
-0.96984863
-0.89996338
-0.80963135
-0.70098877
-0.57708740
-0.44250488
-0.30120850
-0.15686035
-0.01159668
 0.13275146
 0.27252197
 0.40435791
 0.52429199
 0.62927246
 0.71716309
 0.78704834
 0.83770752
 0.86944580
 0.88287354
 0.87921143
 0.86059570
 0.82824707
 0.78399658
 0.72937012
 0.66589355
 0.59661865
 0.52429199
 0.45104980
 0.37933350
 0.31127930
 0.24749756
 0.18768311
 0.13092041
 0.07781982
 0.02777100
-0.01770020
-0.05920410
-0.09674072
-0.13153076
-0.16296387
-0.19104004
-0.21484375
-0.23376465
-0.24810791
-0.25817871
-0.26397705
-0.26489258
-0.26000977
-0.24841309
-0.22949219
-0.20294189
-0.16906738
-0.12878418
-0.08361816
-0.03448486
 0.01739502
 0.07019043
 0.12145996
 0.16937256
 0.21179199
 0.24627686
 0.27130127
 0.28533936
 0.28839111
 0.27893066
 0.25634766
 0.21789551
 0.16387939
 0.09582520
 0.01647949
-0.07049561
-0.16448975
-0.26489258
-0.36926270
-0.47302246
-0.57128906
-0.65979004
-0.73608398
-0.79864502
-0.84503174
-0.87249756
-0.87860107
-0.86364746
-0.82763672
-0.77056885
-0.69244385
-0.59356689
-0.47729492
-0.34759521
-0.20812988
-0.06134033
 0.09094238
 0.24505615
 0.39581299
 0.53619385
 0.66101074
 0.76751709
 0.85296631
 0.91583252
 0.95397949
 0.96557617
 0.95062256
 0.91094971
 0.84869385
 0.76629639
 0.66650391
 0.55389404
 0.43365479
 0.31097412
 0.19042969
 0.07537842
-0.02960205
-0.12084961
-0.19348145
-0.24566650
-0.27709961
-0.28961182
-0.28472900
-0.26245117
-0.22277832
-0.16784668
-0.10131836
-0.02807617
 0.04608154
 0.11688232
 0.17944336
 0.22949219
 0.26458740
 0.28259277
 0.28167725
 0.26031494
 0.21697998
 0.15197754
 0.06622314
-0.03784180
-0.15777588
-0.29022217
-0.42938232
-0.56793213
-0.69946289
-0.81848145
-0.92193604
-1.00708008
-1.06994629
-1.10565186
-1.11206055
-1.08825684
-1.03485107
-0.95245361
-0.84136963
-0.70434570
-0.54626465
-0.37353516
-0.19042969
 0.00000000
 0.19531250
 0.38909912
 0.57281494
 0.73760986
 0.87860107
 0.99304199
 1.08001709
 1.13616943
 1.15936279
 1.14837646
 1.10504150
 1.03210449
 0.93292236
 0.81207275
 0.67413330
 0.52581787
 0.37384033
 0.22369385
 0.07965088
-0.05432129
-0.17303467
-0.27282715
-0.34973145
-0.40161133
-0.42694092
-0.42572021
-0.40069580
-0.35583496
-0.29632568
-0.22674561
-0.15136719
-0.07385254
 0.00061035
 0.06683350
 0.12084961
 0.15838623
 0.17730713
 0.17425537
 0.14801025
 0.09887695
 0.02960205
-0.05706787
-0.15899658
-0.27313232
-0.39520264
-0.51940918
-0.63842773
-0.74737549
-0.84075928
-0.91461182
-0.96435547
-0.98693848
-0.98052979
-0.94451904
-0.87738037
-0.77880859
-0.65063477
-0.49896240
-0.32989502
-0.14831543
 0.04333496
 0.24108887
 0.43823242
 0.62561035
 0.79406738
 0.93750000
 1.05224609
 1.13433838
 1.17980957
 1.18621826
 1.15325928
 1.08184814
 0.97381592
 0.83160400
 0.66131592
 0.46936035
 0.26275635
 0.04638672
-0.17608643
-0.39733887
-0.60882568
-0.79895020
-0.96008301
-1.08856201
-1.18225098
-1.23962402
-1.25885010
-1.23962402
-1.18438721
-1.09710693
-0.98083496
-0.83862305
-0.67657471
-0.50201416
-0.32470703
-0.15136719
 0.01403809
 0.16845703
 0.30761719
 0.42449951
 0.51330566
 0.57128906
 0.59875488
 0.59783936
 0.57067871
 0.51910400
 0.44708252
 0.36010742
 0.26367188
 0.16235352
 0.05981445
-0.03814697
-0.12451172
-0.19317627
-0.24078369
-0.26641846
-0.26947021
-0.24932861
-0.20507813
-0.13732910
-0.04882813
 0.05615234
 0.17395020
 0.29968262
 0.42724609
 0.54992676
 0.66223145
 0.75927734
 0.83740234
 0.89294434
 0.92254639
 0.92437744
 0.89935303
 0.84838867
 0.77331543
 0.67504883
 0.55694580
 0.42327881
 0.28015137
 0.13183594
-0.01892090
-0.16876221
-0.31250000
-0.44311523
-0.55480957
-0.64392090
-0.70922852
-0.74920654
-0.76324463
-0.75042725
-0.71228027
-0.65124512
-0.57037354
-0.47302246
-0.36254883
-0.24322510
-0.11901855
 0.00457764
 0.12420654
 0.23590088
 0.33660889
 0.42297363
 0.49255371
 0.54321289
 0.57464600
 0.58746338
 0.58166504
 0.55847168
 0.51940918
 0.46752930
 0.40649414
 0.33996582
 0.27038574
 0.19989014
 0.13000488
 0.06408691
 0.00488281
-0.04455566
-0.08361816
-0.11138916
-0.12878418
-0.13580322
-0.13244629
-0.11901855
-0.09613037
-0.06500244
-0.02868652
 0.01037598
 0.05035400
 0.08972168
 0.12817383
 0.16448975
 0.19744873
 0.22552490
 0.24810791
 0.26550293
 0.27832031
 0.28717041
 0.29296875
 0.29724121
 0.30181885
 0.30609131
 0.31005859
 0.31341553
 0.31799316
 0.32501221
 0.33569336
 0.34942627
 0.36376953
 0.37780762
 0.39123535
 0.40374756
 0.41503906
 0.42419434
 0.42907715
 0.42816162
 0.41961670
 0.40161133
 0.37322998
 0.33416748
 0.28442383
 0.22430420
 0.15319824
 0.07019043
-0.02349854
-0.12756348
-0.23864746
-0.35461426
-0.47271729
-0.58959961
-0.70281982
-0.80871582
-0.90393066
-0.98419189
-1.04736328
-1.09130859
-1.11480713
-1.11724854
-1.09741211
-1.05407715
-0.98846436
-0.90118408
-0.79437256
-0.67077637
-0.53497314
-0.39184570
-0.24566650
-0.10009766
 0.04364014
 0.18188477
 0.30975342
 0.42083740
 0.51086426
 0.57830811
 0.62347412
 0.64666748
 0.64636230
 0.62164307
 0.57434082
 0.50750732
 0.42541504
 0.33142090
 0.22857666
 0.12023926
 0.01007080
-0.09887695
-0.20416260
-0.30212402
-0.38757324
-0.45562744
-0.50354004
-0.53161621
-0.54016113
-0.52917480
-0.49804688
-0.44799805
-0.38177490
-0.30395508
-0.21789551
-0.12664795
-0.03356934
 0.05767822
 0.14282227
 0.21850586
 0.28167725
 0.32897949
 0.35644531
 0.36041260
 0.34057617
 0.29846191
 0.23651123
 0.15594482
 0.05615234
-0.06256104
-0.19683838
-0.34088135
-0.48889160
-0.63415527
-0.77239990
-0.89843750
-1.00830078
-1.09832764
-1.16485596
-1.20452881
-1.21459961
-1.19384766
-1.14318848
-1.06536865
-0.96282959
-0.83801270
-0.69396973
-0.53497314
-0.36743164
-0.19622803
-0.02502441
 0.14190674
 0.30090332
 0.44647217
 0.57403564
 0.68023682
 0.76416016
 0.82519531
 0.86334229
 0.87860107
 0.87158203
 0.84472656
 0.80078125
 0.74188232
 0.67047119
 0.58990479
 0.50354004
 0.41595459
 0.33081055
 0.25085449
 0.17791748
 0.11291504
 0.05737305
 0.01281738
-0.01953125
-0.03967285
-0.04791260
-0.04486084
-0.03356934
-0.01586914
 0.00518799
 0.02746582
 0.04943848
 0.06958008
 0.08483887
 0.09338379
 0.09307861
 0.08392334
 0.06683350
 0.04302979
 0.01312256
-0.02197266
-0.06103516
-0.10253906
-0.14404297
-0.18341064
-0.21728516
-0.24261475
-0.25817871
-0.26245117
-0.25604248
-0.23773193
-0.20660400
-0.16143799
-0.10284424
-0.03295898
 0.04516602
 0.12908936
 0.21636963
 0.30487061
 0.39001465
 0.46844482
 0.53649902
 0.59143066
 0.63110352
 0.65521240
 0.66284180
 0.65460205
 0.63201904
 0.59509277
 0.54504395
 0.48400879
 0.41534424
 0.34271240
 0.26916504
 0.19683838
 0.12817383
 0.06500244
 0.00976563
-0.03540039
-0.06958008
-0.09094238
-0.09918213
-0.09338379
-0.07537842
-0.04669189
-0.00946045
 0.03540039
 0.08544922
 0.13702393
 0.18676758
 0.23193359
 0.27069092
 0.30120850
 0.32043457
 0.32562256
 0.31555176
 0.29205322
 0.25726318
 0.21148682
 0.15411377
 0.08605957
 0.01068115
-0.06683350
-0.14190674
-0.21301270
-0.27832031
-0.33538818
-0.37963867
-0.40771484
-0.41717529
-0.40802002
-0.38085938
-0.33630371
-0.27557373
-0.20080566
-0.11444092
-0.01892090
 0.08422852
 0.19134521
 0.29724121
 0.39642334
 0.48370361
 0.55603027
 0.61096191
 0.64636230
 0.65979004
 0.64971924
 0.61553955
 0.55847168
 0.48034668
 0.38452148
 0.27435303
 0.15380859
 0.02593994
-0.10650635
-0.23925781
-0.36712646
-0.48339844
-0.58349609
-0.66345215
-0.72326660
-0.76141357
-0.77728271
-0.76995850
-0.73852539
-0.68420410
-0.60852051
-0.51483154
-0.40679932
-0.28839111
-0.16418457
-0.03631592
 0.09246826
 0.21942139
 0.33905029
 0.44525146
 0.53314209
 0.59967041
 0.64422607
 0.66650391
 0.66528320
 0.63934326
 0.59020996
 0.52062988
 0.43426514
 0.33477783
 0.22491455
 0.10803223
-0.01312256
-0.13519287
-0.25451660
-0.36682129
-0.46691895
-0.55084229
-0.61645508
-0.66284180
-0.68969727
-0.69793701
-0.68786621
-0.66040039
-0.61798096
-0.56213379
-0.49652100
-0.42388916
-0.34881592
-0.27465820
-0.20477295
-0.14160156
-0.08789063
-0.04577637
-0.01739502
-0.00396729
-0.00610352
-0.02288818
-0.05187988
-0.09124756
-0.13885498
-0.19378662
-0.25451660
-0.31829834
-0.38024902
-0.43609619
-0.48187256
-0.51666260
-0.53985596
-0.55053711
-0.54687500
-0.52673340
-0.48950195
-0.43640137
-0.36956787
-0.29022217
-0.20050049
-0.10162354
 0.00457764
 0.11596680
 0.22949219
 0.34088135
 0.44525146
 0.53802490
 0.61553955
 0.67596436
 0.71655273
 0.73608398
 0.73242188
 0.70526123
 0.65521240
 0.58380127
 0.49407959
 0.38909912
 0.27221680
 0.14587402
 0.01220703
-0.12542725
-0.26275635
-0.39398193
-0.51269531
-0.61584473
-0.70159912
-0.76873779
-0.81604004
-0.84167480
-0.84381104
-0.82275391
-0.77972412
-0.71655273
-0.63629150
-0.54168701
-0.43579102
-0.32287598
-0.20568848
-0.08789063
 0.02807617
 0.13946533
 0.24383545
 0.33905029
 0.42297363
 0.49316406
 0.54840088
 0.58868408
 0.61462402
 0.62774658
 0.62866211
 0.61950684
 0.60150146
 0.57617188
 0.54443359
 0.50811768
 0.46966553
 0.43060303
 0.39398193
 0.36041260
 0.33142090
 0.30792236
 0.29174805
 0.28350830
 0.28289795
 0.29022217
 0.30456543
 0.32470703
 0.34790039
 0.37109375
 0.39215088
 0.40954590
 0.42205811
 0.42816162
 0.42510986
 0.41046143
 0.38299561
 0.34301758
 0.28991699
 0.22399902
 0.14709473
 0.06103516
-0.03204346
-0.13031006
-0.23223877
-0.33508301
-0.43426514
-0.52398682
-0.60028076
-0.66070557
-0.70434570
-0.73059082
-0.73822021
-0.72601318
-0.69396973
-0.64331055
-0.57617188
-0.49468994
-0.40191650
-0.30059814
-0.19348145
-0.08331299
 0.02777100
 0.13671875
 0.24078369
 0.33660889
 0.42144775
 0.49377441
 0.55267334
 0.59844971
 0.63079834
 0.64971924
 0.65521240
 0.64788818
 0.62896729
 0.60058594
 0.56488037
 0.52276611
 0.47485352
 0.42236328
 0.36651611
 0.30975342
 0.25421143
 0.20141602
 0.15075684
 0.10131836
 0.05340576
 0.00762939
-0.03448486
-0.07263184
-0.10681152
-0.13824463
-0.16693115
-0.19317627
-0.21789551
-0.24322510
-0.27069092
-0.30120850
-0.33264160
-0.36285400
-0.39031982
-0.41625977
-0.44097900
-0.46386719
-0.48278809
-0.49591064
-0.50231934
-0.50140381
-0.49346924
-0.47668457
-0.44952393
-0.41168213
-0.36346436
-0.30792236
-0.24719238
-0.18310547
-0.11688232
-0.04882813
 0.01983643
 0.08666992
 0.14862061
 0.20233154
 0.24536133
 0.27618408
 0.29510498
 0.30303955
 0.29998779
 0.28656006
 0.26275635
 0.22918701
 0.18768311
 0.14038086
 0.09124756
 0.04333496
-0.00091553
-0.03997803
-0.07263184
-0.09643555
-0.10925293
-0.10925293
-0.09674072
-0.07263184
-0.03875732
 0.00305176
 0.05035400
 0.10009766
 0.14923096
 0.19561768
 0.23712158
 0.27160645
 0.29693604
 0.31005859
 0.30914307
 0.29510498
 0.26763916
 0.22766113
 0.17364502
 0.10681152
 0.02899170
-0.05584717
-0.14465332
-0.23529053
-0.32562256
-0.41229248
-0.49102783
-0.55786133
-0.61004639
-0.64483643
-0.65979004
-0.65307617
-0.62347412
-0.57098389
-0.49774170
-0.40618896
-0.29846191
-0.17700195
-0.04425049
 0.09643555
 0.24047852
 0.38177490
 0.51544189
 0.63568115
 0.73913574
 0.82092285
 0.87768555
 0.90576172
 0.90423584
 0.87310791
 0.81237793
 0.72448730
 0.61126709
 0.47668457
 0.32501221
 0.15930176
-0.01770020
-0.20141602
-0.38482666
-0.55908203
-0.71685791
-0.85357666
-0.96679688
-1.05407715
-1.11236572
-1.13922119
-1.13433838
-1.09924316
-1.03668213
-0.94879150
-0.83831787
-0.70861816
-0.56427002
-0.41168213
-0.25604248
-0.10253906
 0.04486084
 0.18310547
 0.30914307
 0.41931152
 0.50903320
 0.57556152
 0.61737061
 0.63507080
 0.62927246
 0.60150146
 0.55328369
 0.48797607
 0.40985107
 0.32318115
 0.23101807
 0.13641357
 0.04272461
-0.04577637
-0.12451172
-0.19042969
-0.24169922
-0.27770996
-0.29754639
-0.30120850
-0.28900146
-0.26153564
-0.21911621
-0.16296387
-0.09521484
-0.01922607
 0.05981445
 0.13885498
 0.21545410
 0.28930664
 0.35675049
 0.41473389
 0.45837402
 0.48645020
 0.49865723
 0.49652100
 0.47882080
 0.44616699
 0.39916992
 0.34118652
 0.27587891
 0.20568848
 0.13122559
 0.05432129
-0.02258301
-0.09552002
-0.16204834
-0.22094727
-0.27160645
-0.31341553
-0.34423828
-0.36254883
-0.36773682
-0.36071777
-0.34240723
-0.31463623
-0.27954102
-0.23925781
-0.19531250
-0.14862061
-0.10040283
-0.05218506
-0.00640869
 0.03509521
 0.07049561
 0.09857178
 0.11840820
 0.12939453
 0.13153076
 0.12542725
 0.11291504
 0.09643555
 0.07720947
 0.05645752
 0.03540039
 0.01586914
 0.00061035
-0.00885010
-0.01129150
-0.00488281
 0.01037598
 0.03479004
 0.06683350
 0.10498047
 0.14831543
 0.19592285
 0.24841309
 0.30334473
 0.35827637
 0.41046143
 0.45745850
 0.49926758
 0.53436279
 0.56060791
 0.57586670
 0.57861328
 0.56915283
 0.54748535
 0.51361084
 0.46783447
 0.41107178
 0.34515381
 0.27160645
 0.19073486
 0.10437012
 0.01586914
-0.07110596
-0.15411377
-0.23223877
-0.30456543
-0.36773682
-0.41778564
-0.45104980
-0.46783447
-0.47027588
-0.45898438
-0.43365479
-0.39428711
-0.34332275
-0.28350830
-0.21850586
-0.14892578
-0.07629395
-0.00335693
 0.06561279
 0.12695313
 0.17822266
 0.21789551
 0.24536133
 0.25909424
 0.25878906
 0.24383545
 0.21514893
 0.17303467
 0.11871338
 0.05462646
-0.01617432
-0.09094238
-0.16723633
-0.24353027
-0.31646729
-0.38269043
-0.43884277
-0.48339844
-0.51574707
-0.53527832
-0.54138184
-0.53405762
-0.51300049
-0.47943115
-0.43518066
-0.38177490
-0.32226563
-0.25909424
-0.19439697
-0.12939453
-0.06439209
-0.00213623
 0.05462646
 0.10375977
 0.14404297
 0.17517090
 0.19744873
 0.21057129
 0.21453857
 0.20904541
 0.19531250
 0.17517090
 0.15014648
 0.12268066
 0.09460449
 0.06835938
 0.04486084
 0.02593994
 0.01251221
 0.00549316
 0.00610352
 0.01373291
 0.02838135
 0.04913330
 0.07415771
 0.10253906
 0.13214111
 0.16052246
 0.18615723
 0.20721436
 0.22216797
 0.22979736
 0.22888184
 0.21820068
 0.19775391
 0.16815186
 0.12817383
 0.07843018
 0.02075195
-0.04241943
-0.10803223
-0.17517090
-0.24291992
-0.30944824
-0.37139893
-0.42449951
-0.46600342
-0.49468994
-0.51055908
-0.51239014
-0.49865723
-0.46844482
-0.42236328
-0.36224365
-0.29022217
-0.20751953
-0.11535645
-0.01647949
 0.08575439
 0.18829346
 0.28778076
 0.38085938
 0.46325684
 0.53070068
 0.58013916
 0.60974121
 0.61920166
 0.60729980
 0.57312012
 0.51635742
 0.43945313
 0.34606934
 0.23986816
 0.12268066
-0.00366211
-0.13610840
-0.27038574
-0.39978027
-0.51788330
-0.62042236
-0.70434570
-0.76690674
-0.80505371
-0.81756592
-0.80322266
-0.76263428
-0.69702148
-0.60791016
-0.49835205
-0.37292480
-0.23590088
-0.09094238
 0.05859375
 0.20935059
 0.35552979
 0.49102783
 0.61126709
 0.71319580
 0.79498291
 0.85449219
 0.88958740
 0.89965820
 0.88531494
 0.84838867
 0.79101563
 0.71533203
 0.62438965
 0.52124023
 0.41015625
 0.29479980
 0.17852783
 0.06561279
-0.04089355
-0.13763428
-0.22308350
-0.29510498
-0.35186768
-0.39123535
-0.41198730
-0.41534424
-0.40252686
-0.37506104
-0.33569336
-0.28717041
-0.23254395
-0.17517090
-0.11657715
-0.05828857
-0.00274658
 0.04638672
 0.08697510
 0.11779785
 0.13916016
 0.15075684
 0.15258789
 0.14434814
 0.12695313
 0.10223389
 0.07232666
 0.03875732
 0.00396729
-0.03051758
-0.06256104
-0.09094238
-0.11474609
-0.13275146
-0.14495850
-0.15014648
-0.14862061
-0.14190674
-0.13122559
-0.11810303
-0.10375977
-0.08880615
-0.07476807
-0.06347656
-0.05645752
-0.05523682
-0.06103516
-0.07354736
-0.09307861
-0.11810303
-0.14801025
-0.18035889
-0.21392822
-0.24780273
-0.28045654
-0.31127930
-0.33660889
-0.35278320
-0.35644531
-0.34637451
-0.32470703
-0.29327393
-0.25299072
-0.20294189
-0.14282227
-0.07324219
 0.00274658
 0.08209229
 0.16296387
 0.24383545
 0.32379150
 0.39947510
 0.46722412
 0.52368164
 0.56701660
 0.59600830
 0.61096191
 0.61035156
 0.59356689
 0.56030273
 0.51086426
 0.44708252
 0.37048340
 0.28381348
 0.18981934
 0.09155273
-0.00885010
-0.10955811
-0.20812988
-0.30212402
-0.38757324
-0.45959473
-0.51513672
-0.55236816
-0.57281494
-0.57739258
-0.56640625
-0.53863525
-0.49316406
-0.43243408
-0.36041260
-0.28076172
-0.19683838
-0.11077881
-0.02410889
 0.06011963
 0.13854980
 0.20812988
 0.26763916
 0.31555176
 0.34973145
 0.36804199
 0.36926270
 0.35430908
 0.32653809
 0.28808594
 0.24078369
 0.18554688
 0.12390137
 0.05981445
-0.00274658
-0.06042480
-0.11169434
-0.15441895
-0.18676758
-0.20721436
-0.21392822
-0.20599365
-0.18402100
-0.14801025
-0.09887695
-0.03875732
 0.03021240
 0.10650635
 0.18829346
 0.27435303
 0.36163330
 0.44586182
 0.52246094
 0.58868408
 0.64361572
 0.68511963
 0.71166992
 0.71990967
 0.70831299
 0.67596436
 0.62438965
 0.55419922
 0.46813965
 0.36926270
 0.26031494
 0.14373779
 0.02105713
-0.10559082
-0.23193359
-0.35247803
-0.46112061
-0.55389404
-0.62896729
-0.68542480
-0.72143555
-0.73486328
-0.72448730
-0.69122314
-0.63568115
-0.56030273
-0.46691895
-0.35858154
-0.23925781
-0.11169434
 0.02136230
 0.15686035
 0.29052734
 0.41564941
 0.52673340
 0.62072754
 0.69580078
 0.75042725
 0.78277588
 0.79071045
 0.77331543
 0.73150635
 0.66741943
 0.58380127
 0.48400879
 0.37170410
 0.25024414
 0.12298584
-0.00762939
-0.13854980
-0.26519775
-0.38146973
-0.48248291
-0.56610107
-0.63171387
-0.67810059
-0.70434570
-0.70831299
-0.69061279
-0.65307617
-0.59783936
-0.52795410
-0.44616699
-0.35675049
-0.26336670
-0.16937256
-0.07751465
 0.00946045
 0.08666992
 0.14984131
 0.19592285
 0.22369385
 0.23345947
 0.22552490
 0.19805908
 0.15167236
 0.08880615
 0.01373291
-0.07019043
-0.16021729
-0.25360107
-0.34667969
-0.43457031
-0.51208496
-0.57525635
-0.62133789
-0.64819336
-0.65429688
-0.63873291
-0.60150146
-0.54290771
-0.46478271
-0.36865234
-0.25756836
-0.13458252
-0.00305176
 0.13397217
 0.27282715
 0.40832520
 0.53436279
 0.64544678
 0.73669434
 0.80535889
 0.84838867
 0.86425781
 0.85113525
 0.80841064
 0.73608398
 0.63659668
 0.51330566
 0.36956787
 0.20904541
 0.03356934
-0.15319824
-0.34576416
-0.53527832
-0.71350098
-0.87463379
-1.01409912
-1.13006592
-1.21826172
-1.27532959
-1.29821777
-1.28662109
-1.24206543
-1.16516113
-1.05712891
-0.91888428
-0.75500488
-0.57250977
-0.37780762
-0.17639160
 0.02868652
 0.23376465
 0.43182373
 0.61553955
 0.77880859
 0.91674805
 1.02691650
 1.10656738
 1.15264893
 1.16455078
 1.14349365
 1.09252930
 1.01440430
 0.91064453
 0.78430176
 0.64025879
 0.48645020
 0.32928467
 0.17395020
 0.02197266
-0.12420654
-0.25970459
-0.37872314
-0.47546387
-0.54565430
-0.58837891
-0.60424805
-0.59417725
-0.55938721
-0.50170898
-0.42358398
-0.32897949
-0.22247314
-0.10772705
 0.01159668
 0.13061523
 0.24505615
 0.35034180
 0.44158936
 0.51513672
 0.56854248
 0.59967041
 0.60760498
 0.59265137
 0.55572510
 0.49957275
 0.42694092
 0.34057617
 0.24322510
 0.13824463
 0.02838135
-0.08361816
-0.19439697
-0.29937744
-0.39367676
-0.47210693
-0.53222656
-0.57342529
-0.59539795
-0.59692383
-0.57769775
-0.53710938
-0.47668457
-0.39916992
-0.30761719
-0.20477295
-0.09368896
 0.02288818
 0.14282227
 0.26214600
 0.37750244
 0.48400879
 0.57769775
 0.65582275
 0.71746826
 0.76263428
 0.79010010
 0.79925537
 0.78918457
 0.76080322
 0.71624756
 0.65795898
 0.58746338
 0.50781250
 0.42175293
 0.33233643
 0.24291992
 0.15533447
 0.07171631
-0.00671387
-0.07781982
-0.13916016
-0.18920898
-0.22735596
-0.25360107
-0.26855469
-0.27343750
-0.27008057
-0.26000977
-0.24505615
-0.22583008
-0.20385742
-0.18066406
-0.15808105
-0.13732910
-0.12023926
-0.10772705
-0.10040283
-0.09948730
-0.10406494
-0.11413574
-0.12878418
-0.14770508
-0.16937256
-0.19317627
-0.21667480
-0.23864746
-0.25665283
-0.27038574
-0.27984619
-0.28350830
-0.28106689
-0.27069092
-0.25085449
-0.22094727
-0.18035889
-0.13031006
-0.07202148
-0.00854492
 0.05767822
 0.12481689
 0.19195557
 0.25756836
 0.31799316
 0.37048340
 0.41168213
 0.44006348
 0.45471191
 0.45440674
 0.43792725
 0.40557861
 0.35919189
 0.30059814
 0.23254395
 0.15625000
 0.07354736
-0.01251221
-0.09918213
-0.18371582
-0.26458740
-0.33905029
-0.40283203
-0.45074463
-0.48126221
-0.49468994
-0.49255371
-0.47576904
-0.44311523
-0.39550781
-0.33538818
-0.26702881
-0.19378662
-0.11749268
-0.03906250
 0.03814697
 0.11016846
 0.17364502
 0.22644043
 0.26763916
 0.29571533
 0.30944824
 0.30883789
 0.29479980
 0.26916504
 0.23376465
 0.18920898
 0.13580322
 0.07598877
 0.01342773
-0.04882813
-0.10772705
-0.16113281
-0.20690918
-0.24261475
-0.26672363
-0.27923584
-0.28076172
-0.27221680
-0.25421143
-0.22705078
-0.19256592
-0.15258789
-0.10925293
-0.06378174
-0.01953125
 0.02014160
 0.05187988
 0.07324219
 0.08331299
 0.08087158
 0.06500244
 0.03601074
-0.00549316
-0.05737305
-0.11840820
-0.18768311
-0.26367188
-0.34301758
-0.42083740
-0.49255371
-0.55480957
-0.60607910
-0.64361572
-0.66467285
-0.66619873
-0.64636230
-0.60516357
-0.54351807
-0.46325684
-0.36590576
-0.25482178
-0.13214111
-0.00091553
 0.13732910
 0.27954102
 0.42022705
 0.55267334
 0.67108154
 0.77178955
 0.85296631
 0.91308594
 0.94940186
 0.95977783
 0.94451904
 0.90423584
 0.83984375
 0.75256348
 0.64361572
 0.51696777
 0.37841797
 0.23162842
 0.07995605
-0.07476807
-0.22857666
-0.37506104
-0.50781250
-0.62194824
-0.71533203
-0.78582764
-0.83129883
-0.84960938
-0.84045410
-0.80505371
-0.74523926
-0.66314697
-0.56121826
-0.44342041
-0.31402588
-0.17852783
-0.04058838
 0.09735107
 0.23162842
 0.35797119
 0.47180176
 0.56823730
 0.64422607
 0.69763184
 0.72753906
 0.73303223
 0.71411133
 0.67230225
 0.60943604
 0.52856445
 0.43273926
 0.32531738
 0.20965576
 0.08941650
-0.03234863
-0.15167236
-0.26428223
-0.36621094
-0.45257568
-0.52032471
-0.56671143
-0.59143066
-0.59448242
-0.57617188
-0.53710938
-0.47851563
-0.40283203
-0.31311035
-0.21240234
-0.10314941
 0.01251221
 0.13153076
 0.24993896
 0.36315918
 0.46691895
 0.55816650
 0.63415527
 0.69335938
 0.73394775
 0.75531006
 0.75653076
 0.73822021
 0.70068359
 0.64514160
 0.57434082
 0.49102783
 0.39855957
 0.29968262
 0.19714355
 0.09399414
-0.00518799
-0.09765625
-0.18096924
-0.25390625
-0.31494141
-0.36193848
-0.39276123
-0.40588379
-0.40130615
-0.37963867
-0.34301758
-0.29479980
-0.23712158
-0.17181396
-0.09948730
-0.02227783
 0.05706787
 0.13519287
 0.20965576
 0.27832031
 0.33996582
 0.39215088
 0.43212891
 0.45776367
 0.46875000
 0.46569824
 0.44860840
 0.41778564
 0.37445068
 0.32104492
 0.26031494
 0.19287109
 0.11932373
 0.04119873
-0.03845215
-0.11566162
-0.18890381
-0.25726318
-0.31982422
-0.37445068
-0.41839600
-0.44952393
-0.46783447
-0.47424316
-0.46905518
-0.45227051
-0.42358398
-0.38452148
-0.33691406
-0.28320313
-0.22460938
-0.16296387
-0.09979248
-0.03784180
 0.02014160
 0.07232666
 0.11688232
 0.15289307
 0.18035889
 0.19836426
 0.20629883
 0.20324707
 0.18890381
 0.16448975
 0.13183594
 0.09216309
 0.04669189
-0.00366211
-0.05676270
-0.11016846
-0.16143799
-0.20935059
-0.25390625
-0.29418945
-0.32806396
-0.35308838
-0.36712646
-0.36865234
-0.35736084
-0.33355713
-0.29937744
-0.25756836
-0.20904541
-0.15350342
-0.09094238
-0.02227783
 0.04913330
 0.12023926
 0.18829346
 0.25268555
 0.31127930
 0.36163330
 0.40100098
 0.42785645
 0.44128418
 0.44036865
 0.42449951
 0.39367676
 0.34942627
 0.29296875
 0.22644043
 0.15075684
 0.06683350
-0.02349854
-0.11871338
-0.21545410
-0.31127930
-0.40222168
-0.48370361
-0.55328369
-0.61035156
-0.65460205
-0.68511963
-0.69976807
-0.69702148
-0.67779541
-0.64392090
-0.59814453
-0.54046631
-0.47180176
-0.39428711
-0.31158447
-0.22674561
-0.14160156
-0.05798340
 0.02288818
 0.09796143
 0.16540527
 0.22399902
 0.27343750
 0.31341553
 0.34179688
 0.35766602
 0.36132813
 0.35400391
 0.33691406
 0.31188965
 0.28045654
 0.24414063
 0.20477295
 0.16387939
 0.12207031
 0.08209229
 0.04547119
 0.01434326
-0.01068115
-0.02990723
-0.04272461
-0.04852295
-0.04699707
-0.03814697
-0.02380371
-0.00549316
 0.01556396
 0.03784180
 0.06134033
 0.08483887
 0.10711670
 0.12695313
 0.14312744
 0.15411377
 0.15930176
 0.15838623
 0.15228271
 0.14160156
 0.12634277
 0.10620117
 0.08148193
 0.05279541
 0.02197266
-0.00946045
-0.03997803
-0.06835938
-0.09368896
-0.11505127
-0.13122559
-0.14068604
-0.14282227
-0.13702393
-0.12329102
-0.10284424
-0.07720947
-0.04669189
-0.01251221
 0.02502441
 0.06500244
 0.10559082
 0.14495850
 0.18096924
 0.21179199
 0.23681641
 0.25573730
 0.26885986
 0.27587891
 0.27648926
 0.27130127
 0.25970459
 0.24291992
 0.22186279
 0.19775391
 0.17089844
 0.14190674
 0.11138916
 0.08026123
 0.04943848
 0.02075195
-0.00457764
-0.02685547
-0.04577637
-0.06256104
-0.07781982
-0.09124756
-0.10253906
-0.11108398
-0.11779785
-0.12329102
-0.12878418
-0.13519287
-0.14221191
-0.14984131
-0.15777588
-0.16571045
-0.17395020
-0.18188477
-0.18951416
-0.19622803
-0.20141602
-0.20507813
-0.20599365
-0.20416260
-0.19927979
-0.19104004
-0.17852783
-0.16113281
-0.13824463
-0.10955811
-0.07537842
-0.03692627
 0.00579834
 0.05187988
 0.09979248
 0.14892578
 0.19805908
 0.24627686
 0.29296875
 0.33599854
 0.37292480
 0.40161133
 0.42144775
 0.43243408
 0.43395996
 0.42541504
 0.40618896
 0.37658691
 0.33874512
 0.29479980
 0.24597168
 0.19195557
 0.13366699
 0.07232666
 0.00976563
-0.05096436
-0.10742188
-0.15808105
-0.20080566
-0.23498535
-0.26000977
-0.27587891
-0.28350830
-0.28259277
-0.27282715
-0.25451660
-0.22827148
-0.19470215
-0.15533447
-0.11169434
-0.06561279
-0.01861572
 0.02685547
 0.06866455
 0.10498047
 0.13427734
 0.15625000
 0.17089844
 0.17700195
 0.17456055
 0.16235352
 0.14129639
 0.11230469
 0.07629395
 0.03570557
-0.00793457
-0.05340576
-0.09857178
-0.14221191
-0.18188477
-0.21606445
-0.24230957
-0.26000977
-0.26916504
-0.27038574
-0.26367188
-0.24780273
-0.22277832
-0.18859863
-0.14587402
-0.09643555
-0.04150391
 0.01678467
 0.07537842
 0.13214111
 0.18585205
 0.23620605
 0.28259277
 0.32318115
 0.35552979
 0.37719727
 0.38879395
 0.39031982
 0.38238525
 0.36499023
 0.33813477
 0.30364990
 0.26428223
 0.22094727
 0.17425537
 0.12420654
 0.07080078
 0.01647949
-0.03692627
-0.08819580
-0.13580322
-0.17822266
-0.21453857
-0.24322510
-0.26489258
-0.28015137
-0.28961182
-0.29357910
-0.29174805
-0.28503418
-0.27404785
-0.25970459
-0.24230957
-0.22216797
-0.20050049
-0.17822266
-0.15655518
-0.13610840
-0.11779785
-0.10253906
-0.09033203
-0.08148193
-0.07537842
-0.07171631
-0.07019043
-0.07110596
-0.07446289
-0.07965088
-0.08605957
-0.09307861
-0.09979248
-0.10589600
-0.11047363
-0.11383057
-0.11596680
-0.11688232
-0.11596680
-0.11383057
-0.11016846
-0.10528564
-0.09948730
-0.09246826
-0.08453369
-0.07568359
-0.06622314
-0.05706787
-0.04913330
-0.04272461
-0.03845215
-0.03570557
-0.03387451
-0.03295898
-0.03295898
-0.03417969
-0.03631592
-0.03967285
-0.04333496
-0.04760742
-0.05187988
-0.05584717
-0.05889893
-0.06134033
-0.06286621
-0.06347656
-0.06286621
-0.06103516
-0.05767822
-0.05310059
-0.04791260
-0.04180908
-0.03417969
-0.02502441
-0.01403809
-0.00122070
 0.01312256
 0.02807617
 0.04302979
 0.05737305
 0.07110596
 0.08392334
 0.09613037
 0.10711670
 0.11688232
 0.12451172
 0.13000488
 0.13366699
 0.13519287
 0.13488770
 0.13275146
 0.12908936
 0.12451172
 0.11993408
 0.11535645
 0.11138916
 0.10803223
 0.10437012
 0.10070801
 0.09643555
 0.09246826
 0.08911133
 0.08666992
 0.08422852
 0.08117676
 0.07720947
 0.07202148
 0.06500244
 0.05706787
 0.04760742
 0.03662109
 0.02441406
 0.01068115
-0.00457764
-0.02014160
-0.03540039
-0.04943848
-0.06164551
-0.07202148
-0.08117676
-0.08789063
-0.09185791
-0.09155273
-0.08636475
-0.07537842
-0.05920410
-0.03814697
-0.01281738
 0.01617432
 0.04913330
 0.08605957
 0.12603760
 0.16754150
 0.20874023
 0.24902344
 0.28839111
 0.32623291
 0.36010742
 0.38787842
 0.40771484
 0.41961670
 0.42419434
 0.42144775
 0.41046143
 0.39062500
 0.36285400
 0.32775879
 0.28686523
 0.23986816
 0.18737793
 0.13061523
 0.07202148
 0.01312256
-0.04486084
-0.10131836
-0.15350342
-0.19866943
-0.23651123
-0.26733398
-0.29205322
-0.30853271
-0.31402588
-0.30731201
-0.29083252
-0.26824951
-0.24047852
-0.20507813
-0.16143799
-0.11077881
-0.05767822
-0.00457764
 0.04821777
 0.10070801
 0.15167236
 0.19805908
 0.23712158
 0.26885986
 0.29510498
 0.31433105
 0.32440186
 0.32318115
 0.31066895
 0.28991699
 0.26306152
 0.23071289
 0.19165039
 0.14648438
 0.09704590
 0.04577637
-0.00579834
-0.05737305
-0.10711670
-0.15289307
-0.19226074
-0.22399902
-0.24810791
-0.26519775
-0.27526855
-0.27893066
-0.27587891
-0.26611328
-0.24993896
-0.22766113
-0.20050049
-0.17028809
-0.13854980
-0.10681152
-0.07537842
-0.04547119
-0.01800537
 0.00518799
 0.02288818
 0.03479004
 0.04058838
 0.04058838
 0.03509521
 0.02441406
 0.00793457
-0.01342773
-0.03997803
-0.06958008
-0.10101318
-0.13214111
-0.16143799
-0.18859863
-0.21240234
-0.23223877
-0.24719238
-0.25634766
-0.25909424
-0.25451660
-0.24322510
-0.22491455
-0.20050049
-0.16998291
-0.13366699
-0.09246826
-0.04791260
-0.00244141
 0.04180908
 0.08331299
 0.12145996
 0.15472412
 0.18249512
 0.20355225
 0.21636963
 0.22064209
 0.21545410
 0.20111084
 0.17761230
 0.14709473
 0.10986328
 0.06774902
 0.02044678
-0.03112793
-0.08453369
-0.13671875
-0.18493652
-0.22857666
-0.26733398
-0.30181885
-0.33020020
-0.35003662
-0.35888672
-0.35583496
-0.34179688
-0.31829834
-0.28900146
-0.25543213
-0.21942139
-0.18127441
-0.14068604
-0.09826660
-0.05615234
-0.01647949
 0.01800537
 0.04669189
 0.06896973
 0.08422852
 0.09307861
 0.09460449
 0.08880615
 0.07629395
 0.05767822
 0.03326416
 0.00488281
-0.02624512
-0.05859375
-0.09094238
-0.12237549
-0.15106201
-0.17486572
-0.19195557
-0.20111084
-0.20233154
-0.19561768
-0.18157959
-0.15991211
-0.13122559
-0.09582520
-0.05432129
-0.00823975
 0.04119873
 0.09185791
 0.14129639
 0.18737793
 0.23010254
 0.26916504
 0.30456543
 0.33416748
 0.35614014
 0.36895752
 0.37261963
 0.36804199
 0.35583496
 0.33630371
 0.31036377
 0.27862549
 0.24261475
 0.20355225
 0.16204834
 0.11962891
 0.07904053
 0.04150391
 0.00854492
-0.01953125
-0.04302979
-0.06072998
-0.07202148
-0.07659912
-0.07537842
-0.06958008
-0.06103516
-0.05065918
-0.03906250
-0.02746582
-0.01678467
-0.00915527
-0.00518799
-0.00610352
-0.01129150
-0.02044678
-0.03326416
-0.04852295
-0.06561279
-0.08361816
-0.10162354
-0.11840820
-0.13183594
-0.14038086
-0.14221191
-0.13641357
-0.12298584
-0.10162354
-0.07110596
-0.03143311
 0.01678467
 0.07232666
 0.13427734
 0.20141602
 0.27313232
 0.34698486
 0.41961670
 0.48797607
 0.54992676
 0.60333252
 0.64636230
 0.67535400
 0.68878174
 0.68511963
 0.66558838
 0.63049316
 0.57983398
 0.51452637
 0.43609619
 0.34698486
 0.24993896
 0.14739990
 0.04211426
-0.06286621
-0.16510010
-0.26184082
-0.35064697
-0.42816162
-0.49041748
-0.53466797
-0.56060791
-0.56884766
-0.56030273
-0.53497314
-0.49194336
-0.43273926
-0.36102295
-0.28076172
-0.19439697
-0.10437012
-0.01403809
 0.07202148
 0.14953613
 0.21697998
 0.27282715
 0.31494141
 0.33966064
 0.34454346
 0.32989502
 0.29846191
 0.25360107
 0.19561768
 0.12512207
 0.04425049
-0.04364014
-0.13336182
-0.22277832
-0.30853271
-0.38818359
-0.45715332
-0.51147461
-0.54992676
-0.57281494
-0.58044434
-0.57098389
-0.54351807
-0.49865723
-0.43914795
-0.36895752
-0.29113770
-0.20751953
-0.11962891
-0.02990723
 0.05798340
 0.14068604
 0.21575928
 0.28228760
 0.33874512
 0.38238525
 0.41229248
 0.42694092
 0.42694092
 0.41351318
 0.38787842
 0.35247803
 0.30944824
 0.26092529
 0.20935059
 0.15502930
 0.09887695
 0.04333496
-0.00976563
-0.05737305
-0.09887695
-0.13305664
-0.16021729
-0.17974854
-0.19134521
-0.19439697
-0.19012451
-0.17944336
-0.16265869
-0.14129639
-0.11688232
-0.09094238
-0.06408691
-0.03753662
-0.01281738
 0.00854492
 0.02471924
 0.03448486
 0.03784180
 0.03479004
 0.02624512
 0.01281738
-0.00549316
-0.02716064
-0.05187988
-0.07843018
-0.10620117
-0.13336182
-0.15930176
-0.18249512
-0.20263672
-0.21911621
-0.23193359
-0.24047852
-0.24444580
-0.24353027
-0.23773193
-0.22705078
-0.21179199
-0.19165039
-0.16693115
-0.13793945
-0.10528564
-0.06958008
-0.03234863
 0.00579834
 0.04425049
 0.08178711
 0.11871338
 0.15319824
 0.18493652
 0.21270752
 0.23590088
 0.25360107
 0.26580811
 0.27313232
 0.27496338
 0.27130127
 0.26214600
 0.24719238
 0.22644043
 0.20111084
 0.17150879
 0.13824463
 0.10192871
 0.06286621
 0.02197266
-0.01922607
-0.05889893
-0.09582520
-0.12878418
-0.15716553
-0.18005371
-0.19744873
-0.20874023
-0.21362305
-0.21270752
-0.20568848
-0.19317627
-0.17547607
-0.15380859
-0.12878418
-0.10192871
-0.07354736
-0.04486084
-0.01708984
 0.00946045
 0.03387451
 0.05584717
 0.07507324
 0.09155273
 0.10528564
 0.11566162
 0.12268066
 0.12603760
 0.12542725
 0.12145996
 0.11444092
 0.10528564
 0.09429932
 0.08178711
 0.06805420
 0.05340576
 0.03814697
 0.02349854
 0.00946045
-0.00305176
-0.01464844
-0.02502441
-0.03448486
-0.04241943
-0.04821777
-0.05157471
-0.05279541
-0.05310059
-0.05310059
-0.05279541
-0.05218506
-0.05035400
-0.04730225
-0.04302979
-0.03784180
-0.03234863
-0.02685547
-0.02166748
-0.01647949
-0.01037598
-0.00366211
 0.00396729
 0.01251221
 0.02136230
 0.03051758
 0.03936768
 0.04852295
 0.05767822
 0.06652832
 0.07385254
 0.07995605
 0.08453369
 0.08789063
 0.09002686
 0.09124756
 0.09063721
 0.08758545
 0.08178711
 0.07415771
 0.06530762
 0.05615234
 0.04699707
 0.03784180
 0.02899170
 0.02014160
 0.01251221
 0.00701904
 0.00396729
 0.00366211
 0.00671387
 0.01251221
 0.02136230
 0.03295898
 0.04760742
 0.06561279
 0.08636475
 0.10864258
 0.13092041
 0.15167236
 0.17028809
 0.18646240
 0.20050049
 0.21240234
 0.22064209
 0.22430420
 0.22247314
 0.21484375
 0.20202637
 0.18432617
 0.16235352
 0.13641357
 0.10681152
 0.07415771
 0.03875732
 0.00213623
-0.03417969
-0.06927490
-0.10192871
-0.13183594
-0.15777588
-0.17883301
-0.19317627
-0.19989014
-0.19958496
-0.19195557
-0.17822266
-0.15899658
-0.13488770
-0.10650635
-0.07507324
-0.04119873
-0.00549316
 0.02960205
 0.06134033
 0.08819580
 0.10894775
 0.12329102
 0.13061523
 0.12969971
 0.11932373
 0.09948730
 0.07171631
 0.03692627
-0.00427246
-0.05096436
-0.10040283
-0.15075684
-0.20080566
-0.25115967
-0.29998779
-0.34393311
-0.37872314
-0.40191650
-0.41351318
-0.41503906
-0.40649414
-0.38513184
-0.35034180
-0.30364990
-0.24871826
-0.18737793
-0.12023926
-0.04730225
 0.02929688
 0.10528564
 0.17822266
 0.24719238
 0.31066895
 0.36590576
 0.40893555
 0.43823242
 0.45410156
 0.45806885
 0.44891357
 0.42541504
 0.38665771
 0.33538818
 0.27526855
 0.20812988
 0.13458252
 0.05615234
-0.02380371
-0.10131836
-0.17456055
-0.24322510
-0.30609131
-0.35919189
-0.39855957
-0.42205811
-0.43182373
-0.42907715
-0.41412354
-0.38574219
-0.34484863
-0.29449463
-0.23956299
-0.18280029
-0.12542725
-0.06774902
-0.01098633
 0.04180908
 0.08850098
 0.12664795
 0.15594482
 0.17456055
 0.18188477
 0.17822266
 0.16540527
 0.14465332
 0.11657715
 0.08209229
 0.04211426
-0.00091553
-0.04455566
-0.08636475
-0.12512207
-0.15960693
-0.18798828
-0.20904541
-0.22155762
-0.22552490
-0.21972656
-0.20416260
-0.17974854
-0.14770508
-0.10955811
-0.06622314
-0.01831055
 0.03326416
 0.08636475
 0.13885498
 0.18798828
 0.23284912
 0.27252197
 0.30609131
 0.33294678
 0.35095215
 0.35888672
 0.35644531
 0.34393311
 0.32287598
 0.29541016
 0.26306152
 0.22735596
 0.18829346
 0.14526367
 0.09918213
 0.05187988
 0.00640869
-0.03540039
-0.07263184
-0.10467529
-0.13153076
-0.15319824
-0.16937256
-0.17974854
-0.18432617
-0.18310547
-0.17578125
-0.16387939
-0.14770508
-0.12847900
-0.10620117
-0.08239746
-0.05706787
-0.03234863
-0.00885010
 0.01251221
 0.03173828
 0.04882813
 0.06378174
 0.07659912
 0.08666992
 0.09307861
 0.09521484
 0.09338379
 0.08850098
 0.08209229
 0.07507324
 0.06835938
 0.06134033
 0.05371094
 0.04608154
 0.03845215
 0.03173828
 0.02593994
 0.02197266
 0.01861572
 0.01617432
 0.01403809
 0.01251221
 0.01159668
 0.01129150
 0.01098633
 0.00946045
 0.00671387
 0.00152588
-0.00518799
-0.01342773
-0.02197266
-0.03082275
-0.04058838
-0.05187988
-0.06469727
-0.07934570
-0.09399414
-0.10772705
-0.11932373
-0.12786865
-0.13366699
-0.13671875
-0.13641357
-0.13275146
-0.12512207
-0.11413574
-0.09979248
-0.08300781
-0.06469727
-0.04425049
-0.02197266
 0.00152588
 0.02593994
 0.04943848
 0.07141113
 0.09063721
 0.10742188
 0.12176514
 0.13427734
 0.14495850
 0.15319824
 0.15869141
 0.16021729
 0.15808105
 0.15228271
 0.14373779
 0.13305664
 0.12023926
 0.10528564
 0.08880615
 0.07141113
 0.05371094
 0.03631592
 0.01983643
 0.00427246
-0.01098633
-0.02593994
-0.04058838
-0.05462646
-0.06683350
-0.07720947
-0.08605957
-0.09429932
-0.10223389
-0.11108398
-0.11993408
-0.12847900
-0.13610840
-0.14221191
-0.14678955
-0.15045166
-0.15319824
-0.15472412
-0.15441895
-0.15167236
-0.14617920
-0.13793945
-0.12756348
-0.11444092
-0.09857178
-0.07904053
-0.05615234
-0.03143311
-0.00549316
 0.01983643
 0.04425049
 0.06744385
 0.08941650
 0.11016846
 0.12847900
 0.14343262
 0.15441895
 0.15991211
 0.16021729
 0.15533447
 0.14617920
 0.13275146
 0.11596680
 0.09582520
 0.07293701
 0.04852295
 0.02441406
 0.00183105
-0.01831055
-0.03570557
-0.04974365
-0.06011963
-0.06622314
-0.06683350
-0.06134033
-0.05035400
-0.03448486
-0.01464844
 0.00762939
 0.03112793
 0.05554199
 0.07965088
 0.10345459
 0.12512207
 0.14373779
 0.15777588
 0.16632080
 0.16845703
 0.16387939
 0.15228271
 0.13427734
 0.11016846
 0.08117676
 0.04852295
 0.01281738
-0.02349854
-0.05981445
-0.09399414
-0.12603760
-0.15441895
-0.17761230
-0.19439697
-0.20385742
-0.20538330
-0.19927979
-0.18615723
-0.16632080
-0.14068604
-0.11016846
-0.07598877
-0.03906250
-0.00122070
 0.03601074
 0.07110596
 0.10253906
 0.12908936
 0.15014648
 0.16510010
 0.17272949
 0.17272949
 0.16479492
 0.14953613
 0.12817383
 0.10223389
 0.07354736
 0.04333496
 0.01251221
-0.01739502
-0.04577637
-0.07080078
-0.09063721
-0.10467529
-0.11108398
-0.11047363
-0.10223389
-0.08789063
-0.06744385
-0.04241943
-0.01342773
 0.01770020
 0.04943848
 0.08026123
 0.10894775
 0.13397217
 0.15502930
 0.17028809
 0.17883301
 0.17944336
 0.17150879
 0.15563965
 0.13305664
 0.10437012
 0.07080078
 0.03295898
-0.00793457
-0.05065918
-0.09338379
-0.13427734
-0.17211914
-0.20507813
-0.23193359
-0.25238037
-0.26519775
-0.27099609
-0.26947021
-0.25970459
-0.24169922
-0.21636963
-0.18463135
-0.14831543
-0.10864258
-0.06683350
-0.02441406
 0.01770020
 0.05767822
 0.09429932
 0.12542725
 0.15045166
 0.16815186
 0.17883301
 0.18188477
 0.17791748
 0.16754150
 0.15045166
 0.12756348
 0.09979248
 0.06774902
 0.03326416
-0.00244141
-0.03814697
-0.07202148
-0.10284424
-0.12908936
-0.14953613
-0.16387939
-0.17150879
-0.17272949
-0.16784668
-0.15686035
-0.14007568
-0.11871338
-0.09277344
-0.06378174
-0.03295898
-0.00213623
 0.02746582
 0.05401611
 0.07751465
 0.09704590
 0.11169434
 0.12054443
 0.12268066
 0.11779785
 0.10650635
 0.08972168
 0.06835938
 0.04302979
 0.01403809
-0.01800537
-0.05218506
-0.08666992
-0.12023926
-0.15106201
-0.17822266
-0.20080566
-0.21759033
-0.22888184
-0.23437500
-0.23406982
-0.22766113
-0.21484375
-0.19592285
-0.17089844
-0.14068604
-0.10650635
-0.06896973
-0.02960205
 0.01068115
 0.05065918
 0.08850098
 0.12359619
 0.15441895
 0.18127441
 0.20355225
 0.22033691
 0.23162842
 0.23620605
 0.23437500
 0.22674561
 0.21423340
 0.19775391
 0.17852783
 0.15625000
 0.13153076
 0.10467529
 0.07690430
 0.05004883
 0.02563477
 0.00457764
-0.01373291
-0.02838135
-0.03967285
-0.04699707
-0.04974365
-0.04791260
-0.04150391
-0.03143311
-0.01861572
-0.00396729
 0.01251221
 0.03021240
 0.04913330
 0.06896973
 0.08850098
 0.10650635
 0.12237549
 0.13519287
 0.14526367
 0.15197754
 0.15594482
 0.15563965
 0.15136719
 0.14221191
 0.12878418
 0.11138916
 0.09185791
 0.07049561
 0.04791260
 0.02349854
-0.00152588
-0.02624512
-0.04943848
-0.06988525
-0.08758545
-0.10253906
-0.11505127
-0.12573242
-0.13336182
-0.13763428
-0.13793945
-0.13488770
-0.12878418
-0.11993408
-0.10864258
-0.09582520
-0.08056641
-0.06317139
-0.04394531
-0.02410889
-0.00427246
 0.01464844
 0.03234863
 0.04943848
 0.06591797
 0.08117676
 0.09399414
 0.10375977
 0.11016846
 0.11322021
 0.11413574
 0.11291504
 0.10955811
 0.10437012
 0.09643555
 0.08605957
 0.07354736
 0.06011963
 0.04638672
 0.03265381
 0.01892090
 0.00549316
-0.00762939
-0.02014160
-0.03143311
-0.04089355
-0.04821777
-0.05432129
-0.05950928
-0.06378174
-0.06744385
-0.07049561
-0.07263184
-0.07354736
-0.07446289
-0.07568359
-0.07812500
-0.08148193
-0.08605957
-0.09094238
-0.09552002
-0.10009766
-0.10528564
-0.11047363
-0.11566162
-0.11962891
-0.12115479
-0.11932373
-0.11444092
-0.10650635
-0.09643555
-0.08392334
-0.06896973
-0.05126953
-0.03082275
-0.00793457
 0.01586914
 0.03936768
 0.06134033
 0.08087158
 0.09857178
 0.11413574
 0.12695313
 0.13610840
 0.14129639
 0.14129639
 0.13641357
 0.12664795
 0.11260986
 0.09490967
 0.07385254
 0.04943848
 0.02227783
-0.00671387
-0.03692627
-0.06622314
-0.09399414
-0.11901855
-0.14068604
-0.15838623
-0.17120361
-0.17791748
-0.17761230
-0.17028809
-0.15655518
-0.13671875
-0.11138916
-0.08148193
-0.04699707
-0.00854492
 0.03295898
 0.07507324
 0.11657715
 0.15502930
 0.18951416
 0.21942139
 0.24414063
 0.26336670
