# Supplementary material for: Dataset for time-lapse ultrasonic tomography of a granite slab under uniaxial compression test
Source: Data Brief. 2018 Aug 30;20:614–6. doi: 10.1016/j.dib.2018.08.151 (PMC6128094; doi:10.1016/j.dib.2018.08.151)
Supplement: Supplementary file 2 — Supplementary material [file mmc2.zip › data/Ultrasonic_Tomo_data/Stage_1_0kn/Force_0kn_13_3_5356989.txt]

SOURCE FILE NAME: D:\ct_20141122\ct201411221m100v0kn_sh_1_10_a.TDA
DATE: Saturday, November 22, 2014
TIME: 11:19:55
SAMPLE INTERVAL (Seconds):   0.0000001000
SIGNAL UNITS: volts
TIME UNITS: Seconds
DATA TYPE: WAVEFORM
NUMBER OF DATA POINTS PER WAVEFORM: 1024
CHANNEL NUMBER: 13
HIT NUMBER: 3
TIME OF TEST:   5.3569890000

 0.00030518
 0.00000000
-0.00030518
-0.00061035
-0.00030518
 0.00000000
 0.00000000
-0.00061035
-0.00122070
-0.00152588
-0.00091553
-0.00030518
 0.00000000
 0.00000000
 0.00000000
 0.00030518
 0.00030518
 0.00000000
-0.00091553
-0.00183105
-0.00213623
-0.00213623
-0.00152588
-0.00061035
-0.00030518
 0.00030518
 0.00061035
 0.00091553
 0.00091553
 0.00061035
 0.00030518
 0.00000000
-0.00030518
-0.00061035
-0.00091553
-0.00122070
-0.00091553
-0.00061035
-0.00030518
 0.00000000
 0.00000000
 0.00030518
 0.00061035
 0.00122070
 0.00183105
 0.00244141
 0.00244141
 0.00213623
 0.00122070
 0.00000000
-0.00091553
-0.00152588
-0.00183105
-0.00152588
-0.00091553
-0.00091553
-0.00091553
-0.00091553
-0.00061035
 0.00000000
 0.00061035
 0.00122070
 0.00122070
 0.00122070
 0.00122070
 0.00122070
 0.00122070
 0.00091553
 0.00030518
-0.00030518
-0.00091553
-0.00061035
 0.00000000
 0.00030518
 0.00061035
 0.00061035
 0.00030518
 0.00000000
 0.00000000
-0.00030518
-0.00030518
-0.00030518
 0.00030518
 0.00030518
 0.00000000
-0.00061035
-0.00091553
-0.00091553
-0.00030518
 0.00000000
 0.00000000
-0.00030518
-0.00030518
 0.00061035
 0.00152588
 0.00213623
 0.00213623
 0.00152588
 0.00091553
 0.00030518
-0.00030518
-0.00122070
-0.00183105
-0.00183105
-0.00152588
-0.00091553
-0.00061035
 0.00000000
 0.00061035
 0.00122070
 0.00213623
 0.00244141
 0.00274658
 0.00274658
 0.00244141
 0.00213623
 0.00122070
 0.00030518
-0.00091553
-0.00152588
-0.00183105
-0.00122070
-0.00091553
-0.00030518
 0.00000000
 0.00061035
 0.00091553
 0.00122070
 0.00122070
 0.00122070
 0.00122070
 0.00091553
 0.00030518
 0.00000000
-0.00030518
-0.00030518
 0.00000000
 0.00000000
 0.00000000
 0.00000000
 0.00000000
 0.00030518
 0.00061035
 0.00122070
 0.00152588
 0.00152588
 0.00122070
 0.00061035
 0.00000000
-0.00030518
-0.00030518
-0.00030518
-0.00030518
-0.00061035
-0.00091553
-0.00091553
-0.00061035
 0.00000000
 0.00061035
 0.00122070
 0.00152588
 0.00152588
 0.00122070
 0.00091553
 0.00030518
-0.00030518
-0.00091553
-0.00152588
-0.00213623
-0.00244141
-0.00244141
-0.00183105
-0.00152588
-0.00122070
-0.00091553
-0.00030518
 0.00030518
 0.00091553
 0.00152588
 0.00152588
 0.00122070
 0.00061035
 0.00000000
-0.00091553
-0.00152588
-0.00213623
-0.00213623
-0.00244141
-0.00274658
-0.00274658
-0.00244141
-0.00152588
-0.00030518
 0.00030518
 0.00061035
 0.00000000
-0.00091553
-0.00152588
-0.00152588
-0.00152588
-0.00152588
-0.00183105
-0.00244141
-0.00274658
-0.00274658
-0.00213623
-0.00091553
 0.00000000
 0.00030518
 0.00030518
 0.00030518
 0.00000000
-0.00061035
-0.00122070
-0.00183105
-0.00244141
-0.00305176
-0.00305176
-0.00305176
-0.00244141
-0.00213623
-0.00152588
-0.00122070
-0.00122070
-0.00122070
-0.00091553
-0.00030518
 0.00030518
 0.00061035
 0.00061035
-0.00030518
-0.00152588
-0.00213623
-0.00244141
-0.00213623
-0.00213623
-0.00274658
-0.00335693
-0.00396729
-0.00366211
-0.00274658
-0.00152588
-0.00030518
 0.00061035
 0.00061035
 0.00030518
 0.00000000
-0.00061035
-0.00091553
-0.00061035
-0.00061035
-0.00091553
-0.00213623
-0.00274658
-0.00305176
-0.00244141
-0.00152588
-0.00091553
-0.00061035
-0.00061035
-0.00030518
 0.00000000
 0.00030518
 0.00000000
-0.00061035
-0.00122070
-0.00183105
-0.00213623
-0.00213623
-0.00152588
-0.00061035
 0.00030518
 0.00061035
 0.00061035
 0.00061035
 0.00122070
 0.00183105
 0.00244141
 0.00244141
 0.00152588
 0.00030518
-0.00091553
-0.00122070
-0.00152588
-0.00152588
-0.00152588
-0.00152588
-0.00122070
-0.00061035
 0.00030518
 0.00152588
 0.00244141
 0.00274658
 0.00244141
 0.00152588
 0.00061035
 0.00000000
 0.00000000
 0.00030518
 0.00061035
 0.00030518
-0.00030518
-0.00122070
-0.00152588
-0.00122070
-0.00061035
-0.00030518
 0.00030518
 0.00061035
 0.00122070
 0.00183105
 0.00213623
 0.00183105
 0.00122070
 0.00061035
 0.00030518
 0.00030518
 0.00091553
 0.00152588
 0.00183105
 0.00152588
 0.00091553
 0.00030518
 0.00000000
 0.00030518
 0.00091553
 0.00152588
 0.00183105
 0.00122070
 0.00061035
 0.00000000
-0.00061035
-0.00061035
-0.00030518
-0.00030518
-0.00061035
-0.00122070
-0.00122070
-0.00061035
 0.00061035
 0.00183105
 0.00244141
 0.00244141
 0.00213623
 0.00152588
 0.00122070
 0.00122070
 0.00122070
 0.00091553
 0.00030518
-0.00061035
-0.00183105
-0.00244141
-0.00244141
-0.00122070
 0.00030518
 0.00122070
 0.00183105
 0.00183105
 0.00183105
 0.00213623
 0.00183105
 0.00091553
-0.00061035
-0.00183105
-0.00244141
-0.00244141
-0.00183105
-0.00122070
-0.00061035
-0.00061035
-0.00091553
-0.00183105
-0.00244141
-0.00244141
-0.00152588
-0.00061035
 0.00000000
 0.00000000
-0.00091553
-0.00152588
-0.00152588
-0.00122070
-0.00122070
-0.00152588
-0.00152588
-0.00122070
-0.00030518
 0.00061035
 0.00152588
 0.00152588
 0.00091553
-0.00030518
-0.00152588
-0.00213623
-0.00244141
-0.00183105
-0.00122070
-0.00091553
-0.00152588
-0.00244141
-0.00335693
-0.00366211
-0.00305176
-0.00213623
-0.00122070
-0.00061035
-0.00030518
-0.00030518
 0.00000000
 0.00000000
-0.00030518
-0.00091553
-0.00183105
-0.00244141
-0.00274658
-0.00274658
-0.00213623
-0.00183105
-0.00152588
-0.00183105
-0.00213623
-0.00213623
-0.00152588
-0.00030518
 0.00091553
 0.00152588
 0.00152588
 0.00091553
 0.00000000
-0.00091553
-0.00152588
-0.00183105
-0.00213623
-0.00244141
-0.00213623
-0.00152588
-0.00061035
 0.00061035
 0.00091553
 0.00061035
-0.00030518
-0.00152588
-0.00213623
-0.00213623
-0.00183105
-0.00122070
-0.00091553
-0.00091553
-0.00122070
-0.00152588
-0.00213623
-0.00183105
-0.00091553
 0.00030518
 0.00122070
 0.00183105
 0.00183105
 0.00152588
 0.00122070
 0.00061035
-0.00030518
-0.00122070
-0.00183105
-0.00183105
-0.00122070
-0.00061035
-0.00030518
-0.00061035
-0.00091553
-0.00122070
-0.00122070
-0.00091553
-0.00061035
-0.00030518
 0.00030518
 0.00122070
 0.00122070
 0.00091553
 0.00030518
-0.00061035
-0.00122070
-0.00152588
-0.00213623
-0.00244141
-0.00213623
-0.00091553
 0.00030518
 0.00091553
 0.00122070
 0.00061035
 0.00000000
-0.00030518
-0.00030518
 0.00000000
 0.00061035
 0.00091553
 0.00091553
 0.00030518
-0.00030518
-0.00122070
-0.00183105
-0.00152588
-0.00061035
 0.00030518
 0.00122070
 0.00152588
 0.00183105
 0.00122070
 0.00030518
-0.00091553
-0.00183105
-0.00244141
-0.00213623
-0.00152588
-0.00091553
-0.00030518
 0.00000000
 0.00000000
 0.00000000
 0.00000000
 0.00030518
 0.00122070
 0.00183105
 0.00244141
 0.00244141
 0.00213623
 0.00122070
 0.00030518
-0.00030518
-0.00091553
-0.00122070
-0.00183105
-0.00183105
-0.00122070
-0.00030518
 0.00122070
 0.00213623
 0.00274658
 0.00244141
 0.00152588
 0.00061035
 0.00000000
 0.00000000
 0.00091553
 0.00152588
 0.00152588
 0.00122070
 0.00000000
-0.00091553
-0.00152588
-0.00152588
-0.00152588
-0.00091553
 0.00000000
 0.00091553
 0.00122070
 0.00122070
 0.00061035
 0.00000000
-0.00061035
-0.00091553
-0.00091553
-0.00061035
-0.00030518
 0.00030518
 0.00030518
 0.00000000
-0.00030518
-0.00061035
-0.00030518
 0.00030518
 0.00091553
 0.00122070
 0.00152588
 0.00122070
 0.00091553
 0.00000000
-0.00091553
-0.00213623
-0.00305176
-0.00366211
-0.00366211
-0.00305176
-0.00213623
-0.00091553
 0.00030518
 0.00091553
 0.00061035
-0.00030518
-0.00122070
-0.00152588
-0.00122070
-0.00061035
 0.00030518
 0.00091553
 0.00061035
 0.00000000
-0.00061035
-0.00152588
-0.00152588
-0.00091553
 0.00000000
 0.00091553
 0.00183105
 0.00244141
 0.00244141
 0.00213623
 0.00152588
 0.00061035
 0.00000000
 0.00000000
 0.00061035
 0.00122070
 0.00183105
 0.00152588
 0.00091553
 0.00030518
 0.00000000
-0.00030518
-0.00030518
 0.00000000
 0.00030518
 0.00061035
 0.00091553
 0.00061035
 0.00000000
-0.00030518
-0.00030518
-0.00091553
-0.00152588
-0.00183105
-0.00122070
 0.00000000
 0.00122070
 0.00183105
 0.00183105
 0.00152588
 0.00091553
 0.00030518
 0.00000000
-0.00030518
-0.00640869
-0.03051758
-0.08483887
-0.17242432
-0.27801514
-0.37109375
-0.42083740
-0.41717529
-0.37536621
-0.32775879
-0.29510498
-0.27008057
-0.22155762
-0.12512207
 0.00976563
 0.13977051
 0.21667480
 0.22521973
 0.19134521
 0.15686035
 0.14556885
 0.15289307
 0.16174316
 0.16479492
 0.16815186
 0.17730713
 0.18585205
 0.18341064
 0.16876221
 0.15441895
 0.15167236
 0.15869141
 0.16357422
 0.15869141
 0.14709473
 0.13854980
 0.13732910
 0.13854980
 0.13580322
 0.12939453
 0.12390137
 0.12207031
 0.12268066
 0.12115479
 0.11596680
 0.10894775
 0.10223389
 0.09674072
 0.09307861
 0.09002686
 0.08666992
 0.08117676
 0.07385254
 0.06622314
 0.06103516
 0.05767822
 0.05310059
 0.04547119
 0.03692627
 0.03112793
 0.02868652
 0.02685547
 0.02166748
 0.01342773
 0.00579834
 0.00183105
 0.00000000
-0.00305176
-0.00793457
-0.01220703
-0.01342773
-0.01251221
-0.01251221
-0.01586914
-0.02014160
-0.02227783
-0.02136230
-0.01922607
-0.01922607
-0.02166748
-0.02441406
-0.02532959
-0.02532959
-0.02624512
-0.02929688
-0.03387451
-0.03753662
-0.03967285
-0.04089355
-0.04211426
-0.04455566
-0.04699707
-0.04882813
-0.05004883
-0.05126953
-0.05371094
-0.05615234
-0.05767822
-0.05706787
-0.05554199
-0.05493164
-0.05584717
-0.05737305
-0.05859375
-0.05828857
-0.05767822
-0.05706787
-0.05706787
-0.05706787
-0.05615234
-0.05432129
-0.05340576
-0.05340576
-0.05462646
-0.05615234
-0.05676270
-0.05676270
-0.05676270
-0.05676270
-0.05676270
-0.05706787
-0.05676270
-0.05676270
-0.05706787
-0.05767822
-0.05767822
-0.05706787
-0.05615234
-0.05523682
-0.05523682
-0.05523682
-0.05493164
-0.05432129
-0.05340576
-0.05310059
-0.05310059
-0.05279541
-0.05157471
-0.04913330
-0.04577637
-0.04333496
-0.04180908
-0.04150391
-0.04150391
-0.04089355
-0.04028320
-0.03875732
-0.03723145
-0.03540039
-0.03356934
-0.03234863
-0.03234863
-0.03295898
-0.03295898
-0.03234863
-0.03112793
-0.03021240
-0.02990723
-0.03021240
-0.02990723
-0.02868652
-0.02746582
-0.02624512
-0.02593994
-0.02563477
-0.02471924
-0.02288818
-0.02044678
-0.01861572
-0.01678467
-0.01556396
-0.01464844
-0.01373291
-0.01312256
-0.01190186
-0.01007080
-0.00823975
-0.00671387
-0.00579834
-0.00518799
-0.00457764
-0.00396729
-0.00305176
-0.00274658
-0.00335693
-0.00366211
-0.00366211
-0.00305176
-0.00122070
 0.00061035
 0.00183105
 0.00274658
 0.00274658
 0.00244141
 0.00244141
 0.00305176
 0.00396729
 0.00549316
 0.00640869
 0.00701904
 0.00732422
 0.00732422
 0.00793457
 0.00915527
 0.01037598
 0.01190186
 0.01281738
 0.01373291
 0.01403809
 0.01434326
 0.01495361
 0.01525879
 0.01556396
 0.01586914
 0.01647949
 0.01739502
 0.01861572
 0.02014160
 0.02105713
 0.02136230
 0.02105713
 0.02075195
 0.02044678
 0.02075195
 0.02136230
 0.02197266
 0.02258301
 0.02288818
 0.02288818
 0.02258301
 0.02258301
 0.02288818
 0.02349854
 0.02441406
 0.02471924
 0.02502441
 0.02532959
 0.02624512
 0.02716064
 0.02807617
 0.02807617
 0.02716064
 0.02624512
 0.02532959
 0.02563477
 0.02655029
 0.02777100
 0.02838135
 0.02838135
 0.02777100
 0.02716064
 0.02655029
 0.02624512
 0.02624512
 0.02655029
 0.02716064
 0.02716064
 0.02716064
 0.02685547
 0.02685547
 0.02716064
 0.02716064
 0.02716064
 0.02685547
 0.02716064
 0.02807617
 0.02868652
 0.02929688
 0.02868652
 0.02777100
 0.02716064
 0.02685547
 0.02685547
 0.02746582
 0.02807617
 0.02838135
 0.02807617
 0.02685547
 0.02532959
 0.02410889
 0.02380371
 0.02380371
 0.02410889
 0.02380371
 0.02319336
 0.02258301
 0.02288818
 0.02349854
 0.02380371
 0.02349854
 0.02227783
 0.02105713
 0.02014160
 0.01983643
 0.01953125
 0.01922607
 0.01953125
 0.01922607
 0.01892090
 0.01800537
 0.01770020
 0.01770020
 0.01831055
 0.01892090
 0.01922607
 0.01892090
 0.01861572
 0.01831055
 0.01800537
 0.01739502
 0.01678467
 0.01647949
 0.01617432
 0.01647949
 0.01678467
 0.01708984
 0.01708984
 0.01708984
 0.01647949
 0.01525879
 0.01373291
 0.01281738
 0.01220703
 0.01220703
 0.01220703
 0.01129150
 0.01007080
 0.00885010
 0.00823975
 0.00823975
 0.00854492
 0.00885010
 0.00854492
 0.00823975
 0.00793457
 0.00793457
 0.00823975
 0.00854492
 0.00854492
 0.00793457
 0.00732422
 0.00671387
 0.00640869
 0.00671387
 0.00732422
 0.00732422
 0.00701904
 0.00610352
 0.00549316
 0.00457764
 0.00457764
 0.00457764
 0.00488281
 0.00518799
 0.00518799
 0.00457764
 0.00366211
 0.00244141
 0.00122070
 0.00000000
-0.00061035
-0.00152588
-0.00244141
-0.00305176
-0.00305176
-0.00305176
-0.00366211
-0.00427246
-0.00549316
-0.00610352
-0.00640869
-0.00610352
-0.00549316
-0.00488281
-0.00457764
-0.00457764
-0.00488281
-0.00549316
-0.00579834
-0.00549316
-0.00488281
-0.00427246
-0.00396729
-0.00366211
-0.00366211
-0.00366211
-0.00396729
-0.00488281
-0.00671387
-0.00915527
-0.01190186
-0.01434326
-0.01647949
-0.01861572
-0.02075195
-0.02288818
-0.02563477
-0.02807617
-0.03082275
-0.03326416
-0.03509521
-0.03631592
-0.03723145
-0.03753662
-0.03753662
-0.03723145
-0.03631592
-0.03479004
-0.03234863
-0.02807617
-0.02258301
-0.01556396
-0.00793457
 0.00061035
 0.00946045
 0.01861572
 0.02807617
 0.03753662
 0.04699707
 0.05584717
 0.06469727
 0.07324219
 0.08117676
 0.08728027
 0.09094238
 0.09277344
 0.09246826
 0.09002686
 0.08575439
 0.07934570
 0.07110596
 0.06042480
 0.04791260
 0.03356934
 0.01739502
 0.00000000
-0.01861572
-0.03814697
-0.05828857
-0.07812500
-0.09704590
-0.11413574
-0.12908936
-0.14190674
-0.15319824
-0.16235352
-0.16906738
-0.17242432
-0.17150879
-0.16693115
-0.15869141
-0.14739990
-0.13366699
-0.11779785
-0.09979248
-0.08056641
-0.06042480
-0.03906250
-0.01708984
 0.00518799
 0.02746582
 0.04882813
 0.06805420
 0.08514404
 0.10009766
 0.11169434
 0.12023926
 0.12512207
 0.12634277
 0.12512207
 0.12115479
 0.11413574
 0.10345459
 0.08972168
 0.07324219
 0.05493164
 0.03570557
 0.01586914
-0.00488281
-0.02563477
-0.04638672
-0.06683350
-0.08636475
-0.10437012
-0.12023926
-0.13427734
-0.14587402
-0.15502930
-0.16143799
-0.16510010
-0.16510010
-0.16174316
-0.15472412
-0.14495850
-0.13244629
-0.11779785
-0.10070801
-0.08148193
-0.06042480
-0.03723145
-0.01342773
 0.01068115
 0.03417969
 0.05676270
 0.07781982
 0.09704590
 0.11383057
 0.12817383
 0.13946533
 0.14862061
 0.15472412
 0.15747070
 0.15594482
 0.15045166
 0.14099121
 0.12817383
 0.11230469
 0.09368896
 0.07263184
 0.05004883
 0.02563477
 0.00061035
-0.02532959
-0.05157471
-0.07690430
-0.10040283
-0.12084961
-0.13854980
-0.15319824
-0.16448975
-0.17181396
-0.17517090
-0.17395020
-0.16906738
-0.16113281
-0.15045166
-0.13671875
-0.11993408
-0.10040283
-0.07843018
-0.05554199
-0.03173828
-0.00793457
 0.01464844
 0.03601074
 0.05554199
 0.07324219
 0.08911133
 0.10314941
 0.11413574
 0.12176514
 0.12634277
 0.12817383
 0.12786865
 0.12542725
 0.12054443
 0.11444092
 0.10742188
 0.10040283
 0.09338379
 0.08636475
 0.07904053
 0.07141113
 0.06347656
 0.05523682
 0.04730225
 0.03967285
 0.03265381
 0.02593994
 0.01983643
 0.01312256
 0.00640869
-0.00122070
-0.00854492
-0.01586914
-0.02288818
-0.02990723
-0.03753662
-0.04486084
-0.05187988
-0.05798340
-0.06286621
-0.06683350
-0.06988525
-0.07202148
-0.07293701
-0.07232666
-0.06927490
-0.06408691
-0.05645752
-0.04638672
-0.03479004
-0.02227783
-0.00915527
 0.00457764
 0.01892090
 0.03326416
 0.04730225
 0.06011963
 0.07080078
 0.07843018
 0.08331299
 0.08483887
 0.08300781
 0.07720947
 0.06744385
 0.05462646
 0.03906250
 0.02197266
 0.00396729
-0.01464844
-0.03356934
-0.05249023
-0.07019043
-0.08575439
-0.09796143
-0.10650635
-0.11077881
-0.11016846
-0.10498047
-0.09460449
-0.07965088
-0.05981445
-0.03631592
-0.00946045
 0.02014160
 0.05126953
 0.08239746
 0.11260986
 0.14038086
 0.16601563
 0.18798828
 0.20477295
 0.21484375
 0.21697998
 0.21209717
 0.20050049
 0.18218994
 0.15777588
 0.12695313
 0.09063721
 0.04943848
 0.00457764
-0.04302979
-0.09216309
-0.14038086
-0.18554688
-0.22766113
-0.26641846
-0.30120850
-0.33050537
-0.35186768
-0.36499023
-0.36956787
-0.36621094
-0.35400391
-0.33294678
-0.30334473
-0.26672363
-0.22521973
-0.17974854
-0.13000488
-0.07781982
-0.02410889
 0.02899170
 0.08026123
 0.12908936
 0.17425537
 0.21423340
 0.24719238
 0.27252197
 0.29052734
 0.30151367
 0.30548096
 0.30273438
 0.29296875
 0.27648926
 0.25451660
 0.22766113
 0.19653320
 0.16235352
 0.12603760
 0.08819580
 0.04974365
 0.01190186
-0.02410889
-0.05706787
-0.08575439
-0.10955811
-0.12878418
-0.14282227
-0.15197754
-0.15625000
-0.15563965
-0.15014648
-0.14038086
-0.12695313
-0.11047363
-0.09216309
-0.07202148
-0.05096436
-0.02960205
-0.00885010
 0.01068115
 0.02838135
 0.04455566
 0.05920410
 0.07263184
 0.08422852
 0.09277344
 0.09826660
 0.10009766
 0.09857178
 0.09429932
 0.08697510
 0.07781982
 0.06652832
 0.05310059
 0.03784180
 0.02105713
 0.00427246
-0.01220703
-0.02685547
-0.03967285
-0.05065918
-0.05920410
-0.06500244
-0.06805420
-0.06744385
-0.06347656
-0.05615234
-0.04669189
-0.03570557
-0.02380371
-0.01068115
 0.00305176
 0.01800537
 0.03326416
 0.04852295
 0.06256104
 0.07446289
 0.08392334
 0.09094238
 0.09613037
 0.09918213
 0.10009766
 0.09857178
 0.09460449
 0.08850098
 0.08087158
 0.07202148
 0.06256104
 0.05310059
 0.04364014
 0.03448486
 0.02655029
 0.02044678
 0.01708984
 0.01647949
 0.01831055
 0.02166748
 0.02655029
 0.03295898
 0.04119873
 0.05126953
 0.06256104
 0.07476807
 0.08697510
 0.09918213
 0.11047363
 0.12084961
 0.13000488
 0.13732910
 0.14221191
 0.14434814
 0.14312744
 0.13854980
 0.13031006
 0.11932373
 0.10498047
 0.08728027
 0.06591797
 0.04150391
 0.01495361
-0.01190186
-0.03723145
-0.06042480
-0.08056641
-0.09704590
-0.10986328
-0.11779785
-0.12084961
-0.11840820
-0.11077881
-0.09826660
-0.08056641
-0.05859375
-0.03295898
-0.00488281
 0.02441406
 0.05401611
 0.08239746
 0.10864258
 0.13183594
 0.15045166
 0.16387939
 0.17181396
 0.17303467
 0.16693115
 0.15258789
 0.13000488
 0.10009766
 0.06378174
 0.02258301
-0.02258301
-0.07080078
-0.11993408
-0.16876221
-0.21575928
-0.26062012
-0.30212402
-0.33843994
-0.36743164
-0.38848877
-0.40130615
-0.40679932
-0.40496826
-0.39520264
-0.37750244
-0.35247803
-0.32257080
-0.28961182
-0.25573730
-0.22094727
-0.18585205
-0.15014648
-0.11535645
-0.08331299
-0.05523682
-0.03265381
-0.01586914
-0.00396729
 0.00274658
 0.00427246
 0.00152588
-0.00518799
-0.01495361
-0.02655029
-0.03906250
-0.05157471
-0.06256104
-0.07080078
-0.07537842
-0.07507324
-0.06988525
-0.05981445
-0.04425049
-0.02288818
 0.00335693
 0.03387451
 0.06683350
 0.10101318
 0.13580322
 0.17028809
 0.20294189
 0.23162842
 0.25482178
 0.27191162
 0.28289795
 0.28778076
 0.28625488
 0.27770996
 0.26245117
 0.24078369
 0.21331787
 0.18127441
 0.14617920
 0.10894775
 0.07141113
 0.03417969
-0.00122070
-0.03448486
-0.06408691
-0.08911133
-0.10772705
-0.11993408
-0.12573242
-0.12573242
-0.12115479
-0.11260986
-0.10040283
-0.08544922
-0.06835938
-0.05065918
-0.03356934
-0.01861572
-0.00640869
 0.00183105
 0.00518799
 0.00274658
-0.00579834
-0.02075195
-0.04119873
-0.06683350
-0.09674072
-0.12939453
-0.16326904
-0.19744873
-0.23071289
-0.26306152
-0.29266357
-0.31829834
-0.33782959
-0.35003662
-0.35400391
-0.34881592
-0.33477783
-0.31219482
-0.28289795
-0.24749756
-0.20660400
-0.16021729
-0.10803223
-0.05126953
 0.00823975
 0.06835938
 0.12847900
 0.18707275
 0.24414063
 0.29815674
 0.34790039
 0.39184570
 0.42999268
 0.46264648
 0.49041748
 0.51330566
 0.53222656
 0.54718018
 0.55908203
 0.56823730
 0.57556152
 0.58197021
 0.58776855
 0.59295654
 0.59783936
 0.60150146
 0.60394287
 0.60455322
 0.60333252
 0.59906006
 0.59112549
 0.57891846
 0.56213379
 0.53955078
 0.51025391
 0.47332764
 0.42938232
 0.37841797
 0.32073975
 0.25604248
 0.18371582
 0.10437012
 0.02014160
-0.06774902
-0.15899658
-0.25299072
-0.34820557
-0.44158936
-0.52917480
-0.60821533
-0.67810059
-0.73730469
-0.78460693
-0.81756592
-0.83374023
-0.83251953
-0.81390381
-0.77911377
-0.72875977
-0.66314697
-0.58441162
-0.49438477
-0.39642334
-0.29235840
-0.18493652
-0.07720947
 0.02746582
 0.12573242
 0.21423340
 0.29113770
 0.35430908
 0.40100098
 0.42938232
 0.43762207
 0.42572021
 0.39550781
 0.34790039
 0.28442383
 0.20660400
 0.11718750
 0.02014160
-0.08087158
-0.18371582
-0.28411865
-0.37811279
-0.46020508
-0.52520752
-0.57067871
-0.59509277
-0.59783936
-0.57647705
-0.53070068
-0.46142578
-0.37231445
-0.26641846
-0.14709473
-0.01586914
 0.12451172
 0.26916504
 0.41107178
 0.54412842
 0.66314697
 0.76385498
 0.84259033
 0.89630127
 0.92254639
 0.91888428
 0.88409424
 0.81756592
 0.72082520
 0.59722900
 0.45196533
 0.28930664
 0.11230469
-0.07659912
-0.27282715
-0.46936035
-0.65704346
-0.82763672
-0.97534180
-1.09710693
-1.18988037
-1.25000000
-1.27410889
-1.26190186
-1.21459961
-1.13403320
-1.02294922
-0.88378906
-0.72143555
-0.54321289
-0.35675049
-0.16754150
 0.02044678
 0.20294189
 0.37170410
 0.51696777
 0.63140869
 0.71166992
 0.75653076
 0.76446533
 0.73333740
 0.66314697
 0.55694580
 0.42083740
 0.25909424
 0.07415771
-0.13031006
-0.34698486
-0.56365967
-0.76934814
-0.95550537
-1.11694336
-1.24755859
-1.34185791
-1.39465332
-1.40319824
-1.36749268
-1.28692627
-1.16180420
-0.99334717
-0.78735352
-0.55236816
-0.29449463
-0.01892090
 0.26947021
 0.56182861
 0.84655762
 1.11175537
 1.34918213
 1.55426025
 1.72241211
 1.84692383
 1.92138672
 1.94152832
 1.90948486
 1.82800293
 1.69921875
 1.52587891
 1.31195068
 1.06658936
 0.80169678
 0.52612305
 0.24414063
-0.03967285
-0.31829834
-0.58044434
-0.81329346
-1.00769043
-1.15814209
-1.26342773
-1.32171631
-1.33239746
-1.29425049
-1.20727539
-1.07360840
-0.89874268
-0.69122314
-0.45898438
-0.20812988
 0.05737305
 0.33142090
 0.60302734
 0.85876465
 1.08734131
 1.28143311
 1.43707275
 1.54937744
 1.61376953
 1.62750244
 1.59088135
 1.50604248
 1.37390137
 1.19659424
 0.97961426
 0.73303223
 0.46691895
 0.18707275
-0.10284424
-0.39611816
-0.68084717
-0.94238281
-1.17065430
-1.36077881
-1.50970459
-1.61285400
-1.66473389
-1.66198730
-1.60614014
-1.49963379
-1.34429932
-1.14349365
-0.90454102
-0.63842773
-0.35461426
-0.05859375
 0.24627686
 0.55236816
 0.84686279
 1.11511230
 1.34735107
 1.54052734
 1.69189453
 1.79748535
 1.85180664
 1.85211182
 1.80114746
 1.70196533
 1.55700684
 1.36810303
 1.14135742
 0.88623047
 0.61401367
 0.33081055
 0.03967285
-0.25360107
-0.53924561
-0.80322266
-1.03485107
-1.22772217
-1.37847900
-1.48437500
-1.54205322
-1.54937744
-1.50787354
-1.41876221
-1.28479004
-1.10870361
-0.89843750
-0.66406250
-0.41534424
-0.15777588
 0.10467529
 0.36529541
 0.61157227
 0.83160400
 1.01562500
 1.15936279
 1.26190186
 1.31988525
 1.33087158
 1.29180908
 1.20330811
 1.06781006
 0.89111328
 0.68115234
 0.44494629
 0.18890381
-0.08148193
-0.36071777
-0.63903809
-0.90423584
-1.14501953
-1.35345459
-1.52587891
-1.65954590
-1.74926758
-1.79107666
-1.78314209
-1.72790527
-1.62750244
-1.48468018
-1.30187988
-1.08551025
-0.84564209
-0.59234619
-0.33203125
-0.06835938
 0.19409180
 0.44738770
 0.68023682
 0.88226318
 1.04614258
 1.16851807
 1.24816895
 1.28417969
 1.27624512
 1.22406006
 1.12792969
 0.99090576
 0.81909180
 0.62103271
 0.40435791
 0.17364502
-0.06744385
-0.31250000
-0.55023193
-0.76843262
-0.95733643
-1.11358643
-1.23413086
-1.31652832
-1.35681152
-1.35406494
-1.30920410
-1.22406006
-1.09985352
-0.93963623
-0.75042725
-0.54168701
-0.32135010
-0.09399414
 0.13732910
 0.36712646
 0.58471680
 0.78033447
 0.94696045
 1.08184814
 1.18255615
 1.24633789
 1.27014160
 1.25335693
 1.19812012
 1.10687256
 0.98114014
 0.82550049
 0.64788818
 0.45776367
 0.26153564
 0.06195068
-0.13824463
-0.33325195
-0.51330566
-0.66864014
-0.79376221
-0.88775635
-0.94909668
-0.97747803
-0.97198486
-0.93353271
-0.86456299
-0.76873779
-0.64971924
-0.51208496
-0.36224365
-0.20507813
-0.04516602
 0.11383057
 0.26733398
 0.40893555
 0.53131104
 0.62957764
 0.70159912
 0.74615479
 0.76385498
 0.75439453
 0.71899414
 0.65948486
 0.57861328
 0.48004150
 0.36773682
 0.24688721
 0.12237549
-0.00122070
-0.12023926
-0.23040771
-0.32714844
-0.40527344
-0.46020508
-0.49102783
-0.49743652
-0.48095703
-0.44250488
-0.38299561
-0.30456543
-0.20996094
-0.10192871
 0.01647949
 0.14282227
 0.27282715
 0.40130615
 0.52307129
 0.63293457
 0.72906494
 0.80993652
 0.87371826
 0.91827393
 0.94177246
 0.94329834
 0.92407227
 0.88653564
 0.83190918
 0.76202393
 0.67840576
 0.58471680
 0.48522949
 0.38391113
 0.28442383
 0.18768311
 0.09552002
 0.00885010
-0.06988525
-0.13854980
-0.19561768
-0.24108887
-0.27587891
-0.30151367
-0.31829834
-0.32684326
-0.32653809
-0.31860352
-0.30548096
-0.28961182
-0.27404785
-0.26031494
-0.24810791
-0.23773193
-0.22918701
-0.22308350
-0.22003174
-0.21972656
-0.22186279
-0.22521973
-0.22918701
-0.23254395
-0.23376465
-0.23132324
-0.22460938
-0.21240234
-0.19592285
-0.17517090
-0.14984131
-0.12054443
-0.08728027
-0.05096436
-0.01342773
 0.02410889
 0.05889893
 0.09002686
 0.11566162
 0.13488770
 0.14678955
 0.15045166
 0.14526367
 0.13153076
 0.10925293
 0.07965088
 0.04364014
 0.00305176
-0.04150391
-0.08819580
-0.13488770
-0.17883301
-0.21759033
-0.24841309
-0.26947021
-0.27954102
-0.27893066
-0.26733398
-0.24414063
-0.20904541
-0.16235352
-0.10467529
-0.03906250
 0.03204346
 0.10589600
 0.18005371
 0.25207520
 0.31890869
 0.37689209
 0.42205811
 0.45104980
 0.46173096
 0.45349121
 0.42663574
 0.38146973
 0.31799316
 0.23681641
 0.13977051
 0.02777100
-0.09674072
-0.23132324
-0.37078857
-0.50933838
-0.64086914
-0.76049805
-0.86486816
-0.95153809
-1.01684570
-1.05712891
-1.06994629
-1.05377197
-1.00921631
-0.93627930
-0.83526611
-0.70831299
-0.56091309
-0.39886475
-0.22705078
-0.04791260
 0.13488770
 0.31646729
 0.48889160
 0.64453125
 0.77789307
 0.88592529
 0.96588135
 1.01501465
 1.03088379
 1.01287842
 0.96191406
 0.87921143
 0.76690674
 0.62988281
 0.47454834
 0.30639648
 0.12908936
-0.05432129
-0.23864746
-0.41656494
-0.57922363
-0.71960449
-0.83343506
-0.91827393
-0.97137451
-0.99121094
-0.97747803
-0.93048096
-0.85174561
-0.74371338
-0.61096191
-0.45928955
-0.29357910
-0.11749268
 0.06500244
 0.24871826
 0.42572021
 0.58776855
 0.72906494
 0.84564209
 0.93444824
 0.99212646
 1.01684570
 1.00799561
 0.96740723
 0.89599609
 0.79559326
 0.66864014
 0.52062988
 0.35827637
 0.18615723
 0.00762939
-0.17303467
-0.34973145
-0.51330566
-0.65673828
-0.77514648
-0.86608887
-0.92651367
-0.95428467
-0.94757080
-0.90606689
-0.83068848
-0.72448730
-0.59082031
-0.43518066
-0.26214600
-0.07629395
 0.11901855
 0.31860352
 0.51483154
 0.69915771
 0.86395264
 1.00555420
 1.12152100
 1.20910645
 1.26403809
 1.28326416
 1.26647949
 1.21582031
 1.13220215
 1.01806641
 0.87554932
 0.71105957
 0.53100586
 0.34179688
 0.14556885
-0.05401611
-0.25207520
-0.43975830
-0.60882568
-0.75286865
-0.86853027
-0.95306396
-1.00494385
-1.02294922
-1.00769043
-0.96069336
-0.88348389
-0.77850342
-0.64971924
-0.50292969
-0.34393311
-0.17761230
-0.00732422
 0.16235352
 0.32562256
 0.47546387
 0.60546875
 0.71105957
 0.78979492
 0.83953857
 0.85937500
 0.84838867
 0.80627441
 0.73516846
 0.63751221
 0.51788330
 0.38116455
 0.23132324
 0.07202148
-0.09246826
-0.25695801
-0.41381836
-0.55541992
-0.67626953
-0.77362061
-0.84442139
-0.88714600
-0.90057373
-0.88378906
-0.83740234
-0.76232910
-0.66162109
-0.53894043
-0.40008545
-0.24993896
-0.09216309
 0.07049561
 0.23376465
 0.39123535
 0.53649902
 0.66314697
 0.76751709
 0.84625244
 0.89660645
 0.91735840
 0.90759277
 0.86761475
 0.79864502
 0.70251465
 0.58349609
 0.44647217
 0.29754639
 0.14007568
-0.02227783
-0.18524170
-0.34240723
-0.48553467
-0.60852051
-0.70770264
-0.78063965
-0.82580566
-0.84197998
-0.82794189
-0.78430176
-0.71258545
-0.61645508
-0.49987793
-0.36682129
-0.22186279
-0.06927490
 0.08819580
 0.24505615
 0.39520264
 0.53100586
 0.64544678
 0.73394775
 0.79467773
 0.82672119
 0.82824707
 0.79742432
 0.73394775
 0.63964844
 0.51971436
 0.37902832
 0.22216797
 0.05126953
-0.13061523
-0.31829834
-0.50415039
-0.67932129
-0.83679199
-0.97229004
-1.08398438
-1.17004395
-1.22680664
-1.25213623
-1.24359131
-1.20208740
-1.12884521
-1.02569580
-0.89477539
-0.73944092
-0.56610107
-0.38055420
-0.18768311
 0.00976563
 0.20782471
 0.39978027
 0.57678223
 0.73242188
 0.86212158
 0.96466064
 1.03851318
 1.08001709
 1.08764648
 1.06231689
 1.00616455
 0.92224121
 0.81329346
 0.68237305
 0.53497314
 0.37719727
 0.21392822
 0.04760742
-0.11932373
-0.28137207
-0.43212891
-0.56396484
-0.67291260
-0.75775146
-0.81665039
-0.84838867
-0.85174561
-0.82672119
-0.77545166
-0.69976807
-0.60241699
-0.48645020
-0.35675049
-0.21759033
-0.07263184
 0.07537842
 0.22338867
 0.36621094
 0.49835205
 0.61462402
 0.71319580
 0.79254150
 0.85205078
 0.88989258
 0.90393066
 0.89355469
 0.86059570
 0.80596924
 0.73089600
 0.63659668
 0.52520752
 0.40008545
 0.26519775
 0.12359619
-0.02349854
-0.17364502
-0.32257080
-0.46478271
-0.59448242
-0.70861816
-0.80505371
-0.88256836
-0.93750000
-0.96801758
-0.97320557
-0.95397949
-0.91156006
-0.84533691
-0.75622559
-0.64575195
-0.51757813
-0.37689209
-0.22613525
-0.06713867
 0.09826660
 0.26672363
 0.43243408
 0.58959961
 0.73333740
 0.86029053
 0.96801758
 1.05438232
 1.11694336
 1.15295410
 1.16149902
 1.14196777
 1.09558105
 1.02355957
 0.92651367
 0.80657959
 0.66772461
 0.51544189
 0.35461426
 0.18737793
 0.01556396
-0.15747070
-0.32562256
-0.48065186
-0.61584473
-0.72814941
-0.81634521
-0.87921143
-0.91369629
-0.91796875
-0.89172363
-0.83648682
-0.75531006
-0.65063477
-0.52703857
-0.38909912
-0.24200439
-0.08972168
 0.06469727
 0.21667480
 0.35980225
 0.48645020
 0.59082031
 0.66925049
 0.72021484
 0.74310303
 0.73638916
 0.69854736
 0.63018799
 0.53466797
 0.41778564
 0.28381348
 0.13580322
-0.02380371
-0.19104004
-0.35858154
-0.51849365
-0.66314697
-0.78643799
-0.88531494
-0.95581055
-0.99578857
-1.00372314
-0.97869873
-0.91979980
-0.82794189
-0.70556641
-0.55755615
-0.39031982
-0.20874023
-0.01556396
 0.18585205
 0.38909912
 0.58471680
 0.76416016
 0.92132568
 1.05285645
 1.15478516
 1.22314453
 1.25488281
 1.24908447
 1.20697021
 1.12823486
 1.01318359
 0.86517334
 0.69030762
 0.49713135
 0.29235840
 0.07904053
-0.14038086
-0.35919189
-0.56732178
-0.75531006
-0.91552734
-1.04492188
-1.14105225
-1.20147705
-1.22436523
-1.21002197
-1.15966797
-1.07574463
-0.96008301
-0.81604004
-0.65032959
-0.47088623
-0.28442383
-0.09490967
 0.09399414
 0.27740479
 0.44677734
 0.59295654
 0.70831299
 0.79071045
 0.83953857
 0.85388184
 0.83221436
 0.77331543
 0.67932129
 0.55541992
 0.40710449
 0.23925781
 0.05462646
-0.14251709
-0.34454346
-0.54229736
-0.72631836
-0.89050293
-1.02996826
-1.14013672
-1.21582031
-1.25335693
-1.25152588
-1.21124268
-1.13250732
-1.01593018
-0.86303711
-0.67901611
-0.47149658
-0.24597168
-0.00610352
 0.24353027
 0.49499512
 0.73760986
 0.96008301
 1.15600586
 1.32141113
 1.45233154
 1.54205322
 1.58630371
 1.58355713
 1.53625488
 1.44653320
 1.31469727
 1.14196777
 0.93505859
 0.70404053
 0.45898438
 0.20416260
-0.05889893
-0.32470703
-0.58197021
-0.81787109
-1.02294922
-1.19262695
-1.32476807
-1.41510010
-1.45965576
-1.45690918
-1.40838623
-1.31591797
-1.18072510
-1.00585938
-0.79711914
-0.56457520
-0.31585693
-0.05615234
 0.21026611
 0.47546387
 0.72845459
 0.95672607
 1.15295410
 1.31317139
 1.43463135
 1.51245117
 1.54327393
 1.52740479
 1.46728516
 1.36627197
 1.22528076
 1.04675293
 0.83801270
 0.60974121
 0.37017822
 0.12359619
-0.12756348
-0.37719727
-0.61370850
-0.82550049
-1.00555420
-1.15142822
-1.26129150
-1.33178711
-1.35986328
-1.34490967
-1.29028320
-1.19964600
-1.07604980
-0.92285156
-0.74584961
-0.55450439
-0.35797119
-0.16143799
 0.03265381
 0.21972656
 0.39306641
 0.54382324
 0.66619873
 0.75744629
 0.81695557
 0.84503174
 0.84045410
 0.80444336
 0.73913574
 0.64880371
 0.53710938
 0.40924072
 0.27038574
 0.12634277
-0.01861572
-0.16021729
-0.29296875
-0.41137695
-0.50842285
-0.57983398
-0.62286377
-0.63720703
-0.62225342
-0.57830811
-0.50720215
-0.41290283
-0.30029297
-0.17242432
-0.03204346
 0.11779785
 0.27221680
 0.42358398
 0.56518555
 0.69183350
 0.80047607
 0.88897705
 0.95489502
 0.99517822
 1.00891113
 0.99639893
 0.95855713
 0.89721680
 0.81390381
 0.71105957
 0.59265137
 0.46295166
 0.32653809
 0.18676758
 0.04730225
-0.08880615
-0.21820068
-0.33599854
-0.43884277
-0.52337646
-0.58837891
-0.63323975
-0.65887451
-0.66497803
-0.65246582
-0.62377930
-0.58105469
-0.52795410
-0.46691895
-0.40100098
-0.33325195
-0.26794434
-0.20843506
-0.15655518
-0.11383057
-0.08026123
-0.05798340
-0.04852295
-0.05279541
-0.06988525
-0.09857178
-0.13763428
-0.18615723
-0.24200439
-0.30273438
-0.36437988
-0.42358398
-0.47760010
-0.52368164
-0.55877686
-0.58135986
-0.58929443
-0.58135986
-0.55725098
-0.51605225
-0.45837402
-0.38543701
-0.29907227
-0.20263672
-0.09796143
 0.01220703
 0.12603760
 0.24108887
 0.35400391
 0.46173096
 0.56030273
 0.64697266
 0.71929932
 0.77575684
 0.81512451
 0.83618164
 0.83923340
 0.82336426
 0.79010010
 0.73944092
 0.67352295
 0.59448242
 0.50567627
 0.41015625
 0.31005859
 0.20751953
 0.10467529
 0.00427246
-0.09033203
-0.17700195
-0.25360107
-0.31829834
-0.36987305
-0.40618896
-0.42724609
-0.43395996
-0.42694092
-0.40679932
-0.37414551
-0.33020020
-0.27801514
-0.22003174
-0.15808105
-0.09368896
-0.02868652
 0.03387451
 0.09155273
 0.14190674
 0.18371582
 0.21575928
 0.23681641
 0.24597168
 0.24230957
 0.22705078
 0.19927979
 0.15899658
 0.10681152
 0.04516602
-0.02319336
-0.09582520
-0.17120361
-0.24902344
-0.32684326
-0.40008545
-0.46600342
-0.52185059
-0.56671143
-0.59997559
-0.62042236
-0.62652588
-0.61767578
-0.59509277
-0.55847168
-0.50933838
-0.44891357
-0.37963867
-0.30426025
-0.22430420
-0.14068604
-0.05523682
 0.03082275
 0.11444092
 0.19378662
 0.26702881
 0.33233643
 0.38818359
 0.43304443
 0.46722412
 0.49072266
 0.50445557
 0.50781250
 0.50079346
 0.48461914
 0.46020508
 0.42999268
 0.39489746
 0.35644531
 0.31677246
 0.27801514
 0.24230957
 0.21026611
 0.18188477
 0.15808105
 0.13916016
 0.12573242
 0.11810303
 0.11566162
 0.11840820
 0.12573242
 0.13702393
 0.15106201
 0.16601563
 0.18035889
 0.19348145
 0.20416260
 0.21209717
 0.21545410
 0.21392822
 0.20721436
 0.19531250
 0.17852783
 0.15686035
 0.13031006
 0.09887695
 0.06347656
 0.02471924
-0.01586914
-0.05645752
-0.09552002
-0.13122559
-0.16235352
-0.18829346
-0.20935059
-0.22491455
-0.23559570
-0.24047852
-0.23925781
-0.23223877
-0.22033691
-0.20416260
-0.18493652
-0.16418457
-0.14251709
-0.12145996
-0.10162354
-0.08453369
-0.07019043
-0.05920410
-0.05187988
-0.04852295
-0.05004883
-0.05645752
-0.06805420
-0.08453369
-0.10437012
-0.12664795
-0.14923096
-0.17059326
-0.18951416
-0.20477295
-0.21514893
-0.22064209
-0.22003174
-0.21270752
-0.19805908
-0.17578125
-0.14648438
-0.11047363
-0.06805420
-0.02014160
 0.03234863
 0.08666992
 0.14099121
 0.19348145
 0.24322510
 0.28991699
 0.33142090
 0.36651611
 0.39398193
 0.41290283
 0.42327881
 0.42480469
 0.41595459
 0.39703369
 0.36865234
 0.33294678
 0.29235840
 0.24810791
 0.20050049
 0.15106201
 0.10131836
 0.05249023
 0.00579834
-0.03723145
-0.07568359
-0.10772705
-0.13305664
-0.15136719
-0.16296387
-0.16815186
-0.16754150
-0.16235352
-0.15441895
-0.14495850
-0.13427734
-0.12359619
-0.11322021
-0.10467529
-0.09979248
-0.09857178
-0.10253906
-0.11199951
-0.12786865
-0.14923096
-0.17547607
-0.20507813
-0.23803711
-0.27404785
-0.31250000
-0.34973145
-0.38330078
-0.41107178
-0.43243408
-0.44769287
-0.45532227
-0.45318604
-0.44006348
-0.41534424
-0.37963867
-0.33447266
-0.28167725
-0.22308350
-0.16082764
-0.09643555
-0.03021240
 0.03631592
 0.10009766
 0.15838623
 0.20874023
 0.25085449
 0.28564453
 0.31158447
 0.32684326
 0.32928467
 0.31982422
 0.30151367
 0.27709961
 0.24780273
 0.21423340
 0.17669678
 0.13702393
 0.09796143
 0.06225586
 0.03143311
 0.00701904
-0.00854492
-0.01434326
-0.00946045
 0.00549316
 0.03021240
 0.06317139
 0.10284424
 0.14831543
 0.19775391
 0.24932861
 0.30090332
 0.34973145
 0.39398193
 0.43121338
 0.45959473
 0.47668457
 0.48004150
 0.46813965
 0.44158936
 0.40039063
 0.34606934
 0.27923584
 0.20141602
 0.11413574
 0.01892090
-0.08270264
-0.18859863
-0.29571533
-0.39947510
-0.49499512
-0.57891846
-0.64941406
-0.70556641
-0.74493408
-0.76629639
-0.76812744
-0.75103760
-0.71594238
-0.66345215
-0.59417725
-0.50994873
-0.41412354
-0.30944824
-0.19958496
-0.08758545
 0.02349854
 0.13061523
 0.23040771
 0.32073975
 0.39855957
 0.46142578
 0.50689697
 0.53436279
 0.54351807
 0.53436279
 0.50781250
 0.46478271
 0.40802002
 0.33966064
 0.26245117
 0.17852783
 0.09033203
 0.00183105
-0.08270264
-0.15960693
-0.22796631
-0.28656006
-0.33386230
-0.36590576
-0.37933350
-0.37292480
-0.34820557
-0.30761719
-0.25360107
-0.18737793
-0.11047363
-0.02532959
 0.06591797
 0.16021729
 0.25512695
 0.34729004
 0.43304443
 0.50842285
 0.57067871
 0.61767578
 0.64849854
 0.66223145
 0.65856934
 0.63690186
 0.59783936
 0.54290771
 0.47546387
 0.39825439
 0.31311035
 0.22186279
 0.12695313
 0.03143311
-0.06072998
-0.14648438
-0.22399902
-0.29174805
-0.34820557
-0.39093018
-0.41900635
-0.43304443
-0.43365479
-0.42114258
-0.39642334
-0.36041260
-0.31585693
-0.26641846
-0.21362305
-0.15869141
-0.10223389
-0.04669189
 0.00396729
 0.04699707
 0.08087158
 0.10559082
 0.12084961
 0.12634277
 0.12115479
 0.10589600
 0.08087158
 0.04791260
 0.00793457
-0.03662109
-0.08331299
-0.12939453
-0.17333984
-0.21331787
-0.24749756
-0.27404785
-0.29205322
-0.30059814
-0.30059814
-0.29235840
-0.27465820
-0.24719238
-0.21026611
-0.16448975
-0.11169434
-0.05340576
 0.00793457
 0.06958008
 0.12939453
 0.18524170
 0.23681641
 0.28350830
 0.32379150
 0.35491943
 0.37536621
 0.38452148
 0.38330078
 0.37200928
 0.35217285
 0.32440186
 0.29022217
 0.25146484
 0.20965576
 0.16571045
 0.12084961
 0.07659912
 0.03479004
-0.00335693
-0.03753662
-0.06774902
-0.09368896
-0.11413574
-0.12878418
-0.13763428
-0.14190674
-0.14282227
-0.14068604
-0.13580322
-0.12847900
-0.11871338
-0.10742188
-0.09521484
-0.08300781
-0.07202148
-0.06225586
-0.05432129
-0.04852295
-0.04425049
-0.04241943
-0.04272461
-0.04486084
-0.04821777
-0.05249023
-0.05737305
-0.06225586
-0.06774902
-0.07385254
-0.08087158
-0.08789063
-0.09552002
-0.10314941
-0.11108398
-0.11962891
-0.12908936
-0.14068604
-0.15411377
-0.16876221
-0.18402100
-0.19866943
-0.21301270
-0.22674561
-0.23956299
-0.25085449
-0.26000977
-0.26611328
-0.26885986
-0.26824951
-0.26428223
-0.25665283
-0.24505615
-0.22857666
-0.20660400
-0.17883301
-0.14587402
-0.10803223
-0.06683350
-0.02227783
 0.02502441
 0.07385254
 0.12298584
 0.17089844
 0.21636963
 0.25909424
 0.29693604
 0.32897949
 0.35308838
 0.36895752
 0.37628174
 0.37475586
 0.36437988
 0.34454346
 0.31646729
 0.28259277
 0.24383545
 0.20080566
 0.15380859
 0.10314941
 0.05065918
-0.00091553
-0.05065918
-0.09674072
-0.13824463
-0.17456055
-0.20385742
-0.22521973
-0.23834229
-0.24230957
-0.23742676
-0.22338867
-0.20080566
-0.17028809
-0.13305664
-0.08972168
-0.04180908
 0.00854492
 0.05981445
 0.10894775
 0.15441895
 0.19439697
 0.22735596
 0.25299072
 0.27099609
 0.28076172
 0.28228760
 0.27526855
 0.26000977
 0.23620605
 0.20599365
 0.16998291
 0.12969971
 0.08575439
 0.03906250
-0.00854492
-0.05554199
-0.10040283
-0.14160156
-0.17730713
-0.20599365
-0.22674561
-0.23864746
-0.24108887
-0.23437500
-0.21789551
-0.19195557
-0.15716553
-0.11566162
-0.06896973
-0.01861572
 0.03448486
 0.08819580
 0.14099121
 0.19073486
 0.23529053
 0.27404785
 0.30639648
 0.33172607
 0.34851074
 0.35583496
 0.35308838
 0.34088135
 0.31982422
 0.29083252
 0.25512695
 0.21423340
 0.16906738
 0.12084961
 0.07049561
 0.02014160
-0.02777100
-0.07141113
-0.10864258
-0.13854980
-0.15991211
-0.17242432
-0.17608643
-0.17059326
-0.15625000
-0.13397217
-0.10406494
-0.06835938
-0.02838135
 0.01403809
 0.05767822
 0.10040283
 0.14099121
 0.17730713
 0.20782471
 0.23162842
 0.24780273
 0.25543213
 0.25390625
 0.24291992
 0.22247314
 0.19256592
 0.15289307
 0.10406494
 0.04760742
-0.01403809
-0.07904053
-0.14526367
-0.21240234
-0.27954102
-0.34393311
-0.40344238
-0.45501709
-0.49652100
-0.52734375
-0.54626465
-0.55358887
-0.54870605
-0.53222656
-0.50323486
-0.46264648
-0.41137695
-0.35125732
-0.28472900
-0.21270752
-0.13671875
-0.05737305
 0.02288818
 0.10192871
 0.17730713
 0.24749756
 0.31158447
 0.36743164
 0.41290283
 0.44586182
 0.46661377
 0.47515869
 0.47088623
 0.45379639
 0.42419434
 0.38391113
 0.33416748
 0.27709961
 0.21301270
 0.14282227
 0.06835938
-0.00732422
-0.08178711
-0.15411377
-0.22308350
-0.28778076
-0.34606934
-0.39550781
-0.43365479
-0.45989990
-0.47393799
-0.47576904
-0.46569824
-0.44311523
-0.40893555
-0.36437988
-0.31097412
-0.25085449
-0.18524170
-0.11596680
-0.04425049
 0.02746582
 0.09613037
 0.15899658
 0.21514893
 0.26336670
 0.30242920
 0.33081055
 0.34698486
 0.34942627
 0.33874512
 0.31616211
 0.28350830
 0.24108887
 0.19012451
 0.13031006
 0.06347656
-0.00793457
-0.08026123
-0.15075684
-0.21850586
-0.28259277
-0.34149170
-0.39154053
-0.43060303
-0.45654297
-0.46997070
-0.47088623
-0.45898438
-0.43365479
-0.39489746
-0.34484863
-0.28533936
-0.21881104
-0.14556885
-0.06713867
 0.01373291
 0.09429932
 0.17242432
 0.24688721
 0.31585693
 0.37780762
 0.42999268
 0.46966553
 0.49652100
 0.51086426
 0.51330566
 0.50415039
 0.48309326
 0.45043945
 0.40771484
 0.35705566
 0.30090332
 0.24108887
 0.17944336
 0.11718750
 0.05645752
-0.00030518
-0.05096436
-0.09338379
-0.12573242
-0.14678955
-0.15563965
-0.15228271
-0.13763428
-0.11230469
-0.07751465
-0.03448486
 0.01525879
 0.06988525
 0.12664795
 0.18249512
 0.23498535
 0.28259277
 0.32318115
 0.35491943
 0.37475586
 0.38116455
 0.37292480
 0.35156250
 0.31799316
 0.27221680
 0.21423340
 0.14465332
 0.06561279
-0.02014160
-0.10925293
-0.19989014
-0.28991699
-0.37567139
-0.45318604
-0.51849365
-0.56945801
-0.60577393
-0.62622070
-0.62988281
-0.61523438
-0.58197021
-0.53100586
-0.46447754
-0.38482666
-0.29357910
-0.19287109
-0.08544922
 0.02532959
 0.13702393
 0.24597168
 0.34851074
 0.44097900
 0.51940918
 0.58166504
 0.62683105
 0.65338135
 0.66009521
 0.64544678
 0.60882568
 0.55267334
 0.47882080
 0.39093018
 0.29144287
 0.18280029
 0.06805420
-0.05035400
-0.16906738
-0.28350830
-0.38940430
-0.48217773
-0.55786133
-0.61370850
-0.64849854
-0.66162109
-0.65216064
-0.62072754
-0.56823730
-0.49621582
-0.40740967
-0.30548096
-0.19287109
-0.07293701
 0.05157471
 0.17639160
 0.29663086
 0.40740967
 0.50384521
 0.58319092
 0.64270020
 0.68023682
 0.69519043
 0.68603516
 0.65307617
 0.59753418
 0.52185059
 0.42846680
 0.32165527
 0.20446777
 0.07995605
-0.05004883
-0.18157959
-0.31005859
-0.42907715
-0.53314209
-0.61950684
-0.68634033
-0.73333740
-0.75897217
-0.76171875
-0.74096680
-0.69732666
-0.63323975
-0.55145264
-0.45501709
-0.34729004
-0.23254395
-0.11413574
 0.00396729
 0.11871338
 0.22644043
 0.32348633
 0.40557861
 0.47027588
 0.51544189
 0.54046631
 0.54412842
 0.52673340
 0.48980713
 0.43548584
 0.36590576
 0.28411865
 0.19287109
 0.09490967
-0.00549316
-0.10589600
-0.20294189
-0.29388428
-0.37475586
-0.44158936
-0.49102783
-0.52185059
-0.53344727
-0.52612305
-0.50018311
-0.45623779
-0.39581299
-0.32196045
-0.23742676
-0.14526367
-0.04821777
 0.05096436
 0.14953613
 0.24444580
 0.33233643
 0.40954590
 0.47241211
 0.51818848
 0.54534912
 0.55419922
 0.54534912
 0.51879883
 0.47576904
 0.41839600
 0.34881592
 0.26947021
 0.18249512
 0.09063721
-0.00244141
-0.09338379
-0.17944336
-0.25817871
-0.32623291
-0.38085938
-0.41992188
-0.44158936
-0.44677734
-0.43548584
-0.40802002
-0.36560059
-0.30944824
-0.24139404
-0.16418457
-0.08056641
 0.00701904
 0.09582520
 0.18280029
 0.26580811
 0.34179688
 0.40771484
 0.46112061
 0.50079346
 0.52581787
 0.53710938
 0.53497314
 0.51910400
 0.49011230
 0.44799805
 0.39428711
 0.33203125
 0.26367188
 0.19104004
 0.11596680
 0.03967285
-0.03448486
-0.10498047
-0.16967773
-0.22857666
-0.28076172
-0.32409668
-0.35705566
-0.37780762
-0.38665771
-0.38513184
-0.37445068
-0.35522461
-0.32836914
-0.29541016
-0.25878906
-0.21972656
-0.17974854
-0.13854980
-0.09674072
-0.05584717
-0.01739502
 0.01647949
 0.04547119
 0.06866455
 0.08575439
 0.09704590
 0.10345459
 0.10528564
 0.10284424
 0.09582520
 0.08483887
 0.07049561
 0.05432129
 0.03692627
 0.01861572
 0.00000000
-0.01770020
-0.03448486
-0.04943848
-0.06225586
-0.07263184
-0.08026123
-0.08544922
-0.08911133
-0.09185791
-0.09277344
-0.09155273
-0.08697510
-0.07965088
-0.06958008
-0.05767822
-0.04455566
-0.03021240
-0.01464844
 0.00244141
 0.02075195
 0.04058838
 0.06103516
 0.08178711
 0.10192871
 0.12054443
 0.13702393
 0.15106201
 0.16143799
 0.16754150
 0.16906738
 0.16601563
 0.15808105
 0.14526367
 0.12786865
 0.10589600
 0.07904053
 0.04791260
 0.01373291
-0.02227783
-0.05798340
-0.09216309
-0.12329102
-0.15075684
-0.17395020
-0.19165039
-0.20233154
-0.20538330
-0.20019531
-0.18707275
-0.16571045
-0.13641357
-0.10009766
-0.05706787
-0.00915527
 0.04302979
 0.09643555
 0.14801025
 0.19531250
 0.23681641
 0.27221680
 0.30151367
 0.32287598
 0.33416748
 0.33233643
 0.31799316
 0.29205322
 0.25573730
 0.20996094
 0.15411377
 0.08911133
 0.01739502
-0.05798340
-0.13549805
-0.21392822
-0.29205322
-0.36651611
-0.43395996
-0.49102783
-0.53649902
-0.56945801
-0.58929443
-0.59478760
-0.58502197
-0.55877686
-0.51788330
-0.46386719
-0.39916992
-0.32440186
-0.24078369
-0.15045166
-0.05462646
 0.04333496
 0.14160156
 0.23712158
 0.32775879
 0.41046143
 0.48248291
 0.54168701
 0.58654785
 0.61706543
 0.63232422
 0.63232422
 0.61737061
 0.58746338
 0.54412842
 0.48889160
 0.42388916
 0.35125732
 0.27343750
 0.19317627
 0.11322021
 0.03631592
-0.03570557
-0.10101318
-0.15747070
-0.20385742
-0.23864746
-0.26062012
-0.27008057
-0.26672363
-0.25177002
-0.22491455
-0.18798828
-0.14160156
-0.08880615
-0.03082275
 0.02960205
 0.09033203
 0.14862061
 0.20233154
 0.24963379
 0.29022217
 0.32287598
 0.34423828
 0.35186768
 0.34393311
 0.32257080
 0.28961182
 0.24627686
 0.19256592
 0.12847900
 0.05584717
-0.02258301
-0.10375977
-0.18676758
-0.27069092
-0.35308838
-0.42968750
-0.49713135
-0.55328369
-0.59722900
-0.62835693
-0.64514160
-0.64636230
-0.63201904
-0.60333252
-0.56091309
-0.50567627
-0.43884277
-0.36224365
-0.27740479
-0.18707275
-0.09368896
-0.00091553
 0.08789063
 0.16967773
 0.24291992
 0.30609131
 0.35736084
 0.39428711
 0.41503906
 0.41961670
 0.40832520
 0.38208008
 0.34240723
 0.29144287
 0.23162842
 0.16448975
 0.09185791
 0.01647949
-0.05828857
-0.12817383
-0.19012451
-0.24383545
-0.28900146
-0.32409668
-0.34515381
-0.34820557
-0.33325195
-0.30303955
-0.26031494
-0.20629883
-0.14129639
-0.06683350
 0.01495361
 0.09948730
 0.18402100
 0.26611328
 0.34332275
 0.41229248
 0.46997070
 0.51361084
 0.54229736
 0.55480957
 0.54992676
 0.52734375
 0.48767090
 0.43334961
 0.36682129
 0.28961182
 0.20385742
 0.11169434
 0.01556396
-0.08178711
-0.17822266
-0.27069092
-0.35614014
-0.43090820
-0.49163818
-0.53741455
-0.56732178
-0.58166504
-0.58013916
-0.56335449
-0.53192139
-0.48736572
-0.43182373
-0.36743164
-0.29693604
-0.22308350
-0.14831543
-0.07446289
-0.00457764
 0.05889893
 0.11352539
 0.15716553
 0.18981934
 0.21148682
 0.22186279
 0.22155762
 0.21057129
 0.19012451
 0.16143799
 0.12603760
 0.08666992
 0.04516602
 0.00396729
-0.03479004
-0.06896973
-0.09674072
-0.11535645
-0.12451172
-0.12268066
-0.11077881
-0.08789063
-0.05462646
-0.01129150
 0.04058838
 0.09887695
 0.16204834
 0.22888184
 0.29693604
 0.36254883
 0.42236328
 0.47393799
 0.51574707
 0.54687500
 0.56701660
 0.57495117
 0.56976318
 0.55084229
 0.51849365
 0.47363281
 0.41809082
 0.35400391
 0.28320313
 0.20690918
 0.12634277
 0.04364014
-0.03753662
-0.11444092
-0.18585205
-0.25177002
-0.31127930
-0.36163330
-0.39978027
-0.42358398
-0.43426514
-0.43365479
-0.42327881
-0.40283203
-0.37322998
-0.33630371
-0.29418945
-0.24963379
-0.20355225
-0.15655518
-0.10955811
-0.06469727
-0.02288818
 0.01434326
 0.04638672
 0.07263184
 0.09185791
 0.10467529
 0.11077881
 0.11108398
 0.10620117
 0.09674072
 0.08361816
 0.06774902
 0.04943848
 0.03021240
 0.01037598
-0.00823975
-0.02471924
-0.03845215
-0.04913330
-0.05676270
-0.06164551
-0.06317139
-0.06225586
-0.05920410
-0.05523682
-0.05126953
-0.04730225
-0.04364014
-0.04058838
-0.03906250
-0.03997803
-0.04333496
-0.04974365
-0.05889893
-0.07049561
-0.08422852
-0.09918213
-0.11383057
-0.12756348
-0.13946533
-0.14892578
-0.15533447
-0.15808105
-0.15563965
-0.14709473
-0.13214111
-0.11077881
-0.08331299
-0.04943848
-0.00915527
 0.03692627
 0.08697510
 0.13885498
 0.19104004
 0.24261475
 0.29296875
 0.33966064
 0.38024902
 0.41229248
 0.43487549
 0.44708252
 0.44830322
 0.43701172
 0.41290283
 0.37658691
 0.33050537
 0.27587891
 0.21270752
 0.14160156
 0.06408691
-0.01739502
-0.09979248
-0.18157959
-0.26153564
-0.33752441
-0.40618896
-0.46386719
-0.50964355
-0.54229736
-0.56213379
-0.56823730
-0.56091309
-0.54016113
-0.50628662
-0.46112061
-0.40527344
-0.34057617
-0.27038574
-0.19653320
-0.12176514
-0.04669189
 0.02685547
 0.09582520
 0.15747070
 0.20965576
 0.25329590
 0.28808594
 0.31341553
 0.32806396
 0.33050537
 0.32165527
 0.30273438
 0.27587891
 0.24200439
 0.20080566
 0.15411377
 0.10437012
 0.05432129
 0.00610352
-0.03967285
-0.08178711
-0.11779785
-0.14648438
-0.16662598
-0.17730713
-0.17883301
-0.17028809
-0.15197754
-0.12481689
-0.09063721
-0.05065918
-0.00610352
 0.04211426
 0.09216309
 0.14129639
 0.18859863
 0.23315430
 0.27435303
 0.31036377
 0.33935547
 0.35919189
 0.36926270
 0.36987305
 0.36163330
 0.34454346
 0.31890869
 0.28594971
 0.24688721
 0.20263672
 0.15350342
 0.10070801
 0.04638672
-0.00732422
-0.05828857
-0.10498047
-0.14709473
-0.18341064
-0.21270752
-0.23437500
-0.24719238
-0.25268555
-0.25115967
-0.24353027
-0.23040771
-0.21240234
-0.19012451
-0.16479492
-0.13671875
-0.10742188
-0.07843018
-0.05126953
-0.02746582
-0.00793457
 0.00732422
 0.01770020
 0.02288818
 0.02197266
 0.01495361
 0.00122070
-0.01831055
-0.04302979
-0.07232666
-0.10467529
-0.13854980
-0.17242432
-0.20385742
-0.23132324
-0.25360107
-0.26947021
-0.27923584
-0.28228760
-0.27832031
-0.26641846
-0.24566650
-0.21606445
-0.17822266
-0.13305664
-0.08239746
-0.02685547
 0.03143311
 0.09063721
 0.15014648
 0.20812988
 0.26367188
 0.31494141
 0.35949707
 0.39581299
 0.42205811
 0.43792725
 0.44311523
 0.43670654
 0.41870117
 0.38848877
 0.34790039
 0.29907227
 0.24322510
 0.18218994
 0.11657715
 0.04760742
-0.02166748
-0.08880615
-0.15075684
-0.20629883
-0.25451660
-0.29479980
-0.32531738
-0.34423828
-0.35034180
-0.34362793
-0.32501221
-0.29632568
-0.25939941
-0.21514893
-0.16448975
-0.10742188
-0.04608154
 0.01770020
 0.08117676
 0.14099121
 0.19439697
 0.24078369
 0.27954102
 0.30944824
 0.32867432
 0.33477783
 0.32653809
 0.30517578
 0.27282715
 0.23040771
 0.17822266
 0.11688232
 0.04821777
-0.02410889
-0.09704590
-0.16906738
-0.23986816
-0.30700684
-0.36773682
-0.41748047
-0.45440674
-0.47821045
-0.48919678
-0.48736572
-0.47149658
-0.44067383
-0.39489746
-0.33630371
-0.26763916
-0.19042969
-0.10620117
-0.01678467
 0.07568359
 0.16845703
 0.25878906
 0.34362793
 0.41961670
 0.48339844
 0.53222656
 0.56579590
 0.58349609
 0.58563232
 0.57098389
 0.53924561
 0.49163818
 0.43121338
 0.36010742
 0.28045654
 0.19287109
 0.09979248
 0.00457764
-0.09002686
-0.18096924
-0.26611328
-0.34210205
-0.40588379
-0.45501709
-0.48828125
-0.50628662
-0.50811768
-0.49255371
-0.45959473
-0.41107178
-0.34973145
-0.27893066
-0.19958496
-0.11383057
-0.02380371
 0.06683350
 0.15502930
 0.23864746
 0.31494141
 0.38055420
 0.43212891
 0.46783447
 0.48767090
 0.49163818
 0.47912598
 0.44982910
 0.40374756
 0.34362793
 0.27221680
 0.19134521
 0.10345459
 0.01007080
-0.08575439
-0.18127441
-0.27343750
-0.35949707
-0.43579102
-0.49865723
-0.54504395
-0.57434082
-0.58715820
-0.58319092
-0.56091309
-0.52062988
-0.46356201
-0.39306641
-0.31250000
-0.22369385
-0.12847900
-0.02838135
 0.07263184
 0.17120361
 0.26458740
 0.35034180
 0.42510986
 0.48706055
 0.53344727
 0.56365967
 0.57800293
 0.57678223
 0.55938721
 0.52581787
 0.47729492
 0.41687012
 0.34759521
 0.27160645
 0.18981934
 0.10406494
 0.01708984
-0.06774902
-0.14678955
-0.21881104
-0.28198242
-0.33508301
-0.37536621
-0.40222168
-0.41473389
-0.41320801
-0.39794922
-0.36956787
-0.32989502
-0.28106689
-0.22583008
-0.16601563
-0.10223389
-0.03662109
 0.02838135
 0.09002686
 0.14556885
 0.19378662
 0.23315430
 0.26275635
 0.28137207
 0.28869629
 0.28442383
 0.26885986
 0.24200439
 0.20477295
 0.15869141
 0.10559082
 0.04760742
-0.01312256
-0.07537842
-0.13610840
-0.19378662
-0.24566650
-0.29022217
-0.32623291
-0.35156250
-0.36376953
-0.36193848
-0.34576416
-0.31738281
-0.27740479
-0.22705078
-0.16693115
-0.09826660
-0.02288818
 0.05554199
 0.13458252
 0.21270752
 0.28808594
 0.35827637
 0.41992188
 0.46997070
 0.50598145
 0.52734375
 0.53314209
 0.52429199
 0.49957275
 0.45989990
 0.40557861
 0.33813477
 0.25909424
 0.17120361
 0.07659912
-0.02197266
-0.12145996
-0.22003174
-0.31463623
-0.40161133
-0.47637939
-0.53558350
-0.57861328
-0.60516357
-0.61553955
-0.60821533
-0.58288574
-0.53955078
-0.48034668
-0.40832520
-0.32653809
-0.23742676
-0.14343262
-0.04730225
 0.04852295
 0.14099121
 0.22796631
 0.30548096
 0.37017822
 0.41961670
 0.45257568
 0.46844482
 0.46722412
 0.44860840
 0.41381836
 0.36407471
 0.30090332
 0.22674561
 0.14373779
 0.05523682
-0.03479004
-0.12420654
-0.21087646
-0.29266357
-0.36529541
-0.42480469
-0.46783447
-0.49285889
-0.50048828
-0.49041748
-0.46295166
-0.41870117
-0.35858154
-0.28564453
-0.20172119
-0.10986328
-0.01220703
 0.08758545
 0.18737793
 0.28350830
 0.37292480
 0.45196533
 0.51696777
 0.56518555
 0.59570313
 0.60729980
 0.60058594
 0.57434082
 0.52978516
 0.46722412
 0.38970947
 0.29968262
 0.19958496
 0.09216309
-0.02014160
-0.13366699
-0.24444580
-0.34851074
-0.44128418
-0.51910400
-0.57922363
-0.62011719
-0.64147949
-0.64331055
-0.62500000
-0.58685303
-0.53009033
-0.45684814
-0.36987305
-0.27191162
-0.16540527
-0.05310059
 0.06103516
 0.17364502
 0.28167725
 0.38177490
 0.47119141
 0.54656982
 0.60485840
 0.64453125
 0.66436768
 0.66375732
 0.64331055
 0.60363770
 0.54626465
 0.47424316
 0.38940430
 0.29449463
 0.19256592
 0.08728027
-0.01892090
-0.12298584
-0.22277832
-0.31555176
-0.39703369
-0.46325684
-0.51147461
-0.54138184
-0.55358887
-0.54840088
-0.52612305
-0.48736572
-0.43365479
-0.36712646
-0.29052734
-0.20629883
-0.11718750
-0.02624512
 0.06347656
 0.14984131
 0.23132324
 0.30456543
 0.36682129
 0.41503906
 0.44738770
 0.46447754
 0.46661377
 0.45410156
 0.42724609
 0.38848877
 0.33996582
 0.28411865
 0.22186279
 0.15502930
 0.08636475
 0.01892090
-0.04364014
-0.09979248
-0.14862061
-0.18890381
-0.22003174
-0.23986816
-0.24932861
-0.24902344
-0.24017334
-0.22308350
-0.19805908
-0.16632080
-0.12939453
-0.08941650
-0.04730225
-0.00518799
 0.03479004
 0.07110596
 0.10192871
 0.12603760
 0.14343262
 0.15350342
 0.15594482
 0.15014648
 0.13610840
 0.11444092
 0.08697510
 0.05462646
 0.01922607
-0.01831055
-0.05645752
-0.09368896
-0.12847900
-0.15960693
-0.18554688
-0.20538330
-0.21911621
-0.22674561
-0.22827148
-0.22338867
-0.21148682
-0.19317627
-0.16845703
-0.13885498
-0.10528564
-0.06988525
-0.03326416
 0.00274658
 0.03784180
 0.07141113
 0.10253906
 0.13000488
 0.15258789
 0.16906738
 0.17944336
 0.18371582
 0.18188477
 0.17425537
 0.16082764
 0.14282227
 0.12115479
 0.09735107
 0.07202148
 0.04638672
 0.02014160
-0.00549316
-0.03021240
-0.05279541
-0.07263184
-0.08911133
-0.10192871
-0.11108398
-0.11688232
-0.11993408
-0.12054443
-0.11932373
-0.11596680
-0.11077881
-0.10406494
-0.09674072
-0.08941650
-0.08209229
-0.07476807
-0.06744385
-0.06103516
-0.05584717
-0.05340576
-0.05310059
-0.05462646
-0.05706787
-0.05950928
-0.06195068
-0.06317139
-0.06347656
-0.06286621
-0.06072998
-0.05706787
-0.05126953
-0.04272461
-0.03082275
-0.01678467
-0.00091553
 0.01556396
 0.03234863
 0.04882813
 0.06530762
 0.08026123
 0.09399414
 0.10559082
 0.11535645
 0.12298584
 0.12847900
 0.13122559
 0.13122559
 0.12786865
 0.12084961
 0.11077881
 0.09765625
 0.08300781
 0.06683350
 0.05004883
 0.03295898
 0.01556396
-0.00183105
-0.01770020
-0.03173828
-0.04302979
-0.05096436
-0.05554199
-0.05676270
-0.05371094
-0.04638672
-0.03540039
-0.02075195
-0.00427246
 0.01342773
 0.03112793
 0.04791260
 0.06347656
 0.07751465
 0.08941650
 0.09857178
 0.10345459
 0.10314941
 0.09704590
 0.08453369
 0.06652832
 0.04364014
 0.01647949
-0.01464844
-0.04852295
-0.08483887
-0.12207031
-0.15899658
-0.19470215
-0.22796631
-0.25604248
-0.27801514
-0.29266357
-0.29937744
-0.29785156
-0.28747559
-0.26763916
-0.23803711
-0.19958496
-0.15289307
-0.09948730
-0.03997803
 0.02319336
 0.08789063
 0.15197754
 0.21392822
 0.27191162
 0.32470703
 0.36987305
 0.40588379
 0.43121338
 0.44555664
 0.44921875
 0.44158936
 0.42297363
 0.39367676
 0.35461426
 0.30700684
 0.25177002
 0.19012451
 0.12359619
 0.05371094
-0.01617432
-0.08300781
-0.14404297
-0.19714355
-0.24230957
-0.28015137
-0.30975342
-0.32867432
-0.33416748
-0.32501221
-0.30334473
-0.27282715
-0.23529053
-0.19104004
-0.14038086
-0.08453369
-0.02624512
 0.03112793
 0.08605957
 0.13732910
 0.18341064
 0.22277832
 0.25329590
 0.27404785
 0.28411865
 0.28411865
 0.27374268
 0.25268555
 0.22155762
 0.18127441
 0.13397217
 0.08117676
 0.02471924
-0.03387451
-0.09277344
-0.14892578
-0.20050049
-0.24627686
-0.28564453
-0.31768799
-0.34057617
-0.35186768
-0.35034180
-0.33599854
-0.31127930
-0.27862549
-0.23986816
-0.19561768
-0.14587402
-0.09124756
-0.03417969
 0.02288818
 0.07781982
 0.12878418
 0.17425537
 0.21209717
 0.24108887
 0.26062012
 0.27069092
 0.27160645
 0.26397705
 0.24719238
 0.22186279
 0.18798828
 0.14709473
 0.10040283
 0.05004883
-0.00152588
-0.05249023
-0.10131836
-0.14556885
-0.18402100
-0.21575928
-0.23925781
-0.25451660
-0.26184082
-0.26092529
-0.25177002
-0.23345947
-0.20660400
-0.17181396
-0.13153076
-0.08636475
-0.03845215
 0.01098633
 0.06072998
 0.10864258
 0.15319824
 0.19378662
 0.22857666
 0.25665283
 0.27709961
 0.28961182
 0.29418945
 0.29083252
 0.27923584
 0.25939941
 0.23132324
 0.19592285
 0.15563965
 0.11199951
 0.06622314
 0.01861572
-0.02960205
-0.07690430
-0.12176514
-0.16296387
-0.19897461
-0.22888184
-0.25207520
-0.26763916
-0.27587891
-0.27740479
-0.27252197
-0.26184082
-0.24597168
-0.22430420
-0.19775391
-0.16693115
-0.13275146
-0.09613037
-0.05828857
-0.02105713
 0.01464844
 0.04730225
 0.07598877
 0.10101318
 0.12207031
 0.13885498
 0.15075684
 0.15747070
 0.15899658
 0.15502930
 0.14587402
 0.13183594
 0.11352539
 0.09185791
 0.06713867
 0.04028320
 0.01220703
-0.01586914
-0.04364014
-0.07049561
-0.09552002
-0.11840820
-0.13916016
-0.15625000
-0.16937256
-0.17730713
-0.17974854
-0.17608643
-0.16632080
-0.15075684
-0.13061523
-0.10528564
-0.07507324
-0.04028320
-0.00183105
 0.03875732
 0.08056641
 0.12298584
 0.16418457
 0.20294189
 0.23712158
 0.26641846
 0.29052734
 0.31005859
 0.32379150
 0.33020020
 0.32745361
 0.31616211
 0.29754639
 0.27313232
 0.24291992
 0.20660400
 0.16448975
 0.11840820
 0.07049561
 0.02227783
-0.02502441
-0.07049561
-0.11322021
-0.15197754
-0.18463135
-0.21087646
-0.23010254
-0.24169922
-0.24627686
-0.24353027
-0.23315430
-0.21575928
-0.19165039
-0.16235352
-0.12878418
-0.09307861
-0.05584717
-0.01831055
 0.01861572
 0.05432129
 0.08697510
 0.11535645
 0.13854980
 0.15472412
 0.16448975
 0.16754150
 0.16448975
 0.15563965
 0.14160156
 0.12237549
 0.09887695
 0.07232666
 0.04394531
 0.01403809
-0.01617432
-0.04577637
-0.07263184
-0.09582520
-0.11444092
-0.12756348
-0.13549805
-0.13763428
-0.13366699
-0.12451172
-0.10986328
-0.09033203
-0.06652832
-0.03845215
-0.00732422
 0.02532959
 0.05798340
 0.08941650
 0.11840820
 0.14465332
 0.16662598
 0.18402100
 0.19622803
 0.20233154
 0.20263672
 0.19714355
 0.18646240
 0.17059326
 0.14984131
 0.12451172
 0.09490967
 0.06134033
 0.02563477
-0.01068115
-0.04638672
-0.08026123
-0.11230469
-0.14190674
-0.16876221
-0.19226074
-0.21148682
-0.22583008
-0.23529053
-0.24017334
-0.24047852
-0.23712158
-0.22949219
-0.21820068
-0.20355225
-0.18676758
-0.16845703
-0.14984131
-0.13061523
-0.11138916
-0.09185791
-0.07263184
-0.05462646
-0.03906250
-0.02532959
-0.01434326
-0.00549316
 0.00213623
 0.00823975
 0.01312256
 0.01708984
 0.01983643
 0.02075195
 0.02075195
 0.01983643
 0.01922607
 0.01922607
 0.01922607
 0.01953125
 0.01983643
 0.02105713
 0.02380371
 0.02838135
 0.03417969
 0.04058838
 0.04730225
 0.05371094
 0.05950928
 0.06469727
 0.06896973
 0.07232666
 0.07446289
 0.07476807
 0.07263184
 0.06713867
 0.05828857
 0.04699707
 0.03356934
 0.01861572
 0.00213623
-0.01647949
-0.03631592
-0.05676270
-0.07751465
-0.09735107
-0.11627197
-0.13427734
-0.15014648
-0.16265869
-0.17120361
-0.17517090
-0.17425537
-0.16906738
-0.15930176
-0.14526367
-0.12695313
-0.10467529
-0.07873535
-0.04882813
-0.01586914
 0.01922607
 0.05493164
 0.09002686
 0.12390137
 0.15594482
 0.18585205
 0.21301270
 0.23590088
 0.25390625
 0.26702881
 0.27496338
 0.27832031
 0.27679443
 0.27069092
 0.25939941
 0.24322510
 0.22186279
 0.19592285
 0.16693115
 0.13549805
 0.10253906
 0.06896973
 0.03479004
 0.00091553
-0.03204346
-0.06286621
-0.09094238
-0.11505127
-0.13519287
-0.15106201
-0.16235352
-0.16906738
-0.17089844
-0.16784668
-0.15991211
-0.14801025
-0.13275146
-0.11413574
-0.09216309
-0.06744385
-0.04089355
-0.01342773
 0.01342773
 0.03906250
 0.06286621
 0.08514404
 0.10498047
 0.12268066
 0.13702393
 0.14709473
 0.15289307
 0.15380859
 0.14984131
 0.14160156
 0.12969971
 0.11413574
 0.09552002
 0.07385254
 0.04943848
 0.02380371
-0.00213623
-0.02746582
-0.05126953
-0.07354736
-0.09399414
-0.11230469
-0.12695313
-0.13702393
-0.14190674
-0.14099121
-0.13488770
-0.12390137
-0.10833740
-0.08911133
-0.06591797
-0.03936768
-0.01007080
 0.02105713
 0.05279541
 0.08300781
 0.11077881
 0.13549805
 0.15655518
 0.17333984
 0.18493652
 0.19042969
 0.18920898
 0.18188477
 0.16815186
 0.14862061
 0.12329102
 0.09185791
 0.05554199
 0.01525879
-0.02716064
-0.07019043
-0.11260986
-0.15319824
-0.19042969
-0.22308350
-0.25054932
-0.27130127
-0.28472900
-0.29052734
-0.28869629
-0.27893066
-0.26214600
-0.23864746
-0.20843506
-0.17211914
-0.13031006
-0.08514404
-0.03814697
 0.00885010
 0.05371094
