# Supplementary material for: Dataset for time-lapse ultrasonic tomography of a granite slab under uniaxial compression test
Source: Data Brief. 2018 Aug 30;20:614–6. doi: 10.1016/j.dib.2018.08.151 (PMC6128094; doi:10.1016/j.dib.2018.08.151)
Supplement: Supplementary file 2 — Supplementary material [file mmc2.zip › data/Ultrasonic_Tomo_data/Stage_1_0kn/Force_0kn_13_4_5976248.txt]

SOURCE FILE NAME: D:\ct_20141122\ct201411221m100v0kn_sh_1_10_a.TDA
DATE: Saturday, November 22, 2014
TIME: 11:19:55
SAMPLE INTERVAL (Seconds):   0.0000001000
SIGNAL UNITS: volts
TIME UNITS: Seconds
DATA TYPE: WAVEFORM
NUMBER OF DATA POINTS PER WAVEFORM: 1024
CHANNEL NUMBER: 13
HIT NUMBER: 4
TIME OF TEST:   5.9762480000

-0.00305176
-0.00274658
-0.00244141
-0.00213623
-0.00213623
-0.00183105
-0.00213623
-0.00244141
-0.00274658
-0.00213623
-0.00122070
 0.00030518
 0.00122070
 0.00122070
 0.00091553
 0.00061035
 0.00030518
 0.00000000
-0.00061035
-0.00122070
-0.00122070
-0.00122070
-0.00091553
-0.00122070
-0.00183105
-0.00213623
-0.00213623
-0.00183105
-0.00091553
-0.00030518
 0.00061035
 0.00122070
 0.00183105
 0.00183105
 0.00122070
 0.00061035
 0.00000000
-0.00030518
-0.00091553
-0.00183105
-0.00244141
-0.00244141
-0.00183105
-0.00091553
 0.00000000
 0.00030518
 0.00030518
 0.00030518
 0.00030518
 0.00030518
 0.00061035
 0.00061035
 0.00061035
 0.00061035
 0.00030518
-0.00030518
-0.00091553
-0.00061035
 0.00000000
 0.00122070
 0.00213623
 0.00274658
 0.00305176
 0.00305176
 0.00244141
 0.00183105
 0.00091553
 0.00000000
-0.00030518
-0.00030518
 0.00000000
 0.00030518
 0.00061035
 0.00061035
 0.00030518
-0.00030518
-0.00030518
 0.00030518
 0.00152588
 0.00274658
 0.00335693
 0.00335693
 0.00274658
 0.00183105
 0.00152588
 0.00091553
 0.00061035
 0.00030518
 0.00000000
 0.00000000
-0.00030518
 0.00000000
 0.00061035
 0.00122070
 0.00152588
 0.00122070
 0.00061035
 0.00000000
 0.00000000
 0.00091553
 0.00152588
 0.00213623
 0.00183105
 0.00061035
-0.00030518
-0.00122070
-0.00152588
-0.00122070
-0.00091553
-0.00030518
-0.00030518
 0.00000000
 0.00000000
 0.00030518
 0.00030518
 0.00030518
-0.00030518
-0.00122070
-0.00152588
-0.00122070
-0.00030518
 0.00061035
 0.00061035
 0.00000000
-0.00091553
-0.00122070
-0.00091553
 0.00030518
 0.00152588
 0.00244141
 0.00244141
 0.00183105
 0.00122070
 0.00030518
 0.00000000
-0.00061035
-0.00091553
-0.00122070
-0.00183105
-0.00183105
-0.00152588
-0.00030518
 0.00061035
 0.00152588
 0.00152588
 0.00091553
 0.00030518
 0.00000000
 0.00000000
 0.00061035
 0.00091553
 0.00061035
 0.00000000
-0.00122070
-0.00213623
-0.00244141
-0.00213623
-0.00152588
-0.00091553
-0.00061035
-0.00091553
-0.00122070
-0.00122070
-0.00152588
-0.00183105
-0.00183105
-0.00183105
-0.00152588
-0.00091553
-0.00030518
 0.00030518
 0.00030518
 0.00030518
-0.00061035
-0.00152588
-0.00213623
-0.00213623
-0.00122070
-0.00030518
 0.00030518
 0.00000000
-0.00061035
-0.00152588
-0.00152588
-0.00152588
-0.00152588
-0.00183105
-0.00244141
-0.00244141
-0.00213623
-0.00152588
-0.00091553
-0.00061035
-0.00030518
-0.00030518
-0.00061035
-0.00061035
-0.00061035
 0.00000000
 0.00091553
 0.00091553
 0.00030518
-0.00122070
-0.00244141
-0.00305176
-0.00305176
-0.00244141
-0.00152588
-0.00091553
-0.00030518
 0.00000000
 0.00030518
 0.00030518
 0.00000000
-0.00030518
-0.00061035
-0.00061035
-0.00030518
 0.00000000
 0.00030518
 0.00030518
 0.00000000
-0.00061035
-0.00152588
-0.00213623
-0.00213623
-0.00152588
-0.00091553
-0.00030518
-0.00030518
-0.00061035
-0.00091553
-0.00122070
-0.00091553
-0.00061035
-0.00061035
-0.00061035
-0.00061035
-0.00030518
 0.00000000
 0.00091553
 0.00152588
 0.00152588
 0.00091553
-0.00030518
-0.00122070
-0.00152588
-0.00091553
-0.00030518
 0.00000000
-0.00030518
-0.00122070
-0.00213623
-0.00244141
-0.00213623
-0.00152588
-0.00091553
-0.00061035
-0.00061035
-0.00061035
-0.00061035
-0.00061035
-0.00061035
-0.00091553
-0.00122070
-0.00152588
-0.00122070
-0.00061035
-0.00030518
-0.00030518
-0.00061035
-0.00152588
-0.00213623
-0.00274658
-0.00274658
-0.00213623
-0.00091553
 0.00000000
 0.00061035
 0.00061035
 0.00030518
 0.00030518
 0.00030518
 0.00061035
 0.00030518
-0.00030518
-0.00091553
-0.00122070
-0.00091553
-0.00030518
 0.00061035
 0.00091553
 0.00091553
 0.00030518
-0.00030518
-0.00091553
-0.00122070
-0.00091553
-0.00061035
-0.00030518
-0.00061035
-0.00091553
-0.00122070
-0.00091553
-0.00030518
 0.00061035
 0.00091553
 0.00122070
 0.00122070
 0.00152588
 0.00152588
 0.00122070
 0.00061035
-0.00030518
-0.00091553
-0.00122070
-0.00122070
-0.00091553
-0.00061035
-0.00030518
-0.00030518
-0.00091553
-0.00152588
-0.00183105
-0.00152588
-0.00091553
 0.00000000
 0.00000000
-0.00030518
-0.00061035
-0.00061035
-0.00030518
 0.00000000
 0.00000000
-0.00061035
-0.00122070
-0.00122070
-0.00061035
 0.00000000
 0.00030518
 0.00030518
-0.00030518
-0.00091553
-0.00122070
-0.00152588
-0.00122070
-0.00030518
 0.00061035
 0.00122070
 0.00122070
 0.00061035
 0.00000000
-0.00061035
-0.00030518
 0.00000000
 0.00030518
 0.00061035
 0.00091553
 0.00122070
 0.00152588
 0.00152588
 0.00091553
 0.00030518
-0.00030518
-0.00091553
-0.00091553
-0.00061035
-0.00030518
 0.00030518
 0.00061035
 0.00061035
 0.00030518
 0.00030518
 0.00030518
 0.00061035
 0.00122070
 0.00183105
 0.00213623
 0.00213623
 0.00183105
 0.00152588
 0.00122070
 0.00122070
 0.00091553
 0.00030518
 0.00000000
 0.00000000
 0.00091553
 0.00152588
 0.00183105
 0.00122070
 0.00061035
-0.00030518
-0.00030518
-0.00030518
-0.00030518
-0.00030518
-0.00030518
-0.00030518
-0.00030518
-0.00061035
-0.00061035
-0.00061035
-0.00061035
-0.00030518
-0.00030518
-0.00030518
-0.00061035
-0.00091553
-0.00091553
-0.00152588
-0.00183105
-0.00213623
-0.00213623
-0.00183105
-0.00061035
 0.00030518
 0.00091553
 0.00091553
 0.00061035
 0.00000000
-0.00030518
-0.00030518
 0.00000000
 0.00030518
 0.00061035
 0.00061035
 0.00091553
 0.00061035
 0.00061035
 0.00061035
 0.00030518
-0.00030518
-0.00122070
-0.00152588
-0.00122070
-0.00030518
 0.00061035
 0.00122070
 0.00122070
 0.00091553
 0.00061035
 0.00030518
 0.00030518
 0.00061035
 0.00122070
 0.00152588
 0.00152588
 0.00122070
 0.00061035
 0.00000000
-0.00030518
-0.00030518
-0.00030518
 0.00000000
 0.00030518
 0.00091553
 0.00091553
 0.00091553
 0.00030518
 0.00000000
-0.00061035
-0.00091553
-0.00061035
-0.00030518
 0.00000000
 0.00061035
 0.00091553
 0.00091553
 0.00091553
 0.00061035
 0.00030518
 0.00030518
 0.00030518
 0.00000000
-0.00061035
-0.00122070
-0.00152588
-0.00152588
-0.00091553
-0.00061035
-0.00061035
-0.00061035
-0.00061035
-0.00030518
 0.00030518
 0.00091553
 0.00122070
 0.00091553
 0.00030518
-0.00061035
-0.00152588
-0.00152588
-0.00122070
-0.00061035
-0.00030518
-0.00030518
-0.00030518
-0.00030518
-0.00030518
-0.00061035
-0.00122070
-0.00183105
-0.00213623
-0.00183105
-0.00152588
-0.00122070
-0.00091553
-0.00091553
-0.00122070
-0.00122070
-0.00152588
-0.00122070
-0.00091553
-0.00061035
-0.00030518
-0.00030518
-0.00091553
-0.00152588
-0.00183105
-0.00152588
-0.00152588
-0.00152588
-0.00183105
-0.00183105
-0.00183105
-0.00152588
-0.00122070
-0.00091553
-0.00061035
-0.00061035
-0.00122070
-0.00152588
-0.00122070
-0.00061035
 0.00030518
 0.00122070
 0.00152588
 0.00091553
 0.00000000
-0.00061035
-0.00122070
-0.00152588
-0.00152588
-0.00183105
-0.00152588
-0.00152588
-0.00183105
-0.00183105
-0.00213623
-0.00213623
-0.00183105
-0.00122070
-0.00091553
-0.00061035
-0.00030518
-0.00030518
-0.00091553
-0.00152588
-0.00213623
-0.00274658
-0.00274658
-0.00213623
-0.00122070
-0.00091553
-0.00061035
-0.00091553
-0.00122070
-0.00152588
-0.00183105
-0.00183105
-0.00213623
-0.00244141
-0.00274658
-0.00305176
-0.00274658
-0.00183105
-0.00091553
-0.00061035
-0.00091553
-0.00122070
-0.00122070
-0.00091553
-0.00030518
 0.00030518
 0.00030518
-0.00030518
-0.00152588
-0.00244141
-0.00335693
-0.00366211
-0.00305176
-0.00213623
-0.00122070
-0.00091553
-0.00061035
-0.00061035
 0.00000000
 0.00091553
 0.00152588
 0.00152588
 0.00122070
 0.00091553
 0.00122070
 0.00152588
 0.00183105
 0.00152588
 0.00091553
 0.00030518
-0.00030518
-0.00061035
-0.00030518
 0.00000000
 0.00061035
 0.00122070
 0.00122070
 0.00061035
 0.00030518
 0.00000000
 0.00030518
 0.00091553
 0.00122070
 0.00061035
 0.00030518
 0.00030518
 0.00061035
 0.00122070
 0.00152588
 0.00122070
 0.00091553
 0.00061035
 0.00091553
 0.00122070
 0.00213623
 0.00335693
 0.00366211
 0.00274658
 0.00091553
-0.00030518
-0.00061035
-0.00030518
 0.00030518
 0.00030518
-0.00274658
-0.01708984
-0.05554199
-0.12756348
-0.22827148
-0.33294678
-0.40893555
-0.43304443
-0.40802002
-0.35949707
-0.31707764
-0.29022217
-0.25970459
-0.19409180
-0.07843018
 0.06530762
 0.18798828
 0.24658203
 0.23620605
 0.19073486
 0.15411377
 0.14678955
 0.15899658
 0.17028809
 0.17333984
 0.17608643
 0.18432617
 0.19256592
 0.18890381
 0.17181396
 0.15502930
 0.15167236
 0.16052246
 0.16754150
 0.16235352
 0.14862061
 0.13885498
 0.13824463
 0.14221191
 0.14221191
 0.13580322
 0.12786865
 0.12390137
 0.12237549
 0.11993408
 0.11474609
 0.10833740
 0.10314941
 0.09918213
 0.09521484
 0.09124756
 0.08636475
 0.08087158
 0.07415771
 0.06713867
 0.06195068
 0.05859375
 0.05462646
 0.04791260
 0.03906250
 0.03143311
 0.02685547
 0.02319336
 0.01739502
 0.00885010
 0.00061035
-0.00305176
-0.00305176
-0.00305176
-0.00640869
-0.01159668
-0.01525879
-0.01556396
-0.01403809
-0.01373291
-0.01617432
-0.01892090
-0.02014160
-0.02014160
-0.02075195
-0.02349854
-0.02746582
-0.03021240
-0.03112793
-0.03112793
-0.03265381
-0.03570557
-0.03906250
-0.04119873
-0.04119873
-0.04150391
-0.04333496
-0.04760742
-0.05218506
-0.05493164
-0.05584717
-0.05523682
-0.05523682
-0.05645752
-0.05767822
-0.05828857
-0.05798340
-0.05767822
-0.05767822
-0.05828857
-0.05859375
-0.05798340
-0.05706787
-0.05645752
-0.05737305
-0.05859375
-0.05920410
-0.05920410
-0.05828857
-0.05798340
-0.05798340
-0.05767822
-0.05676270
-0.05584717
-0.05523682
-0.05584717
-0.05706787
-0.05767822
-0.05737305
-0.05615234
-0.05523682
-0.05584717
-0.05737305
-0.05859375
-0.05859375
-0.05798340
-0.05737305
-0.05737305
-0.05737305
-0.05676270
-0.05493164
-0.05249023
-0.04974365
-0.04760742
-0.04608154
-0.04516602
-0.04425049
-0.04333496
-0.04241943
-0.04119873
-0.03997803
-0.03875732
-0.03753662
-0.03723145
-0.03753662
-0.03784180
-0.03723145
-0.03570557
-0.03356934
-0.03234863
-0.03143311
-0.03143311
-0.03112793
-0.03051758
-0.02990723
-0.02960205
-0.02960205
-0.02960205
-0.02899170
-0.02746582
-0.02502441
-0.02258301
-0.02014160
-0.01861572
-0.01770020
-0.01678467
-0.01586914
-0.01464844
-0.01342773
-0.01220703
-0.01129150
-0.01098633
-0.01068115
-0.01068115
-0.01037598
-0.00976563
-0.00854492
-0.00701904
-0.00579834
-0.00488281
-0.00366211
-0.00183105
 0.00000000
 0.00122070
 0.00152588
 0.00061035
-0.00030518
-0.00061035
-0.00030518
 0.00091553
 0.00213623
 0.00305176
 0.00366211
 0.00366211
 0.00366211
 0.00366211
 0.00427246
 0.00579834
 0.00793457
 0.01007080
 0.01190186
 0.01281738
 0.01342773
 0.01403809
 0.01434326
 0.01434326
 0.01464844
 0.01464844
 0.01525879
 0.01647949
 0.01739502
 0.01861572
 0.01892090
 0.01892090
 0.01892090
 0.01892090
 0.01922607
 0.02014160
 0.02105713
 0.02197266
 0.02227783
 0.02227783
 0.02197266
 0.02166748
 0.02197266
 0.02197266
 0.02227783
 0.02288818
 0.02410889
 0.02563477
 0.02746582
 0.02899170
 0.02990723
 0.02990723
 0.02929688
 0.02777100
 0.02655029
 0.02563477
 0.02563477
 0.02624512
 0.02655029
 0.02655029
 0.02563477
 0.02441406
 0.02410889
 0.02441406
 0.02593994
 0.02746582
 0.02838135
 0.02899170
 0.02899170
 0.02899170
 0.02838135
 0.02777100
 0.02685547
 0.02593994
 0.02563477
 0.02593994
 0.02716064
 0.02807617
 0.02899170
 0.02929688
 0.02868652
 0.02807617
 0.02746582
 0.02746582
 0.02838135
 0.02960205
 0.03021240
 0.03021240
 0.02960205
 0.02899170
 0.02807617
 0.02716064
 0.02655029
 0.02624512
 0.02593994
 0.02593994
 0.02593994
 0.02624512
 0.02655029
 0.02655029
 0.02593994
 0.02502441
 0.02349854
 0.02197266
 0.02105713
 0.02075195
 0.02105713
 0.02105713
 0.02075195
 0.02014160
 0.01953125
 0.01892090
 0.01861572
 0.01922607
 0.02014160
 0.02166748
 0.02288818
 0.02349854
 0.02349854
 0.02288818
 0.02197266
 0.02075195
 0.01953125
 0.01861572
 0.01861572
 0.01922607
 0.01983643
 0.02014160
 0.02014160
 0.01953125
 0.01892090
 0.01861572
 0.01831055
 0.01831055
 0.01800537
 0.01739502
 0.01678467
 0.01556396
 0.01403809
 0.01220703
 0.01037598
 0.00885010
 0.00762939
 0.00671387
 0.00671387
 0.00701904
 0.00762939
 0.00793457
 0.00762939
 0.00671387
 0.00549316
 0.00427246
 0.00335693
 0.00305176
 0.00366211
 0.00427246
 0.00488281
 0.00488281
 0.00427246
 0.00335693
 0.00274658
 0.00244141
 0.00213623
 0.00122070
 0.00000000
-0.00152588
-0.00366211
-0.00701904
-0.01129150
-0.01678467
-0.02258301
-0.02838135
-0.03356934
-0.03814697
-0.04241943
-0.04608154
-0.04913330
-0.05157471
-0.05340576
-0.05432129
-0.05340576
-0.05035400
-0.04425049
-0.03570557
-0.02532959
-0.01342773
 0.00000000
 0.01556396
 0.03295898
 0.05157471
 0.07080078
 0.09063721
 0.11077881
 0.13153076
 0.15197754
 0.17089844
 0.18707275
 0.19958496
 0.20782471
 0.21148682
 0.21026611
 0.20385742
 0.19195557
 0.17547607
 0.15441895
 0.12878418
 0.09796143
 0.06195068
 0.02227783
-0.01922607
-0.06103516
-0.10253906
-0.14312744
-0.18188477
-0.21697998
-0.24749756
-0.27374268
-0.29632568
-0.31494141
-0.32714844
-0.33020020
-0.32287598
-0.30670166
-0.28442383
-0.25787354
-0.22735596
-0.19256592
-0.15319824
-0.11108398
-0.06774902
-0.02410889
 0.01861572
 0.05950928
 0.09674072
 0.12939453
 0.15686035
 0.17791748
 0.19287109
 0.20141602
 0.20355225
 0.19958496
 0.19012451
 0.17578125
 0.15777588
 0.13671875
 0.11322021
 0.08758545
 0.06011963
 0.03173828
 0.00366211
-0.02197266
-0.04455566
-0.06378174
-0.07995605
-0.09277344
-0.10284424
-0.11016846
-0.11444092
-0.11566162
-0.11352539
-0.10864258
-0.10131836
-0.09246826
-0.08331299
-0.07385254
-0.06500244
-0.05737305
-0.05096436
-0.04577637
-0.04180908
-0.03814697
-0.03448486
-0.03143311
-0.02868652
-0.02655029
-0.02471924
-0.02288818
-0.02044678
-0.01708984
-0.01251221
-0.00610352
 0.00152588
 0.01037598
 0.01922607
 0.02838135
 0.03784180
 0.04760742
 0.05767822
 0.06713867
 0.07537842
 0.08209229
 0.08728027
 0.09124756
 0.09338379
 0.09246826
 0.08728027
 0.07720947
 0.06256104
 0.04364014
 0.02166748
-0.00305176
-0.03021240
-0.05920410
-0.08911133
-0.11962891
-0.14984131
-0.17822266
-0.20385742
-0.22460938
-0.24047852
-0.25054932
-0.25573730
-0.25543213
-0.24902344
-0.23681641
-0.21850586
-0.19500732
-0.16662598
-0.13366699
-0.09643555
-0.05554199
-0.01220703
 0.03173828
 0.07507324
 0.11657715
 0.15472412
 0.18890381
 0.21850586
 0.24353027
 0.26336670
 0.27770996
 0.28686523
 0.29083252
 0.28961182
 0.28442383
 0.27526855
 0.26336670
 0.24902344
 0.23254395
 0.21423340
 0.19470215
 0.17486572
 0.15594482
 0.13763428
 0.11993408
 0.10131836
 0.08209229
 0.06195068
 0.04180908
 0.02166748
 0.00152588
-0.01892090
-0.04028320
-0.06256104
-0.08514404
-0.10803223
-0.13031006
-0.15136719
-0.17028809
-0.18676758
-0.20080566
-0.21179199
-0.21911621
-0.22308350
-0.22277832
-0.21820068
-0.20935059
-0.19592285
-0.17852783
-0.15655518
-0.13061523
-0.10101318
-0.06927490
-0.03692627
-0.00579834
 0.02380371
 0.05157471
 0.07690430
 0.09887695
 0.11657715
 0.12908936
 0.13610840
 0.13763428
 0.13336182
 0.12359619
 0.10894775
 0.09033203
 0.06866455
 0.04272461
 0.01312256
-0.01922607
-0.05249023
-0.08636475
-0.12023926
-0.15472412
-0.18859863
-0.21972656
-0.24627686
-0.26855469
-0.28747559
-0.30212402
-0.31036377
-0.30975342
-0.30090332
-0.28503418
-0.26367188
-0.23712158
-0.20324707
-0.16143799
-0.11291504
-0.05950928
-0.00274658
 0.05645752
 0.11688232
 0.17761230
 0.23773193
 0.29663086
 0.35308838
 0.40496826
 0.45013428
 0.48675537
 0.51452637
 0.53222656
 0.53924561
 0.53497314
 0.51788330
 0.48919678
 0.44921875
 0.39855957
 0.33752441
 0.26641846
 0.18646240
 0.10009766
 0.00946045
-0.08361816
-0.17822266
-0.27252197
-0.36376953
-0.44769287
-0.52093506
-0.58013916
-0.62469482
-0.65368652
-0.66680908
-0.66345215
-0.64239502
-0.60394287
-0.54901123
-0.48004150
-0.39855957
-0.30822754
-0.21179199
-0.11260986
-0.01312256
 0.08422852
 0.17639160
 0.26092529
 0.33538818
 0.39672852
 0.44250488
 0.47149658
 0.48309326
 0.47851563
 0.45837402
 0.42419434
 0.37750244
 0.32012939
 0.25451660
 0.18371582
 0.10986328
 0.03479004
-0.03875732
-0.10772705
-0.16845703
-0.21942139
-0.25939941
-0.28747559
-0.30242920
-0.30364990
-0.29083252
-0.26550293
-0.22979736
-0.18432617
-0.13031006
-0.06866455
-0.00244141
 0.06378174
 0.12756348
 0.18707275
 0.24169922
 0.29052734
 0.33142090
 0.36224365
 0.38085938
 0.38726807
 0.38177490
 0.36529541
 0.33782959
 0.30120850
 0.25634766
 0.20477295
 0.14617920
 0.08178711
 0.01373291
-0.05462646
-0.11993408
-0.18157959
-0.23895264
-0.29144287
-0.33691406
-0.37231445
-0.39672852
-0.40924072
-0.41076660
-0.40069580
-0.37902832
-0.34576416
-0.30120850
-0.24658203
-0.18218994
-0.10833740
-0.02593994
 0.06408691
 0.16021729
 0.26123047
 0.36560059
 0.47027588
 0.57189941
 0.66650391
 0.75073242
 0.82244873
 0.87860107
 0.91613770
 0.93353271
 0.92895508
 0.90118408
 0.84869385
 0.77056885
 0.66833496
 0.54473877
 0.40344238
 0.24719238
 0.07720947
-0.10467529
-0.29418945
-0.48400879
-0.66558838
-0.83282471
-0.98114014
-1.10778809
-1.20910645
-1.28082275
-1.31896973
-1.32141113
-1.28845215
-1.22161865
-1.12121582
-0.98968506
-0.83007813
-0.64880371
-0.45227051
-0.24536133
-0.03112793
 0.18646240
 0.40069580
 0.60241699
 0.78308105
 0.93780518
 1.06414795
 1.16027832
 1.22253418
 1.24847412
 1.23779297
 1.19232178
 1.11358643
 1.00341797
 0.86425781
 0.70068359
 0.52001953
 0.32867432
 0.13061523
-0.07171631
-0.27313232
-0.46661377
-0.64331055
-0.79650879
-0.92285156
-1.02050781
-1.08764648
-1.12243652
-1.12426758
-1.09436035
-1.03485107
-0.94940186
-0.84136963
-0.71502686
-0.57586670
-0.43029785
-0.28320313
-0.13977051
-0.00274658
 0.12481689
 0.24047852
 0.34057617
 0.42297363
 0.48492432
 0.52642822
 0.54779053
 0.55175781
 0.54016113
 0.51544189
 0.47973633
 0.43548584
 0.38574219
 0.33416748
 0.28289795
 0.23468018
 0.19012451
 0.15045166
 0.11627197
 0.08819580
 0.06561279
 0.04791260
 0.03417969
 0.02227783
 0.01068115
-0.00305176
-0.02105713
-0.04486084
-0.07476807
-0.11138916
-0.15441895
-0.20446777
-0.26153564
-0.32470703
-0.39031982
-0.45562744
-0.51757813
-0.57403564
-0.62347412
-0.66345215
-0.69122314
-0.70404053
-0.70007324
-0.67657471
-0.63293457
-0.56823730
-0.48248291
-0.37689209
-0.25421143
-0.11505127
 0.03875732
 0.20568848
 0.38146973
 0.55847168
 0.72937012
 0.88775635
 1.02874756
 1.14746094
 1.23931885
 1.29913330
 1.32324219
 1.31011963
 1.25915527
 1.17004395
 1.04309082
 0.88165283
 0.69091797
 0.47760010
 0.24597168
-0.00061035
-0.25909424
-0.52124023
-0.77697754
-1.01501465
-1.22894287
-1.41479492
-1.56860352
-1.68518066
-1.75903320
-1.78649902
-1.76727295
-1.70227051
-1.59210205
-1.43737793
-1.24084473
-1.00891113
-0.75042725
-0.47363281
-0.18402100
 0.11352539
 0.41320801
 0.70495605
 0.97839355
 1.22528076
 1.44104004
 1.62292480
 1.76879883
 1.87561035
 1.94213867
 1.96899414
 1.95861816
 1.91528320
 1.84204102
 1.74163818
 1.61834717
 1.47766113
 1.32446289
 1.16333008
 0.99853516
 0.83374023
 0.67382813
 0.52307129
 0.38391113
 0.25665283
 0.14129639
 0.03692627
-0.05584717
-0.13763428
-0.20996094
-0.27557373
-0.33691406
-0.39550781
-0.45257568
-0.50903320
-0.56732178
-0.62896729
-0.69519043
-0.76477051
-0.83618164
-0.90881348
-0.98175049
-1.05377197
-1.12304688
-1.18621826
-1.24145508
-1.28601074
-1.31927490
-1.33880615
-1.34216309
-1.32690430
-1.29089355
-1.23291016
-1.15173340
-1.04705811
-0.91857910
-0.76843262
-0.59936523
-0.41564941
-0.22003174
-0.01373291
 0.20019531
 0.41656494
 0.62744141
 0.82366943
 0.99822998
 1.14746094
 1.26831055
 1.35803223
 1.41326904
 1.43157959
 1.41326904
 1.36169434
 1.28021240
 1.17248535
 1.04187012
 0.89324951
 0.73333740
 0.56915283
 0.40771484
 0.25390625
 0.11138916
-0.01617432
-0.12512207
-0.21331787
-0.28076172
-0.32714844
-0.35308838
-0.35858154
-0.34545898
-0.31860352
-0.28381348
-0.24658203
-0.20904541
-0.17333984
-0.14190674
-0.11871338
-0.10803223
-0.11199951
-0.13092041
-0.16448975
-0.21270752
-0.27557373
-0.35217285
-0.43945313
-0.53466797
-0.63385010
-0.73486328
-0.83526611
-0.93200684
-1.02050781
-1.09680176
-1.15936279
-1.20574951
-1.23443604
-1.24267578
-1.22863770
-1.19140625
-1.13220215
-1.05224609
-0.95153809
-0.83068848
-0.69213867
-0.53985596
-0.37994385
-0.21636963
-0.05218506
 0.11047363
 0.26672363
 0.41168213
 0.53955078
 0.64727783
 0.73272705
 0.79498291
 0.83282471
 0.84594727
 0.83618164
 0.80657959
 0.76049805
 0.70129395
 0.63201904
 0.55572510
 0.47760010
 0.40130615
 0.33050537
 0.26824951
 0.21514893
 0.17181396
 0.13793945
 0.11444092
 0.10070801
 0.09643555
 0.10070801
 0.11016846
 0.12207031
 0.13397217
 0.14312744
 0.14831543
 0.14801025
 0.14099121
 0.12695313
 0.10589600
 0.07843018
 0.04608154
 0.01037598
-0.02593994
-0.05950928
-0.08728027
-0.10711670
-0.11596680
-0.11169434
-0.09216309
-0.05554199
-0.00335693
 0.06317139
 0.14221191
 0.23162842
 0.32958984
 0.43212891
 0.53405762
 0.63049316
 0.71777344
 0.79254150
 0.85174561
 0.89111328
 0.90820313
 0.90148926
 0.87066650
 0.81481934
 0.73364258
 0.62805176
 0.50170898
 0.36010742
 0.20721436
 0.04455566
-0.12603760
-0.29876709
-0.46630859
-0.62011719
-0.75408936
-0.86517334
-0.95092773
-1.00860596
-1.03576660
-1.03240967
-1.00067139
-0.94146729
-0.85632324
-0.74707031
-0.61706543
-0.47271729
-0.31829834
-0.15716553
 0.00915527
 0.17669678
 0.34027100
 0.49255371
 0.62835693
 0.74432373
 0.83801270
 0.90759277
 0.95062256
 0.96649170
 0.95397949
 0.91430664
 0.84747314
 0.75714111
 0.64758301
 0.52490234
 0.39489746
 0.26153564
 0.12878418
 0.00061035
-0.11840820
-0.22430420
-0.31311035
-0.38116455
-0.42541504
-0.44403076
-0.43762207
-0.40802002
-0.35797119
-0.28961182
-0.20629883
-0.11108398
-0.00915527
 0.09399414
 0.19439697
 0.28717041
 0.36926270
 0.43579102
 0.48400879
 0.51147461
 0.51788330
 0.50262451
 0.46630859
 0.41046143
 0.33752441
 0.25085449
 0.15380859
 0.04821777
-0.06378174
-0.18066406
-0.29876709
-0.41412354
-0.52368164
-0.62500000
-0.71716309
-0.79925537
-0.86914063
-0.92498779
-0.96527100
-0.98999023
-0.99945068
-0.99426270
-0.97473145
-0.94085693
-0.89385986
-0.83435059
-0.76324463
-0.68237305
-0.59356689
-0.49957275
-0.40344238
-0.30670166
-0.21087646
-0.11718750
-0.02746582
 0.05493164
 0.12786865
 0.18981934
 0.23956299
 0.27679443
 0.29998779
 0.30792236
 0.30090332
 0.28015137
 0.24749756
 0.20538330
 0.15625000
 0.10253906
 0.04821777
-0.00427246
-0.05218506
-0.09338379
-0.12573242
-0.14770508
-0.15747070
-0.15533447
-0.14282227
-0.12084961
-0.09063721
-0.05432129
-0.01342773
 0.02990723
 0.07354736
 0.11657715
 0.15838623
 0.19805908
 0.23498535
 0.27038574
 0.30456543
 0.33721924
 0.36651611
 0.39184570
 0.41290283
 0.43090820
 0.44708252
 0.46112061
 0.47241211
 0.48004150
 0.48431396
 0.48492432
 0.48156738
 0.47393799
 0.46142578
 0.44464111
 0.42297363
 0.39520264
 0.36132813
 0.32196045
 0.27709961
 0.22674561
 0.16937256
 0.10437012
 0.03295898
-0.04302979
-0.12176514
-0.20233154
-0.28381348
-0.36437988
-0.44158936
-0.51391602
-0.58074951
-0.64178467
-0.69641113
-0.74249268
-0.77850342
-0.80444336
-0.82000732
-0.82519531
-0.81848145
-0.79986572
-0.76873779
-0.72540283
-0.66955566
-0.60119629
-0.52124023
-0.43151855
-0.33447266
-0.23254395
-0.12817383
-0.02441406
 0.07568359
 0.16845703
 0.25177002
 0.32409668
 0.38330078
 0.42846680
 0.45806885
 0.47271729
 0.47363281
 0.46325684
 0.44311523
 0.41656494
 0.38604736
 0.35491943
 0.32592773
 0.30090332
 0.28350830
 0.27679443
 0.28350830
 0.30334473
 0.33508301
 0.37719727
 0.42877197
 0.48889160
 0.55633545
 0.62835693
 0.70068359
 0.77026367
 0.83374023
 0.88714600
 0.92651367
 0.94818115
 0.94970703
 0.93078613
 0.88989258
 0.82580566
 0.73852539
 0.62957764
 0.50384521
 0.36529541
 0.21697998
 0.06164551
-0.09796143
-0.25543213
-0.40405273
-0.53710938
-0.65063477
-0.74249268
-0.81024170
-0.85205078
-0.86791992
-0.85784912
-0.82305908
-0.76446533
-0.68450928
-0.58685303
-0.47729492
-0.36193848
-0.24566650
-0.13122559
-0.02288818
 0.07415771
 0.15411377
 0.21179199
 0.24536133
 0.25390625
 0.23712158
 0.19409180
 0.12451172
 0.03051758
-0.08514404
-0.21850586
-0.36499023
-0.51788330
-0.67016602
-0.81481934
-0.94696045
-1.06292725
-1.15905762
-1.23046875
-1.27319336
-1.28356934
-1.26098633
-1.20544434
-1.11572266
-0.99182129
-0.83709717
-0.65643311
-0.45593262
-0.23864746
-0.00640869
 0.23712158
 0.48583984
 0.72998047
 0.96191406
 1.17553711
 1.36627197
 1.52923584
 1.66015625
 1.75476074
 1.81182861
 1.83105469
 1.81182861
 1.75476074
 1.66168213
 1.53717041
 1.38488770
 1.20880127
 1.01318359
 0.80383301
 0.58837891
 0.37353516
 0.16387939
-0.03906250
-0.23162842
-0.40893555
-0.56427002
-0.69396973
-0.79650879
-0.87310791
-0.92376709
-0.94848633
-0.94818115
-0.92468262
-0.88073730
-0.81970215
-0.74493408
-0.65979004
-0.56793213
-0.47363281
-0.38055420
-0.29205322
-0.21026611
-0.13763428
-0.07598877
-0.02777100
 0.00610352
 0.02441406
 0.02685547
 0.01373291
-0.01373291
-0.05340576
-0.10223389
-0.15869141
-0.22125244
-0.28839111
-0.35766602
-0.42510986
-0.48706055
-0.54107666
-0.58563232
-0.61950684
-0.64086914
-0.64880371
-0.64208984
-0.62194824
-0.58898926
-0.54351807
-0.48645020
-0.41961670
-0.34637451
-0.26885986
-0.18890381
-0.10650635
-0.02380371
 0.05737305
 0.13458252
 0.20660400
 0.27343750
 0.33508301
 0.39093018
 0.44036865
 0.48431396
 0.52337646
 0.55938721
 0.59234619
 0.62194824
 0.64819336
 0.67077637
 0.69122314
 0.70892334
 0.72418213
 0.73577881
 0.74310303
 0.74523926
 0.74096680
 0.73028564
 0.71258545
 0.68756104
 0.65582275
 0.61706543
 0.57220459
 0.52154541
 0.46569824
 0.40588379
 0.34362793
 0.28045654
 0.21697998
 0.15411377
 0.09277344
 0.03479004
-0.01861572
-0.06591797
-0.10650635
-0.13977051
-0.16540527
-0.18341064
-0.19378662
-0.19683838
-0.19378662
-0.18585205
-0.17425537
-0.15991211
-0.14465332
-0.13061523
-0.11962891
-0.11474609
-0.11810303
-0.13092041
-0.15350342
-0.18646240
-0.23040771
-0.28656006
-0.35430908
-0.43273926
-0.51940918
-0.61187744
-0.70831299
-0.80596924
-0.90148926
-0.99090576
-1.07055664
-1.13739014
-1.18743896
-1.21765137
-1.22497559
-1.20727539
-1.16455078
-1.09527588
-0.99914551
-0.87585449
-0.72845459
-0.56213379
-0.38177490
-0.19104004
 0.00762939
 0.21118164
 0.41442871
 0.60943604
 0.78948975
 0.94970703
 1.08703613
 1.19903564
 1.28234863
 1.33514404
 1.35711670
 1.34857178
 1.31195068
 1.24877930
 1.16241455
 1.05560303
 0.93261719
 0.79772949
 0.65673828
 0.51544189
 0.37811279
 0.24902344
 0.13000488
 0.02410889
-0.06530762
-0.13427734
-0.18066406
-0.20416260
-0.20599365
-0.18646240
-0.14617920
-0.08697510
-0.01098633
 0.07812500
 0.17700195
 0.28167725
 0.38787842
 0.48889160
 0.57830811
 0.65002441
 0.70098877
 0.72753906
 0.72601318
 0.69244385
 0.62500000
 0.52520752
 0.39489746
 0.23559570
 0.04699707
-0.16815186
-0.40466309
-0.65307617
-0.90423584
-1.15142822
-1.38824463
-1.60858154
-1.80419922
-1.96868896
-2.09686279
-2.18536377
-2.23083496
-2.22961426
-2.18109131
-2.08618164
-1.94824219
-1.77032471
-1.55456543
-1.30554199
-1.03088379
-0.74005127
-0.44097900
-0.13916016
 0.16113281
 0.45379639
 0.73059082
 0.98266602
 1.20269775
 1.38641357
 1.53167725
 1.63574219
 1.69738770
 1.71691895
 1.69586182
 1.63696289
 1.54327393
 1.41845703
 1.26739502
 1.09680176
 0.91400146
 0.72631836
 0.54077148
 0.36468506
 0.20294189
 0.06042480
-0.05798340
-0.14862061
-0.20721436
-0.23193359
-0.22277832
-0.18188477
-0.11260986
-0.01739502
 0.10101318
 0.23864746
 0.38848877
 0.54199219
 0.69091797
 0.82916260
 0.95214844
 1.05468750
 1.13189697
 1.17919922
 1.19323730
 1.17340088
 1.11907959
 1.02996826
 0.90698242
 0.75378418
 0.57525635
 0.37628174
 0.15960693
-0.07293701
-0.31677246
-0.56304932
-0.80291748
-1.02874756
-1.23626709
-1.42272949
-1.58416748
-1.71569824
-1.81274414
-1.87347412
-1.89819336
-1.88690186
-1.84051514
-1.76025391
-1.64978027
-1.51306152
-1.35284424
-1.17218018
-0.97442627
-0.76507568
-0.55175781
-0.33935547
-0.13031006
 0.07354736
 0.26916504
 0.44982910
 0.60882568
 0.74249268
 0.84960938
 0.92987061
 0.98266602
 1.00646973
 1.00097656
 0.96893311
 0.91278076
 0.83557129
 0.74066162
 0.63262939
 0.51727295
 0.40039063
 0.28656006
 0.17822266
 0.07934570
-0.00610352
-0.07476807
-0.12359619
-0.15167236
-0.15899658
-0.14495850
-0.11016846
-0.05493164
 0.01831055
 0.10711670
 0.20874023
 0.32073975
 0.43823242
 0.55664063
 0.67077637
 0.77728271
 0.87310791
 0.95489502
 1.01806641
 1.05834961
 1.07360840
 1.06292725
 1.02661133
 0.96405029
 0.87524414
 0.76141357
 0.62744141
 0.47851563
 0.31890869
 0.15014648
-0.02593994
-0.20629883
-0.38543701
-0.55755615
-0.71868896
-0.86639404
-0.99884033
-1.11389160
-1.20941162
-1.28509521
-1.34124756
-1.37878418
-1.39648438
-1.39373779
-1.37115479
-1.33117676
-1.27685547
-1.21032715
-1.13311768
-1.04705811
-0.95458984
-0.85906982
-0.76202393
-0.66528320
-0.56915283
-0.47546387
-0.38482666
-0.29846191
-0.21453857
-0.13275146
-0.05279541
 0.02380371
 0.09704590
 0.16723633
 0.23620605
 0.30456543
 0.37231445
 0.43731689
 0.49835205
 0.55572510
 0.61004639
 0.66162109
 0.70922852
 0.75225830
 0.78979492
 0.82183838
 0.84716797
 0.86456299
 0.87127686
 0.86639404
 0.84960938
 0.82061768
 0.77850342
 0.72204590
 0.65216064
 0.57098389
 0.48187256
 0.38635254
 0.28625488
 0.18249512
 0.07781982
-0.02410889
-0.11993408
-0.20690918
-0.28320313
-0.34606934
-0.39398193
-0.42510986
-0.43884277
-0.43579102
-0.41595459
-0.38146973
-0.33416748
-0.27679443
-0.21118164
-0.13916016
-0.06225586
 0.01739502
 0.09613037
 0.17059326
 0.23895264
 0.29937744
 0.34973145
 0.38757324
 0.41198730
 0.42114258
 0.41595459
 0.39520264
 0.35949707
 0.30853271
 0.24414063
 0.16693115
 0.07904053
-0.01892090
-0.12542725
-0.23803711
-0.35400391
-0.46936035
-0.58074951
-0.68572998
-0.78094482
-0.86425781
-0.93292236
-0.98388672
-1.01470947
-1.02325439
-1.00891113
-0.97198486
-0.91308594
-0.83282471
-0.73303223
-0.61553955
-0.48492432
-0.34515381
-0.20050049
-0.05401611
 0.09185791
 0.23345947
 0.36651611
 0.48736572
 0.59295654
 0.68145752
 0.75256348
 0.80657959
 0.84381104
 0.86639404
 0.87615967
 0.87524414
 0.86517334
 0.84777832
 0.82458496
 0.79772949
 0.76904297
 0.74005127
 0.71258545
 0.68695068
 0.66406250
 0.64239502
 0.62225342
 0.60211182
 0.58227539
 0.56121826
 0.53771973
 0.50994873
 0.47637939
 0.43609619
 0.38909912
 0.33447266
 0.27252197
 0.20172119
 0.12298584
 0.03723145
-0.05401611
-0.14862061
-0.24444580
-0.33905029
-0.42968750
-0.51330566
-0.58807373
-0.65155029
-0.70312500
-0.74035645
-0.76232910
-0.76782227
-0.75744629
-0.73181152
-0.69152832
-0.63690186
-0.56976318
-0.49194336
-0.40710449
-0.31951904
-0.23101807
-0.14434814
-0.06072998
 0.01708984
 0.08544922
 0.14099121
 0.18066406
 0.20385742
 0.20996094
 0.19927979
 0.17181396
 0.12847900
 0.07141113
 0.00335693
-0.07263184
-0.15502930
-0.24169922
-0.32867432
-0.41198730
-0.48675537
-0.54992676
-0.59906006
-0.63293457
-0.65002441
-0.64849854
-0.62805176
-0.58868408
-0.53161621
-0.45928955
-0.37322998
-0.27587891
-0.16998291
-0.05828857
 0.05584717
 0.16937256
 0.27801514
 0.37872314
 0.46691895
 0.54107666
 0.59936523
 0.64147949
 0.66741943
 0.67749023
 0.67230225
 0.65429688
 0.62530518
 0.58807373
 0.54382324
 0.49468994
 0.44250488
 0.38940430
 0.33843994
 0.29174805
 0.25024414
 0.21392822
 0.18218994
 0.15472412
 0.13061523
 0.10955811
 0.09094238
 0.07385254
 0.05615234
 0.03692627
 0.01403809
-0.01403809
-0.04852295
-0.08880615
-0.13580322
-0.18920898
-0.24993896
-0.31677246
-0.38757324
-0.45867920
-0.52795410
-0.59387207
-0.65551758
-0.71136475
-0.75897217
-0.79559326
-0.81970215
-0.83068848
-0.82702637
-0.80810547
-0.77331543
-0.72326660
-0.65917969
-0.58135986
-0.49133301
-0.39001465
-0.27984619
-0.16387939
-0.04394531
 0.07873535
 0.20233154
 0.32348633
 0.43701172
 0.53833008
 0.62469482
 0.69427490
 0.74645996
 0.77972412
 0.79315186
 0.78674316
 0.76110840
 0.71777344
 0.65734863
 0.58197021
 0.49530029
 0.40191650
 0.30578613
 0.21026611
 0.11718750
 0.02990723
-0.04791260
-0.11230469
-0.16174316
-0.19500732
-0.21270752
-0.21545410
-0.20324707
-0.17761230
-0.14099121
-0.09582520
-0.04486084
 0.00915527
 0.06286621
 0.11291504
 0.15716553
 0.19439697
 0.22369385
 0.24536133
 0.25817871
 0.26245117
 0.25939941
 0.24993896
 0.23590088
 0.21820068
 0.19805908
 0.17730713
 0.15777588
 0.14160156
 0.12969971
 0.12298584
 0.12237549
 0.12786865
 0.13854980
 0.15350342
 0.17120361
 0.18981934
 0.20751953
 0.22247314
 0.23284912
 0.23712158
 0.23284912
 0.21820068
 0.19165039
 0.15167236
 0.09918213
 0.03509521
-0.03906250
-0.12268066
-0.21514893
-0.31402588
-0.41595459
-0.51635742
-0.61126709
-0.69854736
-0.77636719
-0.84197998
-0.89202881
-0.92285156
-0.93292236
-0.92163086
-0.88928223
-0.83526611
-0.76019287
-0.66467285
-0.55175781
-0.42480469
-0.28778076
-0.14282227
 0.00823975
 0.16235352
 0.31524658
 0.46112061
 0.59509277
 0.71258545
 0.81176758
 0.89111328
 0.94909668
 0.98419189
 0.99578857
 0.98449707
 0.95184326
 0.89965820
 0.82885742
 0.74188232
 0.64147949
 0.53253174
 0.41992188
 0.30670166
 0.19561768
 0.08819580
-0.01220703
-0.10314941
-0.18249512
-0.25024414
-0.30578613
-0.34851074
-0.37689209
-0.39184570
-0.39550781
-0.39031982
-0.37811279
-0.35980225
-0.33660889
-0.31127930
-0.28625488
-0.26367188
-0.24353027
-0.22552490
-0.20904541
-0.19470215
-0.18310547
-0.17456055
-0.16815186
-0.16296387
-0.15777588
-0.15228271
-0.14526367
-0.13702393
-0.12786865
-0.11749268
-0.10620117
-0.09368896
-0.08056641
-0.06683350
-0.05371094
-0.04119873
-0.02990723
-0.01953125
-0.01037598
-0.00183105
 0.00549316
 0.01190186
 0.01708984
 0.02166748
 0.02502441
 0.02838135
 0.03295898
 0.03906250
 0.04730225
 0.05706787
 0.06774902
 0.07904053
 0.09063721
 0.10253906
 0.11505127
 0.12664795
 0.13702393
 0.14556885
 0.15197754
 0.15625000
 0.15777588
 0.15594482
 0.15045166
 0.14190674
 0.13061523
 0.11779785
 0.10375977
 0.08880615
 0.07385254
 0.05920410
 0.04486084
 0.03112793
 0.01831055
 0.00671387
-0.00335693
-0.01220703
-0.02105713
-0.03112793
-0.04241943
-0.05554199
-0.07080078
-0.08941650
-0.11199951
-0.13824463
-0.16754150
-0.19989014
-0.23559570
-0.27465820
-0.31555176
-0.35614014
-0.39459229
-0.43060303
-0.46325684
-0.49255371
-0.51635742
-0.53161621
-0.53710938
-0.53161621
-0.51483154
-0.48614502
-0.44464111
-0.39001465
-0.32257080
-0.24383545
-0.15472412
-0.05645752
 0.04913330
 0.15991211
 0.27313232
 0.38513184
 0.49255371
 0.59173584
 0.67932129
 0.75378418
 0.81359863
 0.85815430
 0.88653564
 0.89782715
 0.89172363
 0.86791992
 0.82641602
 0.76843262
 0.69458008
 0.60760498
 0.50994873
 0.40466309
 0.29479980
 0.18157959
 0.06744385
-0.04547119
-0.15411377
-0.25604248
-0.34912109
-0.43090820
-0.49957275
-0.55358887
-0.59265137
-0.61706543
-0.62805176
-0.62774658
-0.61676025
-0.59722900
-0.57006836
-0.53649902
-0.49713135
-0.45288086
-0.40374756
-0.35186768
-0.29907227
-0.24719238
-0.19714355
-0.14831543
-0.10040283
-0.05279541
-0.00671387
 0.03784180
 0.08056641
 0.12207031
 0.16326904
 0.20507813
 0.24658203
 0.28869629
 0.33050537
 0.37231445
 0.41259766
 0.44921875
 0.48065186
 0.50476074
 0.51971436
 0.52368164
 0.51513672
 0.49316406
 0.45715332
 0.40802002
 0.34637451
 0.27343750
 0.19073486
 0.10101318
 0.00640869
-0.09002686
-0.18524170
-0.27618408
-0.35919189
-0.43060303
-0.48645020
-0.52490234
-0.54443359
-0.54443359
-0.52520752
-0.48675537
-0.43060303
-0.35766602
-0.27069092
-0.17150879
-0.06195068
 0.05584717
 0.17822266
 0.30151367
 0.42053223
 0.53039551
 0.62805176
 0.71044922
 0.77575684
 0.82183838
 0.84747314
 0.85083008
 0.83251953
 0.79315186
 0.73272705
 0.65277100
 0.55450439
 0.44158936
 0.31677246
 0.18310547
 0.04211426
-0.10467529
-0.25421143
-0.40222168
-0.54412842
-0.67596436
-0.79406738
-0.89691162
-0.98083496
-1.04400635
-1.08428955
-1.10076904
-1.09436035
-1.06475830
-1.01318359
-0.94055176
-0.84991455
-0.74401855
-0.62652588
-0.50170898
-0.37261963
-0.24230957
-0.11322021
 0.01281738
 0.13305664
 0.24505615
 0.34576416
 0.43365479
 0.50750732
 0.56793213
 0.61553955
 0.65002441
 0.67077637
 0.67840576
 0.67352295
 0.65765381
 0.63201904
 0.59783936
 0.55633545
 0.50811768
 0.45410156
 0.39611816
 0.33508301
 0.27252197
 0.20874023
 0.14373779
 0.07690430
 0.00915527
-0.05798340
-0.12207031
-0.18341064
-0.24200439
-0.29754639
-0.34942627
-0.39428711
-0.43029785
-0.45593262
-0.47119141
-0.47515869
-0.46752930
-0.44708252
-0.41442871
-0.37078857
-0.31829834
-0.25817871
-0.19104004
-0.11749268
-0.03997803
 0.03814697
 0.11474609
 0.18890381
 0.26000977
 0.32684326
 0.38574219
 0.43365479
 0.46844482
 0.49011230
 0.49896240
 0.49530029
 0.47760010
 0.44616699
 0.40191650
 0.34606934
 0.27923584
 0.20233154
 0.11688232
 0.02624512
-0.06744385
-0.16235352
-0.25726318
-0.35034180
-0.43762207
-0.51635742
-0.58471680
-0.64208984
-0.68817139
-0.72204590
-0.74188232
-0.74737549
-0.73822021
-0.71533203
-0.67901611
-0.63049316
-0.57037354
-0.50018311
-0.42175293
-0.33630371
-0.24536133
-0.15075684
-0.05584717
 0.03601074
 0.12176514
 0.20050049
 0.27099609
 0.33264160
 0.38299561
 0.42083740
 0.44616699
 0.45989990
 0.46386719
 0.45959473
 0.44860840
 0.43212891
 0.41198730
 0.39001465
 0.36773682
 0.34637451
 0.32745361
 0.31188965
 0.30059814
 0.29418945
 0.29144287
 0.29266357
 0.29693604
 0.30456543
 0.31463623
 0.32531738
 0.33508301
 0.34210205
 0.34606934
 0.34515381
 0.33813477
 0.32440186
 0.30395508
 0.27770996
 0.24536133
 0.20690918
 0.16174316
 0.11016846
 0.05401611
-0.00488281
-0.06591797
-0.12817383
-0.19165039
-0.25543213
-0.31768799
-0.37689209
-0.43060303
-0.47760010
-0.51757813
-0.55084229
-0.57678223
-0.59448242
-0.60241699
-0.59936523
-0.58593750
-0.56274414
-0.52947998
-0.48553467
-0.43151855
-0.36895752
-0.29998779
-0.22644043
-0.14953613
-0.07019043
 0.00854492
 0.08453369
 0.15533447
 0.22003174
 0.27740479
 0.32531738
 0.36102295
 0.38330078
 0.39215088
 0.38940430
 0.37628174
 0.35400391
 0.32470703
 0.28991699
 0.25207520
 0.21331787
 0.17608643
 0.14160156
 0.11291504
 0.09185791
 0.07965088
 0.07720947
 0.08514404
 0.10314941
 0.13000488
 0.16448975
 0.20416260
 0.24780273
 0.29418945
 0.34088135
 0.38513184
 0.42358398
 0.45379639
 0.47393799
 0.48156738
 0.47515869
 0.45318604
 0.41625977
 0.36590576
 0.30273438
 0.22888184
 0.14495850
 0.05310059
-0.04425049
-0.14465332
-0.24566650
-0.34423828
-0.43670654
-0.52001953
-0.59082031
-0.64788818
-0.68908691
-0.71289063
-0.71777344
-0.70373535
-0.67077637
-0.62011719
-0.55297852
-0.47088623
-0.37658691
-0.27221680
-0.16174316
-0.04852295
 0.06408691
 0.17211914
 0.27099609
 0.35705566
 0.42633057
 0.47576904
 0.50354004
 0.50811768
 0.48919678
 0.44616699
 0.38055420
 0.29449463
 0.18981934
 0.06927490
-0.06469727
-0.20874023
-0.35614014
-0.50079346
-0.63537598
-0.75561523
-0.85754395
-0.93750000
-0.99151611
-1.01684570
-1.01165771
-0.97564697
-0.90942383
-0.81329346
-0.69000244
-0.54443359
-0.38177490
-0.20660400
-0.02258301
 0.16693115
 0.35644531
 0.53863525
 0.70648193
 0.85510254
 0.98083496
 1.08123779
 1.15386963
 1.19689941
 1.20849609
 1.18927002
 1.14135742
 1.06719971
 0.96984863
 0.85174561
 0.71624756
 0.56823730
 0.41320801
 0.25543213
 0.09826660
-0.05645752
-0.20507813
-0.34362793
-0.46539307
-0.56610107
-0.64361572
-0.69793701
-0.72998047
-0.73913574
-0.72509766
-0.68817139
-0.63018799
-0.55389404
-0.46234131
-0.35919189
-0.24902344
-0.13549805
-0.02258301
 0.08605957
 0.18737793
 0.27770996
 0.35339355
 0.41137695
 0.44891357
 0.46508789
 0.45989990
 0.43457031
 0.39031982
 0.32867432
 0.25268555
 0.16479492
 0.06835938
-0.03326416
-0.13610840
-0.23712158
-0.33233643
-0.41839600
-0.49224854
-0.55175781
-0.59570313
-0.62377930
-0.63537598
-0.63079834
-0.61187744
-0.58105469
-0.54046631
-0.49133301
-0.43487549
-0.37353516
-0.30975342
-0.24658203
-0.18341064
-0.11993408
-0.05523682
 0.00976563
 0.07324219
 0.13519287
 0.19592285
 0.25726318
 0.32012939
 0.38330078
 0.44647217
 0.50903320
 0.57067871
 0.63079834
 0.68756104
 0.73974609
 0.78552246
 0.82397461
 0.85357666
 0.87188721
 0.87707520
 0.86791992
 0.84442139
 0.80627441
 0.75347900
 0.68542480
 0.60211182
 0.50537109
 0.39733887
 0.28106689
 0.15869141
 0.03173828
-0.09765625
-0.22705078
-0.35247803
-0.46966553
-0.57586670
-0.66833496
-0.74554443
-0.80535889
-0.84564209
-0.86547852
-0.86425781
-0.84381104
-0.80505371
-0.74829102
-0.67474365
-0.58685303
-0.48828125
-0.38238525
-0.27252197
-0.16052246
-0.04943848
 0.05584717
 0.15197754
 0.23559570
 0.30395508
 0.35461426
 0.38482666
 0.39367676
 0.38177490
 0.35095215
 0.30273438
 0.23895264
 0.16052246
 0.07080078
-0.02624512
-0.12664795
-0.22735596
-0.32501221
-0.41503906
-0.49285889
-0.55541992
-0.60119629
-0.62957764
-0.64025879
-0.63262939
-0.60577393
-0.56091309
-0.49957275
-0.42419434
-0.33630371
-0.23834229
-0.13336182
-0.02532959
 0.08331299
 0.19012451
 0.29418945
 0.39215088
 0.48095703
 0.55816650
 0.62194824
 0.67291260
 0.71166992
 0.73760986
 0.75164795
 0.75439453
 0.74676514
 0.72998047
 0.70587158
 0.67474365
 0.63873291
 0.59875488
 0.55603027
 0.51086426
 0.46325684
 0.41351318
 0.36285400
 0.31188965
 0.26214600
 0.21301270
 0.16387939
 0.11444092
 0.06408691
 0.01312256
-0.03784180
-0.08728027
-0.13580322
-0.18310547
-0.23010254
-0.27679443
-0.32287598
-0.36621094
-0.40649414
-0.44311523
-0.47698975
-0.50842285
-0.53771973
-0.56335449
-0.58502197
-0.60211182
-0.61401367
-0.62103271
-0.62286377
-0.61950684
-0.61004639
-0.59478760
-0.57250977
-0.54290771
-0.50506592
-0.45898438
-0.40557861
-0.34606934
-0.28106689
-0.21148682
-0.13732910
-0.05981445
 0.01861572
 0.09582520
 0.17089844
 0.24322510
 0.31127930
 0.37231445
 0.42297363
 0.46081543
 0.48492432
 0.49591064
 0.49468994
 0.48034668
 0.45379639
 0.41564941
 0.36773682
 0.31280518
 0.25238037
 0.18829346
 0.12268066
 0.05828857
-0.00183105
-0.05554199
-0.10101318
-0.13702393
-0.16113281
-0.17242432
-0.17028809
-0.15502930
-0.12756348
-0.08911133
-0.04028320
 0.01678467
 0.08026123
 0.14892578
 0.22033691
 0.29266357
 0.36285400
 0.42724609
 0.48339844
 0.52886963
 0.56274414
 0.58410645
 0.59173584
 0.58410645
 0.56030273
 0.52062988
 0.46508789
 0.39550781
 0.31280518
 0.21881104
 0.11505127
 0.00274658
-0.11535645
-0.23651123
-0.35736084
-0.47454834
-0.58410645
-0.68359375
-0.76995850
-0.84075928
-0.89355469
-0.92681885
-0.93963623
-0.93231201
-0.90515137
-0.85845947
-0.79376221
-0.71228027
-0.61676025
-0.50994873
-0.39550781
-0.27679443
-0.15686035
-0.03753662
 0.07812500
 0.18768311
 0.28869629
 0.37719727
 0.45104980
 0.50781250
 0.54687500
 0.56884766
 0.57403564
 0.56304932
 0.53680420
 0.49560547
 0.44097900
 0.37628174
 0.30426025
 0.22705078
 0.14648438
 0.06378174
-0.01831055
-0.09674072
-0.16876221
-0.23223877
-0.28625488
-0.33050537
-0.36254883
-0.38085938
-0.38421631
-0.37200928
-0.34545898
-0.30578613
-0.25390625
-0.19073486
-0.11779785
-0.03662109
 0.05065918
 0.14251709
 0.23712158
 0.33233643
 0.42510986
 0.51147461
 0.58868408
 0.65399170
 0.70678711
 0.74645996
 0.77178955
 0.78186035
 0.77606201
 0.75531006
 0.72113037
 0.67474365
 0.61767578
 0.55145264
 0.47821045
 0.40039063
 0.32012939
 0.23864746
 0.15655518
 0.07537842
-0.00305176
-0.07690430
-0.14587402
-0.21118164
-0.27343750
-0.33264160
-0.38787842
-0.43823242
-0.48370361
-0.52520752
-0.56365967
-0.59906006
-0.63140869
-0.66040039
-0.68542480
-0.70648193
-0.72235107
-0.73272705
-0.73608398
-0.73181152
-0.71868896
-0.69641113
-0.66528320
-0.62591553
-0.57800293
-0.52185059
-0.45745850
-0.38665771
-0.31097412
-0.23162842
-0.14923096
-0.06500244
 0.01892090
 0.10070801
 0.17852783
 0.25207520
 0.31982422
 0.37994385
 0.43029785
 0.46905518
 0.49621582
 0.51330566
 0.52001953
 0.51635742
 0.50201416
 0.47790527
 0.44525146
 0.40649414
 0.36376953
 0.32012939
 0.27709961
 0.23590088
 0.19805908
 0.16326904
 0.13336182
 0.10925293
 0.09216309
 0.08300781
 0.08087158
 0.08514404
 0.09490967
 0.11016846
 0.12939453
 0.15167236
 0.17517090
 0.19897461
 0.22125244
 0.24078369
 0.25665283
 0.26733398
 0.27252197
 0.27160645
 0.26367188
 0.24749756
 0.22247314
 0.18890381
 0.14801025
 0.10070801
 0.04821777
-0.00823975
-0.06744385
-0.12695313
-0.18554688
-0.24230957
-0.29632568
-0.34606934
-0.38940430
-0.42480469
-0.45166016
-0.47058105
-0.48217773
-0.48706055
-0.48553467
-0.47943115
-0.46997070
-0.45867920
-0.44647217
-0.43334961
-0.41961670
-0.40557861
-0.39154053
-0.37841797
-0.36651611
-0.35675049
-0.34820557
-0.33843994
-0.32623291
-0.31036377
-0.29174805
-0.27099609
-0.24719238
-0.21820068
-0.18249512
-0.13977051
-0.09094238
-0.03723145
 0.02105713
 0.08331299
 0.14831543
 0.21545410
 0.28381348
 0.35186768
 0.41687012
 0.47576904
 0.52673340
 0.56945801
 0.60333252
 0.62866211
 0.64361572
 0.64636230
 0.63690186
 0.61553955
 0.58349609
 0.54138184
 0.48980713
 0.43029785
 0.36499023
 0.29663086
 0.22735596
 0.15838623
 0.09185791
 0.02990723
-0.02563477
-0.07324219
-0.11169434
-0.14068604
-0.15869141
-0.16510010
-0.15930176
-0.14221191
-0.11474609
-0.07843018
-0.03448486
 0.01586914
 0.07019043
 0.12695313
 0.18371582
 0.23925781
 0.29144287
 0.33782959
 0.37414551
 0.39825439
 0.40771484
 0.40161133
 0.37902832
 0.33935547
 0.28350830
 0.21179199
 0.12542725
 0.02624512
-0.08483887
-0.20599365
-0.33386230
-0.46478271
-0.59387207
-0.71685791
-0.82977295
-0.92987061
-1.01409912
-1.08032227
-1.12609863
-1.14929199
-1.14776611
-1.12121582
-1.07086182
-0.99731445
-0.90118408
-0.78430176
-0.64910889
-0.50048828
-0.34332275
-0.18096924
-0.01647949
 0.14770508
 0.30670166
 0.45562744
 0.58959961
 0.70617676
 0.80383301
 0.88256836
 0.94085693
 0.97808838
 0.99456787
 0.99182129
 0.97137451
 0.93536377
 0.88531494
 0.82366943
 0.75286865
 0.67443848
 0.59051514
 0.50323486
 0.41503906
 0.32867432
 0.24536133
 0.16693115
 0.09368896
 0.02716064
-0.03173828
-0.08117676
-0.12115479
-0.15197754
-0.17364502
-0.18646240
-0.19134521
-0.18890381
-0.18035889
-0.16693115
-0.15045166
-0.13183594
-0.11230469
-0.09307861
-0.07415771
-0.05645752
-0.04058838
-0.02716064
-0.01617432
-0.00701904
 0.00000000
 0.00518799
 0.00793457
 0.00793457
 0.00549316
 0.00030518
-0.00823975
-0.01953125
-0.03326416
-0.04882813
-0.06622314
-0.08636475
-0.11016846
-0.13702393
-0.16632080
-0.19653320
-0.22918701
-0.26550293
-0.30670166
-0.35156250
-0.39764404
-0.44311523
-0.48767090
-0.53192139
-0.57464600
-0.61401367
-0.64727783
-0.67169189
-0.68603516
-0.68939209
-0.67993164
-0.65704346
-0.61981201
-0.56884766
-0.50537109
-0.43060303
-0.34576416
-0.25207520
-0.15228271
-0.04821777
 0.05706787
 0.16204834
 0.26519775
 0.36468506
 0.45867920
 0.54412842
 0.61889648
 0.68237305
 0.73425293
 0.77453613
 0.80322266
 0.81970215
 0.82366943
 0.81604004
 0.79681396
 0.76751709
 0.72937012
 0.68420410
 0.63385010
 0.58044434
 0.52490234
 0.46844482
 0.41168213
 0.35583496
 0.30181885
 0.25115967
 0.20385742
 0.15991211
 0.11871338
 0.07965088
 0.04241943
 0.00732422
-0.02624512
-0.05828857
-0.08972168
-0.12115479
-0.15167236
-0.18066406
-0.20812988
-0.23529053
-0.26428223
-0.29571533
-0.32958984
-0.36346436
-0.39642334
-0.42846680
-0.46020508
-0.49133301
-0.52093506
-0.54809570
-0.57189941
-0.59173584
-0.60638428
-0.61431885
-0.61431885
-0.60546875
-0.58868408
-0.56304932
-0.52886963
-0.48492432
-0.43304443
-0.37506104
-0.31402588
-0.25054932
-0.18585205
-0.11993408
-0.05432129
 0.00915527
 0.06927490
 0.12512207
 0.17486572
 0.21697998
 0.25146484
 0.27893066
 0.30090332
 0.31768799
 0.32958984
 0.33599854
 0.33813477
 0.33752441
 0.33630371
 0.33538818
 0.33599854
 0.33843994
 0.34454346
 0.35491943
 0.36987305
 0.38818359
 0.40893555
 0.43121338
 0.45379639
 0.47576904
 0.49652100
 0.51422119
 0.52764893
 0.53588867
 0.53741455
 0.53131104
 0.51666260
 0.49377441
 0.46173096
 0.42083740
 0.37292480
 0.31829834
 0.25817871
 0.19195557
 0.12084961
 0.04577637
-0.03051758
-0.10650635
-0.18188477
-0.25695801
-0.33020020
-0.40008545
-0.46356201
-0.51910400
-0.56640625
-0.60485840
-0.63446045
-0.65429688
-0.66436768
-0.66467285
-0.65460205
-0.63415527
-0.60424805
-0.56579590
-0.52001953
-0.46844482
-0.41259766
-0.35369873
-0.29449463
-0.23681641
-0.18218994
-0.13061523
-0.08331299
-0.04089355
-0.00488281
 0.02380371
 0.04516602
 0.05889893
 0.06561279
 0.06530762
 0.05981445
 0.05004883
 0.03753662
 0.02349854
 0.00915527
-0.00457764
-0.01586914
-0.02380371
-0.02716064
-0.02563477
-0.01831055
-0.00518799
 0.01312256
 0.03601074
 0.06225586
 0.09094238
 0.12084961
 0.15106201
 0.17913818
 0.20385742
 0.22430420
 0.24017334
 0.25177002
 0.25848389
 0.26031494
 0.25726318
 0.24902344
 0.23590088
 0.21850586
 0.19744873
 0.17364502
 0.14862061
 0.12359619
 0.09918213
 0.07598877
 0.05523682
 0.03753662
 0.02471924
 0.01678467
 0.01495361
 0.01922607
 0.03021240
 0.04821777
 0.07324219
 0.10375977
 0.13793945
 0.17456055
 0.21240234
 0.25024414
 0.28656006
 0.31982422
 0.34851074
 0.37048340
 0.38330078
 0.38482666
 0.37414551
 0.35064697
 0.31494141
 0.26641846
 0.20599365
 0.13305664
 0.04913330
-0.04425049
-0.14465332
-0.24993896
-0.35675049
-0.46112061
-0.55908203
-0.64819336
-0.72509766
-0.78674316
-0.83038330
-0.85296631
-0.85296631
-0.83038330
-0.78552246
-0.71990967
-0.63537598
-0.53436279
-0.42022705
-0.29693604
-0.16845703
-0.03784180
 0.09124756
 0.21453857
 0.32653809
 0.42327881
 0.50079346
 0.55786133
 0.59326172
 0.60729980
 0.60028076
 0.57250977
 0.52551270
 0.46264648
 0.38604736
 0.29998779
 0.20721436
 0.11138916
 0.01739502
-0.07049561
-0.14862061
-0.21362305
-0.26275635
-0.29479980
-0.30761719
-0.30059814
-0.27343750
-0.22644043
-0.16143799
-0.08056641
 0.01403809
 0.11871338
 0.23040771
 0.34484863
 0.45654297
 0.56121826
 0.65307617
 0.72845459
 0.78399658
 0.81787109
 0.82946777
 0.81726074
 0.78002930
 0.71685791
 0.62805176
 0.51727295
 0.38848877
 0.24597168
 0.09277344
-0.06896973
-0.23498535
-0.40008545
-0.55786133
-0.70220947
-0.82946777
-0.93597412
-1.01989746
-1.07818604
-1.11022949
-1.11450195
-1.09161377
-1.04278564
-0.96923828
-0.87524414
-0.76385498
-0.63995361
-0.50689697
-0.36865234
-0.22949219
-0.09307861
 0.03692627
 0.15747070
 0.26428223
 0.35400391
 0.42419434
 0.47302246
 0.50140381
 0.51025391
 0.50048828
 0.47302246
 0.42968750
 0.37445068
 0.31066895
 0.24169922
 0.16906738
 0.09429932
 0.01983643
-0.05157471
-0.11627197
-0.17211914
-0.21759033
-0.25177002
-0.27465820
-0.28686523
-0.28930664
-0.28259277
-0.26702881
-0.24200439
-0.20782471
-0.16571045
-0.11810303
-0.06652832
-0.01251221
 0.04211426
 0.09613037
 0.14770508
 0.19531250
 0.23925781
 0.27984619
 0.31707764
 0.34912109
 0.37414551
 0.39154053
 0.40161133
 0.40466309
 0.40161133
 0.39276123
 0.37750244
 0.35644531
 0.33050537
 0.30029297
 0.26641846
 0.22918701
 0.18890381
 0.14648438
 0.10345459
 0.06011963
 0.01800537
-0.02197266
-0.05889893
-0.09216309
-0.12084961
-0.14495850
-0.16387939
-0.17761230
-0.18707275
-0.19195557
-0.19287109
-0.18951416
-0.18127441
-0.16906738
-0.15380859
-0.13671875
-0.11810303
-0.09857178
-0.07690430
-0.05371094
-0.02899170
-0.00396729
 0.02044678
 0.04364014
 0.06530762
 0.08483887
 0.10131836
 0.11444092
 0.12329102
 0.12756348
 0.12756348
 0.12268066
 0.11383057
 0.10009766
 0.08239746
 0.06042480
 0.03479004
 0.00671387
-0.02349854
-0.05340576
-0.08209229
-0.10772705
-0.12939453
-0.14709473
-0.16082764
-0.16967773
-0.17272949
-0.16937256
-0.15930176
-0.14282227
-0.12084961
-0.09460449
-0.06439209
-0.03173828
 0.00274658
 0.03753662
 0.07049561
 0.10101318
 0.12725830
 0.14892578
 0.16601563
 0.17761230
 0.18432617
 0.18554688
 0.18127441
 0.17120361
 0.15563965
 0.13580322
 0.11322021
 0.08941650
 0.06561279
 0.04150391
 0.01800537
-0.00457764
-0.02532959
-0.04302979
-0.05767822
-0.06866455
-0.07629395
-0.08056641
-0.08117676
-0.07843018
-0.07263184
-0.06469727
-0.05523682
-0.04455566
-0.03387451
-0.02349854
-0.01434326
-0.00610352
 0.00061035
 0.00518799
 0.00732422
 0.00549316
-0.00061035
-0.01129150
-0.02563477
-0.04272461
-0.06286621
-0.08575439
-0.11077881
-0.13702393
-0.16357422
-0.18951416
-0.21331787
-0.23498535
-0.25390625
-0.26947021
-0.28106689
-0.28869629
-0.29113770
-0.28808594
-0.27984619
-0.26611328
-0.24841309
-0.22674561
-0.20141602
-0.17303467
-0.14221191
-0.10925293
-0.07598877
-0.04364014
-0.01312256
 0.01495361
 0.04058838
 0.06317139
 0.08331299
 0.10070801
 0.11596680
 0.12939453
 0.14129639
 0.15258789
 0.16326904
 0.17364502
 0.18371582
 0.19287109
 0.20080566
 0.20751953
 0.21331787
 0.21789551
 0.22186279
 0.22430420
 0.22460938
 0.22216797
 0.21697998
 0.20904541
 0.19927979
 0.18768311
 0.17395020
 0.15838623
 0.14099121
 0.12237549
 0.10375977
 0.08575439
 0.06896973
 0.05310059
 0.03875732
 0.02624512
 0.01647949
 0.01068115
 0.00915527
 0.01159668
 0.01800537
 0.02777100
 0.04028320
 0.05493164
 0.07110596
 0.08819580
 0.10589600
 0.12298584
 0.13793945
 0.14984131
 0.15716553
 0.15930176
 0.15563965
 0.14556885
 0.12847900
 0.10467529
 0.07507324
 0.03997803
 0.00030518
-0.04364014
-0.09033203
-0.13824463
-0.18585205
-0.23193359
-0.27557373
-0.31494141
-0.34729004
-0.37048340
-0.38330078
-0.38543701
-0.37719727
-0.35797119
-0.32806396
-0.28869629
-0.24108887
-0.18707275
-0.12725830
-0.06256104
 0.00488281
 0.07232666
 0.13732910
 0.19775391
 0.25207520
 0.29876709
 0.33630371
 0.36285400
 0.37811279
 0.38116455
 0.37261963
 0.35247803
 0.32257080
 0.28350830
 0.23651123
 0.18280029
 0.12451172
 0.06317139
 0.00091553
-0.06072998
-0.11962891
-0.17303467
-0.21942139
-0.25787354
-0.28930664
-0.31341553
-0.32745361
-0.32928467
-0.31829834
-0.29632568
-0.26702881
-0.23132324
-0.18920898
-0.14038086
-0.08697510
-0.03112793
 0.02410889
 0.07873535
 0.13092041
 0.17944336
 0.22155762
 0.25512695
 0.27984619
 0.29541016
 0.30242920
 0.30090332
 0.28961182
 0.26916504
 0.24017334
 0.20294189
 0.15838623
 0.10681152
 0.05065918
-0.00885010
-0.06958008
-0.13153076
-0.19378662
-0.25634766
-0.31677246
-0.37292480
-0.42205811
-0.46356201
-0.49774170
-0.52429199
-0.54260254
-0.55145264
-0.55053711
-0.53924561
-0.51849365
-0.48858643
-0.44952393
-0.40191650
-0.34729004
-0.28778076
-0.22399902
-0.15716553
-0.08728027
-0.01647949
 0.05340576
 0.12023926
 0.18280029
 0.24108887
 0.29327393
 0.33782959
 0.37231445
 0.39642334
 0.40985107
 0.41320801
 0.40740967
 0.39215088
 0.36773682
 0.33599854
 0.29846191
 0.25726318
 0.21301270
 0.16662598
 0.11993408
 0.07446289
 0.03234863
-0.00457764
-0.03509521
-0.05798340
-0.07293701
-0.07873535
-0.07598877
-0.06469727
-0.04516602
-0.01770020
 0.01770020
 0.05920410
 0.10498047
 0.15197754
 0.19805908
 0.24291992
 0.28564453
 0.32440186
 0.35644531
 0.37963867
 0.39337158
 0.39733887
 0.39154053
 0.37536621
 0.34851074
 0.31127930
 0.26580811
 0.21270752
 0.15258789
 0.08636475
 0.01586914
-0.05554199
-0.12603760
-0.19439697
-0.26000977
-0.32104492
-0.37384033
-0.41595459
-0.44586182
-0.46325684
-0.46936035
-0.46386719
-0.44616699
-0.41717529
-0.37811279
-0.33142090
-0.27862549
-0.22186279
-0.16265869
-0.10223389
-0.04302979
 0.01373291
 0.06561279
 0.11138916
 0.14923096
 0.17822266
 0.19744873
 0.20721436
 0.20751953
 0.19958496
 0.18402100
 0.16204834
 0.13488770
 0.10375977
 0.06988525
 0.03540039
 0.00274658
-0.02624512
-0.05035400
-0.06805420
-0.07873535
-0.08087158
-0.07476807
-0.06042480
-0.03814697
-0.00823975
 0.02868652
 0.07110596
 0.11749268
 0.16632080
 0.21636963
 0.26641846
 0.31494141
 0.35919189
 0.39611816
 0.42480469
 0.44403076
 0.45379639
 0.45288086
 0.43975830
 0.41473389
 0.37872314
 0.33294678
 0.27862549
 0.21575928
 0.14465332
 0.06683350
-0.01525879
-0.09918213
-0.18432617
-0.26885986
-0.35125732
-0.42846680
-0.49774170
-0.55816650
-0.60882568
-0.65002441
-0.68084717
-0.69946289
-0.70495605
-0.69763184
-0.67779541
-0.64666748
-0.60455322
-0.55236816
-0.49072266
-0.42205811
-0.34851074
-0.27099609
-0.19134521
-0.11077881
-0.03082275
 0.04577637
 0.11657715
 0.18035889
 0.23620605
 0.28320313
 0.32104492
 0.34912109
 0.36621094
 0.37261963
 0.36834717
 0.35339355
 0.32897949
 0.29632568
 0.25695801
 0.21270752
 0.16418457
 0.11291504
 0.06011963
 0.00793457
-0.04150391
-0.08605957
-0.12420654
-0.15472412
-0.17639160
-0.18859863
-0.19073486
-0.18188477
-0.16235352
-0.13244629
-0.09246826
-0.04425049
 0.01037598
 0.06988525
 0.13153076
 0.19439697
 0.25665283
 0.31707764
 0.37292480
 0.42114258
 0.45928955
 0.48645020
 0.50109863
 0.50231934
 0.48980713
 0.46295166
 0.42205811
 0.36926270
 0.30609131
 0.23345947
 0.15319824
 0.06713867
-0.02227783
-0.11260986
-0.20172119
-0.28717041
-0.36560059
-0.43426514
-0.49041748
-0.53344727
-0.56335449
-0.57952881
-0.58135986
-0.56823730
-0.54046631
-0.49896240
-0.44616699
-0.38360596
-0.31311035
-0.23742676
-0.15747070
-0.07568359
 0.00549316
 0.08300781
 0.15411377
 0.21697998
 0.27038574
 0.31433105
 0.34729004
 0.36804199
 0.37506104
 0.36895752
 0.35034180
 0.32196045
 0.28503418
 0.24200439
 0.19470215
 0.14465332
 0.09399414
 0.04455566
-0.00152588
-0.04302979
-0.07781982
-0.10406494
-0.12084961
-0.12847900
-0.12695313
-0.11627197
-0.09704590
-0.06988525
-0.03692627
 0.00030518
 0.03967285
 0.07873535
 0.11657715
 0.15075684
 0.18035889
 0.20355225
 0.21942139
 0.22644043
 0.22338867
 0.20965576
 0.18585205
 0.15319824
 0.11230469
 0.06378174
 0.00915527
-0.04974365
-0.11016846
-0.16998291
-0.22735596
-0.28137207
-0.32928467
-0.36865234
-0.39764404
-0.41473389
-0.42022705
-0.41259766
-0.39154053
-0.35675049
-0.31097412
-0.25695801
-0.19561768
-0.12756348
-0.05371094
 0.02380371
 0.10162354
 0.17669678
 0.24749756
 0.31219482
 0.36804199
 0.41168213
 0.44128418
 0.45684814
 0.45898438
 0.44708252
 0.42114258
 0.38177490
 0.33050537
 0.27099609
 0.20355225
 0.12969971
 0.05096436
-0.02960205
-0.10803223
-0.18157959
-0.24932861
-0.31097412
-0.36407471
-0.40588379
-0.43487549
-0.45104980
-0.45593262
-0.44952393
-0.43212891
-0.40313721
-0.36468506
-0.31921387
-0.26947021
-0.21667480
-0.16143799
-0.10498047
-0.04943848
 0.00305176
 0.05035400
 0.09185791
 0.12756348
 0.15655518
 0.17883301
 0.19317627
 0.19958496
 0.19805908
 0.18951416
 0.17578125
 0.15747070
 0.13671875
 0.11474609
 0.09185791
 0.06927490
 0.04760742
 0.02746582
 0.01037598
-0.00213623
-0.00946045
-0.01159668
-0.00854492
-0.00061035
 0.01220703
 0.02990723
 0.05187988
 0.07720947
 0.10437012
 0.13305664
 0.16204834
 0.19134521
 0.21911621
 0.24383545
 0.26397705
 0.27862549
 0.28717041
 0.28900146
 0.28442383
 0.27343750
 0.25604248
 0.23254395
 0.20263672
 0.16693115
 0.12603760
 0.08117676
 0.03356934
-0.01464844
-0.06286621
-0.11016846
-0.15533447
-0.19714355
-0.23437500
-0.26672363
-0.29357910
-0.31524658
-0.33081055
-0.33905029
-0.33905029
-0.33081055
-0.31463623
-0.29235840
-0.26458740
-0.23193359
-0.19470215
-0.15350342
-0.10955811
-0.06408691
-0.01861572
 0.02624512
 0.06927490
 0.10894775
 0.14404297
 0.17303467
 0.19531250
 0.21087646
 0.21911621
 0.22003174
 0.21331787
 0.19927979
 0.17944336
 0.15441895
 0.12573242
 0.09429932
 0.06042480
 0.02532959
-0.00946045
-0.04211426
-0.07080078
-0.09399414
-0.11108398
-0.12115479
-0.12390137
-0.11932373
-0.10772705
-0.08911133
-0.06347656
-0.03204346
 0.00396729
 0.04241943
 0.08087158
 0.11840820
 0.15319824
 0.18432617
 0.20996094
 0.22827148
 0.23773193
 0.23803711
 0.22949219
 0.21240234
 0.18798828
 0.15625000
 0.11810303
 0.07476807
 0.02777100
-0.02136230
-0.07080078
-0.11871338
-0.16204834
-0.19927979
-0.22857666
-0.24963379
-0.26184082
-0.26550293
-0.25939941
-0.24383545
-0.21911621
-0.18585205
-0.14526367
-0.09887695
-0.04882813
 0.00335693
 0.05493164
 0.10314941
 0.14587402
 0.18066406
 0.20660400
 0.22247314
 0.22735596
 0.22155762
 0.20477295
 0.17700195
 0.13793945
 0.08850098
 0.02990723
-0.03417969
-0.10131836
-0.16876221
-0.23590088
-0.30090332
-0.36102295
-0.41198730
-0.45043945
-0.47485352
-0.48675537
-0.48736572
-0.47607422
-0.45257568
-0.41564941
-0.36773682
-0.31127930
-0.24963379
-0.18554688
-0.12023926
-0.05615234
 0.00457764
 0.06011963
 0.10833740
 0.14862061
 0.18035889
 0.20233154
 0.21331787
 0.21423340
 0.20599365
 0.19012451
 0.16906738
 0.14404297
 0.11657715
 0.08880615
 0.06317139
 0.04180908
 0.02685547
 0.01892090
 0.01892090
 0.02746582
 0.04547119
 0.07324219
 0.10986328
 0.15350342
 0.20294189
 0.25695801
 0.31372070
 0.37048340
 0.42266846
 0.46722412
 0.50231934
 0.52703857
 0.54046631
 0.54016113
 0.52398682
 0.49194336
 0.44464111
 0.38391113
 0.31097412
 0.22674561
 0.13244629
 0.03051758
-0.07507324
-0.18157959
-0.28656006
-0.38696289
-0.47882080
-0.55938721
-0.62622070
-0.67779541
-0.71350098
-0.73150635
-0.73028564
-0.70953369
-0.67016602
-0.61431885
-0.54473877
-0.46386719
-0.37322998
-0.27557373
-0.17333984
-0.06988525
 0.03204346
 0.12969971
 0.22064209
 0.30303955
 0.37414551
 0.43182373
 0.47393799
 0.49987793
 0.51116943
 0.50903320
 0.49468994
 0.46813965
 0.43060303
 0.38360596
 0.32989502
 0.27160645
 0.21087646
 0.14923096
 0.08850098
 0.03143311
-0.01983643
-0.06439209
-0.10070801
-0.12786865
-0.14526367
-0.15258789
-0.14984131
-0.13793945
-0.11810303
-0.09094238
-0.05737305
-0.01831055
 0.02410889
 0.06835938
 0.11260986
 0.15441895
 0.19195557
 0.22430420
 0.25085449
 0.27099609
 0.28503418
 0.29205322
 0.29174805
 0.28350830
 0.26763916
 0.24444580
 0.21453857
 0.17913818
 0.13916016
 0.09582520
 0.05065918
 0.00518799
-0.03906250
-0.08178711
-0.12207031
-0.15930176
-0.19256592
-0.22094727
-0.24322510
-0.25939941
-0.26916504
-0.27404785
-0.27404785
-0.26977539
-0.26214600
-0.25146484
-0.23864746
-0.22399902
-0.20812988
-0.19104004
-0.17425537
-0.15869141
-0.14465332
-0.13305664
-0.12390137
-0.11688232
-0.11322021
-0.11291504
-0.11596680
-0.12115479
-0.12786865
-0.13458252
-0.14160156
-0.14862061
-0.15533447
-0.16052246
-0.16357422
-0.16296387
-0.15869141
-0.15014648
-0.13763428
-0.12145996
-0.10192871
-0.07995605
-0.05645752
-0.03173828
-0.00640869
 0.01922607
 0.04455566
 0.06896973
 0.09155273
 0.11260986
 0.13092041
 0.14617920
 0.15808105
 0.16601563
 0.16998291
 0.17059326
 0.16845703
 0.16387939
 0.15747070
 0.14923096
 0.13916016
 0.12847900
 0.11718750
 0.10681152
 0.09735107
 0.09033203
 0.08575439
 0.08392334
 0.08392334
 0.08605957
 0.09002686
 0.09490967
 0.10040283
 0.10498047
 0.10742188
 0.10772705
 0.10528564
 0.10040283
