# Supplementary material for: Dataset for time-lapse ultrasonic tomography of a granite slab under uniaxial compression test
Source: Data Brief. 2018 Aug 30;20:614–6. doi: 10.1016/j.dib.2018.08.151 (PMC6128094; doi:10.1016/j.dib.2018.08.151)
Supplement: Supplementary file 2 — Supplementary material [file mmc2.zip › data/Ultrasonic_Tomo_data/Stage_1_0kn/Force_0kn_13_5_6595383.txt]

SOURCE FILE NAME: D:\ct_20141122\ct201411221m100v0kn_sh_1_10_a.TDA
DATE: Saturday, November 22, 2014
TIME: 11:19:55
SAMPLE INTERVAL (Seconds):   0.0000001000
SIGNAL UNITS: volts
TIME UNITS: Seconds
DATA TYPE: WAVEFORM
NUMBER OF DATA POINTS PER WAVEFORM: 1024
CHANNEL NUMBER: 13
HIT NUMBER: 5
TIME OF TEST:   6.5953830000

 0.00244141
 0.00183105
 0.00122070
 0.00061035
 0.00000000
 0.00000000
 0.00061035
 0.00061035
 0.00030518
-0.00061035
-0.00152588
-0.00183105
-0.00183105
-0.00152588
-0.00122070
-0.00061035
-0.00030518
 0.00000000
 0.00000000
 0.00000000
-0.00030518
-0.00030518
 0.00000000
 0.00000000
 0.00000000
 0.00000000
 0.00030518
 0.00091553
 0.00091553
 0.00000000
-0.00122070
-0.00213623
-0.00213623
-0.00122070
 0.00000000
 0.00061035
 0.00061035
 0.00000000
 0.00000000
 0.00000000
 0.00030518
 0.00000000
-0.00030518
-0.00061035
-0.00061035
-0.00061035
-0.00061035
-0.00061035
-0.00030518
 0.00000000
 0.00030518
 0.00030518
 0.00030518
 0.00000000
-0.00030518
 0.00000000
 0.00000000
-0.00061035
-0.00122070
-0.00213623
-0.00244141
-0.00213623
-0.00122070
-0.00030518
 0.00000000
 0.00030518
 0.00030518
 0.00061035
 0.00061035
 0.00030518
 0.00030518
 0.00000000
-0.00030518
-0.00061035
-0.00091553
-0.00091553
-0.00091553
-0.00091553
-0.00091553
-0.00061035
-0.00091553
-0.00091553
-0.00061035
 0.00000000
 0.00061035
 0.00091553
 0.00030518
-0.00030518
-0.00061035
-0.00061035
-0.00030518
 0.00000000
 0.00000000
-0.00030518
-0.00030518
-0.00030518
 0.00000000
 0.00000000
 0.00030518
 0.00000000
-0.00030518
-0.00061035
-0.00091553
-0.00122070
-0.00091553
-0.00030518
 0.00000000
 0.00000000
-0.00091553
-0.00152588
-0.00183105
-0.00152588
-0.00091553
-0.00030518
 0.00030518
 0.00061035
 0.00061035
 0.00061035
 0.00030518
-0.00030518
-0.00061035
-0.00061035
-0.00030518
 0.00000000
 0.00000000
-0.00061035
-0.00122070
-0.00213623
-0.00244141
-0.00274658
-0.00244141
-0.00183105
-0.00061035
 0.00061035
 0.00122070
 0.00152588
 0.00091553
 0.00030518
 0.00000000
 0.00000000
-0.00030518
-0.00091553
-0.00122070
-0.00122070
-0.00091553
-0.00030518
 0.00000000
 0.00030518
 0.00000000
-0.00061035
-0.00061035
-0.00030518
 0.00000000
 0.00061035
 0.00122070
 0.00122070
 0.00061035
-0.00030518
-0.00122070
-0.00152588
-0.00091553
 0.00000000
 0.00061035
 0.00122070
 0.00122070
 0.00091553
 0.00000000
-0.00091553
-0.00183105
-0.00213623
-0.00213623
-0.00152588
-0.00091553
-0.00030518
 0.00030518
 0.00030518
 0.00000000
 0.00000000
-0.00030518
-0.00030518
 0.00030518
 0.00091553
 0.00152588
 0.00122070
 0.00091553
 0.00061035
 0.00030518
 0.00000000
 0.00000000
 0.00000000
 0.00000000
-0.00030518
-0.00061035
-0.00061035
-0.00030518
 0.00000000
 0.00030518
 0.00000000
-0.00030518
-0.00061035
-0.00030518
 0.00030518
 0.00122070
 0.00183105
 0.00213623
 0.00152588
 0.00061035
 0.00000000
-0.00061035
-0.00061035
-0.00030518
 0.00000000
 0.00000000
-0.00030518
-0.00061035
-0.00061035
-0.00061035
-0.00091553
-0.00152588
-0.00183105
-0.00183105
-0.00091553
 0.00000000
 0.00030518
-0.00030518
-0.00091553
-0.00152588
-0.00183105
-0.00152588
-0.00091553
 0.00000000
 0.00091553
 0.00152588
 0.00122070
 0.00061035
-0.00030518
-0.00122070
-0.00122070
-0.00122070
-0.00122070
-0.00152588
-0.00152588
-0.00122070
-0.00030518
 0.00061035
 0.00122070
 0.00091553
 0.00000000
-0.00091553
-0.00122070
-0.00122070
-0.00061035
 0.00000000
 0.00030518
 0.00000000
-0.00061035
-0.00122070
-0.00183105
-0.00183105
-0.00122070
-0.00091553
-0.00061035
-0.00091553
-0.00091553
-0.00091553
-0.00061035
-0.00061035
-0.00091553
-0.00122070
-0.00122070
-0.00030518
 0.00061035
 0.00152588
 0.00213623
 0.00183105
 0.00091553
 0.00000000
-0.00061035
-0.00091553
-0.00061035
-0.00030518
 0.00000000
-0.00030518
-0.00091553
-0.00122070
-0.00152588
-0.00152588
-0.00122070
-0.00122070
-0.00152588
-0.00183105
-0.00152588
-0.00122070
-0.00030518
 0.00030518
 0.00061035
 0.00030518
-0.00030518
-0.00091553
-0.00122070
-0.00061035
 0.00030518
 0.00091553
 0.00091553
 0.00030518
-0.00061035
-0.00091553
-0.00122070
-0.00091553
-0.00091553
-0.00061035
-0.00030518
 0.00000000
 0.00000000
-0.00030518
-0.00030518
-0.00061035
-0.00091553
-0.00122070
-0.00152588
-0.00122070
-0.00030518
 0.00030518
 0.00061035
 0.00000000
-0.00091553
-0.00152588
-0.00152588
-0.00122070
-0.00091553
-0.00061035
-0.00061035
-0.00030518
-0.00030518
-0.00030518
-0.00061035
-0.00030518
 0.00000000
 0.00030518
 0.00061035
 0.00091553
 0.00152588
 0.00244141
 0.00305176
 0.00335693
 0.00244141
 0.00061035
-0.00091553
-0.00152588
-0.00122070
-0.00030518
 0.00030518
 0.00061035
 0.00030518
-0.00030518
-0.00091553
-0.00091553
-0.00061035
-0.00030518
 0.00000000
 0.00000000
 0.00000000
 0.00000000
 0.00000000
 0.00000000
-0.00030518
-0.00061035
-0.00122070
-0.00152588
-0.00122070
-0.00030518
 0.00061035
 0.00091553
 0.00061035
-0.00061035
-0.00152588
-0.00213623
-0.00183105
-0.00152588
-0.00122070
-0.00091553
-0.00061035
-0.00061035
-0.00061035
-0.00061035
-0.00061035
-0.00030518
-0.00030518
-0.00061035
-0.00061035
-0.00061035
 0.00000000
 0.00091553
 0.00183105
 0.00183105
 0.00122070
 0.00000000
-0.00122070
-0.00183105
-0.00152588
-0.00061035
 0.00030518
 0.00061035
 0.00030518
 0.00000000
 0.00000000
 0.00030518
 0.00091553
 0.00122070
 0.00122070
 0.00122070
 0.00122070
 0.00122070
 0.00122070
 0.00061035
-0.00061035
-0.00152588
-0.00244141
-0.00244141
-0.00213623
-0.00122070
-0.00030518
 0.00030518
 0.00030518
-0.00030518
-0.00091553
-0.00091553
-0.00030518
 0.00061035
 0.00091553
 0.00061035
 0.00000000
-0.00061035
-0.00030518
 0.00000000
 0.00030518
 0.00000000
-0.00030518
-0.00061035
-0.00061035
-0.00030518
 0.00000000
 0.00030518
 0.00030518
 0.00000000
-0.00122070
-0.00274658
-0.00335693
-0.00305176
-0.00183105
-0.00061035
 0.00000000
-0.00030518
-0.00091553
-0.00091553
-0.00091553
-0.00061035
-0.00030518
 0.00000000
 0.00030518
 0.00061035
 0.00061035
 0.00030518
-0.00030518
-0.00122070
-0.00183105
-0.00274658
-0.00274658
-0.00244141
-0.00152588
-0.00030518
 0.00030518
 0.00030518
-0.00061035
-0.00122070
-0.00122070
-0.00091553
-0.00030518
 0.00000000
 0.00030518
-0.00030518
-0.00091553
-0.00122070
-0.00152588
-0.00183105
-0.00183105
-0.00213623
-0.00213623
-0.00183105
-0.00122070
 0.00030518
 0.00122070
 0.00183105
 0.00152588
 0.00061035
-0.00061035
-0.00122070
-0.00152588
-0.00091553
-0.00030518
 0.00061035
 0.00091553
 0.00061035
 0.00030518
 0.00000000
 0.00061035
 0.00122070
 0.00152588
 0.00122070
 0.00030518
-0.00030518
-0.00061035
-0.00122070
-0.00152588
-0.00244141
-0.00305176
-0.00305176
-0.00213623
-0.00091553
 0.00030518
 0.00091553
 0.00122070
 0.00122070
 0.00091553
 0.00030518
 0.00030518
 0.00061035
 0.00091553
 0.00122070
 0.00091553
 0.00030518
-0.00030518
-0.00061035
-0.00061035
-0.00061035
-0.00091553
-0.00183105
-0.00183105
-0.00152588
-0.00030518
 0.00122070
 0.00213623
 0.00244141
 0.00183105
 0.00122070
 0.00030518
-0.00030518
-0.00030518
 0.00030518
 0.00091553
 0.00091553
 0.00030518
-0.00061035
-0.00091553
-0.00030518
 0.00030518
 0.00061035
 0.00091553
 0.00091553
 0.00122070
 0.00152588
 0.00091553
 0.00000000
-0.00091553
-0.00152588
-0.00152588
-0.00122070
-0.00091553
-0.00030518
 0.00061035
 0.00152588
 0.00213623
 0.00183105
 0.00122070
 0.00091553
 0.00061035
 0.00091553
 0.00061035
 0.00030518
-0.00061035
-0.00122070
-0.00122070
-0.00122070
-0.00122070
-0.00183105
-0.00244141
-0.00244141
-0.00183105
-0.00061035
 0.00091553
 0.00183105
 0.00183105
 0.00122070
 0.00030518
-0.00030518
-0.00061035
-0.00091553
-0.00061035
-0.00030518
 0.00030518
 0.00061035
 0.00030518
-0.00061035
-0.00122070
-0.00122070
-0.00091553
-0.00030518
 0.00000000
 0.00000000
 0.00000000
 0.00030518
 0.00000000
-0.00061035
-0.00122070
-0.00183105
-0.00183105
-0.00122070
-0.00061035
-0.00030518
-0.00030518
-0.00061035
-0.00091553
-0.00122070
-0.00091553
-0.00091553
-0.00122070
-0.00122070
-0.00122070
-0.00122070
-0.00152588
-0.00183105
-0.00213623
-0.00183105
-0.00152588
-0.00152588
-0.00213623
-0.00213623
-0.00091553
 0.00091553
 0.00244141
 0.00244141
 0.00030518
-0.00915527
-0.03662109
-0.09429932
-0.18310547
-0.28686523
-0.37445068
-0.41809082
-0.41015625
-0.36895752
-0.32409668
-0.29327393
-0.26763916
-0.21789551
-0.12176514
 0.01190186
 0.14282227
 0.22399902
 0.23651123
 0.20202637
 0.16174316
 0.14373779
 0.14831543
 0.15808105
 0.16265869
 0.16601563
 0.17547607
 0.18615723
 0.18615723
 0.17120361
 0.15258789
 0.14556885
 0.15258789
 0.16113281
 0.15838623
 0.14526367
 0.13427734
 0.13305664
 0.13732910
 0.13763428
 0.13000488
 0.12115479
 0.11749268
 0.11840820
 0.11810303
 0.11352539
 0.10650635
 0.10131836
 0.09857178
 0.09552002
 0.09033203
 0.08392334
 0.07781982
 0.07171631
 0.06561279
 0.06042480
 0.05615234
 0.05218506
 0.04669189
 0.03906250
 0.03143311
 0.02655029
 0.02410889
 0.02105713
 0.01525879
 0.00823975
 0.00305176
 0.00091553
-0.00061035
-0.00457764
-0.01037598
-0.01525879
-0.01647949
-0.01525879
-0.01464844
-0.01647949
-0.01922607
-0.02014160
-0.01922607
-0.01800537
-0.01892090
-0.02197266
-0.02502441
-0.02624512
-0.02685547
-0.02807617
-0.03143311
-0.03570557
-0.03936768
-0.04089355
-0.04119873
-0.04272461
-0.04547119
-0.04852295
-0.04974365
-0.04913330
-0.04821777
-0.04882813
-0.05157471
-0.05493164
-0.05645752
-0.05615234
-0.05554199
-0.05554199
-0.05615234
-0.05676270
-0.05645752
-0.05523682
-0.05432129
-0.05432129
-0.05432129
-0.05371094
-0.05249023
-0.05126953
-0.05126953
-0.05218506
-0.05371094
-0.05493164
-0.05554199
-0.05584717
-0.05645752
-0.05706787
-0.05706787
-0.05615234
-0.05523682
-0.05462646
-0.05523682
-0.05584717
-0.05615234
-0.05554199
-0.05401611
-0.05310059
-0.05249023
-0.05279541
-0.05249023
-0.05187988
-0.05065918
-0.04943848
-0.04852295
-0.04760742
-0.04669189
-0.04547119
-0.04394531
-0.04211426
-0.03997803
-0.03814697
-0.03631592
-0.03479004
-0.03417969
-0.03417969
-0.03417969
-0.03387451
-0.03295898
-0.03204346
-0.03204346
-0.03265381
-0.03295898
-0.03265381
-0.03143311
-0.02990723
-0.02838135
-0.02746582
-0.02655029
-0.02502441
-0.02319336
-0.02197266
-0.02166748
-0.02166748
-0.02166748
-0.02105713
-0.01983643
-0.01831055
-0.01647949
-0.01434326
-0.01251221
-0.01068115
-0.00915527
-0.00823975
-0.00732422
-0.00610352
-0.00457764
-0.00305176
-0.00274658
-0.00305176
-0.00396729
-0.00427246
-0.00396729
-0.00335693
-0.00274658
-0.00244141
-0.00244141
-0.00183105
-0.00061035
 0.00091553
 0.00274658
 0.00396729
 0.00457764
 0.00457764
 0.00396729
 0.00396729
 0.00457764
 0.00579834
 0.00762939
 0.00885010
 0.00946045
 0.00915527
 0.00885010
 0.00946045
 0.01037598
 0.01220703
 0.01373291
 0.01464844
 0.01556396
 0.01617432
 0.01678467
 0.01678467
 0.01647949
 0.01617432
 0.01617432
 0.01647949
 0.01739502
 0.01831055
 0.01953125
 0.01983643
 0.01983643
 0.01953125
 0.01953125
 0.02014160
 0.02136230
 0.02288818
 0.02410889
 0.02471924
 0.02471924
 0.02410889
 0.02319336
 0.02258301
 0.02197266
 0.02197266
 0.02227783
 0.02288818
 0.02380371
 0.02502441
 0.02655029
 0.02777100
 0.02868652
 0.02868652
 0.02807617
 0.02746582
 0.02685547
 0.02685547
 0.02685547
 0.02685547
 0.02655029
 0.02593994
 0.02502441
 0.02441406
 0.02441406
 0.02502441
 0.02655029
 0.02777100
 0.02838135
 0.02838135
 0.02838135
 0.02868652
 0.02899170
 0.02838135
 0.02716064
 0.02624512
 0.02593994
 0.02655029
 0.02777100
 0.02899170
 0.02929688
 0.02929688
 0.02868652
 0.02807617
 0.02777100
 0.02807617
 0.02868652
 0.02929688
 0.02929688
 0.02868652
 0.02716064
 0.02593994
 0.02471924
 0.02441406
 0.02410889
 0.02349854
 0.02288818
 0.02258301
 0.02288818
 0.02349854
 0.02410889
 0.02410889
 0.02319336
 0.02166748
 0.02014160
 0.01892090
 0.01861572
 0.01892090
 0.01953125
 0.01922607
 0.01800537
 0.01617432
 0.01434326
 0.01342773
 0.01342773
 0.01434326
 0.01556396
 0.01647949
 0.01678467
 0.01678467
 0.01617432
 0.01495361
 0.01251221
 0.00946045
 0.00610352
 0.00274658
-0.00030518
-0.00366211
-0.00762939
-0.01220703
-0.01739502
-0.02319336
-0.02899170
-0.03479004
-0.03997803
-0.04364014
-0.04638672
-0.04821777
-0.04943848
-0.04943848
-0.04760742
-0.04333496
-0.03631592
-0.02655029
-0.01373291
 0.00213623
 0.02105713
 0.04333496
 0.06835938
 0.09460449
 0.12176514
 0.14862061
 0.17425537
 0.19805908
 0.21942139
 0.23803711
 0.25299072
 0.26367188
 0.26885986
 0.26794434
 0.26000977
 0.24475098
 0.22247314
 0.19317627
 0.15838623
 0.11779785
 0.07202148
 0.02105713
-0.03387451
-0.09063721
-0.14678955
-0.20141602
-0.25421143
-0.30395508
-0.34759521
-0.38208008
-0.40618896
-0.41931152
-0.42297363
-0.41717529
-0.40039063
-0.37170410
-0.33203125
-0.28381348
-0.22857666
-0.16784668
-0.10223389
-0.03265381
 0.03692627
 0.10314941
 0.16387939
 0.21881104
 0.26763916
 0.30822754
 0.33813477
 0.35522461
 0.35919189
 0.35064697
 0.33111572
 0.30029297
 0.25909424
 0.20874023
 0.15075684
 0.08789063
 0.02227783
-0.04364014
-0.10650635
-0.16418457
-0.21514893
-0.25909424
-0.29541016
-0.32165527
-0.33447266
-0.33233643
-0.31585693
-0.28900146
-0.25390625
-0.21209717
-0.16326904
-0.10864258
-0.05035400
 0.00854492
 0.06530762
 0.11901855
 0.16845703
 0.21148682
 0.24566650
 0.26977539
 0.28289795
 0.28625488
 0.27984619
 0.26397705
 0.23864746
 0.20538330
 0.16479492
 0.11901855
 0.06896973
 0.01708984
-0.03479004
-0.08453369
-0.13000488
-0.16937256
-0.20111084
-0.22399902
-0.23742676
-0.24139404
-0.23620605
-0.22216797
-0.20050049
-0.17181396
-0.13763428
-0.09918213
-0.05798340
-0.01495361
 0.02838135
 0.06927490
 0.10650635
 0.13793945
 0.16265869
 0.18005371
 0.19012451
 0.19256592
 0.18737793
 0.17456055
 0.15411377
 0.12664795
 0.09307861
 0.05401611
 0.01068115
-0.03631592
-0.08514404
-0.13397217
-0.18127441
-0.22583008
-0.26733398
-0.30578613
-0.33905029
-0.36590576
-0.38482666
-0.39581299
-0.39947510
-0.39489746
-0.38116455
-0.35797119
-0.32623291
-0.28778076
-0.24444580
-0.19531250
-0.13977051
-0.07751465
-0.01037598
 0.05889893
 0.13000488
 0.20233154
 0.27709961
 0.35217285
 0.42510986
 0.49285889
 0.55358887
 0.60577393
 0.64910889
 0.68237305
 0.70465088
 0.71533203
 0.71411133
 0.70037842
 0.67199707
 0.62896729
 0.57128906
 0.50170898
 0.42175293
 0.33264160
 0.23559570
 0.13153076
 0.02319336
-0.08758545
-0.19897461
-0.30914307
-0.41473389
-0.51147461
-0.59539795
-0.66467285
-0.71807861
-0.75592041
-0.77697754
-0.78033447
-0.76568604
-0.73486328
-0.68939209
-0.63140869
-0.56274414
-0.48522949
-0.40252686
-0.31829834
-0.23590088
-0.15838623
-0.08666992
-0.02288818
 0.03051758
 0.07141113
 0.09918213
 0.11383057
 0.11657715
 0.10833740
 0.09094238
 0.06622314
 0.03570557
 0.00152588
-0.03356934
-0.06622314
-0.09338379
-0.11230469
-0.12176514
-0.12054443
-0.10803223
-0.08361816
-0.04760742
-0.00122070
 0.05432129
 0.11810303
 0.18981934
 0.26763916
 0.34820557
 0.42724609
 0.50170898
 0.56854248
 0.62622070
 0.67230225
 0.70465088
 0.72113037
 0.72143555
 0.70617676
 0.67504883
 0.62805176
 0.56579590
 0.49011230
 0.40405273
 0.31066895
 0.21148682
 0.10925293
 0.00732422
-0.09124756
-0.18371582
-0.26855469
-0.34484863
-0.40924072
-0.45867920
-0.49133301
-0.50781250
-0.51055908
-0.50140381
-0.47973633
-0.44586182
-0.40191650
-0.35095215
-0.29724121
-0.24322510
-0.19042969
-0.14007568
-0.09368896
-0.05310059
-0.01953125
 0.00640869
 0.02319336
 0.03021240
 0.02777100
 0.01556396
-0.00457764
-0.03204346
-0.06622314
-0.10528564
-0.14801025
-0.19287109
-0.23895264
-0.28472900
-0.32928467
-0.37048340
-0.40588379
-0.43365479
-0.45318604
-0.46386719
-0.46600342
-0.45928955
-0.44219971
-0.41534424
-0.37902832
-0.33538818
-0.28533936
-0.22857666
-0.16510010
-0.09490967
-0.02044678
 0.05645752
 0.13427734
 0.21301270
 0.29205322
 0.36987305
 0.44433594
 0.51239014
 0.57281494
 0.62500000
 0.66894531
 0.70434570
 0.72998047
 0.74432373
 0.74676514
 0.73730469
 0.71655273
 0.68481445
 0.64270020
 0.59051514
 0.52917480
 0.45959473
 0.38360596
 0.30212402
 0.21606445
 0.12664795
 0.03631592
-0.05218506
-0.13732910
-0.21759033
-0.29235840
-0.35888672
-0.41320801
-0.45288086
-0.47729492
-0.48706055
-0.48278809
-0.46325684
-0.42755127
-0.37780762
-0.31616211
-0.24627686
-0.16967773
-0.08789063
-0.00366211
 0.07995605
 0.16021729
 0.23498535
 0.30242920
 0.36041260
 0.40588379
 0.43579102
 0.44891357
 0.44647217
 0.42846680
 0.39642334
 0.35003662
 0.29052734
 0.21881104
 0.13732910
 0.04913330
-0.04333496
-0.13824463
-0.23376465
-0.32745361
-0.41595459
-0.49499512
-0.56182861
-0.61462402
-0.65246582
-0.67504883
-0.68206787
-0.67321777
-0.64849854
-0.60852051
-0.55450439
-0.48736572
-0.40924072
-0.32287598
-0.23132324
-0.13763428
-0.04333496
 0.04913330
 0.13702393
 0.21667480
 0.28533936
 0.34057617
 0.38085938
 0.40405273
 0.40893555
 0.39489746
 0.36376953
 0.31768799
 0.25939941
 0.19012451
 0.11260986
 0.03051758
-0.05218506
-0.13183594
-0.20538330
-0.27160645
-0.32684326
-0.36743164
-0.38940430
-0.39123535
-0.37322998
-0.33691406
-0.28350830
-0.21270752
-0.12542725
-0.02227783
 0.09399414
 0.22094727
 0.35522461
 0.49194336
 0.62713623
 0.75653076
 0.87799072
 0.98876953
 1.08642578
 1.16760254
 1.22894287
 1.26831055
 1.28448486
 1.27777100
 1.24725342
 1.19384766
 1.11785889
 1.01928711
 0.89935303
 0.75988770
 0.60516357
 0.43975830
 0.26702881
 0.08789063
-0.09582520
-0.28259277
-0.46661377
-0.64361572
-0.80871582
-0.96069336
-1.09893799
-1.22161865
-1.32781982
-1.41693115
-1.48834229
-1.54296875
-1.58142090
-1.60339355
-1.60980225
-1.60247803
-1.58172607
-1.54815674
-1.50085449
-1.43981934
-1.36505127
-1.27807617
-1.18011475
-1.06994629
-0.94573975
-0.80749512
-0.65734863
-0.49865723
-0.33355713
-0.16235352
 0.01586914
 0.19989014
 0.38574219
 0.56762695
 0.74035645
 0.90057373
 1.04553223
 1.17218018
 1.27777100
 1.35894775
 1.41387939
 1.44104004
 1.43981934
 1.40991211
 1.35131836
 1.26708984
 1.16027832
 1.03424072
 0.89233398
 0.73883057
 0.57922363
 0.41900635
 0.26275635
 0.11352539
-0.02593994
-0.15289307
-0.26336670
-0.35247803
-0.41687012
-0.45410156
-0.46295166
-0.44372559
-0.39794922
-0.32806396
-0.23651123
-0.12573242
 0.00335693
 0.14801025
 0.30426025
 0.46447754
 0.61981201
 0.76354980
 0.89080811
 0.99792480
 1.08093262
 1.13494873
 1.15631104
 1.14349365
 1.09680176
 1.01745605
 0.90698242
 0.76843262
 0.60729980
 0.42938232
 0.23956299
 0.04089355
-0.16296387
-0.36651611
-0.56152344
-0.74157715
-0.90148926
-1.03942871
-1.15325928
-1.24053955
-1.29974365
-1.33056641
-1.33392334
-1.31164551
-1.26556396
-1.19812012
-1.11358643
-1.01654053
-0.91156006
-0.80261230
-0.69335938
-0.58776855
-0.48950195
-0.40100098
-0.32348633
-0.25695801
-0.20233154
-0.15838623
-0.12481689
-0.09918213
-0.07904053
-0.06195068
-0.04577637
-0.02807617
-0.00640869
 0.02044678
 0.05432129
 0.09552002
 0.14404297
 0.20111084
 0.26702881
 0.34027100
 0.41900635
 0.49987793
 0.58105469
 0.65979004
 0.73486328
 0.80291748
 0.86059570
 0.90393066
 0.92956543
 0.93536377
 0.92071533
 0.88531494
 0.82794189
 0.74981689
 0.65216064
 0.53894043
 0.41442871
 0.28289795
 0.14862061
 0.01617432
-0.10955811
-0.22277832
-0.31829834
-0.39093018
-0.43762207
-0.45532227
-0.44403076
-0.40466309
-0.33966064
-0.25207520
-0.14343262
-0.01617432
 0.12603760
 0.27770996
 0.43090820
 0.57891846
 0.71441650
 0.83129883
 0.92437744
 0.98876953
 1.02020264
 1.01440430
 0.96801758
 0.87951660
 0.75134277
 0.58746338
 0.39154053
 0.16601563
-0.08575439
-0.35766602
-0.63964844
-0.91979980
-1.18896484
-1.43920898
-1.66412354
-1.85668945
-2.01019287
-2.12127686
-2.18750000
-2.20764160
-2.18017578
-2.10510254
-1.98577881
-1.82708740
-1.63482666
-1.41357422
-1.16882324
-0.90820313
-0.64300537
-0.38116455
-0.12786865
 0.11291504
 0.33660889
 0.53497314
 0.70007324
 0.82763672
 0.91613770
 0.96771240
 0.98297119
 0.96405029
 0.91400146
 0.83740234
 0.74096680
 0.62988281
 0.50994873
 0.38757324
 0.26824951
 0.15777588
 0.06042480
-0.01983643
-0.07965088
-0.11535645
-0.12481689
-0.10803223
-0.06652832
-0.00183105
 0.08422852
 0.18829346
 0.30670166
 0.43457031
 0.56549072
 0.69427490
 0.81573486
 0.92529297
 1.01837158
 1.09008789
 1.13708496
 1.15600586
 1.14715576
 1.11022949
 1.04705811
 0.95886230
 0.84838867
 0.71960449
 0.57769775
 0.42846680
 0.27740479
 0.12847900
-0.01434326
-0.14739990
-0.26611328
-0.36621094
-0.44433594
-0.49896240
-0.53009033
-0.53985596
-0.53009033
-0.50231934
-0.45959473
-0.40496826
-0.34301758
-0.27801514
-0.21453857
-0.15594482
-0.10559082
-0.06652832
-0.04241943
-0.03509521
-0.04608154
-0.07568359
-0.12420654
-0.19104004
-0.27404785
-0.36956787
-0.47332764
-0.58074951
-0.68786621
-0.79010010
-0.88409424
-0.96466064
-1.02722168
-1.06750488
-1.08306885
-1.07238770
-1.03546143
-0.97167969
-0.88134766
-0.76507568
-0.62622070
-0.46875000
-0.29724121
-0.11444092
 0.07751465
 0.27496338
 0.47149658
 0.65979004
 0.83343506
 0.98785400
 1.11968994
 1.22650146
 1.30615234
 1.35681152
 1.37817383
 1.37023926
 1.33422852
 1.27105713
 1.18377686
 1.07666016
 0.95520020
 0.82336426
 0.68664551
 0.54931641
 0.41717529
 0.29449463
 0.18371582
 0.08758545
 0.00793457
-0.05249023
-0.09185791
-0.11047363
-0.10986328
-0.09246826
-0.05950928
-0.01342773
 0.04241943
 0.10284424
 0.16326904
 0.22064209
 0.27221680
 0.31524658
 0.34545898
 0.35919189
 0.35369873
 0.32867432
 0.28442383
 0.22094727
 0.13854980
 0.03814697
-0.07751465
-0.20446777
-0.33874512
-0.47576904
-0.60974121
-0.73455811
-0.84564209
-0.93811035
-1.00982666
-1.05712891
-1.07849121
-1.07177734
-1.03759766
-0.97747803
-0.89355469
-0.78948975
-0.66986084
-0.54046631
-0.40771484
-0.27587891
-0.14984131
-0.03234863
 0.07080078
 0.15533447
 0.21606445
 0.25177002
 0.26153564
 0.24566650
 0.20507813
 0.14099121
 0.05645752
-0.04425049
-0.15625000
-0.27404785
-0.39093018
-0.50018311
-0.59478760
-0.66955566
-0.72082520
-0.74554443
-0.74066162
-0.70281982
-0.63079834
-0.52673340
-0.39611816
-0.24353027
-0.07232666
 0.11505127
 0.31341553
 0.51422119
 0.70770264
 0.88500977
 1.04095459
 1.17095947
 1.27044678
 1.33483887
 1.35986328
 1.34490967
 1.28997803
 1.19689941
 1.06719971
 0.90515137
 0.71777344
 0.51422119
 0.30151367
 0.08361816
-0.13458252
-0.34545898
-0.53680420
-0.69641113
-0.81695557
-0.89599609
-0.93231201
-0.92407227
-0.86975098
-0.77087402
-0.63262939
-0.46356201
-0.27038574
-0.05798340
 0.16754150
 0.39642334
 0.61553955
 0.81085205
 0.97351074
 1.09710693
 1.17736816
 1.20819092
 1.18438721
 1.10382080
 0.96954346
 0.78857422
 0.56671143
 0.30822754
 0.01678467
-0.30090332
-0.63262939
-0.96313477
-1.27838135
-1.56585693
-1.81762695
-2.02606201
-2.18414307
-2.28485107
-2.32269287
-2.29705811
-2.21038818
-2.06481934
-1.86401367
-1.61224365
-1.31744385
-0.99121094
-0.64605713
-0.29083252
 0.06683350
 0.41839600
 0.75134277
 1.05194092
 1.30981445
 1.51947021
 1.67846680
 1.78375244
 1.83135986
 1.82067871
 1.75537109
 1.64184570
 1.48590088
 1.29302979
 1.07055664
 0.82977295
 0.58471680
 0.34545898
 0.11840820
-0.09185791
-0.27801514
-0.43060303
-0.54168701
-0.60760498
-0.62896729
-0.60668945
-0.54382324
-0.44342041
-0.31066895
-0.15167236
 0.02746582
 0.22155762
 0.42175293
 0.61798096
 0.80017090
 0.96038818
 1.09344482
 1.19445801
 1.25885010
 1.28356934
 1.26708984
 1.20880127
 1.10931396
 0.97167969
 0.80078125
 0.60516357
 0.39245605
 0.16815186
-0.06378174
-0.29785156
-0.52459717
-0.73364258
-0.91552734
-1.06567383
-1.18103027
-1.25915527
-1.29791260
-1.29699707
-1.25854492
-1.18621826
-1.08367920
-0.95458984
-0.80474854
-0.64147949
-0.47302246
-0.30639648
-0.14587402
 0.00488281
 0.14129639
 0.25787354
 0.34942627
 0.41168213
 0.44281006
 0.44342041
 0.41503906
 0.36102295
 0.28411865
 0.18798828
 0.07598877
-0.04852295
-0.18066406
-0.31372070
-0.44006348
-0.55175781
-0.64331055
-0.70983887
-0.75012207
-0.76141357
-0.74218750
-0.69122314
-0.60943604
-0.50018311
-0.36895752
-0.21850586
-0.05218506
 0.12756348
 0.31524658
 0.50354004
 0.68420410
 0.85113525
 1.00006104
 1.12731934
 1.22955322
 1.30310059
 1.34582520
 1.35559082
 1.33209229
 1.27655029
 1.19049072
 1.07696533
 0.93872070
 0.78125000
 0.61004639
 0.43182373
 0.25299072
 0.07843018
-0.08789063
-0.24108887
-0.37597656
-0.48736572
-0.57159424
-0.62896729
-0.66040039
-0.66741943
-0.65124512
-0.61340332
-0.55725098
-0.48797607
-0.41107178
-0.33111572
-0.25238037
-0.17730713
-0.10925293
-0.05096436
-0.00488281
 0.02563477
 0.03906250
 0.03387451
 0.01129150
-0.02807617
-0.08239746
-0.15075684
-0.23071289
-0.31860352
-0.40954590
-0.49804688
-0.58044434
-0.65307617
-0.71319580
-0.75805664
-0.78460693
-0.79101563
-0.77697754
-0.74218750
-0.68786621
-0.61553955
-0.52856445
-0.43029785
-0.32348633
-0.21118164
-0.09643555
 0.01861572
 0.13061523
 0.23712158
 0.33599854
 0.42419434
 0.49896240
 0.55755615
 0.59814453
 0.62042236
 0.62377930
 0.60791016
 0.57373047
 0.52215576
 0.45623779
 0.37902832
 0.29418945
 0.20477295
 0.11352539
 0.02380371
-0.05981445
-0.13275146
-0.19042969
-0.23071289
-0.25299072
-0.25726318
-0.24353027
-0.21209717
-0.16357422
-0.10009766
-0.02502441
 0.05828857
 0.14831543
 0.24230957
 0.33752441
 0.42907715
 0.51208496
 0.58319092
 0.63903809
 0.67810059
 0.69793701
 0.69671631
 0.67321777
 0.62683105
 0.55816650
 0.46844482
 0.35949707
 0.23406982
 0.09521484
-0.05432129
-0.20996094
-0.36712646
-0.51849365
-0.65856934
-0.78216553
-0.88592529
-0.96740723
-1.02416992
-1.05407715
-1.05682373
-1.03240967
-0.98297119
-0.90881348
-0.81115723
-0.69274902
-0.55847168
-0.41381836
-0.26306152
-0.10955811
 0.04486084
 0.19622803
 0.33935547
 0.46783447
 0.57678223
 0.66223145
 0.72204590
 0.75408936
 0.75775146
 0.73242188
 0.67962646
 0.60211182
 0.50384521
 0.38970947
 0.26397705
 0.13092041
-0.00518799
-0.14068604
-0.26977539
-0.38604736
-0.48278809
-0.55633545
-0.60455322
-0.62683105
-0.62255859
-0.59082031
-0.53222656
-0.44891357
-0.34393311
-0.21942139
-0.07781982
 0.07904053
 0.24719238
 0.42083740
 0.59295654
 0.75744629
 0.90850830
 1.04156494
 1.15173340
 1.23504639
 1.28814697
 1.30950928
 1.29821777
 1.25427246
 1.17919922
 1.07421875
 0.94207764
 0.78704834
 0.61462402
 0.43212891
 0.24383545
 0.05310059
-0.13763428
-0.32440186
-0.50048828
-0.65948486
-0.79711914
-0.91156006
-1.00219727
-1.06811523
-1.10717773
-1.11816406
-1.10229492
-1.06140137
-0.99700928
-0.91217041
-0.80932617
-0.69244385
-0.56701660
-0.43731689
-0.30670166
-0.17852783
-0.05615234
 0.05676270
 0.15625000
 0.24017334
 0.30609131
 0.35278320
 0.37841797
 0.38330078
 0.36804199
 0.33508301
 0.28686523
 0.22583008
 0.15380859
 0.07354736
-0.01251221
-0.10040283
-0.18798828
-0.27221680
-0.34973145
-0.41564941
-0.46630859
-0.49896240
-0.51208496
-0.50628662
-0.48095703
-0.43518066
-0.36987305
-0.28656006
-0.18707275
-0.07415771
 0.05035400
 0.18402100
 0.32287598
 0.46081543
 0.59265137
 0.71380615
 0.82122803
 0.91278076
 0.98663330
 1.04125977
 1.07452393
 1.08489990
 1.07147217
 1.03363037
 0.97198486
 0.88775635
 0.78277588
 0.66009521
 0.52368164
 0.37658691
 0.22125244
 0.05981445
-0.10498047
-0.26885986
-0.42602539
-0.57037354
-0.69732666
-0.80474854
-0.89080811
-0.95489502
-0.99517822
-1.01043701
-1.00128174
-0.96954346
-0.91857910
-0.85144043
-0.77056885
-0.67840576
-0.57800293
-0.47241211
-0.36651611
-0.26336670
-0.16571045
-0.07537842
 0.00549316
 0.07476807
 0.13031006
 0.17028809
 0.19439697
 0.20324707
 0.19714355
 0.17730713
 0.14495850
 0.10162354
 0.05004883
-0.00640869
-0.06439209
-0.12084961
-0.17272949
-0.21728516
-0.25238037
-0.27679443
-0.29052734
-0.29449463
-0.28900146
-0.27374268
-0.24810791
-0.21301270
-0.17059326
-0.12359619
-0.07476807
-0.02624512
 0.02044678
 0.06439209
 0.10375977
 0.13763428
 0.16510010
 0.18585205
 0.19958496
 0.20751953
 0.21026611
 0.20965576
 0.20660400
 0.20141602
 0.19531250
 0.18981934
 0.18707275
 0.18920898
 0.19683838
 0.21026611
 0.22979736
 0.25512695
 0.28594971
 0.32165527
 0.36041260
 0.40100098
 0.44189453
 0.48187256
 0.51879883
 0.55084229
 0.57586670
 0.59295654
 0.60119629
 0.59906006
 0.58502197
 0.55847168
 0.51940918
 0.46905518
 0.40802002
 0.33660889
 0.25543213
 0.16479492
 0.06622314
-0.03906250
-0.14953613
-0.26275635
-0.37567139
-0.48492432
-0.58715820
-0.68023682
-0.76232910
-0.83221436
-0.88684082
-0.92498779
-0.94421387
-0.94482422
-0.92712402
-0.89111328
-0.83740234
-0.76690674
-0.68115234
-0.58288574
-0.47515869
-0.36071777
-0.24200439
-0.12084961
 0.00091553
 0.12207031
 0.23986816
 0.35217285
 0.45471191
 0.54534912
 0.62164307
 0.68328857
 0.73028564
 0.76293945
 0.78094482
 0.78369141
 0.77178955
 0.74554443
 0.70617676
 0.65490723
 0.59265137
 0.52124023
 0.44281006
 0.36102295
 0.27740479
 0.19378662
 0.11016846
 0.02899170
-0.04821777
-0.11932373
-0.18310547
-0.23895264
-0.28686523
-0.32470703
-0.35095215
-0.36437988
-0.36468506
-0.35278320
-0.32989502
-0.29754639
-0.25695801
-0.20843506
-0.15197754
-0.08850098
-0.01922607
 0.05340576
 0.12695313
 0.20019531
 0.27160645
 0.33905029
 0.39978027
 0.45043945
 0.48980713
 0.51757813
 0.53436279
 0.53894043
 0.52978516
 0.50567627
 0.46691895
 0.41534424
 0.35217285
 0.27862549
 0.19653320
 0.10772705
 0.01373291
-0.08361816
-0.18341064
-0.28411865
-0.38360596
-0.47790527
-0.56396484
-0.64025879
-0.70495605
-0.75805664
-0.79833984
-0.82489014
-0.83709717
-0.83404541
-0.81695557
-0.78674316
-0.74462891
-0.69183350
-0.62774658
-0.55358887
-0.47149658
-0.38482666
-0.29632568
-0.20751953
-0.11901855
-0.03204346
 0.05096436
 0.12695313
 0.19439697
 0.25360107
 0.30334473
 0.34362793
 0.37231445
 0.38879395
 0.39337158
 0.38696289
 0.37048340
 0.34515381
 0.31341553
 0.27801514
 0.24078369
 0.20294189
 0.16540527
 0.12939453
 0.09643555
 0.06805420
 0.04577637
 0.03173828
 0.02624512
 0.02960205
 0.04119873
 0.05920410
 0.08270264
 0.11077881
 0.14251709
 0.17578125
 0.20843506
 0.23956299
 0.26855469
 0.29571533
 0.31951904
 0.33782959
 0.34881592
 0.35125732
 0.34484863
 0.32958984
 0.30639648
 0.27526855
 0.23712158
 0.19104004
 0.13702393
 0.07446289
 0.00427246
-0.07232666
-0.15380859
-0.23986816
-0.32928467
-0.41931152
-0.50750732
-0.59112549
-0.66864014
-0.73913574
-0.80139160
-0.85449219
-0.89691162
-0.92834473
-0.94787598
-0.95489502
-0.94848633
-0.92773438
-0.89294434
-0.84533691
-0.78521729
-0.71380615
-0.63201904
-0.54107666
-0.44281006
-0.33813477
-0.22918701
-0.11840820
-0.00762939
 0.10101318
 0.20660400
 0.30731201
 0.40039063
 0.48400879
 0.55664063
 0.61828613
 0.67016602
 0.71136475
 0.74157715
 0.76049805
 0.76812744
 0.76629639
 0.75561523
 0.73669434
 0.71105957
 0.67962646
 0.64453125
 0.60791016
 0.57006836
 0.53192139
 0.49468994
 0.46051025
 0.43060303
 0.40557861
 0.38574219
 0.37170410
 0.36285400
 0.35949707
 0.36041260
 0.36468506
 0.37200928
 0.38085938
 0.38940430
 0.39581299
 0.39947510
 0.39947510
 0.39550781
 0.38696289
 0.37139893
 0.34851074
 0.31768799
 0.27954102
 0.23376465
 0.17974854
 0.11688232
 0.04638672
-0.03051758
-0.11260986
-0.19989014
-0.29144287
-0.38574219
-0.47912598
-0.56762695
-0.64971924
-0.72387695
-0.78948975
-0.84472656
-0.88745117
-0.91705322
-0.93383789
-0.93811035
-0.92956543
-0.90728760
-0.87188721
-0.82458496
-0.76721191
-0.70068359
-0.62530518
-0.54290771
-0.45593262
-0.36682129
-0.27801514
-0.18981934
-0.10314941
-0.01983643
 0.05767822
 0.12634277
 0.18554688
 0.23529053
 0.27618408
 0.30822754
 0.32989502
 0.34118652
 0.34362793
 0.33996582
 0.33172607
 0.32043457
 0.30822754
 0.29663086
 0.28747559
 0.28320313
 0.28472900
 0.29418945
 0.31219482
 0.33996582
 0.37750244
 0.42327881
 0.47698975
 0.53771973
 0.60485840
 0.67657471
 0.75042725
 0.82305908
 0.89141846
 0.95367432
 1.00646973
 1.04583740
 1.06781006
 1.06994629
 1.05102539
 1.01043701
 0.94757080
 0.86029053
 0.74951172
 0.61828613
 0.47027588
 0.30883789
 0.13427734
-0.05157471
-0.24475098
-0.43945313
-0.62866211
-0.80780029
-0.97381592
-1.12304688
-1.25152588
-1.35589600
-1.43280029
-1.48132324
-1.50115967
-1.49139404
-1.45263672
-1.38702393
-1.29638672
-1.18316650
-1.05041504
-0.90118408
-0.74127197
-0.57678223
-0.41381836
-0.25573730
-0.10559082
 0.03387451
 0.15838623
 0.26428223
 0.34851074
 0.40863037
 0.44342041
 0.45257568
 0.43731689
 0.40039063
 0.34484863
 0.27343750
 0.18951416
 0.09613037
-0.00274658
-0.10314941
-0.20233154
-0.29663086
-0.38177490
-0.45318604
-0.50720215
-0.54168701
-0.55633545
-0.55145264
-0.52642822
-0.48126221
-0.41717529
-0.33630371
-0.24139404
-0.13580322
-0.02136230
 0.09887695
 0.22155762
 0.34301758
 0.45837402
 0.56427002
 0.65734863
 0.73516846
 0.79620361
 0.83953857
 0.86425781
 0.87066650
 0.85998535
 0.83221436
 0.78857422
 0.73059082
 0.66009521
 0.57952881
 0.49255371
 0.40252686
 0.31158447
 0.22247314
 0.13641357
 0.05523682
-0.01861572
-0.08239746
-0.13458252
-0.17456055
-0.20294189
-0.22003174
-0.22674561
-0.22399902
-0.21362305
-0.19714355
-0.17730713
-0.15563965
-0.13458252
-0.11535645
-0.10009766
-0.08972168
-0.08483887
-0.08544922
-0.09246826
-0.10589600
-0.12664795
-0.15319824
-0.18371582
-0.21667480
-0.25177002
-0.28961182
-0.32897949
-0.36743164
-0.40222168
-0.43151855
-0.45410156
-0.47058105
-0.48004150
-0.48187256
-0.47546387
-0.46112061
-0.43823242
-0.40740967
-0.36926270
-0.32501221
-0.27740479
-0.22857666
-0.17883301
-0.12847900
-0.07751465
-0.02777100
 0.01922607
 0.06195068
 0.09918213
 0.13153076
 0.15899658
 0.18157959
 0.19958496
 0.21301270
 0.22216797
 0.22766113
 0.23010254
 0.23071289
 0.23101807
 0.23193359
 0.23406982
 0.23773193
 0.24383545
 0.25360107
 0.26885986
 0.29144287
 0.32165527
 0.35827637
 0.40008545
 0.44586182
 0.49591064
 0.54992676
 0.60638428
 0.66406250
 0.72021484
 0.77301025
 0.82031250
 0.86029053
 0.89141846
 0.91186523
 0.92071533
 0.91705322
 0.89935303
 0.86730957
 0.82000732
 0.75836182
 0.68267822
 0.59417725
 0.49499512
 0.38665771
 0.27038574
 0.14801025
 0.02044678
-0.11016846
-0.24169922
-0.37078857
-0.49407959
-0.60943604
-0.71472168
-0.80810547
-0.88775635
-0.95214844
-1.00006104
-1.03057861
-1.04339600
-1.03790283
-1.01531982
-0.97656250
-0.92254639
-0.85571289
-0.77758789
-0.69061279
-0.59783936
-0.50201416
-0.40710449
-0.31524658
-0.22918701
-0.15136719
-0.08422852
-0.03021240
 0.00946045
 0.03326416
 0.04089355
 0.03234863
 0.00793457
-0.03112793
-0.08239746
-0.14251709
-0.20874023
-0.27801514
-0.34698486
-0.41198730
-0.46813965
-0.51177979
-0.53894043
-0.54748535
-0.53588867
-0.50231934
-0.44616699
-0.36834717
-0.27069092
-0.15533447
-0.02349854
 0.12390137
 0.28442383
 0.45318604
 0.62347412
 0.78948975
 0.94573975
 1.08978271
 1.21795654
 1.32659912
 1.41174316
 1.47094727
 1.50207520
 1.50421143
 1.47735596
 1.42150879
 1.33789063
 1.22863770
 1.09619141
 0.94329834
 0.77423096
 0.59448242
 0.40924072
 0.22277832
 0.03662109
-0.14709473
-0.32501221
-0.49194336
-0.64239502
-0.77239990
-0.88073730
-0.96740723
-1.03240967
-1.07635498
-1.09893799
-1.10168457
-1.08612061
-1.05438232
-1.00952148
-0.95520020
-0.89355469
-0.82733154
-0.75897217
-0.69152832
-0.62683105
-0.56701660
-0.51239014
-0.46447754
-0.42358398
-0.39062500
-0.36468506
-0.34271240
-0.32348633
-0.30670166
-0.29296875
-0.28228760
-0.27252197
-0.26062012
-0.24536133
-0.22613525
-0.20324707
-0.17669678
-0.14495850
-0.10864258
-0.06835938
-0.02502441
 0.01953125
 0.06500244
 0.10986328
 0.15289307
 0.19317627
 0.23040771
 0.26489258
 0.29632568
 0.32409668
 0.34637451
 0.36315918
 0.37536621
 0.38421631
 0.39093018
 0.39703369
 0.40252686
 0.40832520
 0.41473389
 0.42297363
 0.43395996
 0.44769287
 0.46447754
 0.48278809
 0.50292969
 0.52337646
 0.54473877
 0.56579590
 0.58624268
 0.60455322
 0.61950684
 0.62988281
 0.63476563
 0.63262939
 0.62377930
 0.60760498
 0.58502197
 0.55541992
 0.51818848
 0.47271729
 0.41961670
 0.35980225
 0.29510498
 0.22552490
 0.15106201
 0.07263184
-0.00793457
-0.08880615
-0.16815186
-0.24627686
-0.32318115
-0.39672852
-0.46508789
-0.52612305
-0.57922363
-0.62438965
-0.66223145
-0.69274902
-0.71472168
-0.72875977
-0.73455811
-0.73242188
-0.72204590
-0.70312500
-0.67565918
-0.64086914
-0.59997559
-0.55419922
-0.50384521
-0.44860840
-0.39001465
-0.32989502
-0.27099609
-0.21453857
-0.16052246
-0.10894775
-0.05950928
-0.01312256
 0.02899170
 0.06652832
 0.09979248
 0.12908936
 0.15441895
 0.17608643
 0.19409180
 0.20965576
 0.22338867
 0.23559570
 0.24566650
 0.25390625
 0.26123047
 0.26824951
 0.27496338
 0.28106689
 0.28747559
 0.29510498
 0.30426025
 0.31463623
 0.32470703
 0.33294678
 0.33905029
 0.34301758
 0.34454346
 0.34423828
 0.34240723
 0.33874512
 0.33325195
 0.32470703
 0.31311035
 0.29937744
 0.28411865
 0.26855469
 0.25268555
 0.23559570
 0.21697998
 0.19714355
 0.17669678
 0.15594482
 0.13427734
 0.11169434
 0.08819580
 0.06317139
 0.03631592
 0.00762939
-0.02258301
-0.05462646
-0.08819580
-0.12237549
-0.15686035
-0.19195557
-0.22796631
-0.26580811
-0.30456543
-0.34301758
-0.37933350
-0.41229248
-0.44219971
-0.46905518
-0.49255371
-0.51177979
-0.52642822
-0.53649902
-0.54107666
-0.53894043
-0.52947998
-0.51208496
-0.48736572
-0.45532227
-0.41595459
-0.37017822
-0.31951904
-0.26641846
-0.21240234
-0.15808105
-0.10375977
-0.05065918
-0.00183105
 0.04028320
 0.07354736
 0.09826660
 0.11444092
 0.12145996
 0.11901855
 0.10742188
 0.08758545
 0.06195068
 0.03173828
-0.00152588
-0.03631592
-0.07019043
-0.10070801
-0.12542725
-0.14282227
-0.15136719
-0.14984131
-0.13549805
-0.10711670
-0.06500244
-0.01098633
 0.05401611
 0.12817383
 0.21179199
 0.30303955
 0.39855957
 0.49377441
 0.58441162
 0.66802979
 0.74249268
 0.80505371
 0.85174561
 0.88012695
 0.88867188
 0.87677002
 0.84533691
 0.79467773
 0.72509766
 0.63842773
 0.53710938
 0.42388916
 0.30212402
 0.17456055
 0.04333496
-0.08880615
-0.21820068
-0.34118652
-0.45349121
-0.55175781
-0.63415527
-0.69915771
-0.74676514
-0.77545166
-0.78460693
-0.77514648
-0.74798584
-0.70526123
-0.64788818
-0.57800293
-0.49804688
-0.41198730
-0.32348633
-0.23590088
-0.15106201
-0.07080078
 0.00244141
 0.06652832
 0.11871338
 0.15838623
 0.18524170
 0.19866943
 0.19897461
 0.18676758
 0.16357422
 0.13183594
 0.09460449
 0.05340576
 0.01068115
-0.03112793
-0.06958008
-0.10223389
-0.12817383
-0.14556885
-0.15350342
-0.15106201
-0.13763428
-0.11322021
-0.07843018
-0.03540039
 0.01434326
 0.06835938
 0.12359619
 0.17883301
 0.23254395
 0.28320313
 0.32897949
 0.36682129
 0.39489746
 0.41198730
 0.41717529
 0.41015625
 0.39093018
 0.36041260
 0.32073975
 0.27343750
 0.22064209
 0.16448975
 0.10681152
 0.05096436
-0.00061035
-0.04608154
-0.08422852
-0.11291504
-0.13092041
-0.13702393
-0.13031006
-0.11138916
-0.08087158
-0.04028320
 0.00823975
 0.06286621
 0.12054443
 0.18005371
 0.23986816
 0.29785156
 0.35064697
 0.39520264
 0.42816162
 0.44799805
 0.45349121
 0.44250488
 0.41442871
 0.36834717
 0.30487061
 0.22583008
 0.13275146
 0.02716064
-0.08941650
-0.21545410
-0.34729004
-0.48065186
-0.61004639
-0.72998047
-0.83618164
-0.92559814
-0.99548340
-1.04339600
-1.06628418
-1.06323242
-1.03332520
-0.97747803
-0.89660645
-0.79162598
-0.66528320
-0.52246094
-0.36834717
-0.20629883
-0.03997803
 0.12786865
 0.29174805
 0.44464111
 0.57983398
 0.69213867
 0.78033447
 0.84381104
 0.88256836
 0.89477539
 0.88012695
 0.83862305
 0.77239990
 0.68481445
 0.58044434
 0.46417236
 0.34088135
 0.21484375
 0.08972168
-0.03082275
-0.14251709
-0.24139404
-0.32318115
-0.38513184
-0.42449951
-0.44006348
-0.43182373
-0.39978027
-0.34667969
-0.27496338
-0.18798828
-0.08880615
 0.01983643
 0.13488770
 0.25207520
 0.36651611
 0.47332764
 0.56854248
 0.64849854
 0.70953369
 0.74920654
 0.76538086
 0.75714111
 0.72387695
 0.66619873
 0.58441162
 0.48065186
 0.35919189
 0.22338867
 0.07751465
-0.07598877
-0.23406982
-0.39154053
-0.54229736
-0.68054199
-0.80139160
-0.90179443
-0.97930908
-1.03088379
-1.05499268
-1.05133057
-1.02172852
-0.96801758
-0.89141846
-0.79315186
-0.67596436
-0.54473877
-0.40557861
-0.26275635
-0.12023926
 0.01922607
 0.15258789
 0.27465820
 0.37963867
 0.46386719
 0.52581787
 0.56488037
 0.58105469
 0.57403564
 0.54351807
 0.49163818
 0.42053223
 0.33416748
 0.23590088
 0.13000488
 0.01953125
-0.09155273
-0.20050049
-0.30364990
-0.39581299
-0.47302246
-0.53070068
-0.56762695
-0.58258057
-0.57556152
-0.54595947
-0.49346924
-0.41900635
-0.32470703
-0.21362305
-0.08758545
 0.05004883
 0.19622803
 0.34606934
 0.49377441
 0.63385010
 0.76171875
 0.87402344
 0.96740723
 1.03759766
 1.08123779
 1.09588623
 1.08184814
 1.03973389
 0.97106934
 0.87677002
 0.75927734
 0.62194824
 0.46997070
 0.30822754
 0.13977051
-0.03295898
-0.20660400
-0.37567139
-0.53344727
-0.67413330
-0.79345703
-0.88928223
-0.96038818
-1.00555420
-1.02416992
-1.01623535
-0.98205566
-0.92254639
-0.84014893
-0.73852539
-0.62225342
-0.49591064
-0.36407471
-0.23132324
-0.10101318
 0.02319336
 0.13793945
 0.24017334
 0.32653809
 0.39367676
 0.43975830
 0.46417236
 0.46783447
 0.45196533
 0.41839600
 0.36834717
 0.30395508
 0.22766113
 0.14343262
 0.05493164
-0.03387451
-0.12023926
-0.20172119
-0.27526855
-0.33813477
-0.38665771
-0.41809082
-0.43090820
-0.42541504
-0.40222168
-0.36315918
-0.31005859
-0.24444580
-0.16845703
-0.08544922
 0.00152588
 0.08941650
 0.17547607
 0.25695801
 0.33233643
 0.39855957
 0.45318604
 0.49346924
 0.51879883
 0.52947998
 0.52642822
 0.51025391
 0.48248291
 0.44494629
 0.39947510
 0.34851074
 0.29357910
 0.23712158
 0.18096924
 0.12725830
 0.07781982
 0.03479004
-0.00091553
-0.02807617
-0.04608154
-0.05493164
-0.05462646
-0.04638672
-0.03173828
-0.01312256
 0.00732422
 0.02746582
 0.04608154
 0.06164551
 0.07232666
 0.07568359
 0.07110596
 0.05706787
 0.03356934
 0.00122070
-0.03845215
-0.08331299
-0.13092041
-0.17974854
-0.22888184
-0.27679443
-0.32165527
-0.36010742
-0.38940430
-0.40740967
-0.41290283
-0.40527344
-0.38421631
-0.34973145
-0.30334473
-0.24597168
-0.17883301
-0.10253906
-0.01983643
 0.06652832
 0.15380859
 0.23986816
 0.32257080
 0.39855957
 0.46295166
 0.51330566
 0.54718018
 0.56488037
 0.56549072
 0.54870605
 0.51452637
 0.46447754
 0.40130615
 0.32745361
 0.24414063
 0.15380859
 0.05920410
-0.03692627
-0.13122559
-0.22247314
-0.30883789
-0.38665771
-0.45257568
-0.50354004
-0.53894043
-0.55908203
-0.56549072
-0.55786133
-0.53558350
-0.49835205
-0.44799805
-0.38696289
-0.31829834
-0.24475098
-0.16876221
-0.09216309
-0.01770020
 0.05218506
 0.11444092
 0.16723633
 0.20874023
 0.23803711
 0.25482178
 0.25939941
 0.25207520
 0.23376465
 0.20568848
 0.16906738
 0.12634277
 0.07934570
 0.03112793
-0.01525879
-0.05859375
-0.09643555
-0.12756348
-0.15106201
-0.16571045
-0.17028809
-0.16418457
-0.14709473
-0.12054443
-0.08575439
-0.04394531
 0.00335693
 0.05493164
 0.10833740
 0.15991211
 0.20690918
 0.24780273
 0.28198242
 0.30853271
 0.32470703
 0.32897949
 0.32073975
 0.30181885
 0.27374268
 0.23742676
 0.19348145
 0.14221191
 0.08728027
 0.03143311
-0.02288818
-0.07446289
-0.12237549
-0.16510010
-0.20080566
-0.22857666
-0.24780273
-0.25878906
-0.26062012
-0.25360107
-0.23712158
-0.21270752
-0.18096924
-0.14343262
-0.10131836
-0.05645752
-0.01068115
 0.03387451
 0.07629395
 0.11444092
 0.14709473
 0.17211914
 0.18859863
 0.19531250
 0.19256592
 0.18005371
 0.15838623
 0.12847900
 0.09124756
 0.04730225
-0.00213623
-0.05493164
-0.10925293
-0.16265869
-0.21453857
-0.26489258
-0.31280518
-0.35552979
-0.38970947
-0.41320801
-0.42633057
-0.42968750
-0.42266846
-0.40466309
-0.37506104
-0.33538818
-0.28686523
-0.23071289
-0.16693115
-0.09582520
-0.02014160
 0.05737305
 0.13458252
 0.21026611
 0.28350830
 0.35278320
 0.41503906
 0.46844482
 0.51177979
 0.54595947
 0.57006836
 0.58380127
 0.58593750
 0.57617188
 0.55480957
 0.52307129
 0.48187256
 0.43182373
 0.37475586
 0.31311035
 0.24749756
 0.17852783
 0.10681152
 0.03326416
-0.03845215
-0.10589600
-0.16754150
-0.22338867
-0.27282715
-0.31494141
-0.34729004
-0.36895752
-0.38024902
-0.38238525
-0.37628174
-0.36132813
-0.33782959
-0.30670166
-0.27008057
-0.23010254
-0.18676758
-0.14099121
-0.09368896
-0.04699707
-0.00335693
 0.03601074
 0.07080078
 0.10009766
 0.12268066
 0.13702393
 0.14221191
 0.13824463
 0.12512207
 0.10406494
 0.07598877
 0.04211426
 0.00366211
-0.03723145
-0.07873535
-0.11871338
-0.15472412
-0.18585205
-0.21057129
-0.22766113
-0.23651123
-0.23620605
-0.22613525
-0.20599365
-0.17639160
-0.13824463
-0.09246826
-0.04119873
 0.01403809
 0.07080078
 0.12725830
 0.18157959
 0.23162842
 0.27557373
 0.31219482
 0.33996582
 0.35614014
 0.35980225
 0.34912109
 0.32501221
 0.28839111
 0.24017334
 0.18096924
 0.11260986
 0.03723145
-0.04211426
-0.12390137
-0.20660400
-0.28778076
-0.36407471
-0.43121338
-0.48583984
-0.52551270
-0.54962158
-0.55786133
-0.54901123
-0.52185059
-0.47668457
-0.41442871
-0.33691406
-0.24627686
-0.14404297
-0.03234863
 0.08697510
 0.21118164
 0.33599854
 0.45654297
 0.56701660
 0.66345215
 0.74249268
 0.80291748
 0.84289551
 0.86181641
 0.85815430
 0.83221436
 0.78369141
 0.71441650
 0.62561035
 0.52124023
 0.40496826
 0.28106689
 0.15258789
 0.02197266
-0.10894775
-0.23590088
-0.35430908
-0.45928955
-0.54748535
-0.61767578
-0.66864014
-0.70037842
-0.71166992
-0.70190430
-0.67108154
-0.62072754
-0.55389404
-0.47424316
-0.38635254
-0.29357910
-0.19897461
-0.10528564
-0.01495361
 0.06835938
 0.14068604
 0.19866943
 0.24078369
 0.26641846
 0.27587891
 0.26916504
 0.24780273
 0.21270752
 0.16571045
 0.10894775
 0.04486084
-0.02288818
-0.09094238
-0.15625000
-0.21667480
-0.27099609
-0.31677246
-0.35034180
-0.36773682
-0.36682129
-0.34851074
-0.31524658
-0.26916504
-0.21026611
-0.13946533
-0.05859375
 0.02929688
 0.11993408
 0.21026611
 0.29754639
 0.37872314
 0.45043945
 0.50872803
 0.55145264
 0.57708740
 0.58563232
 0.57617188
 0.54870605
 0.50415039
 0.44525146
 0.37628174
 0.29998779
 0.21820068
 0.13122559
 0.04241943
-0.04394531
-0.12207031
-0.18920898
-0.24444580
-0.28686523
-0.31494141
-0.32562256
-0.31799316
-0.29327393
-0.25512695
-0.20507813
-0.14434814
-0.07415771
 0.00152588
 0.07751465
 0.14953613
 0.21545410
 0.27252197
 0.31707764
 0.34515381
 0.35278320
 0.34057617
 0.30975342
 0.26184082
 0.19836426
 0.11993408
 0.02807617
-0.07415771
-0.18402100
-0.29754639
-0.41046143
-0.51666260
-0.61248779
-0.69458008
-0.76141357
-0.81024170
-0.83801270
-0.84259033
-0.82366943
-0.78186035
-0.71868896
-0.63476563
-0.53161621
-0.41290283
-0.28289795
-0.14434814
-0.00030518
 0.14617920
 0.28991699
 0.42419434
 0.54443359
 0.64819336
 0.73333740
 0.79772949
 0.83953857
 0.85723877
 0.85144043
 0.82366943
 0.77514648
 0.70770264
 0.62347412
 0.52703857
 0.42236328
 0.31341553
 0.20202637
 0.09124756
-0.01525879
-0.11383057
-0.20202637
-0.27832031
-0.34057617
-0.38665771
-0.41412354
-0.42205811
-0.41290283
-0.38879395
-0.35186768
-0.30395508
-0.24780273
-0.18524170
-0.11932373
-0.05249023
 0.01251221
 0.07324219
 0.12634277
 0.16998291
 0.20324707
 0.22583008
 0.23651123
 0.23468018
 0.21972656
 0.19348145
 0.15716553
 0.11291504
 0.06225586
 0.00640869
-0.05249023
-0.11199951
-0.17028809
-0.22583008
-0.27709961
-0.32135010
-0.35705566
-0.38177490
-0.39459229
-0.39520264
-0.38299561
-0.35827637
-0.32196045
-0.27557373
-0.22033691
-0.15686035
-0.08636475
-0.01098633
 0.06713867
 0.14526367
 0.22064209
 0.29113770
 0.35491943
 0.40954590
 0.45318604
 0.48461914
 0.50323486
 0.50933838
 0.50231934
 0.48126221
 0.44647217
 0.40039063
 0.34484863
 0.28228760
 0.21331787
 0.13885498
 0.06103516
-0.01739502
-0.09246826
-0.16174316
-0.22338867
-0.27648926
-0.31982422
-0.35186768
-0.37109375
-0.37628174
-0.36651611
-0.34240723
-0.30639648
-0.26031494
-0.20599365
-0.14465332
-0.07751465
-0.00610352
 0.06652832
 0.13763428
 0.20538330
 0.26824951
 0.32409668
 0.37048340
 0.40496826
 0.42602539
 0.43365479
 0.42755127
 0.40771484
 0.37445068
 0.32897949
 0.27221680
 0.20568848
 0.13031006
 0.04791260
-0.03997803
-0.13061523
-0.22247314
-0.31341553
-0.40069580
-0.48156738
-0.55267334
-0.61309814
-0.66192627
-0.69915771
-0.72326660
-0.73303223
-0.72784424
-0.70922852
-0.67810059
-0.63476563
-0.57983398
-0.51391602
-0.43914795
-0.35949707
-0.27679443
-0.19195557
-0.10650635
-0.02166748
 0.06011963
 0.13671875
 0.20751953
 0.27282715
 0.33172607
 0.38238525
 0.42297363
 0.45288086
 0.47302246
 0.48461914
 0.48767090
 0.48278809
 0.46997070
 0.45074463
 0.42541504
 0.39520264
 0.36010742
 0.32104492
 0.27984619
 0.23834229
 0.19714355
 0.15625000
 0.11627197
 0.07843018
 0.04425049
 0.01403809
-0.01159668
-0.03234863
-0.04730225
-0.05523682
-0.05645752
-0.05096436
-0.03997803
-0.02410889
-0.00366211
 0.02105713
 0.04913330
 0.07873535
 0.10833740
 0.13671875
 0.16235352
 0.18493652
 0.20324707
 0.21575928
 0.22186279
 0.21972656
 0.20874023
 0.18920898
 0.16052246
 0.12329102
 0.07751465
 0.02441406
-0.03387451
-0.09674072
-0.16265869
-0.23132324
-0.30090332
-0.36926270
-0.43273926
-0.48889160
-0.53619385
-0.57495117
-0.60485840
-0.62469482
-0.63323975
-0.62927246
-0.61370850
-0.58807373
-0.55236816
-0.50659180
-0.45166016
-0.38879395
-0.32073975
-0.24871826
-0.17395020
-0.09704590
-0.01953125
 0.05645752
 0.12908936
 0.19744873
 0.26092529
 0.31921387
 0.37017822
 0.41290283
 0.44586182
 0.46875000
 0.48217773
 0.48583984
 0.48034668
 0.46569824
 0.44311523
 0.41351318
 0.37841797
 0.33935547
 0.29724121
 0.25390625
 0.21026611
 0.16754150
 0.12725830
 0.09124756
 0.06134033
 0.03784180
 0.02166748
 0.01251221
 0.01068115
 0.01647949
 0.02929688
 0.04821777
 0.07263184
 0.10101318
 0.13153076
 0.16326904
 0.19439697
 0.22369385
 0.24993896
 0.27099609
 0.28594971
 0.29449463
 0.29632568
 0.29113770
 0.27862549
 0.25726318
 0.22766113
 0.18951416
 0.14373779
 0.09094238
 0.03234863
-0.02990723
-0.09429932
-0.15960693
-0.22521973
-0.29083252
-0.35339355
-0.41046143
-0.45928955
-0.49896240
-0.52886963
-0.54901123
-0.55786133
-0.55511475
-0.54077148
-0.51483154
-0.47821045
-0.43151855
-0.37628174
-0.31524658
-0.25054932
-0.18371582
-0.11566162
-0.04699707
 0.01983643
 0.08178711
 0.13610840
 0.18066406
 0.21484375
 0.23834229
 0.24963379
 0.24841309
 0.23468018
 0.20935059
 0.17364502
 0.12817383
 0.07415771
 0.01373291
-0.05035400
-0.11413574
-0.17486572
-0.23040771
-0.27893066
-0.31860352
-0.34606934
-0.35858154
-0.35461426
-0.33477783
-0.29968262
-0.25054932
-0.18707275
-0.10986328
-0.02075195
 0.07781982
 0.18371582
 0.29449463
 0.40679932
 0.51696777
 0.62011719
 0.71319580
 0.79345703
 0.85876465
 0.90698242
 0.93566895
 0.94360352
 0.92926025
 0.89324951
 0.83465576
 0.75408936
 0.65246582
 0.53405762
 0.40374756
 0.26519775
 0.12054443
-0.02929688
-0.18066406
-0.32806396
-0.46539307
-0.58715820
-0.69091797
-0.77514648
-0.83770752
-0.87677002
-0.89111328
-0.88165283
-0.84960938
-0.79711914
-0.72540283
-0.63751221
-0.53649902
-0.42633057
-0.31127930
-0.19409180
-0.07873535
 0.03143311
 0.13214111
 0.21881104
 0.28839111
 0.33874512
 0.36773682
 0.37445068
 0.35797119
 0.31890869
 0.25970459
 0.18218994
 0.08972168
-0.01525879
-0.13000488
-0.25024414
-0.37017822
-0.48461914
-0.58837891
-0.67779541
-0.74920654
-0.80017090
-0.82794189
-0.83099365
-0.80871582
-0.76110840
-0.68847656
-0.59295654
-0.47698975
-0.34423828
-0.19805908
-0.04150391
 0.12268066
 0.29052734
 0.45623779
 0.61370850
 0.75744629
 0.88409424
 0.99060059
 1.07452393
 1.13403320
 1.16729736
 1.17431641
 1.15417480
 1.10809326
 1.03851318
 0.94818115
 0.84045410
 0.71899414
 0.58685303
 0.44799805
 0.30639648
 0.16540527
 0.02838135
-0.10284424
-0.22460938
-0.33325195
-0.42480469
-0.49713135
-0.55023193
-0.58380127
-0.59844971
-0.59356689
-0.56976318
-0.52886963
-0.47424316
-0.40893555
-0.33599854
-0.25817871
-0.17791748
-0.09796143
-0.02166748
 0.04760742
 0.10559082
 0.15045166
 0.18035889
 0.19561768
 0.19653320
 0.18280029
 0.15350342
 0.10986328
 0.05371094
-0.01190186
-0.08483887
-0.16265869
-0.24353027
-0.32501221
-0.40374756
-0.47607422
-0.53955078
-0.59234619
-0.63293457
-0.66009521
-0.67291260
-0.67047119
-0.65246582
-0.61920166
-0.57067871
-0.50781250
-0.43212891
-0.34576416
-0.25207520
-0.15289307
-0.04943848
 0.05645752
 0.16326904
 0.26824951
 0.36834717
 0.46081543
 0.54321289
 0.61431885
 0.67291260
 0.71777344
 0.74798584
 0.76354980
 0.76354980
 0.74829102
 0.71838379
 0.67504883
 0.62042236
 0.55603027
 0.48400879
 0.40588379
 0.32470703
 0.24322510
 0.16387939
 0.08880615
 0.02075195
-0.03814697
-0.08636475
-0.12298584
-0.14831543
-0.16113281
-0.16143799
-0.14831543
-0.12329102
-0.08880615
-0.04699707
 0.00061035
 0.05187988
 0.10467529
 0.15563965
 0.20172119
 0.24200439
 0.27526855
 0.30029297
 0.31463623
 0.31616211
 0.30456543
 0.27984619
 0.24261475
 0.19256592
 0.13000488
 0.05645752
-0.02502441
-0.11169434
-0.20263672
-0.29693604
-0.39154053
-0.48156738
-0.56304932
-0.63354492
-0.69213867
-0.73699951
-0.76690674
-0.77941895
-0.77392578
-0.74981689
-0.70831299
-0.65032959
-0.57739258
-0.49346924
-0.40100098
-0.30273438
-0.20050049
-0.09613037
 0.00732422
 0.10620117
 0.19805908
 0.27984619
 0.34912109
 0.40344238
 0.44158936
 0.46356201
 0.47058105
 0.46264648
 0.44067383
 0.40557861
 0.35949707
 0.30548096
 0.24627686
 0.18432617
 0.12145996
 0.06042480
 0.00457764
-0.04302979
-0.07995605
-0.10528564
-0.11810303
-0.11810303
-0.10559082
-0.08117676
-0.04547119
 0.00061035
 0.05554199
 0.11688232
 0.18157959
 0.24688721
 0.31097412
 0.37048340
 0.42266846
 0.46447754
 0.49407959
 0.51116943
 0.51513672
 0.50506592
 0.48095703
 0.44311523
 0.39306641
 0.33233643
 0.26214600
 0.18341064
 0.09796143
 0.00946045
-0.07965088
-0.16632080
-0.24993896
-0.32867432
-0.40039063
-0.46295166
-0.51483154
-0.55480957
-0.58258057
-0.59875488
-0.60333252
-0.59722900
-0.58227539
-0.55969238
-0.53070068
-0.49713135
-0.46112061
-0.42449951
-0.38818359
-0.35217285
-0.31768799
-0.28594971
-0.25878906
-0.23681641
-0.21972656
-0.20629883
-0.19653320
-0.19012451
-0.18615723
-0.18249512
-0.17822266
-0.17272949
-0.16571045
-0.15655518
-0.14373779
-0.12603760
-0.10284424
-0.07385254
-0.03875732
 0.00244141
 0.04913330
 0.10040283
 0.15502930
 0.21331787
 0.27404785
 0.33599854
 0.39611816
 0.45166016
 0.50170898
 0.54656982
 0.58624268
 0.61859131
 0.64239502
 0.65551758
 0.65826416
 0.65063477
 0.63293457
 0.60607910
 0.57128906
 0.53009033
 0.48370361
 0.43212891
 0.37597656
 0.31677246
 0.25665283
 0.19683838
 0.13793945
 0.08026123
 0.02471924
-0.02685547
-0.07354736
-0.11505127
-0.15289307
-0.18676758
-0.21667480
-0.24139404
-0.26214600
-0.28045654
-0.29754639
-0.31341553
-0.32714844
-0.33782959
-0.34667969
-0.35461426
-0.36315918
-0.37200928
-0.38024902
-0.38696289
-0.39184570
-0.39428711
-0.39398193
-0.39031982
-0.38299561
-0.37170410
-0.35552979
-0.33416748
-0.30822754
-0.27862549
-0.24566650
-0.20904541
-0.16754150
-0.12176514
-0.07324219
-0.02380371
 0.02441406
 0.07141113
 0.11657715
 0.15899658
 0.19714355
 0.22949219
 0.25482178
 0.27252197
 0.28228760
 0.28350830
 0.27679443
 0.26184082
 0.23986816
 0.21209717
 0.17913818
 0.14312744
 0.10559082
 0.06866455
 0.03356934
 0.00183105
-0.02471924
-0.04455566
-0.05584717
-0.05737305
-0.04852295
-0.02960205
-0.00030518
 0.03753662
 0.08239746
 0.13305664
 0.18829346
 0.24749756
 0.30883789
 0.36956787
 0.42663574
 0.47698975
 0.51879883
 0.55145264
 0.57342529
 0.58288574
 0.57769775
 0.55633545
 0.51940918
 0.46936035
 0.40832520
 0.33752441
 0.25756836
 0.16937256
 0.07507324
-0.02227783
-0.12054443
-0.21697998
-0.30975342
-0.39550781
-0.47027588
-0.53161621
-0.58013916
-0.61553955
-0.63812256
-0.64788818
-0.64361572
-0.62652588
-0.59875488
-0.56182861
-0.51727295
-0.46569824
-0.40863037
-0.34942627
-0.29052734
-0.23437500
-0.18157959
-0.13305664
-0.08911133
-0.05126953
-0.01983643
 0.00488281
 0.02197266
 0.03204346
 0.03509521
 0.03265381
 0.02624512
 0.01770020
 0.00793457
-0.00122070
-0.00885010
-0.01403809
-0.01586914
-0.01373291
-0.00793457
 0.00213623
 0.01647949
 0.03448486
 0.05676270
 0.08270264
 0.11260986
 0.14526367
 0.17913818
 0.21301270
 0.24597168
 0.27801514
 0.30883789
 0.33752441
 0.36285400
 0.38299561
 0.39794922
 0.40649414
 0.40893555
 0.40466309
 0.39276123
 0.37353516
 0.34759521
 0.31585693
 0.28015137
 0.24078369
 0.19775391
 0.15106201
 0.10162354
 0.05035400
-0.00122070
-0.05279541
-0.10314941
-0.15014648
-0.19256592
-0.22979736
-0.26275635
-0.29174805
-0.31646729
-0.33477783
-0.34576416
-0.34912109
-0.34545898
-0.33599854
-0.32104492
-0.30059814
-0.27648926
-0.24993896
-0.22155762
-0.19165039
-0.16052246
-0.12939453
-0.09948730
-0.07171631
-0.04577637
-0.02105713
 0.00122070
 0.02075195
 0.03601074
 0.04760742
 0.05615234
 0.06195068
 0.06561279
 0.06683350
 0.06591797
 0.06286621
 0.05859375
 0.05249023
 0.04486084
 0.03631592
 0.02716064
 0.01770020
 0.00885010
 0.00122070
-0.00488281
-0.00885010
-0.01068115
-0.01007080
-0.00762939
-0.00366211
 0.00183105
 0.00854492
 0.01647949
 0.02593994
 0.03601074
 0.04608154
 0.05493164
 0.06225586
 0.06774902
 0.07141113
 0.07293701
 0.07263184
 0.06958008
 0.06378174
 0.05523682
 0.04455566
 0.03143311
 0.01617432
-0.00122070
-0.02044678
-0.04180908
-0.06408691
-0.08666992
-0.10833740
-0.12817383
-0.14495850
-0.15838623
-0.16845703
-0.17486572
-0.17669678
-0.17395020
-0.16601563
-0.15258789
-0.13336182
-0.10894775
-0.07965088
-0.04608154
-0.00976563
 0.02868652
 0.06927490
 0.11047363
 0.15075684
 0.18920898
 0.22521973
 0.25909424
 0.29052734
 0.31768799
 0.33874512
 0.35278320
 0.35919189
 0.35858154
 0.35125732
 0.33660889
 0.31494141
 0.28686523
 0.25268555
 0.21301270
 0.16754150
 0.11749268
 0.06408691
 0.00823975
-0.04852295
-0.10467529
-0.15899658
-0.20965576
-0.25604248
-0.29724121
-0.33294678
-0.36102295
-0.38055420
-0.39123535
-0.39337158
-0.38787842
-0.37322998
-0.34942627
-0.31768799
-0.28045654
-0.24078369
-0.19927979
-0.15533447
-0.10894775
-0.06195068
-0.01739502
 0.02258301
 0.05737305
 0.08605957
 0.10833740
 0.12359619
 0.13122559
 0.13153076
 0.12481689
 0.11260986
 0.09552002
 0.07476807
 0.05126953
 0.02593994
 0.00000000
-0.02502441
-0.04791260
-0.06683350
-0.08117676
-0.08972168
-0.09185791
-0.08666992
-0.07446289
-0.05523682
-0.02990723
 0.00152588
 0.03906250
 0.08148193
 0.12634277
 0.17120361
 0.21484375
 0.25726318
 0.29754639
 0.33447266
 0.36499023
 0.38665771
 0.39825439
 0.39916992
 0.38970947
 0.36987305
 0.34027100
 0.30181885
 0.25482178
 0.20050049
 0.13916016
 0.07171631
 0.00030518
-0.07110596
-0.13977051
-0.20477295
-0.26550293
-0.32043457
-0.36651611
-0.40069580
-0.42175293
-0.43029785
-0.42633057
-0.41015625
-0.38177490
-0.34179688
-0.29235840
-0.23590088
-0.17425537
-0.10894775
-0.04180908
 0.02441406
 0.08758545
 0.14526367
 0.19592285
 0.23803711
 0.27008057
 0.29083252
 0.30029297
 0.29876709
 0.28747559
 0.26611328
 0.23590088
 0.19683838
 0.15106201
 0.09979248
 0.04516602
-0.01007080
-0.06378174
-0.11383057
-0.15930176
-0.19836426
-0.23010254
-0.25390625
-0.26824951
-0.27343750
-0.26916504
-0.25604248
-0.23406982
-0.20355225
-0.16632080
-0.12359619
-0.07659912
-0.02655029
 0.02471924
 0.07476807
 0.12145996
 0.16357422
 0.19927979
 0.22827148
 0.24932861
 0.26153564
 0.26458740
 0.25848389
 0.24291992
 0.21850586
 0.18554688
 0.14526367
 0.09796143
 0.04547119
-0.01068115
-0.06835938
-0.12542725
-0.18005371
-0.23040771
-0.27648926
-0.31646729
-0.34912109
-0.37261963
-0.38635254
-0.38940430
-0.38208008
-0.36376953
-0.33538818
-0.29907227
-0.25695801
-0.20904541
-0.15563965
-0.09643555
-0.03295898
 0.03173828
 0.09490967
 0.15563965
 0.21362305
 0.26855469
 0.31982422
 0.36499023
 0.40313721
 0.43304443
 0.45410156
 0.46600342
 0.46936035
 0.46447754
 0.45257568
 0.43273926
 0.40496826
 0.36956787
 0.32745361
 0.27984619
 0.22857666
 0.17333984
 0.11505127
 0.05523682
-0.00518799
-0.06408691
-0.11993408
-0.17028809
-0.21362305
-0.25054932
-0.28137207
-0.30609131
-0.32287598
-0.32775879
-0.32073975
-0.30303955
-0.27893066
-0.24993896
-0.21606445
-0.17608643
-0.13092041
-0.08209229
-0.03234863
 0.01556396
 0.06103516
 0.10192871
 0.13671875
 0.16418457
 0.18402100
 0.19561768
 0.19744873
 0.18890381
 0.16937256
 0.14007568
 0.10162354
 0.05554199
 0.00305176
-0.05462646
-0.11505127
-0.17730713
-0.23956299
-0.30059814
-0.35797119
-0.40832520
-0.44860840
-0.47821045
-0.49682617
-0.50506592
-0.50140381
-0.48400879
-0.45196533
-0.40740967
-0.35217285
-0.28869629
-0.21759033
-0.13946533
-0.05554199
 0.03112793
 0.11718750
 0.20019531
 0.27923584
 0.35247803
 0.41778564
 0.47241211
 0.51452637
 0.54382324
 0.56060791
 0.56518555
 0.55725098
 0.53741455
 0.50628662
 0.46661377
 0.41961670
 0.36773682
 0.31188965
 0.25390625
 0.19561768
 0.13824463
 0.08361816
 0.03387451
-0.01037598
-0.04821777
-0.07934570
-0.10314941
-0.11962891
-0.12756348
-0.12725830
-0.11932373
-0.10498047
-0.08605957
-0.06317139
-0.03753662
-0.00976563
 0.01831055
 0.04577637
 0.07080078
 0.09185791
 0.10803223
 0.11840820
 0.12268066
 0.11993408
 0.11047363
 0.09368896
 0.07080078
 0.04150391
 0.00671387
-0.03356934
-0.07843018
-0.12634277
-0.17669678
-0.22949219
-0.28381348
-0.33905029
-0.39215088
-0.44067383
-0.48370361
-0.52062988
-0.55114746
-0.57403564
-0.58746338
-0.59051514
-0.58349609
-0.56579590
-0.53802490
-0.49896240
-0.44982910
-0.39093018
-0.32440186
-0.25115967
-0.17181396
-0.08789063
-0.00122070
 0.08636475
 0.17364502
 0.26000977
 0.34362793
 0.42144775
 0.49011230
 0.54809570
 0.59448242
 0.62835693
 0.64941406
 0.65643311
 0.64880371
 0.62713623
 0.59234619
 0.54565430
 0.48797607
 0.42083740
 0.34698486
 0.26885986
 0.18859863
 0.10772705
 0.02807617
-0.04699707
-0.11535645
-0.17395020
-0.22186279
-0.25817871
-0.28198242
-0.29296875
-0.29144287
-0.27740479
-0.25177002
-0.21453857
-0.16632080
-0.10864258
-0.04455566
 0.02319336
 0.09216309
 0.16052246
 0.22644043
 0.28717041
 0.33996582
 0.38208008
 0.41168213
 0.42816162
 0.42968750
 0.41656494
 0.38818359
 0.34576416
 0.29022217
 0.22308350
 0.14587402
 0.06103516
-0.02868652
-0.12176514
-0.21667480
-0.31127930
-0.40222168
-0.48522949
-0.55694580
-0.61645508
-0.66345215
-0.69671631
-0.71502686
-0.71685791
-0.70281982
-0.67321777
-0.62896729
-0.57098389
-0.50018311
-0.41870117
-0.32928467
-0.23406982
-0.13488770
-0.03479004
 0.06408691
 0.15869141
 0.24658203
 0.32714844
 0.39794922
 0.45654297
 0.50079346
 0.52917480
 0.54229736
 0.54107666
 0.52612305
 0.49774170
 0.45623779
 0.40374756
 0.34362793
 0.27770996
 0.20782471
 0.13610840
 0.06408691
-0.00518799
-0.06958008
-0.12695313
-0.17547607
-0.21392822
-0.24017334
