# Supplementary material for: Dataset for time-lapse ultrasonic tomography of a granite slab under uniaxial compression test
Source: Data Brief. 2018 Aug 30;20:614–6. doi: 10.1016/j.dib.2018.08.151 (PMC6128094; doi:10.1016/j.dib.2018.08.151)
Supplement: Supplementary file 2 — Supplementary material [file mmc2.zip › data/Ultrasonic_Tomo_data/Stage_1_0kn/Force_0kn_13_6_7212475.txt]

SOURCE FILE NAME: D:\ct_20141122\ct201411221m100v0kn_sh_1_10_a.TDA
DATE: Saturday, November 22, 2014
TIME: 11:19:55
SAMPLE INTERVAL (Seconds):   0.0000001000
SIGNAL UNITS: volts
TIME UNITS: Seconds
DATA TYPE: WAVEFORM
NUMBER OF DATA POINTS PER WAVEFORM: 1024
CHANNEL NUMBER: 13
HIT NUMBER: 6
TIME OF TEST:   7.2124755000

-0.00488281
-0.00366211
-0.00244141
-0.00122070
 0.00030518
 0.00152588
 0.00213623
 0.00183105
 0.00091553
 0.00030518
-0.00030518
-0.00061035
-0.00091553
-0.00152588
-0.00183105
-0.00213623
-0.00183105
-0.00091553
 0.00030518
 0.00152588
 0.00213623
 0.00183105
 0.00122070
 0.00030518
 0.00030518
 0.00030518
 0.00091553
 0.00091553
 0.00061035
-0.00030518
-0.00152588
-0.00213623
-0.00244141
-0.00213623
-0.00183105
-0.00152588
-0.00152588
-0.00183105
-0.00152588
-0.00122070
-0.00091553
-0.00091553
-0.00152588
-0.00183105
-0.00183105
-0.00122070
-0.00061035
 0.00000000
 0.00061035
 0.00030518
 0.00000000
-0.00091553
-0.00152588
-0.00152588
-0.00091553
 0.00000000
 0.00030518
 0.00000000
-0.00061035
-0.00091553
-0.00091553
-0.00030518
-0.00030518
-0.00091553
-0.00152588
-0.00183105
-0.00213623
-0.00183105
-0.00091553
 0.00000000
 0.00061035
 0.00122070
 0.00122070
 0.00061035
 0.00030518
 0.00061035
 0.00122070
 0.00183105
 0.00152588
 0.00030518
-0.00122070
-0.00213623
-0.00244141
-0.00244141
-0.00183105
-0.00122070
-0.00091553
-0.00030518
 0.00030518
 0.00091553
 0.00122070
 0.00091553
 0.00030518
-0.00061035
-0.00152588
-0.00213623
-0.00183105
-0.00122070
-0.00061035
-0.00030518
-0.00061035
-0.00152588
-0.00213623
-0.00213623
-0.00183105
-0.00122070
-0.00030518
 0.00030518
 0.00030518
 0.00000000
-0.00030518
-0.00061035
-0.00061035
-0.00030518
-0.00030518
-0.00061035
-0.00091553
-0.00091553
-0.00030518
 0.00061035
 0.00122070
 0.00122070
 0.00061035
-0.00030518
-0.00091553
-0.00091553
-0.00061035
 0.00000000
 0.00030518
 0.00000000
-0.00061035
-0.00091553
-0.00122070
-0.00091553
 0.00000000
 0.00061035
 0.00061035
 0.00030518
 0.00030518
 0.00091553
 0.00152588
 0.00213623
 0.00213623
 0.00152588
 0.00091553
 0.00061035
 0.00061035
 0.00091553
 0.00122070
 0.00091553
 0.00061035
-0.00030518
-0.00091553
-0.00152588
-0.00122070
-0.00030518
 0.00091553
 0.00183105
 0.00183105
 0.00122070
 0.00061035
 0.00030518
 0.00030518
 0.00000000
-0.00061035
-0.00091553
-0.00122070
-0.00091553
-0.00030518
 0.00030518
 0.00091553
 0.00152588
 0.00122070
 0.00091553
 0.00000000
-0.00061035
-0.00030518
 0.00030518
 0.00091553
 0.00091553
 0.00030518
-0.00061035
-0.00091553
-0.00091553
-0.00030518
 0.00000000
 0.00000000
 0.00030518
 0.00061035
 0.00122070
 0.00122070
 0.00091553
 0.00000000
-0.00091553
-0.00183105
-0.00244141
-0.00274658
-0.00213623
-0.00122070
-0.00030518
 0.00030518
 0.00000000
-0.00091553
-0.00152588
-0.00122070
-0.00030518
 0.00061035
 0.00122070
 0.00122070
 0.00091553
 0.00091553
 0.00122070
 0.00152588
 0.00152588
 0.00091553
 0.00030518
-0.00061035
-0.00122070
-0.00122070
-0.00091553
 0.00000000
 0.00030518
 0.00030518
-0.00030518
-0.00122070
-0.00122070
-0.00091553
 0.00000000
 0.00061035
 0.00061035
-0.00030518
-0.00122070
-0.00213623
-0.00213623
-0.00213623
-0.00152588
-0.00122070
-0.00122070
-0.00091553
-0.00030518
 0.00061035
 0.00091553
 0.00061035
-0.00061035
-0.00213623
-0.00335693
-0.00335693
-0.00274658
-0.00183105
-0.00091553
-0.00030518
-0.00030518
-0.00061035
-0.00122070
-0.00183105
-0.00152588
-0.00061035
 0.00030518
 0.00061035
 0.00030518
-0.00061035
-0.00122070
-0.00152588
-0.00152588
-0.00213623
-0.00274658
-0.00366211
-0.00335693
-0.00244141
-0.00091553
 0.00030518
 0.00122070
 0.00122070
 0.00061035
-0.00030518
-0.00091553
-0.00091553
 0.00030518
 0.00183105
 0.00274658
 0.00244141
 0.00122070
-0.00030518
-0.00122070
-0.00122070
-0.00122070
-0.00122070
-0.00122070
-0.00091553
-0.00030518
 0.00030518
 0.00061035
 0.00030518
-0.00030518
-0.00091553
-0.00122070
-0.00152588
-0.00122070
-0.00091553
-0.00030518
 0.00030518
 0.00000000
-0.00061035
-0.00122070
-0.00152588
-0.00122070
 0.00000000
 0.00122070
 0.00183105
 0.00152588
 0.00091553
 0.00030518
-0.00030518
-0.00061035
-0.00091553
-0.00152588
-0.00183105
-0.00213623
-0.00152588
 0.00000000
 0.00122070
 0.00244141
 0.00244141
 0.00183105
 0.00091553
 0.00030518
 0.00030518
 0.00091553
 0.00152588
 0.00183105
 0.00122070
 0.00030518
-0.00091553
-0.00152588
-0.00152588
-0.00091553
-0.00030518
 0.00000000
 0.00000000
 0.00030518
 0.00091553
 0.00152588
 0.00152588
 0.00091553
-0.00030518
-0.00122070
-0.00152588
-0.00122070
 0.00000000
 0.00091553
 0.00122070
 0.00122070
 0.00061035
-0.00030518
-0.00122070
-0.00152588
-0.00122070
-0.00030518
 0.00030518
 0.00061035
 0.00000000
-0.00030518
-0.00030518
 0.00030518
 0.00061035
 0.00030518
-0.00030518
-0.00091553
-0.00061035
 0.00030518
 0.00152588
 0.00213623
 0.00213623
 0.00122070
-0.00030518
-0.00122070
-0.00152588
-0.00122070
 0.00000000
 0.00061035
 0.00030518
-0.00091553
-0.00244141
-0.00366211
-0.00396729
-0.00366211
-0.00274658
-0.00183105
-0.00122070
-0.00061035
 0.00030518
 0.00061035
 0.00091553
 0.00061035
 0.00000000
-0.00061035
-0.00122070
-0.00152588
-0.00122070
-0.00030518
 0.00030518
 0.00030518
-0.00030518
-0.00122070
-0.00183105
-0.00183105
-0.00122070
-0.00030518
 0.00061035
 0.00091553
 0.00091553
 0.00030518
-0.00030518
-0.00061035
-0.00091553
-0.00091553
-0.00152588
-0.00213623
-0.00244141
-0.00213623
-0.00122070
-0.00030518
 0.00000000
-0.00030518
-0.00091553
-0.00183105
-0.00244141
-0.00213623
-0.00152588
-0.00061035
-0.00030518
-0.00061035
-0.00122070
-0.00183105
-0.00213623
-0.00152588
-0.00061035
 0.00000000
 0.00061035
 0.00061035
 0.00061035
 0.00091553
 0.00091553
 0.00030518
-0.00030518
-0.00122070
-0.00122070
-0.00091553
-0.00030518
 0.00000000
 0.00000000
-0.00061035
-0.00122070
-0.00183105
-0.00244141
-0.00274658
-0.00213623
-0.00122070
 0.00030518
 0.00152588
 0.00152588
 0.00091553
 0.00030518
 0.00000000
 0.00030518
 0.00030518
-0.00061035
-0.00152588
-0.00183105
-0.00152588
-0.00061035
 0.00030518
 0.00061035
 0.00061035
 0.00030518
-0.00030518
-0.00091553
-0.00091553
-0.00061035
 0.00061035
 0.00152588
 0.00183105
 0.00061035
-0.00091553
-0.00183105
-0.00152588
-0.00030518
 0.00061035
 0.00091553
 0.00091553
 0.00061035
 0.00061035
 0.00030518
-0.00061035
-0.00152588
-0.00244141
-0.00274658
-0.00213623
-0.00122070
-0.00030518
 0.00030518
 0.00061035
 0.00061035
 0.00000000
-0.00030518
-0.00061035
-0.00061035
 0.00000000
 0.00091553
 0.00152588
 0.00152588
 0.00122070
 0.00061035
 0.00030518
 0.00061035
 0.00061035
 0.00061035
 0.00030518
-0.00030518
-0.00061035
-0.00061035
 0.00030518
 0.00061035
 0.00061035
 0.00030518
-0.00030518
-0.00061035
-0.00061035
 0.00030518
 0.00091553
 0.00152588
 0.00152588
 0.00122070
 0.00030518
-0.00061035
-0.00122070
-0.00122070
-0.00091553
-0.00030518
 0.00000000
 0.00000000
 0.00000000
 0.00030518
 0.00061035
 0.00061035
 0.00000000
-0.00061035
-0.00091553
-0.00030518
 0.00030518
 0.00091553
 0.00091553
 0.00061035
 0.00000000
-0.00030518
-0.00061035
-0.00061035
-0.00030518
 0.00000000
 0.00030518
 0.00061035
 0.00030518
 0.00000000
-0.00061035
-0.00091553
-0.00061035
-0.00061035
-0.00122070
-0.00183105
-0.00213623
-0.00152588
-0.00030518
 0.00061035
 0.00091553
 0.00061035
-0.00030518
-0.00091553
-0.00091553
-0.00091553
-0.00030518
 0.00000000
 0.00030518
 0.00000000
-0.00091553
-0.00183105
-0.00244141
-0.00274658
-0.00244141
-0.00244141
-0.00274658
-0.00274658
-0.00274658
-0.00213623
-0.00152588
-0.00122070
-0.00091553
-0.00091553
-0.00030518
 0.00030518
 0.00122070
 0.00152588
 0.00183105
 0.00152588
 0.00091553
 0.00000000
-0.00061035
-0.00061035
-0.00061035
 0.00000000
 0.00030518
 0.00030518
 0.00030518
 0.00030518
 0.00061035
 0.00091553
 0.00091553
 0.00061035
 0.00030518
-0.00030518
-0.00061035
-0.00030518
 0.00030518
 0.00091553
 0.00152588
 0.00122070
 0.00030518
-0.00030518
-0.00061035
-0.00030518
 0.00030518
 0.00030518
 0.00000000
 0.00000000
-0.00061035
-0.00152588
-0.00244141
-0.00244141
-0.00183105
-0.00091553
-0.00061035
-0.00061035
-0.00183105
-0.00946045
-0.03570557
-0.09429932
-0.18676758
-0.29571533
-0.38879395
-0.43579102
-0.42816162
-0.38391113
-0.33569336
-0.30334473
-0.27801514
-0.22888184
-0.13031006
 0.00885010
 0.14587402
 0.23010254
 0.24139404
 0.20385742
 0.16204834
 0.14709473
 0.15625000
 0.16937256
 0.17364502
 0.17456055
 0.18096924
 0.19073486
 0.19195557
 0.17913818
 0.16204834
 0.15472412
 0.16052246
 0.16876221
 0.16632080
 0.15350342
 0.14068604
 0.13702393
 0.14007568
 0.14221191
 0.13793945
 0.13061523
 0.12481689
 0.12268066
 0.12115479
 0.11779785
 0.11260986
 0.10650635
 0.10101318
 0.09674072
 0.09368896
 0.09124756
 0.08697510
 0.07965088
 0.07141113
 0.06439209
 0.06042480
 0.05706787
 0.05065918
 0.04150391
 0.03326416
 0.02868652
 0.02685547
 0.02288818
 0.01464844
 0.00549316
-0.00030518
-0.00152588
-0.00152588
-0.00427246
-0.00976563
-0.01403809
-0.01464844
-0.01312256
-0.01281738
-0.01556396
-0.01953125
-0.02166748
-0.02075195
-0.01953125
-0.02014160
-0.02288818
-0.02563477
-0.02716064
-0.02777100
-0.02990723
-0.03387451
-0.03845215
-0.04180908
-0.04272461
-0.04241943
-0.04364014
-0.04669189
-0.05004883
-0.05249023
-0.05340576
-0.05340576
-0.05432129
-0.05584717
-0.05737305
-0.05798340
-0.05737305
-0.05676270
-0.05767822
-0.05950928
-0.06103516
-0.06103516
-0.06011963
-0.05920410
-0.05859375
-0.05828857
-0.05798340
-0.05706787
-0.05645752
-0.05615234
-0.05676270
-0.05737305
-0.05767822
-0.05706787
-0.05645752
-0.05645752
-0.05706787
-0.05737305
-0.05706787
-0.05645752
-0.05615234
-0.05676270
-0.05798340
-0.05920410
-0.05920410
-0.05767822
-0.05615234
-0.05523682
-0.05523682
-0.05584717
-0.05584717
-0.05493164
-0.05340576
-0.05187988
-0.05035400
-0.04821777
-0.04577637
-0.04394531
-0.04272461
-0.04211426
-0.04211426
-0.04089355
-0.03936768
-0.03753662
-0.03631592
-0.03570557
-0.03509521
-0.03417969
-0.03356934
-0.03326416
-0.03417969
-0.03540039
-0.03540039
-0.03448486
-0.03265381
-0.03082275
-0.02990723
-0.02929688
-0.02838135
-0.02716064
-0.02563477
-0.02410889
-0.02258301
-0.02136230
-0.02014160
-0.01892090
-0.01770020
-0.01647949
-0.01556396
-0.01434326
-0.01312256
-0.01220703
-0.01159668
-0.01068115
-0.00976563
-0.00793457
-0.00579834
-0.00396729
-0.00305176
-0.00305176
-0.00335693
-0.00396729
-0.00396729
-0.00305176
-0.00183105
-0.00030518
 0.00061035
 0.00122070
 0.00152588
 0.00213623
 0.00244141
 0.00274658
 0.00305176
 0.00366211
 0.00427246
 0.00518799
 0.00640869
 0.00732422
 0.00793457
 0.00885010
 0.00946045
 0.01007080
 0.01068115
 0.01159668
 0.01281738
 0.01464844
 0.01647949
 0.01770020
 0.01800537
 0.01800537
 0.01800537
 0.01861572
 0.01953125
 0.02014160
 0.02044678
 0.02014160
 0.02044678
 0.02075195
 0.02136230
 0.02136230
 0.02105713
 0.02075195
 0.02075195
 0.02136230
 0.02227783
 0.02349854
 0.02502441
 0.02624512
 0.02716064
 0.02746582
 0.02685547
 0.02593994
 0.02502441
 0.02502441
 0.02593994
 0.02655029
 0.02685547
 0.02685547
 0.02624512
 0.02624512
 0.02624512
 0.02655029
 0.02685547
 0.02716064
 0.02777100
 0.02838135
 0.02929688
 0.02990723
 0.02990723
 0.02960205
 0.02868652
 0.02807617
 0.02777100
 0.02807617
 0.02899170
 0.02990723
 0.03021240
 0.03021240
 0.02960205
 0.02899170
 0.02807617
 0.02777100
 0.02777100
 0.02746582
 0.02746582
 0.02685547
 0.02624512
 0.02593994
 0.02563477
 0.02593994
 0.02563477
 0.02471924
 0.02349854
 0.02197266
 0.02014160
 0.01861572
 0.01647949
 0.01373291
 0.00976563
 0.00427246
-0.00244141
-0.00976563
-0.01739502
-0.02471924
-0.03173828
-0.03845215
-0.04547119
-0.05249023
-0.05859375
-0.06317139
-0.06469727
-0.06286621
-0.05798340
-0.04943848
-0.03723145
-0.02044678
 0.00091553
 0.02563477
 0.05340576
 0.08331299
 0.11566162
 0.14953613
 0.18371582
 0.21697998
 0.24841309
 0.27740479
 0.30334473
 0.32501221
 0.33935547
 0.34423828
 0.34027100
 0.32806396
 0.30944824
 0.28472900
 0.25268555
 0.21301270
 0.16601563
 0.11352539
 0.05737305
-0.00152588
-0.06164551
-0.12145996
-0.17913818
-0.23406982
-0.28503418
-0.33081055
-0.36926270
-0.39825439
-0.41748047
-0.42694092
-0.42724609
-0.41839600
-0.39978027
-0.37017822
-0.33111572
-0.28472900
-0.23345947
-0.17852783
-0.12054443
-0.05981445
 0.00122070
 0.06042480
 0.11566162
 0.16510010
 0.20782471
 0.24291992
 0.26947021
 0.28656006
 0.29449463
 0.29327393
 0.28320313
 0.26489258
 0.23834229
 0.20568848
 0.16784668
 0.12664795
 0.08331299
 0.03967285
-0.00244141
-0.04119873
-0.07476807
-0.10223389
-0.12237549
-0.13519287
-0.14007568
-0.13793945
-0.12908936
-0.11444092
-0.09429932
-0.06988525
-0.04272461
-0.01464844
 0.01220703
 0.03662109
 0.05828857
 0.07629395
 0.09033203
 0.09887695
 0.10192871
 0.09857178
 0.08941650
 0.07537842
 0.05737305
 0.03662109
 0.01464844
-0.00732422
-0.02838135
-0.04730225
-0.06378174
-0.07659912
-0.08483887
-0.08728027
-0.08453369
-0.07659912
-0.06469727
-0.04943848
-0.03173828
-0.01190186
 0.00854492
 0.02807617
 0.04577637
 0.06011963
 0.07141113
 0.07904053
 0.08239746
 0.08026123
 0.07263184
 0.05920410
 0.03997803
 0.01647949
-0.01129150
-0.04150391
-0.07324219
-0.10528564
-0.13641357
-0.16571045
-0.19226074
-0.21453857
-0.23162842
-0.24169922
-0.24505615
-0.24200439
-0.23406982
-0.22125244
-0.20446777
-0.18310547
-0.15899658
-0.13305664
-0.10681152
-0.08209229
-0.05950928
-0.04028320
-0.02471924
-0.01312256
-0.00579834
-0.00183105
-0.00183105
-0.00427246
-0.00885010
-0.01373291
-0.01708984
-0.01739502
-0.01312256
-0.00305176
 0.01434326
 0.04058838
 0.07568359
 0.11993408
 0.17333984
 0.23620605
 0.30700684
 0.38360596
 0.46295166
 0.54168701
 0.61737061
 0.68725586
 0.74707031
 0.79345703
 0.82183838
 0.83038330
 0.81665039
 0.77911377
 0.71563721
 0.62591553
 0.51177979
 0.37506104
 0.21820068
 0.04272461
-0.14770508
-0.34820557
-0.55084229
-0.74737549
-0.93139648
-1.09771729
-1.24114990
-1.35650635
-1.43890381
-1.48437500
-1.49078369
-1.45965576
-1.39129639
-1.28692627
-1.14654541
-0.97412109
-0.77545166
-0.55938721
-0.33233643
-0.09796143
 0.13946533
 0.37384033
 0.59600830
 0.79589844
 0.96710205
 1.10473633
 1.20574951
 1.26647949
 1.28570557
 1.26373291
 1.20239258
 1.10443115
 0.97259521
 0.81176758
 0.63018799
 0.43670654
 0.23803711
 0.03875732
-0.15716553
-0.34332275
-0.51025391
-0.65002441
-0.75744629
-0.83099365
-0.87036133
-0.87463379
-0.84320068
-0.77697754
-0.67962646
-0.55633545
-0.41229248
-0.25177002
-0.07812500
 0.10498047
 0.29052734
 0.46997070
 0.63568115
 0.78094482
 0.90301514
 0.99884033
 1.06597900
 1.10137939
 1.10412598
 1.07513428
 1.01654053
 0.93139648
 0.82275391
 0.69396973
 0.55053711
 0.39825439
 0.24108887
 0.08209229
-0.07537842
-0.22735596
-0.36926270
-0.49713135
-0.60760498
-0.69976807
-0.77239990
-0.82550049
-0.85968018
-0.87554932
-0.87432861
-0.85876465
-0.83099365
-0.79437256
-0.75103760
-0.70373535
-0.65460205
-0.60699463
-0.56396484
-0.52764893
-0.49835205
-0.47637939
-0.46142578
-0.45227051
-0.44830322
-0.44738770
-0.44769287
-0.44769287
-0.44464111
-0.43548584
-0.41748047
-0.38879395
-0.34973145
-0.30151367
-0.24475098
-0.17822266
-0.10284424
-0.01983643
 0.06713867
 0.15502930
 0.24230957
 0.32684326
 0.40618896
 0.47760010
 0.53955078
 0.59204102
 0.63476563
 0.66741943
 0.69000244
 0.70251465
 0.70709229
 0.70648193
 0.70220947
 0.69549561
 0.68725586
 0.67932129
 0.67321777
 0.67077637
 0.67230225
 0.67779541
 0.68725586
 0.69976807
 0.71472168
 0.73028564
 0.74554443
 0.75836182
 0.76690674
 0.76812744
 0.75897217
 0.73822021
 0.70434570
 0.65612793
 0.59234619
 0.51300049
 0.41809082
 0.30853271
 0.18402100
 0.04455566
-0.10925293
-0.27496338
-0.44830322
-0.62500000
-0.80200195
-0.97625732
-1.14501953
-1.30279541
-1.44622803
-1.57073975
-1.67388916
-1.75292969
-1.80541992
-1.83013916
-1.82647705
-1.79473877
-1.73492432
-1.64764404
-1.53564453
-1.40380859
-1.25579834
-1.09527588
-0.92498779
-0.74829102
-0.56945801
-0.39367676
-0.22399902
-0.06164551
 0.09399414
 0.24108887
 0.37780762
 0.50170898
 0.61218262
 0.71044922
 0.79742432
 0.87463379
 0.94268799
 1.00372314
 1.05895996
 1.10992432
 1.15661621
 1.19934082
 1.23809814
 1.27380371
 1.30615234
 1.33453369
 1.35681152
 1.37115479
 1.37603760
 1.36993408
 1.35101318
 1.31774902
 1.26892090
 1.20452881
 1.12487793
 1.02935791
 0.91827393
 0.79254150
 0.65399170
 0.50720215
 0.35461426
 0.19744873
 0.03662109
-0.12725830
-0.29022217
-0.44647217
-0.59051514
-0.71868896
-0.82885742
-0.91827393
-0.98541260
-1.02752686
-1.04278564
-1.03149414
-0.99365234
-0.93048096
-0.84381104
-0.73669434
-0.61401367
-0.48065186
-0.34149170
-0.20050049
-0.06134033
 0.07202148
 0.19470215
 0.30151367
 0.38818359
 0.45104980
 0.48736572
 0.49560547
 0.47454834
 0.42419434
 0.34637451
 0.24322510
 0.11688232
-0.03143311
-0.19836426
-0.37963867
-0.56854248
-0.75866699
-0.94604492
-1.12518311
-1.29150391
-1.43890381
-1.56311035
-1.66076660
-1.73004150
-1.76788330
-1.77154541
-1.73889160
-1.66961670
-1.56463623
-1.42547607
-1.25335693
-1.05133057
-0.82427979
-0.57739258
-0.31524658
-0.03967285
 0.24505615
 0.53161621
 0.81024170
 1.07360840
 1.31652832
 1.53656006
 1.73065186
 1.89453125
 2.02392578
 2.11761475
 2.17651367
 2.20184326
 2.19451904
 2.15576172
 2.08892822
 1.99768066
 1.88629150
 1.75750732
 1.61560059
 1.46453857
 1.30828857
 1.15020752
 0.99212646
 0.83526611
 0.68298340
 0.53894043
 0.40557861
 0.28289795
 0.16967773
 0.06561279
-0.02899170
-0.11352539
-0.18859863
-0.25604248
-0.31707764
-0.37292480
-0.42388916
-0.47088623
-0.51635742
-0.56274414
-0.61096191
-0.66192627
-0.71563721
-0.77392578
-0.83679199
-0.90423584
-0.97351074
-1.04248047
-1.10931396
-1.17309570
-1.23199463
-1.28509521
-1.33056641
-1.36718750
-1.39343262
-1.40838623
-1.41052246
-1.39984131
-1.37664795
-1.34216309
-1.29730225
-1.24145508
-1.17523193
-1.09954834
-1.01531982
-0.92468262
-0.82855225
-0.72723389
-0.62164307
-0.51269531
-0.40222168
-0.29144287
-0.18127441
-0.07049561
 0.04180908
 0.15686035
 0.27496338
 0.39550781
 0.51788330
 0.64147949
 0.76568604
 0.88958740
 1.01257324
 1.13250732
 1.24786377
 1.35620117
 1.45568848
 1.54296875
 1.61590576
 1.67236328
 1.71051025
 1.72882080
 1.72668457
 1.70318604
 1.65771484
 1.59027100
 1.50177002
 1.39434814
 1.26983643
 1.12976074
 0.97564697
 0.80993652
 0.63629150
 0.45928955
 0.28289795
 0.10864258
-0.06072998
-0.22186279
-0.37048340
-0.50170898
-0.61218262
-0.70098877
-0.76660156
-0.80902100
-0.82733154
-0.82244873
-0.79681396
-0.75408936
-0.69763184
-0.62988281
-0.55603027
-0.48095703
-0.41015625
-0.34881592
-0.30059814
-0.26824951
-0.25512695
-0.26428223
-0.29693604
-0.35156250
-0.42541504
-0.51574707
-0.61859131
-0.73028564
-0.84503174
-0.95672607
-1.05926514
-1.14685059
-1.21612549
-1.26251221
-1.28234863
-1.27227783
-1.23229980
-1.16302490
-1.06689453
-0.94543457
-0.80139160
-0.63964844
-0.46600342
-0.28686523
-0.10650635
 0.07110596
 0.24139404
 0.39764404
 0.53375244
 0.64453125
 0.72845459
 0.78460693
 0.81268311
 0.81268311
 0.78582764
 0.73455811
 0.66284180
 0.57525635
 0.47729492
 0.37506104
 0.27343750
 0.17700195
 0.09002686
 0.01678467
-0.03814697
-0.07080078
-0.07904053
-0.06256104
-0.02166748
 0.04394531
 0.13458252
 0.24810791
 0.38085938
 0.52764893
 0.68237305
 0.83923340
 0.99182129
 1.13403320
 1.26098633
 1.36718750
 1.44775391
 1.49780273
 1.51245117
 1.48986816
 1.42974854
 1.33300781
 1.20086670
 1.03546143
 0.84167480
 0.62774658
 0.40069580
 0.16632080
-0.07141113
-0.30578613
-0.52886963
-0.73089600
-0.90454102
-1.04583740
-1.15325928
-1.22436523
-1.25671387
-1.25091553
-1.20910645
-1.13616943
-1.03546143
-0.91125488
-0.76843262
-0.61492920
-0.45806885
-0.30456543
-0.15777588
-0.02258301
 0.09521484
 0.19012451
 0.25817871
 0.29815674
 0.30975342
 0.29205322
 0.24505615
 0.17089844
 0.07354736
-0.04241943
-0.17364502
-0.31555176
-0.46142578
-0.60363770
-0.73547363
-0.85144043
-0.94848633
-1.02325439
-1.07147217
-1.09008789
-1.07849121
-1.03729248
-0.96771240
-0.86944580
-0.74371338
-0.59539795
-0.42968750
-0.25238037
-0.06591797
 0.12847900
 0.32714844
 0.52307129
 0.70861816
 0.87738037
 1.02508545
 1.14990234
 1.24816895
 1.31713867
 1.35375977
 1.35772705
 1.33026123
 1.27288818
 1.18774414
 1.07788086
 0.94604492
 0.79772949
 0.63903809
 0.47637939
 0.31616211
 0.16296387
 0.02227783
-0.10284424
-0.20721436
-0.28778076
-0.34088135
-0.36499023
-0.35980225
-0.32714844
-0.26947021
-0.19012451
-0.09246826
 0.01953125
 0.14099121
 0.26611328
 0.38696289
 0.49713135
 0.59020996
 0.66253662
 0.71075439
 0.73181152
 0.72204590
 0.67962646
 0.60516357
 0.50170898
 0.37322998
 0.22247314
 0.05126953
-0.13824463
-0.33966064
-0.54504395
-0.74584961
-0.93566895
-1.10992432
-1.26434326
-1.39434814
-1.49627686
-1.56677246
-1.60491943
-1.60949707
-1.58050537
-1.51855469
-1.42639160
-1.30798340
-1.16760254
-1.00891113
-0.83618164
-0.65521240
-0.47271729
-0.29479980
-0.12512207
 0.03356934
 0.17852783
 0.30578613
 0.40985107
 0.48767090
 0.53863525
 0.56335449
 0.56243896
 0.53771973
 0.49163818
 0.42846680
 0.35339355
 0.27038574
 0.18249512
 0.09277344
 0.00640869
-0.07141113
-0.13519287
-0.18249512
-0.21087646
-0.21881104
-0.20477295
-0.16754150
-0.10833740
-0.02868652
 0.06927490
 0.18402100
 0.31280518
 0.45074463
 0.59112549
 0.72845459
 0.85845947
 0.97717285
 1.08001709
 1.16088867
 1.21490479
 1.23870850
 1.23107910
 1.19201660
 1.12243652
 1.02294922
 0.89569092
 0.74523926
 0.57769775
 0.40008545
 0.21697998
 0.03234863
-0.15045166
-0.32501221
-0.48400879
-0.62042236
-0.73028564
-0.81176758
-0.86425781
-0.88745117
-0.88073730
-0.84503174
-0.78186035
-0.69458008
-0.58685303
-0.46325684
-0.32836914
-0.18707275
-0.04364014
 0.09735107
 0.23040771
 0.35003662
 0.44982910
 0.52520752
 0.57464600
 0.59661865
 0.59143066
 0.55908203
 0.50079346
 0.41961670
 0.31982422
 0.20446777
 0.07537842
-0.06561279
-0.21514893
-0.36682129
-0.51422119
-0.65124512
-0.77423096
-0.87982178
-0.96435547
-1.02386475
-1.05560303
-1.05743408
-1.02844238
-0.96710205
-0.87310791
-0.74951172
-0.60180664
-0.43609619
-0.25787354
-0.07110596
 0.12023926
 0.30883789
 0.48583984
 0.64270020
 0.77362061
 0.87615967
 0.94848633
 0.98876953
 0.99578857
 0.96923828
 0.91094971
 0.82305908
 0.70892334
 0.57342529
 0.42297363
 0.26275635
 0.09704590
-0.07171631
-0.23864746
-0.39642334
-0.53588867
-0.64971924
-0.73394775
-0.78826904
-0.81085205
-0.79925537
-0.75225830
-0.67047119
-0.55969238
-0.42510986
-0.27252197
-0.10467529
 0.07507324
 0.26153564
 0.44799805
 0.62652588
 0.79101563
 0.93658447
 1.05987549
 1.15844727
 1.23016357
 1.27227783
 1.28387451
 1.26464844
 1.21643066
 1.14044189
 1.03759766
 0.90972900
 0.76049805
 0.59509277
 0.41961670
 0.23773193
 0.05218506
-0.13397217
-0.31555176
-0.48461914
-0.63507080
-0.76263428
-0.86608887
-0.94543457
-0.99975586
-1.02844238
-1.03149414
-1.01104736
-0.96984863
-0.91125488
-0.83862305
-0.75561523
-0.66619873
-0.57403564
-0.48187256
-0.39367676
-0.31219482
-0.24017334
-0.17944336
-0.13061523
-0.09399414
-0.07019043
-0.05981445
-0.06256104
-0.07812500
-0.10437012
-0.13916016
-0.17913818
-0.22094727
-0.26153564
-0.29846191
-0.32897949
-0.34973145
-0.35736084
-0.35064697
-0.32958984
-0.29602051
-0.25085449
-0.19409180
-0.12634277
-0.05035400
 0.03051758
 0.11322021
 0.19500732
 0.27435303
 0.34851074
 0.41534424
 0.47210693
 0.51879883
 0.55480957
 0.57952881
 0.59234619
 0.59234619
 0.57952881
 0.55419922
 0.51666260
 0.46813965
 0.41168213
 0.35003662
 0.28686523
 0.22399902
 0.16265869
 0.10498047
 0.05462646
 0.01495361
-0.01220703
-0.02593994
-0.02624512
-0.01281738
 0.01434326
 0.05371094
 0.10223389
 0.15747070
 0.21667480
 0.27770996
 0.33660889
 0.38970947
 0.43334961
 0.46600342
 0.48645020
 0.49285889
 0.48400879
 0.45837402
 0.41564941
 0.35705566
 0.28381348
 0.19775391
 0.10101318
-0.00396729
-0.11444092
-0.22766113
-0.34027100
-0.44769287
-0.54565430
-0.63110352
-0.70251465
-0.75897217
-0.79925537
-0.82183838
-0.82611084
-0.81298828
-0.78369141
-0.74066162
-0.68603516
-0.62103271
-0.54840088
-0.47058105
-0.38970947
-0.30792236
-0.22674561
-0.14831543
-0.07476807
-0.00854492
 0.04852295
 0.09613037
 0.13275146
 0.15899658
 0.17425537
 0.17913818
 0.17456055
 0.16204834
 0.14282227
 0.11810303
 0.08972168
 0.05859375
 0.02716064
-0.00274658
-0.02929688
-0.05035400
-0.06469727
-0.07049561
-0.06744385
-0.05615234
-0.03662109
-0.01007080
 0.02288818
 0.06225586
 0.10589600
 0.15228271
 0.19927979
 0.24597168
 0.29205322
 0.33660889
 0.37780762
 0.41412354
 0.44403076
 0.46844482
 0.48828125
 0.50415039
 0.51666260
 0.52551270
 0.53070068
 0.53222656
 0.52917480
 0.52062988
 0.50628662
 0.48614502
 0.46112061
 0.43060303
 0.39489746
 0.35369873
 0.30731201
 0.25512695
 0.19714355
 0.13336182
 0.06500244
-0.00579834
-0.07843018
-0.15258789
-0.22766113
-0.30212402
-0.37200928
-0.43457031
-0.48828125
-0.53283691
-0.56884766
-0.59570313
-0.61157227
-0.61614990
-0.61035156
-0.59509277
-0.57128906
-0.54077148
-0.50567627
-0.46875000
-0.43090820
-0.39245605
-0.35339355
-0.31402588
-0.27648926
-0.24169922
-0.21026611
-0.18066406
-0.15228271
-0.12542725
-0.10101318
-0.07965088
-0.06103516
-0.04394531
-0.02777100
-0.01251221
 0.00183105
 0.01586914
 0.02960205
 0.04425049
 0.05981445
 0.07690430
 0.09582520
 0.11718750
 0.14068604
 0.16571045
 0.19073486
 0.21423340
 0.23468018
 0.25024414
 0.26062012
 0.26428223
 0.26031494
 0.24810791
 0.22705078
 0.19744873
 0.15991211
 0.11596680
 0.06744385
 0.01586914
-0.03723145
-0.08941650
-0.13793945
-0.18005371
-0.21240234
-0.23345947
-0.24139404
-0.23620605
-0.21728516
-0.18402100
-0.13610840
-0.07476807
-0.00183105
 0.08056641
 0.17059326
 0.26519775
 0.36132813
 0.45410156
 0.53924561
 0.61340332
 0.67321777
 0.71746826
 0.74401855
 0.75103760
 0.73760986
 0.70404053
 0.65124512
 0.58105469
 0.49499512
 0.39611816
 0.28717041
 0.17150879
 0.05187988
-0.06866455
-0.18707275
-0.30090332
-0.40588379
-0.49896240
-0.57800293
-0.64117432
-0.68756104
-0.71655273
-0.72875977
-0.72418213
-0.70373535
-0.66772461
-0.61706543
-0.55328369
-0.47912598
-0.39886475
-0.31585693
-0.23254395
-0.15136719
-0.07446289
-0.00396729
 0.05737305
 0.10742188
 0.14434814
 0.16662598
 0.17364502
 0.16540527
 0.14404297
 0.11108398
 0.06835938
 0.01831055
-0.03723145
-0.09521484
-0.15319824
-0.20812988
-0.25848389
-0.30273438
-0.33935547
-0.36621094
-0.38177490
-0.38391113
-0.37231445
-0.34790039
-0.31280518
-0.26794434
-0.21392822
-0.15075684
-0.07873535
 0.00061035
 0.08575439
 0.17547607
 0.26916504
 0.36529541
 0.46081543
 0.55236816
 0.63781738
 0.71594238
 0.78552246
 0.84533691
 0.89233398
 0.92498779
 0.94268799
 0.94512939
 0.93292236
 0.90576172
 0.86334229
 0.80566406
 0.73333740
 0.64788818
 0.55084229
 0.44494629
 0.33264160
 0.21636963
 0.09704590
-0.02410889
-0.14587402
-0.26519775
-0.37872314
-0.48309326
-0.57586670
-0.65521240
-0.72021484
-0.77026367
-0.80505371
-0.82458496
-0.82794189
-0.81604004
-0.79010010
-0.75195313
-0.70404053
-0.64697266
-0.58105469
-0.50720215
-0.42877197
-0.34851074
-0.26947021
-0.19317627
-0.11962891
-0.05035400
 0.01220703
 0.06622314
 0.10925293
 0.14099121
 0.15991211
 0.16571045
 0.15808105
 0.13763428
 0.10589600
 0.06500244
 0.01647949
-0.03753662
-0.09399414
-0.14953613
-0.19958496
-0.24200439
-0.27435303
-0.29510498
-0.30242920
-0.29510498
-0.27252197
-0.23376465
-0.17852783
-0.10711670
-0.02044678
 0.07904053
 0.18890381
 0.30609131
 0.42785645
 0.55145264
 0.67199707
 0.78521729
 0.88775635
 0.97686768
 1.04949951
 1.10260010
 1.13281250
 1.13830566
 1.11785889
 1.07177734
 0.99884033
 0.89874268
 0.77362061
 0.62744141
 0.46569824
 0.29113770
 0.10437012
-0.09338379
-0.29754639
-0.50109863
-0.69519043
-0.87341309
-1.03271484
-1.17004395
-1.28295898
-1.36749268
-1.42089844
-1.44042969
-1.42639160
-1.37969971
-1.30157471
-1.19323730
-1.05712891
-0.89630127
-0.71655273
-0.52398682
-0.32348633
-0.11871338
 0.08697510
 0.28808594
 0.47668457
 0.64605713
 0.79193115
 0.91186523
 1.00524902
 1.06903076
 1.10137939
 1.10168457
 1.07238770
 1.01623535
 0.93627930
 0.83343506
 0.71197510
 0.57678223
 0.43426514
 0.28839111
 0.14190674
-0.00244141
-0.14129639
-0.26977539
-0.38391113
-0.48004150
-0.55511475
-0.60791016
-0.63751221
-0.64514160
-0.63293457
-0.60272217
-0.55511475
-0.49285889
-0.41809082
-0.33599854
-0.24932861
-0.16113281
-0.07263184
 0.01312256
 0.09277344
 0.16357422
 0.22460938
 0.27526855
 0.31555176
 0.34301758
 0.35675049
 0.35614014
 0.34301758
 0.32012939
 0.28930664
 0.25177002
 0.20721436
 0.15655518
 0.10070801
 0.04241943
-0.01556396
-0.07080078
-0.12145996
-0.16662598
-0.20507813
-0.23620605
-0.25939941
-0.27465820
-0.28198242
-0.28167725
-0.27435303
-0.26062012
-0.24108887
-0.21636963
-0.18707275
-0.15411377
-0.11871338
-0.08270264
-0.04730225
-0.01281738
 0.02014160
 0.05096436
 0.07934570
 0.10437012
 0.12542725
 0.14160156
 0.15258789
 0.15838623
 0.15960693
 0.15655518
 0.15014648
 0.14099121
 0.12939453
 0.11596680
 0.10131836
 0.08605957
 0.07141113
 0.05767822
 0.04577637
 0.03540039
 0.02624512
 0.01831055
 0.01159668
 0.00640869
 0.00335693
 0.00244141
 0.00305176
 0.00427246
 0.00610352
 0.00823975
 0.01190186
 0.01831055
 0.02716064
 0.03814697
 0.05004883
 0.06195068
 0.07385254
 0.08514404
 0.09490967
 0.10253906
 0.10742188
 0.10925293
 0.10711670
 0.10070801
 0.08880615
 0.07141113
 0.04943848
 0.02258301
-0.00946045
-0.04669189
-0.08850098
-0.13244629
-0.17761230
-0.22308350
-0.26885986
-0.31402588
-0.35614014
-0.39215088
-0.41992188
-0.43853760
-0.44738770
-0.44464111
-0.42877197
-0.39947510
-0.35736084
-0.30334473
-0.23803711
-0.16235352
-0.07781982
 0.01403809
 0.11108398
 0.21057129
 0.31127930
 0.41015625
 0.50323486
 0.58807373
 0.66192627
 0.72204590
 0.76629639
 0.79254150
 0.79956055
 0.78796387
 0.75744629
 0.70800781
 0.63873291
 0.55053711
 0.44555664
 0.32745361
 0.19927979
 0.06347656
-0.07781982
-0.22155762
-0.36285400
-0.49682617
-0.61828613
-0.72448730
-0.81298828
-0.88104248
-0.92742920
-0.95031738
-0.94879150
-0.92254639
-0.87188721
-0.79772949
-0.70251465
-0.58868408
-0.46081543
-0.32348633
-0.18005371
-0.03265381
 0.11627197
 0.26306152
 0.40191650
 0.52673340
 0.63323975
 0.71807861
 0.78063965
 0.82000732
 0.83496094
 0.82580566
 0.79315186
 0.73791504
 0.66284180
 0.57098389
 0.46783447
 0.35705566
 0.24291992
 0.12786865
 0.01403809
-0.09552002
-0.19683838
-0.28625488
-0.36041260
-0.41748047
-0.45684814
-0.47882080
-0.48431396
-0.47454834
-0.45043945
-0.41320801
-0.36468506
-0.30731201
-0.24475098
-0.17913818
-0.11291504
-0.04791260
 0.01434326
 0.07141113
 0.12023926
 0.15960693
 0.18859863
 0.20721436
 0.21606445
 0.21636963
 0.20874023
 0.19409180
 0.17303467
 0.14739990
 0.11840820
 0.08880615
 0.06072998
 0.03509521
 0.01281738
-0.00579834
-0.02075195
-0.03204346
-0.03936768
-0.04302979
-0.04333496
-0.04089355
-0.03662109
-0.03204346
-0.02807617
-0.02593994
-0.02655029
-0.03021240
-0.03784180
-0.05035400
-0.07019043
-0.09704590
-0.13000488
-0.16754150
-0.20843506
-0.25207520
-0.29815674
-0.34484863
-0.38787842
-0.42449951
-0.45196533
-0.46936035
-0.47607422
-0.46966553
-0.44860840
-0.41320801
-0.36437988
-0.30395508
-0.23315430
-0.15380859
-0.06744385
 0.02319336
 0.11596680
 0.20935059
 0.30212402
 0.39093018
 0.47241211
 0.54351807
 0.60241699
 0.64849854
 0.68115234
 0.70007324
 0.70434570
 0.69488525
 0.67321777
 0.63934326
 0.59448242
 0.53894043
 0.47515869
 0.40679932
 0.33691406
 0.26794434
 0.20111084
 0.13671875
 0.07690430
 0.02410889
-0.01983643
-0.05432129
-0.07934570
-0.09490967
-0.10223389
-0.10192871
-0.09521484
-0.08331299
-0.06744385
-0.04821777
-0.02807617
-0.00915527
 0.00579834
 0.01525879
 0.01892090
 0.01556396
 0.00396729
-0.01708984
-0.04852295
-0.08941650
-0.13885498
-0.19653320
-0.26214600
-0.33416748
-0.40924072
-0.48370361
-0.55419922
-0.61920166
-0.67626953
-0.72357178
-0.75866699
-0.77941895
-0.78552246
-0.77667236
-0.75317383
-0.71441650
-0.66040039
-0.59173584
-0.51025391
-0.41839600
-0.31829834
-0.21240234
-0.10314941
 0.00762939
 0.11810303
 0.22521973
 0.32562256
 0.41534424
 0.49072266
 0.55023193
 0.59326172
 0.62011719
 0.63110352
 0.62561035
 0.60455322
 0.56915283
 0.52185059
 0.46630859
 0.40618896
 0.34484863
 0.28503418
 0.22857666
 0.17761230
 0.13336182
 0.09765625
 0.07232666
 0.05950928
 0.05920410
 0.07202148
 0.09613037
 0.13031006
 0.17303467
 0.22308350
 0.27832031
 0.33660889
 0.39367676
 0.44616699
 0.49041748
 0.52429199
 0.54534912
 0.55236816
 0.54290771
 0.51605225
 0.47149658
 0.40954590
 0.33264160
 0.24200439
 0.14038086
 0.03021240
-0.08666992
-0.20782471
-0.32958984
-0.44860840
-0.55908203
-0.65765381
-0.74157715
-0.80871582
-0.85876465
-0.89019775
-0.90118408
-0.89080811
-0.85937500
-0.80871582
-0.74005127
-0.65582275
-0.55999756
-0.45623779
-0.34851074
-0.24047852
-0.13336182
-0.03021240
 0.06500244
 0.14678955
 0.21209717
 0.25909424
 0.28839111
 0.30059814
 0.29632568
 0.27557373
 0.23956299
 0.19073486
 0.13031006
 0.06103516
-0.01220703
-0.08483887
-0.15258789
-0.21331787
-0.26519775
-0.30639648
-0.33294678
-0.34149170
-0.33050537
-0.30181885
-0.25848389
-0.20111084
-0.13092041
-0.04852295
 0.04333496
 0.14129639
 0.24169922
 0.34088135
 0.43548584
 0.52185059
 0.59600830
 0.65643311
 0.70220947
 0.73242188
 0.74554443
 0.74157715
 0.72082520
 0.68481445
 0.63537598
 0.57373047
 0.50231934
 0.42449951
 0.34301758
 0.26031494
 0.17761230
 0.09704590
 0.02166748
-0.04547119
-0.10253906
-0.14923096
-0.18554688
-0.21087646
-0.22491455
-0.22766113
-0.22094727
-0.20629883
-0.18615723
-0.16357422
-0.13977051
-0.11749268
-0.09826660
-0.08422852
-0.07781982
-0.07995605
-0.09185791
-0.11260986
-0.14190674
-0.17883301
-0.22308350
-0.27282715
-0.32653809
-0.38055420
-0.43243408
-0.47882080
-0.51727295
-0.54595947
-0.56335449
-0.56732178
-0.55725098
-0.53222656
-0.49133301
-0.43457031
-0.36254883
-0.27709961
-0.18096924
-0.07720947
 0.03143311
 0.14251709
 0.25299072
 0.35827637
 0.45349121
 0.53344727
 0.59509277
 0.63537598
 0.65399170
 0.64941406
 0.62194824
 0.57281494
 0.50415039
 0.41839600
 0.31860352
 0.20812988
 0.09063721
-0.02929688
-0.14709473
-0.25909424
-0.36010742
-0.44586182
-0.51147461
-0.55389404
-0.57281494
-0.56762695
-0.53833008
-0.48522949
-0.40985107
-0.31524658
-0.20599365
-0.08483887
 0.04486084
 0.18005371
 0.31494141
 0.44281006
 0.55694580
 0.65307617
 0.72814941
 0.78033447
 0.80749512
 0.80841064
 0.78186035
 0.72875977
 0.65063477
 0.55114746
 0.43487549
 0.30639648
 0.16876221
 0.02441406
-0.12329102
-0.26916504
-0.40618896
-0.52795410
-0.62988281
-0.70922852
-0.76507568
-0.79620361
-0.80078125
-0.77850342
-0.72937012
-0.65551758
-0.55908203
-0.44464111
-0.31646729
-0.17944336
-0.03753662
 0.10528564
 0.24536133
 0.37628174
 0.49133301
 0.58441162
 0.65307617
 0.69519043
 0.71014404
 0.69671631
 0.65338135
 0.58197021
 0.48645020
 0.37200928
 0.24322510
 0.10314941
-0.04516602
-0.19714355
-0.34576416
-0.48400879
-0.60607910
-0.70770264
-0.78552246
-0.83740234
-0.86120605
-0.85693359
-0.82458496
-0.76629639
-0.68359375
-0.57983398
-0.45928955
-0.32684326
-0.18707275
-0.04425049
 0.09826660
 0.23712158
 0.36712646
 0.48339844
 0.58197021
 0.65856934
 0.71228027
 0.74218750
 0.74859619
 0.73150635
 0.69213867
 0.63201904
 0.55450439
 0.46325684
 0.36254883
 0.25543213
 0.14526367
 0.03662109
-0.06530762
-0.15563965
-0.23254395
-0.29327393
-0.33599854
-0.35736084
-0.35583496
-0.33325195
-0.29327393
-0.24017334
-0.17608643
-0.10223389
-0.02166748
 0.05981445
 0.13641357
 0.20477295
 0.26245117
 0.30731201
 0.33569336
 0.34484863
 0.33355713
 0.30334473
 0.25665283
 0.19439697
 0.11749268
 0.02807617
-0.07049561
-0.17395020
-0.27832031
-0.37933350
-0.47210693
-0.55206299
-0.61492920
-0.65856934
-0.68206787
-0.68389893
-0.66284180
-0.61859131
-0.55297852
-0.46936035
-0.37231445
-0.26458740
-0.14984131
-0.03082275
 0.08911133
 0.20477295
 0.31158447
 0.40466309
 0.48004150
 0.53527832
 0.56915283
 0.58074951
 0.57006836
 0.53741455
 0.48431396
 0.41412354
 0.32989502
 0.23468018
 0.13244629
 0.02716064
-0.07690430
-0.17517090
-0.26275635
-0.33538818
-0.38909912
-0.41961670
-0.42572021
-0.40679932
-0.36437988
-0.30059814
-0.21728516
-0.11627197
-0.00061035
 0.12664795
 0.26062012
 0.39489746
 0.52215576
 0.63659668
 0.73303223
 0.80780029
 0.85754395
 0.88012695
 0.87310791
 0.83526611
 0.76690674
 0.67047119
 0.54962158
 0.40893555
 0.25299072
 0.08361816
-0.09582520
-0.28015137
-0.46234131
-0.63293457
-0.78552246
-0.91613770
-1.02233887
-1.10260010
-1.15447998
-1.17492676
-1.16363525
-1.12121582
-1.04980469
-0.95153809
-0.82946777
-0.68878174
-0.53527832
-0.37536621
-0.21423340
-0.05523682
 0.09765625
 0.24047852
 0.36834717
 0.47637939
 0.56121826
 0.62133789
 0.65643311
 0.66772461
 0.65704346
 0.62591553
 0.57769775
 0.51574707
 0.44494629
 0.36987305
 0.29449463
 0.22125244
 0.15319824
 0.09338379
 0.04455566
 0.01037598
-0.00854492
-0.01159668
 0.00061035
 0.02746582
 0.06744385
 0.11779785
 0.17578125
 0.23773193
 0.30181885
 0.36346436
 0.41900635
 0.46478271
 0.49804688
 0.51818848
 0.52429199
 0.51513672
 0.48950195
 0.44799805
 0.39184570
 0.32257080
 0.24261475
 0.15411377
 0.05920410
-0.03875732
-0.13854980
-0.23803711
-0.33447266
-0.42510986
-0.50628662
-0.57495117
-0.63049316
-0.67291260
-0.70159912
-0.71533203
-0.71380615
-0.69763184
-0.66925049
-0.63079834
-0.58441162
-0.53070068
-0.47119141
-0.40802002
-0.34362793
-0.28076172
-0.22033691
-0.16418457
-0.11352539
-0.06927490
-0.03234863
-0.00274658
 0.02014160
 0.03601074
 0.04516602
 0.04791260
 0.04486084
 0.03723145
 0.02716064
 0.01525879
 0.00244141
-0.01037598
-0.02166748
-0.02960205
-0.03265381
-0.03051758
-0.02227783
-0.00793457
 0.01312256
 0.04089355
 0.07476807
 0.11291504
 0.15502930
 0.20050049
 0.24963379
 0.30059814
 0.35186768
 0.40008545
 0.44433594
 0.48278809
 0.51513672
 0.54016113
 0.55664063
 0.56427002
 0.56304932
 0.55358887
 0.53680420
 0.51239014
 0.48065186
 0.44189453
 0.39672852
 0.34729004
 0.29510498
 0.24169922
 0.18829346
 0.13549805
 0.08300781
 0.03204346
-0.01739502
-0.06347656
-0.10620117
-0.14526367
-0.18096924
-0.21209717
-0.23864746
-0.26092529
-0.28106689
-0.29998779
-0.31738281
-0.33142090
-0.34149170
-0.34820557
-0.35339355
-0.35766602
-0.36102295
-0.36285400
-0.36346436
-0.36285400
-0.36163330
-0.35980225
-0.35675049
-0.35308838
-0.34820557
-0.34149170
-0.33111572
-0.31616211
-0.29785156
-0.27709961
-0.25451660
-0.22857666
-0.19805908
-0.16204834
-0.12145996
-0.07781982
-0.03051758
 0.01953125
 0.07202148
 0.12481689
 0.17608643
 0.22491455
 0.27069092
 0.31188965
 0.34637451
 0.37170410
 0.38696289
 0.39215088
 0.38696289
 0.37109375
 0.34393311
 0.30731201
 0.26306152
 0.21331787
 0.15960693
 0.10345459
 0.04699707
-0.00671387
-0.05493164
-0.09613037
-0.12847900
-0.15045166
-0.16143799
-0.16143799
-0.15075684
-0.12969971
-0.09826660
-0.05645752
-0.00640869
 0.04974365
 0.10864258
 0.16937256
 0.23040771
 0.28991699
 0.34484863
 0.39215088
 0.42968750
 0.45654297
 0.47088623
 0.47119141
 0.45562744
 0.42419434
 0.37750244
 0.31646729
 0.24200439
 0.15563965
 0.05889893
-0.04577637
-0.15563965
-0.26794434
-0.37963867
-0.48645020
-0.58471680
-0.67108154
-0.74279785
-0.79803467
-0.83465576
-0.85021973
-0.84350586
-0.81542969
-0.76660156
-0.69793701
-0.61065674
-0.50659180
-0.38909912
-0.26275635
-0.13061523
 0.00488281
 0.14099121
 0.27313232
 0.39672852
 0.50628662
 0.59722900
 0.66711426
 0.71350098
 0.73516846
 0.73211670
 0.70404053
 0.65246582
 0.57891846
 0.48645020
 0.37780762
 0.25726318
 0.12786865
-0.00732422
-0.14465332
-0.27862549
-0.40405273
-0.51544189
-0.60760498
-0.67718506
-0.72296143
-0.74279785
-0.73638916
-0.70251465
-0.64117432
-0.55480957
-0.44616699
-0.31951904
-0.17852783
-0.02563477
 0.13549805
 0.29876709
 0.45654297
 0.60180664
 0.72967529
 0.83648682
 0.91949463
 0.97442627
 0.99914551
 0.99243164
 0.95489502
 0.88745117
 0.79132080
 0.66986084
 0.52795410
 0.37170410
 0.20477295
 0.02899170
-0.15228271
-0.33233643
-0.50201416
-0.65399170
-0.78430176
-0.89111328
-0.97167969
-1.02233887
-1.04064941
-1.02600098
-0.97961426
-0.90240479
-0.79650879
-0.66497803
-0.51422119
-0.35034180
-0.17761230
 0.00091553
 0.18157959
 0.35797119
 0.52154541
 0.66375732
 0.78033447
 0.86853027
 0.92651367
 0.95306396
 0.94665527
 0.90759277
 0.83648682
 0.73638916
 0.61248779
 0.47058105
 0.31585693
 0.15228271
-0.01739502
-0.18798828
-0.35247803
-0.50201416
-0.62988281
-0.73150635
-0.80535889
-0.84960938
-0.86303711
-0.84411621
-0.79345703
-0.71258545
-0.60516357
-0.47668457
-0.33233643
-0.17669678
-0.01342773
 0.15411377
 0.32104492
 0.48004150
 0.62316895
 0.74523926
 0.84381104
 0.91766357
 0.96588135
 0.98663330
 0.98022461
 0.94665527
 0.88867188
 0.80749512
 0.70648193
 0.58837891
 0.45898438
 0.32287598
 0.18402100
 0.04516602
-0.09155273
-0.22277832
-0.34454346
-0.45196533
-0.54168701
-0.61279297
-0.66497803
-0.69885254
-0.71472168
-0.71289063
-0.69335938
-0.65856934
-0.61157227
-0.55572510
-0.49346924
-0.42785645
-0.36041260
-0.29418945
-0.23132324
-0.17272949
-0.11962891
-0.07232666
-0.03173828
 0.00152588
 0.02777100
 0.04791260
 0.06286621
 0.07415771
 0.08270264
 0.08880615
 0.09429932
 0.09979248
 0.10681152
 0.11535645
 0.12573242
 0.13671875
 0.14831543
 0.16021729
 0.17272949
 0.18615723
 0.19958496
 0.21209717
 0.22277832
 0.22979736
 0.23315430
 0.23193359
 0.22583008
 0.21484375
 0.19897461
 0.17913818
 0.15533447
 0.12786865
 0.09765625
 0.06622314
 0.03479004
 0.00457764
-0.02380371
-0.04974365
-0.07232666
-0.09094238
-0.10498047
-0.11505127
-0.12145996
-0.12573242
-0.12847900
-0.13122559
-0.13488770
-0.13977051
-0.14556885
-0.15258789
-0.16143799
-0.17395020
-0.18981934
-0.20904541
-0.23132324
-0.25695801
-0.28686523
-0.32104492
-0.35766602
-0.39398193
-0.42816162
-0.45837402
-0.48431396
-0.50384521
-0.51544189
-0.51757813
-0.50872803
-0.48767090
-0.45288086
-0.40374756
-0.34057617
-0.26458740
-0.17700195
-0.07995605
 0.02471924
 0.13488770
 0.24810791
 0.36163330
 0.47149658
 0.57495117
 0.66772461
 0.74798584
 0.81390381
 0.86364746
 0.89569092
 0.90820313
 0.90118408
 0.87463379
 0.83007813
 0.76904297
 0.69274902
 0.60394287
 0.50689697
 0.40466309
 0.29998779
 0.19378662
 0.08789063
-0.01373291
-0.10711670
-0.18981934
-0.26123047
-0.32135010
-0.36956787
-0.40374756
-0.42297363
-0.42938232
-0.42541504
-0.41229248
-0.39123535
-0.36193848
-0.32653809
-0.28808594
-0.24902344
-0.20965576
-0.17089844
-0.13397217
-0.10101318
-0.07415771
-0.05371094
-0.03906250
-0.02990723
-0.02563477
-0.02746582
-0.03509521
-0.04791260
-0.06530762
-0.08575439
-0.10772705
-0.12969971
-0.14923096
-0.16571045
-0.17822266
-0.18554688
-0.18737793
-0.18218994
-0.16967773
-0.15014648
-0.12420654
-0.09277344
-0.05615234
-0.01525879
 0.02899170
 0.07446289
 0.11901855
 0.16052246
 0.19683838
 0.22644043
 0.24902344
 0.26367188
 0.27008057
 0.26885986
 0.26000977
 0.24353027
 0.21972656
 0.18859863
 0.15228271
 0.11230469
 0.07080078
 0.02990723
-0.00885010
-0.04333496
-0.07171631
-0.09155273
-0.10162354
-0.10162354
-0.09094238
-0.06958008
-0.03814697
 0.00305176
 0.05340576
 0.11230469
 0.17913818
 0.25207520
 0.32836914
 0.40466309
 0.47729492
 0.54412842
 0.60302734
 0.65277100
 0.69091797
 0.71594238
 0.72662354
 0.72143555
 0.69946289
 0.65948486
 0.60150146
 0.52612305
 0.43640137
 0.33477783
 0.22277832
 0.10192871
-0.02593994
-0.15869141
-0.29205322
-0.42266846
-0.54656982
-0.66131592
-0.76416016
-0.85266113
-0.92468262
-0.97839355
-1.01379395
-1.03088379
-1.03027344
-1.01196289
-0.97717285
-0.92742920
-0.86425781
-0.79132080
-0.71044922
-0.62438965
-0.53527832
-0.44586182
-0.35888672
-0.27679443
-0.20172119
-0.13519287
-0.07843018
-0.03265381
 0.00274658
 0.02777100
 0.04455566
 0.05401611
 0.05676270
 0.05371094
 0.04669189
 0.03784180
 0.02990723
 0.02532959
 0.02532959
 0.03112793
 0.04394531
 0.06469727
 0.09277344
 0.12725830
 0.16815186
 0.21453857
 0.26611328
 0.32135010
 0.37811279
 0.43395996
 0.48706055
 0.53619385
 0.58013916
 0.61614990
 0.64239502
 0.65643311
 0.65826416
 0.64880371
 0.62835693
 0.59722900
 0.55541992
 0.50384521
 0.44372559
 0.37780762
 0.30822754
 0.23742676
 0.16693115
 0.09857178
 0.03387451
-0.02502441
-0.07629395
-0.11840820
-0.15106201
-0.17425537
-0.18829346
-0.19409180
-0.19287109
-0.18615723
-0.17517090
-0.15991211
-0.14190674
-0.12298584
-0.10467529
-0.09002686
-0.08056641
-0.07781982
-0.08270264
-0.09582520
-0.11688232
-0.14556885
-0.18218994
-0.22796631
-0.28259277
-0.34515381
-0.41259766
-0.48187256
-0.55145264
-0.62011719
-0.68572998
-0.74554443
-0.79620361
-0.83435059
-0.85845947
-0.86791992
-0.86212158
-0.84045410
-0.80200195
-0.74584961
-0.67199707
-0.58044434
-0.47393799
-0.35491943
-0.22644043
-0.09094238
 0.05096436
 0.19775391
 0.34545898
 0.48980713
 0.62622070
 0.75164795
 0.86486816
 0.96282959
 1.04400635
 1.10626221
 1.14837646
 1.17004395
 1.17065430
 1.14990234
 1.10931396
 1.05041504
 0.97717285
 0.89202881
 0.79681396
 0.69366455
 0.58502197
 0.47515869
 0.36743164
 0.26458740
 0.16815186
 0.07965088
 0.00091553
-0.06591797
-0.11993408
-0.16021729
-0.18676758
-0.20019531
-0.20080566
-0.18920898
-0.16723633
-0.13580322
-0.09643555
-0.05157471
-0.00335693
 0.04577637
 0.09246826
 0.13366699
 0.16662598
 0.18981934
 0.20202637
 0.20263672
 0.19073486
 0.16510010
 0.12481689
 0.07080078
 0.00427246
-0.07202148
-0.15655518
-0.24810791
-0.34423828
-0.44158936
-0.53649902
-0.62530518
-0.70495605
-0.77362061
-0.82885742
-0.86853027
-0.89172363
-0.89721680
-0.88531494
-0.85662842
-0.81146240
-0.75012207
-0.67382813
-0.58563232
-0.48950195
-0.38909912
-0.28747559
-0.18615723
-0.08636475
 0.00885010
 0.09704590
 0.17517090
 0.24200439
 0.29663086
 0.33874512
 0.36743164
 0.38269043
 0.38452148
 0.37384033
 0.35339355
 0.32562256
 0.29266357
 0.25634766
 0.21942139
 0.18280029
 0.14862061
 0.11871338
 0.09490967
 0.07965088
 0.07476807
 0.08148193
 0.09887695
 0.12664795
 0.16326904
 0.20812988
 0.26184082
 0.32318115
 0.38940430
 0.45745850
 0.52307129
 0.58471680
 0.64056396
 0.68939209
 0.72845459
 0.75592041
 0.76873779
 0.76629639
 0.74768066
 0.71166992
 0.65887451
 0.58959961
 0.50598145
 0.41107178
 0.30670166
 0.19378662
 0.07385254
-0.05157471
-0.17944336
-0.30517578
-0.42572021
-0.53741455
-0.63842773
-0.72692871
-0.80078125
-0.85876465
-0.89965820
-0.92346191
-0.93048096
-0.92163086
-0.89752197
-0.85876465
-0.80718994
-0.74523926
-0.67504883
-0.59906006
-0.52032471
-0.44128418
-0.36529541
-0.29479980
-0.23101807
-0.17456055
-0.12603760
-0.08758545
-0.06011963
-0.04486084
-0.04119873
-0.04791260
-0.06408691
-0.08911133
-0.12115479
-0.15808105
-0.19714355
-0.23651123
-0.27404785
-0.30822754
-0.33630371
-0.35522461
-0.36254883
-0.35736084
-0.33966064
-0.31005859
-0.26763916
-0.21179199
-0.14373779
-0.06439209
 0.02349854
 0.11871338
 0.22003174
 0.32562256
 0.43273926
 0.53710938
 0.63568115
 0.72601318
 0.80596924
 0.87371826
 0.92712402
 0.96435547
 0.98388672
 0.98480225
 0.96679688
 0.93048096
 0.87738037
 0.80932617
 0.72753906
 0.63446045
 0.53253174
 0.42510986
 0.31494141
 0.20446777
 0.09674072
-0.00488281
-0.09765625
-0.17883301
-0.24780273
-0.30364990
-0.34606934
-0.37292480
-0.38299561
-0.37689209
-0.35644531
-0.32501221
-0.28533936
-0.23925781
-0.18829346
-0.13458252
-0.08026123
-0.02868652
 0.01708984
 0.05401611
 0.08056641
 0.09552002
 0.09918213
 0.09124756
 0.07110596
 0.03845215
-0.00610352
-0.06103516
-0.12451172
-0.19592285
-0.27404785
-0.35614014
-0.43884277
-0.51879883
-0.59295654
-0.66009521
-0.71807861
-0.76507568
-0.79803467
-0.81542969
-0.81695557
-0.80169678
-0.76965332
-0.71960449
-0.65124512
-0.56671143
-0.46875000
-0.36071777
-0.24505615
-0.12298584
 0.00274658
 0.13061523
 0.25726318
 0.37994385
 0.49468994
 0.59814453
 0.68695068
 0.75958252
 0.81604004
 0.85662842
 0.88104248
 0.88867188
 0.88012695
 0.85693359
 0.82214355
 0.77880859
 0.72875977
 0.67321777
 0.61431885
 0.55389404
 0.49468994
 0.43823242
 0.38604736
 0.33996582
 0.30090332
 0.26947021
 0.24505615
 0.22644043
 0.21179199
 0.20050049
 0.19165039
 0.18463135
 0.17791748
 0.16937256
 0.15716553
 0.14068604
 0.11932373
 0.09307861
 0.06134033
 0.02319336
-0.02136230
-0.07049561
-0.12298584
-0.17730713
-0.23254395
-0.28839111
-0.34332275
-0.39428711
-0.44006348
-0.47882080
-0.51025391
-0.53344727
-0.54687500
-0.54931641
-0.54199219
-0.52520752
-0.50048828
-0.46844482
-0.42907715
-0.38421631
-0.33630371
-0.28839111
-0.24261475
-0.19958496
-0.16021729
-0.12481689
-0.09582520
-0.07446289
-0.06225586
-0.05981445
-0.06683350
-0.08209229
-0.10528564
-0.13397217
-0.16571045
-0.19836426
-0.23040771
-0.26153564
-0.29144287
-0.31768799
-0.33538818
-0.34088135
-0.33172607
-0.31005859
-0.27770996
-0.23468018
-0.17974854
-0.11260986
-0.03509521
 0.04913330
 0.13824463
 0.23071289
 0.32531738
 0.41839600
 0.50598145
 0.58410645
 0.65124512
 0.70587158
 0.74584961
 0.76873779
 0.77362061
 0.76141357
 0.73364258
 0.69183350
 0.63568115
 0.56640625
 0.48706055
 0.40100098
 0.31219482
 0.22247314
 0.13366699
 0.04730225
-0.03295898
-0.10467529
-0.16540527
-0.21392822
-0.24963379
-0.27282715
-0.28442383
-0.28656006
-0.28076172
-0.26733398
-0.24749756
-0.22247314
-0.19500732
-0.16723633
-0.14160156
-0.12115479
-0.10772705
-0.10375977
-0.10955811
-0.12512207
-0.14892578
-0.18127441
-0.22308350
-0.27435303
-0.33294678
-0.39520264
-0.45745850
-0.51788330
-0.57434082
-0.62500000
-0.66711426
-0.69702148
-0.71319580
-0.71472168
-0.70068359
-0.67108154
-0.62438965
-0.56152344
-0.48339844
-0.39184570
-0.28930664
-0.17791748
-0.05889893
 0.06469727
 0.19012451
 0.31372070
 0.43060303
 0.53680420
 0.62957764
 0.70587158
 0.76385498
 0.80169678
 0.81878662
 0.81420898
 0.78857422
 0.74279785
 0.67718506
 0.59387207
 0.49560547
 0.38604736
 0.27008057
 0.15075684
 0.03082275
-0.08666992
-0.19805908
-0.29968262
-0.38696289
-0.45654297
-0.50567627
-0.53253174
-0.53710938
-0.51879883
-0.47882080
-0.41870117
-0.34088135
-0.24871826
-0.14526367
-0.03326416
 0.08453369
 0.20477295
 0.32318115
 0.43487549
 0.53558350
 0.62133789
 0.68969727
 0.73822021
 0.76538086
 0.77056885
 0.75500488
 0.71899414
 0.66467285
 0.59387207
 0.50903320
 0.41381836
 0.31127930
 0.20477295
 0.09735107
-0.00762939
-0.10772705
-0.20019531
-0.28320313
-0.35430908
-0.41168213
-0.45318604
-0.47760010
-0.48645020
-0.48126221
-0.46447754
-0.43701172
-0.40008545
-0.35491943
-0.30364990
-0.24902344
-0.19348145
-0.13946533
-0.08880615
-0.04394531
-0.00701904
 0.02075195
 0.03906250
 0.04791260
 0.04791260
 0.03814697
 0.01953125
-0.00732422
-0.03997803
-0.07598877
-0.11383057
-0.15136719
-0.18737793
-0.21881104
-0.24353027
-0.26000977
-0.26763916
-0.26702881
-0.25756836
-0.23895264
-0.21148682
-0.17486572
-0.13122559
-0.08178711
-0.02868652
 0.02716064
 0.08300781
 0.13610840
 0.18432617
 0.22644043
 0.26275635
 0.29357910
 0.31921387
 0.33752441
 0.34820557
 0.35156250
 0.35003662
 0.34576416
 0.33996582
 0.33294678
 0.32562256
 0.31951904
 0.31555176
 0.31463623
 0.31677246
 0.32196045
 0.33081055
 0.34271240
 0.35552979
 0.36773682
 0.37780762
 0.38513184
 0.38940430
 0.38879395
 0.38024902
 0.36315918
 0.33660889
 0.30090332
 0.25573730
 0.19989014
 0.13366699
 0.05828857
-0.02441406
-0.11322021
-0.20721436
-0.30456543
-0.40252686
-0.49713135
-0.58593750
-0.66741943
-0.74035645
-0.80200195
-0.85021973
-0.88287354
-0.89935303
-0.89904785
-0.88226318
-0.84960938
-0.80139160
-0.73944092
-0.66436768
-0.57800293
-0.48339844
-0.38421631
-0.28350830
-0.18341064
-0.08514404
 0.00854492
 0.09429932
 0.16845703
 0.22979736
 0.27740479
 0.31066895
 0.32928467
 0.33233643
 0.32012939
 0.29602051
 0.26245117
 0.22186279
 0.17547607
 0.12573242
 0.07568359
 0.02868652
-0.01190186
-0.04425049
-0.06713867
-0.07934570
-0.07934570
-0.06713867
-0.04272461
-0.00701904
 0.03845215
 0.09124756
 0.14953613
 0.21148682
 0.27618408
 0.34118652
 0.40252686
 0.45684814
 0.50048828
 0.53253174
 0.55236816
 0.55877686
 0.55053711
 0.52642822
 0.48645020
 0.43304443
 0.36743164
 0.29083252
 0.20446777
 0.11077881
 0.01373291
-0.08392334
-0.17944336
-0.27160645
-0.35705566
-0.43273926
-0.49407959
-0.53924561
-0.56762695
-0.58044434
-0.57800293
-0.55969238
-0.52612305
-0.47851563
-0.41900635
-0.35064697
-0.27618408
-0.19866943
-0.11993408
-0.04333496
 0.02838135
 0.09216309
 0.14617920
 0.18859863
 0.21759033
 0.23223877
 0.23223877
 0.21789551
 0.18981934
 0.14923096
 0.09704590
 0.03570557
-0.03143311
-0.10040283
-0.16876221
-0.23345947
-0.29296875
-0.34423828
-0.38391113
-0.40893555
-0.41748047
-0.40954590
-0.38513184
-0.34484863
-0.28869629
-0.21850586
-0.13641357
-0.04455566
 0.05493164
 0.16082764
 0.26977539
 0.37841797
 0.48187256
 0.57708740
 0.66131592
 0.73272705
 0.78948975
 0.82946777
 0.85083008
 0.85327148
 0.83618164
 0.80017090
 0.74523926
 0.67382813
 0.58868408
 0.49285889
 0.38970947
 0.28137207
 0.17028809
 0.05920410
-0.04821777
-0.14984131
-0.24291992
-0.32562256
-0.39581299
-0.45074463
-0.48980713
-0.51239014
-0.52032471
-0.51422119
-0.49530029
-0.46447754
-0.42358398
-0.37475586
-0.32043457
-0.26306152
-0.20507813
-0.14862061
-0.09613037
-0.04913330
-0.00946045
 0.02166748
 0.04302979
 0.05462646
 0.05584717
 0.04699707
 0.02899170
 0.00274658
-0.02990723
-0.06652832
-0.10528564
-0.14373779
-0.18035889
-0.21301270
-0.23956299
-0.25878906
-0.26885986
-0.26947021
-0.25970459
-0.23986816
-0.21057129
-0.17181396
-0.12420654
-0.06927490
-0.00854492
 0.05554199
 0.12054443
 0.18493652
 0.24749756
 0.30700684
 0.36071777
 0.40618896
 0.44158936
 0.46630859
 0.48095703
 0.48461914
 0.47729492
 0.45898438
 0.42999268
 0.39245605
 0.34759521
 0.29754639
 0.24353027
 0.18676758
 0.12908936
 0.07202148
 0.01770020
-0.03234863
-0.07659912
-0.11444092
-0.14556885
-0.16937256
-0.18524170
-0.19378662
-0.19531250
-0.19073486
-0.18096924
-0.16662598
-0.14892578
-0.12817383
-0.10589600
-0.08361816
-0.06286621
-0.04455566
-0.02960205
-0.01861572
-0.01251221
-0.01098633
-0.01495361
-0.02471924
-0.04089355
-0.06225586
-0.08758545
-0.11596680
-0.14617920
-0.17761230
-0.20843506
-0.23620605
-0.25970459
-0.27984619
-0.29754639
-0.31219482
-0.32073975
-0.32104492
-0.31250000
-0.29846191
-0.28167725
-0.26275635
-0.24139404
-0.21606445
-0.18798828
-0.15930176
-0.13183594
-0.10589600
-0.08056641
-0.05615234
-0.03326416
-0.01312256
 0.00427246
 0.01922607
 0.03234863
 0.04364014
 0.05401611
 0.06317139
 0.07232666
 0.08178711
 0.09246826
 0.10467529
 0.11810303
 0.13397217
 0.15197754
 0.17242432
 0.19470215
 0.21789551
 0.24200439
 0.26733398
 0.29479980
 0.32287598
 0.35003662
 0.37414551
 0.39276123
 0.40618896
 0.41442871
 0.41687012
 0.41381836
 0.40405273
 0.38757324
 0.36437988
 0.33508301
 0.30059814
 0.26092529
 0.21728516
 0.16967773
 0.11871338
 0.06439209
 0.00823975
-0.04821777
-0.10345459
-0.15563965
-0.20446777
-0.25024414
-0.29235840
-0.32989502
-0.36132813
-0.38421631
-0.39825439
-0.40374756
-0.40252686
-0.39672852
-0.38696289
-0.37322998
-0.35552979
-0.33447266
-0.31158447
-0.28869629
-0.26763916
-0.24902344
-0.23193359
-0.21667480
-0.20233154
-0.18951416
-0.17852783
-0.16906738
-0.16052246
-0.15258789
-0.14465332
-0.13580322
-0.12573242
-0.11352539
-0.09857178
-0.08117676
-0.06042480
-0.03692627
-0.00946045
 0.02227783
 0.05889893
 0.09918213
 0.14221191
 0.18585205
 0.23071289
 0.27648926
 0.32287598
 0.36834717
 0.40954590
 0.44525146
 0.47454834
 0.49743652
 0.51422119
 0.52337646
 0.52398682
 0.51574707
 0.49896240
 0.47424316
 0.44189453
 0.40191650
 0.35644531
 0.30670166
 0.25421143
 0.19927979
 0.14190674
 0.08239746
 0.02258301
-0.03479004
-0.08819580
-0.13671875
-0.18005371
-0.21728516
-0.24780273
-0.27038574
-0.28472900
-0.29144287
-0.29144287
-0.28503418
-0.27282715
-0.25482178
-0.23162842
-0.20416260
-0.17333984
-0.14099121
-0.10894775
-0.07843018
-0.05096436
-0.02685547
-0.00701904
 0.00854492
 0.01953125
 0.02532959
 0.02471924
 0.01739502
 0.00366211
-0.01586914
-0.03997803
-0.06805420
-0.10009766
-0.13458252
-0.16998291
-0.20477295
-0.23803711
-0.26885986
-0.29693604
-0.32043457
-0.33813477
-0.34729004
-0.34759521
-0.33782959
-0.31921387
-0.29296875
-0.25970459
-0.22064209
-0.17608643
-0.12634277
-0.07263184
-0.01556396
 0.04272461
 0.10101318
 0.15686035
 0.20904541
 0.25634766
 0.29846191
 0.33386230
 0.36163330
 0.38055420
 0.38940430
 0.38818359
 0.37719727
 0.35797119
 0.33142090
 0.29937744
 0.26306152
 0.22277832
 0.17974854
 0.13519287
 0.09063721
 0.04821777
 0.01007080
-0.02288818
-0.04943848
-0.06927490
-0.08270264
-0.08972168
-0.09033203
-0.08392334
-0.07049561
-0.05126953
-0.02807617
-0.00244141
 0.02441406
 0.05096436
 0.07629395
 0.09796143
 0.11474609
 0.12542725
 0.12939453
 0.12695313
 0.11718750
 0.10009766
 0.07568359
 0.04455566
 0.00762939
-0.03479004
-0.08117676
-0.12939453
-0.17608643
-0.21972656
-0.25848389
-0.29296875
-0.32196045
-0.34301758
-0.35339355
-0.35095215
-0.33630371
-0.31127930
-0.27770996
-0.23620605
-0.18707275
-0.13092041
-0.06866455
-0.00244141
 0.06469727
 0.12939453
 0.18890381
 0.24047852
 0.28411865
 0.31860352
 0.34240723
 0.35339355
 0.34942627
 0.33050537
 0.29785156
 0.25299072
 0.19714355
 0.13092041
 0.05676270
-0.02136230
-0.10040283
-0.17883301
-0.25482178
-0.32623291
-0.38879395
-0.43823242
-0.47302246
-0.49255371
-0.49713135
-0.48614502
-0.45806885
-0.41320801
-0.35339355
-0.28167725
-0.20080566
-0.11230469
-0.01800537
 0.07965088
 0.17761230
 0.27313232
 0.36346436
 0.44525146
 0.51544189
 0.57128906
 0.61126709
 0.63476563
 0.64300537
 0.63659668
 0.61584473
 0.58105469
 0.53375244
 0.47607422
 0.41107178
 0.34149170
 0.27008057
 0.19775391
 0.12573242
 0.05645752
-0.00762939
-0.06408691
-0.11108398
-0.14770508
-0.17364502
-0.18890381
-0.19348145
-0.18920898
-0.17700195
-0.15716553
-0.13061523
-0.09948730
-0.06561279
-0.03265381
-0.00244141
 0.02319336
 0.04241943
 0.05401611
 0.05676270
 0.05004883
 0.03417969
 0.00976563
-0.02288818
-0.06256104
-0.10681152
-0.15441895
-0.20477295
-0.25695801
-0.31036377
-0.36163330
-0.40710449
-0.44403076
-0.47119141
-0.48980713
-0.49987793
-0.50109863
-0.49285889
-0.47393799
-0.44464111
-0.40527344
-0.35736084
-0.30273438
-0.24322510
-0.18096924
-0.11657715
-0.05096436
 0.01403809
 0.07598877
 0.13214111
 0.18096924
 0.22186279
 0.25451660
 0.27862549
 0.29357910
 0.30059814
 0.29968262
 0.29174805
 0.27679443
 0.25573730
 0.23040771
 0.20324707
 0.17517090
 0.14770508
 0.12115479
 0.09643555
 0.07476807
 0.05737305
 0.04547119
 0.03875732
 0.03753662
 0.04272461
 0.05401611
 0.07110596
 0.09368896
 0.12115479
 0.15197754
 0.18463135
 0.21728516
 0.24780273
 0.27557373
 0.30029297
 0.32104492
 0.33599854
 0.34179688
 0.33691406
 0.32104492
 0.29571533
 0.26214600
 0.22003174
 0.16967773
 0.11047363
 0.04486084
-0.02593994
-0.09948730
-0.17456055
-0.25024414
-0.32470703
-0.39520264
-0.45928955
-0.51483154
-0.56121826
-0.59692383
-0.62103271
-0.63201904
-0.62957764
-0.61401367
-0.58685303
-0.54840088
-0.49926758
-0.44036865
-0.37322998
-0.29998779
-0.22308350
-0.14526367
-0.06774902
 0.00701904
 0.07781982
 0.14221191
 0.19866943
 0.24627686
 0.28442383
 0.31372070
 0.33386230
 0.34423828
 0.34484863
 0.33599854
 0.31921387
 0.29693604
 0.27099609
 0.24230957
 0.21270752
 0.18280029
 0.15472412
 0.12969971
 0.10864258
 0.09216309
 0.08087158
 0.07507324
 0.07598877
 0.08392334
 0.09765625
 0.11566162
 0.13702393
 0.16082764
 0.18615723
 0.21148682
 0.23498535
 0.25482178
 0.26977539
 0.27862549
 0.28076172
 0.27587891
 0.26367188
 0.24475098
 0.21942139
 0.18707275
 0.14739990
 0.10131836
 0.05126953
-0.00061035
-0.05279541
-0.10437012
-0.15289307
-0.19683838
-0.23437500
-0.26641846
-0.29357910
-0.31433105
-0.32623291
-0.32623291
-0.31494141
-0.29571533
-0.27099609
-0.24200439
-0.20782471
-0.16845703
-0.12603760
-0.08392334
-0.04486084
-0.00946045
 0.02166748
 0.04821777
 0.06835938
 0.08148193
 0.08666992
 0.08453369
 0.07507324
 0.05920410
 0.03784180
 0.01312256
-0.01403809
-0.04211426
-0.07049561
-0.09765625
-0.12176514
-0.14068604
-0.15319824
-0.15960693
-0.15991211
-0.15380859
-0.14099121
-0.12207031
-0.09674072
-0.06591797
-0.03112793
 0.00640869
 0.04455566
 0.08117676
 0.11444092
 0.14373779
 0.16815186
 0.18646240
 0.19775391
 0.20172119
 0.19714355
 0.18371582
 0.16174316
 0.13183594
 0.09521484
 0.05340576
 0.00732422
-0.04150391
-0.09094238
-0.13916016
-0.18310547
-0.22186279
-0.25451660
-0.28106689
-0.30029297
-0.30975342
-0.30792236
-0.29510498
-0.27282715
-0.24169922
-0.20263672
-0.15563965
-0.10162354
-0.04302979
 0.01831055
 0.07995605
 0.13977051
 0.19653320
 0.24780273
 0.29266357
 0.32958984
 0.35736084
 0.37506104
 0.38116455
 0.37475586
 0.35705566
 0.32958984
 0.29449463
 0.25360107
 0.20751953
 0.15808105
 0.10620117
 0.05371094
 0.00274658
-0.04486084
-0.08758545
-0.12359619
-0.15197754
-0.17242432
-0.18432617
-0.18829346
-0.18463135
-0.17364502
-0.15655518
-0.13458252
-0.10925293
-0.08239746
-0.05554199
-0.02990723
-0.00640869
 0.01373291
 0.02990723
 0.04028320
 0.04425049
 0.04089355
 0.03143311
 0.01556396
-0.00488281
-0.02929688
-0.05676270
-0.08666992
-0.11871338
-0.15136719
-0.18371582
-0.21331787
-0.23864746
-0.25848389
-0.27313232
-0.28289795
-0.28717041
-0.28564453
-0.27770996
-0.26306152
-0.24200439
-0.21575928
-0.18463135
-0.15045166
-0.11322021
-0.07354736
-0.03234863
 0.00946045
 0.05126953
 0.09124756
 0.12908936
 0.16418457
 0.19592285
 0.22399902
 0.24810791
 0.26824951
 0.28503418
 0.29907227
 0.31036377
 0.31768799
 0.32043457
 0.31860352
 0.31280518
 0.30487061
 0.29602051
 0.28686523
 0.27801514
 0.26916504
 0.26062012
 0.25146484
 0.24169922
 0.23193359
 0.22155762
 0.21057129
 0.19897461
 0.18615723
 0.17272949
 0.15808105
 0.14190674
 0.12390137
 0.10375977
 0.08117676
 0.05737305
 0.03234863
 0.00610352
-0.02075195
-0.04821777
-0.07537842
-0.10101318
-0.12512207
-0.14709473
-0.16784668
-0.18707275
-0.20416260
-0.21850586
-0.22949219
-0.23712158
-0.24200439
-0.24383545
-0.24383545
-0.24200439
-0.23925781
-0.23498535
-0.22949219
-0.22277832
-0.21453857
-0.20538330
-0.19561768
-0.18585205
-0.17578125
-0.16571045
-0.15563965
-0.14587402
-0.13671875
-0.12786865
-0.11871338
-0.10864258
-0.09765625
-0.08575439
-0.07324219
-0.06042480
