# Supplementary material for: Dataset for time-lapse ultrasonic tomography of a granite slab under uniaxial compression test
Source: Data Brief. 2018 Aug 30;20:614–6. doi: 10.1016/j.dib.2018.08.151 (PMC6128094; doi:10.1016/j.dib.2018.08.151)
Supplement: Supplementary file 2 — Supplementary material [file mmc2.zip › data/Ultrasonic_Tomo_data/Stage_1_0kn/Force_0kn_13_7_7829524.txt]

SOURCE FILE NAME: D:\ct_20141122\ct201411221m100v0kn_sh_1_10_a.TDA
DATE: Saturday, November 22, 2014
TIME: 11:19:55
SAMPLE INTERVAL (Seconds):   0.0000001000
SIGNAL UNITS: volts
TIME UNITS: Seconds
DATA TYPE: WAVEFORM
NUMBER OF DATA POINTS PER WAVEFORM: 1024
CHANNEL NUMBER: 13
HIT NUMBER: 7
TIME OF TEST:   7.8295242500

-0.00030518
 0.00000000
 0.00030518
 0.00061035
 0.00061035
 0.00061035
 0.00061035
 0.00030518
-0.00030518
-0.00122070
-0.00213623
-0.00274658
-0.00244141
-0.00213623
-0.00183105
-0.00152588
-0.00152588
-0.00152588
-0.00122070
-0.00122070
-0.00122070
-0.00091553
-0.00030518
 0.00061035
 0.00091553
 0.00091553
 0.00000000
-0.00061035
-0.00091553
-0.00122070
-0.00183105
-0.00274658
-0.00366211
-0.00366211
-0.00305176
-0.00183105
-0.00091553
-0.00030518
 0.00000000
 0.00000000
-0.00061035
-0.00122070
-0.00152588
-0.00183105
-0.00152588
-0.00152588
-0.00183105
-0.00274658
-0.00366211
-0.00396729
-0.00366211
-0.00274658
-0.00183105
-0.00122070
-0.00091553
-0.00091553
-0.00122070
-0.00183105
-0.00213623
-0.00274658
-0.00305176
-0.00305176
-0.00274658
-0.00213623
-0.00122070
-0.00061035
-0.00030518
 0.00000000
 0.00000000
 0.00030518
 0.00061035
 0.00122070
 0.00122070
 0.00122070
 0.00122070
 0.00061035
 0.00000000
-0.00030518
-0.00061035
-0.00091553
-0.00122070
-0.00152588
-0.00213623
-0.00183105
-0.00122070
 0.00000000
 0.00091553
 0.00122070
 0.00061035
 0.00000000
-0.00061035
-0.00030518
 0.00030518
 0.00091553
 0.00091553
 0.00061035
 0.00000000
-0.00061035
-0.00122070
-0.00152588
-0.00152588
-0.00061035
 0.00000000
 0.00091553
 0.00122070
 0.00122070
 0.00091553
 0.00091553
 0.00061035
 0.00000000
-0.00030518
-0.00030518
-0.00030518
 0.00030518
 0.00030518
 0.00000000
-0.00122070
-0.00213623
-0.00244141
-0.00213623
-0.00152588
-0.00091553
 0.00000000
 0.00030518
 0.00000000
-0.00061035
-0.00152588
-0.00244141
-0.00274658
-0.00305176
-0.00305176
-0.00274658
-0.00244141
-0.00152588
-0.00030518
 0.00091553
 0.00152588
 0.00183105
 0.00152588
 0.00122070
 0.00122070
 0.00122070
 0.00122070
 0.00122070
 0.00091553
 0.00000000
-0.00122070
-0.00244141
-0.00305176
-0.00274658
-0.00213623
-0.00152588
-0.00122070
-0.00122070
-0.00091553
-0.00091553
-0.00061035
-0.00091553
-0.00152588
-0.00244141
-0.00274658
-0.00244141
-0.00183105
-0.00091553
-0.00030518
-0.00030518
-0.00061035
-0.00122070
-0.00183105
-0.00152588
-0.00091553
 0.00030518
 0.00122070
 0.00183105
 0.00183105
 0.00152588
 0.00152588
 0.00122070
 0.00091553
 0.00061035
 0.00030518
 0.00000000
 0.00000000
 0.00000000
 0.00030518
 0.00091553
 0.00152588
 0.00152588
 0.00152588
 0.00091553
 0.00091553
 0.00091553
 0.00091553
 0.00061035
 0.00000000
-0.00061035
-0.00122070
-0.00152588
-0.00152588
-0.00122070
-0.00030518
 0.00091553
 0.00213623
 0.00335693
 0.00396729
 0.00427246
 0.00427246
 0.00396729
 0.00366211
 0.00305176
 0.00213623
 0.00152588
 0.00152588
 0.00183105
 0.00244141
 0.00213623
 0.00122070
 0.00061035
 0.00000000
 0.00061035
 0.00152588
 0.00274658
 0.00335693
 0.00335693
 0.00274658
 0.00213623
 0.00152588
 0.00122070
 0.00091553
 0.00091553
 0.00091553
 0.00091553
 0.00091553
 0.00091553
 0.00152588
 0.00244141
 0.00274658
 0.00244141
 0.00152588
 0.00091553
 0.00091553
 0.00122070
 0.00183105
 0.00213623
 0.00183105
 0.00122070
 0.00030518
-0.00030518
-0.00061035
-0.00061035
-0.00030518
 0.00030518
 0.00061035
 0.00091553
 0.00091553
 0.00061035
 0.00000000
-0.00091553
-0.00152588
-0.00244141
-0.00274658
-0.00244141
-0.00213623
-0.00183105
-0.00183105
-0.00213623
-0.00274658
-0.00366211
-0.00396729
-0.00305176
-0.00152588
 0.00000000
 0.00091553
 0.00091553
 0.00061035
 0.00030518
 0.00000000
 0.00000000
-0.00030518
-0.00122070
-0.00213623
-0.00274658
-0.00274658
-0.00244141
-0.00183105
-0.00091553
-0.00061035
-0.00061035
-0.00122070
-0.00183105
-0.00213623
-0.00183105
-0.00122070
-0.00061035
-0.00091553
-0.00183105
-0.00305176
-0.00366211
-0.00366211
-0.00305176
-0.00213623
-0.00152588
-0.00122070
-0.00091553
-0.00091553
-0.00091553
-0.00122070
-0.00152588
-0.00244141
-0.00305176
-0.00335693
-0.00366211
-0.00305176
-0.00244141
-0.00152588
-0.00122070
-0.00122070
-0.00183105
-0.00244141
-0.00244141
-0.00152588
-0.00030518
 0.00030518
 0.00030518
-0.00030518
-0.00122070
-0.00152588
-0.00122070
-0.00122070
-0.00122070
-0.00213623
-0.00305176
-0.00366211
-0.00396729
-0.00335693
-0.00244141
-0.00183105
-0.00152588
-0.00152588
-0.00213623
-0.00213623
-0.00183105
-0.00091553
 0.00000000
 0.00000000
-0.00030518
-0.00152588
-0.00213623
-0.00274658
-0.00244141
-0.00213623
-0.00183105
-0.00152588
-0.00122070
-0.00061035
-0.00030518
 0.00000000
 0.00000000
-0.00061035
-0.00091553
-0.00091553
-0.00061035
 0.00000000
 0.00030518
 0.00030518
-0.00030518
-0.00091553
-0.00152588
-0.00152588
-0.00091553
 0.00030518
 0.00152588
 0.00213623
 0.00213623
 0.00091553
 0.00000000
-0.00061035
-0.00061035
-0.00030518
-0.00061035
-0.00152588
-0.00213623
-0.00183105
-0.00061035
 0.00061035
 0.00183105
 0.00213623
 0.00213623
 0.00152588
 0.00122070
 0.00091553
 0.00091553
 0.00152588
 0.00213623
 0.00213623
 0.00152588
 0.00030518
-0.00030518
-0.00061035
 0.00000000
 0.00030518
 0.00000000
 0.00000000
 0.00000000
 0.00061035
 0.00091553
 0.00091553
 0.00030518
-0.00030518
-0.00061035
-0.00030518
 0.00030518
 0.00091553
 0.00122070
 0.00183105
 0.00183105
 0.00122070
 0.00030518
-0.00061035
-0.00061035
 0.00000000
 0.00091553
 0.00152588
 0.00122070
 0.00061035
 0.00061035
 0.00061035
 0.00091553
 0.00061035
 0.00030518
-0.00030518
-0.00061035
-0.00030518
 0.00030518
 0.00091553
 0.00152588
 0.00183105
 0.00183105
 0.00122070
 0.00091553
 0.00061035
 0.00061035
 0.00091553
 0.00122070
 0.00091553
-0.00030518
-0.00152588
-0.00244141
-0.00213623
-0.00152588
-0.00091553
-0.00030518
 0.00000000
 0.00030518
 0.00061035
 0.00061035
 0.00061035
 0.00030518
-0.00030518
-0.00061035
-0.00091553
-0.00061035
-0.00030518
-0.00030518
-0.00030518
-0.00061035
-0.00091553
-0.00122070
-0.00152588
-0.00152588
-0.00122070
-0.00091553
-0.00091553
-0.00122070
-0.00152588
-0.00152588
-0.00122070
-0.00030518
 0.00000000
-0.00030518
-0.00122070
-0.00183105
-0.00183105
-0.00091553
 0.00000000
 0.00030518
 0.00030518
-0.00030518
-0.00122070
-0.00183105
-0.00213623
-0.00183105
-0.00122070
-0.00030518
 0.00000000
-0.00061035
-0.00183105
-0.00274658
-0.00274658
-0.00213623
-0.00152588
-0.00122070
-0.00152588
-0.00122070
-0.00091553
-0.00030518
 0.00000000
-0.00030518
-0.00091553
-0.00152588
-0.00183105
-0.00183105
-0.00152588
-0.00091553
-0.00061035
-0.00061035
-0.00091553
-0.00183105
-0.00244141
-0.00213623
-0.00122070
 0.00000000
 0.00091553
 0.00122070
 0.00122070
 0.00122070
 0.00122070
 0.00152588
 0.00122070
 0.00061035
 0.00000000
-0.00061035
-0.00030518
 0.00030518
 0.00152588
 0.00213623
 0.00244141
 0.00152588
 0.00030518
-0.00091553
-0.00152588
-0.00091553
 0.00000000
 0.00122070
 0.00152588
 0.00122070
 0.00061035
 0.00030518
 0.00000000
 0.00030518
 0.00061035
 0.00091553
 0.00122070
 0.00122070
 0.00091553
 0.00091553
 0.00061035
 0.00000000
-0.00061035
-0.00122070
-0.00122070
-0.00091553
 0.00000000
 0.00061035
 0.00091553
 0.00091553
 0.00061035
 0.00030518
-0.00030518
-0.00030518
-0.00030518
 0.00030518
 0.00091553
 0.00122070
 0.00122070
 0.00152588
 0.00152588
 0.00152588
 0.00091553
 0.00030518
-0.00061035
-0.00122070
-0.00122070
-0.00061035
 0.00000000
 0.00000000
-0.00061035
-0.00152588
-0.00213623
-0.00244141
-0.00213623
-0.00122070
-0.00030518
 0.00061035
 0.00122070
 0.00122070
 0.00030518
-0.00061035
-0.00122070
-0.00122070
-0.00030518
 0.00030518
 0.00061035
 0.00091553
 0.00091553
 0.00091553
 0.00061035
-0.00030518
-0.00183105
-0.00274658
-0.00274658
-0.00183105
-0.00030518
 0.00061035
 0.00091553
 0.00091553
 0.00061035
 0.00030518
 0.00000000
-0.00030518
 0.00000000
 0.00091553
 0.00122070
 0.00122070
 0.00030518
-0.00061035
-0.00091553
-0.00091553
-0.00091553
-0.00152588
-0.00183105
-0.00152588
-0.00091553
-0.00030518
 0.00000000
 0.00061035
 0.00061035
 0.00030518
-0.00122070
-0.00213623
-0.00335693
-0.01007080
-0.03540039
-0.09216309
-0.18280029
-0.29113770
-0.38482666
-0.43334961
-0.42663574
-0.38238525
-0.33416748
-0.30242920
-0.27709961
-0.22491455
-0.12207031
 0.01892090
 0.15045166
 0.22399902
 0.22674561
 0.18829346
 0.15289307
 0.14434814
 0.15502930
 0.16662598
 0.17120361
 0.17456055
 0.18249512
 0.18981934
 0.18615723
 0.17150879
 0.15747070
 0.15472412
 0.16113281
 0.16571045
 0.16113281
 0.15014648
 0.14190674
 0.14007568
 0.14068604
 0.13824463
 0.13214111
 0.12664795
 0.12420654
 0.12390137
 0.12298584
 0.11901855
 0.11291504
 0.10620117
 0.10070801
 0.09674072
 0.09368896
 0.08972168
 0.08392334
 0.07659912
 0.06988525
 0.06530762
 0.06164551
 0.05554199
 0.04699707
 0.03875732
 0.03356934
 0.03143311
 0.02838135
 0.02197266
 0.01403809
 0.00732422
 0.00396729
 0.00152588
-0.00274658
-0.00854492
-0.01251221
-0.01281738
-0.01068115
-0.01037598
-0.01281738
-0.01647949
-0.01831055
-0.01800537
-0.01770020
-0.01922607
-0.02258301
-0.02502441
-0.02563477
-0.02563477
-0.02716064
-0.03021240
-0.03417969
-0.03662109
-0.03784180
-0.03906250
-0.04150391
-0.04455566
-0.04699707
-0.04791260
-0.04821777
-0.04913330
-0.05126953
-0.05432129
-0.05645752
-0.05706787
-0.05676270
-0.05645752
-0.05676270
-0.05706787
-0.05706787
-0.05737305
-0.05767822
-0.05828857
-0.05859375
-0.05859375
-0.05798340
-0.05676270
-0.05584717
-0.05554199
-0.05584717
-0.05615234
-0.05645752
-0.05645752
-0.05676270
-0.05737305
-0.05767822
-0.05737305
-0.05645752
-0.05554199
-0.05615234
-0.05737305
-0.05859375
-0.05920410
-0.05828857
-0.05737305
-0.05706787
-0.05706787
-0.05645752
-0.05554199
-0.05371094
-0.05249023
-0.05157471
-0.05096436
-0.05004883
-0.04882813
-0.04730225
-0.04577637
-0.04425049
-0.04211426
-0.03997803
-0.03814697
-0.03753662
-0.03814697
-0.03875732
-0.03845215
-0.03753662
-0.03631592
-0.03509521
-0.03417969
-0.03356934
-0.03295898
-0.03265381
-0.03234863
-0.03234863
-0.03173828
-0.03082275
-0.02929688
-0.02746582
-0.02624512
-0.02502441
-0.02441406
-0.02380371
-0.02319336
-0.02258301
-0.02136230
-0.01983643
-0.01770020
-0.01556396
-0.01434326
-0.01373291
-0.01373291
-0.01342773
-0.01251221
-0.01129150
-0.01007080
-0.00854492
-0.00762939
-0.00671387
-0.00610352
-0.00549316
-0.00457764
-0.00366211
-0.00305176
-0.00244141
-0.00213623
-0.00183105
-0.00091553
 0.00000000
 0.00091553
 0.00183105
 0.00274658
 0.00305176
 0.00305176
 0.00335693
 0.00396729
 0.00518799
 0.00640869
 0.00762939
 0.00823975
 0.00885010
 0.00915527
 0.00976563
 0.01037598
 0.01159668
 0.01281738
 0.01434326
 0.01556396
 0.01647949
 0.01739502
 0.01800537
 0.01800537
 0.01739502
 0.01708984
 0.01708984
 0.01770020
 0.01861572
 0.01983643
 0.02075195
 0.02136230
 0.02197266
 0.02197266
 0.02227783
 0.02227783
 0.02288818
 0.02380371
 0.02441406
 0.02441406
 0.02410889
 0.02380371
 0.02380371
 0.02441406
 0.02502441
 0.02532959
 0.02502441
 0.02441406
 0.02410889
 0.02380371
 0.02349854
 0.02319336
 0.02258301
 0.02136230
 0.01922607
 0.01678467
 0.01403809
 0.01159668
 0.00915527
 0.00610352
 0.00152588
-0.00366211
-0.00976563
-0.01617432
-0.02288818
-0.02990723
-0.03692627
-0.04364014
-0.04943848
-0.05401611
-0.05706787
-0.05828857
-0.05706787
-0.05310059
-0.04608154
-0.03601074
-0.02227783
-0.00457764
 0.01678467
 0.04150391
 0.06866455
 0.09765625
 0.12817383
 0.15991211
 0.19165039
 0.22277832
 0.25299072
 0.28137207
 0.30731201
 0.32867432
 0.34454346
 0.35400391
 0.35614014
 0.35095215
 0.33782959
 0.31646729
 0.28747559
 0.25146484
 0.20874023
 0.15991211
 0.10437012
 0.04364014
-0.02075195
-0.08636475
-0.15258789
-0.21789551
-0.28076172
-0.33935547
-0.39001465
-0.43090820
-0.46112061
-0.48034668
-0.48889160
-0.48522949
-0.46844482
-0.43792725
-0.39459229
-0.34088135
-0.27832031
-0.20721436
-0.12878418
-0.04486084
 0.04180908
 0.12847900
 0.21301270
 0.29418945
 0.36926270
 0.43518066
 0.48858643
 0.52764893
 0.55206299
 0.56121826
 0.55389404
 0.52978516
 0.48950195
 0.43579102
 0.37109375
 0.29693604
 0.21392822
 0.12359619
 0.02960205
-0.06439209
-0.15441895
-0.23956299
-0.31799316
-0.38696289
-0.44311523
-0.48309326
-0.50750732
-0.51635742
-0.51025391
-0.48889160
-0.45227051
-0.40222168
-0.34149170
-0.27343750
-0.19866943
-0.11840820
-0.03509521
 0.04760742
 0.12542725
 0.19653320
 0.26000977
 0.31555176
 0.36041260
 0.39215088
 0.40924072
 0.41076660
 0.39825439
 0.37353516
 0.33752441
 0.29144287
 0.23742676
 0.17700195
 0.11169434
 0.04486084
-0.02105713
-0.08270264
-0.13793945
-0.18432617
-0.22155762
-0.24810791
-0.26397705
-0.26885986
-0.26306152
-0.24658203
-0.22064209
-0.18615723
-0.14556885
-0.10131836
-0.05554199
-0.01037598
 0.03265381
 0.07141113
 0.10253906
 0.12390137
 0.13427734
 0.13336182
 0.12176514
 0.09948730
 0.06622314
 0.02319336
-0.02746582
-0.08300781
-0.14068604
-0.19866943
-0.25421143
-0.30395508
-0.34454346
-0.37384033
-0.39001465
-0.39184570
-0.37933350
-0.35217285
-0.31066895
-0.25726318
-0.19287109
-0.11962891
-0.03936768
 0.04516602
 0.13122559
 0.21667480
 0.29907227
 0.37475586
 0.44036865
 0.49255371
 0.52886963
 0.54901123
 0.55206299
 0.53710938
 0.50354004
 0.45135498
 0.38177490
 0.29754639
 0.20141602
 0.09490967
-0.02014160
-0.14129639
-0.26489258
-0.38574219
-0.49896240
-0.59967041
-0.68328857
-0.74737549
-0.78948975
-0.80841064
-0.80230713
-0.76873779
-0.70739746
-0.61859131
-0.50598145
-0.37322998
-0.22308350
-0.05798340
 0.12023926
 0.30639648
 0.49346924
 0.67382813
 0.84075928
 0.99029541
 1.11816406
 1.22070313
 1.29272461
 1.33117676
 1.33483887
 1.30340576
 1.23748779
 1.13616943
 1.00097656
 0.83557129
 0.64727783
 0.44128418
 0.22186279
-0.00976563
-0.24902344
-0.48858643
-0.71746826
-0.92651367
-1.11053467
-1.26678467
-1.39160156
-1.48162842
-1.53198242
-1.54144287
-1.51062012
-1.44042969
-1.33239746
-1.18804932
-1.01196289
-0.81115723
-0.59326172
-0.36468506
-0.12939453
 0.10955811
 0.34515381
 0.56793213
 0.76873779
 0.94116211
 1.08306885
 1.19232178
 1.26678467
 1.30279541
 1.29913330
 1.25793457
 1.18225098
 1.07513428
 0.93902588
 0.77941895
 0.60363770
 0.41961670
 0.23284912
 0.04669189
-0.13519287
-0.30517578
-0.45349121
-0.57250977
-0.65887451
-0.71136475
-0.73028564
-0.71319580
-0.65948486
-0.57250977
-0.45806885
-0.32226563
-0.16937256
-0.00244141
 0.17395020
 0.35247803
 0.52368164
 0.67871094
 0.81054688
 0.91369629
 0.98510742
 1.02203369
 1.02142334
 0.97991943
 0.89691162
 0.77301025
 0.61279297
 0.41961670
 0.19653320
-0.05371094
-0.32653809
-0.61248779
-0.89965820
-1.17706299
-1.43585205
-1.66961670
-1.87042236
-2.03002930
-2.14019775
-2.19604492
-2.19573975
-2.13836670
-2.02362061
-1.85089111
-1.62261963
-1.34490967
-1.02691650
-0.67871094
-0.30761719
 0.07965088
 0.47607422
 0.86975098
 1.24603271
 1.59149170
 1.89544678
 2.15148926
 2.35260010
 2.49176025
 2.56225586
 2.56103516
 2.48870850
 2.34619141
 2.13531494
 1.86065674
 1.53137207
 1.16119385
 0.76324463
 0.34698486
-0.07934570
-0.50567627
-0.91644287
-1.29364014
-1.62261963
-1.89514160
-2.10601807
-2.24975586
-2.32208252
-2.32147217
-2.24975586
-2.11242676
-1.91375732
-1.65924072
-1.35772705
-1.02294922
-0.66894531
-0.30700684
 0.05493164
 0.40863037
 0.74005127
 1.03118896
 1.26678467
 1.43859863
 1.54541016
 1.58630371
 1.55761719
 1.45751953
 1.28906250
 1.06262207
 0.79040527
 0.48126221
 0.14251709
-0.21606445
-0.57922363
-0.92803955
-1.24664307
-1.52313232
-1.74926758
-1.91650391
-2.01812744
-2.04895020
-2.00714111
-1.89300537
-1.70776367
-1.45629883
-1.14776611
-0.79315186
-0.40313721
 0.01342773
 0.44525146
 0.87615967
 1.28723145
 1.66046143
 1.98272705
 2.24456787
 2.43682861
 2.55096436
 2.58148193
 2.52777100
 2.39318848
 2.18200684
 1.90155029
 1.56280518
 1.18103027
 0.77209473
 0.35003662
-0.07415771
-0.48858643
-0.87646484
-1.21948242
-1.50268555
-1.71722412
-1.86035156
-1.93023682
-1.92352295
-1.83776855
-1.67480469
-1.44256592
-1.15295410
-0.81848145
-0.44891357
-0.05493164
 0.35217285
 0.75653076
 1.14013672
 1.48559570
 1.77825928
 2.00744629
 2.16522217
 2.24609375
 2.24639893
 2.16491699
 2.00164795
 1.76147461
 1.45538330
 1.09710693
 0.70037842
 0.27587891
-0.16693115
-0.61462402
-1.04888916
-1.44958496
-1.80053711
-2.09106445
-2.31384277
-2.46185303
-2.52960205
-2.51464844
-2.41943359
-2.24761963
-2.00347900
-1.69372559
-1.33026123
-0.92864990
-0.50415039
-0.06866455
 0.36621094
 0.78765869
 1.17797852
 1.52069092
 1.80358887
 2.02178955
 2.17224121
 2.25280762
 2.26257324
 2.20489502
 2.08770752
 1.92016602
 1.71051025
 1.46667480
 1.19964600
 0.92163086
 0.64636230
 0.38238525
 0.13519287
-0.09185791
-0.29388428
-0.46478271
-0.59814453
-0.69244385
-0.74768066
-0.76751709
-0.75469971
-0.71197510
-0.64331055
-0.55358887
-0.44982910
-0.33905029
-0.22735596
-0.12054443
-0.02319336
 0.05920410
 0.12237549
 0.16387939
 0.18280029
 0.17974854
 0.15625000
 0.11413574
 0.05615234
-0.01251221
-0.08544922
-0.15594482
-0.22003174
-0.27465820
-0.31707764
-0.34301758
-0.34973145
-0.33630371
-0.30487061
-0.25848389
-0.20050049
-0.13366699
-0.06164551
 0.01068115
 0.07690430
 0.13275146
 0.17364502
 0.19470215
 0.19165039
 0.16052246
 0.10040283
 0.01129150
-0.10650635
-0.25115967
-0.41778564
-0.59936523
-0.78735352
-0.97381592
-1.15112305
-1.31103516
-1.44348145
-1.53869629
-1.58996582
-1.59271240
-1.54357910
-1.43859863
-1.27685547
-1.06201172
-0.80291748
-0.50872803
-0.18585205
 0.16052246
 0.52215576
 0.88409424
 1.22985840
 1.54602051
 1.82373047
 2.05596924
 2.23358154
 2.34680176
 2.38983154
 2.36145020
 2.26318359
 2.09442139
 1.85577393
 1.55242920
 1.19567871
 0.79864502
 0.37170410
-0.07781982
-0.53985596
-0.99639893
-1.42639160
-1.81152344
-2.13958740
-2.40173340
-2.59002686
-2.69622803
-2.71667480
-2.65289307
-2.50915527
-2.28881836
-1.99737549
-1.64489746
-1.24694824
-0.82061768
-0.37841797
 0.06958008
 0.51086426
 0.92926025
 1.30706787
 1.63085938
 1.89178467
 2.08374023
 2.20184326
 2.24334717
 2.20794678
 2.09808350
 1.91680908
 1.67053223
 1.36962891
 1.02874756
 0.66314697
 0.28320313
-0.10131836
-0.48034668
-0.83740234
-1.15600586
-1.42242432
-1.62902832
-1.77276611
-1.85180664
-1.86401367
-1.81030273
-1.69342041
-1.52008057
-1.29791260
-1.03820801
-0.75195313
-0.45104980
-0.14495850
 0.15716553
 0.44647217
 0.71136475
 0.94085693
 1.12640381
 1.26251221
 1.34704590
 1.37847900
 1.35711670
 1.28387451
 1.16210938
 0.99884033
 0.80383301
 0.58807373
 0.36102295
 0.12878418
-0.10131836
-0.31982422
-0.51422119
-0.67199707
-0.78491211
-0.85021973
-0.86639404
-0.83251953
-0.74859619
-0.61828613
-0.44891357
-0.24841309
-0.02197266
 0.22491455
 0.48370361
 0.74127197
 0.98480225
 1.20452881
 1.39343262
 1.54449463
 1.65069580
 1.70562744
 1.70715332
 1.65588379
 1.55151367
 1.39495850
 1.19018555
 0.94573975
 0.67321777
 0.38146973
 0.07507324
-0.24047852
-0.55450439
-0.85144043
-1.11755371
-1.34521484
-1.53045654
-1.66961670
-1.75659180
-1.78771973
-1.76361084
-1.68792725
-1.56463623
-1.39648438
-1.18621826
-0.94146729
-0.67321777
-0.39154053
-0.10223389
 0.19042969
 0.47882080
 0.75134277
 0.99487305
 1.20178223
 1.36901855
 1.49536133
 1.57806396
 1.61376953
 1.60186768
 1.54541016
 1.44836426
 1.31317139
 1.14227295
 0.94146729
 0.71929932
 0.48522949
 0.24475098
 0.00000000
-0.24536133
-0.48492432
-0.70739746
-0.90393066
-1.06994629
-1.20361328
-1.30371094
-1.36657715
-1.38885498
-1.37084961
-1.31500244
-1.22436523
-1.10107422
-0.94757080
-0.76873779
-0.57220459
-0.36468506
-0.14923096
 0.07202148
 0.29663086
 0.51696777
 0.72479248
 0.91186523
 1.07513428
 1.21276855
 1.32202148
 1.39892578
 1.43981934
 1.44409180
 1.41265869
 1.34582520
 1.24328613
 1.10504150
 0.93444824
 0.73791504
 0.52215576
 0.28991699
 0.04425049
-0.21148682
-0.47027588
-0.72387695
-0.96466064
-1.18713379
-1.38671875
-1.55975342
-1.70196533
-1.80908203
-1.87622070
-1.90063477
-1.88049316
-1.81732178
-1.71264648
-1.56677246
-1.38122559
-1.15966797
-0.91064453
-0.64331055
-0.36529541
-0.07995605
 0.20812988
 0.49011230
 0.75317383
 0.98663330
 1.18316650
 1.33972168
 1.45263672
 1.51824951
 1.53411865
 1.50085449
 1.42120361
 1.29638672
 1.12915039
 0.92468262
 0.69244385
 0.44067383
 0.17425537
-0.10284424
-0.38360596
-0.65582275
-0.90545654
-1.12365723
-1.30554199
-1.44744873
-1.54388428
-1.58966064
-1.58325195
-1.52526855
-1.41815186
-1.26251221
-1.06231689
-0.82580566
-0.56335449
-0.28289795
 0.01068115
 0.31280518
 0.61248779
 0.89599609
 1.15051270
 1.36932373
 1.54846191
 1.68273926
 1.76483154
 1.78985596
 1.75750732
 1.67053223
 1.53076172
 1.34002686
 1.10321045
 0.83007813
 0.53131104
 0.21575928
-0.11138916
-0.44281006
-0.76629639
-1.06628418
-1.33087158
-1.55364990
-1.73217773
-1.86218262
-1.93786621
-1.95526123
-1.91558838
-1.82342529
-1.68243408
-1.49597168
-1.26831055
-1.00769043
-0.72418213
-0.42633057
-0.12054443
 0.18829346
 0.49072266
 0.77545166
 1.03210449
 1.25305176
 1.43463135
 1.57318115
 1.66473389
 1.70623779
 1.69738770
 1.64093018
 1.53930664
 1.39465332
 1.21093750
 0.99517822
 0.75714111
 0.50689697
 0.25054932
-0.00671387
-0.25939941
-0.49865723
-0.71258545
-0.89111328
-1.02752686
-1.11968994
-1.16699219
-1.16882324
-1.12396240
-1.03088379
-0.89294434
-0.71716309
-0.51208496
-0.28381348
-0.03814697
 0.21972656
 0.47943115
 0.72814941
 0.95520020
 1.15325928
 1.31744385
 1.44317627
 1.52404785
 1.55578613
 1.53808594
 1.47308350
 1.36322021
 1.21093750
 1.02111816
 0.80200195
 0.56274414
 0.31005859
 0.04760742
-0.21911621
-0.48095703
-0.72601318
-0.94390869
-1.12762451
-1.27380371
-1.37786865
-1.43585205
-1.44531250
-1.40655518
-1.32141113
-1.19110107
-1.01837158
-0.80993652
-0.57434082
-0.31921387
-0.04974365
 0.22918701
 0.50811768
 0.77362061
 1.01348877
 1.21948242
 1.38824463
 1.51519775
 1.59454346
 1.62139893
 1.59515381
 1.51702881
 1.39007568
 1.21765137
 1.00372314
 0.75622559
 0.48278809
 0.18981934
-0.11779785
-0.43243408
-0.74157715
-1.03149414
-1.29028320
-1.51184082
-1.69250488
-1.82678223
-1.90856934
-1.93267822
-1.89910889
-1.81030273
-1.66931152
-1.47888184
-1.24420166
-0.97503662
-0.68298340
-0.37597656
-0.05981445
 0.26000977
 0.57403564
 0.86944580
 1.13433838
 1.36199951
 1.54907227
 1.69219971
 1.78680420
 1.82830811
 1.81610107
 1.75384521
 1.64398193
 1.48803711
 1.28814697
 1.05072021
 0.78613281
 0.50384521
 0.20904541
-0.09460449
-0.40130615
-0.69915771
-0.97412109
-1.21673584
-1.42272949
-1.58874512
-1.70898438
-1.77795410
-1.79260254
-1.75567627
-1.67083740
-1.54022217
-1.36474609
-1.14929199
-0.90301514
-0.63598633
-0.35614014
-0.06744385
 0.22399902
 0.50842285
 0.77392578
 1.00921631
 1.20788574
 1.36444092
 1.47399902
 1.53289795
 1.53930664
 1.49353027
 1.39617920
 1.24908447
 1.05590820
 0.82489014
 0.56549072
 0.28564453
-0.00976563
-0.31555176
-0.62072754
-0.91125488
-1.17462158
-1.40411377
-1.59667969
-1.74896240
-1.85546875
-1.91040039
-1.91223145
-1.86370850
-1.76757813
-1.62597656
-1.43981934
-1.21398926
-0.95642090
-0.67596436
-0.37933350
-0.07141113
 0.24230957
 0.55450439
 0.85388184
 1.12976074
 1.37420654
 1.58142090
 1.74652100
 1.86492920
 1.93176270
 1.94549561
 1.90704346
 1.82006836
 1.68731689
 1.51092529
 1.29516602
 1.04797363
 0.78094482
 0.50262451
 0.21942139
-0.06530762
-0.34484863
-0.60821533
-0.84381104
-1.04278564
-1.20056152
-1.31469727
-1.38366699
-1.40563965
-1.38092041
-1.31164551
-1.19903564
-1.04705811
-0.86120605
-0.65124512
-0.42663574
-0.19348145
 0.04455566
 0.28228760
 0.51177979
 0.72174072
 0.90393066
 1.05499268
 1.17279053
 1.25518799
 1.29913330
 1.30340576
 1.26953125
 1.19903564
 1.09313965
 0.95214844
 0.78002930
 0.58441162
 0.37231445
 0.14770508
-0.08758545
-0.33020020
-0.57067871
-0.79803467
-1.00280762
-1.18041992
-1.32812500
-1.44104004
-1.51367188
-1.54266357
-1.52740479
-1.47033691
-1.37207031
-1.23321533
-1.05529785
-0.84564209
-0.61279297
-0.36468506
-0.10559082
 0.16143799
 0.42938232
 0.68756104
 0.92376709
 1.13006592
 1.30218506
 1.43737793
 1.53198242
 1.58233643
 1.58630371
 1.54632568
 1.46575928
 1.34613037
 1.18988037
 1.00158691
 0.79040527
 0.56671143
 0.33721924
 0.10620117
-0.12237549
-0.34179688
-0.54199219
-0.71228027
-0.84716797
-0.94451904
-1.00402832
-1.02600098
-1.00982666
-0.95611572
-0.86730957
-0.74768066
-0.60302734
-0.44067383
-0.26763916
-0.08972168
 0.08880615
 0.26367188
 0.42816162
 0.57403564
 0.69366455
 0.78247070
 0.83923340
 0.86303711
 0.85205078
 0.80322266
 0.71777344
 0.60058594
 0.45745850
 0.29357910
 0.11016846
-0.08880615
-0.29724121
-0.50384521
-0.69793701
-0.87158203
-1.01959229
-1.13739014
-1.21917725
-1.26129150
-1.26220703
-1.22283936
-1.14501953
-1.03027344
-0.88195801
-0.70648193
-0.51239014
-0.30639648
-0.09277344
 0.12451172
 0.33905029
 0.54046631
 0.71990967
 0.87097168
 0.99151611
 1.07910156
 1.13098145
 1.14501953
 1.12182617
 1.06414795
 0.97534180
 0.85845947
 0.71777344
 0.55938721
 0.39001465
 0.21484375
 0.03753662
-0.13732910
-0.30395508
-0.45410156
-0.58013916
-0.67932129
-0.75134277
-0.79528809
-0.81054688
-0.79589844
-0.75256348
-0.68328857
-0.59295654
-0.48553467
-0.36529541
-0.23742676
-0.10559082
 0.02563477
 0.15289307
 0.27130127
 0.37628174
 0.46234131
 0.52673340
 0.56823730
 0.58624268
 0.58074951
 0.55114746
 0.49804688
 0.42358398
 0.33172607
 0.22674561
 0.11138916
-0.01129150
-0.13824463
-0.26458740
-0.38452148
-0.49194336
-0.58197021
-0.65155029
-0.69885254
-0.72265625
-0.72265625
-0.69763184
-0.64910889
-0.57891846
-0.49041748
-0.38757324
-0.27435303
-0.15441895
-0.03051758
 0.09460449
 0.21789551
 0.33660889
 0.44647217
 0.54443359
 0.62683105
 0.69244385
 0.74035645
 0.77056885
 0.78247070
 0.77636719
 0.75195313
 0.70922852
 0.64880371
 0.57220459
 0.48156738
 0.37963867
 0.26916504
 0.15197754
 0.02990723
-0.09490967
-0.21972656
-0.34057617
-0.45318604
-0.55389404
-0.64025879
-0.71075439
-0.76477051
-0.80078125
-0.81726074
-0.81359863
-0.78918457
-0.74584961
-0.68511963
-0.60943604
-0.52154541
-0.42327881
-0.31707764
-0.20599365
-0.09246826
 0.02075195
 0.13244629
 0.24017334
 0.34210205
 0.43548584
 0.51788330
 0.58746338
 0.64300537
 0.68420410
 0.71075439
 0.72204590
 0.71929932
 0.70190430
 0.67077637
 0.62530518
 0.56701660
 0.49652100
 0.41564941
 0.32623291
 0.22949219
 0.12786865
 0.02288818
-0.08422852
-0.19134521
-0.29602051
-0.39428711
-0.48217773
-0.55664063
-0.61614990
-0.65948486
-0.68511963
-0.69091797
-0.67565918
-0.63964844
-0.58380127
-0.51025391
-0.42083740
-0.31829834
-0.20629883
-0.08758545
 0.03509521
 0.15960693
 0.28320313
 0.40069580
 0.50720215
 0.59844971
 0.67352295
 0.73150635
 0.77148438
 0.79162598
 0.79101563
 0.76934814
 0.72814941
 0.66741943
 0.58868408
 0.49346924
 0.38452148
 0.26519775
 0.13824463
 0.00549316
-0.13061523
-0.26641846
-0.39642334
-0.51574707
-0.62072754
-0.71044922
-0.78308105
-0.83709717
-0.87036133
-0.88134766
-0.87036133
-0.83801270
-0.78613281
-0.71533203
-0.62713623
-0.52459717
-0.41107178
-0.28961182
-0.16235352
-0.03143311
 0.10101318
 0.23193359
 0.35736084
 0.47210693
 0.57342529
 0.65887451
 0.72662354
 0.77575684
 0.80596924
 0.81695557
 0.80932617
 0.78399658
 0.74188232
 0.68328857
 0.61004639
 0.52459717
 0.42938232
 0.32745361
 0.22064209
 0.11077881
 0.00000000
-0.10894775
-0.21453857
-0.31372070
-0.40283203
-0.47821045
-0.53710938
-0.57830811
-0.60089111
-0.60516357
-0.58959961
-0.55328369
-0.49743652
-0.42358398
-0.33508301
-0.23437500
-0.12390137
-0.00610352
 0.11596680
 0.23864746
 0.35766602
 0.46783447
 0.56396484
 0.64147949
 0.69732666
 0.73028564
 0.73822021
 0.71990967
 0.67321777
 0.59906006
 0.49987793
 0.37963867
 0.24169922
 0.08758545
-0.07965088
-0.25604248
-0.43304443
-0.60272217
-0.75744629
-0.89233398
-1.00280762
-1.08489990
-1.13494873
-1.15112305
-1.13403320
-1.08428955
-1.00250244
-0.89019775
-0.75012207
-0.58990479
-0.41656494
-0.23651123
-0.05218506
 0.13275146
 0.31311035
 0.48065186
 0.62744141
 0.74798584
 0.84014893
 0.90301514
 0.93536377
 0.93688965
 0.90820313
 0.85113525
 0.76934814
 0.66619873
 0.54626465
 0.41503906
 0.27832031
 0.14251709
 0.01190186
-0.10925293
-0.21759033
-0.30883789
-0.37780762
-0.42175293
-0.43914795
-0.43029785
-0.39672852
-0.34118652
-0.26580811
-0.17456055
-0.07080078
 0.04119873
 0.15747070
 0.27221680
 0.37872314
 0.47088623
 0.54351807
 0.59417725
 0.62011719
 0.61920166
 0.58898926
 0.52917480
 0.44158936
 0.33050537
 0.20050049
 0.05371094
-0.10681152
-0.27526855
-0.44342041
-0.60272217
-0.74584961
-0.86730957
-0.96343994
-1.03027344
-1.06506348
-1.06719971
-1.03607178
-0.97229004
-0.87707520
-0.75408936
-0.60882568
-0.44799805
-0.27832031
-0.10406494
 0.07080078
 0.24108887
 0.40008545
 0.54046631
 0.65643311
 0.74371338
 0.80078125
 0.82702637
 0.82244873
 0.78765869
 0.72357178
 0.63354492
 0.52276611
 0.39672852
 0.26153564
 0.12084961
-0.02105713
-0.16021729
-0.29083252
-0.40649414
-0.50201416
-0.57312012
-0.61828613
-0.63690186
-0.62835693
-0.59204102
-0.52917480
-0.44189453
-0.33447266
-0.21026611
-0.07171631
 0.07934570
 0.24017334
 0.40374756
 0.56243896
 0.70953369
 0.83984375
 0.95092773
 1.03912354
 1.10015869
 1.13037109
 1.12792969
 1.09344482
 1.02691650
 0.92926025
 0.80261230
 0.65124512
 0.48187256
 0.29907227
 0.10559082
-0.09643555
-0.30120850
-0.50079346
-0.68634033
-0.85205078
-0.99517822
-1.11419678
-1.20666504
-1.26922607
-1.30035400
-1.30004883
-1.27014160
-1.21246338
-1.12884521
-1.02111816
-0.89294434
-0.74859619
-0.59295654
-0.43182373
-0.26977539
-0.10986328
 0.04608154
 0.19683838
 0.33905029
 0.46844482
 0.58135986
 0.67596436
 0.75195313
 0.80932617
 0.84716797
 0.86578369
 0.86456299
 0.84533691
 0.80780029
 0.75256348
 0.68054199
 0.59356689
 0.49530029
 0.38848877
 0.27557373
 0.15899658
 0.04089355
-0.07507324
-0.18615723
-0.28869629
-0.37933350
-0.45440674
-0.51177979
-0.55084229
-0.57189941
-0.57525635
-0.56030273
-0.52734375
-0.47698975
-0.41168213
-0.33508301
-0.24902344
-0.15533447
-0.05615234
 0.04669189
 0.14923096
 0.24932861
 0.34301758
 0.42724609
 0.49926758
 0.55572510
 0.59570313
 0.61767578
 0.62011719
 0.60211182
 0.56335449
 0.50598145
 0.43273926
 0.34606934
 0.24810791
 0.14099121
 0.02716064
-0.09063721
-0.20935059
-0.32562256
-0.43548584
-0.53436279
-0.61920166
-0.68817139
-0.74066162
-0.77575684
-0.79132080
-0.78521729
-0.75683594
-0.70770264
-0.63964844
-0.55450439
-0.45471191
-0.34240723
-0.22033691
-0.09185791
 0.03936768
 0.16967773
 0.29479980
 0.40924072
 0.50842285
 0.58807373
 0.64636230
 0.68298340
 0.69793701
 0.69091797
 0.66284180
 0.61462402
 0.54931641
 0.47088623
 0.38360596
 0.29052734
 0.19470215
 0.09948730
 0.00793457
-0.07568359
-0.14770508
-0.20538330
-0.24780273
-0.27435303
-0.28625488
-0.28350830
-0.26672363
-0.23681641
-0.19500732
-0.14312744
-0.08544922
-0.02502441
 0.03417969
 0.08880615
 0.13702393
 0.17608643
 0.20416260
 0.21972656
 0.22247314
 0.21179199
 0.18951416
 0.15686035
 0.11535645
 0.06683350
 0.01342773
-0.04180908
-0.09674072
-0.14801025
-0.19317627
-0.22888184
-0.25360107
-0.26641846
-0.26702881
-0.25543213
-0.23132324
-0.19378662
-0.14343262
-0.08178711
-0.01159668
 0.06439209
 0.14343262
 0.22369385
 0.30242920
 0.37506104
 0.43792725
 0.48675537
 0.51879883
 0.53222656
 0.52642822
 0.50018311
 0.45318604
 0.38665771
 0.30181885
 0.20141602
 0.08728027
-0.03845215
-0.17211914
-0.30914307
-0.44189453
-0.56488037
-0.67382813
-0.76538086
-0.83679199
-0.88409424
-0.90515137
-0.89843750
-0.86456299
-0.80444336
-0.71929932
-0.61187744
-0.48614502
-0.34729004
-0.19897461
-0.04394531
 0.11505127
 0.27282715
 0.42144775
 0.55480957
 0.66864014
 0.76080322
 0.82946777
 0.87219238
 0.88592529
 0.87005615
 0.82550049
 0.75408936
 0.65826416
 0.54199219
 0.41046143
 0.26855469
 0.11962891
-0.03326416
-0.18646240
-0.33447266
-0.46966553
-0.58715820
-0.68389893
-0.75866699
-0.81024170
-0.83618164
-0.83526611
-0.80841064
-0.75775146
-0.68572998
-0.59448242
-0.48736572
-0.36804199
-0.24017334
-0.10650635
 0.03051758
 0.16784668
 0.30059814
 0.42327881
 0.53100586
 0.62072754
 0.69122314
 0.74157715
 0.77056885
 0.77697754
 0.76171875
 0.72631836
 0.67260742
 0.60272217
 0.51818848
 0.42236328
 0.31768799
 0.20690918
 0.09277344
-0.02258301
-0.13671875
-0.24719238
-0.35125732
-0.44616699
-0.53039551
-0.60241699
-0.66192627
-0.70770264
-0.73913574
-0.75469971
-0.75500488
-0.73974609
-0.71014404
-0.66650391
-0.61035156
-0.54229736
-0.46539307
-0.38146973
-0.29296875
-0.20080566
-0.10589600
-0.01068115
 0.08331299
 0.17333984
 0.25756836
 0.33477783
 0.40283203
 0.46081543
 0.50720215
 0.54107666
 0.56213379
 0.57037354
 0.56549072
 0.54718018
 0.51544189
 0.47088623
 0.41534424
 0.35095215
 0.27954102
 0.20294189
 0.12298584
 0.04211426
-0.03631592
-0.10833740
-0.17150879
-0.22369385
-0.26367188
-0.28991699
-0.30151367
-0.29693604
-0.27648926
-0.23956299
-0.18798828
-0.12359619
-0.04943848
 0.03082275
 0.11444092
 0.19989014
 0.28381348
 0.36254883
 0.43151855
 0.48736572
 0.52795410
 0.55206299
 0.55847168
 0.54565430
 0.51300049
 0.46112061
 0.39215088
 0.30853271
 0.21270752
 0.10772705
-0.00335693
-0.11779785
-0.23284912
-0.34454346
-0.44860840
-0.53894043
-0.61157227
-0.66406250
-0.69610596
-0.70770264
-0.69915771
-0.67016602
-0.62164307
-0.55603027
-0.47637939
-0.38543701
-0.28656006
-0.18218994
-0.07507324
 0.03204346
 0.13671875
 0.23681641
 0.32928467
 0.41015625
 0.47637939
 0.52520752
 0.55694580
 0.57250977
 0.57250977
 0.55694580
 0.52642822
 0.48156738
 0.42510986
 0.36071777
 0.29113770
 0.22033691
 0.15136719
 0.08728027
 0.03082275
-0.01617432
-0.05126953
-0.07324219
-0.08117676
-0.07598877
-0.05920410
-0.03204346
 0.00427246
 0.04821777
 0.09735107
 0.14770508
 0.19653320
 0.24200439
 0.28106689
 0.31158447
 0.32928467
 0.33233643
 0.32043457
 0.29418945
 0.25390625
 0.19866943
 0.12847900
 0.04425049
-0.05096436
-0.15441895
-0.26306152
-0.37384033
-0.48217773
-0.58258057
-0.67016602
-0.74218750
-0.79620361
-0.83038330
-0.84289551
-0.83282471
-0.79986572
-0.74523926
-0.66986084
-0.57525635
-0.46356201
-0.33843994
-0.20294189
-0.06103516
 0.08514404
 0.23223877
 0.37536621
 0.50994873
 0.63140869
 0.73608398
 0.82183838
 0.88653564
 0.92742920
 0.94390869
 0.93505859
 0.90148926
 0.84381104
 0.76385498
 0.66406250
 0.54870605
 0.42297363
 0.29113770
 0.15686035
 0.02227783
-0.11016846
-0.23620605
-0.35156250
-0.45135498
-0.53283691
-0.59417725
-0.63568115
-0.65704346
-0.65917969
-0.64422607
-0.61279297
-0.56701660
-0.50872803
-0.44036865
-0.36468506
-0.28625488
-0.20721436
-0.13031006
-0.05737305
 0.00915527
 0.06622314
 0.11016846
 0.13854980
 0.15106201
 0.14862061
 0.13183594
 0.10192871
 0.05950928
 0.00732422
-0.05157471
-0.11444092
-0.17974854
-0.24505615
-0.30700684
-0.36132813
-0.40435791
-0.43426514
-0.45074463
-0.45410156
-0.44372559
-0.41900635
-0.38116455
-0.33172607
-0.27221680
-0.20416260
-0.12817383
-0.04638672
 0.03906250
 0.12573242
 0.21148682
 0.29418945
 0.37139893
 0.44036865
 0.49865723
 0.54504395
 0.57922363
 0.60089111
 0.60913086
 0.60333252
 0.58380127
 0.55114746
 0.50689697
 0.45196533
 0.38818359
 0.31768799
 0.24169922
 0.16113281
 0.07812500
-0.00579834
-0.08789063
-0.16693115
-0.24291992
-0.31524658
-0.38208008
-0.44036865
-0.48736572
-0.52276611
-0.54626465
-0.55908203
-0.56121826
-0.55297852
-0.53527832
-0.50903320
-0.47454834
-0.43304443
-0.38604736
-0.33630371
-0.28656006
-0.23834229
-0.19256592
-0.14923096
-0.10955811
-0.07507324
-0.04608154
-0.02258301
-0.00427246
 0.00946045
 0.01922607
 0.02563477
 0.02960205
 0.03143311
 0.03143311
 0.03021240
 0.02868652
 0.02838135
 0.02990723
 0.03387451
 0.04058838
 0.04974365
 0.06134033
 0.07537842
 0.09277344
 0.11383057
 0.13824463
 0.16479492
 0.19256592
 0.22064209
 0.24963379
 0.27954102
 0.30944824
 0.33782959
 0.36163330
 0.38055420
 0.39367676
 0.40191650
 0.40496826
 0.40252686
 0.39459229
 0.38116455
 0.36193848
 0.33721924
 0.30731201
 0.27343750
 0.23712158
 0.19897461
 0.15899658
 0.11718750
 0.07476807
 0.03356934
-0.00488281
-0.03936768
-0.06927490
-0.09399414
-0.11291504
-0.12542725
-0.13122559
-0.13031006
-0.12390137
-0.11260986
-0.09796143
-0.08117676
-0.06408691
-0.04699707
-0.03143311
-0.01770020
-0.00610352
 0.00305176
 0.00946045
 0.01281738
 0.01342773
 0.01159668
 0.00885010
 0.00640869
 0.00488281
 0.00488281
 0.00610352
 0.01007080
 0.01708984
 0.02838135
 0.04333496
 0.06164551
 0.08209229
 0.10498047
 0.12969971
 0.15594482
 0.18310547
 0.20965576
 0.23529053
 0.25848389
 0.27832031
 0.29327393
 0.30181885
 0.30426025
 0.30090332
 0.29144287
 0.27496338
 0.24993896
 0.21697998
 0.17639160
 0.13031006
 0.07934570
 0.02410889
-0.03387451
-0.09185791
-0.14801025
-0.20050049
-0.24932861
-0.29357910
-0.33111572
-0.35949707
-0.37719727
-0.38452148
-0.38146973
-0.36804199
-0.34362793
-0.30853271
-0.26550293
-0.21575928
-0.16052246
-0.09979248
-0.03479004
 0.03204346
 0.09735107
 0.15808105
 0.21331787
 0.26184082
 0.30273438
 0.33355713
 0.35308838
 0.36071777
 0.35583496
 0.33874512
 0.31005859
 0.27069092
 0.22338867
 0.16967773
 0.11077881
 0.04730225
-0.01831055
-0.08300781
-0.14434814
-0.20111084
-0.25421143
-0.30273438
-0.34393311
-0.37475586
-0.39459229
-0.40435791
-0.40588379
-0.39916992
-0.38360596
-0.35888672
-0.32714844
-0.29113770
-0.25268555
-0.21240234
-0.16967773
-0.12542725
-0.08178711
-0.04058838
-0.00274658
 0.03112793
 0.06042480
 0.08392334
 0.10131836
 0.11169434
 0.11535645
 0.11169434
 0.10070801
 0.08239746
 0.05737305
 0.02624512
-0.01037598
-0.05126953
-0.09582520
-0.14282227
-0.19104004
-0.23925781
-0.28656006
-0.33142090
-0.37231445
-0.40802002
-0.43731689
-0.45989990
-0.47454834
-0.48034668
-0.47729492
-0.46508789
-0.44311523
-0.41168213
-0.37109375
-0.32287598
-0.26855469
-0.20874023
-0.14373779
-0.07354736
-0.00061035
 0.07263184
 0.14373779
 0.21209717
 0.27770996
 0.33905029
 0.39367676
 0.43975830
 0.47668457
 0.50506592
 0.52581787
 0.53771973
 0.54046631
 0.53436279
 0.52062988
 0.50109863
 0.47546387
 0.44464111
 0.40863037
 0.36926270
 0.32745361
 0.28411865
 0.23956299
 0.19409180
 0.14831543
 0.10345459
 0.05920410
 0.01647949
-0.02471924
-0.06378174
-0.10070801
-0.13488770
-0.16632080
-0.19470215
-0.22003174
-0.24383545
-0.26733398
-0.29174805
-0.31768799
-0.34301758
-0.36682129
-0.38848877
-0.40863037
-0.42785645
-0.44555664
-0.45989990
-0.46966553
-0.47332764
-0.47119141
-0.46295166
-0.44738770
-0.42358398
-0.39062500
-0.34912109
-0.30090332
-0.24658203
-0.18585205
-0.11962891
-0.04791260
 0.02685547
 0.10406494
 0.18249512
 0.26092529
 0.33813477
 0.41168213
 0.47851563
 0.53771973
 0.58807373
 0.62835693
 0.65734863
 0.67443848
 0.67932129
 0.67291260
 0.65551758
 0.62805176
 0.59143066
 0.54656982
 0.49530029
 0.43945313
 0.38024902
 0.32012939
 0.26062012
 0.20355225
 0.14923096
 0.09826660
 0.05126953
 0.00915527
-0.02624512
-0.05432129
-0.07446289
-0.08697510
-0.09124756
-0.08758545
-0.07659912
-0.05889893
-0.03540039
-0.00732422
 0.02380371
 0.05706787
 0.09063721
 0.12268066
 0.15136719
 0.17517090
 0.19287109
 0.20416260
 0.20782471
 0.20324707
 0.19012451
 0.16845703
 0.13946533
 0.10345459
 0.06164551
 0.01434326
-0.03753662
-0.09216309
-0.14739990
-0.20202637
-0.25543213
-0.30700684
-0.35461426
-0.39550781
-0.42816162
-0.45166016
-0.46600342
-0.47119141
-0.46630859
-0.45074463
-0.42480469
-0.38970947
-0.34698486
-0.29846191
-0.24505615
-0.18768311
-0.12756348
-0.06683350
-0.00762939
 0.04821777
 0.09887695
 0.14404297
 0.18310547
 0.21575928
 0.24139404
 0.25939941
 0.26977539
 0.27282715
 0.26947021
 0.26123047
 0.24749756
 0.22918701
 0.20629883
 0.17974854
 0.15045166
 0.11932373
 0.08728027
 0.05462646
 0.02258301
-0.00823975
-0.03692627
-0.06256104
-0.08453369
-0.10223389
-0.11535645
-0.12420654
-0.12908936
-0.13031006
-0.12847900
-0.12359619
-0.11535645
-0.10437012
-0.09185791
-0.07843018
-0.06500244
-0.05157471
-0.03814697
-0.02593994
-0.01525879
-0.00701904
-0.00152588
 0.00061035
-0.00030518
-0.00457764
-0.01220703
-0.02288818
-0.03662109
-0.05249023
-0.07110596
-0.09155273
-0.11322021
-0.13488770
-0.15533447
-0.17425537
-0.19104004
-0.20629883
-0.21942139
-0.23010254
-0.23834229
-0.24322510
-0.24505615
-0.24414063
-0.24047852
-0.23406982
-0.22521973
-0.21453857
-0.20172119
-0.18798828
-0.17333984
-0.15838623
-0.14312744
-0.12786865
-0.11199951
-0.09552002
-0.07934570
-0.06408691
-0.05004883
-0.03784180
-0.02685547
-0.01739502
-0.00885010
-0.00122070
 0.00518799
 0.01007080
 0.01373291
 0.01647949
 0.01892090
 0.02197266
 0.02716064
 0.03448486
 0.04394531
 0.05645752
 0.07171631
 0.09063721
 0.11322021
 0.13885498
 0.16571045
 0.19256592
 0.21728516
 0.23864746
 0.25512695
 0.26580811
 0.27008057
 0.26733398
 0.25695801
 0.23834229
 0.21057129
 0.17395020
 0.12969971
 0.08026123
 0.02716064
-0.02746582
-0.08178711
-0.13458252
-0.18310547
-0.22460938
-0.25695801
-0.27923584
-0.29144287
-0.29235840
-0.28228760
-0.25970459
-0.22369385
-0.17486572
-0.11444092
-0.04486084
 0.02990723
 0.10772705
 0.18585205
 0.26367188
 0.33905029
 0.40924072
 0.47058105
 0.52001953
 0.55511475
 0.57586670
 0.58074951
 0.56976318
 0.54199219
 0.49835205
 0.44006348
 0.36895752
 0.28656006
 0.19531250
 0.09704590
-0.00488281
-0.10772705
-0.20874023
-0.30517578
-0.39337158
-0.46844482
-0.52612305
-0.56396484
-0.58166504
-0.57891846
-0.55541992
-0.51147461
-0.44708252
-0.36499023
-0.26794434
-0.15869141
-0.03967285
 0.08636475
 0.21575928
 0.34332275
 0.46417236
 0.57373047
 0.66772461
 0.74371338
 0.79956055
 0.83404541
 0.84716797
 0.83862305
 0.80841064
 0.75775146
 0.68817139
 0.60241699
 0.50445557
 0.39764404
 0.28564453
 0.17181396
 0.05981445
-0.04669189
-0.14526367
-0.23437500
-0.31188965
-0.37414551
-0.41870117
-0.44464111
-0.45257568
-0.44433594
-0.42175293
-0.38604736
-0.33843994
-0.28167725
-0.21911621
-0.15350342
-0.08697510
-0.02136230
 0.04058838
 0.09643555
 0.14404297
 0.18249512
 0.21118164
 0.22888184
 0.23529053
 0.22888184
 0.21057129
 0.18127441
 0.14373779
 0.09948730
 0.05004883
-0.00366211
-0.05950928
-0.11474609
-0.16601563
-0.21209717
-0.25177002
-0.28564453
-0.31280518
-0.33203125
-0.34210205
-0.34271240
-0.33447266
-0.32012939
-0.30181885
-0.28259277
-0.26367188
-0.24719238
-0.23284912
-0.22003174
-0.20904541
-0.20050049
-0.19622803
-0.19653320
-0.20111084
-0.20904541
-0.21820068
-0.22796631
-0.23712158
-0.24536133
-0.25146484
-0.25482178
-0.25451660
-0.24932861
-0.23956299
-0.22460938
-0.20507813
-0.18127441
-0.15411377
-0.12420654
-0.09185791
-0.05767822
-0.02319336
 0.00976563
 0.03997803
 0.06561279
 0.08544922
 0.09918213
 0.10742188
 0.11047363
 0.10833740
 0.10009766
 0.08605957
 0.06713867
 0.04394531
 0.01861572
-0.00854492
-0.03601074
-0.06225586
-0.08575439
-0.10467529
-0.11749268
-0.12390137
-0.12359619
-0.11627197
-0.10223389
-0.08148193
-0.05462646
-0.02197266
 0.01556396
 0.05645752
 0.09796143
 0.13824463
 0.17425537
 0.20385742
 0.22613525
 0.23925781
 0.24291992
 0.23590088
 0.21789551
 0.18798828
 0.14678955
 0.09521484
 0.03601074
-0.02899170
-0.09735107
-0.16815186
-0.23986816
-0.31036377
-0.37567139
-0.43212891
-0.47637939
-0.50750732
-0.52551270
-0.53100586
-0.52337646
-0.50231934
-0.46661377
-0.41748047
-0.35675049
-0.28656006
-0.20935059
-0.12756348
-0.04333496
 0.04028320
 0.12115479
 0.19622803
 0.26458740
 0.32440186
 0.37353516
 0.41107178
 0.43579102
 0.44799805
 0.44769287
 0.43609619
 0.41351318
 0.38208008
 0.34362793
 0.30181885
 0.25909424
 0.21728516
 0.17791748
 0.14221191
 0.11199951
 0.08911133
 0.07568359
 0.07354736
 0.08331299
 0.10528564
 0.13732910
 0.17852783
 0.22827148
 0.28533936
 0.34790039
 0.41198730
 0.47363281
 0.52917480
 0.57586670
 0.61218262
 0.63598633
 0.64483643
 0.63751221
 0.61309814
 0.57189941
 0.51422119
 0.44097900
 0.35400391
 0.25634766
 0.15106201
 0.04150391
-0.07019043
-0.18188477
-0.29052734
-0.39215088
-0.48187256
-0.55694580
-0.61553955
-0.65643311
-0.67932129
-0.68267822
-0.66589355
-0.62957764
-0.57525635
-0.50598145
-0.42449951
-0.33416748
-0.23712158
-0.13732910
-0.03723145
 0.06042480
 0.15289307
 0.23712158
 0.31066895
 0.36987305
 0.41259766
 0.43823242
 0.44769287
 0.44219971
 0.42327881
 0.39184570
 0.34973145
 0.29968262
 0.24536133
 0.18890381
 0.13244629
 0.07843018
 0.02807617
-0.01586914
-0.05126953
-0.07659912
-0.09124756
-0.09460449
-0.08697510
-0.06896973
-0.04241943
-0.00823975
 0.03082275
 0.07354736
 0.11749268
 0.16113281
 0.20141602
 0.23559570
 0.26062012
 0.27526855
 0.27954102
 0.27313232
 0.25543213
 0.22674561
 0.18737793
 0.13946533
 0.08514404
 0.02685547
-0.03356934
-0.09338379
-0.14923096
-0.19927979
-0.24230957
-0.27740479
-0.30303955
-0.31616211
-0.31524658
-0.29998779
-0.27374268
-0.23925781
-0.19653320
-0.14617920
-0.08850098
-0.02624512
 0.03662109
 0.09674072
 0.15167236
 0.19866943
 0.23559570
 0.26000977
 0.27038574
 0.26641846
 0.24658203
 0.20965576
 0.15625000
 0.08789063
 0.00762939
-0.08239746
-0.18066406
-0.28503418
-0.39215088
-0.49804688
-0.59814453
-0.68908691
-0.76751709
-0.83099365
-0.87646484
-0.90301514
-0.91033936
-0.89813232
-0.86578369
-0.81420898
-0.74401855
-0.65887451
-0.56182861
-0.45532227
-0.34210205
-0.22460938
-0.10620117
 0.01007080
 0.12115479
 0.22430420
 0.31738281
 0.39825439
 0.46447754
 0.51483154
 0.54870605
 0.56701660
 0.56976318
 0.55725098
 0.52978516
 0.48980713
 0.43945313
 0.38238525
 0.32012939
 0.25482178
 0.18890381
 0.12359619
 0.06164551
 0.00457764
-0.04608154
-0.08941650
-0.12542725
-0.15380859
-0.17425537
-0.18737793
-0.19256592
-0.19104004
-0.18402100
-0.17333984
-0.15991211
-0.14465332
-0.12878418
-0.11291504
-0.09735107
-0.08331299
-0.07080078
-0.06042480
-0.05187988
-0.04577637
-0.04241943
-0.04119873
-0.04119873
-0.04211426
-0.04302979
-0.04394531
-0.04333496
-0.04089355
-0.03540039
-0.02746582
-0.01708984
-0.00549316
 0.00701904
 0.02075195
 0.03479004
 0.04852295
 0.06103516
 0.07080078
 0.07690430
 0.07873535
 0.07537842
 0.06652832
 0.05279541
 0.03387451
 0.01068115
-0.01647949
-0.04638672
-0.07812500
-0.10955811
-0.13854980
-0.16418457
-0.18524170
-0.20111084
-0.21087646
-0.21270752
-0.20599365
-0.19012451
-0.16448975
-0.12847900
-0.08300781
-0.02899170
 0.03143311
 0.09674072
 0.16571045
 0.23773193
 0.31127930
 0.38330078
 0.45074463
 0.51025391
 0.56030273
 0.59906006
 0.62500000
 0.63720703
 0.63537598
 0.61981201
 0.59082031
 0.54809570
 0.49285889
 0.42724609
 0.35369873
 0.27496338
 0.19165039
 0.10559082
 0.01922607
-0.06408691
-0.14068604
-0.20904541
-0.26855469
-0.31799316
-0.35583496
-0.37872314
-0.38543701
-0.37567139
-0.35034180
-0.31219482
-0.26306152
-0.20355225
-0.13397217
-0.05645752
 0.02624512
 0.11016846
 0.19287109
 0.27221680
 0.34606934
 0.41168213
 0.46600342
 0.50750732
 0.53497314
 0.54931641
 0.54901123
 0.53344727
 0.50201416
 0.45654297
 0.39916992
 0.33233643
 0.25695801
 0.17456055
 0.08697510
-0.00244141
-0.09094238
-0.17700195
-0.25939941
-0.33569336
-0.40313721
-0.45806885
-0.49987793
-0.52825928
-0.54382324
-0.54626465
-0.53588867
-0.51300049
-0.47912598
-0.43548584
-0.38360596
-0.32531738
-0.26245117
-0.19683838
-0.12969971
-0.06256104
 0.00305176
 0.06500244
 0.12145996
 0.17120361
 0.21301270
 0.24627686
 0.27099609
 0.28656006
 0.29388428
 0.29357910
 0.28625488
 0.27252197
 0.25238037
 0.22613525
 0.19409180
 0.15808105
 0.11962891
 0.07995605
 0.04089355
 0.00305176
-0.03265381
-0.06591797
-0.09582520
-0.12176514
-0.14312744
-0.15960693
-0.17120361
-0.17791748
-0.17974854
-0.17669678
-0.16998291
-0.15991211
-0.14801025
-0.13427734
-0.11962891
-0.10467529
-0.08941650
-0.07507324
-0.06164551
-0.04974365
-0.03997803
-0.03326416
-0.02929688
-0.02929688
-0.03234863
-0.03814697
-0.04669189
-0.05737305
-0.06958008
-0.08331299
-0.09796143
-0.11352539
-0.12908936
-0.14434814
-0.15899658
-0.17272949
-0.18524170
-0.19592285
-0.20477295
-0.21118164
-0.21514893
-0.21697998
-0.21697998
-0.21545410
-0.21270752
-0.20843506
-0.20233154
-0.19470215
-0.18463135
-0.17333984
-0.16082764
-0.14801025
-0.13549805
-0.12329102
-0.11138916
-0.09979248
-0.08850098
-0.07781982
-0.06805420
-0.05920410
-0.05126953
-0.04425049
-0.03845215
-0.03356934
-0.02960205
-0.02563477
-0.02136230
-0.01678467
-0.01190186
-0.00640869
 0.00000000
 0.00732422
 0.01495361
 0.02319336
 0.03173828
 0.04119873
 0.05157471
 0.06286621
 0.07446289
 0.08605957
 0.09704590
 0.10803223
 0.11840820
 0.12786865
 0.13580322
 0.14190674
 0.14617920
 0.14892578
 0.14953613
 0.14831543
 0.14495850
 0.13946533
 0.13092041
 0.12023926
 0.10681152
 0.09185791
 0.07598877
 0.06103516
 0.04699707
 0.03448486
 0.02319336
 0.01373291
 0.00640869
 0.00152588
-0.00061035
 0.00030518
 0.00396729
 0.01068115
 0.01953125
 0.03112793
 0.04516602
 0.06072998
 0.07751465
 0.09429932
 0.11138916
 0.12847900
 0.14587402
 0.16296387
 0.17913818
 0.19439697
 0.20751953
 0.21820068
 0.22613525
 0.23040771
 0.23162842
 0.22979736
 0.22460938
 0.21575928
 0.20324707
 0.18646240
 0.16601563
 0.14190674
 0.11352539
 0.08087158
 0.04455566
 0.00518799
-0.03692627
-0.08056641
-0.12481689
-0.16723633
-0.20690918
-0.24291992
-0.27557373
-0.30517578
-0.32897949
-0.34393311
-0.34729004
-0.33782959
-0.31738281
-0.28808594
-0.25115967
-0.20538330
-0.15075684
-0.08789063
-0.01892090
 0.05371094
 0.12756348
 0.20080566
 0.27252197
 0.34027100
 0.40191650
 0.45349121
 0.49316406
 0.51971436
 0.53283691
 0.53344727
 0.52124023
 0.49652100
 0.45928955
 0.41076660
 0.35308838
 0.28839111
 0.21789551
 0.14343262
 0.06774902
-0.00610352
-0.07537842
-0.13702393
-0.19012451
-0.23254395
-0.26275635
-0.27954102
-0.28289795
-0.27313232
-0.25085449
-0.21575928
-0.16815186
-0.10925293
-0.04119873
 0.03265381
 0.11016846
 0.18798828
 0.26428223
 0.33477783
 0.39581299
 0.44464111
 0.47943115
 0.49957275
 0.50354004
 0.49011230
 0.45867920
 0.40863037
 0.34149170
 0.25970459
 0.16540527
 0.06103516
-0.05249023
-0.17242432
-0.29510498
-0.41595459
-0.53009033
-0.63476563
-0.72784424
-0.80780029
-0.87219238
-0.91888428
-0.94543457
-0.95214844
-0.93933105
-0.90759277
-0.85723877
-0.79040527
-0.70892334
-0.61614990
-0.51452637
-0.40588379
-0.29266357
-0.17761230
-0.06408691
 0.04516602
 0.14770508
 0.24230957
 0.32653809
 0.39825439
 0.45623779
 0.49926758
 0.52795410
 0.54382324
 0.54687500
 0.53863525
 0.52032471
 0.49316406
 0.45776367
 0.41534424
 0.36804199
 0.31799316
 0.26763916
 0.21881104
 0.17120361
 0.12542725
 0.08239746
 0.04241943
 0.00671387
-0.02410889
-0.05004883
-0.07049561
-0.08575439
-0.09704590
-0.10467529
-0.10925293
-0.11138916
-0.11138916
-0.11047363
-0.10955811
-0.10986328
-0.11138916
-0.11383057
-0.11718750
-0.12145996
-0.12786865
-0.13641357
-0.14709473
-0.15899658
-0.17181396
-0.18493652
-0.19805908
-0.21026611
-0.22064209
-0.22918701
-0.23620605
-0.24169922
-0.24505615
-0.24597168
-0.24383545
-0.23956299
-0.23345947
-0.22613525
-0.21697998
-0.20599365
-0.19256592
-0.17822266
-0.16326904
-0.14892578
-0.13549805
-0.12268066
-0.10986328
-0.09765625
-0.08575439
-0.07476807
-0.06469727
-0.05584717
-0.04821777
-0.04150391
-0.03509521
-0.02807617
-0.02014160
-0.01098633
-0.00091553
 0.00976563
 0.02227783
 0.03662109
 0.05340576
 0.07202148
 0.09216309
 0.11383057
 0.13763428
 0.16357422
 0.19104004
 0.21911621
 0.24780273
 0.27740479
 0.30761719
 0.33630371
 0.36285400
 0.38604736
 0.40618896
 0.42266846
 0.43518066
 0.44158936
 0.44128418
 0.43426514
 0.42022705
 0.39886475
 0.37017822
 0.33416748
 0.29205322
 0.24505615
 0.19378662
 0.13854980
 0.08148193
 0.02380371
-0.03265381
-0.08758545
-0.14007568
-0.18768311
-0.22888184
-0.26275635
-0.28991699
-0.31097412
-0.32562256
-0.33142090
-0.32806396
-0.31616211
-0.29907227
-0.27893066
-0.25604248
-0.22949219
-0.19927979
-0.16723633
-0.13427734
-0.10162354
-0.06927490
-0.03814697
-0.00885010
 0.01739502
 0.04058838
 0.06072998
 0.07873535
 0.09399414
 0.10589600
 0.11383057
 0.11871338
 0.12084961
 0.12145996
 0.12023926
 0.11810303
 0.11474609
 0.11108398
 0.10681152
 0.10192871
 0.09643555
 0.09094238
 0.08636475
 0.08300781
 0.08117676
 0.08026123
 0.07995605
 0.08087158
 0.08361816
 0.08850098
 0.09582520
 0.10528564
 0.11566162
 0.12634277
 0.13763428
 0.14923096
 0.16174316
 0.17517090
 0.18890381
 0.20202637
 0.21423340
 0.22491455
 0.23437500
 0.24291992
 0.25054932
 0.25695801
 0.26184082
 0.26458740
 0.26397705
 0.25970459
 0.25207520
 0.24078369
 0.22521973
 0.20507813
 0.17944336
 0.14892578
 0.11413574
 0.07598877
 0.03387451
-0.01220703
-0.06134033
-0.11260986
-0.16448975
-0.21697998
-0.26977539
-0.32104492
-0.36834717
-0.40985107
-0.44433594
-0.47149658
-0.49041748
-0.50018311
-0.49896240
-0.48675537
-0.46325684
-0.42938232
-0.38635254
-0.33477783
-0.27587891
-0.21179199
-0.14404297
-0.07415771
-0.00518799
 0.06042480
 0.11993408
 0.17150879
 0.21392822
 0.24627686
 0.26733398
 0.27557373
 0.27038574
 0.25207520
 0.22216797
 0.18096924
 0.12969971
 0.07019043
 0.00488281
-0.06378174
-0.13366699
-0.20324707
-0.27069092
-0.33355713
-0.38787842
-0.43090820
-0.46173096
-0.48004150
-0.48522949
-0.47576904
-0.45166016
-0.41320801
-0.36315918
-0.30426025
-0.23773193
-0.16418457
-0.08453369
-0.00213623
 0.07934570
 0.15716553
 0.22918701
 0.29418945
 0.34973145
 0.39306641
 0.42266846
 0.43884277
 0.44158936
 0.43182373
 0.40832520
 0.37200928
 0.32501221
 0.27038574
 0.21057129
 0.14617920
 0.07812500
 0.00854492
-0.05920410
-0.12145996
-0.17608643
-0.22155762
-0.25665283
-0.28045654
-0.29327393
-0.29571533
-0.28839111
-0.27221680
-0.24688721
-0.21392822
-0.17486572
-0.13244629
-0.08972168
-0.04821777
-0.00976563
 0.02410889
 0.05187988
 0.07171631
 0.08270264
 0.08392334
 0.07629395
 0.05981445
 0.03540039
 0.00396729
-0.03387451
-0.07659912
-0.12237549
-0.16876221
-0.21301270
-0.25390625
-0.29052734
-0.32165527
-0.34515381
-0.35919189
-0.36193848
-0.35186768
-0.33020020
-0.29815674
-0.25665283
-0.20629883
-0.14801025
-0.08239746
-0.01129150
 0.06256104
 0.13793945
 0.21331787
 0.28594971
 0.35400391
 0.41412354
 0.46508789
 0.50537109
 0.53497314
 0.55297852
 0.55847168
 0.55114746
 0.53131104
 0.50140381
 0.46234131
 0.41595459
 0.36346436
 0.30761719
 0.25054932
 0.19378662
 0.13916016
 0.08819580
 0.04302979
 0.00579834
-0.02227783
-0.04058838
-0.04882813
-0.04730225
-0.03601074
-0.01525879
 0.01281738
 0.04638672
 0.08331299
 0.12176514
 0.15991211
 0.19653320
 0.22949219
 0.25604248
 0.27496338
 0.28472900
 0.28594971
 0.27740479
 0.25909424
 0.23132324
 0.19409180
 0.14862061
 0.09643555
 0.03814697
-0.02410889
-0.08758545
-0.14953613
-0.20843506
-0.26336670
-0.31341553
-0.35614014
-0.38940430
-0.41168213
-0.42236328
-0.42205811
-0.41107178
-0.38940430
-0.35797119
-0.31860352
-0.27404785
-0.22552490
-0.17395020
-0.12023926
-0.06561279
-0.01342773
 0.03387451
 0.07537842
 0.11016846
 0.13793945
 0.15777588
 0.16906738
 0.17211914
 0.16723633
 0.15533447
 0.13732910
 0.11413574
 0.08697510
 0.05737305
 0.02655029
-0.00427246
-0.03326416
-0.05828857
-0.07812500
-0.09124756
-0.09765625
-0.09643555
-0.08819580
-0.07263184
-0.04943848
-0.01953125
 0.01678467
 0.05828857
 0.10253906
 0.14801025
 0.19287109
 0.23620605
 0.27709961
 0.31372070
 0.34454346
 0.36743164
 0.38116455
 0.38452148
 0.37750244
 0.36102295
 0.33630371
 0.30487061
 0.26763916
 0.22430420
 0.17517090
 0.12207031
 0.06622314
 0.00976563
-0.04577637
-0.09948730
-0.14984131
-0.19653320
-0.23895264
-0.27801514
-0.31311035
-0.34332275
-0.36743164
-0.38513184
-0.39733887
-0.40496826
-0.40863037
-0.40802002
-0.40374756
-0.39642334
-0.38787842
-0.37841797
-0.36834717
-0.35675049
-0.34301758
-0.32714844
-0.31005859
-0.29266357
-0.27587891
-0.25939941
-0.24230957
-0.22308350
-0.20202637
-0.17944336
-0.15594482
-0.13122559
-0.10498047
-0.07720947
-0.04852295
-0.01922607
 0.01007080
 0.03906250
 0.06713867
 0.09338379
 0.11779785
 0.14068604
 0.16174316
 0.18066406
 0.19622803
 0.20751953
 0.21423340
 0.21759033
 0.21728516
 0.21392822
 0.20751953
 0.19775391
 0.18493652
 0.16967773
 0.15228271
 0.13366699
 0.11352539
 0.09246826
 0.07202148
 0.05218506
 0.03448486
 0.01922607
 0.00671387
-0.00305176
-0.00915527
-0.01220703
-0.01190186
-0.00915527
-0.00366211
 0.00457764
 0.01556396
 0.02807617
 0.04119873
 0.05371094
 0.06500244
 0.07476807
 0.08239746
 0.08728027
 0.08850098
 0.08575439
 0.07873535
 0.06713867
 0.05126953
 0.03112793
 0.00732422
-0.02044678
-0.05218506
-0.08758545
-0.12573242
-0.16448975
-0.20263672
-0.23895264
-0.27435303
-0.30792236
-0.33843994
-0.36376953
-0.38299561
-0.39611816
-0.40374756
-0.40557861
-0.40069580
-0.38848877
-0.36926270
-0.34332275
-0.31188965
-0.27618408
-0.23712158
-0.19500732
-0.15014648
-0.10192871
-0.05065918
 0.00122070
 0.05218506
 0.10070801
 0.14617920
 0.18768311
 0.22338867
 0.25238037
 0.27465820
 0.29113770
 0.30242920
 0.30822754
 0.30761719
 0.30059814
 0.28839111
 0.27343750
 0.25665283
 0.23864746
 0.21942139
 0.20111084
 0.18463135
 0.17181396
 0.16387939
 0.16082764
 0.16387939
 0.17303467
 0.18707275
 0.20538330
 0.22766113
 0.25390625
 0.28442383
 0.31860352
 0.35430908
 0.38818359
 0.41809082
 0.44281006
 0.46081543
 0.47119141
 0.47302246
 0.46508789
 0.44708252
 0.41809082
 0.37902832
 0.33020020
 0.27221680
 0.20599365
 0.13244629
 0.05310059
-0.02990723
-0.11444092
-0.19866943
-0.28076172
-0.35797119
-0.42694092
-0.48583984
-0.53314209
-0.56854248
-0.59143066
-0.60119629
-0.59661865
-0.57617188
-0.54046631
-0.49163818
-0.43151855
-0.36254883
-0.28656006
-0.20477295
-0.11901855
-0.03234863
 0.05187988
 0.13092041
 0.20294189
 0.26611328
 0.31921387
 0.35980225
 0.38635254
 0.39764404
 0.39367676
 0.37536621
 0.34454346
 0.30364990
 0.25451660
 0.19958496
 0.14007568
 0.07720947
 0.01373291
-0.04760742
-0.10406494
-0.15197754
-0.18981934
-0.21575928
-0.22827148
-0.22796631
-0.21484375
-0.18859863
-0.15014648
-0.09948730
-0.03936768
 0.02777100
 0.09918213
 0.17303467
 0.24810791
 0.32226563
 0.39154053
 0.45227051
 0.50079346
 0.53588867
 0.55755615
 0.56457520
 0.55664063
 0.53314209
 0.49499512
 0.44311523
 0.37811279
 0.30181885
 0.21545410
 0.12207031
 0.02410889
-0.07568359
-0.17578125
-0.27374268
-0.36590576
-0.44830322
-0.51757813
-0.57312012
-0.61523438
-0.64392090
-0.65917969
-0.65979004
-0.64575195
-0.61828613
-0.57922363
-0.53039551
-0.47363281
-0.41107178
-0.34637451
-0.28289795
-0.22247314
-0.16632080
-0.11474609
-0.07049561
-0.03570557
-0.01190186
 0.00000000
 0.00091553
-0.00885010
-0.02929688
-0.06011963
-0.09887695
-0.14282227
-0.18890381
-0.23529053
-0.28076172
-0.32287598
-0.35919189
-0.38665771
-0.40405273
-0.40985107
-0.40283203
-0.38208008
-0.34759521
-0.29998779
-0.24108887
-0.17272949
-0.09613037
-0.01312256
 0.07476807
 0.16540527
 0.25543213
 0.34240723
 0.42327881
 0.49499512
 0.55511475
 0.60211182
 0.63415527
 0.65093994
 0.65124512
 0.63446045
 0.59997559
 0.54962158
 0.48583984
 0.41198730
 0.32958984
 0.24047852
 0.14709473
 0.05187988
-0.04180908
-0.13153076
-0.21453857
-0.28808594
-0.34973145
-0.39642334
-0.42724609
-0.44219971
-0.44158936
-0.42602539
-0.39581299
-0.35217285
-0.29815674
-0.23590088
-0.16632080
-0.09033203
-0.01037598
 0.06988525
 0.14587402
 0.21545410
 0.27618408
 0.32745361
 0.36682129
 0.39215088
 0.40191650
 0.39611816
 0.37536621
 0.34149170
 0.29418945
 0.23529053
 0.16693115
 0.09124756
 0.01129150
-0.07019043
-0.15136719
-0.23010254
-0.30364990
-0.36926270
-0.42358398
-0.46508789
-0.49285889
-0.50811768
-0.51055908
-0.49987793
-0.47454834
-0.43548584
-0.38421631
-0.32409668
-0.25787354
-0.18707275
-0.11230469
-0.03540039
 0.04150391
 0.11505127
 0.18432617
 0.24841309
 0.30670166
 0.35797119
 0.39947510
 0.43090820
 0.45196533
 0.46356201
 0.46630859
 0.46142578
 0.44982910
 0.43334961
 0.41351318
 0.39031982
 0.36315918
 0.33294678
 0.30090332
 0.26947021
 0.24017334
 0.21362305
 0.18890381
 0.16632080
 0.14587402
 0.12817383
 0.11322021
 0.10040283
 0.09002686
 0.08209229
 0.07659912
 0.07232666
 0.06866455
 0.06500244
 0.06195068
 0.05859375
 0.05462646
 0.04913330
 0.04150391
 0.03143311
 0.01922607
 0.00579834
-0.00793457
-0.02197266
-0.03570557
-0.04943848
-0.06286621
-0.07659912
-0.08972168
-0.10223389
-0.11352539
-0.12359619
-0.13275146
-0.14129639
-0.14984131
-0.15869141
-0.16845703
-0.17913818
-0.19073486
-0.20294189
-0.21575928
-0.22888184
-0.24139404
-0.25268555
-0.26214600
-0.26977539
-0.27557373
-0.27984619
-0.28137207
-0.27984619
-0.27343750
-0.26214600
-0.24597168
-0.22399902
-0.19622803
-0.16296387
-0.12451172
-0.08239746
-0.03692627
 0.01129150
 0.06134033
 0.11169434
 0.15930176
 0.20385742
 0.24475098
 0.28259277
 0.31616211
 0.34271240
 0.36041260
 0.36895752
 0.36926270
 0.36224365
 0.34881592
 0.32867432
 0.30364990
 0.27465820
 0.24291992
 0.20843506
 0.17120361
 0.13244629
 0.09399414
 0.05828857
 0.02563477
-0.00366211
-0.02960205
-0.05187988
-0.06927490
-0.08209229
-0.09124756
-0.09735107
-0.10040283
-0.10070801
-0.09887695
-0.09521484
-0.09063721
-0.08636475
-0.08361816
-0.08361816
-0.08758545
-0.09490967
-0.10559082
-0.11932373
-0.13702393
-0.15808105
-0.18218994
-0.20782471
-0.23468018
-0.26214600
-0.29052734
-0.31738281
-0.33996582
-0.35705566
-0.36743164
-0.37200928
-0.36895752
-0.35675049
-0.33477783
-0.30395508
-0.26702881
-0.22552490
-0.17852783
-0.12512207
-0.06561279
-0.00213623
 0.06164551
 0.12359619
 0.18188477
 0.23559570
 0.28289795
 0.32226563
 0.35156250
 0.37017822
 0.37750244
 0.37292480
 0.35644531
 0.32897949
 0.29205322
 0.24627686
 0.19348145
 0.13488770
 0.07202148
 0.00732422
-0.05615234
-0.11627197
-0.16998291
-0.21575928
-0.25207520
-0.27862549
-0.29541016
-0.30181885
-0.29693604
-0.27984619
-0.25085449
-0.21118164
-0.16204834
-0.10437012
-0.04058838
 0.02716064
 0.09582520
 0.16387939
 0.23010254
 0.29266357
 0.34881592
 0.39550781
 0.43060303
 0.45318604
 0.46356201
 0.46020508
 0.44219971
 0.40954590
 0.36407471
 0.30761719
 0.24200439
 0.16906738
 0.08972168
 0.00640869
-0.07751465
-0.16021729
-0.23986816
-0.31433105
-0.38024902
-0.43457031
-0.47454834
-0.49987793
-0.51116943
-0.50964355
-0.49438477
-0.46539307
-0.42297363
-0.36987305
-0.30853271
-0.24169922
-0.17089844
-0.09674072
-0.02075195
 0.05340576
 0.12298584
 0.18463135
 0.23712158
 0.28045654
 0.31402588
 0.33721924
 0.34820557
 0.34637451
 0.33294678
 0.30944824
 0.27832031
 0.24108887
 0.19927979
 0.15411377
 0.10711670
