# Supplementary material for: Dataset for time-lapse ultrasonic tomography of a granite slab under uniaxial compression test
Source: Data Brief. 2018 Aug 30;20:614–6. doi: 10.1016/j.dib.2018.08.151 (PMC6128094; doi:10.1016/j.dib.2018.08.151)
Supplement: Supplementary file 2 — Supplementary material [file mmc2.zip › data/Ultrasonic_Tomo_data/Stage_1_0kn/Force_0kn_13_8_8446722.txt]

SOURCE FILE NAME: D:\ct_20141122\ct201411221m100v0kn_sh_1_10_a.TDA
DATE: Saturday, November 22, 2014
TIME: 11:19:55
SAMPLE INTERVAL (Seconds):   0.0000001000
SIGNAL UNITS: volts
TIME UNITS: Seconds
DATA TYPE: WAVEFORM
NUMBER OF DATA POINTS PER WAVEFORM: 1024
CHANNEL NUMBER: 13
HIT NUMBER: 8
TIME OF TEST:   8.4467227500

-0.00183105
-0.00183105
-0.00183105
-0.00183105
-0.00152588
-0.00091553
-0.00091553
-0.00061035
-0.00061035
-0.00061035
-0.00061035
-0.00030518
-0.00030518
 0.00000000
 0.00030518
 0.00061035
 0.00091553
 0.00091553
 0.00061035
 0.00000000
-0.00061035
-0.00122070
-0.00183105
-0.00213623
-0.00183105
-0.00152588
-0.00122070
-0.00122070
-0.00183105
-0.00213623
-0.00213623
-0.00183105
-0.00152588
-0.00152588
-0.00122070
-0.00061035
 0.00000000
 0.00030518
 0.00000000
-0.00122070
-0.00244141
-0.00305176
-0.00274658
-0.00213623
-0.00152588
-0.00091553
-0.00030518
-0.00030518
-0.00030518
-0.00091553
-0.00152588
-0.00152588
-0.00091553
-0.00030518
 0.00030518
 0.00000000
-0.00061035
-0.00122070
-0.00152588
-0.00183105
-0.00213623
-0.00244141
-0.00244141
-0.00183105
-0.00091553
 0.00030518
 0.00091553
 0.00091553
 0.00030518
-0.00091553
-0.00213623
-0.00305176
-0.00335693
-0.00305176
-0.00244141
-0.00183105
-0.00122070
-0.00122070
-0.00122070
-0.00091553
-0.00030518
 0.00030518
 0.00091553
 0.00091553
 0.00091553
 0.00061035
 0.00030518
-0.00030518
-0.00091553
-0.00213623
-0.00305176
-0.00335693
-0.00305176
-0.00213623
-0.00091553
-0.00030518
 0.00030518
 0.00030518
 0.00000000
-0.00061035
-0.00091553
-0.00122070
-0.00122070
-0.00061035
-0.00030518
-0.00030518
-0.00061035
-0.00091553
-0.00091553
-0.00091553
-0.00122070
-0.00152588
-0.00152588
-0.00091553
 0.00000000
 0.00152588
 0.00213623
 0.00183105
 0.00091553
 0.00000000
-0.00061035
-0.00061035
-0.00030518
 0.00030518
 0.00091553
 0.00122070
 0.00091553
 0.00030518
-0.00061035
-0.00061035
-0.00030518
 0.00030518
 0.00091553
 0.00122070
 0.00122070
 0.00152588
 0.00122070
 0.00061035
-0.00091553
-0.00213623
-0.00274658
-0.00213623
-0.00091553
 0.00030518
 0.00152588
 0.00213623
 0.00213623
 0.00244141
 0.00213623
 0.00213623
 0.00213623
 0.00244141
 0.00244141
 0.00213623
 0.00152588
 0.00061035
 0.00000000
-0.00030518
-0.00061035
-0.00122070
-0.00152588
-0.00152588
-0.00091553
 0.00030518
 0.00152588
 0.00274658
 0.00274658
 0.00213623
 0.00061035
-0.00061035
-0.00152588
-0.00122070
-0.00061035
 0.00030518
 0.00122070
 0.00152588
 0.00122070
 0.00122070
 0.00122070
 0.00152588
 0.00152588
 0.00183105
 0.00213623
 0.00244141
 0.00274658
 0.00244141
 0.00183105
 0.00061035
-0.00030518
-0.00091553
-0.00091553
-0.00030518
 0.00091553
 0.00183105
 0.00244141
 0.00213623
 0.00122070
 0.00061035
 0.00000000
 0.00000000
 0.00030518
 0.00091553
 0.00122070
 0.00091553
 0.00000000
-0.00091553
-0.00183105
-0.00213623
-0.00244141
-0.00244141
-0.00213623
-0.00122070
 0.00000000
 0.00183105
 0.00335693
 0.00366211
 0.00274658
 0.00152588
 0.00030518
-0.00030518
-0.00061035
-0.00030518
 0.00030518
 0.00030518
 0.00000000
-0.00091553
-0.00183105
-0.00244141
-0.00183105
-0.00091553
-0.00030518
 0.00030518
 0.00030518
 0.00000000
 0.00000000
 0.00000000
-0.00091553
-0.00213623
-0.00335693
-0.00366211
-0.00335693
-0.00183105
-0.00030518
 0.00091553
 0.00091553
 0.00061035
-0.00030518
-0.00091553
-0.00152588
-0.00183105
-0.00152588
-0.00152588
-0.00122070
-0.00183105
-0.00244141
-0.00305176
-0.00305176
-0.00305176
-0.00274658
-0.00274658
-0.00274658
-0.00213623
-0.00061035
 0.00091553
 0.00183105
 0.00152588
 0.00030518
-0.00122070
-0.00213623
-0.00244141
-0.00213623
-0.00152588
-0.00091553
-0.00091553
-0.00122070
-0.00183105
-0.00244141
-0.00213623
-0.00183105
-0.00091553
-0.00030518
 0.00030518
 0.00091553
 0.00122070
 0.00122070
 0.00061035
-0.00030518
-0.00183105
-0.00305176
-0.00366211
-0.00366211
-0.00274658
-0.00183105
-0.00091553
-0.00091553
-0.00152588
-0.00213623
-0.00183105
-0.00122070
-0.00061035
-0.00030518
-0.00030518
-0.00061035
-0.00091553
-0.00122070
-0.00152588
-0.00152588
-0.00152588
-0.00152588
-0.00152588
-0.00091553
-0.00030518
 0.00091553
 0.00213623
 0.00274658
 0.00213623
 0.00061035
-0.00122070
-0.00244141
-0.00274658
-0.00213623
-0.00183105
-0.00183105
-0.00213623
-0.00244141
-0.00244141
-0.00213623
-0.00152588
-0.00061035
 0.00000000
 0.00061035
 0.00122070
 0.00122070
 0.00091553
 0.00030518
-0.00061035
-0.00152588
-0.00213623
-0.00244141
-0.00213623
-0.00122070
-0.00030518
 0.00061035
 0.00061035
 0.00000000
-0.00061035
-0.00061035
 0.00000000
 0.00091553
 0.00183105
 0.00213623
 0.00183105
 0.00091553
 0.00000000
-0.00030518
-0.00030518
-0.00030518
-0.00061035
-0.00091553
-0.00122070
-0.00091553
 0.00000000
 0.00122070
 0.00213623
 0.00213623
 0.00122070
 0.00000000
-0.00122070
-0.00152588
-0.00122070
-0.00030518
 0.00030518
 0.00000000
-0.00061035
-0.00152588
-0.00183105
-0.00122070
-0.00030518
 0.00061035
 0.00122070
 0.00152588
 0.00152588
 0.00152588
 0.00122070
 0.00030518
-0.00122070
-0.00274658
-0.00366211
-0.00396729
-0.00335693
-0.00213623
-0.00122070
-0.00061035
-0.00030518
-0.00061035
-0.00091553
-0.00061035
 0.00030518
 0.00152588
 0.00213623
 0.00183105
 0.00122070
 0.00030518
-0.00030518
-0.00061035
-0.00091553
-0.00122070
-0.00152588
-0.00122070
-0.00061035
 0.00000000
 0.00091553
 0.00152588
 0.00152588
 0.00122070
 0.00030518
-0.00091553
-0.00152588
-0.00122070
-0.00030518
 0.00030518
 0.00030518
-0.00030518
-0.00122070
-0.00152588
-0.00091553
-0.00030518
 0.00000000
 0.00030518
 0.00030518
 0.00061035
 0.00061035
 0.00061035
 0.00000000
-0.00091553
-0.00152588
-0.00213623
-0.00213623
-0.00152588
-0.00061035
 0.00030518
 0.00091553
 0.00091553
 0.00061035
 0.00030518
 0.00061035
 0.00152588
 0.00213623
 0.00244141
 0.00213623
 0.00122070
 0.00030518
-0.00061035
-0.00152588
-0.00213623
-0.00244141
-0.00244141
-0.00244141
-0.00213623
-0.00152588
-0.00061035
 0.00061035
 0.00122070
 0.00122070
 0.00061035
 0.00000000
-0.00061035
-0.00061035
-0.00061035
-0.00061035
-0.00061035
-0.00122070
-0.00152588
-0.00152588
-0.00122070
 0.00000000
 0.00122070
 0.00183105
 0.00213623
 0.00213623
 0.00152588
 0.00091553
 0.00030518
-0.00030518
-0.00091553
-0.00122070
-0.00091553
-0.00061035
-0.00061035
-0.00030518
 0.00000000
 0.00030518
 0.00061035
 0.00091553
 0.00091553
 0.00091553
 0.00122070
 0.00122070
 0.00091553
 0.00030518
-0.00030518
-0.00091553
-0.00091553
-0.00091553
-0.00091553
-0.00091553
-0.00091553
 0.00000000
 0.00091553
 0.00213623
 0.00305176
 0.00335693
 0.00335693
 0.00305176
 0.00274658
 0.00244141
 0.00213623
 0.00213623
 0.00244141
 0.00213623
 0.00122070
 0.00000000
-0.00091553
-0.00122070
-0.00061035
 0.00000000
 0.00061035
 0.00091553
 0.00091553
 0.00091553
 0.00091553
 0.00061035
 0.00000000
-0.00061035
-0.00061035
-0.00030518
 0.00000000
 0.00000000
 0.00000000
 0.00000000
 0.00000000
 0.00000000
 0.00030518
 0.00061035
 0.00122070
 0.00183105
 0.00213623
 0.00183105
 0.00091553
-0.00061035
-0.00152588
-0.00183105
-0.00183105
-0.00152588
-0.00152588
-0.00152588
-0.00152588
-0.00122070
-0.00061035
 0.00030518
 0.00091553
 0.00091553
 0.00061035
 0.00000000
-0.00091553
-0.00183105
-0.00213623
-0.00213623
-0.00183105
-0.00213623
-0.00244141
-0.00274658
-0.00274658
-0.00213623
-0.00122070
 0.00000000
 0.00061035
 0.00122070
 0.00152588
 0.00122070
 0.00091553
 0.00030518
 0.00000000
-0.00030518
-0.00061035
-0.00061035
-0.00091553
-0.00091553
-0.00122070
-0.00152588
-0.00183105
-0.00183105
-0.00183105
-0.00122070
-0.00030518
 0.00061035
 0.00091553
 0.00091553
 0.00061035
 0.00000000
-0.00061035
-0.00091553
-0.00091553
-0.00122070
-0.00152588
-0.00152588
-0.00122070
-0.00061035
 0.00030518
 0.00091553
 0.00091553
 0.00061035
 0.00030518
-0.00030518
-0.00061035
-0.00122070
-0.00183105
-0.00244141
-0.00305176
-0.00335693
-0.00366211
-0.00366211
-0.00335693
-0.00213623
-0.00091553
 0.00000000
 0.00000000
 0.00000000
 0.00000000
 0.00000000
-0.00061035
-0.00152588
-0.00244141
-0.00274658
-0.00305176
-0.00335693
-0.00335693
-0.00305176
-0.00305176
-0.00335693
-0.00366211
-0.00335693
-0.00701904
-0.02471924
-0.07080078
-0.15136719
-0.25726318
-0.36010742
-0.42724609
-0.43884277
-0.40435791
-0.35308838
-0.31341553
-0.28778076
-0.24932861
-0.16662598
-0.03540039
 0.10833740
 0.21087646
 0.24169922
 0.21392822
 0.17059326
 0.14770508
 0.15106201
 0.16387939
 0.17150879
 0.17486572
 0.18127441
 0.18951416
 0.19012451
 0.17883301
 0.16296387
 0.15594482
 0.16052246
 0.16754150
 0.16632080
 0.15655518
 0.14648438
 0.14312744
 0.14434814
 0.14312744
 0.13702393
 0.13000488
 0.12573242
 0.12451172
 0.12298584
 0.11840820
 0.11199951
 0.10620117
 0.10192871
 0.09857178
 0.09582520
 0.09277344
 0.08880615
 0.08270264
 0.07537842
 0.06896973
 0.06439209
 0.05950928
 0.05218506
 0.04333496
 0.03509521
 0.02990723
 0.02593994
 0.02075195
 0.01373291
 0.00701904
 0.00335693
 0.00213623
-0.00030518
-0.00488281
-0.01037598
-0.01342773
-0.01342773
-0.01251221
-0.01403809
-0.01770020
-0.02075195
-0.02105713
-0.01953125
-0.01922607
-0.02105713
-0.02349854
-0.02471924
-0.02471924
-0.02502441
-0.02746582
-0.03173828
-0.03570557
-0.03845215
-0.03997803
-0.04150391
-0.04455566
-0.04760742
-0.04974365
-0.05065918
-0.05096436
-0.05249023
-0.05523682
-0.05737305
-0.05767822
-0.05645752
-0.05523682
-0.05493164
-0.05584717
-0.05706787
-0.05706787
-0.05645752
-0.05584717
-0.05615234
-0.05706787
-0.05767822
-0.05767822
-0.05676270
-0.05615234
-0.05554199
-0.05523682
-0.05493164
-0.05432129
-0.05432129
-0.05462646
-0.05462646
-0.05432129
-0.05371094
-0.05310059
-0.05371094
-0.05523682
-0.05737305
-0.05859375
-0.05889893
-0.05798340
-0.05706787
-0.05676270
-0.05645752
-0.05584717
-0.05493164
-0.05371094
-0.05279541
-0.05249023
-0.05187988
-0.05065918
-0.04882813
-0.04699707
-0.04516602
-0.04394531
-0.04272461
-0.04119873
-0.03997803
-0.03906250
-0.03814697
-0.03692627
-0.03509521
-0.03295898
-0.03173828
-0.03173828
-0.03265381
-0.03295898
-0.03295898
-0.03234863
-0.03204346
-0.03204346
-0.03204346
-0.03112793
-0.02929688
-0.02716064
-0.02502441
-0.02380371
-0.02319336
-0.02258301
-0.02166748
-0.02044678
-0.01861572
-0.01678467
-0.01525879
-0.01403809
-0.01342773
-0.01342773
-0.01281738
-0.01220703
-0.01098633
-0.00946045
-0.00823975
-0.00732422
-0.00610352
-0.00518799
-0.00427246
-0.00335693
-0.00274658
-0.00183105
-0.00152588
-0.00091553
 0.00000000
 0.00122070
 0.00244141
 0.00366211
 0.00396729
 0.00366211
 0.00305176
 0.00305176
 0.00396729
 0.00549316
 0.00701904
 0.00793457
 0.00823975
 0.00823975
 0.00854492
 0.00915527
 0.00976563
 0.01037598
 0.01098633
 0.01129150
 0.01129150
 0.01159668
 0.01220703
 0.01342773
 0.01434326
 0.01464844
 0.01403809
 0.01312256
 0.01190186
 0.01068115
 0.00946045
 0.00762939
 0.00427246
-0.00030518
-0.00610352
-0.01220703
-0.01892090
-0.02593994
-0.03295898
-0.04028320
-0.04791260
-0.05584717
-0.06378174
-0.07110596
-0.07751465
-0.08209229
-0.08453369
-0.08392334
-0.07965088
-0.07080078
-0.05706787
-0.03814697
-0.01403809
 0.01495361
 0.04882813
 0.08697510
 0.12847900
 0.17303467
 0.22003174
 0.26855469
 0.31677246
 0.36224365
 0.40252686
 0.43609619
 0.46203613
 0.47973633
 0.48736572
 0.48370361
 0.46722412
 0.43914795
 0.40008545
 0.35095215
 0.29205322
 0.22308350
 0.14526367
 0.06072998
-0.02777100
-0.11840820
-0.20996094
-0.30029297
-0.38665771
-0.46569824
-0.53558350
-0.59448242
-0.64117432
-0.67321777
-0.68939209
-0.68878174
-0.67108154
-0.63720703
-0.58685303
-0.52062988
-0.44036865
-0.34790039
-0.24627686
-0.13763428
-0.02410889
 0.09277344
 0.20996094
 0.32379150
 0.42968750
 0.52429199
 0.60363770
 0.66619873
 0.70953369
 0.73364258
 0.73699951
 0.71960449
 0.68084717
 0.62164307
 0.54382324
 0.45043945
 0.34484863
 0.23040771
 0.11077881
-0.01159668
-0.13366699
-0.25115967
-0.35949707
-0.45288086
-0.52764893
-0.58197021
-0.61553955
-0.62835693
-0.62042236
-0.59112549
-0.54168701
-0.47454834
-0.39276123
-0.29968262
-0.19775391
-0.09155273
 0.01495361
 0.11840820
 0.21606445
 0.30548096
 0.38391113
 0.44677734
 0.49133301
 0.51696777
 0.52368164
 0.51300049
 0.48553467
 0.44250488
 0.38665771
 0.32165527
 0.25177002
 0.18005371
 0.10925293
 0.04211426
-0.01831055
-0.06835938
-0.10620117
-0.13092041
-0.14160156
-0.13763428
-0.11932373
-0.08666992
-0.04180908
 0.01190186
 0.07141113
 0.13336182
 0.19592285
 0.25665283
 0.31250000
 0.35949707
 0.39367676
 0.41259766
 0.41412354
 0.39764404
 0.36315918
 0.30975342
 0.23712158
 0.14617920
 0.03784180
-0.08575439
-0.22155762
-0.36590576
-0.51361084
-0.65948486
-0.79925537
-0.92834473
-1.04400635
-1.14196777
-1.21856689
-1.27044678
-1.29577637
-1.29394531
-1.26525879
-1.21093750
-1.13189697
-1.03118896
-0.91125488
-0.77667236
-0.63140869
-0.48065186
-0.32867432
-0.17852783
-0.03295898
 0.10559082
 0.23529053
 0.35247803
 0.45562744
 0.54321289
 0.61584473
 0.67474365
 0.72265625
 0.76080322
 0.79162598
 0.81665039
 0.83740234
 0.85632324
 0.87493896
 0.89569092
 0.92010498
 0.94940186
 0.98419189
 1.02478027
 1.07147217
 1.12335205
 1.17736816
 1.23138428
 1.28204346
 1.32751465
 1.36474609
 1.38946533
 1.39709473
 1.38397217
 1.34796143
 1.28662109
 1.19659424
 1.07574463
 0.92437744
 0.74584961
 0.54504395
 0.32501221
 0.08575439
-0.17028809
-0.43762207
-0.70770264
-0.97198486
-1.22406006
-1.46026611
-1.67663574
-1.86737061
-2.02667236
-2.15026855
-2.23602295
-2.28332520
-2.29187012
-2.26074219
-2.18994141
-2.08190918
-1.93969727
-1.76788330
-1.57104492
-1.35284424
-1.11938477
-0.87707520
-0.63415527
-0.39703369
-0.16967773
 0.04547119
 0.24566650
 0.42602539
 0.58197021
 0.70922852
 0.80688477
 0.87615967
 0.91735840
 0.93139648
 0.91949463
 0.88470459
 0.83129883
 0.76477051
 0.69000244
 0.61218262
 0.53558350
 0.46539307
 0.40649414
 0.36285400
 0.33752441
 0.33294678
 0.35003662
 0.38818359
 0.44555664
 0.51910400
 0.60516357
 0.69946289
 0.79742432
 0.89447021
 0.98602295
 1.06719971
 1.13464355
 1.18560791
 1.21734619
 1.22894287
 1.21917725
 1.18743896
 1.13433838
 1.06079102
 0.96893311
 0.86090088
 0.73974609
 0.60882568
 0.47271729
 0.33447266
 0.19775391
 0.06378174
-0.06622314
-0.19165039
-0.31066895
-0.42205811
-0.52429199
-0.61920166
-0.70861816
-0.79467773
-0.88012695
-0.96618652
-1.05438232
-1.14654541
-1.24328613
-1.34429932
-1.44775391
-1.55059814
-1.65069580
-1.74621582
-1.83349609
-1.90948486
-1.97021484
-2.01202393
-2.03186035
-2.02667236
-1.99310303
-1.92932129
-1.83471680
-1.71020508
-1.55670166
-1.37542725
-1.16790771
-0.93872070
-0.69427490
-0.44006348
-0.18035889
 0.08209229
 0.34240723
 0.59204102
 0.82153320
 1.02325439
 1.19323730
 1.32843018
 1.42578125
 1.48193359
 1.49536133
 1.46636963
 1.39831543
 1.29333496
 1.15539551
 0.98937988
 0.80322266
 0.60668945
 0.40863037
 0.21667480
 0.03601074
-0.12756348
-0.26641846
-0.37170410
-0.43670654
-0.45837402
-0.43853760
-0.37994385
-0.28564453
-0.15716553
 0.00305176
 0.19012451
 0.39581299
 0.61096191
 0.82611084
 1.03240967
 1.22283936
 1.39038086
 1.52954102
 1.63421631
 1.69982910
 1.72271729
 1.70227051
 1.63909912
 1.53533936
 1.39404297
 1.21826172
 1.01409912
 0.79071045
 0.55786133
 0.32257080
 0.08972168
-0.13641357
-0.35034180
-0.54290771
-0.70648193
-0.83740234
-0.93414307
-0.99670410
-1.02539063
-1.02172852
-0.98876953
-0.93200684
-0.85632324
-0.76782227
-0.67199707
-0.57617188
-0.48797607
-0.41290283
-0.35491943
-0.31738281
-0.30426025
-0.31799316
-0.35797119
-0.42144775
-0.50476074
-0.60455322
-0.71716309
-0.83648682
-0.95489502
-1.06628418
-1.16546631
-1.25030518
-1.31622314
-1.35955811
-1.37603760
-1.36413574
-1.32324219
-1.25183105
-1.14776611
-1.01043701
-0.84197998
-0.64605713
-0.42541504
-0.18005371
 0.08880615
 0.37658691
 0.67535400
 0.97625732
 1.27166748
 1.55609131
 1.82281494
 2.06420898
 2.27264404
 2.44293213
 2.57141113
 2.65686035
 2.69836426
 2.69592285
 2.64984131
 2.56164551
 2.43408203
 2.27050781
 2.07611084
 1.85546875
 1.61224365
 1.35040283
 1.07604980
 0.79711914
 0.52185059
 0.25543213
 0.00183105
-0.23498535
-0.44769287
-0.62805176
-0.76904297
-0.86791992
-0.92407227
-0.93750000
-0.90850830
-0.83984375
-0.73699951
-0.60791016
-0.46142578
-0.30548096
-0.14709473
 0.00732422
 0.15014648
 0.27343750
 0.36865234
 0.42816162
 0.44738770
 0.42572021
 0.36285400
 0.25848389
 0.11016846
-0.08209229
-0.31463623
-0.58074951
-0.87310791
-1.18438721
-1.50817871
-1.83563232
-2.15698242
-2.46093750
-2.73773193
-2.97882080
-3.17596436
-3.32122803
-3.40881348
-3.43444824
-3.39630127
-3.29406738
-3.12957764
-2.90557861
-2.62542725
-2.29431152
-1.92016602
-1.51214600
-1.08032227
-0.63323975
-0.17822266
 0.27618408
 0.71960449
 1.13983154
 1.52648926
 1.87225342
 2.17132568
 2.41790771
 2.60528564
 2.73010254
 2.79144287
 2.79052734
 2.72918701
 2.61108398
 2.44140625
 2.22747803
 1.97875977
 1.70318604
 1.40930176
 1.10717773
 0.80932617
 0.52764893
 0.26885986
 0.03753662
-0.16265869
-0.32623291
-0.44494629
-0.51391602
-0.53253174
-0.50445557
-0.43579102
-0.33111572
-0.19409180
-0.02777100
 0.16326904
 0.37048340
 0.58319092
 0.79040527
 0.98327637
 1.15447998
 1.29821777
 1.40899658
 1.48071289
 1.50970459
 1.49353027
 1.43188477
 1.32476807
 1.17309570
 0.98114014
 0.75622559
 0.50445557
 0.22888184
-0.06835938
-0.38238525
-0.70434570
-1.02325439
-1.32934570
-1.61682129
-1.88171387
-2.11883545
-2.32116699
-2.48291016
-2.59948730
-2.66876221
-2.68798828
-2.65533447
-2.57049561
-2.43591309
-2.25708008
-2.03887939
-1.78680420
-1.50665283
-1.20819092
-0.90270996
-0.60058594
-0.30944824
-0.03417969
 0.21911621
 0.44281006
 0.62896729
 0.77270508
 0.87402344
 0.93505859
 0.95947266
 0.95031738
 0.91125488
 0.84777832
 0.76721191
 0.67657471
 0.58288574
 0.49255371
 0.41290283
 0.35125732
 0.31311035
 0.30395508
 0.32592773
 0.38177490
 0.47180176
 0.59631348
 0.75317383
 0.93841553
 1.14624023
 1.36962891
 1.60095215
 1.83349609
 2.05810547
 2.26654053
 2.44873047
 2.59704590
 2.70538330
 2.76885986
 2.78350830
 2.74627686
 2.65716553
 2.51800537
 2.33154297
 2.09899902
 1.82342529
 1.51153564
 1.17248535
 0.81604004
 0.44830322
 0.07324219
-0.30242920
-0.66894531
-1.01470947
-1.32995605
-1.60949707
-1.84997559
-2.04681396
-2.19512939
-2.29034424
-2.33245850
-2.32360840
-2.26715088
-2.16644287
-2.02636719
-1.85424805
-1.65985107
-1.45141602
-1.23748779
-1.02447510
-0.82092285
-0.63537598
-0.47576904
-0.34790039
-0.25390625
-0.19531250
-0.17303467
-0.18859863
-0.24078369
-0.32531738
-0.43640137
-0.56640625
-0.70800781
-0.85357666
-0.99609375
-1.12915039
-1.24664307
-1.34185791
-1.40869141
-1.44226074
-1.44012451
-1.40106201
-1.32568359
-1.21490479
-1.06994629
-0.89538574
-0.69702148
-0.48248291
-0.25695801
-0.02380371
 0.21331787
 0.44769287
 0.67016602
 0.87310791
 1.05133057
 1.20239258
 1.32537842
 1.41815186
 1.47918701
 1.51000977
 1.51397705
 1.49536133
 1.45782471
 1.40441895
 1.34002686
 1.27014160
 1.20025635
 1.13464355
 1.07604980
 1.02813721
 0.99365234
 0.97473145
 0.97076416
 0.97930908
 0.99822998
 1.02508545
 1.05682373
 1.08886719
 1.11480713
 1.12884521
 1.12792969
 1.10931396
 1.06872559
 1.00097656
 0.90148926
 0.76934814
 0.60668945
 0.41595459
 0.19683838
-0.05096436
-0.32501221
-0.61828613
-0.92041016
-1.22375488
-1.52099609
-1.80694580
-2.07366943
-2.31201172
-2.51373291
-2.67272949
-2.78472900
-2.84515381
-2.85125732
-2.80059814
-2.69470215
-2.53692627
-2.33184814
-2.08404541
-1.79870605
-1.48406982
-1.15051270
-0.80993652
-0.47241211
-0.14556885
 0.16326904
 0.44738770
 0.69702148
 0.90332031
 1.06048584
 1.16607666
 1.22009277
 1.22467041
 1.18103027
 1.09222412
 0.96313477
 0.80230713
 0.61920166
 0.42266846
 0.22033691
 0.01892090
-0.17181396
-0.34179688
-0.48034668
-0.57952881
-0.63476563
-0.64422607
-0.60729980
-0.52429199
-0.39733887
-0.22888184
-0.02227783
 0.21759033
 0.48309326
 0.76477051
 1.05194092
 1.33575439
 1.60888672
 1.86431885
 2.09350586
 2.28851318
 2.44293213
 2.55279541
 2.61352539
 2.62115479
 2.57385254
 2.47222900
 2.31903076
 2.11944580
 1.87713623
 1.59790039
 1.29058838
 0.96771240
 0.63995361
 0.31494141
-0.00183105
-0.30426025
-0.58135986
-0.82305908
-1.02172852
-1.17523193
-1.28448486
-1.35101318
-1.37573242
-1.36169434
-1.31378174
-1.23870850
-1.14318848
-1.03271484
-0.91430664
-0.79437256
-0.68054199
-0.57922363
-0.49468994
-0.43121338
-0.39245605
-0.38085938
-0.39642334
-0.43762207
-0.50231934
-0.58807373
-0.69030762
-0.80352783
-0.92071533
-1.03515625
-1.14105225
-1.23321533
-1.30584717
-1.35253906
-1.36901855
-1.35314941
-1.30462646
-1.22344971
-1.10931396
-0.96405029
-0.79315186
-0.60211182
-0.39581299
-0.17639160
 0.05371094
 0.28961182
 0.52246094
 0.74432373
 0.94848633
 1.13128662
 1.28967285
 1.41937256
 1.51702881
 1.57897949
 1.60491943
 1.59393311
 1.54785156
 1.46820068
 1.35864258
 1.22344971
 1.06719971
 0.89569092
 0.71594238
 0.53710938
 0.36682129
 0.21087646
 0.07324219
-0.04241943
-0.13305664
-0.19531250
-0.22796631
-0.23223877
-0.20996094
-0.16326904
-0.09552002
-0.01129150
 0.08422852
 0.18554688
 0.28839111
 0.38909912
 0.48187256
 0.56091309
 0.62225342
 0.66314697
 0.68267822
 0.67840576
 0.64788818
 0.58868408
 0.50201416
 0.39154053
 0.26062012
 0.11199951
-0.05279541
-0.22918701
-0.41076660
-0.59082031
-0.76293945
-0.92376709
-1.07025146
-1.20056152
-1.31103516
-1.40106201
-1.47003174
-1.51947021
-1.55029297
-1.56219482
-1.55548096
-1.53167725
-1.49200439
-1.43829346
-1.37145996
-1.29211426
-1.20086670
-1.09954834
-0.98876953
-0.87005615
-0.74462891
-0.61706543
-0.49041748
-0.36834717
-0.25177002
-0.14007568
-0.03448486
 0.06347656
 0.15228271
 0.23284912
 0.30548096
 0.37078857
 0.42846680
 0.47790527
 0.52032471
 0.55755615
 0.59082031
 0.62011719
 0.64575195
 0.66802979
 0.68756104
 0.70556641
 0.72174072
 0.73669434
 0.75225830
 0.76995850
 0.79101563
 0.81542969
 0.84136963
 0.86761475
 0.89324951
 0.91796875
 0.93994141
 0.95672607
 0.96557617
 0.96435547
 0.95092773
 0.92468262
 0.88562012
 0.83404541
 0.77026367
 0.69519043
 0.60974121
 0.51574707
 0.41595459
 0.31280518
 0.20812988
 0.10314941
-0.00030518
-0.10192871
-0.20080566
-0.29632568
-0.38696289
-0.47119141
-0.54534912
-0.60852051
-0.65948486
-0.69854736
-0.72570801
-0.74035645
-0.74218750
-0.73181152
-0.71136475
-0.68237305
-0.64727783
-0.60729980
-0.56365967
-0.51879883
-0.47485352
-0.43273926
-0.39398193
-0.35827637
-0.32592773
-0.29663086
-0.27069092
-0.24810791
-0.22857666
-0.21087646
-0.19500732
-0.18096924
-0.16876221
-0.15838623
-0.14862061
-0.13854980
-0.12725830
-0.11352539
-0.09613037
-0.07293701
-0.04180908
-0.00152588
 0.04852295
 0.10681152
 0.17333984
 0.24627686
 0.32409668
 0.40405273
 0.48187256
 0.55389404
 0.61614990
 0.66619873
 0.70129395
 0.71990967
 0.72235107
 0.70922852
 0.68145752
 0.64086914
 0.58868408
 0.52764893
 0.46020508
 0.39031982
 0.32104492
 0.25451660
 0.19256592
 0.13641357
 0.08697510
 0.04577637
 0.01464844
-0.00488281
-0.01281738
-0.00946045
 0.00366211
 0.02655029
 0.05828857
 0.09704590
 0.14007568
 0.18402100
 0.22674561
 0.26580811
 0.29846191
 0.32073975
 0.32928467
 0.32226563
 0.30029297
 0.26367188
 0.21331787
 0.14892578
 0.07232666
-0.01312256
-0.10406494
-0.19775391
-0.29266357
-0.38635254
-0.47607422
-0.55938721
-0.63446045
-0.70098877
-0.75866699
-0.80657959
-0.84442139
-0.87127686
-0.88775635
-0.89416504
-0.88928223
-0.87219238
-0.84259033
-0.80139160
-0.75012207
-0.68969727
-0.62042236
-0.54412842
-0.46295166
-0.38024902
-0.29907227
-0.22033691
-0.14495850
-0.07324219
-0.00640869
 0.05462646
 0.10894775
 0.15625000
 0.19683838
 0.23071289
 0.25787354
 0.27893066
 0.29449463
 0.30395508
 0.30670166
 0.30242920
 0.29235840
 0.27832031
 0.26153564
 0.24261475
 0.22277832
 0.20385742
 0.18798828
 0.17669678
 0.17089844
 0.17059326
 0.17578125
 0.18615723
 0.20050049
 0.21606445
 0.23162842
 0.24658203
 0.26062012
 0.27313232
 0.28320313
 0.29052734
 0.29632568
 0.30212402
 0.30914307
 0.31677246
 0.32348633
 0.32928467
 0.33386230
 0.33660889
 0.33508301
 0.32653809
 0.30975342
 0.28472900
 0.25115967
 0.20721436
 0.15228271
 0.08605957
 0.01068115
-0.07171631
-0.16021729
-0.25329590
-0.34942627
-0.44555664
-0.53894043
-0.62713623
-0.70831299
-0.78094482
-0.84320068
-0.89324951
-0.92926025
-0.95001221
-0.95275879
-0.93536377
-0.89630127
-0.83496094
-0.75225830
-0.64910889
-0.52825928
-0.39276123
-0.24597168
-0.09124756
 0.06805420
 0.22766113
 0.38299561
 0.52795410
 0.65704346
 0.76782227
 0.85906982
 0.93017578
 0.97991943
 1.00708008
 1.01135254
 0.99456787
 0.95886230
 0.90667725
 0.83862305
 0.75561523
 0.65948486
 0.55328369
 0.44097900
 0.32531738
 0.20812988
 0.09277344
-0.01708984
-0.11718750
-0.20416260
-0.27557373
-0.32989502
-0.36437988
-0.37689209
-0.36773682
-0.33874512
-0.29388428
-0.23559570
-0.16601563
-0.08697510
-0.00213623
 0.08453369
 0.16937256
 0.25024414
 0.32501221
 0.39154053
 0.44677734
 0.48889160
 0.51696777
 0.53009033
 0.52795410
 0.50994873
 0.47485352
 0.42358398
 0.35614014
 0.27465820
 0.18035889
 0.07537842
-0.03784180
-0.15686035
-0.27862549
-0.39916992
-0.51483154
-0.62133789
-0.71716309
-0.80078125
-0.87127686
-0.92803955
-0.96954346
-0.99548340
-1.00708008
-1.00433350
-0.98785400
-0.95611572
-0.90881348
-0.84594727
-0.76843262
-0.67718506
-0.57220459
-0.45532227
-0.32867432
-0.19409180
-0.05432129
 0.08941650
 0.23468018
 0.37750244
 0.51361084
 0.63873291
 0.75042725
 0.84747314
 0.92864990
 0.99182129
 1.03546143
 1.05865479
 1.06140137
 1.04431152
 1.00769043
 0.95153809
 0.87646484
 0.78369141
 0.67626953
 0.55694580
 0.42999268
 0.29815674
 0.16571045
 0.03570557
-0.08850098
-0.20355225
-0.30578613
-0.39093018
-0.45593262
-0.49957275
-0.52246094
-0.52703857
-0.51483154
-0.48706055
-0.44525146
-0.39215088
-0.33233643
-0.26885986
-0.20446777
-0.14038086
-0.07812500
-0.01983643
 0.03173828
 0.07507324
 0.10833740
 0.13153076
 0.14312744
 0.14129639
 0.12420654
 0.09155273
 0.04333496
-0.01922607
-0.09429932
-0.18066406
-0.27648926
-0.37811279
-0.48126221
-0.58074951
-0.67260742
-0.75317383
-0.81970215
-0.86883545
-0.89813232
-0.90606689
-0.89263916
-0.85845947
-0.80383301
-0.73028564
-0.63873291
-0.53222656
-0.41473389
-0.28991699
-0.16052246
-0.02807617
 0.10589600
 0.23895264
 0.36682129
 0.48492432
 0.58990479
 0.67871094
 0.75042725
 0.80383301
 0.83862305
 0.85510254
 0.85388184
 0.83709717
 0.80627441
 0.76416016
 0.71411133
 0.66009521
 0.60546875
 0.55328369
 0.50567627
 0.46356201
 0.42877197
 0.40252686
 0.38452148
 0.37384033
 0.36804199
 0.36499023
 0.36254883
 0.36041260
 0.35766602
 0.35369873
 0.34698486
 0.33508301
 0.31768799
 0.29479980
 0.26672363
 0.23315430
 0.19226074
 0.14282227
 0.08544922
 0.02105713
-0.04913330
-0.12542725
-0.20782471
-0.29479980
-0.38330078
-0.46936035
-0.55023193
-0.62469482
-0.69152832
-0.74829102
-0.79254150
-0.82244873
-0.83801270
-0.84014893
-0.82855225
-0.80322266
-0.76568604
-0.71685791
-0.65765381
-0.58929443
-0.51239014
-0.42877197
-0.34088135
-0.25115967
-0.16021729
-0.06896973
 0.02044678
 0.10437012
 0.17913818
 0.24322510
 0.29632568
 0.33721924
 0.36376953
 0.37445068
 0.36834717
 0.34759521
 0.31524658
 0.27374268
 0.22552490
 0.17242432
 0.11749268
 0.06225586
 0.00854492
-0.04180908
-0.08758545
-0.12725830
-0.16021729
-0.18615723
-0.20538330
-0.21728516
-0.22186279
-0.21850586
-0.20660400
-0.18585205
-0.15655518
-0.11779785
-0.07080078
-0.01586914
 0.04486084
 0.11077881
 0.18157959
 0.25634766
 0.33355713
 0.41046143
 0.48370361
 0.55236816
 0.61553955
 0.67321777
 0.72509766
 0.76995850
 0.80657959
 0.83404541
 0.85113525
 0.85632324
 0.84808350
 0.82489014
 0.78552246
 0.72906494
 0.65429688
 0.56274414
 0.45532227
 0.33569336
 0.20477295
 0.06439209
-0.08453369
-0.23956299
-0.39581299
-0.54687500
-0.68756104
-0.81512451
-0.92712402
-1.02325439
-1.10198975
-1.16180420
-1.20086670
-1.21887207
-1.21673584
-1.19598389
-1.15814209
-1.10351563
-1.03393555
-0.95062256
-0.85662842
-0.75439453
-0.64605713
-0.53558350
-0.42572021
-0.31951904
-0.21850586
-0.12298584
-0.03356934
 0.04821777
 0.11993408
 0.18005371
 0.22979736
 0.27099609
 0.30456543
 0.33142090
 0.35095215
 0.36376953
 0.37109375
 0.37445068
 0.37475586
 0.37231445
 0.36804199
 0.36285400
 0.35675049
 0.34973145
 0.34271240
 0.33538818
 0.32897949
 0.32257080
 0.31555176
 0.30822754
 0.30090332
 0.29449463
 0.28930664
 0.28564453
 0.28320313
 0.28167725
 0.28167725
 0.28320313
 0.28717041
 0.29388428
 0.30487061
 0.31921387
 0.33599854
 0.35461426
 0.37506104
 0.39794922
 0.42358398
 0.45074463
 0.47821045
 0.50445557
 0.52795410
 0.54687500
 0.56030273
 0.56671143
 0.56640625
 0.55847168
 0.54168701
 0.51483154
 0.47607422
 0.42541504
 0.36315918
 0.29083252
 0.20874023
 0.11749268
 0.01861572
-0.08758545
-0.19958496
-0.31555176
-0.43212891
-0.54565430
-0.65216064
-0.74859619
-0.83312988
-0.90301514
-0.95672607
-0.99151611
-1.00616455
-1.00006104
-0.97381592
-0.92864990
-0.86669922
-0.79010010
-0.70037842
-0.60058594
-0.49438477
-0.38635254
-0.28045654
-0.18035889
-0.08880615
-0.00823975
 0.05920410
 0.11077881
 0.14434814
 0.16021729
 0.15869141
 0.14190674
 0.11199951
 0.07141113
 0.02288818
-0.02960205
-0.08178711
-0.12969971
-0.16937256
-0.19775391
-0.21148682
-0.20812988
-0.18646240
-0.14648438
-0.09002686
-0.01892090
 0.06561279
 0.16204834
 0.26794434
 0.37933350
 0.49163818
 0.60058594
 0.70343018
 0.79681396
 0.87860107
 0.94543457
 0.99578857
 1.02783203
 1.04095459
 1.03424072
 1.00830078
 0.96313477
 0.90026855
 0.82092285
 0.72662354
 0.61950684
 0.50292969
 0.38055420
 0.25634766
 0.13275146
 0.01220703
-0.10314941
-0.21148682
-0.31005859
-0.39611816
-0.46722412
-0.52215576
-0.55999756
-0.58258057
-0.59082031
-0.58654785
-0.57098389
-0.54504395
-0.51239014
-0.47698975
-0.44250488
-0.41229248
-0.38879395
-0.37414551
-0.37048340
-0.37933350
-0.40161133
-0.43670654
-0.48461914
-0.54504395
-0.61584473
-0.69427490
-0.77545166
-0.85479736
-0.92864990
-0.99426270
-1.04827881
-1.08673096
-1.10595703
-1.10351563
-1.07879639
-1.03118896
-0.96038818
-0.86669922
-0.75073242
-0.61614990
-0.46752930
-0.31036377
-0.14770508
 0.01831055
 0.18493652
 0.34698486
 0.49957275
 0.63751221
 0.75866699
 0.86059570
 0.94238281
 1.00219727
 1.03942871
 1.05468750
 1.04919434
 1.02478027
 0.98236084
 0.92437744
 0.85449219
 0.77667236
 0.69458008
 0.61187744
 0.53070068
 0.45410156
 0.38452148
 0.32470703
 0.27709961
 0.24261475
 0.22186279
 0.21392822
 0.21697998
 0.22918701
 0.24932861
 0.27587891
 0.30731201
 0.34027100
 0.37139893
 0.39764404
 0.41809082
 0.43182373
 0.43640137
 0.42968750
 0.41015625
 0.37658691
 0.32989502
 0.27008057
 0.19744873
 0.11291504
 0.01770020
-0.08697510
-0.19897461
-0.31616211
-0.43457031
-0.54901123
-0.65551758
-0.75012207
-0.83038330
-0.89477539
-0.94146729
-0.96832275
-0.97534180
-0.96282959
-0.93200684
-0.88439941
-0.82244873
-0.74768066
-0.66345215
-0.57220459
-0.47668457
-0.37963867
-0.28472900
-0.19378662
-0.10925293
-0.03295898
 0.03417969
 0.09063721
 0.13641357
 0.17120361
 0.19622803
 0.21209717
 0.22003174
 0.22155762
 0.21850586
 0.21301270
 0.20690918
 0.20172119
 0.19958496
 0.20172119
 0.20812988
 0.21911621
 0.23345947
 0.25177002
 0.27343750
 0.29846191
 0.32562256
 0.35369873
 0.38177490
 0.41015625
 0.43853760
 0.46661377
 0.49407959
 0.52124023
 0.54901123
 0.57830811
 0.60943604
 0.64147949
 0.67443848
 0.70831299
 0.74279785
 0.77667236
 0.80841064
 0.83679199
 0.86120605
 0.87982178
 0.89080811
 0.89172363
 0.88104248
 0.85845947
 0.82214355
 0.77056885
 0.70068359
 0.61126709
 0.50262451
 0.37689209
 0.23498535
 0.07629395
-0.09887695
-0.28778076
-0.48522949
-0.68511963
-0.88226318
-1.07330322
-1.25335693
-1.41784668
-1.56066895
-1.67724609
-1.76513672
-1.82250977
-1.84783936
-1.83837891
-1.79412842
-1.71630859
-1.60736084
-1.46972656
-1.30462646
-1.11419678
-0.90423584
-0.68267822
-0.45623779
-0.23010254
-0.00701904
 0.20996094
 0.41412354
 0.59753418
 0.75347900
 0.87768555
 0.96923828
 1.02722168
 1.05102539
 1.04187012
 1.00280762
 0.93750000
 0.84899902
 0.74188232
 0.62133789
 0.49438477
 0.36712646
 0.24536133
 0.13183594
 0.02990723
-0.05645752
-0.12329102
-0.16754150
-0.18768311
-0.18341064
-0.15411377
-0.10162354
-0.02838135
 0.06134033
 0.16418457
 0.27526855
 0.38970947
 0.50048828
 0.59997559
 0.68237305
 0.74371338
 0.78033447
 0.78857422
 0.76507568
 0.70739746
 0.61676025
 0.49743652
 0.35369873
 0.18951416
 0.00732422
-0.18859863
-0.39093018
-0.59082031
-0.77911377
-0.94848633
-1.09436035
-1.21215820
-1.29730225
-1.34643555
-1.35742188
-1.33026123
-1.26708984
-1.16973877
-1.04034424
-0.88287354
-0.70434570
-0.51391602
-0.31890869
-0.12451172
 0.06683350
 0.24932861
 0.41534424
 0.55572510
 0.66467285
 0.73944092
 0.78094482
 0.78887939
 0.76202393
 0.70159912
 0.61065674
 0.49530029
 0.36041260
 0.20904541
 0.04425049
-0.12969971
-0.30517578
-0.47363281
-0.62683105
-0.75836182
-0.86395264
-0.94024658
-0.98419189
-0.99334717
-0.96557617
-0.89996338
-0.79864502
-0.66436768
-0.50231934
-0.31646729
-0.11077881
 0.11138916
 0.34301758
 0.57556152
 0.79864502
 1.00494385
 1.18804932
 1.34490967
 1.47094727
 1.56250000
 1.61468506
 1.62506104
 1.59423828
 1.52374268
 1.41662598
 1.27471924
 1.10107422
 0.90118408
 0.68267822
 0.45410156
 0.22094727
-0.01403809
-0.24627686
-0.46875000
-0.67199707
-0.84838867
-0.99395752
-1.10687256
-1.18560791
-1.22772217
-1.23138428
-1.19873047
-1.13281250
-1.03759766
-0.91491699
-0.76782227
-0.60211182
-0.42541504
-0.24322510
-0.05950928
 0.12329102
 0.30029297
 0.46386719
 0.60668945
 0.72448730
 0.81573486
 0.87951660
 0.91491699
 0.92102051
 0.89843750
 0.84808350
 0.77178955
 0.67169189
 0.55084229
 0.41351318
 0.26489258
 0.10803223
-0.05401611
-0.21789551
-0.37719727
-0.52520752
-0.65643311
-0.76660156
-0.85357666
-0.91461182
-0.94696045
-0.94970703
-0.92224121
-0.86547852
-0.78033447
-0.66955566
-0.53710938
-0.38818359
-0.22735596
-0.05767822
 0.11932373
 0.29876709
 0.47485352
 0.64025879
 0.79040527
 0.92163086
 1.03088379
 1.11450195
 1.16912842
 1.19262695
 1.18591309
 1.14959717
 1.08520508
 0.99334717
 0.87524414
 0.73516846
 0.57891846
 0.41290283
 0.24139404
 0.06713867
-0.10742188
-0.27709961
-0.43457031
-0.57434082
-0.69244385
-0.78765869
-0.85876465
-0.90515137
-0.92559814
-0.91979980
-0.88897705
-0.83374023
-0.75561523
-0.65612793
-0.53955078
-0.41107178
-0.27557373
-0.13488770
 0.00976563
 0.15502930
 0.29571533
 0.42510986
 0.53863525
 0.63354492
 0.70831299
 0.76110840
 0.79040527
 0.79437256
 0.77331543
 0.72723389
 0.65704346
 0.56457520
 0.45318604
 0.32684326
 0.18737793
 0.03631592
-0.12603760
-0.29541016
-0.46600342
-0.63079834
-0.78460693
-0.92376709
-1.04583740
-1.14776611
-1.22650146
-1.28082275
-1.30981445
-1.31286621
-1.28967285
-1.24084473
-1.16821289
-1.07269287
-0.95672607
-0.82183838
-0.67169189
-0.51208496
-0.34637451
-0.17761230
-0.00610352
 0.16601563
 0.33538818
 0.49713135
 0.64636230
 0.77972412
 0.89447021
 0.98937988
 1.06262207
 1.11328125
 1.14074707
 1.14501953
 1.12579346
 1.08367920
 1.02050781
 0.93963623
 0.84289551
 0.73211670
 0.61004639
 0.47973633
 0.34515381
 0.21087646
 0.07934570
-0.04638672
-0.16448975
-0.27130127
-0.36346436
-0.43884277
-0.49530029
-0.53222656
-0.54901123
-0.54595947
-0.52307129
-0.48187256
-0.42541504
-0.35705566
-0.28137207
-0.20172119
-0.11993408
-0.03875732
 0.03784180
 0.10589600
 0.16143799
 0.20172119
 0.22583008
 0.23193359
 0.21820068
 0.18280029
 0.12695313
 0.05279541
-0.03723145
-0.14129639
-0.25787354
-0.38269043
-0.50994873
-0.63385010
-0.74981689
-0.85357666
-0.94085693
-1.00708008
-1.04736328
-1.05895996
-1.04064941
-0.99029541
-0.90759277
-0.79254150
-0.64941406
-0.48339844
-0.29937744
-0.10101318
 0.10925293
 0.32684326
 0.54351807
 0.75073242
 0.94024658
 1.10626221
 1.24481201
 1.35162354
 1.42303467
 1.45690918
 1.45294189
 1.41204834
 1.33666992
 1.22802734
 1.08886719
 0.92346191
 0.73944092
 0.54412842
 0.34454346
 0.14465332
-0.05157471
-0.23895264
-0.40985107
-0.55664063
-0.67413330
-0.76049805
-0.81604004
-0.84106445
-0.83587646
-0.80078125
-0.73730469
-0.64910889
-0.54168701
-0.41961670
-0.28839111
-0.15136719
-0.01312256
 0.12268066
 0.25207520
 0.36926270
 0.47027588
 0.55053711
 0.60821533
 0.64208984
 0.65093994
 0.63476563
 0.59295654
 0.52703857
 0.43975830
 0.33569336
 0.21820068
 0.09063721
-0.04455566
-0.18432617
-0.32379150
-0.45715332
-0.57891846
-0.68420410
-0.76965332
-0.83251953
-0.86975098
-0.88043213
-0.86364746
-0.81909180
-0.74737549
-0.64971924
-0.52917480
-0.38940430
-0.23315430
-0.06256104
 0.12054443
 0.31188965
 0.50567627
 0.69427490
 0.87097168
 1.03118896
 1.17156982
 1.28906250
 1.37908936
 1.43859863
 1.46453857
 1.45629883
 1.41357422
 1.33605957
 1.22436523
 1.07971191
 0.90667725
 0.71105957
 0.49865723
 0.27343750
 0.03845215
-0.20324707
-0.44555664
-0.67962646
-0.89782715
-1.09375000
-1.26373291
-1.40563965
-1.51611328
-1.59118652
-1.62719727
-1.62261963
-1.57928467
-1.49932861
-1.38580322
-1.24145508
-1.06933594
-0.87493896
-0.66497803
-0.44830322
-0.23071289
-0.01708984
 0.18859863
 0.37963867
 0.54779053
 0.68511963
 0.78704834
 0.85266113
 0.88317871
 0.87890625
 0.83892822
 0.76416016
 0.65856934
 0.52886963
 0.38177490
 0.22247314
 0.05432129
-0.11749268
-0.28503418
-0.43823242
-0.56762695
-0.66772461
-0.73547363
-0.76934814
-0.76599121
-0.72326660
-0.64117432
-0.52398682
-0.37719727
-0.20477295
-0.00915527
 0.20660400
 0.43548584
 0.66558838
 0.88592529
 1.08764648
 1.26586914
 1.41540527
 1.53076172
 1.60552979
 1.63665771
 1.62322998
 1.56463623
 1.46087646
 1.31195068
 1.12152100
 0.89813232
 0.65032959
 0.38482666
 0.10528564
-0.18432617
-0.47576904
-0.75775146
-1.01928711
-1.25274658
-1.45324707
-1.61712646
-1.74072266
-1.82006836
-1.85363770
-1.84143066
-1.78619385
-1.69128418
-1.56005859
-1.39739990
-1.20788574
-0.99853516
-0.77636719
-0.54992676
-0.32623291
-0.10986328
 0.09582520
 0.28625488
 0.45471191
 0.59417725
 0.69976807
 0.77026367
 0.80749512
 0.81176758
 0.78399658
 0.72509766
 0.63812256
 0.52856445
 0.40313721
 0.26672363
 0.12329102
-0.02319336
-0.16723633
-0.30090332
-0.41656494
-0.50811768
-0.57312012
-0.61065674
-0.62042236
-0.60211182
-0.55480957
-0.48065186
-0.38269043
-0.26550293
-0.13336182
 0.01159668
 0.16601563
 0.32470703
 0.48126221
 0.62896729
 0.76263428
 0.87982178
 0.97747803
 1.05377197
 1.10595703
 1.13220215
 1.13281250
 1.10839844
 1.06140137
 0.99487305
 0.91156006
 0.81481934
 0.70892334
 0.59844971
 0.48767090
 0.38024902
 0.27954102
 0.18768311
 0.10650635
 0.03753662
-0.01708984
-0.05767822
-0.08483887
-0.09948730
-0.10314941
-0.09704590
-0.08392334
-0.06683350
-0.04943848
-0.03417969
-0.02380371
-0.02014160
-0.02593994
-0.04272461
-0.07110596
-0.11230469
-0.16723633
-0.23742676
-0.32257080
-0.41992188
-0.52520752
-0.63385010
-0.74371338
-0.85235596
-0.95672607
-1.05163574
-1.13250732
-1.19567871
-1.23901367
-1.26007080
-1.25671387
-1.22741699
-1.17156982
-1.09130859
-0.98876953
-0.86547852
-0.72479248
-0.57128906
-0.41076660
-0.24780273
-0.08544922
 0.07385254
 0.22705078
 0.36895752
 0.49499512
 0.60089111
 0.68542480
 0.74859619
 0.79071045
 0.81207275
 0.81329346
 0.79650879
 0.76416016
 0.71990967
 0.66741943
 0.61126709
 0.55511475
 0.50323486
 0.45776367
 0.42205811
 0.39825439
 0.38970947
 0.39764404
 0.42297363
 0.46386719
 0.51849365
 0.58410645
 0.65673828
 0.73364258
 0.81024170
 0.88287354
 0.94757080
 1.00006104
 1.03576660
 1.05133057
 1.04461670
 1.01501465
 0.96191406
 0.88500977
 0.78430176
 0.66162109
 0.52062988
 0.36529541
 0.19927979
 0.02410889
-0.15747070
-0.34118652
-0.52032471
-0.68817139
-0.83984375
-0.97290039
-1.08489990
-1.17401123
-1.23779297
-1.27563477
-1.28814697
-1.27777100
-1.24572754
-1.19476318
-1.12792969
-1.04949951
-0.96343994
-0.87402344
-0.78491211
-0.69915771
-0.62072754
-0.55297852
-0.49865723
-0.45837402
-0.43273926
-0.42083740
-0.42236328
-0.43518066
-0.45715332
-0.48645020
-0.52001953
-0.55480957
-0.58685303
-0.61187744
-0.62652588
-0.62774658
-0.61401367
-0.58410645
-0.53619385
-0.46966553
-0.38513184
-0.28289795
-0.16510010
-0.03265381
 0.11260986
 0.26763916
 0.42785645
 0.58837891
 0.74432373
 0.89172363
 1.02630615
 1.14501953
 1.24481201
 1.32324219
 1.37847900
 1.40899658
 1.41479492
 1.39587402
 1.35375977
 1.29028320
 1.20819092
 1.10992432
 0.99975586
 0.88073730
 0.75744629
 0.63293457
 0.51177979
 0.39825439
 0.29602051
 0.20690918
 0.13244629
 0.07293701
 0.02960205
 0.00366211
-0.00549316
 0.00152588
 0.02166748
 0.05187988
 0.08911133
 0.12908936
 0.16754150
 0.20111084
 0.22644043
 0.24108887
 0.24230957
 0.22735596
 0.19317627
 0.13854980
 0.06347656
-0.03143311
-0.14556885
-0.27801514
-0.42602539
-0.58624268
-0.75408936
-0.92529297
-1.09649658
-1.26342773
-1.42120361
-1.56433105
-1.68823242
-1.78894043
-1.86279297
-1.90551758
-1.91314697
-1.88385010
-1.81732178
-1.71478271
-1.57714844
-1.40472412
-1.20025635
-0.96923828
-0.71960449
-0.45715332
-0.18646240
 0.08941650
 0.36407471
 0.62927246
 0.87646484
 1.09893799
 1.29211426
 1.45294189
 1.57836914
 1.66595459
 1.71417236
 1.72271729
 1.69281006
 1.62597656
 1.52496338
 1.39312744
 1.23535156
 1.05743408
 0.86547852
 0.66772461
 0.47180176
 0.28381348
 0.10864258
-0.05004883
-0.18798828
-0.29907227
-0.37780762
-0.41931152
-0.42297363
-0.39062500
-0.32531738
-0.23101807
-0.11108398
 0.03204346
 0.19317627
 0.36621094
 0.54229736
 0.71258545
 0.87097168
 1.01196289
 1.13006592
 1.21917725
 1.27441406
 1.29180908
 1.27044678
 1.20941162
 1.10809326
 0.96801758
 0.79376221
 0.59173584
 0.36834717
 0.12695313
-0.12878418
-0.39184570
-0.65307617
-0.90148926
-1.12945557
-1.33209229
-1.50604248
-1.64672852
-1.74957275
-1.81274414
-1.83685303
-1.82434082
-1.77642822
-1.69586182
-1.58508301
-1.44897461
-1.29241943
-1.12060547
-0.93902588
-0.75317383
-0.56976318
-0.39428711
-0.23101807
-0.08239746
 0.04913330
 0.16113281
 0.25115967
 0.31829834
 0.36163330
 0.38208008
 0.38055420
 0.36010742
 0.32470703
 0.27893066
 0.22613525
 0.16998291
 0.11413574
 0.06225586
 0.01831055
-0.01556396
-0.03784180
-0.04699707
-0.04211426
-0.02166748
 0.01312256
 0.05981445
 0.11627197
 0.18127441
 0.25329590
 0.33050537
 0.40893555
 0.48431396
 0.55297852
 0.61218262
 0.66131592
 0.69915771
 0.72418213
 0.73516846
 0.73150635
 0.71380615
 0.68237305
 0.63934326
 0.58654785
 0.52612305
 0.46051025
 0.39276123
 0.32562256
 0.26123047
 0.20111084
 0.14526367
 0.09490967
 0.05065918
 0.01342773
-0.01739502
-0.04150391
-0.06011963
-0.07385254
-0.08392334
-0.09124756
-0.09765625
-0.10375977
-0.11047363
-0.11810303
-0.12786865
-0.14068604
-0.15716553
-0.17669678
-0.19958496
-0.22613525
-0.25787354
-0.29418945
-0.33355713
-0.37322998
-0.41107178
-0.44616699
-0.47760010
-0.50476074
-0.52551270
-0.53802490
-0.54138184
-0.53619385
-0.52276611
-0.50201416
-0.47485352
-0.44097900
-0.40161133
-0.35736084
-0.31097412
-0.26489258
-0.22064209
-0.18005371
-0.14312744
-0.11077881
-0.08331299
-0.06164551
-0.04638672
-0.03753662
-0.03448486
-0.03662109
-0.04333496
-0.05340576
-0.06530762
-0.07690430
-0.08666992
-0.09246826
-0.09277344
-0.08575439
-0.06958008
-0.04394531
-0.00915527
 0.03479004
 0.08728027
 0.14831543
 0.21789551
 0.29418945
 0.37567139
 0.45898438
 0.54199219
 0.62286377
 0.69915771
 0.76812744
 0.82794189
 0.87738037
 0.91461182
 0.93841553
 0.94787598
 0.94238281
 0.92224121
 0.88867188
 0.84259033
 0.78399658
 0.71380615
 0.63354492
 0.54626465
 0.45532227
 0.36346436
 0.27252197
 0.18432617
 0.10040283
 0.02319336
-0.04577637
-0.10437012
-0.15136719
-0.18585205
-0.20782471
-0.21850586
-0.21911621
-0.21148682
-0.19683838
-0.17700195
-0.15472412
-0.13214111
-0.11230469
-0.09765625
-0.08972168
-0.09033203
-0.10070801
-0.12176514
-0.15563965
-0.20263672
-0.26275635
-0.33416748
-0.41412354
-0.50018311
-0.58898926
-0.67810059
-0.76477051
-0.84533691
-0.91613770
-0.97381592
-1.01531982
-1.03820801
-1.04125977
-1.02294922
-0.98327637
-0.92254639
-0.84106445
-0.74096680
-0.62469482
-0.49621582
-0.35980225
-0.21911621
-0.07598877
 0.06835938
 0.21148682
 0.34881592
 0.47515869
 0.58624268
 0.67932129
 0.75286865
 0.80627441
 0.83892822
 0.84991455
 0.83953857
 0.80841064
 0.75866699
 0.69213867
 0.61126709
 0.52001953
 0.42297363
 0.32409668
 0.22644043
 0.13214111
 0.04486084
-0.03173828
-0.09338379
-0.13854980
-0.16571045
-0.17547607
-0.16784668
-0.14282227
-0.10070801
-0.04302979
 0.02746582
 0.10864258
 0.19714355
 0.28961182
 0.38177490
 0.46997070
 0.54931641
 0.61706543
 0.66955566
 0.70404053
 0.71807861
 0.71075439
 0.68084717
 0.62866211
 0.55480957
 0.46142578
 0.35064697
 0.22521973
 0.08666992
-0.06256104
-0.21820068
-0.37475586
-0.52703857
-0.67047119
-0.80230713
-0.92010498
-1.02081299
-1.10168457
-1.16027832
-1.19598389
-1.20819092
-1.19689941
-1.16363525
-1.10931396
-1.03668213
-0.94787598
-0.84442139
-0.72967529
-0.60791016
-0.48370361
-0.36102295
-0.24261475
-0.12939453
-0.02441406
 0.06927490
 0.14739990
 0.20812988
 0.25115967
 0.27709961
 0.28717041
 0.28228760
 0.26336670
 0.23162842
 0.18890381
 0.13732910
 0.08026123
 0.02105713
-0.03753662
-0.09277344
-0.14282227
-0.18463135
-0.21545410
-0.23345947
-0.23773193
-0.22888184
-0.20568848
-0.16876221
-0.11749268
-0.05371094
 0.02136230
 0.10650635
 0.20080566
 0.30242920
 0.40740967
 0.51147461
 0.61157227
 0.70617676
 0.79376221
 0.87249756
 0.93994141
 0.99334717
 1.03118896
 1.05316162
 1.05865479
 1.04736328
 1.01898193
 0.97381592
 0.91308594
 0.83831787
 0.75103760
 0.65307617
 0.54718018
 0.43640137
 0.32318115
 0.20965576
 0.09735107
-0.01220703
-0.11657715
-0.21423340
-0.30334473
-0.38330078
-0.45257568
-0.51177979
-0.56030273
-0.59906006
-0.62866211
-0.65002441
-0.66406250
-0.67230225
-0.67504883
-0.67321777
-0.66711426
-0.65734863
-0.64483643
-0.63049316
-0.61523438
-0.59967041
-0.58410645
-0.56762695
-0.54931641
-0.52795410
-0.50384521
-0.47637939
-0.44555664
-0.40954590
-0.36804199
-0.32012939
-0.26641846
-0.20660400
-0.14099121
-0.06958008
 0.00701904
 0.08728027
 0.16967773
 0.25299072
 0.33599854
 0.41717529
 0.49407959
 0.56457520
 0.62744141
 0.68206787
 0.72753906
 0.76293945
 0.78643799
 0.79711914
 0.79467773
 0.77911377
 0.75195313
 0.71411133
 0.66619873
 0.60821533
 0.54168701
 0.46875000
 0.39245605
 0.31585693
 0.24078369
 0.16876221
 0.10131836
 0.04028320
-0.01220703
-0.05371094
-0.08331299
-0.10009766
-0.10498047
-0.09887695
-0.08270264
-0.05828857
-0.02716064
 0.00946045
 0.04943848
 0.09124756
 0.13153076
 0.16815186
 0.19805908
 0.21911621
 0.23101807
 0.23284912
 0.22369385
 0.20263672
 0.16845703
 0.12145996
 0.06256104
-0.00640869
-0.08361816
-0.16876221
-0.25970459
-0.35369873
-0.44677734
-0.53466797
-0.61370850
-0.68206787
-0.73822021
-0.78094482
-0.80871582
-0.82031250
-0.81481934
-0.79223633
-0.75408936
-0.70129395
-0.63598633
-0.55969238
-0.47515869
-0.38513184
-0.29174805
-0.19714355
-0.10253906
-0.01129150
 0.07324219
 0.14831543
 0.21209717
 0.26397705
 0.30273438
 0.32562256
 0.33050537
 0.31738281
 0.28778076
 0.24444580
 0.18829346
 0.12084961
 0.04394531
-0.03784180
-0.12145996
-0.20477295
-0.28533936
-0.35980225
-0.42358398
-0.47149658
-0.50170898
-0.51422119
-0.50903320
-0.48492432
-0.44067383
-0.37597656
-0.29266357
-0.19439697
-0.08209229
 0.04241943
 0.17791748
 0.32012939
 0.46295166
 0.60058594
 0.72753906
 0.84106445
 0.93750000
 1.01318359
 1.06414795
 1.08795166
 1.08398438
 1.05224609
 0.99273682
 0.90606689
 0.79315186
 0.65887451
 0.50842285
 0.34729004
 0.17852783
 0.00427246
-0.17181396
-0.34332275
-0.50292969
-0.64483643
-0.76568604
-0.86364746
-0.93719482
-0.98419189
-1.00341797
-0.99426270
-0.95794678
-0.89599609
-0.81085205
-0.70587158
-0.58532715
-0.45410156
-0.31677246
-0.17822266
-0.04211426
 0.08728027
 0.20568848
 0.30853271
 0.39123535
 0.44982910
 0.48187256
 0.48706055
 0.46691895
 0.42327881
 0.35888672
 0.27648926
 0.17944336
 0.07141113
-0.04394531
-0.16174316
-0.27740479
-0.38482666
-0.47821045
-0.55236816
-0.60485840
-0.63446045
-0.64025879
-0.62042236
-0.57495117
-0.50445557
-0.41168213
-0.29968262
-0.17211914
-0.03173828
 0.11871338
 0.27435303
 0.42938232
 0.57800293
 0.71411133
 0.83343506
 0.93261719
 1.00860596
 1.05926514
 1.08276367
 1.07910156
 1.04919434
 0.99487305
 0.91857910
 0.82305908
 0.71228027
 0.58959961
 0.46051025
 0.32897949
 0.19958496
 0.07598877
-0.03875732
-0.14190674
-0.23132324
-0.30426025
-0.35919189
-0.39550781
-0.41351318
-0.41412354
-0.39886475
-0.36926270
-0.32867432
-0.28045654
-0.22857666
-0.17639160
-0.12634277
-0.08117676
-0.04302979
-0.01495361
 0.00122070
 0.00488281
-0.00457764
-0.02716064
-0.06164551
-0.10620117
-0.15838623
-0.21575928
-0.27618408
-0.33752441
-0.39581299
-0.44738770
-0.48889160
-0.51788330
-0.53405762
-0.53710938
-0.52612305
-0.50079346
-0.46112061
-0.40802002
-0.34332275
-0.26885986
-0.18615723
-0.09765625
-0.00579834
 0.08636475
 0.17639160
 0.26184082
 0.33996582
 0.40802002
 0.46417236
 0.50628662
 0.53344727
 0.54565430
 0.54290771
 0.52612305
 0.49652100
 0.45532227
 0.40466309
 0.34667969
 0.28442383
 0.22094727
 0.15808105
 0.09735107
 0.04089355
-0.00946045
-0.05126953
-0.08300781
-0.10375977
-0.11291504
-0.11077881
-0.09796143
-0.07568359
-0.04638672
-0.01159668
 0.02624512
 0.06469727
 0.10131836
 0.13275146
 0.15594482
 0.16967773
 0.17211914
 0.16235352
 0.13946533
 0.10223389
 0.05218506
-0.00946045
-0.08087158
-0.16021729
-0.24536133
-0.33233643
-0.41656494
-0.49377441
-0.56121826
-0.61676025
-0.65887451
-0.68450928
-0.69183350
-0.67993164
-0.64910889
-0.59997559
-0.53405762
-0.45257568
-0.35797119
-0.25360107
-0.14251709
-0.02807617
 0.08758545
 0.20202637
 0.31158447
 0.41229248
 0.50048828
 0.57281494
 0.62683105
 0.66162109
 0.67626953
 0.67047119
 0.64453125
 0.59967041
 0.53802490
 0.46203613
 0.37292480
 0.27404785
 0.16784668
 0.05798340
-0.05187988
-0.15899658
-0.26062012
-0.35308838
-0.43273926
-0.49560547
-0.53955078
-0.56457520
-0.57067871
-0.55847168
-0.52764893
-0.47973633
-0.41717529
-0.34210205
-0.25726318
-0.16418457
-0.06652832
 0.03143311
 0.12542725
 0.21270752
 0.29083252
 0.35797119
 0.41107178
 0.44799805
 0.46722412
 0.46936035
 0.45501709
 0.42510986
 0.38055420
 0.32409668
 0.25878906
 0.18737793
 0.11169434
 0.03387451
-0.04302979
-0.11413574
-0.17639160
-0.22857666
-0.27191162
-0.30609131
-0.32897949
-0.33721924
-0.32989502
-0.30944824
-0.27893066
-0.24139404
-0.19775391
-0.14831543
-0.09460449
-0.03875732
 0.01586914
 0.06744385
 0.11444092
 0.15563965
 0.18981934
 0.21636963
 0.23498535
 0.24505615
 0.24719238
 0.24047852
 0.22583008
 0.20477295
 0.17883301
 0.15045166
 0.12084961
 0.09216309
 0.06500244
 0.04028320
 0.01922607
 0.00274658
-0.00854492
-0.01342773
-0.01251221
-0.00610352
 0.00427246
 0.01708984
 0.03173828
 0.04669189
 0.06011963
 0.07110596
 0.07812500
 0.08178711
 0.08117676
 0.07629395
 0.06683350
 0.05279541
 0.03417969
 0.01159668
-0.01434326
-0.04241943
-0.07080078
-0.09765625
-0.12084961
-0.13946533
-0.15289307
-0.16052246
-0.16174316
-0.15563965
-0.14160156
-0.12023926
-0.09246826
-0.05889893
-0.02136230
 0.01953125
 0.06195068
 0.10437012
 0.14434814
 0.17974854
 0.20843506
 0.22979736
 0.24261475
 0.24627686
 0.24108887
 0.22674561
 0.20355225
 0.17120361
 0.12969971
 0.07934570
 0.02166748
-0.03936768
-0.10070801
-0.16082764
-0.21850586
-0.27313232
-0.32196045
-0.36163330
-0.38940430
-0.40374756
-0.40496826
-0.39245605
-0.36621094
-0.32684326
-0.27587891
-0.21514893
-0.14587402
-0.06988525
 0.01007080
 0.09002686
 0.16632080
 0.23712158
 0.30090332
 0.35583496
 0.39886475
 0.42755127
 0.43975830
 0.43609619
 0.41748047
 0.38452148
 0.33935547
 0.28381348
 0.22033691
 0.15136719
 0.07904053
 0.00610352
-0.06439209
-0.12878418
-0.18493652
-0.23132324
-0.26702881
-0.29113770
-0.30242920
-0.30059814
-0.28625488
-0.25970459
-0.22216797
-0.17578125
-0.12237549
-0.06530762
-0.00823975
 0.04730225
 0.09887695
 0.14404297
 0.17944336
 0.20233154
 0.21118164
 0.20568848
 0.18646240
 0.15289307
 0.10589600
 0.04699707
-0.02044678
-0.09338379
-0.16906738
-0.24658203
-0.32318115
-0.39459229
-0.45654297
-0.50659180
-0.54290771
-0.56457520
-0.57006836
-0.55633545
-0.52276611
-0.47058105
-0.40191650
-0.31951904
-0.22491455
-0.11962891
-0.00640869
 0.11169434
 0.23071289
 0.34667969
 0.45532227
 0.55175781
 0.63232422
 0.69335938
 0.73303223
 0.75073242
 0.74615479
 0.71899414
 0.66955566
 0.59997559
 0.51269531
 0.41076660
 0.29815674
 0.17669678
 0.04882813
-0.08209229
-0.21270752
-0.33721924
-0.45104980
-0.55023193
-0.63262939
-0.69671631
-0.74127197
-0.76507568
-0.76812744
-0.75012207
-0.71258545
-0.65612793
-0.58258057
-0.49499512
-0.39642334
-0.29052734
-0.18035889
-0.06896973
 0.04089355
 0.14587402
 0.24444580
 0.33447266
 0.41351318
 0.47973633
 0.53100586
 0.56671143
 0.58715820
 0.59356689
 0.58685303
 0.56793213
 0.53802490
 0.49926758
 0.45440674
 0.40557861
 0.35430908
 0.30273438
 0.25268555
 0.20477295
 0.15991211
 0.11840820
 0.08178711
 0.05065918
 0.02685547
 0.00976563
-0.00122070
-0.00762939
-0.01007080
-0.00976563
-0.00732422
-0.00366211
 0.00091553
 0.00549316
 0.00946045
 0.01251221
 0.01342773
 0.01190186
 0.00823975
 0.00305176
-0.00305176
-0.01037598
-0.01800537
-0.02502441
-0.02990723
-0.03295898
-0.03387451
-0.03356934
-0.03173828
-0.02868652
-0.02410889
-0.01861572
-0.01251221
-0.00610352
-0.00030518
 0.00366211
 0.00488281
 0.00213623
-0.00488281
-0.01647949
-0.03295898
-0.05554199
-0.08392334
-0.11779785
-0.15594482
-0.19836426
-0.24475098
-0.29479980
-0.34667969
-0.39825439
-0.44677734
-0.49072266
-0.52886963
-0.55877686
-0.57861328
-0.58715820
-0.58258057
-0.56457520
-0.53314209
-0.48797607
-0.42877197
-0.35675049
-0.27252197
-0.17761230
-0.07385254
 0.03692627
 0.15289307
 0.27160645
 0.38940430
 0.50323486
 0.60882568
 0.70373535
 0.78552246
 0.85327148
 0.90545654
 0.94024658
 0.95520020
 0.94970703
 0.92437744
 0.88104248
 0.82092285
 0.74523926
 0.65612793
 0.55725098
 0.45257568
 0.34484863
 0.23590088
 0.12786865
 0.02441406
-0.07110596
-0.15594482
-0.22949219
-0.29174805
-0.34118652
-0.37536621
-0.39428711
-0.39886475
-0.39215088
-0.37628174
-0.35247803
-0.32257080
-0.28930664
-0.25573730
-0.22491455
-0.19744873
-0.17547607
-0.16082764
-0.15594482
-0.16143799
-0.17730713
-0.20202637
-0.23559570
-0.27801514
-0.32806396
-0.38238525
-0.43762207
-0.49102783
-0.54077148
-0.58532715
-0.62225342
-0.64910889
-0.66314697
-0.66406250
-0.65124512
-0.62408447
-0.58288574
-0.52825928
-0.46264648
-0.38757324
-0.30456543
-0.21453857
-0.11993408
-0.02380371
 0.06988525
 0.15899658
 0.24200439
 0.31707764
 0.38116455
 0.43121338
 0.46539307
 0.48370361
 0.48675537
 0.47515869
 0.44982910
 0.41137695
 0.36224365
 0.30578613
 0.24383545
 0.17852783
 0.11169434
 0.04577637
-0.01434326
-0.06469727
-0.10345459
-0.12939453
-0.14099121
-0.13763428
-0.11718750
-0.08056641
-0.02838135
 0.03662109
 0.11352539
 0.20019531
 0.29449463
 0.39306641
 0.49102783
 0.58471680
 0.67108154
 0.74768066
 0.81115723
 0.85876465
 0.88775635
 0.89752197
 0.88775635
 0.85754395
 0.80505371
 0.73089600
 0.63598633
 0.52459717
 0.40069580
 0.26733398
 0.12573242
-0.02258301
-0.17456055
-0.32592773
-0.47149658
-0.60577393
-0.72601318
-0.82946777
-0.91522217
-0.98205566
-1.02874756
-1.05438232
-1.05865479
-1.04217529
-1.00708008
-0.95520020
-0.88958740
-0.81176758
-0.72357178
-0.62683105
-0.52520752
-0.42205811
-0.32135010
-0.22552490
-0.13641357
-0.05493164
 0.01708984
 0.07843018
 0.12786865
 0.16479492
 0.18920898
 0.20202637
 0.20355225
 0.19531250
 0.17822266
 0.15472412
 0.12634277
 0.09460449
 0.06195068
 0.03051758
 0.00274658
-0.02014160
-0.03601074
-0.04455566
-0.04455566
-0.03509521
-0.01525879
 0.01525879
 0.05615234
 0.10650635
 0.16601563
 0.23345947
 0.30883789
 0.39001465
 0.47485352
 0.56091309
 0.64575195
 0.72723389
 0.80383301
 0.87341309
 0.93383789
 0.98327637
 1.02020264
 1.04339600
 1.05194092
 1.04431152
 1.02050781
 0.98144531
 0.92803955
 0.86120605
 0.78155518
 0.68969727
 0.58715820
 0.47515869
 0.35675049
 0.23376465
 0.10772705
-0.02075195
-0.15014648
-0.27862549
-0.40344238
-0.52185059
-0.63110352
-0.72967529
-0.81665039
-0.89111328
-0.95184326
-0.99792480
-1.02874756
-1.04461670
-1.04583740
-1.03332520
-1.00860596
-0.97320557
-0.92864990
-0.87615967
-0.81665039
-0.75134277
-0.68237305
-0.61248779
-0.54382324
-0.47760010
-0.41442871
-0.35522461
-0.30181885
-0.25482178
-0.21545410
-0.18310547
-0.15686035
-0.13702393
-0.12237549
-0.11260986
-0.10650635
-0.10314941
-0.10101318
-0.09918213
-0.09552002
-0.08911133
-0.07843018
-0.06225586
-0.03997803
-0.01129150
 0.02380371
 0.06591797
 0.11444092
 0.16998291
 0.23315430
 0.30242920
 0.37597656
 0.45135498
 0.52734375
 0.60211182
 0.67474365
 0.74279785
 0.80413818
 0.85662842
 0.89904785
 0.93048096
 0.95092773
 0.95916748
 0.95428467
 0.93566895
 0.90332031
 0.85845947
 0.80108643
 0.73272705
 0.65429688
 0.56793213
 0.47607422
 0.38024902
 0.28106689
 0.18005371
 0.07873535
-0.02014160
-0.11444092
-0.20263672
-0.28472900
-0.35949707
-0.42541504
-0.48065186
-0.52429199
-0.55664063
-0.57952881
-0.59356689
-0.59906006
-0.59661865
-0.58746338
-0.57281494
-0.55450439
-0.53314209
-0.51025391
-0.48797607
-0.46813965
-0.45196533
-0.43945313
-0.43060303
-0.42633057
-0.42755127
-0.43518066
-0.44952393
-0.46905518
-0.49285889
-0.52001953
-0.54931641
-0.57952881
-0.60821533
-0.63385010
-0.65399170
-0.66741943
-0.67199707
-0.66680908
-0.64941406
-0.61920166
-0.57495117
-0.51696777
-0.44494629
-0.35980225
-0.26306152
-0.15625000
-0.04119873
 0.07995605
 0.20599365
 0.33447266
 0.46234131
 0.58654785
 0.70373535
 0.81085205
 0.90637207
 0.98846436
 1.05651855
 1.10900879
 1.14532471
 1.16455078
 1.16607666
 1.15051270
 1.11907959
 1.07391357
 1.01623535
 0.94787598
 0.87066650
 0.78674316
 0.69854736
 0.60852051
 0.51910400
 0.43334961
 0.35339355
 0.28076172
 0.21514893
 0.15625000
 0.10375977
 0.05828857
 0.02014160
-0.01159668
-0.03814697
-0.06042480
-0.07995605
-0.09704590
-0.11352539
-0.13092041
-0.15045166
-0.17272949
-0.19744873
-0.22613525
-0.25970459
-0.29907227
-0.34301758
-0.39001465
-0.43792725
-0.48736572
-0.53802490
-0.58929443
-0.63964844
-0.68664551
-0.72937012
-0.76599121
-0.79559326
-0.81726074
-0.83038330
-0.83465576
-0.82916260
-0.81329346
-0.78674316
-0.75073242
-0.70648193
-0.65490723
-0.59539795
-0.52825928
-0.45440674
-0.37689209
-0.29785156
-0.21789551
-0.13702393
-0.05584717
 0.02471924
 0.10223389
 0.17669678
 0.24780273
 0.31524658
 0.37780762
 0.43426514
 0.48370361
 0.52703857
 0.56457520
 0.59631348
 0.62225342
 0.64208984
 0.65704346
 0.66772461
 0.67382813
 0.67535400
 0.67230225
 0.66528320
 0.65521240
 0.64208984
 0.62530518
 0.60485840
 0.58166504
 0.55541992
 0.52612305
 0.49285889
 0.45562744
 0.41564941
 0.37384033
 0.33142090
 0.28808594
 0.24414063
 0.19989014
 0.15563965
 0.11260986
 0.07080078
 0.03082275
-0.00701904
-0.04272461
-0.07598877
-0.10620117
-0.13336182
-0.15716553
-0.17822266
-0.19775391
-0.21606445
-0.23315430
-0.24902344
-0.26428223
-0.28045654
-0.29846191
-0.31799316
-0.33874512
-0.35949707
-0.38116455
-0.40344238
-0.42510986
-0.44555664
-0.46478271
-0.48248291
-0.49835205
-0.51147461
-0.52032471
-0.52429199
-0.52337646
-0.51788330
-0.50811768
-0.49346924
-0.47363281
-0.44799805
-0.41687012
-0.37994385
-0.33813477
-0.29266357
-0.24505615
-0.19592285
-0.14495850
-0.09124756
-0.03509521
 0.02288818
 0.08087158
 0.13793945
 0.19348145
 0.24780273
 0.30059814
 0.35034180
 0.39581299
 0.43457031
 0.46539307
 0.48858643
 0.50445557
 0.51269531
 0.51361084
 0.50628662
 0.49011230
 0.46539307
 0.43243408
 0.39306641
 0.34820557
 0.29968262
 0.24810791
 0.19409180
 0.13854980
 0.08209229
 0.02624512
-0.02807617
-0.07873535
-0.12481689
-0.16510010
-0.19866943
-0.22430420
-0.24200439
-0.25115967
-0.25268555
-0.24688721
-0.23437500
-0.21575928
-0.19104004
-0.16052246
-0.12573242
-0.08728027
-0.04730225
-0.00671387
 0.03326416
 0.07202148
 0.10864258
 0.14251709
 0.17211914
 0.19653320
 0.21514893
 0.22735596
 0.23315430
 0.23223877
 0.22460938
 0.20904541
 0.18554688
 0.15411377
 0.11535645
 0.07049561
 0.02075195
-0.03234863
-0.08666992
-0.14068604
-0.19348145
-0.24475098
-0.29418945
-0.33966064
-0.37811279
-0.40740967
-0.42602539
-0.43487549
-0.43579102
-0.42846680
-0.41320801
-0.38848877
-0.35552979
-0.31555176
-0.27130127
-0.22399902
-0.17364502
-0.12084961
-0.06683350
-0.01373291
 0.03570557
 0.07995605
 0.11810303
 0.14923096
 0.17272949
 0.18798828
 0.19439697
 0.19226074
 0.18157959
 0.16235352
 0.13580322
 0.10345459
 0.06744385
 0.02929688
-0.00885010
-0.04486084
-0.07720947
-0.10345459
-0.12176514
-0.13122559
-0.13061523
-0.12023926
-0.09948730
-0.06866455
-0.02807617
 0.02136230
 0.07843018
 0.14282227
 0.21301270
 0.28778076
 0.36437988
 0.43975830
 0.51055908
 0.57525635
 0.63140869
 0.67840576
 0.71380615
 0.73638916
 0.74493408
 0.73913574
 0.71807861
 0.68206787
 0.63140869
 0.56762695
 0.49316406
 0.41107178
 0.32257080
 0.22949219
 0.13275146
 0.03509521
-0.06164551
-0.15563965
-0.24566650
-0.32958984
-0.40527344
-0.46966553
-0.52154541
-0.56121826
-0.58959961
-0.60699463
-0.61309814
-0.60821533
-0.59356689
-0.57037354
-0.54077148
-0.50567627
-0.46722412
-0.42602539
-0.38391113
-0.34179688
-0.30242920
-0.26672363
-0.23651123
-0.21179199
-0.19134521
-0.17456055
-0.16082764
-0.15014648
-0.14251709
-0.13702393
-0.13244629
-0.12725830
-0.12084961
-0.11169434
-0.09887695
-0.08209229
-0.06072998
-0.03479004
-0.00457764
 0.03051758
 0.06958008
 0.11108398
 0.15411377
 0.19805908
 0.24322510
 0.28961182
 0.33630371
 0.38085938
 0.42144775
 0.45623779
 0.48431396
 0.50628662
 0.52215576
 0.53192139
 0.53466797
 0.53039551
 0.51940918
 0.50170898
 0.47729492
 0.44647217
 0.40985107
 0.36865234
 0.32440186
 0.27709961
 0.22705078
 0.17456055
 0.12115479
 0.06744385
 0.01403809
-0.03906250
-0.09124756
-0.14129639
-0.18798828
-0.23101807
-0.27160645
-0.30914307
-0.34240723
-0.36926270
-0.38909912
-0.40374756
-0.41473389
-0.42236328
-0.42541504
-0.42358398
-0.41809082
-0.41046143
-0.40161133
-0.39093018
-0.37811279
-0.36437988
-0.35064697
-0.33660889
-0.32196045
-0.30578613
-0.28930664
-0.27343750
-0.25939941
-0.24597168
-0.23284912
-0.21972656
-0.20751953
-0.19592285
-0.18463135
-0.17242432
-0.15899658
-0.14495850
