# Supplementary material for: Dataset for time-lapse ultrasonic tomography of a granite slab under uniaxial compression test
Source: Data Brief. 2018 Aug 30;20:614–6. doi: 10.1016/j.dib.2018.08.151 (PMC6128094; doi:10.1016/j.dib.2018.08.151)
Supplement: Supplementary file 2 — Supplementary material [file mmc2.zip › data/Ultrasonic_Tomo_data/Stage_1_0kn/Force_0kn_13_9_9064972.txt]

SOURCE FILE NAME: D:\ct_20141122\ct201411221m100v0kn_sh_1_10_a.TDA
DATE: Saturday, November 22, 2014
TIME: 11:19:55
SAMPLE INTERVAL (Seconds):   0.0000001000
SIGNAL UNITS: volts
TIME UNITS: Seconds
DATA TYPE: WAVEFORM
NUMBER OF DATA POINTS PER WAVEFORM: 1024
CHANNEL NUMBER: 13
HIT NUMBER: 9
TIME OF TEST:   9.0649727500

 0.00061035
 0.00000000
-0.00061035
-0.00122070
-0.00152588
-0.00122070
-0.00061035
-0.00030518
 0.00030518
 0.00061035
 0.00122070
 0.00152588
 0.00152588
 0.00152588
 0.00091553
 0.00061035
 0.00030518
 0.00061035
 0.00122070
 0.00183105
 0.00183105
 0.00152588
 0.00091553
 0.00000000
-0.00061035
-0.00061035
 0.00000000
 0.00061035
 0.00091553
 0.00091553
 0.00061035
 0.00000000
-0.00030518
-0.00091553
-0.00122070
-0.00152588
-0.00183105
-0.00183105
-0.00122070
 0.00000000
 0.00122070
 0.00183105
 0.00213623
 0.00152588
 0.00091553
 0.00061035
 0.00091553
 0.00122070
 0.00122070
 0.00091553
 0.00000000
-0.00061035
-0.00122070
-0.00152588
-0.00152588
-0.00122070
-0.00030518
 0.00061035
 0.00152588
 0.00183105
 0.00183105
 0.00122070
 0.00061035
 0.00000000
-0.00061035
-0.00122070
-0.00122070
-0.00091553
-0.00061035
-0.00061035
-0.00091553
-0.00122070
-0.00183105
-0.00183105
-0.00183105
-0.00122070
-0.00091553
-0.00061035
-0.00061035
-0.00061035
-0.00091553
-0.00122070
-0.00122070
-0.00122070
-0.00152588
-0.00152588
-0.00152588
-0.00091553
 0.00030518
 0.00122070
 0.00152588
 0.00122070
 0.00000000
-0.00091553
-0.00183105
-0.00213623
-0.00183105
-0.00122070
-0.00091553
-0.00061035
-0.00122070
-0.00213623
-0.00274658
-0.00305176
-0.00305176
-0.00244141
-0.00152588
-0.00030518
 0.00030518
 0.00091553
 0.00122070
 0.00091553
 0.00030518
-0.00061035
-0.00122070
-0.00152588
-0.00152588
-0.00091553
-0.00061035
-0.00061035
-0.00122070
-0.00183105
-0.00244141
-0.00213623
-0.00152588
-0.00061035
 0.00030518
 0.00061035
 0.00061035
 0.00030518
 0.00030518
 0.00000000
-0.00030518
-0.00091553
-0.00183105
-0.00244141
-0.00244141
-0.00183105
-0.00061035
 0.00061035
 0.00122070
 0.00091553
-0.00030518
-0.00152588
-0.00244141
-0.00274658
-0.00213623
-0.00122070
-0.00061035
-0.00061035
-0.00091553
-0.00122070
-0.00152588
-0.00152588
-0.00122070
-0.00061035
 0.00030518
 0.00091553
 0.00152588
 0.00152588
 0.00091553
 0.00000000
-0.00061035
-0.00122070
-0.00152588
-0.00152588
-0.00122070
-0.00061035
-0.00030518
-0.00030518
-0.00061035
-0.00122070
-0.00152588
-0.00152588
-0.00122070
-0.00061035
-0.00030518
 0.00030518
 0.00091553
 0.00122070
 0.00091553
 0.00000000
-0.00122070
-0.00183105
-0.00213623
-0.00213623
-0.00152588
-0.00061035
 0.00000000
 0.00061035
 0.00091553
 0.00030518
-0.00061035
-0.00091553
-0.00061035
 0.00030518
 0.00091553
 0.00122070
 0.00122070
 0.00061035
 0.00000000
-0.00091553
-0.00122070
-0.00152588
-0.00122070
-0.00061035
 0.00030518
 0.00122070
 0.00152588
 0.00091553
 0.00000000
-0.00152588
-0.00244141
-0.00305176
-0.00244141
-0.00183105
-0.00091553
-0.00061035
-0.00030518
-0.00061035
-0.00061035
-0.00061035
-0.00030518
 0.00000000
 0.00061035
 0.00091553
 0.00122070
 0.00122070
 0.00091553
 0.00030518
-0.00030518
-0.00091553
-0.00152588
-0.00213623
-0.00213623
-0.00152588
-0.00030518
 0.00122070
 0.00213623
 0.00213623
 0.00152588
 0.00061035
-0.00061035
-0.00091553
-0.00091553
-0.00030518
 0.00030518
 0.00030518
 0.00030518
 0.00000000
-0.00030518
-0.00061035
-0.00122070
-0.00152588
-0.00152588
-0.00122070
-0.00030518
 0.00030518
 0.00030518
-0.00030518
-0.00091553
-0.00122070
-0.00091553
-0.00061035
 0.00000000
 0.00030518
 0.00061035
 0.00061035
 0.00061035
 0.00000000
-0.00061035
-0.00061035
-0.00030518
 0.00030518
 0.00091553
 0.00122070
 0.00122070
 0.00122070
 0.00091553
 0.00030518
-0.00061035
-0.00152588
-0.00244141
-0.00274658
-0.00244141
-0.00152588
-0.00030518
 0.00091553
 0.00183105
 0.00183105
 0.00152588
 0.00061035
 0.00030518
 0.00030518
 0.00061035
 0.00091553
 0.00061035
 0.00030518
-0.00061035
-0.00122070
-0.00152588
-0.00152588
-0.00152588
-0.00122070
-0.00061035
 0.00000000
 0.00091553
 0.00122070
 0.00122070
 0.00061035
-0.00061035
-0.00122070
-0.00122070
-0.00061035
 0.00000000
 0.00061035
 0.00091553
 0.00091553
 0.00061035
 0.00000000
-0.00091553
-0.00122070
-0.00152588
-0.00091553
-0.00061035
 0.00000000
-0.00030518
-0.00030518
-0.00030518
-0.00030518
-0.00061035
-0.00122070
-0.00152588
-0.00152588
-0.00061035
 0.00030518
 0.00122070
 0.00152588
 0.00122070
 0.00030518
-0.00030518
-0.00061035
-0.00030518
 0.00030518
 0.00091553
 0.00122070
 0.00091553
 0.00000000
-0.00122070
-0.00183105
-0.00183105
-0.00152588
-0.00091553
-0.00030518
 0.00000000
 0.00091553
 0.00183105
 0.00213623
 0.00213623
 0.00152588
 0.00061035
 0.00030518
 0.00030518
 0.00061035
 0.00091553
 0.00091553
 0.00091553
 0.00030518
-0.00030518
-0.00122070
-0.00122070
-0.00091553
-0.00030518
 0.00061035
 0.00091553
 0.00091553
 0.00122070
 0.00122070
 0.00122070
 0.00091553
 0.00000000
-0.00091553
-0.00091553
-0.00061035
 0.00061035
 0.00183105
 0.00274658
 0.00274658
 0.00213623
 0.00061035
-0.00061035
-0.00122070
-0.00122070
-0.00061035
 0.00000000
 0.00030518
-0.00061035
-0.00152588
-0.00213623
-0.00213623
-0.00183105
-0.00152588
-0.00122070
-0.00122070
-0.00091553
-0.00030518
 0.00030518
 0.00061035
 0.00000000
-0.00061035
-0.00152588
-0.00152588
-0.00122070
-0.00061035
 0.00000000
 0.00000000
-0.00061035
-0.00152588
-0.00213623
-0.00244141
-0.00183105
-0.00061035
 0.00030518
 0.00091553
 0.00122070
 0.00122070
 0.00091553
 0.00091553
 0.00061035
 0.00030518
-0.00030518
-0.00091553
-0.00152588
-0.00152588
-0.00122070
-0.00061035
-0.00061035
-0.00061035
-0.00122070
-0.00183105
-0.00213623
-0.00213623
-0.00183105
-0.00122070
-0.00091553
-0.00091553
-0.00152588
-0.00213623
-0.00274658
-0.00244141
-0.00152588
-0.00061035
-0.00030518
 0.00000000
 0.00030518
 0.00061035
 0.00061035
 0.00030518
-0.00091553
-0.00183105
-0.00213623
-0.00183105
-0.00122070
-0.00091553
-0.00122070
-0.00152588
-0.00183105
-0.00183105
-0.00183105
-0.00183105
-0.00122070
-0.00061035
 0.00000000
-0.00030518
-0.00061035
-0.00122070
-0.00152588
-0.00152588
-0.00122070
-0.00152588
-0.00213623
-0.00274658
-0.00244141
-0.00183105
-0.00152588
-0.00122070
-0.00152588
-0.00183105
-0.00213623
-0.00244141
-0.00213623
-0.00152588
-0.00061035
 0.00000000
 0.00030518
 0.00000000
-0.00030518
-0.00061035
-0.00030518
-0.00030518
-0.00030518
-0.00061035
-0.00122070
-0.00152588
-0.00152588
-0.00122070
-0.00122070
-0.00122070
-0.00183105
-0.00183105
-0.00183105
-0.00122070
-0.00030518
 0.00030518
 0.00000000
-0.00061035
-0.00152588
-0.00183105
-0.00152588
-0.00061035
 0.00061035
 0.00183105
 0.00183105
 0.00152588
 0.00091553
 0.00061035
 0.00030518
 0.00030518
 0.00000000
-0.00061035
-0.00122070
-0.00122070
-0.00061035
 0.00061035
 0.00122070
 0.00152588
 0.00122070
 0.00061035
 0.00000000
-0.00030518
 0.00000000
 0.00061035
 0.00122070
 0.00091553
 0.00030518
-0.00030518
-0.00091553
-0.00091553
-0.00061035
 0.00000000
 0.00030518
 0.00030518
 0.00000000
-0.00030518
-0.00030518
-0.00030518
-0.00030518
-0.00061035
-0.00091553
-0.00091553
-0.00030518
 0.00091553
 0.00183105
 0.00213623
 0.00152588
 0.00122070
 0.00061035
 0.00030518
 0.00030518
 0.00030518
 0.00061035
 0.00091553
 0.00061035
 0.00000000
-0.00030518
-0.00061035
 0.00000000
 0.00030518
 0.00061035
 0.00000000
-0.00061035
-0.00061035
 0.00000000
 0.00061035
 0.00091553
 0.00061035
-0.00030518
-0.00091553
-0.00091553
-0.00061035
 0.00000000
 0.00061035
 0.00091553
 0.00061035
 0.00000000
-0.00061035
-0.00061035
 0.00000000
 0.00061035
 0.00091553
 0.00091553
 0.00061035
 0.00061035
 0.00061035
 0.00122070
 0.00152588
 0.00183105
 0.00152588
 0.00122070
 0.00122070
 0.00122070
 0.00152588
 0.00152588
 0.00152588
 0.00091553
 0.00000000
-0.00061035
-0.00091553
-0.00030518
 0.00030518
 0.00030518
-0.00030518
-0.00122070
-0.00183105
-0.00152588
-0.00091553
-0.00061035
-0.00061035
-0.00061035
-0.00030518
-0.00030518
-0.00030518
 0.00061035
 0.00183105
 0.00244141
 0.00183105
 0.00061035
-0.00030518
-0.00030518
-0.00030518
-0.00030518
-0.00091553
-0.00335693
-0.01495361
-0.04882813
-0.11535645
-0.21179199
-0.31616211
-0.39581299
-0.42572021
-0.40557861
-0.35949707
-0.31768799
-0.29174805
-0.26397705
-0.20172119
-0.08850098
 0.05371094
 0.17578125
 0.23437500
 0.22583008
 0.18402100
 0.15197754
 0.14678955
 0.15747070
 0.16510010
 0.16601563
 0.16906738
 0.18005371
 0.18951416
 0.18554688
 0.16845703
 0.15228271
 0.15014648
 0.15899658
 0.16540527
 0.15960693
 0.14617920
 0.13641357
 0.13580322
 0.13916016
 0.13854980
 0.13244629
 0.12512207
 0.12084961
 0.11901855
 0.11688232
 0.11260986
 0.10681152
 0.10040283
 0.09490967
 0.09124756
 0.08880615
 0.08514404
 0.07904053
 0.07049561
 0.06347656
 0.05981445
 0.05859375
 0.05493164
 0.04638672
 0.03631592
 0.02929688
 0.02685547
 0.02502441
 0.01892090
 0.00946045
 0.00152588
-0.00183105
-0.00152588
-0.00244141
-0.00671387
-0.01281738
-0.01586914
-0.01556396
-0.01464844
-0.01586914
-0.01861572
-0.02014160
-0.01953125
-0.01831055
-0.01892090
-0.02227783
-0.02593994
-0.02746582
-0.02716064
-0.02655029
-0.02868652
-0.03265381
-0.03692627
-0.03906250
-0.03997803
-0.04058838
-0.04302979
-0.04669189
-0.05004883
-0.05157471
-0.05218506
-0.05279541
-0.05371094
-0.05523682
-0.05584717
-0.05584717
-0.05615234
-0.05645752
-0.05737305
-0.05767822
-0.05676270
-0.05554199
-0.05462646
-0.05493164
-0.05615234
-0.05676270
-0.05676270
-0.05584717
-0.05554199
-0.05615234
-0.05706787
-0.05706787
-0.05615234
-0.05523682
-0.05493164
-0.05584717
-0.05676270
-0.05706787
-0.05645752
-0.05523682
-0.05493164
-0.05523682
-0.05554199
-0.05554199
-0.05523682
-0.05493164
-0.05493164
-0.05523682
-0.05493164
-0.05371094
-0.05249023
-0.05126953
-0.05035400
-0.04882813
-0.04669189
-0.04455566
-0.04333496
-0.04272461
-0.04241943
-0.04180908
-0.03997803
-0.03814697
-0.03662109
-0.03570557
-0.03570557
-0.03540039
-0.03479004
-0.03356934
-0.03234863
-0.03112793
-0.03021240
-0.02960205
-0.02929688
-0.02960205
-0.02990723
-0.02990723
-0.02960205
-0.02868652
-0.02716064
-0.02532959
-0.02380371
-0.02227783
-0.02044678
-0.01861572
-0.01678467
-0.01586914
-0.01495361
-0.01403809
-0.01281738
-0.01129150
-0.00976563
-0.00854492
-0.00823975
-0.00823975
-0.00793457
-0.00701904
-0.00610352
-0.00518799
-0.00488281
-0.00488281
-0.00488281
-0.00427246
-0.00305176
-0.00213623
-0.00122070
-0.00091553
-0.00091553
-0.00122070
-0.00152588
-0.00213623
-0.00244141
-0.00274658
-0.00335693
-0.00488281
-0.00701904
-0.00976563
-0.01281738
-0.01556396
-0.01800537
-0.02044678
-0.02288818
-0.02563477
-0.02807617
-0.03051758
-0.03295898
-0.03540039
-0.03692627
-0.03692627
-0.03570557
-0.03265381
-0.02868652
-0.02288818
-0.01556396
-0.00671387
 0.00366211
 0.01586914
 0.02960205
 0.04516602
 0.06225586
 0.08026123
 0.09887695
 0.11688232
 0.13458252
 0.15167236
 0.16815186
 0.18341064
 0.19622803
 0.20660400
 0.21423340
 0.21942139
 0.22186279
 0.22125244
 0.21697998
 0.20874023
 0.19622803
 0.17974854
 0.15960693
 0.13580322
 0.10864258
 0.07904053
 0.04730225
 0.01403809
-0.02075195
-0.05737305
-0.09429932
-0.13061523
-0.16448975
-0.19531250
-0.22216797
-0.24475098
-0.26214600
-0.27435303
-0.28137207
-0.28320313
-0.28015137
-0.27191162
-0.25756836
-0.23681641
-0.20965576
-0.17669678
-0.13854980
-0.09582520
-0.05004883
-0.00183105
 0.04791260
 0.09765625
 0.14648438
 0.19256592
 0.23406982
 0.27038574
 0.30059814
 0.32348633
 0.33843994
 0.34332275
 0.33782959
 0.32257080
 0.29907227
 0.26855469
 0.23223877
 0.19073486
 0.14434814
 0.09460449
 0.04272461
-0.01037598
-0.06286621
-0.11322021
-0.15991211
-0.20111084
-0.23468018
-0.26031494
-0.27740479
-0.28564453
-0.28533936
-0.27618408
-0.25848389
-0.23193359
-0.19653320
-0.15380859
-0.10528564
-0.05371094
-0.00091553
 0.05157471
 0.10284424
 0.15045166
 0.19348145
 0.23071289
 0.26306152
 0.29083252
 0.31372070
 0.33081055
 0.34027100
 0.34179688
 0.33569336
 0.32379150
 0.30609131
 0.28442383
 0.25878906
 0.23010254
 0.19866943
 0.16510010
 0.13000488
 0.09490967
 0.06042480
 0.02838135
-0.00152588
-0.02929688
-0.05493164
-0.07781982
-0.09765625
-0.11535645
-0.13183594
-0.14770508
-0.16296387
-0.17791748
-0.19348145
-0.20996094
-0.22613525
-0.24139404
-0.25482178
-0.26794434
-0.28228760
-0.29937744
-0.31738281
-0.33477783
-0.35003662
-0.36285400
-0.37414551
-0.38360596
-0.38970947
-0.39154053
-0.38848877
-0.37963867
-0.36468506
-0.34271240
-0.31341553
-0.27770996
-0.23620605
-0.18951416
-0.13671875
-0.07843018
-0.01708984
 0.04486084
 0.10437012
 0.16082764
 0.21453857
 0.26489258
 0.31127930
 0.35186768
 0.38574219
 0.41198730
 0.43151855
 0.44586182
 0.45593262
 0.46295166
 0.46813965
 0.47180176
 0.47576904
 0.48126221
 0.48950195
 0.50048828
 0.51330566
 0.52703857
 0.54016113
 0.55236816
 0.56243896
 0.56945801
 0.57220459
 0.56884766
 0.55725098
 0.53680420
 0.50537109
 0.46234131
 0.40771484
 0.34118652
 0.26367188
 0.17578125
 0.07751465
-0.03143311
-0.15045166
-0.27709961
-0.40924072
-0.54290771
-0.67504883
-0.80169678
-0.91918945
-1.02355957
-1.11114502
-1.17767334
-1.21978760
-1.23596191
-1.22467041
-1.18591309
-1.11968994
-1.02508545
-0.90301514
-0.75622559
-0.58898926
-0.40649414
-0.21301270
-0.01007080
 0.19836426
 0.40618896
 0.60546875
 0.78826904
 0.94879150
 1.08245850
 1.18560791
 1.25427246
 1.28479004
 1.27471924
 1.22192383
 1.12670898
 0.99090576
 0.82000732
 0.62225342
 0.40588379
 0.17700195
-0.05981445
-0.29724121
-0.52581787
-0.73211670
-0.90423584
-1.03607178
-1.12426758
-1.16638184
-1.15905762
-1.09893799
-0.98602295
-0.82611084
-0.62683105
-0.39337158
-0.12908936
 0.16204834
 0.47149658
 0.78552246
 1.09039307
 1.37420654
 1.62811279
 1.84295654
 2.00866699
 2.11547852
 2.15728760
 2.13134766
 2.03552246
 1.86920166
 1.63452148
 1.33819580
 0.98999023
 0.60028076
 0.17639160
-0.27221680
-0.73303223
-1.18988037
-1.62597656
-2.02758789
-2.38372803
-2.68554688
-2.92480469
-3.09509277
-3.19183350
-3.21319580
-3.15948486
-3.03344727
-2.83843994
-2.57965088
-2.26348877
-1.89849854
-1.49780273
-1.07604980
-0.64758301
-0.22369385
 0.18707275
 0.57373047
 0.92376709
 1.22375488
 1.46484375
 1.64367676
 1.75872803
 1.80999756
 1.79779053
 1.72576904
 1.60247803
 1.43737793
 1.23870850
 1.01623535
 0.78186035
 0.54931641
 0.33081055
 0.13336182
-0.03906250
-0.18035889
-0.28167725
-0.33477783
-0.33782959
-0.29388428
-0.20843506
-0.08514404
 0.07293701
 0.25909424
 0.46234131
 0.66986084
 0.87036133
 1.05590820
 1.21704102
 1.34490967
 1.43096924
 1.47003174
 1.45935059
 1.39587402
 1.27807617
 1.10656738
 0.88775635
 0.63110352
 0.34454346
 0.03295898
-0.29632568
-0.63262939
-0.96008301
-1.26403809
-1.53503418
-1.76605225
-1.95068359
-2.08099365
-2.14996338
-2.15637207
-2.10174561
-1.98913574
-1.82067871
-1.60003662
-1.33514404
-1.03851318
-0.72143555
-0.39276123
-0.05859375
 0.27313232
 0.59051514
 0.88073730
 1.13098145
 1.33239746
 1.47979736
 1.57043457
 1.60308838
 1.57684326
 1.49139404
 1.34979248
 1.15783691
 0.92529297
 0.66192627
 0.37628174
 0.07537842
-0.23223877
-0.53466797
-0.81756592
-1.06628418
-1.27136230
-1.42608643
-1.52679443
-1.56951904
-1.55090332
-1.47003174
-1.32843018
-1.13220215
-0.88806152
-0.60363770
-0.28533936
 0.05981445
 0.42236328
 0.78979492
 1.14715576
 1.48040771
 1.77947998
 2.03704834
 2.24761963
 2.40478516
 2.50213623
 2.53601074
 2.50610352
 2.41516113
 2.26806641
 2.06817627
 1.82098389
 1.53411865
 1.21856689
 0.88592529
 0.54687500
 0.20874023
-0.12176514
-0.43762207
-0.72967529
-0.98907471
-1.20880127
-1.38580322
-1.51824951
-1.60675049
-1.65069580
-1.65130615
-1.61071777
-1.53289795
-1.42303467
-1.28448486
-1.12213135
-0.94116211
-0.74859619
-0.55206299
-0.35827637
-0.17211914
 0.00213623
 0.16082764
 0.29693604
 0.40496826
 0.47943115
 0.51971436
 0.52612305
 0.50109863
 0.44738770
 0.36712646
 0.26428223
 0.14251709
 0.00549316
-0.14343262
-0.29937744
-0.45623779
-0.60729980
-0.74707031
-0.87188721
-0.97900391
-1.06628418
-1.13037109
-1.16851807
-1.17828369
-1.15966797
-1.11328125
-1.03942871
-0.93902588
-0.81390381
-0.66802979
-0.50720215
-0.33752441
-0.16296387
 0.01403809
 0.19165039
 0.36529541
 0.52978516
 0.67962646
 0.81237793
 0.92651367
 1.02142334
 1.09680176
 1.15142822
 1.18530273
 1.19842529
 1.19079590
 1.16180420
 1.11206055
 1.04217529
 0.95397949
 0.84960938
 0.73059082
 0.59967041
 0.46020508
 0.31646729
 0.17272949
 0.03204346
-0.10253906
-0.22705078
-0.33752441
-0.43029785
-0.50354004
-0.55572510
-0.58685303
-0.59753418
-0.58807373
-0.56060791
-0.51635742
-0.45806885
-0.38879395
-0.31219482
-0.23040771
-0.14678955
-0.06347656
 0.01617432
 0.08850098
 0.14953613
 0.19683838
 0.22857666
 0.24230957
 0.23651123
 0.20843506
 0.15869141
 0.08911133
 0.00244141
-0.09857178
-0.21087646
-0.32958984
-0.44891357
-0.56304932
-0.66680908
-0.75469971
-0.82305908
-0.86730957
-0.88500977
-0.87463379
-0.83648682
-0.76965332
-0.67474365
-0.55389404
-0.41168213
-0.25268555
-0.08026123
 0.10314941
 0.29266357
 0.48065186
 0.65917969
 0.82122803
 0.96221924
 1.07757568
 1.16302490
 1.21398926
 1.22772217
 1.20422363
 1.14440918
 1.04827881
 0.91827393
 0.75927734
 0.57800293
 0.38208008
 0.17547607
-0.03784180
-0.25177002
-0.45776367
-0.64453125
-0.80322266
-0.92926025
-1.01928711
-1.07147217
-1.08306885
-1.05133057
-0.97625732
-0.86059570
-0.70861816
-0.52490234
-0.31341553
-0.07781982
 0.17608643
 0.44158936
 0.70892334
 0.96801758
 1.21002197
 1.42822266
 1.61712646
 1.77124023
 1.88446045
 1.95159912
 1.96929932
 1.93756104
 1.85852051
 1.73278809
 1.56250000
 1.35070801
 1.10473633
 0.83374023
 0.54718018
 0.25054932
-0.05157471
-0.35308838
-0.64453125
-0.91522217
-1.15722656
-1.36566162
-1.53747559
-1.67083740
-1.76239014
-1.81182861
-1.81945801
-1.78741455
-1.71844482
-1.61529541
-1.48254395
-1.32568359
-1.15051270
-0.96313477
-0.76934814
-0.57495117
-0.38635254
-0.20812988
-0.04302979
 0.10711670
 0.23925781
 0.35034180
 0.43731689
 0.49896240
 0.53649902
 0.55206299
 0.54626465
 0.52032471
 0.47576904
 0.41625977
 0.34637451
 0.26916504
 0.18676758
 0.10101318
 0.01495361
-0.06683350
-0.14099121
-0.20477295
-0.25756836
-0.29907227
-0.32775879
-0.34088135
-0.33782959
-0.31921387
-0.28778076
-0.24475098
-0.19042969
-0.12512207
-0.05065918
 0.03021240
 0.11535645
 0.20324707
 0.29235840
 0.38024902
 0.46264648
 0.53619385
 0.59844971
 0.64819336
 0.68450928
 0.70587158
 0.71044922
 0.69793701
 0.66864014
 0.62347412
 0.56365967
 0.48980713
 0.40466309
 0.31005859
 0.20782471
 0.09918213
-0.01525879
-0.13397217
-0.25451660
-0.37414551
-0.49041748
-0.60058594
-0.70312500
-0.79559326
-0.87677002
-0.94482422
-0.99853516
-1.03637695
-1.05743408
-1.06109619
-1.04705811
-1.01501465
-0.96557617
-0.89843750
-0.81420898
-0.71380615
-0.59967041
-0.47424316
-0.34057617
-0.20080566
-0.05645752
 0.09094238
 0.23864746
 0.38208008
 0.51635742
 0.63659668
 0.74035645
 0.82580566
 0.89141846
 0.93597412
 0.95733643
 0.95458984
 0.92834473
 0.87982178
 0.81054688
 0.72143555
 0.61431885
 0.49346924
 0.36346436
 0.22857666
 0.09124756
-0.04730225
-0.18371582
-0.31311035
-0.42938232
-0.52764893
-0.60516357
-0.66101074
-0.69458008
-0.70495605
-0.69183350
-0.65612793
-0.59906006
-0.52276611
-0.42938232
-0.32135010
-0.20141602
-0.07232666
 0.06378174
 0.20446777
 0.34667969
 0.48645020
 0.61889648
 0.73944092
 0.84533691
 0.93353271
 1.00158691
 1.04614258
 1.06506348
 1.05743408
 1.02416992
 0.96557617
 0.88226318
 0.77514648
 0.64727783
 0.50415039
 0.35125732
 0.19226074
 0.02960205
-0.13397217
-0.29327393
-0.44128418
-0.57220459
-0.68298340
-0.77087402
-0.83496094
-0.87341309
-0.88409424
-0.86730957
-0.82366943
-0.75378418
-0.66009521
-0.54595947
-0.41595459
-0.27435303
-0.12481689
 0.02960205
 0.18524170
 0.33630371
 0.47546387
 0.59661865
 0.69519043
 0.76843262
 0.81542969
 0.83465576
 0.82519531
 0.78704834
 0.72052002
 0.62866211
 0.51605225
 0.38757324
 0.24658203
 0.09674072
-0.05950928
-0.21697998
-0.37048340
-0.51361084
-0.64086914
-0.74645996
-0.82672119
-0.87768555
-0.89782715
-0.88531494
-0.83953857
-0.76110840
-0.65277100
-0.51879883
-0.36407471
-0.19256592
-0.00885010
 0.18188477
 0.37139893
 0.55053711
 0.71044922
 0.84381104
 0.94573975
 1.01348877
 1.04583740
 1.04187012
 1.00097656
 0.92315674
 0.80993652
 0.66741943
 0.50231934
 0.32104492
 0.12573242
-0.07995605
-0.29113770
-0.49713135
-0.68817139
-0.85693359
-0.99914551
-1.11053467
-1.18682861
-1.22436523
-1.22070313
-1.17675781
-1.09313965
-0.97167969
-0.81573486
-0.63262939
-0.42938232
-0.21270752
 0.01281738
 0.24108887
 0.46325684
 0.66772461
 0.84533691
 0.99060059
 1.10076904
 1.17340088
 1.20513916
 1.19323730
 1.13800049
 1.04034424
 0.90484619
 0.73638916
 0.54168701
 0.32623291
 0.09429932
-0.14953613
-0.39886475
-0.64331055
-0.87066650
-1.07299805
-1.24511719
-1.38427734
-1.48559570
-1.54296875
-1.55364990
-1.51855469
-1.44012451
-1.32019043
-1.15966797
-0.96435547
-0.74218750
-0.50384521
-0.25543213
-0.00030518
 0.25634766
 0.50476074
 0.73364258
 0.93292236
 1.09832764
 1.22711182
 1.31652832
 1.36352539
 1.36627197
 1.32629395
 1.24633789
 1.12792969
 0.97351074
 0.78857422
 0.58135986
 0.35797119
 0.12268066
-0.12145996
-0.36743164
-0.60394287
-0.81848145
-1.00372314
-1.15600586
-1.27288818
-1.35040283
-1.38488770
-1.37512207
-1.32263184
-1.23077393
-1.10198975
-0.93994141
-0.75134277
-0.54443359
-0.32714844
-0.10345459
 0.12451172
 0.35125732
 0.56915283
 0.76873779
 0.94421387
 1.09283447
 1.21276855
 1.30126953
 1.35406494
 1.36993408
 1.34887695
 1.29394531
 1.20605469
 1.08612061
 0.93750000
 0.76568604
 0.57800293
 0.38146973
 0.17974854
-0.02410889
-0.22674561
-0.42053223
-0.59814453
-0.75317383
-0.88165283
-0.98236084
-1.05377197
-1.09436035
-1.10443115
-1.08428955
-1.03576660
-0.96099854
-0.86120605
-0.73944092
-0.59967041
-0.44708252
-0.28656006
-0.12176514
 0.04455566
 0.20904541
 0.36773682
 0.51513672
 0.64666748
 0.75988770
 0.85266113
 0.92407227
 0.97381592
 1.00036621
 1.00402832
 0.98510742
 0.94604492
 0.88775635
 0.81268311
 0.72235107
 0.61981201
 0.50842285
 0.39154053
 0.27252197
 0.15319824
 0.03540039
-0.07904053
-0.18768311
-0.28839111
-0.37902832
-0.45745850
-0.52246094
-0.57250977
-0.60791016
-0.62835693
-0.63323975
-0.62286377
-0.59661865
-0.55511475
-0.49957275
-0.43090820
-0.35095215
-0.26092529
-0.16479492
-0.06530762
 0.03417969
 0.13153076
 0.22460938
 0.31158447
 0.38909912
 0.45440674
 0.50567627
 0.54290771
 0.56671143
 0.57739258
 0.57586670
 0.56243896
 0.53771973
 0.50292969
 0.45898438
 0.40710449
 0.34881592
 0.28594971
 0.21972656
 0.15106201
 0.08117676
 0.01251221
-0.05249023
-0.11108398
-0.16113281
-0.20263672
-0.23468018
-0.25695801
-0.27008057
-0.27404785
-0.27008057
-0.25970459
-0.24353027
-0.22308350
-0.19958496
-0.17578125
-0.15380859
-0.13458252
-0.11871338
-0.10589600
-0.09735107
-0.09368896
-0.09552002
-0.10253906
-0.11413574
-0.13000488
-0.15014648
-0.17364502
-0.19897461
-0.22583008
-0.25421143
-0.28381348
-0.31280518
-0.33782959
-0.35644531
-0.36743164
-0.37139893
-0.36895752
-0.35919189
-0.34149170
-0.31646729
-0.28564453
-0.25054932
-0.21209717
-0.17089844
-0.12847900
-0.08666992
-0.04791260
-0.01373291
 0.01495361
 0.03784180
 0.05432129
 0.06347656
 0.06561279
 0.06103516
 0.04974365
 0.03234863
 0.00915527
-0.01800537
-0.04760742
-0.07751465
-0.10650635
-0.13305664
-0.15563965
-0.17272949
-0.18371582
-0.18768311
-0.18371582
-0.17150879
-0.15075684
-0.12207031
-0.08575439
-0.04333496
 0.00427246
 0.05554199
 0.10864258
 0.16082764
 0.21087646
 0.25634766
 0.29632568
 0.32897949
 0.35308838
 0.36712646
 0.37139893
 0.36560059
 0.34942627
 0.32318115
 0.28839111
 0.24688721
 0.19989014
 0.14923096
 0.09552002
 0.04058838
-0.01373291
-0.06591797
-0.11383057
-0.15686035
-0.19409180
-0.22430420
-0.24658203
-0.26062012
-0.26702881
-0.26611328
-0.25756836
-0.24200439
-0.22003174
-0.19317627
-0.16265869
-0.12939453
-0.09429932
-0.05767822
-0.02105713
 0.01434326
 0.04669189
 0.07476807
 0.09796143
 0.11596680
 0.12878418
 0.13610840
 0.13793945
 0.13488770
 0.12695313
 0.11566162
 0.10192871
 0.08666992
 0.07080078
 0.05523682
 0.04058838
 0.02746582
 0.01678467
 0.00946045
 0.00671387
 0.00915527
 0.01678467
 0.02899170
 0.04516602
 0.06408691
 0.08544922
 0.10955811
 0.13580322
 0.16296387
 0.18951416
 0.21392822
 0.23498535
 0.25146484
 0.26306152
 0.26916504
 0.27008057
 0.26580811
 0.25695801
 0.24444580
 0.22888184
 0.21118164
 0.19287109
 0.17456055
 0.15777588
 0.14312744
 0.13092041
 0.12268066
 0.11962891
 0.12207031
 0.13000488
 0.14221191
 0.15716553
 0.17425537
 0.19287109
 0.21179199
 0.22979736
 0.24536133
 0.25787354
 0.26641846
 0.26977539
 0.26733398
 0.25817871
 0.24169922
 0.21728516
 0.18432617
 0.14221191
 0.09155273
 0.03387451
-0.02777100
-0.09246826
-0.15930176
-0.22796631
-0.29785156
-0.36590576
-0.42877197
-0.48400879
-0.53009033
-0.56549072
-0.58837891
-0.59814453
-0.59448242
-0.57739258
-0.54656982
-0.50201416
-0.44403076
-0.37445068
-0.29541016
-0.20935059
-0.11688232
-0.01983643
 0.07904053
 0.17700195
 0.27038574
 0.35705566
 0.43395996
 0.49804688
 0.54718018
 0.58135986
 0.59997559
 0.60272217
 0.58807373
 0.55480957
 0.50415039
 0.43914795
 0.36285400
 0.27618408
 0.18035889
 0.07781982
-0.02807617
-0.13488770
-0.23986816
-0.34057617
-0.43395996
-0.51696777
-0.58685303
-0.64239502
-0.68359375
-0.71014404
-0.72052002
-0.71380615
-0.69152832
-0.65551758
-0.60852051
-0.55114746
-0.48492432
-0.41076660
-0.33172607
-0.25024414
-0.16784668
-0.08666992
-0.00854492
 0.06469727
 0.12969971
 0.18554688
 0.23071289
 0.26428223
 0.28656006
 0.29754639
 0.29754639
 0.28717041
 0.26641846
 0.23529053
 0.19470215
 0.14587402
 0.09094238
 0.03295898
-0.02563477
-0.08239746
-0.13580322
-0.18371582
-0.22491455
-0.25787354
-0.28198242
-0.29602051
-0.29968262
-0.29266357
-0.27557373
-0.24871826
-0.21148682
-0.16387939
-0.10711670
-0.04302979
 0.02532959
 0.09521484
 0.16479492
 0.23223877
 0.29632568
 0.35339355
 0.40100098
 0.43640137
 0.45776367
 0.46356201
 0.45349121
 0.42724609
 0.38665771
 0.33264160
 0.26733398
 0.19226074
 0.10894775
 0.01922607
-0.07385254
-0.16845703
-0.26184082
-0.35064697
-0.43182373
-0.50231934
-0.55969238
-0.60302734
-0.63049316
-0.64117432
-0.63446045
-0.60974121
-0.56854248
-0.51116943
-0.43914795
-0.35369873
-0.25695801
-0.15136719
-0.04028320
 0.07324219
 0.18615723
 0.29479980
 0.39611816
 0.48645020
 0.56304932
 0.62316895
 0.66619873
 0.69091797
 0.69763184
 0.68603516
 0.65612793
 0.60882568
 0.54565430
 0.46936035
 0.38238525
 0.28686523
 0.18615723
 0.08331299
-0.01831055
-0.11505127
-0.20416260
-0.28289795
-0.34790039
-0.39611816
-0.42388916
-0.42999268
-0.41442871
-0.37811279
-0.32257080
-0.25085449
-0.16479492
-0.06774902
 0.03814697
 0.14984131
 0.26367188
 0.37506104
 0.47943115
 0.57250977
 0.65093994
 0.71228027
 0.75469971
 0.77667236
 0.77728271
 0.75622559
 0.71411133
 0.65216064
 0.57281494
 0.47882080
 0.37322998
 0.25909424
 0.13885498
 0.01586914
-0.10711670
-0.22521973
-0.33477783
-0.43151855
-0.51239014
-0.57403564
-0.61462402
-0.63262939
-0.62805176
-0.60119629
-0.55358887
-0.48706055
-0.40405273
-0.30792236
-0.20172119
-0.08789063
 0.02990723
 0.14831543
 0.26214600
 0.36651611
 0.45684814
 0.53009033
 0.58441162
 0.61828613
 0.63079834
 0.62042236
 0.58685303
 0.53100586
 0.45562744
 0.36315918
 0.25726318
 0.14038086
 0.01556396
-0.11413574
-0.24414063
-0.36895752
-0.48309326
-0.58258057
-0.66375732
-0.72479248
-0.76385498
-0.77941895
-0.77056885
-0.73669434
-0.67962646
-0.60211182
-0.50750732
-0.39947510
-0.28198242
-0.15808105
-0.03112793
 0.09613037
 0.21881104
 0.33233643
 0.43243408
 0.51513672
 0.57891846
 0.62164307
 0.64239502
 0.63964844
 0.61248779
 0.56152344
 0.48828125
 0.39550781
 0.28686523
 0.16479492
 0.03204346
-0.10803223
-0.25177002
-0.39428711
-0.52947998
-0.65124512
-0.75531006
-0.83862305
-0.89996338
-0.93841553
-0.95275879
-0.94268799
-0.90942383
-0.85388184
-0.77819824
-0.68542480
-0.57739258
-0.45806885
-0.33111572
-0.20019531
-0.06805420
 0.06256104
 0.18859863
 0.30609131
 0.41076660
 0.49896240
 0.56823730
 0.61767578
 0.64697266
 0.65612793
 0.64514160
 0.61584473
 0.56976318
 0.51025391
 0.44006348
 0.36254883
 0.28015137
 0.19622803
 0.11291504
 0.03295898
-0.04241943
-0.11016846
-0.16937256
-0.21850586
-0.25909424
-0.29144287
-0.31616211
-0.33142090
-0.33538818
-0.32745361
-0.31066895
-0.28869629
-0.26367188
-0.23681641
-0.20751953
-0.17547607
-0.14221191
-0.11016846
-0.08056641
-0.05493164
-0.03265381
-0.01403809
 0.00000000
 0.00976563
 0.01495361
 0.01678467
 0.01586914
 0.01403809
 0.01281738
 0.01251221
 0.01373291
 0.01678467
 0.02197266
 0.02929688
 0.03906250
 0.05096436
 0.06530762
 0.08178711
 0.09979248
 0.11840820
 0.13641357
 0.15228271
 0.16571045
 0.17700195
 0.18585205
 0.19165039
 0.19348145
 0.19104004
 0.18432617
 0.17395020
 0.16021729
 0.14343262
 0.12359619
 0.10070801
 0.07598877
 0.05096436
 0.02746582
 0.00701904
-0.00885010
-0.01922607
-0.02288818
-0.02014160
-0.01068115
 0.00488281
 0.02685547
 0.05523682
 0.08941650
 0.12756348
 0.16723633
 0.20721436
 0.24597168
 0.28381348
 0.31921387
 0.35064697
 0.37536621
 0.39245605
 0.40222168
 0.40557861
 0.40252686
 0.39093018
 0.37048340
 0.34118652
 0.30456543
 0.26214600
 0.21514893
 0.16387939
 0.10986328
 0.05493164
 0.00152588
-0.04882813
-0.09490967
-0.13549805
-0.16937256
-0.19531250
-0.21301270
-0.22277832
-0.22491455
-0.21942139
-0.20660400
-0.18707275
-0.16143799
-0.13153076
-0.09887695
-0.06408691
-0.02868652
 0.00671387
 0.04119873
 0.07415771
 0.10345459
 0.12817383
 0.14617920
 0.15625000
 0.15747070
 0.14953613
 0.13275146
 0.10742188
 0.07446289
 0.03479004
-0.01068115
-0.05981445
-0.11047363
-0.15960693
-0.20477295
-0.24505615
-0.28015137
-0.30944824
-0.33111572
-0.34210205
-0.34088135
-0.32867432
-0.30761719
-0.28106689
-0.24993896
-0.21392822
-0.17303467
-0.12817383
-0.08117676
-0.03417969
 0.01159668
 0.05432129
 0.09246826
 0.12420654
 0.14801025
 0.16296387
 0.16876221
 0.16510010
 0.15228271
 0.13031006
 0.10040283
 0.06408691
 0.02258301
-0.02197266
-0.06805420
-0.11352539
-0.15563965
-0.19195557
-0.22003174
-0.23864746
-0.24780273
-0.24749756
-0.23834229
-0.22033691
-0.19409180
-0.16021729
-0.11993408
-0.07446289
-0.02593994
 0.02410889
 0.07324219
 0.11932373
 0.16052246
 0.19531250
 0.22186279
 0.23925781
 0.24566650
 0.24108887
 0.22552490
 0.19836426
 0.15899658
 0.10772705
 0.04608154
-0.02410889
-0.10070801
-0.18218994
-0.26672363
-0.35064697
-0.43029785
-0.50170898
-0.56304932
-0.61218262
-0.64849854
-0.66955566
-0.67413330
-0.66192627
-0.63323975
-0.58837891
-0.52825928
-0.45379639
-0.36712646
-0.26977539
-0.16540527
-0.05645752
 0.05340576
 0.16204834
 0.26702881
 0.36529541
 0.45349121
 0.52795410
 0.58563232
 0.62469482
 0.64514160
 0.64605713
 0.62744141
 0.58929443
 0.53344727
 0.46356201
 0.38238525
 0.29174805
 0.19439697
 0.09246826
-0.01037598
-0.11016846
-0.20446777
-0.29083252
-0.36529541
-0.42419434
-0.46478271
-0.48645020
-0.48919678
-0.47454834
-0.44250488
-0.39398193
-0.33081055
-0.25451660
-0.16845703
-0.07446289
 0.02502441
 0.12695313
 0.22796631
 0.32501221
 0.41473389
 0.49438477
 0.56060791
 0.61096191
 0.64422607
 0.66009521
 0.65795898
 0.63812256
 0.60028076
 0.54504395
 0.47363281
 0.38818359
 0.29113770
 0.18493652
 0.07232666
-0.04455566
-0.16296387
-0.27984619
-0.39154053
-0.49377441
-0.58319092
-0.65704346
-0.71319580
-0.75042725
-0.76690674
-0.76171875
-0.73394775
-0.68389893
-0.61309814
-0.52337646
-0.41748047
-0.29876709
-0.16937256
-0.03143311
 0.11291504
 0.26031494
 0.40649414
 0.54534912
 0.67230225
 0.78430176
 0.87982178
 0.95733643
 1.01531982
 1.05194092
 1.06567383
 1.05651855
 1.02478027
 0.97198486
 0.89904785
 0.80749512
 0.69915771
 0.57800293
 0.44799805
 0.31280518
 0.17547607
 0.03845215
-0.09643555
-0.22644043
-0.34790039
-0.45684814
-0.55053711
-0.62683105
-0.68420410
-0.72235107
-0.74096680
-0.74005127
-0.71899414
-0.67932129
-0.62255859
-0.55053711
-0.46661377
-0.37261963
-0.27160645
-0.16662598
-0.05981445
 0.04547119
 0.14678955
 0.24139404
 0.32623291
 0.39794922
 0.45379639
 0.49255371
 0.51422119
 0.51971436
 0.50933838
 0.48309326
 0.44128418
 0.38574219
 0.31799316
 0.24047852
 0.15533447
 0.06530762
-0.02593994
-0.11657715
-0.20385742
-0.28564453
-0.35980225
-0.42266846
-0.47180176
-0.50567627
-0.52459717
-0.52886963
-0.51940918
-0.49652100
-0.46081543
-0.41320801
-0.35614014
-0.29174805
-0.22338867
-0.15258789
-0.08087158
-0.00976563
 0.05859375
 0.12207031
 0.17822266
 0.22583008
 0.26428223
 0.29205322
 0.30761719
 0.31036377
 0.30029297
 0.27954102
 0.24902344
 0.20965576
 0.16204834
 0.10803223
 0.05035400
-0.00793457
-0.06500244
-0.11871338
-0.16754150
-0.20874023
-0.24017334
-0.26031494
-0.26947021
-0.26855469
-0.25817871
-0.23834229
-0.20935059
-0.17272949
-0.13031006
-0.08331299
-0.03356934
 0.01678467
 0.06469727
 0.10742188
 0.14312744
 0.17120361
 0.19042969
 0.20019531
 0.19866943
 0.18585205
 0.16235352
 0.12908936
 0.08728027
 0.03753662
-0.01739502
-0.07568359
-0.13519287
-0.19470215
-0.25421143
-0.31097412
-0.36224365
-0.40435791
-0.43518066
-0.45501709
-0.46478271
-0.46508789
-0.45471191
-0.43334961
-0.40039063
-0.35705566
-0.30609131
-0.24902344
-0.18768311
-0.12268066
-0.05493164
 0.01312256
 0.07904053
 0.13946533
 0.19317627
 0.23956299
 0.27893066
 0.31066895
 0.33264160
 0.34271240
 0.33935547
 0.32440186
 0.29937744
 0.26702881
 0.22857666
 0.18463135
 0.13641357
 0.08453369
 0.03204346
-0.01983643
-0.06866455
-0.11230469
-0.14953613
-0.17852783
-0.19897461
-0.21118164
-0.21453857
-0.20935059
-0.19500732
-0.17150879
-0.14007568
-0.10223389
-0.05981445
-0.01342773
 0.03601074
 0.08728027
 0.13885498
 0.18890381
 0.23651123
 0.28106689
 0.32073975
 0.35369873
 0.37811279
 0.39337158
 0.40008545
 0.39825439
 0.38726807
 0.36712646
 0.33691406
 0.29846191
 0.25329590
 0.20263672
 0.14678955
 0.08605957
 0.02197266
-0.04272461
-0.10528564
-0.16387939
-0.21942139
-0.27221680
-0.32073975
-0.36224365
-0.39367676
-0.41412354
-0.42388916
-0.42327881
-0.41198730
-0.38909912
-0.35522461
-0.31188965
-0.26153564
-0.20507813
-0.14251709
-0.07415771
-0.00305176
 0.06774902
 0.13610840
 0.20111084
 0.26245117
 0.31921387
 0.36987305
 0.41229248
 0.44525146
 0.46936035
 0.48431396
 0.49041748
 0.48889160
 0.47912598
 0.46203613
 0.43640137
 0.40222168
 0.36102295
 0.31463623
 0.26519775
 0.21392822
 0.16052246
 0.10559082
 0.05096436
-0.00091553
-0.04882813
-0.09185791
-0.12939453
-0.16021729
-0.18402100
-0.19989014
-0.20812988
-0.20904541
-0.20324707
-0.19104004
-0.17395020
-0.15258789
-0.12756348
-0.09857178
-0.06652832
-0.03143311
 0.00488281
 0.04028320
 0.07385254
 0.10375977
 0.12969971
 0.15075684
 0.16632080
 0.17578125
 0.17822266
 0.17333984
 0.16143799
 0.14251709
 0.11779785
 0.08789063
 0.05432129
 0.01708984
-0.02227783
-0.06256104
-0.10192871
-0.13885498
-0.17150879
-0.19958496
-0.22277832
-0.24078369
-0.25329590
-0.26000977
-0.26092529
-0.25512695
-0.24322510
-0.22491455
-0.20141602
-0.17364502
-0.14251709
-0.10864258
-0.07324219
-0.03692627
-0.00213623
 0.03051758
 0.05950928
 0.08453369
 0.10467529
 0.11901855
 0.12664795
 0.12756348
 0.12207031
 0.11138916
 0.09643555
 0.07843018
 0.05889893
 0.03875732
 0.01831055
-0.00122070
-0.01953125
-0.03540039
-0.04852295
-0.05706787
-0.06134033
-0.06164551
-0.05859375
-0.05187988
-0.04180908
-0.02716064
-0.00915527
 0.01129150
 0.03295898
 0.05462646
 0.07537842
 0.09490967
 0.11138916
 0.12451172
 0.13275146
 0.13458252
 0.12939453
 0.11627197
 0.09552002
 0.06713867
 0.03326416
-0.00518799
-0.04760742
-0.09338379
-0.14068604
-0.18859863
-0.23529053
-0.28076172
-0.32348633
-0.36193848
-0.39306641
-0.41564941
-0.42907715
-0.43457031
-0.43212891
-0.42114258
-0.40130615
-0.37261963
-0.33599854
-0.29418945
-0.24841309
-0.19927979
-0.14770508
-0.09490967
-0.04364014
 0.00396729
 0.04638672
 0.08300781
 0.11322021
 0.13702393
 0.15380859
 0.16326904
 0.16479492
 0.15899658
 0.14709473
 0.13031006
 0.10925293
 0.08453369
 0.05737305
 0.02807617
-0.00152588
-0.03082275
-0.05859375
-0.08361816
-0.10559082
-0.12390137
-0.13824463
-0.14862061
-0.15380859
-0.15350342
-0.14739990
-0.13549805
-0.11749268
-0.09460449
-0.06683350
-0.03570557
-0.00183105
 0.03448486
 0.07354736
 0.11383057
 0.15380859
 0.19134521
 0.22583008
 0.25817871
 0.28808594
 0.31433105
 0.33447266
 0.34698486
 0.35217285
 0.35064697
 0.34362793
 0.33020020
 0.31036377
 0.28503418
 0.25543213
 0.22216797
 0.18524170
 0.14526367
 0.10375977
 0.06286621
 0.02502441
-0.00946045
-0.03997803
-0.06561279
-0.08514404
-0.09765625
-0.10314941
-0.10314941
-0.09826660
-0.08880615
-0.07507324
-0.05737305
-0.03753662
-0.01617432
 0.00549316
 0.02685547
 0.04608154
 0.06286621
 0.07629395
 0.08636475
 0.09368896
 0.09735107
 0.09674072
 0.09094238
 0.07965088
 0.06317139
 0.04150391
 0.01556396
-0.01373291
-0.04577637
-0.07934570
-0.11260986
-0.14404297
-0.17272949
-0.19683838
-0.21484375
-0.22613525
-0.22949219
-0.22399902
-0.20874023
-0.18402100
-0.15045166
-0.10894775
-0.06103516
-0.00793457
 0.04852295
 0.10620117
 0.16326904
 0.21881104
 0.27221680
 0.32135010
 0.36407471
 0.39794922
 0.42175293
 0.43518066
 0.43792725
 0.42968750
 0.40954590
 0.37780762
 0.33691406
 0.28839111
 0.23498535
 0.17730713
 0.11718750
 0.05615234
-0.00335693
-0.05828857
-0.10650635
-0.14587402
-0.17547607
-0.19439697
-0.20263672
-0.20111084
-0.19073486
-0.17272949
-0.14801025
-0.11871338
-0.08605957
-0.05187988
-0.01831055
 0.01342773
 0.04150391
 0.06500244
 0.08239746
 0.09338379
 0.09704590
 0.09277344
 0.07965088
 0.05920410
 0.03173828
-0.00213623
-0.04180908
-0.08636475
-0.13336182
-0.18096924
-0.22766113
-0.27282715
-0.31555176
-0.35278320
-0.38146973
-0.39947510
-0.40710449
-0.40588379
-0.39520264
-0.37506104
-0.34484863
-0.30639648
-0.26306152
-0.21636963
-0.16662598
-0.11352539
-0.05798340
-0.00274658
 0.04974365
 0.09765625
 0.14068604
 0.17791748
 0.20843506
 0.23071289
 0.24475098
 0.25054932
 0.24841309
 0.23895264
 0.22125244
 0.19683838
 0.16662598
 0.13305664
 0.09674072
 0.05950928
 0.02227783
-0.01312256
-0.04486084
-0.07263184
-0.09582520
-0.11383057
-0.12756348
-0.13580322
-0.13916016
-0.13732910
-0.13183594
-0.12359619
-0.11413574
-0.10437012
-0.09582520
-0.08941650
-0.08514404
-0.08361816
-0.08544922
-0.09094238
-0.09979248
-0.11169434
-0.12542725
-0.14038086
-0.15563965
-0.17059326
-0.18524170
-0.19805908
-0.20843506
-0.21545410
-0.21850586
-0.21606445
-0.20812988
-0.19500732
-0.17669678
-0.15319824
-0.12451172
-0.09033203
-0.05126953
-0.00885010
 0.03662109
 0.08300781
 0.12969971
 0.17425537
 0.21453857
 0.24932861
 0.27893066
 0.30273438
 0.32043457
 0.33020020
 0.32989502
 0.31982422
 0.30242920
 0.27893066
 0.25024414
 0.21606445
 0.17639160
 0.13244629
 0.08605957
 0.03875732
-0.00762939
-0.05310059
-0.09674072
-0.13610840
-0.17028809
-0.19714355
-0.21606445
-0.22705078
-0.22888184
-0.22125244
-0.20324707
-0.17486572
-0.13732910
-0.09216309
-0.04119873
 0.01403809
 0.07141113
 0.12908936
 0.18524170
 0.23864746
 0.28839111
 0.33325195
 0.37078857
 0.39825439
 0.41534424
 0.42205811
 0.41870117
 0.40557861
 0.38269043
 0.35064697
 0.31097412
 0.26550293
 0.21484375
 0.15930176
 0.10009766
 0.03814697
-0.02349854
-0.08331299
-0.13854980
-0.18737793
-0.22888184
-0.26123047
-0.28472900
-0.29937744
-0.30517578
-0.30212402
-0.29144287
-0.27313232
-0.24841309
-0.21820068
-0.18341064
-0.14526367
-0.10620117
-0.06774902
-0.03143311
 0.00152588
 0.03112793
 0.05554199
 0.07476807
 0.08789063
 0.09552002
 0.09796143
 0.09552002
 0.08758545
 0.07415771
 0.05615234
 0.03387451
 0.00915527
-0.01586914
-0.04028320
-0.06134033
-0.07812500
-0.08941650
-0.09368896
-0.09002686
-0.07690430
-0.05340576
-0.01922607
 0.02471924
 0.07751465
 0.13854980
 0.20690918
 0.28106689
 0.35827637
 0.43579102
 0.50994873
 0.57861328
 0.63995361
 0.69244385
 0.73394775
 0.76141357
 0.77331543
 0.76812744
 0.74462891
 0.70220947
 0.64056396
 0.56091309
 0.46508789
 0.35583496
 0.23529053
 0.10467529
-0.03448486
-0.17913818
-0.32531738
-0.46722412
-0.60119629
-0.72326660
-0.83129883
-0.92224121
-0.99304199
-1.04217529
-1.06842041
-1.07208252
-1.05377197
-1.01470947
-0.95581055
-0.87829590
-0.78430176
-0.67718506
-0.56060791
-0.43792725
-0.31280518
-0.18859863
-0.06866455
 0.04394531
 0.14678955
 0.23803711
 0.31494141
 0.37475586
 0.41534424
 0.43579102
 0.43670654
 0.41931152
 0.38543701
 0.33721924
 0.27709961
 0.20843506
 0.13305664
 0.05401611
-0.02471924
-0.09857178
-0.16418457
-0.21972656
-0.26458740
-0.29785156
-0.31616211
-0.31707764
-0.30090332
-0.26977539
-0.22705078
-0.17364502
-0.10986328
-0.03753662
 0.03967285
 0.11718750
 0.19256592
 0.26367188
 0.32806396
 0.38269043
 0.42419434
 0.45166016
 0.46417236
 0.46051025
 0.43975830
 0.40222168
 0.35064697
 0.28869629
 0.21881104
 0.14190674
 0.06011963
-0.02349854
-0.10467529
-0.18127441
-0.25238037
-0.31646729
-0.36956787
-0.40802002
-0.43060303
-0.43853760
-0.43273926
-0.41442871
-0.38269043
-0.33874512
-0.28564453
-0.22644043
-0.16326904
-0.09704590
-0.02807617
 0.04058838
 0.10559082
 0.16357422
 0.21301270
 0.25177002
 0.27984619
 0.29602051
 0.30090332
 0.29479980
 0.27832031
 0.25146484
 0.21423340
 0.16784668
 0.11352539
 0.05310059
-0.01068115
-0.07568359
-0.14007568
-0.20294189
-0.26306152
-0.31799316
-0.36560059
-0.40344238
-0.43060303
-0.44708252
-0.45440674
-0.45318604
-0.44311523
-0.42297363
-0.39245605
-0.35369873
-0.30883789
-0.26031494
-0.20935059
-0.15625000
-0.10131836
-0.04577637
 0.00885010
 0.06134033
 0.11016846
 0.15502930
 0.19500732
 0.22918701
 0.25695801
 0.27923584
 0.29663086
 0.30944824
 0.31829834
 0.32318115
 0.32501221
 0.32531738
 0.32501221
 0.32470703
 0.32470703
 0.32470703
 0.32531738
 0.32745361
 0.33142090
 0.33752441
 0.34484863
 0.35278320
 0.36041260
 0.36712646
 0.37353516
 0.37872314
 0.38269043
 0.38391113
 0.38177490
 0.37597656
 0.36651611
 0.35369873
 0.33630371
 0.31433105
 0.28717041
 0.25573730
 0.22003174
 0.17944336
 0.13427734
 0.08575439
 0.03692627
-0.01190186
-0.06042480
-0.10894775
-0.15533447
-0.19683838
-0.23162842
-0.26031494
-0.28411865
-0.30334473
-0.31463623
-0.31616211
-0.30792236
-0.29235840
-0.27282715
-0.24993896
-0.22277832
-0.19104004
-0.15594482
-0.11993408
-0.08453369
-0.05126953
-0.02136230
 0.00335693
 0.02136230
 0.03204346
 0.03540039
 0.03143311
 0.01953125
 0.00030518
-0.02563477
-0.05737305
-0.09307861
-0.13183594
-0.17120361
-0.20843506
-0.24200439
-0.27160645
-0.29663086
-0.31524658
-0.32348633
-0.31921387
-0.30273438
-0.27709961
-0.24475098
-0.20538330
-0.15747070
-0.10040283
-0.03601074
 0.03204346
 0.10070801
 0.16876221
 0.23590088
 0.29998779
 0.35888672
 0.41015625
 0.45196533
 0.48370361
 0.50445557
 0.51361084
 0.51147461
 0.49804688
 0.47393799
 0.43975830
 0.39703369
 0.34698486
 0.29144287
 0.23284912
 0.17333984
 0.11474609
 0.05859375
 0.00610352
-0.04211426
-0.08453369
-0.11993408
-0.14739990
-0.16632080
-0.17700195
-0.17944336
-0.17486572
-0.16387939
-0.14862061
-0.13000488
-0.10925293
-0.08789063
-0.06713867
-0.04913330
-0.03570557
-0.02807617
-0.02716064
-0.03295898
-0.04577637
-0.06683350
-0.09552002
-0.13153076
-0.17333984
-0.22033691
-0.27130127
-0.32470703
-0.37841797
-0.42999268
-0.47760010
-0.51971436
-0.55572510
-0.58441162
-0.60363770
-0.61279297
-0.61065674
-0.59783936
-0.57403564
-0.54016113
-0.49591064
-0.44219971
-0.38085938
-0.31433105
-0.24444580
-0.17303467
-0.10009766
-0.02716064
 0.04364014
 0.10986328
 0.16876221
 0.21972656
 0.26275635
 0.29846191
 0.32623291
 0.34515381
 0.35491943
 0.35583496
 0.34851074
 0.33386230
 0.31341553
 0.28900146
 0.26184082
 0.23345947
 0.20416260
 0.17486572
 0.14678955
 0.12115479
 0.09948730
 0.08209229
 0.06927490
 0.06042480
 0.05615234
 0.05584717
 0.05920410
 0.06652832
 0.07690430
 0.09002686
 0.10406494
 0.11749268
 0.12908936
 0.13854980
 0.14526367
 0.14923096
 0.14953613
 0.14556885
 0.13671875
 0.12298584
 0.10467529
 0.08148193
 0.05401611
 0.02288818
-0.01068115
-0.04547119
-0.08056641
-0.11444092
-0.14556885
-0.17272949
-0.19500732
-0.21179199
-0.22247314
-0.22613525
-0.22216797
-0.20965576
-0.18890381
-0.16052246
-0.12573242
-0.08544922
-0.04119873
 0.00549316
 0.05310059
 0.10009766
 0.14495850
 0.18554688
 0.21972656
 0.24627686
 0.26397705
 0.27313232
 0.27252197
 0.26184082
 0.24139404
 0.21057129
 0.16998291
 0.11993408
 0.06225586
-0.00030518
-0.06500244
-0.12969971
-0.19348145
-0.25573730
-0.31372070
-0.36376953
-0.40222168
-0.42755127
-0.43853760
-0.43579102
-0.41870117
-0.38665771
-0.33996582
-0.27923584
-0.20629883
-0.12268066
-0.03021240
 0.07019043
 0.17669678
 0.28686523
 0.39703369
 0.50292969
 0.60150146
 0.68969727
 0.76507568
 0.82611084
 0.87066650
 0.89782715
 0.90606689
 0.89538574
 0.86578369
 0.81726074
 0.75042725
 0.66680908
 0.56976318
 0.46234131
 0.34729004
 0.22766113
 0.10559082
-0.01617432
-0.13458252
-0.24658203
-0.34851074
-0.43762207
-0.51055908
-0.56579590
-0.60272217
-0.62194824
-0.62286377
-0.60607910
-0.57189941
-0.52276611
-0.46234131
-0.39367676
-0.31982422
-0.24230957
-0.16357422
-0.08575439
-0.01251221
 0.05371094
 0.10955811
 0.15350342
 0.18402100
 0.20019531
 0.20141602
 0.18829346
 0.16082764
 0.12054443
 0.06896973
 0.00823975
-0.05920410
-0.13153076
-0.20660400
-0.28198242
-0.35339355
-0.41778564
-0.47088623
-0.51055908
-0.53588867
-0.54656982
-0.54260254
-0.52368164
-0.48919678
-0.43975830
-0.37719727
-0.30273438
-0.21942139
-0.12908936
-0.03417969
 0.06256104
 0.15838623
 0.25146484
 0.33843994
 0.41564941
 0.48034668
 0.53009033
 0.56427002
 0.58258057
 0.58441162
 0.56884766
 0.53527832
 0.48492432
 0.42083740
 0.34515381
 0.26000977
 0.16784668
 0.07080078
-0.02777100
-0.12481689
-0.21850586
-0.30670166
-0.38543701
-0.45166016
-0.50170898
-0.53497314
-0.55175781
-0.55267334
-0.53741455
-0.50628662
-0.46051025
-0.40283203
-0.33691406
-0.26458740
-0.18646240
-0.10467529
-0.02136230
 0.06011963
 0.13610840
 0.20568848
 0.26702881
 0.31921387
 0.36010742
 0.38879395
 0.40405273
 0.40649414
 0.39611816
 0.37292480
 0.33843994
 0.29510498
 0.24414063
 0.18646240
 0.12268066
 0.05371094
-0.01708984
-0.08697510
-0.15350342
-0.21606445
-0.27404785
-0.32684326
-0.37231445
-0.40893555
-0.43609619
-0.45410156
-0.46356201
-0.46325684
-0.45349121
-0.43457031
-0.40710449
-0.37200928
-0.33050537
-0.28381348
-0.23376465
-0.18127441
-0.12695313
-0.07080078
-0.01464844
 0.03997803
 0.09124756
 0.13824463
 0.18005371
 0.21636963
 0.24597168
 0.26947021
 0.28808594
 0.30303955
 0.31402588
 0.31951904
 0.31829834
 0.31097412
 0.29968262
 0.28656006
 0.27252197
 0.25726318
 0.24047852
 0.22247314
 0.20355225
 0.18493652
 0.16754150
 0.15136719
 0.13702393
 0.12451172
 0.11383057
 0.10498047
 0.09796143
 0.09368896
 0.09185791
 0.09246826
 0.09460449
 0.09765625
 0.10101318
 0.10437012
 0.10772705
 0.11047363
 0.11322021
 0.11535645
 0.11688232
 0.11749268
 0.11657715
 0.11383057
 0.10894775
 0.10162354
 0.09185791
 0.07995605
 0.06591797
 0.05004883
 0.03295898
 0.01434326
-0.00518799
-0.02593994
-0.04730225
-0.06896973
-0.08972168
-0.10833740
-0.12390137
-0.13580322
-0.14404297
-0.14831543
-0.14892578
-0.14587402
-0.13885498
-0.12756348
-0.11230469
-0.09307861
-0.07080078
-0.04547119
-0.01800537
 0.01220703
 0.04425049
 0.07690430
 0.10864258
 0.13916016
 0.16784668
 0.19348145
 0.21636963
 0.23529053
 0.25024414
 0.26000977
 0.26367188
 0.26031494
 0.25024414
 0.23406982
 0.21240234
 0.18524170
 0.15319824
 0.11688232
 0.07690430
 0.03479004
-0.00976563
-0.05615234
-0.10253906
-0.14739990
-0.18981934
-0.22949219
-0.26550293
-0.29693604
-0.32257080
-0.34118652
-0.35186768
-0.35552979
-0.35095215
-0.33813477
-0.31616211
-0.28656006
-0.25115967
-0.21087646
-0.16632080
-0.11749268
-0.06591797
-0.01403809
 0.03662109
 0.08514404
 0.13031006
 0.17181396
 0.20721436
 0.23529053
 0.25512695
 0.26763916
 0.27313232
 0.27069092
 0.26031494
 0.24139404
 0.21514893
 0.18249512
 0.14526367
 0.10437012
 0.06072998
 0.01525879
-0.03082275
-0.07659912
-0.11993408
-0.15960693
-0.19409180
-0.22155762
-0.24169922
-0.25451660
-0.26031494
-0.25909424
-0.25146484
-0.23803711
-0.21942139
-0.19653320
-0.17059326
-0.14221191
-0.11322021
-0.08422852
-0.05645752
-0.03204346
-0.01159668
 0.00427246
 0.01525879
 0.02105713
 0.02227783
 0.01892090
 0.01190186
 0.00030518
-0.01525879
-0.03540039
-0.05859375
-0.08361816
-0.10894775
-0.13366699
-0.15716553
-0.17883301
-0.19744873
-0.21179199
-0.22094727
-0.22369385
-0.22094727
-0.21270752
-0.19958496
-0.18127441
-0.15838623
-0.13031006
-0.09796143
-0.06195068
-0.02410889
 0.01373291
 0.04943848
 0.08300781
 0.11352539
 0.14068604
 0.16326904
 0.18035889
 0.19073486
 0.19378662
 0.18951416
 0.17791748
 0.15930176
 0.13397217
 0.10284424
 0.06683350
 0.02777100
-0.01342773
-0.05523682
-0.09613037
-0.13458252
-0.16998291
-0.20141602
-0.22735596
-0.24688721
-0.25848389
-0.26153564
-0.25695801
-0.24505615
-0.22583008
-0.19958496
-0.16693115
-0.12817383
-0.08453369
-0.03662109
 0.01373291
 0.06530762
 0.11627197
 0.16540527
 0.21301270
 0.25848389
 0.30120850
 0.33935547
 0.37078857
 0.39550781
 0.41290283
 0.42388916
 0.42907715
 0.42816162
 0.42114258
 0.40740967
 0.38696289
 0.36041260
 0.32836914
 0.29296875
 0.25573730
 0.21697998
 0.17639160
 0.13427734
 0.09094238
 0.04852295
 0.00762939
-0.03112793
-0.06683350
-0.09948730
-0.12725830
-0.14984131
-0.16662598
-0.17791748
-0.18310547
-0.18280029
-0.17730713
-0.16632080
-0.15106201
-0.13092041
-0.10650635
-0.07904053
-0.04913330
-0.01831055
 0.01220703
 0.04180908
 0.06988525
 0.09613037
 0.11901855
 0.13793945
 0.15167236
 0.15991211
 0.16265869
 0.15930176
 0.15014648
 0.13519287
 0.11444092
 0.08789063
 0.05615234
 0.02075195
-0.01678467
-0.05493164
-0.09216309
-0.12695313
-0.15869141
-0.18615723
-0.20904541
-0.22552490
-0.23498535
-0.23681641
-0.23071289
-0.21728516
-0.19683838
-0.16967773
-0.13580322
-0.09674072
-0.05340576
-0.00793457
 0.03906250
 0.08575439
 0.13092041
 0.17333984
 0.21118164
 0.24261475
 0.26641846
 0.28228760
 0.28930664
 0.28808594
 0.27862549
 0.26092529
 0.23590088
 0.20446777
 0.16693115
 0.12451172
 0.07873535
 0.03112793
-0.01586914
-0.06103516
-0.10284424
-0.14068604
-0.17303467
-0.19897461
-0.21728516
-0.22766113
-0.22979736
-0.22430420
-0.21148682
-0.19256592
-0.16754150
-0.13793945
-0.10406494
-0.06805420
-0.03051758
 0.00671387
 0.04119873
 0.07171631
 0.09674072
 0.11566162
 0.12878418
 0.13519287
 0.13458252
 0.12634277
 0.11077881
 0.08880615
 0.06134033
 0.02929688
-0.00610352
-0.04364014
-0.08178711
-0.11932373
-0.15411377
-0.18554688
-0.21240234
-0.23376465
-0.24963379
-0.25939941
-0.26336670
-0.26184082
-0.25512695
-0.24291992
-0.22613525
-0.20507813
-0.18127441
-0.15533447
-0.12878418
-0.10223389
-0.07598877
-0.05126953
-0.02868652
-0.00915527
 0.00701904
 0.02014160
 0.03082275
 0.03906250
 0.04455566
 0.04669189
 0.04608154
 0.04241943
 0.03723145
 0.03082275
 0.02410889
 0.01647949
 0.00885010
 0.00122070
-0.00671387
-0.01434326
-0.02197266
-0.02838135
-0.03387451
-0.03753662
-0.03997803
-0.04150391
-0.04211426
-0.04150391
-0.03906250
-0.03479004
-0.02929688
-0.02197266
-0.01312256
-0.00244141
 0.01037598
 0.02471924
 0.03936768
 0.05462646
 0.07019043
 0.08605957
 0.10192871
 0.11749268
 0.13214111
 0.14495850
 0.15625000
 0.16540527
 0.17211914
 0.17608643
 0.17761230
 0.17639160
 0.17303467
 0.16662598
 0.15686035
 0.14404297
 0.12817383
 0.11016846
 0.09033203
 0.06866455
 0.04455566
 0.01922607
-0.00762939
-0.03479004
-0.06134033
-0.08666992
-0.10986328
-0.13031006
-0.14739990
-0.16052246
-0.16906738
-0.17242432
-0.17089844
-0.16357422
-0.15106201
-0.13366699
-0.11199951
-0.08605957
-0.05706787
-0.02593994
 0.00671387
 0.03906250
 0.07110596
 0.10101318
 0.12878418
 0.15350342
 0.17395020
 0.18920898
 0.19866943
 0.20141602
 0.19775391
 0.18768311
 0.17211914
 0.15106201
 0.12573242
 0.09582520
 0.06286621
 0.02807617
-0.00762939
-0.04211426
-0.07446289
-0.10345459
-0.12878418
-0.14984131
-0.16601563
-0.17669678
-0.18066406
-0.17822266
-0.16967773
-0.15563965
-0.13732910
-0.11566162
-0.09033203
-0.06195068
-0.03082275
 0.00213623
 0.03601074
 0.06958008
 0.10223389
 0.13336182
 0.16235352
 0.18890381
 0.21240234
 0.23193359
 0.24719238
 0.25817871
 0.26489258
 0.26672363
 0.26397705
 0.25695801
 0.24597168
 0.23101807
 0.21301270
 0.19226074
 0.16998291
 0.14739990
 0.12451172
 0.10162354
 0.07843018
 0.05554199
 0.03387451
 0.01403809
-0.00427246
-0.02105713
-0.03692627
-0.05218506
-0.06591797
-0.07812500
-0.08850098
-0.09765625
-0.10559082
-0.11230469
-0.11840820
-0.12329102
-0.12725830
-0.13000488
-0.13153076
-0.13244629
-0.13275146
-0.13305664
-0.13305664
-0.13214111
-0.12969971
-0.12512207
-0.11840820
-0.10925293
-0.09826660
-0.08514404
-0.07019043
-0.05310059
-0.03417969
-0.01434326
 0.00549316
 0.02502441
 0.04272461
 0.05889893
 0.07232666
 0.08331299
 0.09063721
 0.09399414
 0.09368896
 0.08941650
 0.08209229
 0.07171631
 0.05798340
 0.04150391
 0.02197266
-0.00030518
-0.02471924
-0.05065918
-0.07659912
-0.10223389
-0.12664795
-0.14923096
-0.16998291
-0.18859863
-0.20416260
-0.21606445
-0.22338867
-0.22613525
-0.22491455
-0.21972656
-0.21087646
-0.19805908
-0.18157959
-0.16174316
-0.13977051
-0.11688232
-0.09399414
-0.07141113
-0.05004883
-0.02990723
-0.01129150
 0.00549316
 0.02014160
 0.03173828
 0.03997803
 0.04486084
 0.04669189
 0.04608154
 0.04333496
 0.03814697
 0.03082275
 0.02166748
 0.01129150
 0.00091553
-0.00915527
-0.01922607
-0.02838135
-0.03601074
-0.04150391
-0.04364014
-0.04241943
-0.03753662
-0.02929688
-0.01831055
-0.00457764
 0.01068115
 0.02746582
 0.04486084
 0.06225586
 0.07904053
 0.09429932
 0.10681152
 0.11566162
 0.12115479
 0.12329102
 0.12176514
 0.11688232
 0.10803223
 0.09521484
 0.07873535
 0.05950928
 0.03784180
 0.01464844
-0.00976563
-0.03479004
-0.05981445
-0.08422852
-0.10742188
-0.12786865
-0.14465332
-0.15747070
-0.16540527
-0.16937256
-0.16906738
-0.16510010
-0.15747070
-0.14587402
-0.13061523
-0.11230469
-0.09216309
-0.07141113
-0.05065918
-0.03021240
-0.01037598
 0.00793457
 0.02441406
 0.03845215
 0.05004883
 0.05920410
 0.06652832
 0.07171631
 0.07476807
 0.07537842
 0.07385254
 0.07049561
 0.06530762
 0.05981445
 0.05401611
 0.04943848
 0.04547119
 0.04241943
 0.04028320
 0.03997803
 0.04180908
 0.04699707
 0.05493164
 0.06591797
 0.07965088
 0.09582520
 0.11444092
 0.13549805
 0.15808105
 0.18218994
 0.20690918
 0.23040771
 0.25146484
 0.26916504
 0.28472900
 0.29907227
 0.31127930
 0.31921387
 0.32104492
 0.31555176
 0.30395508
 0.28808594
 0.26855469
 0.24536133
 0.21759033
 0.18554688
 0.14984131
 0.11108398
 0.07019043
 0.02777100
-0.01434326
-0.05554199
-0.09460449
-0.13092041
-0.16387939
-0.19195557
-0.21423340
-0.23040771
-0.24108887
-0.24658203
-0.24780273
-0.24414063
-0.23590088
-0.22216797
-0.20385742
-0.18127441
-0.15563965
-0.12756348
-0.09826660
-0.06774902
-0.03692627
-0.00610352
 0.02380371
 0.05187988
 0.07690430
 0.09857178
 0.11627197
 0.12969971
 0.13854980
 0.14190674
 0.13916016
 0.13031006
 0.11535645
 0.09521484
 0.07049561
 0.04211426
 0.01037598
-0.02410889
-0.06103516
-0.09887695
-0.13641357
-0.17181396
-0.20324707
-0.22979736
-0.25024414
-0.26458740
-0.27252197
-0.27343750
-0.26672363
-0.25268555
-0.23132324
-0.20294189
-0.16815186
-0.12786865
-0.08331299
-0.03540039
 0.01373291
 0.06286621
 0.10986328
 0.15258789
 0.18951416
 0.21972656
 0.24291992
 0.25878906
 0.26611328
 0.26519775
 0.25482178
 0.23559570
 0.20751953
 0.17120361
 0.12847900
 0.08117676
 0.03082275
-0.02136230
-0.07415771
-0.12573242
-0.17242432
-0.21301270
-0.24688721
-0.27496338
-0.29724121
-0.31066895
-0.31219482
-0.30151367
-0.28015137
-0.25085449
-0.21453857
-0.17059326
-0.11962891
-0.06378174
-0.00610352
 0.05096436
 0.10681152
 0.15991211
 0.20751953
 0.24688721
 0.27587891
 0.29418945
 0.30212402
 0.29968262
 0.28594971
 0.26062012
 0.22399902
 0.17669678
 0.12084961
 0.05767822
-0.01037598
-0.08117676
-0.15258789
-0.22308350
-0.29174805
-0.35522461
-0.40985107
-0.45227051
-0.48126221
-0.49713135
-0.50018311
-0.49011230
-0.46661377
-0.42907715
-0.37902832
-0.31860352
-0.24963379
-0.17364502
-0.09246826
-0.00793457
 0.07751465
 0.16143799
 0.24139404
 0.31524658
 0.38055420
 0.43518066
 0.47790527
 0.50781250
 0.52520752
 0.52917480
 0.51940918
 0.49530029
 0.45745850
 0.40832520
 0.35003662
 0.28533936
 0.21545410
 0.14160156
 0.06530762
-0.01098633
-0.08453369
-0.15319824
-0.21606445
-0.27160645
-0.31860352
-0.35430908
-0.37658691
-0.38482666
-0.37902832
-0.35980225
-0.32897949
-0.28839111
-0.23956299
-0.18341064
-0.12023926
-0.05096436
 0.02136230
 0.09338379
 0.16265869
 0.22796631
 0.28839111
 0.34149170
 0.38482666
 0.41564941
 0.43426514
 0.44158936
 0.43823242
 0.42388916
 0.39764404
 0.36102295
 0.31585693
 0.26397705
 0.20721436
 0.14556885
 0.08117676
 0.01647949
-0.04455566
-0.10009766
-0.14892578
-0.19073486
-0.22460938
-0.24932861
-0.26397705
-0.26855469
-0.26367188
-0.24932861
-0.22613525
-0.19439697
-0.15563965
-0.11199951
-0.06561279
-0.01892090
 0.02655029
 0.06927490
 0.10772705
 0.13977051
 0.16510010
 0.18218994
 0.19042969
 0.18829346
 0.17547607
 0.15258789
 0.12115479
 0.08209229
 0.03631592
-0.01495361
-0.06958008
-0.12481689
-0.17944336
-0.23223877
-0.28259277
-0.32775879
-0.36468506
-0.39093018
-0.40557861
-0.40802002
-0.39794922
-0.37536621
-0.33996582
-0.29418945
-0.23986816
-0.17883301
-0.11199951
-0.04028320
 0.03417969
 0.10864258
 0.18066406
 0.24810791
 0.30944824
 0.36254883
 0.40466309
 0.43487549
 0.45196533
 0.45623779
 0.44830322
 0.42846680
 0.39764404
 0.35614014
 0.30578613
 0.24749756
 0.18402100
 0.11688232
 0.04730225
-0.02258301
-0.08941650
-0.14953613
-0.20111084
-0.24383545
-0.27893066
-0.30609131
-0.32287598
-0.32592773
-0.31494141
-0.29266357
-0.26275635
-0.22644043
-0.18341064
-0.13305664
-0.07812500
-0.02197266
 0.03234863
 0.08361816
 0.13122559
 0.17364502
 0.20843506
 0.23437500
 0.25115967
 0.25909424
 0.25726318
 0.24505615
 0.22186279
 0.18890381
 0.14831543
 0.10162354
 0.05035400
-0.00396729
-0.05950928
-0.11413574
-0.16662598
-0.21575928
-0.26092529
-0.29998779
-0.33142090
-0.35339355
-0.36499023
-0.36682129
-0.35827637
-0.34057617
-0.31494141
-0.28381348
-0.24932861
-0.21209717
-0.17181396
-0.12908936
-0.08544922
-0.04333496
-0.00457764
 0.02929688
 0.05798340
 0.08148193
 0.09826660
 0.10864258
 0.11322021
 0.11169434
 0.10528564
 0.09338379
 0.07690430
 0.05676270
 0.03448486
 0.01159668
-0.01129150
-0.03326416
-0.05310059
-0.06866455
-0.07904053
-0.08331299
-0.08148193
-0.07385254
-0.06011963
-0.04089355
-0.01678467
 0.01159668
 0.04394531
 0.07934570
 0.11749268
 0.15625000
 0.19348145
 0.22735596
 0.25787354
 0.28472900
 0.30792236
 0.32623291
 0.33752441
 0.34057617
 0.33508301
 0.32287598
 0.30487061
 0.28167725
 0.25360107
 0.22033691
 0.18310547
 0.14282227
 0.10192871
 0.06134033
 0.02227783
-0.01403809
-0.04760742
-0.07781982
-0.10375977
-0.12512207
-0.14099121
-0.15106201
-0.15563965
-0.15563965
-0.15167236
-0.14495850
-0.13610840
-0.12573242
-0.11474609
-0.10406494
-0.09460449
-0.08666992
-0.08056641
-0.07690430
-0.07507324
-0.07507324
-0.07751465
-0.08239746
-0.08941650
-0.09857178
-0.10925293
-0.12054443
-0.13122559
-0.14068604
-0.14801025
-0.15350342
-0.15655518
-0.15655518
-0.15350342
-0.14617920
-0.13427734
-0.11749268
-0.09582520
-0.07019043
-0.04119873
-0.00885010
 0.02563477
 0.06134033
 0.09735107
 0.13244629
 0.16479492
 0.19470215
 0.22125244
 0.24414063
 0.26245117
 0.27526855
 0.28167725
 0.28198242
 0.27679443
 0.26611328
 0.25054932
 0.23071289
 0.20721436
 0.18005371
 0.15045166
 0.11962891
 0.08880615
 0.05920410
 0.03173828
 0.00732422
-0.01312256
-0.02899170
-0.03967285
-0.04486084
-0.04394531
-0.03723145
-0.02624512
-0.01159668
 0.00579834
 0.02563477
 0.04699707
 0.06927490
 0.09094238
 0.11047363
 0.12664795
 0.13793945
 0.14343262
 0.14251709
 0.13488770
 0.12054443
 0.09979248
 0.07232666
 0.03784180
-0.00335693
-0.04913330
-0.09796143
-0.14831543
-0.19989014
-0.25238037
-0.30426025
-0.35308838
-0.39550781
-0.42907715
-0.45379639
-0.46905518
-0.47546387
-0.47241211
-0.45837402
-0.43334961
-0.39672852
-0.35003662
-0.29541016
-0.23559570
-0.17150879
-0.10406494
-0.03479004
 0.03448486
 0.10131836
 0.16265869
 0.21728516
 0.26489258
 0.30487061
 0.33599854
 0.35614014
 0.36437988
 0.36010742
 0.34423828
 0.31799316
 0.28259277
 0.23956299
 0.19042969
 0.13671875
 0.07934570
 0.02075195
-0.03753662
-0.09338379
-0.14465332
-0.18951416
-0.22552490
-0.25115967
-0.26641846
-0.27160645
-0.26733398
-0.25329590
-0.22949219
-0.19622803
-0.15472412
-0.10650635
-0.05310059
 0.00366211
 0.06195068
 0.11993408
 0.17456055
 0.22369385
 0.26641846
 0.30120850
 0.32714844
 0.34271240
 0.34729004
 0.33996582
 0.32165527
 0.29266357
 0.25421143
 0.20751953
 0.15289307
 0.09185791
 0.02716064
-0.03906250
-0.10406494
-0.16693115
-0.22644043
-0.28137207
-0.32897949
-0.36712646
-0.39428711
-0.41046143
-0.41656494
-0.41198730
-0.39581299
-0.36804199
-0.32958984
-0.28320313
-0.23132324
-0.17486572
-0.11474609
-0.05187988
 0.01159668
 0.07385254
 0.13214111
 0.18493652
 0.23101807
 0.26947021
 0.29968262
 0.32043457
 0.33111572
 0.33111572
 0.32012939
 0.29968262
 0.27191162
 0.23773193
 0.19836426
 0.15380859
 0.10559082
 0.05554199
 0.00488281
-0.04394531
-0.08972168
-0.13000488
-0.16418457
-0.19042969
-0.20965576
-0.22125244
-0.22552490
-0.22186279
-0.20996094
-0.19012451
-0.16265869
-0.12939453
-0.09124756
-0.04913330
-0.00457764
 0.04119873
 0.08666992
 0.13092041
 0.17211914
 0.20904541
 0.23986816
 0.26428223
 0.28198242
 0.29327393
 0.29815674
 0.29602051
 0.28686523
 0.27008057
 0.24627686
 0.21575928
 0.18005371
 0.14038086
 0.09765625
 0.05279541
 0.00732422
-0.03753662
-0.08026123
-0.12054443
-0.15625000
-0.18676758
-0.21026611
-0.22613525
-0.23437500
-0.23468018
-0.22766113
-0.21423340
-0.19470215
-0.16937256
-0.13916016
-0.10437012
-0.06652832
-0.02655029
 0.01464844
 0.05554199
 0.09399414
 0.12817383
 0.15747070
 0.18127441
 0.19927979
 0.21057129
 0.21423340
 0.20965576
 0.19714355
 0.17791748
 0.15136719
 0.11810303
 0.07873535
 0.03540039
