# Supplementary material for: Dataset for time-lapse ultrasonic tomography of a granite slab under uniaxial compression test
Source: Data Brief. 2018 Aug 30;20:614–6. doi: 10.1016/j.dib.2018.08.151 (PMC6128094; doi:10.1016/j.dib.2018.08.151)
Supplement: Supplementary file 2 — Supplementary material [file mmc2.zip › data/Ultrasonic_Tomo_data/Stage_1_0kn/Force_0kn_14_1_4121988.txt]

SOURCE FILE NAME: D:\ct_20141122\ct201411221m100v0kn_sh_1_10_a.TDA
DATE: Saturday, November 22, 2014
TIME: 11:19:55
SAMPLE INTERVAL (Seconds):   0.0000001000
SIGNAL UNITS: volts
TIME UNITS: Seconds
DATA TYPE: WAVEFORM
NUMBER OF DATA POINTS PER WAVEFORM: 1024
CHANNEL NUMBER: 14
HIT NUMBER: 1
TIME OF TEST:   4.1219882500

-0.00061035
-0.00061035
-0.00061035
-0.00061035
-0.00091553
-0.00122070
-0.00122070
-0.00091553
-0.00030518
-0.00030518
-0.00091553
-0.00183105
-0.00274658
-0.00335693
-0.00274658
-0.00152588
 0.00000000
 0.00091553
 0.00152588
 0.00122070
 0.00030518
-0.00030518
-0.00061035
-0.00030518
 0.00000000
 0.00030518
 0.00030518
-0.00061035
-0.00122070
-0.00183105
-0.00183105
-0.00183105
-0.00152588
-0.00152588
-0.00152588
-0.00122070
-0.00061035
 0.00030518
 0.00030518
 0.00000000
-0.00091553
-0.00152588
-0.00152588
-0.00122070
-0.00061035
 0.00000000
 0.00030518
 0.00030518
 0.00000000
-0.00030518
-0.00030518
-0.00030518
-0.00030518
-0.00030518
-0.00030518
-0.00061035
-0.00091553
-0.00122070
-0.00122070
-0.00091553
-0.00061035
-0.00061035
-0.00122070
-0.00122070
-0.00091553
 0.00000000
 0.00122070
 0.00183105
 0.00183105
 0.00091553
 0.00030518
-0.00030518
-0.00030518
 0.00000000
 0.00061035
 0.00122070
 0.00152588
 0.00122070
 0.00000000
-0.00091553
-0.00122070
-0.00091553
-0.00061035
-0.00030518
-0.00030518
 0.00000000
 0.00030518
 0.00091553
 0.00122070
 0.00091553
 0.00030518
-0.00030518
-0.00030518
-0.00030518
 0.00000000
 0.00000000
 0.00000000
-0.00061035
-0.00122070
-0.00213623
-0.00274658
-0.00274658
-0.00244141
-0.00152588
-0.00091553
-0.00091553
-0.00091553
-0.00122070
-0.00091553
-0.00061035
-0.00061035
-0.00122070
-0.00152588
-0.00183105
-0.00152588
-0.00061035
 0.00000000
 0.00061035
 0.00061035
 0.00000000
-0.00091553
-0.00152588
-0.00183105
-0.00183105
-0.00122070
-0.00091553
-0.00091553
-0.00152588
-0.00213623
-0.00244141
-0.00213623
-0.00183105
-0.00122070
-0.00091553
-0.00091553
-0.00091553
-0.00091553
-0.00091553
-0.00091553
-0.00122070
-0.00183105
-0.00244141
-0.00274658
-0.00213623
-0.00122070
-0.00030518
 0.00000000
-0.00030518
-0.00091553
-0.00152588
-0.00183105
-0.00183105
-0.00152588
-0.00122070
-0.00091553
-0.00061035
-0.00061035
-0.00061035
-0.00030518
-0.00030518
 0.00000000
 0.00000000
-0.00061035
-0.00122070
-0.00152588
-0.00122070
-0.00061035
 0.00000000
 0.00030518
-0.00030518
-0.00091553
-0.00152588
-0.00183105
-0.00152588
-0.00122070
-0.00061035
-0.00030518
-0.00061035
-0.00091553
-0.00122070
-0.00152588
-0.00152588
-0.00091553
-0.00030518
 0.00030518
 0.00030518
 0.00030518
 0.00030518
 0.00030518
 0.00030518
-0.00030518
-0.00122070
-0.00183105
-0.00152588
-0.00091553
 0.00000000
 0.00030518
 0.00000000
-0.00061035
-0.00091553
-0.00122070
-0.00122070
-0.00091553
-0.00061035
-0.00030518
-0.00030518
-0.00061035
-0.00122070
-0.00152588
-0.00152588
-0.00091553
-0.00061035
-0.00061035
-0.00061035
-0.00061035
-0.00030518
 0.00000000
 0.00030518
 0.00000000
-0.00030518
-0.00091553
-0.00122070
-0.00122070
-0.00061035
 0.00030518
 0.00122070
 0.00183105
 0.00183105
 0.00122070
 0.00061035
 0.00030518
 0.00061035
 0.00091553
 0.00122070
 0.00091553
 0.00091553
 0.00061035
 0.00030518
 0.00000000
-0.00061035
-0.00091553
-0.00091553
-0.00091553
-0.00030518
 0.00030518
 0.00152588
 0.00213623
 0.00183105
 0.00091553
 0.00000000
-0.00061035
-0.00030518
 0.00061035
 0.00122070
 0.00152588
 0.00152588
 0.00122070
 0.00091553
 0.00061035
 0.00030518
 0.00000000
 0.00000000
-0.00030518
-0.00030518
-0.00030518
 0.00000000
 0.00061035
 0.00122070
 0.00183105
 0.00152588
 0.00091553
-0.00030518
-0.00091553
-0.00061035
-0.00030518
 0.00030518
 0.00061035
 0.00030518
-0.00030518
-0.00061035
-0.00061035
-0.00030518
 0.00000000
 0.00061035
 0.00091553
 0.00091553
 0.00030518
-0.00061035
-0.00122070
-0.00183105
-0.00213623
-0.00244141
-0.00213623
-0.00152588
-0.00030518
 0.00091553
 0.00152588
 0.00122070
 0.00061035
 0.00000000
-0.00030518
-0.00030518
 0.00000000
 0.00000000
 0.00000000
-0.00030518
-0.00091553
-0.00183105
-0.00213623
-0.00213623
-0.00183105
-0.00152588
-0.00122070
-0.00122070
-0.00122070
-0.00061035
 0.00000000
 0.00061035
 0.00061035
 0.00000000
-0.00061035
-0.00122070
-0.00122070
-0.00061035
 0.00000000
 0.00091553
 0.00091553
 0.00061035
-0.00030518
-0.00122070
-0.00183105
-0.00152588
-0.00122070
-0.00061035
 0.00000000
 0.00030518
 0.00030518
 0.00000000
-0.00061035
-0.00152588
-0.00213623
-0.00213623
-0.00213623
-0.00183105
-0.00122070
-0.00061035
 0.00000000
-0.00030518
-0.00061035
-0.00152588
-0.00183105
-0.00152588
-0.00122070
-0.00061035
-0.00061035
-0.00122070
-0.00213623
-0.00274658
-0.00305176
-0.00305176
-0.00305176
-0.00305176
-0.00244141
-0.00183105
-0.00091553
-0.00030518
 0.00061035
 0.00091553
 0.00122070
 0.00122070
 0.00030518
-0.00091553
-0.00183105
-0.00244141
-0.00213623
-0.00183105
-0.00183105
-0.00213623
-0.00274658
-0.00305176
-0.00274658
-0.00244141
-0.00183105
-0.00122070
-0.00061035
-0.00030518
-0.00030518
-0.00061035
-0.00152588
-0.00274658
-0.00335693
-0.00305176
-0.00274658
-0.00183105
-0.00122070
-0.00030518
 0.00030518
 0.00061035
 0.00030518
-0.00030518
-0.00091553
-0.00122070
-0.00061035
 0.00000000
 0.00000000
-0.00030518
-0.00061035
-0.00091553
-0.00091553
-0.00091553
-0.00091553
-0.00122070
-0.00122070
-0.00122070
-0.00061035
 0.00000000
 0.00061035
 0.00122070
 0.00122070
 0.00091553
 0.00000000
-0.00091553
-0.00152588
-0.00152588
-0.00122070
-0.00091553
-0.00091553
-0.00122070
-0.00183105
-0.00213623
-0.00183105
-0.00091553
 0.00030518
 0.00152588
 0.00244141
 0.00274658
 0.00305176
 0.00274658
 0.00213623
 0.00091553
-0.00030518
-0.00152588
-0.00183105
-0.00152588
-0.00091553
 0.00000000
 0.00061035
 0.00091553
 0.00061035
 0.00030518
 0.00000000
-0.00030518
 0.00000000
 0.00030518
 0.00091553
 0.00091553
 0.00030518
-0.00061035
-0.00122070
-0.00122070
-0.00091553
-0.00061035
-0.00030518
-0.00030518
 0.00030518
 0.00091553
 0.00152588
 0.00183105
 0.00152588
 0.00122070
 0.00061035
 0.00000000
-0.00061035
-0.00091553
-0.00091553
-0.00061035
 0.00000000
 0.00000000
-0.00030518
-0.00061035
-0.00061035
-0.00030518
 0.00030518
 0.00061035
 0.00061035
 0.00030518
 0.00061035
 0.00061035
 0.00030518
-0.00030518
-0.00152588
-0.00274658
-0.00335693
-0.00366211
-0.00335693
-0.00244141
-0.00122070
-0.00030518
 0.00030518
 0.00030518
 0.00000000
 0.00000000
 0.00030518
 0.00061035
 0.00091553
 0.00091553
 0.00091553
 0.00061035
 0.00030518
 0.00000000
-0.00030518
-0.00091553
-0.00122070
-0.00152588
-0.00152588
-0.00091553
 0.00000000
 0.00091553
 0.00152588
 0.00122070
 0.00061035
-0.00030518
-0.00091553
-0.00122070
-0.00122070
-0.00091553
-0.00091553
-0.00122070
-0.00122070
-0.00091553
-0.00061035
 0.00000000
 0.00061035
 0.00122070
 0.00152588
 0.00122070
 0.00091553
 0.00061035
 0.00030518
-0.00061035
-0.00152588
-0.00274658
-0.00335693
-0.00305176
-0.00183105
-0.00061035
 0.00030518
 0.00091553
 0.00091553
 0.00061035
 0.00000000
-0.00061035
-0.00091553
-0.00061035
-0.00030518
-0.00061035
-0.00091553
-0.00183105
-0.00213623
-0.00213623
-0.00183105
-0.00183105
-0.00244141
-0.00274658
-0.00274658
-0.00183105
-0.00091553
 0.00000000
 0.00030518
 0.00000000
-0.00030518
-0.00091553
-0.00122070
-0.00122070
-0.00091553
-0.00061035
-0.00030518
-0.00030518
-0.00091553
-0.00152588
-0.00183105
-0.00122070
-0.00091553
-0.00061035
-0.00061035
-0.00091553
-0.00091553
-0.00091553
-0.00091553
-0.00152588
-0.00244141
-0.00335693
-0.00366211
-0.00305176
-0.00183105
-0.00061035
 0.00030518
 0.00091553
 0.00122070
 0.00122070
 0.00122070
 0.00122070
 0.00122070
 0.00152588
 0.00183105
 0.00122070
 0.00030518
-0.00061035
-0.00122070
-0.00122070
-0.00091553
-0.00091553
-0.00122070
-0.00152588
-0.00122070
 0.00000000
 0.00122070
 0.00244141
 0.00335693
 0.00305176
 0.00213623
 0.00122070
 0.00000000
-0.00030518
-0.00030518
-0.00030518
-0.00030518
-0.00030518
-0.00061035
-0.00061035
-0.00091553
-0.00091553
-0.00091553
-0.00030518
 0.00000000
 0.00000000
 0.00000000
 0.00000000
 0.00030518
 0.00030518
 0.00000000
-0.00152588
-0.00793457
-0.02838135
-0.07385254
-0.14862061
-0.24200439
-0.32928467
-0.38269043
-0.38787842
-0.35369873
-0.30456543
-0.26214600
-0.22613525
-0.17669678
-0.09155273
 0.02838135
 0.15441895
 0.24444580
 0.27465820
 0.25360107
 0.21270752
 0.18157959
 0.16937256
 0.16876221
 0.17181396
 0.17639160
 0.18402100
 0.19012451
 0.18676758
 0.17242432
 0.15472412
 0.14404297
 0.14221191
 0.14251709
 0.13702393
 0.12725830
 0.11901855
 0.11596680
 0.11444092
 0.10986328
 0.10223389
 0.09582520
 0.09368896
 0.09307861
 0.08972168
 0.08300781
 0.07629395
 0.07202148
 0.06866455
 0.06347656
 0.05615234
 0.04882813
 0.04302979
 0.03845215
 0.03295898
 0.02685547
 0.02136230
 0.01678467
 0.01098633
 0.00396729
-0.00396729
-0.01037598
-0.01495361
-0.01922607
-0.02502441
-0.03143311
-0.03662109
-0.03936768
-0.04089355
-0.04333496
-0.04608154
-0.04852295
-0.04882813
-0.04760742
-0.04638672
-0.04577637
-0.04486084
-0.04302979
-0.04089355
-0.04028320
-0.04211426
-0.04455566
-0.04608154
-0.04608154
-0.04577637
-0.04608154
-0.04760742
-0.05004883
-0.05187988
-0.05310059
-0.05401611
-0.05554199
-0.05737305
-0.05889893
-0.05950928
-0.05950928
-0.05950928
-0.05981445
-0.06072998
-0.06164551
-0.06256104
-0.06286621
-0.06317139
-0.06286621
-0.06164551
-0.05889893
-0.05615234
-0.05371094
-0.05249023
-0.05187988
-0.05065918
-0.04882813
-0.04669189
-0.04486084
-0.04364014
-0.04272461
-0.04180908
-0.04089355
-0.04028320
-0.03967285
-0.03967285
-0.03936768
-0.03906250
-0.03875732
-0.03784180
-0.03631592
-0.03479004
-0.03356934
-0.03326416
-0.03417969
-0.03570557
-0.03723145
-0.03814697
-0.03753662
-0.03631592
-0.03448486
-0.03265381
-0.03112793
-0.02990723
-0.02868652
-0.02685547
-0.02471924
-0.02197266
-0.01953125
-0.01708984
-0.01525879
-0.01312256
-0.01159668
-0.01007080
-0.00915527
-0.00854492
-0.00854492
-0.00854492
-0.00793457
-0.00701904
-0.00518799
-0.00366211
-0.00244141
-0.00213623
-0.00213623
-0.00244141
-0.00244141
-0.00213623
-0.00122070
-0.00030518
 0.00061035
 0.00122070
 0.00183105
 0.00274658
 0.00366211
 0.00427246
 0.00518799
 0.00549316
 0.00610352
 0.00762939
 0.00946045
 0.01190186
 0.01403809
 0.01556396
 0.01617432
 0.01617432
 0.01556396
 0.01525879
 0.01556396
 0.01617432
 0.01739502
 0.01831055
 0.01892090
 0.01922607
 0.01922607
 0.01953125
 0.01983643
 0.02044678
 0.02105713
 0.02197266
 0.02258301
 0.02258301
 0.02258301
 0.02166748
 0.02105713
 0.01983643
 0.01892090
 0.01831055
 0.01831055
 0.01892090
 0.02075195
 0.02258301
 0.02410889
 0.02471924
 0.02471924
 0.02471924
 0.02502441
 0.02593994
 0.02655029
 0.02685547
 0.02685547
 0.02655029
 0.02593994
 0.02502441
 0.02441406
 0.02380371
 0.02319336
 0.02288818
 0.02227783
 0.02197266
 0.02197266
 0.02258301
 0.02349854
 0.02410889
 0.02380371
 0.02258301
 0.02105713
 0.01983643
 0.01953125
 0.02014160
 0.02105713
 0.02197266
 0.02227783
 0.02197266
 0.02166748
 0.02136230
 0.02136230
 0.02136230
 0.02197266
 0.02227783
 0.02258301
 0.02258301
 0.02197266
 0.02136230
 0.02075195
 0.01953125
 0.01831055
 0.01708984
 0.01647949
 0.01647949
 0.01708984
 0.01800537
 0.01831055
 0.01831055
 0.01800537
 0.01739502
 0.01708984
 0.01708984
 0.01739502
 0.01770020
 0.01739502
 0.01647949
 0.01525879
 0.01403809
 0.01312256
 0.01251221
 0.01190186
 0.01159668
 0.01098633
 0.01129150
 0.01220703
 0.01373291
 0.01525879
 0.01678467
 0.01708984
 0.01678467
 0.01556396
 0.01373291
 0.01220703
 0.01129150
 0.01068115
 0.01037598
 0.00946045
 0.00854492
 0.00701904
 0.00579834
 0.00518799
 0.00488281
 0.00488281
 0.00488281
 0.00488281
 0.00488281
 0.00457764
 0.00396729
 0.00274658
 0.00183105
 0.00091553
 0.00000000
-0.00030518
-0.00030518
 0.00030518
 0.00122070
 0.00213623
 0.00274658
 0.00274658
 0.00213623
 0.00183105
 0.00213623
 0.00244141
 0.00244141
 0.00183105
 0.00091553
-0.00030518
-0.00122070
-0.00213623
-0.00305176
-0.00396729
-0.00488281
-0.00549316
-0.00610352
-0.00640869
-0.00610352
-0.00518799
-0.00457764
-0.00427246
-0.00488281
-0.00610352
-0.00762939
-0.00885010
-0.00915527
-0.00946045
-0.00976563
-0.01068115
-0.01190186
-0.01251221
-0.01220703
-0.01129150
-0.00976563
-0.00823975
-0.00701904
-0.00549316
-0.00457764
-0.00396729
-0.00366211
-0.00335693
-0.00396729
-0.00457764
-0.00549316
-0.00640869
-0.00701904
-0.00732422
-0.00732422
-0.00732422
-0.00762939
-0.00823975
-0.00915527
-0.01007080
-0.01037598
-0.01037598
-0.01007080
-0.01037598
-0.01159668
-0.01312256
-0.01434326
-0.01525879
-0.01556396
-0.01556396
-0.01525879
-0.01525879
-0.01464844
-0.01373291
-0.01220703
-0.01068115
-0.00976563
-0.00915527
-0.00915527
-0.01007080
-0.01068115
-0.01129150
-0.01159668
-0.01159668
-0.01129150
-0.01129150
-0.01159668
-0.01190186
-0.01220703
-0.01159668
-0.01098633
-0.01007080
-0.00976563
-0.00976563
-0.00976563
-0.00976563
-0.01037598
-0.01098633
-0.01220703
-0.01373291
-0.01495361
-0.01586914
-0.01647949
-0.01708984
-0.01708984
-0.01708984
-0.01678467
-0.01647949
-0.01647949
-0.01617432
-0.01525879
-0.01403809
-0.01251221
-0.01159668
-0.01129150
-0.01159668
-0.01190186
-0.01190186
-0.01159668
-0.01159668
-0.01129150
-0.01129150
-0.01098633
-0.01068115
-0.00976563
-0.00885010
-0.00762939
-0.00671387
-0.00640869
-0.00640869
-0.00701904
-0.00762939
-0.00793457
-0.00762939
-0.00701904
-0.00701904
-0.00701904
-0.00762939
-0.00762939
-0.00732422
-0.00640869
-0.00549316
-0.00457764
-0.00396729
-0.00396729
-0.00427246
-0.00488281
-0.00579834
-0.00701904
-0.00823975
-0.00946045
-0.01068115
-0.01129150
-0.01190186
-0.01190186
-0.01159668
-0.01159668
-0.01159668
-0.01190186
-0.01251221
-0.01312256
-0.01342773
-0.01373291
-0.01403809
-0.01495361
-0.01647949
-0.01800537
-0.01892090
-0.01953125
-0.01922607
-0.01892090
-0.01831055
-0.01770020
-0.01647949
-0.01495361
-0.01220703
-0.00823975
-0.00366211
 0.00122070
 0.00610352
 0.01037598
 0.01495361
 0.01953125
 0.02502441
 0.03021240
 0.03509521
 0.03936768
 0.04302979
 0.04608154
 0.04852295
 0.05065918
 0.05187988
 0.05218506
 0.05126953
 0.04913330
 0.04608154
 0.04150391
 0.03601074
 0.02929688
 0.02166748
 0.01312256
 0.00396729
-0.00488281
-0.01373291
-0.02258301
-0.03112793
-0.03936768
-0.04699707
-0.05340576
-0.05950928
-0.06439209
-0.06866455
-0.07171631
-0.07385254
-0.07568359
-0.07720947
-0.07781982
-0.07720947
-0.07476807
-0.07110596
-0.06622314
-0.06072998
-0.05462646
-0.04730225
-0.03906250
-0.02990723
-0.02075195
-0.01159668
-0.00244141
 0.00640869
 0.01464844
 0.02227783
 0.02990723
 0.03723145
 0.04455566
 0.05126953
 0.05737305
 0.06225586
 0.06622314
 0.06988525
 0.07324219
 0.07537842
 0.07629395
 0.07598877
 0.07446289
 0.07171631
 0.06774902
 0.06256104
 0.05584717
 0.04760742
 0.03784180
 0.02746582
 0.01647949
 0.00488281
-0.00701904
-0.01892090
-0.03082275
-0.04272461
-0.05432129
-0.06469727
-0.07354736
-0.08056641
-0.08575439
-0.08911133
-0.09094238
-0.09063721
-0.08819580
-0.08331299
-0.07568359
-0.06561279
-0.05340576
-0.03997803
-0.02563477
-0.01037598
 0.00579834
 0.02288818
 0.04028320
 0.05706787
 0.07263184
 0.08605957
 0.09765625
 0.10650635
 0.11352539
 0.11840820
 0.12115479
 0.12207031
 0.12084961
 0.11810303
 0.11352539
 0.10772705
 0.10131836
 0.09490967
 0.08819580
 0.08117676
 0.07415771
 0.06713867
 0.06011963
 0.05371094
 0.04730225
 0.04058838
 0.03387451
 0.02685547
 0.02014160
 0.01373291
 0.00701904
 0.00000000
-0.00854492
-0.01770020
-0.02838135
-0.03967285
-0.05187988
-0.06500244
-0.07904053
-0.09368896
-0.10864258
-0.12390137
-0.13854980
-0.15228271
-0.16418457
-0.17395020
-0.18157959
-0.18676758
-0.18920898
-0.18859863
-0.18432617
-0.17578125
-0.16387939
-0.14892578
-0.13092041
-0.11047363
-0.08789063
-0.06317139
-0.03692627
-0.00946045
 0.01861572
 0.04638672
 0.07354736
 0.09857178
 0.12207031
 0.14282227
 0.16113281
 0.17669678
 0.18829346
 0.19653320
 0.20080566
 0.20141602
 0.19836426
 0.19165039
 0.18188477
 0.16906738
 0.15380859
 0.13671875
 0.11871338
 0.10040283
 0.08239746
 0.06500244
 0.04821777
 0.03234863
 0.01800537
 0.00518799
-0.00549316
-0.01403809
-0.02075195
-0.02593994
-0.02990723
-0.03265381
-0.03509521
-0.03723145
-0.03875732
-0.03967285
-0.04058838
-0.04180908
-0.04302979
-0.04455566
-0.04547119
-0.04577637
-0.04547119
-0.04486084
-0.04455566
-0.04425049
-0.04333496
-0.04119873
-0.03753662
-0.03204346
-0.02441406
-0.01525879
-0.00396729
 0.00823975
 0.02136230
 0.03509521
 0.04974365
 0.06439209
 0.07873535
 0.09185791
 0.10314941
 0.11230469
 0.11840820
 0.12115479
 0.12023926
 0.11505127
 0.10559082
 0.09185791
 0.07446289
 0.05340576
 0.02899170
 0.00183105
-0.02807617
-0.06011963
-0.09338379
-0.12725830
-0.16082764
-0.19256592
-0.22155762
-0.24719238
-0.26824951
-0.28472900
-0.29663086
-0.30334473
-0.30456543
-0.29998779
-0.28961182
-0.27343750
-0.25207520
-0.22491455
-0.19256592
-0.15533447
-0.11444092
-0.07202148
-0.02929688
 0.01220703
 0.05157471
 0.08789063
 0.12054443
 0.14831543
 0.17089844
 0.18768311
 0.19866943
 0.20294189
 0.20141602
 0.19470215
 0.18371582
 0.16937256
 0.15258789
 0.13397217
 0.11474609
 0.09643555
 0.07995605
 0.06591797
 0.05554199
 0.04943848
 0.04821777
 0.05310059
 0.06408691
 0.08148193
 0.10528564
 0.13427734
 0.16632080
 0.19958496
 0.23406982
 0.26947021
 0.30426025
 0.33691406
 0.36376953
 0.38391113
 0.39520264
 0.39764404
 0.38940430
 0.36987305
 0.33905029
 0.29815674
 0.24810791
 0.18890381
 0.12115479
 0.04577637
-0.03417969
-0.11627197
-0.19927979
-0.28167725
-0.36132813
-0.43579102
-0.50170898
-0.55664063
-0.59906006
-0.62744141
-0.64025879
-0.63781738
-0.61981201
-0.58807373
-0.54229736
-0.48370361
-0.41412354
-0.33599854
-0.25238037
-0.16479492
-0.07507324
 0.01403809
 0.09887695
 0.17669678
 0.24444580
 0.30120850
 0.34545898
 0.37445068
 0.38635254
 0.38146973
 0.36132813
 0.32775879
 0.28167725
 0.22308350
 0.15380859
 0.07629395
-0.00457764
-0.08575439
-0.16540527
-0.24200439
-0.31341553
-0.37597656
-0.42633057
-0.46295166
-0.48431396
-0.49011230
-0.47943115
-0.45227051
-0.41015625
-0.35400391
-0.28594971
-0.20721436
-0.11871338
-0.02380371
 0.07415771
 0.17181396
 0.26733398
 0.35797119
 0.44128418
 0.51422119
 0.57373047
 0.61737061
 0.64483643
 0.65582275
 0.64971924
 0.62683105
 0.58776855
 0.53375244
 0.46752930
 0.39154053
 0.30731201
 0.21697998
 0.12329102
 0.02868652
-0.06378174
-0.15136719
-0.23162842
-0.30212402
-0.35949707
-0.40191650
-0.42663574
-0.43395996
-0.42388916
-0.39794922
-0.35675049
-0.30120850
-0.23284912
-0.15319824
-0.06439209
 0.03112793
 0.13000488
 0.22857666
 0.32318115
 0.41046143
 0.48706055
 0.54931641
 0.59539795
 0.62408447
 0.63415527
 0.62408447
 0.59326172
 0.54199219
 0.47180176
 0.38452148
 0.28259277
 0.16754150
 0.04089355
-0.09490967
-0.23620605
-0.37811279
-0.51574707
-0.64544678
-0.76354980
-0.86730957
-0.95428467
-1.02172852
-1.06750488
-1.09039307
-1.08917236
-1.06506348
-1.01928711
-0.95367432
-0.87005615
-0.77026367
-0.65795898
-0.53710938
-0.41168213
-0.28503418
-0.15960693
-0.03723145
 0.07995605
 0.18951416
 0.28839111
 0.37414551
 0.44555664
 0.50170898
 0.54290771
 0.57098389
 0.58715820
 0.59295654
 0.58898926
 0.57678223
 0.55786133
 0.53527832
 0.51147461
 0.48797607
 0.46661377
 0.44799805
 0.43395996
 0.42449951
 0.41931152
 0.41839600
 0.42053223
 0.42510986
 0.42999268
 0.43395996
 0.43548584
 0.43334961
 0.42663574
 0.41473389
 0.39581299
 0.36926270
 0.33447266
 0.29235840
 0.24383545
 0.18920898
 0.12908936
 0.06469727
-0.00244141
-0.06896973
-0.13336182
-0.19378662
-0.24993896
-0.30029297
-0.34332275
-0.37628174
-0.39825439
-0.40893555
-0.40924072
-0.39978027
-0.38085938
-0.35369873
-0.32012939
-0.28320313
-0.24536133
-0.20812988
-0.17272949
-0.13946533
-0.11077881
-0.08819580
-0.07354736
-0.06744385
-0.07019043
-0.08148193
-0.09979248
-0.12390137
-0.15197754
-0.18218994
-0.21270752
-0.24078369
-0.26458740
-0.28198242
-0.29174805
-0.29327393
-0.28656006
-0.27069092
-0.24566650
-0.21118164
-0.16815186
-0.11779785
-0.06164551
-0.00305176
 0.05523682
 0.11016846
 0.15869141
 0.19927979
 0.23071289
 0.25115967
 0.25939941
 0.25421143
 0.23559570
 0.20324707
 0.15838623
 0.10162354
 0.03570557
-0.03540039
-0.10833740
-0.17944336
-0.24719238
-0.30792236
-0.35736084
-0.39123535
-0.40588379
-0.40069580
-0.37567139
-0.33111572
-0.26763916
-0.18554688
-0.08544922
 0.03051758
 0.15960693
 0.29693604
 0.43701172
 0.57250977
 0.69824219
 0.81054688
 0.90576172
 0.97961426
 1.02783203
 1.04736328
 1.03698730
 0.99731445
 0.92834473
 0.83038330
 0.70556641
 0.55847168
 0.39489746
 0.21972656
 0.03570557
-0.15411377
-0.34332275
-0.52307129
-0.68572998
-0.82641602
-0.94299316
-1.03302002
-1.09222412
-1.11816406
-1.11022949
-1.07025146
-1.00097656
-0.90423584
-0.78216553
-0.63903809
-0.48278809
-0.32043457
-0.15655518
 0.00579834
 0.16418457
 0.31280518
 0.44494629
 0.55389404
 0.63629150
 0.69122314
 0.71868896
 0.71868896
 0.69122314
 0.63781738
 0.56182861
 0.46752930
 0.36041260
 0.24353027
 0.12054443
-0.00518799
-0.12939453
-0.24719238
-0.35247803
-0.44128418
-0.50994873
-0.55725098
-0.58227539
-0.58380127
-0.56213379
-0.51818848
-0.45410156
-0.37353516
-0.27984619
-0.17608643
-0.06469727
 0.05157471
 0.16998291
 0.28656006
 0.39611816
 0.49407959
 0.57647705
 0.64117432
 0.68817139
 0.71716309
 0.72723389
 0.71777344
 0.68786621
 0.63842773
 0.57220459
 0.49133301
 0.39825439
 0.29510498
 0.18402100
 0.06683350
-0.05462646
-0.17822266
-0.30059814
-0.41839600
-0.52886963
-0.62896729
-0.71777344
-0.79406738
-0.85723877
-0.90545654
-0.93780518
-0.95306396
-0.95062256
-0.93109131
-0.89508057
-0.84320068
-0.77514648
-0.69091797
-0.59234619
-0.48095703
-0.36010742
-0.23193359
-0.09704590
 0.04486084
 0.19195557
 0.34088135
 0.48675537
 0.62530518
 0.75286865
 0.86608887
 0.96343994
 1.04339600
 1.10412598
 1.14440918
 1.16180420
 1.15509033
 1.12426758
 1.06994629
 0.99426270
 0.89935303
 0.78704834
 0.65979004
 0.52093506
 0.37506104
 0.22583008
 0.07629395
-0.07141113
-0.21423340
-0.34759521
-0.46661377
-0.56671143
-0.64483643
-0.69946289
-0.72967529
-0.73516846
-0.71655273
-0.67474365
-0.61218262
-0.53192139
-0.43792725
-0.33325195
-0.22155762
-0.10620117
 0.00885010
 0.11901855
 0.22033691
 0.30853271
 0.37963867
 0.42999268
 0.45745850
 0.46081543
 0.44097900
 0.39825439
 0.33477783
 0.25268555
 0.15472412
 0.04333496
-0.07873535
-0.20751953
-0.33905029
-0.46783447
-0.58746338
-0.69274902
-0.77972412
-0.84533691
-0.88867188
-0.90881348
-0.90515137
-0.87707520
-0.82519531
-0.75073242
-0.65673828
-0.54687500
-0.42633057
-0.29876709
-0.16815186
-0.03814697
 0.08819580
 0.20690918
 0.31372070
 0.40435791
 0.47576904
 0.52642822
 0.55603027
 0.56457520
 0.55206299
 0.52032471
 0.47119141
 0.40802002
 0.33508301
 0.25604248
 0.17486572
 0.09490967
 0.02044678
-0.04425049
-0.09552002
-0.13031006
-0.14587402
-0.14068604
-0.11352539
-0.06469727
 0.00396729
 0.09124756
 0.19561768
 0.31463623
 0.44403076
 0.57861328
 0.71105957
 0.83618164
 0.94940186
 1.04766846
 1.12701416
 1.18347168
 1.21337891
 1.21459961
 1.18652344
 1.12792969
 1.03820801
 0.91674805
 0.76690674
 0.59448242
 0.40405273
 0.19897461
-0.01953125
-0.24841309
-0.48095703
-0.70861816
-0.92346191
-1.12060547
-1.29669189
-1.44775391
-1.56921387
-1.65771484
-1.71142578
-1.72943115
-1.71142578
-1.65802002
-1.57104492
-1.45324707
-1.30828857
-1.13769531
-0.94604492
-0.73944092
-0.52490234
-0.30792236
-0.09094238
 0.12481689
 0.33477783
 0.53131104
 0.70617676
 0.85418701
 0.97473145
 1.06781006
 1.13189697
 1.16485596
 1.16577148
 1.13616943
 1.07879639
 0.99548340
 0.88775635
 0.75866699
 0.61370850
 0.45867920
 0.29968262
 0.13977051
-0.01831055
-0.17242432
-0.31738281
-0.44799805
-0.55847168
-0.64483643
-0.70465088
-0.73760986
-0.74371338
-0.72296143
-0.67413330
-0.59875488
-0.49926758
-0.38055420
-0.24658203
-0.09948730
 0.06011963
 0.22949219
 0.40344238
 0.57281494
 0.73089600
 0.87280273
 0.99578857
 1.09588623
 1.16973877
 1.21307373
 1.22467041
 1.20483398
 1.15325928
 1.06933594
 0.95306396
 0.80718994
 0.63781738
 0.45013428
 0.24810791
 0.03356934
-0.19012451
-0.41717529
-0.63903809
-0.84625244
-1.03271484
-1.19476318
-1.32965088
-1.43402100
-1.50482178
-1.53900146
-1.53564453
-1.49505615
-1.41967773
-1.31011963
-1.16912842
-1.00036621
-0.81085205
-0.60882568
-0.40191650
-0.19378662
 0.01251221
 0.21331787
 0.40191650
 0.57037354
 0.71105957
 0.82061768
 0.89782715
 0.94268799
 0.95428467
 0.93261719
 0.87890625
 0.79620361
 0.68817139
 0.56060791
 0.41809082
 0.26550293
 0.10681152
-0.05401611
-0.21270752
-0.36224365
-0.49499512
-0.60516357
-0.68817139
-0.74340820
-0.76934814
-0.76568604
-0.73181152
-0.66833496
-0.57830811
-0.46600342
-0.33599854
-0.19165039
-0.03570557
 0.12847900
 0.29663086
 0.46112061
 0.61431885
 0.75042725
 0.86547852
 0.95825195
 1.02661133
 1.06903076
 1.08398438
 1.07086182
 1.03149414
 0.96771240
 0.88073730
 0.77301025
 0.64727783
 0.50964355
 0.36590576
 0.22003174
 0.07507324
-0.06713867
-0.20355225
-0.32928467
-0.44006348
-0.53314209
-0.60699463
-0.66162109
-0.69702148
-0.71319580
-0.71075439
-0.69122314
-0.65673828
-0.61126709
-0.55755615
-0.49835205
-0.43701172
-0.37536621
-0.31585693
-0.26000977
-0.20904541
-0.16387939
-0.12603760
-0.09704590
-0.07720947
-0.06713867
-0.06561279
-0.07232666
-0.08605957
-0.10620117
-0.13122559
-0.15960693
-0.18890381
-0.21667480
-0.24200439
-0.26336670
-0.27984619
-0.29022217
-0.29327393
-0.28808594
-0.27374268
-0.24993896
-0.21575928
-0.17150879
-0.11840820
-0.05737305
 0.00885010
 0.07965088
 0.15441895
 0.23284912
 0.31341553
 0.39367676
 0.47027588
 0.54077148
 0.60394287
 0.65917969
 0.70465088
 0.73944092
 0.76202393
 0.77239990
 0.77117920
 0.75897217
 0.73608398
 0.70343018
 0.66131592
 0.61126709
 0.55511475
 0.49591064
 0.43609619
 0.37811279
 0.32440186
 0.27648926
 0.23529053
 0.20111084
 0.17456055
 0.15594482
 0.14495850
 0.14160156
 0.14526367
 0.15411377
 0.16693115
 0.18157959
 0.19714355
 0.21118164
 0.22216797
 0.22735596
 0.22460938
 0.21270752
 0.19042969
 0.15594482
 0.10925293
 0.05004883
-0.02105713
-0.10437012
-0.20019531
-0.30853271
-0.42633057
-0.54962158
-0.67474365
-0.79803467
-0.91705322
-1.02813721
-1.12701416
-1.20941162
-1.27258301
-1.31347656
-1.33026123
-1.32080078
-1.28479004
-1.22161865
-1.13159180
-1.01440430
-0.87219238
-0.70953369
-0.53283691
-0.34698486
-0.15441895
 0.04364014
 0.24261475
 0.43457031
 0.61096191
 0.76477051
 0.89202881
 0.98999023
 1.05621338
 1.08795166
 1.08398438
 1.04522705
 0.97320557
 0.86914063
 0.73730469
 0.58349609
 0.41442871
 0.23651123
 0.05310059
-0.13214111
-0.31372070
-0.48400879
-0.63415527
-0.75805664
-0.85083008
-0.91094971
-0.93719482
-0.92834473
-0.88378906
-0.80322266
-0.68939209
-0.54687500
-0.38177490
-0.19866943
 0.00000000
 0.21118164
 0.42663574
 0.63568115
 0.82763672
 0.99578857
 1.13708496
 1.24786377
 1.32263184
 1.35711670
 1.35009766
 1.30279541
 1.21734619
 1.09436035
 0.93627930
 0.74829102
 0.53985596
 0.31768799
 0.08636475
-0.15136719
-0.38818359
-0.61340332
-0.81604004
-0.98937988
-1.13006592
-1.23504639
-1.30065918
-1.32385254
-1.30371094
-1.24237061
-1.14196777
-1.00494385
-0.83618164
-0.64300537
-0.43395996
-0.21514893
 0.00885010
 0.23284912
 0.44769287
 0.64270020
 0.80780029
 0.93750000
 1.02996826
 1.08306885
 1.09375000
 1.05926514
 0.97961426
 0.85845947
 0.70220947
 0.51788330
 0.31005859
 0.08239746
-0.15991211
-0.40924072
-0.65429688
-0.88348389
-1.08795166
-1.26342773
-1.40563965
-1.51000977
-1.57043457
-1.58386230
-1.54998779
-1.47186279
-1.35131836
-1.19079590
-0.99487305
-0.77148438
-0.52947998
-0.27557373
-0.01373291
 0.25146484
 0.51147461
 0.75439453
 0.96954346
 1.15173340
 1.29882813
 1.40899658
 1.47918701
 1.50634766
 1.48986816
 1.43341064
 1.34124756
 1.21582031
 1.06048584
 0.88073730
 0.68481445
 0.48187256
 0.27801514
 0.07720947
-0.11657715
-0.29602051
-0.45166016
-0.57586670
-0.66436768
-0.71716309
-0.73364258
-0.71228027
-0.65277100
-0.55816650
-0.43548584
-0.29022217
-0.12573242
 0.05676270
 0.25207520
 0.45104980
 0.64270020
 0.81787109
 0.97167969
 1.10046387
 1.20025635
 1.26556396
 1.29394531
 1.28417969
 1.23748779
 1.15325928
 1.03149414
 0.87554932
 0.69183350
 0.48858643
 0.27221680
 0.04516602
-0.18890381
-0.42327881
-0.64758301
-0.85144043
-1.02752686
-1.17401123
-1.28845215
-1.36749268
-1.40808105
-1.40899658
-1.37176514
-1.29974365
-1.19506836
-1.05957031
-0.89721680
-0.71563721
-0.52429199
-0.32867432
-0.13183594
 0.06469727
 0.25604248
 0.43457031
 0.59112549
 0.71990967
 0.81817627
 0.88531494
 0.92102051
 0.92437744
 0.89538574
 0.83465576
 0.74401855
 0.62774658
 0.49102783
 0.33905029
 0.17639160
 0.00701904
-0.16571045
-0.33599854
-0.49621582
-0.63873291
-0.75897217
-0.85418701
-0.92254639
-0.96343994
-0.97473145
-0.95672607
-0.91064453
-0.83740234
-0.73913574
-0.61889648
-0.48187256
-0.33355713
-0.17730713
-0.01525879
 0.15075684
 0.31555176
 0.47180176
 0.61218262
 0.73242188
 0.83007813
 0.90484619
 0.95489502
 0.97930908
 0.97747803
 0.95001221
 0.89752197
 0.82183838
 0.72479248
 0.61065674
 0.48461914
 0.35156250
 0.21484375
 0.07720947
-0.05950928
-0.19134521
-0.31433105
-0.42480469
-0.51879883
-0.59356689
-0.64819336
-0.68176270
-0.69458008
-0.68664551
-0.65856934
-0.61218262
-0.54901123
-0.47302246
-0.38665771
-0.29296875
-0.19439697
-0.09368896
 0.00671387
 0.10314941
 0.19195557
 0.27038574
 0.33538818
 0.38482666
 0.41625977
 0.42938232
 0.42449951
 0.40191650
 0.36346436
 0.31066895
 0.24536133
 0.16967773
 0.08697510
 0.00000000
-0.08880615
-0.17700195
-0.26153564
-0.33935547
-0.40649414
-0.46020508
-0.49865723
-0.52185059
-0.53009033
-0.52368164
-0.50231934
-0.46630859
-0.41717529
-0.35766602
-0.29052734
-0.21850586
-0.14343262
-0.06774902
 0.00549316
 0.07324219
 0.13214111
 0.18005371
 0.21575928
 0.23834229
 0.24688721
 0.24169922
 0.22308350
 0.19226074
 0.14984131
 0.09796143
 0.03845215
-0.02563477
-0.09124756
-0.15594482
-0.21697998
-0.27252197
-0.32043457
-0.35919189
-0.38696289
-0.40283203
-0.40496826
-0.39276123
-0.36682129
-0.32928467
-0.28106689
-0.22399902
-0.15838623
-0.08544922
-0.00762939
 0.07141113
 0.14953613
 0.22460938
 0.29541016
 0.35980225
 0.41564941
 0.46081543
 0.49468994
 0.51696777
 0.52764893
 0.52612305
 0.51208496
 0.48645020
 0.45043945
 0.40649414
 0.35614014
 0.30181885
 0.24444580
 0.18554688
 0.12634277
 0.06958008
 0.01708984
-0.02868652
-0.06591797
-0.09338379
-0.11108398
-0.11779785
-0.11322021
-0.09765625
-0.07171631
-0.03692627
 0.00518799
 0.05340576
 0.10589600
 0.16113281
 0.21759033
 0.27374268
 0.32775879
 0.37658691
 0.41748047
 0.44769287
 0.46752930
 0.47698975
 0.47576904
 0.46325684
 0.43853760
 0.40161133
 0.35400391
 0.29785156
 0.23376465
 0.16265869
 0.08575439
 0.00579834
-0.07507324
-0.15533447
-0.23284912
-0.30639648
-0.37322998
-0.43121338
-0.47882080
-0.51574707
-0.54199219
-0.55664063
-0.55877686
-0.54809570
-0.52459717
-0.48919678
-0.44372559
-0.39031982
-0.33111572
-0.26763916
-0.20019531
-0.13061523
-0.06042480
 0.00732422
 0.07019043
 0.12573242
 0.17303467
 0.21057129
 0.23651123
 0.25054932
 0.25238037
 0.24200439
 0.22033691
 0.18829346
 0.14739990
 0.09948730
 0.04577637
-0.01159668
-0.07049561
-0.12786865
-0.18066406
-0.22674561
-0.26550293
-0.29602051
-0.31616211
-0.32379150
-0.31799316
-0.29998779
-0.27130127
-0.23254395
-0.18341064
-0.12329102
-0.05493164
 0.01831055
 0.09338379
 0.16967773
 0.24597168
 0.32043457
 0.38879395
 0.44677734
 0.49255371
 0.52612305
 0.54748535
 0.55633545
 0.55175781
 0.53314209
 0.50140381
 0.45806885
 0.40527344
 0.34423828
 0.27709961
 0.20599365
 0.13214111
 0.05767822
-0.01617432
-0.08636475
-0.15045166
-0.20660400
-0.25451660
-0.29418945
-0.32501221
-0.34637451
-0.35583496
-0.35339355
-0.33996582
-0.31799316
-0.28991699
-0.25787354
-0.22277832
-0.18646240
-0.15045166
-0.11627197
-0.08544922
-0.05950928
-0.03997803
-0.02899170
-0.02716064
-0.03387451
-0.04913330
-0.07232666
-0.10223389
-0.13793945
-0.17761230
-0.22033691
-0.26458740
-0.30944824
-0.35156250
-0.38818359
-0.41717529
-0.43762207
-0.44952393
-0.45166016
-0.44219971
-0.41992188
-0.38421631
-0.33721924
-0.28076172
-0.21636963
-0.14434814
-0.06591797
 0.01708984
 0.10253906
 0.18798828
 0.27130127
 0.35034180
 0.42175293
 0.48278809
 0.53100586
 0.56610107
 0.58715820
 0.59387207
 0.58563232
 0.56304932
 0.52673340
 0.47882080
 0.42114258
 0.35552979
 0.28350830
 0.20599365
 0.12451172
 0.04150391
-0.03997803
-0.11749268
-0.18951416
-0.25512695
-0.31433105
-0.36560059
-0.40710449
-0.43701172
-0.45593262
-0.46356201
-0.46142578
-0.44952393
-0.42785645
-0.39733887
-0.35980225
-0.31646729
-0.26916504
-0.21881104
-0.16632080
-0.11260986
-0.05950928
-0.00701904
 0.04425049
 0.09399414
 0.14129639
 0.18493652
 0.22460938
 0.26031494
 0.29296875
 0.32226563
 0.34759521
 0.36804199
 0.38330078
 0.39337158
 0.39794922
 0.39764404
 0.39184570
 0.38116455
 0.36590576
 0.34637451
 0.32226563
 0.29541016
 0.26672363
 0.23742676
 0.20751953
 0.17761230
 0.14739990
 0.11810303
 0.09124756
 0.06805420
 0.04913330
 0.03509521
 0.02624512
 0.02349854
 0.02624512
 0.03356934
 0.04486084
 0.05981445
 0.07812500
 0.09918213
 0.12145996
 0.14312744
 0.16204834
 0.17700195
 0.18615723
 0.18859863
 0.18341064
 0.16845703
 0.14251709
 0.10467529
 0.05493164
-0.00579834
-0.07537842
-0.15380859
-0.23925781
-0.33081055
-0.42480469
-0.51849365
-0.60821533
-0.69091797
-0.76354980
-0.82275391
-0.86578369
-0.89111328
-0.89782715
-0.88470459
-0.85052490
-0.79467773
-0.71716309
-0.61981201
-0.50628662
-0.37994385
-0.24383545
-0.09887695
 0.05218506
 0.20660400
 0.35827637
 0.50079346
 0.62896729
 0.73852539
 0.82702637
 0.89263916
 0.93414307
 0.95062256
 0.94116211
 0.90606689
 0.84625244
 0.76416016
 0.66345215
 0.54901123
 0.42541504
 0.29754639
 0.16845703
 0.04089355
-0.08087158
-0.19226074
-0.28869629
-0.36651611
-0.42297363
-0.45654297
-0.46630859
-0.45196533
-0.41503906
-0.35736084
-0.28106689
-0.18890381
-0.08453369
 0.02807617
 0.14526367
 0.26275635
 0.37536621
 0.47882080
 0.56793213
 0.63781738
 0.68542480
 0.70861816
 0.70709229
 0.68023682
 0.62927246
 0.55450439
 0.45928955
 0.34606934
 0.21911621
 0.08178711
-0.06286621
-0.21087646
-0.35858154
-0.50048828
-0.63079834
-0.74462891
-0.83892822
-0.91186523
-0.96191406
-0.98724365
-0.98785400
-0.96435547
-0.91888428
-0.85296631
-0.76904297
-0.66894531
-0.55694580
-0.43792725
-0.31768799
-0.19989014
-0.08758545
 0.01647949
 0.10894775
 0.18493652
 0.24169922
 0.27801514
 0.29418945
 0.29174805
 0.27160645
 0.23498535
 0.18402100
 0.12115479
 0.04974365
-0.02624512
-0.10253906
-0.17547607
-0.24230957
-0.29968262
-0.34484863
-0.37475586
-0.38726807
-0.38116455
-0.35705566
-0.31585693
-0.25756836
-0.18402100
-0.09613037
 0.00366211
 0.11230469
 0.22705078
 0.34484863
 0.46173096
 0.57220459
 0.67199707
 0.75744629
 0.82641602
 0.87738037
 0.90942383
 0.92163086
 0.91400146
 0.88623047
 0.83892822
 0.77301025
 0.68969727
 0.59265137
 0.48553467
 0.37170410
 0.25421143
 0.13519287
 0.01647949
-0.09918213
-0.20874023
-0.30883789
-0.39642334
-0.46905518
-0.52429199
-0.56213379
-0.58227539
-0.58532715
-0.57220459
-0.54321289
-0.50079346
-0.44708252
-0.38543701
-0.31951904
-0.25207520
-0.18585205
-0.12207031
-0.06378174
-0.01281738
 0.02716064
 0.05462646
 0.06866455
 0.06958008
 0.05767822
 0.03356934
-0.00244141
-0.04821777
-0.10101318
-0.15777588
-0.21636963
-0.27557373
-0.33264160
-0.38452148
-0.42816162
-0.46142578
-0.48217773
-0.48950195
-0.48156738
-0.45776367
-0.41809082
-0.36376953
-0.29663086
-0.21728516
-0.12756348
-0.02929688
 0.07446289
 0.18188477
 0.29083252
 0.39703369
 0.49652100
 0.58532715
 0.66101074
 0.72235107
 0.76843262
 0.79711914
 0.80657959
 0.79681396
 0.76934814
 0.72509766
 0.66497803
 0.59051514
 0.50415039
 0.41015625
 0.31097412
 0.20935059
 0.10681152
 0.00762939
-0.08361816
-0.16265869
-0.22796631
-0.27801514
-0.31158447
-0.32562256
-0.31890869
-0.29235840
-0.24871826
-0.19012451
-0.11718750
-0.03265381
 0.06072998
 0.15838623
 0.25634766
 0.35095215
 0.43762207
 0.51116943
 0.56762695
 0.60424805
 0.61981201
 0.61370850
 0.58380127
 0.52947998
 0.45104980
 0.35186768
 0.23468018
 0.10101318
-0.04699707
-0.20629883
-0.37139893
-0.53619385
-0.69427490
-0.84045410
-0.97045898
-1.08093262
-1.16882324
-1.23138428
-1.26647949
-1.27258301
-1.24938965
-1.19689941
-1.11755371
-1.01165771
-0.88195801
-0.73211670
-0.56823730
-0.39611816
-0.22033691
-0.04241943
 0.13549805
 0.30822754
 0.46905518
 0.61126709
 0.73028564
 0.82397461
 0.89141846
 0.93109131
 0.94177246
 0.92407227
 0.87982178
 0.81115723
 0.72082520
 0.61279297
 0.49194336
 0.36315918
 0.23071289
 0.09796143
-0.03173828
-0.15380859
-0.26245117
-0.35369873
-0.42388916
-0.47119141
-0.49377441
-0.49163818
-0.46508789
-0.41717529
-0.34973145
-0.26611328
-0.16876221
-0.06072998
 0.05310059
 0.16876221
 0.28137207
 0.38665771
 0.47912598
 0.55419922
 0.60852051
 0.63964844
 0.64727783
 0.63049316
 0.59051514
 0.52825928
 0.44677734
 0.34912109
 0.23895264
 0.11901855
-0.00823975
-0.13885498
-0.26824951
-0.39062500
-0.50109863
-0.59539795
-0.67077637
-0.72601318
-0.75988770
-0.77117920
-0.75958252
-0.72509766
-0.66864014
-0.59234619
-0.49957275
-0.39276123
-0.27557373
-0.15136719
-0.02380371
 0.10406494
 0.22827148
 0.34454346
 0.44860840
 0.53710938
 0.60638428
 0.65490723
 0.68145752
 0.68542480
 0.66619873
 0.62408447
 0.56060791
 0.47851563
 0.38085938
 0.27130127
 0.15228271
 0.02624512
-0.10375977
-0.23376465
-0.35888672
-0.47485352
-0.57861328
-0.66741943
-0.73883057
-0.79071045
-0.82122803
-0.82916260
-0.81512451
-0.77972412
-0.72418213
-0.65002441
-0.56030273
-0.45715332
-0.34454346
-0.22491455
-0.10009766
 0.02746582
 0.15472412
 0.27862549
 0.39520264
 0.50079346
 0.59234619
 0.66925049
 0.72967529
 0.77392578
 0.80169678
 0.81298828
 0.80841064
 0.78796387
 0.75317383
 0.70434570
 0.64300537
 0.57098389
 0.49102783
 0.40649414
 0.31951904
 0.23162842
 0.14404297
 0.05798340
-0.02349854
-0.09796143
-0.16235352
-0.21636963
-0.25878906
-0.28930664
-0.30609131
-0.30792236
-0.29541016
-0.27069092
-0.23559570
-0.19073486
-0.13702393
-0.07629395
-0.01129150
 0.05493164
 0.12023926
 0.18280029
 0.24169922
 0.29418945
 0.33721924
 0.36865234
 0.38696289
 0.39215088
 0.38391113
 0.36285400
 0.32958984
 0.28533936
 0.23162842
 0.16845703
 0.09796143
 0.02227783
-0.05554199
-0.13275146
-0.20782471
-0.27923584
-0.34423828
-0.40008545
-0.44372559
-0.47515869
-0.49438477
-0.50262451
-0.50018311
-0.48767090
-0.46539307
-0.43487549
-0.39733887
-0.35491943
-0.31036377
-0.26611328
-0.22430420
-0.18585205
-0.15228271
-0.12451172
-0.10406494
-0.09185791
-0.08850098
-0.09338379
-0.10681152
-0.12786865
-0.15563965
-0.18829346
-0.22552490
-0.26672363
-0.31066895
-0.35369873
-0.39245605
-0.42388916
-0.44586182
-0.45806885
-0.45928955
-0.44830322
-0.42388916
-0.38543701
-0.33355713
-0.26855469
-0.19104004
-0.10223389
-0.00396729
 0.10192871
 0.21301270
 0.32653809
 0.43914795
 0.54687500
 0.64666748
 0.73699951
 0.81542969
 0.88104248
 0.93170166
 0.96588135
 0.98358154
 0.98388672
 0.96771240
 0.93536377
 0.88836670
 0.82885742
 0.75897217
 0.68115234
 0.59661865
 0.50781250
 0.41778564
 0.32928467
 0.24475098
 0.16479492
 0.09002686
 0.02105713
-0.03997803
-0.09155273
-0.13427734
-0.16876221
-0.19622803
-0.21728516
-0.23284912
-0.24383545
-0.25238037
-0.25970459
-0.26580811
-0.27069092
-0.27465820
-0.27954102
-0.28778076
-0.29998779
-0.31616211
-0.33416748
-0.35400391
-0.37628174
-0.40130615
-0.42846680
-0.45684814
-0.48614502
-0.51605225
-0.54626465
-0.57617188
-0.60455322
-0.63018799
-0.65277100
-0.67047119
-0.68267822
-0.68817139
-0.68695068
-0.67901611
-0.66467285
-0.64331055
-0.61523438
-0.57983398
-0.53741455
-0.48828125
-0.43243408
-0.37231445
-0.30944824
-0.24475098
-0.17791748
-0.10833740
-0.03662109
 0.03540039
 0.10620117
 0.17517090
 0.24353027
 0.31219482
 0.37994385
 0.44494629
 0.50659180
 0.56396484
 0.61737061
 0.66650391
 0.70983887
 0.74768066
 0.78002930
 0.80657959
 0.82733154
 0.84014893
 0.84503174
 0.84167480
 0.83068848
 0.81207275
 0.78674316
 0.75469971
 0.71685791
 0.67352295
 0.62561035
 0.57373047
 0.51849365
 0.46112061
 0.40252686
 0.34332275
 0.28503418
 0.22888184
 0.17547607
 0.12512207
 0.07781982
 0.03417969
-0.00640869
-0.04333496
-0.07720947
-0.10803223
-0.13610840
-0.16113281
-0.18341064
-0.20355225
-0.22247314
-0.23986816
-0.25604248
-0.27160645
-0.28747559
-0.30487061
-0.32287598
-0.34027100
-0.35644531
-0.37109375
-0.38513184
-0.39855957
-0.41076660
-0.42175293
-0.43090820
-0.43884277
-0.44494629
-0.44921875
-0.45104980
-0.45013428
-0.44616699
-0.43853760
-0.42785645
-0.41412354
-0.39855957
-0.38116455
-0.36102295
-0.33782959
-0.31188965
-0.28503418
-0.25878906
-0.23376465
-0.20935059
-0.18493652
-0.16143799
-0.14007568
-0.12207031
-0.10650635
-0.09246826
-0.07934570
-0.06713867
-0.05584717
-0.04516602
-0.03387451
-0.02166748
-0.00762939
 0.00885010
 0.02868652
 0.05279541
 0.08117676
 0.11383057
 0.14923096
 0.18707275
 0.22796631
 0.27252197
 0.32012939
 0.36926270
 0.41778564
 0.46356201
 0.50628662
 0.54565430
 0.58074951
 0.61035156
 0.63140869
 0.64270020
 0.64361572
 0.63415527
 0.61492920
 0.58624268
 0.54809570
 0.50079346
 0.44555664
 0.38452148
 0.31890869
 0.25024414
 0.18035889
 0.11138916
 0.04608154
-0.01434326
-0.06774902
-0.11322021
-0.14953613
-0.17456055
-0.18829346
-0.19042969
-0.18157959
-0.16265869
-0.13427734
-0.09704590
-0.05218506
-0.00244141
 0.04913330
 0.10070801
 0.15014648
 0.19470215
 0.23193359
 0.25909424
 0.27557373
 0.28045654
 0.27313232
 0.25177002
 0.21484375
 0.16204834
 0.09521484
 0.01647949
-0.07232666
-0.17059326
-0.27679443
-0.38757324
-0.49926758
-0.60729980
-0.70861816
-0.80108643
-0.88165283
-0.94848633
-0.99945068
-1.03332520
-1.04980469
-1.04736328
-1.02600098
-0.98510742
-0.92620850
-0.85052490
-0.75988770
-0.65704346
-0.54443359
-0.42510986
-0.30212402
-0.17791748
-0.05523682
 0.06408691
 0.17669678
 0.28015137
 0.37078857
 0.44677734
 0.50567627
 0.54687500
 0.57006836
 0.57586670
 0.56518555
 0.53985596
 0.50109863
 0.45135498
 0.39276123
 0.32775879
 0.25909424
 0.18890381
 0.11932373
 0.05340576
-0.00732422
-0.05981445
-0.10223389
-0.13305664
-0.15075684
-0.15441895
-0.14343262
-0.11779785
-0.07812500
-0.02593994
 0.03723145
 0.11016846
 0.19226074
 0.28198242
 0.37628174
 0.47149658
 0.56243896
 0.64636230
 0.72113037
 0.78521729
 0.83740234
 0.87463379
 0.89538574
 0.89874268
 0.88439941
 0.85235596
 0.80261230
 0.73516846
 0.65185547
 0.55480957
 0.44677734
 0.33020020
 0.20782471
 0.08087158
-0.04791260
-0.17608643
-0.30059814
-0.41839600
-0.52612305
-0.62072754
-0.70007324
-0.76263428
-0.80780029
-0.83496094
-0.84350586
-0.83404541
-0.80780029
-0.76629639
-0.71166992
-0.64514160
-0.56884766
-0.48614502
-0.40008545
-0.31494141
-0.23315430
-0.15594482
-0.08483887
-0.02166748
 0.03112793
 0.07080078
 0.09643555
 0.10803223
 0.10620117
 0.09185791
 0.06500244
 0.02593994
-0.02319336
-0.08087158
-0.14404297
-0.21118164
-0.27923584
-0.34545898
-0.40649414
-0.45898438
-0.50018311
-0.52886963
-0.54382324
-0.54412842
-0.52825928
-0.49621582
-0.44830322
-0.38635254
-0.31250000
-0.22857666
-0.13519287
-0.03479004
 0.07019043
 0.17730713
 0.28320313
 0.38574219
 0.48217773
 0.57006836
 0.64788818
 0.71380615
 0.76660156
 0.80566406
 0.82977295
 0.83953857
 0.83557129
 0.81909180
 0.79071045
 0.75164795
 0.70312500
 0.64758301
 0.58685303
 0.52246094
 0.45654297
 0.39123535
 0.32867432
 0.27099609
 0.21850586
 0.17181396
 0.13153076
 0.09948730
 0.07598877
 0.06164551
 0.05432129
 0.05279541
 0.05615234
 0.06408691
 0.07598877
 0.09063721
 0.10650635
 0.12145996
 0.13427734
 0.14373779
 0.14831543
 0.14648438
 0.13824463
 0.12237549
 0.09887695
 0.06652832
 0.02502441
-0.02471924
-0.08209229
-0.14617920
-0.21636963
-0.29266357
-0.37414551
-0.45806885
-0.54077148
-0.61950684
-0.69305420
-0.76080322
-0.82183838
-0.87371826
-0.91491699
-0.94451904
-0.96221924
-0.96771240
-0.96008301
-0.93933105
-0.90545654
-0.85937500
-0.80261230
-0.73486328
-0.65643311
-0.56884766
-0.47454834
-0.37597656
-0.27465820
-0.17181396
-0.06835938
 0.03326416
 0.13214111
 0.22552490
 0.31188965
 0.38879395
 0.45349121
 0.50445557
 0.54229736
 0.56732178
 0.58044434
 0.58105469
 0.56884766
 0.54473877
 0.51116943
 0.46997070
 0.42297363
 0.37200928
 0.31921387
 0.26641846
 0.21545410
 0.16784668
 0.12512207
 0.08911133
 0.06164551
 0.04364014
 0.03509521
 0.03631592
 0.04699707
 0.06805420
 0.09796143
 0.13549805
 0.17883301
 0.22613525
 0.27679443
 0.32806396
 0.37811279
 0.42388916
 0.46478271
 0.49926758
 0.52642822
 0.54412842
 0.55175781
 0.54809570
 0.53375244
 0.50903320
 0.47363281
 0.42816162
 0.37414551
 0.31341553
 0.24719238
 0.17608643
 0.10131836
 0.02441406
-0.05249023
-0.12847900
-0.20294189
-0.27496338
-0.34271240
-0.40283203
-0.45349121
-0.49407959
-0.52490234
-0.54718018
-0.55999756
-0.56304932
-0.55633545
-0.54046631
-0.51696777
-0.48706055
-0.45196533
-0.41320801
-0.37231445
-0.33081055
-0.28991699
-0.25146484
-0.21575928
-0.18402100
-0.15563965
-0.13092041
-0.11016846
-0.09338379
-0.08148193
-0.07385254
-0.07080078
-0.07110596
-0.07446289
-0.07965088
-0.08605957
-0.09277344
-0.09887695
-0.10375977
-0.10711670
-0.10894775
-0.10833740
-0.10528564
-0.09948730
-0.09185791
-0.08209229
-0.07049561
-0.05798340
-0.04394531
-0.02929688
-0.01464844
-0.00030518
 0.01281738
 0.02441406
 0.03417969
 0.04302979
 0.05096436
 0.05859375
 0.06591797
 0.07263184
 0.07873535
 0.08483887
 0.09124756
 0.09887695
 0.10894775
 0.12237549
 0.13916016
 0.15899658
 0.18127441
 0.20629883
 0.23498535
 0.26763916
 0.30395508
 0.34301758
 0.38299561
 0.42266846
 0.46173096
 0.49957275
 0.53497314
 0.56732178
 0.59417725
 0.61431885
 0.62622070
 0.62896729
 0.62255859
 0.60638428
 0.58044434
 0.54351807
 0.49591064
 0.43823242
 0.37200928
 0.29846191
 0.21850586
 0.13275146
 0.04241943
-0.04913330
-0.14007568
-0.22857666
-0.31341553
-0.39245605
-0.46295166
-0.52215576
-0.56884766
-0.60394287
-0.62774658
-0.63903809
-0.63659668
-0.62042236
-0.59234619
-0.55480957
-0.50903320
-0.45715332
-0.40039063
-0.34179688
-0.28381348
-0.22796631
-0.17608643
-0.12878418
-0.08819580
-0.05645752
-0.03448486
-0.02319336
-0.02227783
-0.03143311
-0.05035400
-0.07873535
-0.11474609
-0.15625000
-0.20080566
-0.24719238
-0.29541016
-0.34271240
-0.38696289
-0.42449951
-0.45288086
-0.47119141
-0.47882080
-0.47546387
-0.46020508
-0.43273926
-0.39367676
-0.34454346
-0.28594971
-0.21881104
-0.14343262
-0.06134033
 0.02502441
 0.11383057
 0.20355225
 0.29296875
 0.38024902
 0.46295166
 0.53833008
 0.60485840
 0.66131592
 0.70678711
 0.74188232
 0.76538086
 0.77789307
 0.77972412
 0.77026367
 0.75103760
 0.72235107
 0.68542480
 0.64239502
 0.59478760
 0.54443359
 0.49224854
 0.43945313
 0.38665771
 0.33599854
 0.28839111
 0.24505615
 0.20568848
 0.17028809
 0.13885498
 0.11169434
 0.08911133
 0.07019043
 0.05432129
 0.04058838
 0.02838135
 0.01647949
 0.00396729
-0.01007080
-0.02593994
-0.04302979
-0.06256104
-0.08544922
-0.11230469
-0.14251709
-0.17517090
-0.20965576
-0.24627686
-0.28594971
-0.32745361
-0.36926270
-0.40985107
-0.44891357
-0.48614502
-0.52032471
-0.55084229
-0.57647705
-0.59783936
-0.61462402
-0.62652588
-0.63262939
-0.63201904
-0.62469482
-0.61157227
-0.59326172
-0.57037354
-0.54321289
-0.51239014
-0.47760010
-0.43914795
-0.39703369
-0.35247803
-0.30639648
-0.26062012
-0.21484375
-0.16906738
-0.12268066
-0.07629395
-0.03082275
 0.01312256
 0.05462646
 0.09399414
 0.13031006
 0.16418457
 0.19531250
 0.22277832
 0.24597168
 0.26519775
 0.28198242
 0.29785156
 0.31280518
 0.32531738
 0.33416748
 0.33935547
 0.34149170
 0.34240723
 0.34271240
 0.34118652
 0.33843994
 0.33477783
 0.33081055
 0.32653809
 0.32104492
 0.31402588
 0.30670166
 0.30059814
 0.29663086
 0.29418945
 0.29205322
 0.28961182
 0.28717041
 0.28533936
 0.28472900
 0.28472900
 0.28411865
 0.28320313
 0.28106689
 0.27832031
 0.27496338
 0.27069092
 0.26519775
 0.25756836
 0.24780273
 0.23498535
 0.21911621
 0.20019531
 0.17730713
 0.15075684
 0.12054443
 0.08666992
 0.04974365
 0.00915527
-0.03448486
-0.08087158
-0.12878418
-0.17730713
-0.22674561
-0.27618408
-0.32531738
-0.37109375
-0.41229248
-0.44708252
-0.47607422
-0.49926758
-0.51574707
-0.52490234
-0.52490234
-0.51635742
-0.49957275
-0.47546387
-0.44433594
-0.40618896
-0.36193848
-0.31341553
-0.26184082
-0.20843506
-0.15380859
-0.09826660
-0.04394531
 0.00793457
 0.05523682
 0.09735107
 0.13366699
 0.16357422
 0.18585205
 0.19927979
 0.20416260
 0.20019531
 0.18890381
 0.17059326
 0.14587402
 0.11505127
 0.07904053
 0.03967285
-0.00213623
-0.04425049
-0.08605957
-0.12603760
-0.16235352
-0.19317627
-0.21697998
-0.23254395
-0.23925781
-0.23712158
-0.22521973
-0.20385742
-0.17333984
-0.13427734
-0.08728027
-0.03295898
 0.02685547
 0.08941650
 0.15319824
 0.21636963
 0.27862549
 0.33782959
 0.39154053
 0.43792725
 0.47515869
 0.50231934
 0.51971436
 0.52673340
 0.52307129
 0.50903320
 0.48583984
 0.45379639
 0.41442871
 0.36804199
 0.31677246
 0.26214600
 0.20690918
 0.15167236
 0.09826660
 0.04760742
 0.00122070
-0.03936768
-0.07385254
-0.10192871
-0.12329102
-0.13732910
-0.14343262
-0.14312744
-0.13702393
-0.12664795
-0.11199951
-0.09460449
-0.07476807
-0.05493164
-0.03570557
-0.01831055
-0.00305176
 0.00885010
 0.01708984
 0.02044678
 0.01922607
 0.01342773
 0.00305176
-0.01220703
-0.03204346
-0.05493164
-0.08026123
-0.10772705
-0.13702393
-0.16723633
-0.19744873
-0.22674561
-0.25451660
-0.28198242
-0.30822754
-0.33172607
-0.35156250
-0.36651611
-0.37750244
-0.38574219
-0.39062500
-0.39184570
-0.38848877
-0.38146973
-0.37231445
-0.36132813
-0.34759521
-0.33081055
-0.31097412
-0.28961182
-0.26702881
-0.24383545
-0.21942139
-0.19317627
-0.16510010
-0.13610840
-0.10559082
-0.07446289
-0.04272461
-0.01098633
 0.02044678
 0.05187988
 0.08239746
 0.11138916
 0.13885498
 0.16387939
 0.18676758
 0.20782471
 0.22644043
 0.24230957
 0.25512695
 0.26458740
 0.27008057
 0.27130127
 0.26855469
 0.26184082
 0.25238037
 0.24017334
 0.22491455
 0.20782471
 0.18890381
 0.16937256
 0.15045166
 0.13275146
 0.11779785
 0.10589600
 0.09796143
 0.09460449
 0.09613037
 0.10345459
 0.11718750
 0.13671875
 0.16143799
 0.18951416
 0.22033691
 0.25299072
 0.28778076
 0.32348633
 0.35766602
 0.38818359
 0.41259766
 0.43029785
 0.44006348
 0.44158936
 0.43395996
 0.41656494
 0.38909912
 0.35247803
 0.30792236
 0.25634766
 0.19805908
 0.13397217
 0.06530762
-0.00610352
-0.07751465
-0.14709473
-0.21453857
-0.27832031
-0.33721924
-0.38848877
-0.43090820
-0.46417236
-0.48858643
-0.50476074
-0.51239014
-0.51086426
-0.50079346
-0.48339844
-0.46051025
-0.43273926
-0.40130615
-0.36651611
-0.33050537
-0.29541016
-0.26275635
-0.23315430
-0.20629883
-0.18341064
-0.16479492
-0.15136719
-0.14251709
-0.13854980
-0.13885498
-0.14343262
-0.15197754
-0.16326904
-0.17639160
-0.18951416
-0.20111084
-0.20996094
-0.21484375
-0.21514893
-0.21026611
-0.20019531
-0.18402100
-0.16143799
-0.13153076
-0.09521484
-0.05218506
-0.00427246
 0.04791260
 0.10284424
 0.15991211
 0.21759033
 0.27465820
 0.32989502
 0.38177490
 0.42907715
 0.47058105
 0.50598145
 0.53466797
 0.55603027
 0.57006836
 0.57617188
 0.57495117
 0.56762695
 0.55480957
 0.53710938
 0.51544189
 0.49041748
 0.46264648
 0.43304443
 0.40100098
 0.36712646
 0.33172607
 0.29541016
 0.25878906
 0.22155762
 0.18371582
 0.14526367
 0.10650635
 0.06805420
 0.02960205
-0.00823975
-0.04577637
-0.08270264
-0.11840820
-0.15167236
-0.18096924
-0.20629883
-0.22644043
-0.24200439
-0.25238037
-0.25787354
-0.25817871
-0.25329590
-0.24291992
-0.22705078
-0.20599365
-0.18096924
-0.15350342
-0.12420654
-0.09521484
-0.06774902
-0.04272461
-0.02258301
-0.00854492
-0.00122070
-0.00061035
-0.00732422
-0.02197266
-0.04455566
-0.07537842
-0.11322021
-0.15716553
-0.20599365
-0.25878906
-0.31402588
-0.36895752
-0.42114258
-0.46783447
-0.50903320
-0.54382324
-0.57067871
-0.58746338
-0.59295654
-0.58654785
-0.56976318
-0.54199219
-0.50354004
-0.45410156
-0.39520264
-0.32928467
-0.25939941
-0.18737793
-0.11413574
-0.04058838
 0.03143311
 0.09887695
 0.15960693
 0.21209717
 0.25634766
 0.29113770
 0.31524658
 0.32714844
 0.32653809
 0.31494141
 0.29479980
 0.26855469
 0.23742676
 0.20202637
 0.16357422
 0.12420654
 0.08575439
 0.05157471
 0.02258301
 0.00122070
-0.01129150
-0.01342773
-0.00427246
 0.01678467
 0.04852295
 0.08972168
 0.13885498
 0.19561768
 0.25787354
 0.32531738
 0.39459229
 0.46325684
 0.52764893
 0.58563232
 0.63507080
 0.67443848
 0.70159912
 0.71563721
 0.71594238
 0.70220947
 0.67504883
 0.63415527
 0.58013916
 0.51452637
 0.44036865
 0.36010742
 0.27526855
 0.18615723
 0.09429932
 0.00152588
-0.08880615
-0.17395020
-0.25238037
-0.32318115
-0.38574219
-0.43884277
-0.48156738
-0.51361084
-0.53588867
-0.54870605
-0.55236816
-0.54809570
-0.53588867
-0.51757813
-0.49407959
-0.46722412
-0.43792725
-0.40679932
-0.37506104
-0.34393311
-0.31433105
-0.28686523
-0.26275635
-0.24200439
-0.22460938
-0.21057129
-0.20141602
-0.19683838
-0.19653320
-0.19927979
-0.20416260
-0.20996094
-0.21697998
-0.22460938
-0.23254395
-0.24017334
-0.24658203
-0.25115967
-0.25268555
-0.25115967
-0.24536133
-0.23559570
-0.22216797
-0.20416260
-0.18157959
-0.15350342
-0.12084961
-0.08392334
-0.04394531
-0.00091553
 0.04455566
 0.09185791
 0.14038086
 0.19012451
 0.24078369
 0.29235840
 0.34271240
 0.39062500
 0.43548584
 0.47760010
 0.51727295
 0.55480957
 0.58959961
 0.62042236
 0.64727783
 0.66986084
 0.68847656
 0.70220947
 0.71044922
 0.71319580
 0.71075439
 0.70343018
 0.69122314
 0.67352295
 0.65032959
 0.62072754
 0.58502197
 0.54290771
 0.49530029
 0.44311523
 0.38726807
 0.32989502
 0.27099609
 0.21087646
 0.14953613
 0.08697510
 0.02441406
-0.03723145
-0.09613037
-0.15106201
-0.20233154
-0.25054932
-0.29541016
-0.33691406
-0.37353516
-0.40496826
-0.43090820
-0.45227051
-0.47058105
-0.48645020
-0.50018311
-0.51086426
-0.51879883
-0.52429199
-0.52825928
-0.53161621
-0.53527832
-0.53894043
-0.54290771
-0.54718018
-0.55114746
-0.55511475
-0.55816650
-0.56030273
-0.56152344
-0.56152344
-0.56060791
-0.55847168
-0.55419922
-0.54779053
-0.53863525
-0.52642822
-0.50994873
-0.48919678
-0.46386719
-0.43365479
-0.39886475
-0.35949707
-0.31555176
-0.26733398
-0.21362305
-0.15380859
-0.08850098
-0.01861572
 0.05340576
 0.12664795
 0.20080566
 0.27587891
 0.35095215
 0.42388916
 0.49285889
 0.55603027
 0.61309814
 0.66284180
 0.70465088
 0.73791504
 0.76232910
 0.77758789
 0.78277588
 0.77789307
 0.76324463
 0.73944092
 0.70892334
 0.67230225
 0.63079834
 0.58410645
 0.53344727
 0.47973633
 0.42480469
 0.37048340
 0.31799316
 0.26824951
 0.22186279
 0.17822266
 0.13793945
 0.10101318
 0.06774902
 0.03845215
 0.01312256
-0.00915527
-0.02868652
-0.04577637
-0.06042480
-0.07293701
-0.08361816
-0.09338379
-0.10375977
-0.11505127
-0.12786865
-0.14160156
-0.15655518
-0.17272949
-0.19012451
-0.20812988
-0.22674561
-0.24627686
-0.26763916
-0.29083252
-0.31524658
-0.33935547
-0.36102295
-0.38055420
-0.39825439
-0.41412354
-0.42846680
-0.43914795
-0.44555664
-0.44799805
-0.44677734
-0.44219971
-0.43487549
-0.42388916
-0.40924072
-0.39031982
-0.36682129
-0.33935547
-0.30944824
-0.27893066
-0.24810791
-0.21667480
-0.18371582
-0.14953613
-0.11474609
-0.08056641
-0.04730225
-0.01525879
 0.01586914
 0.04577637
 0.07415771
 0.10040283
 0.12451172
 0.14709473
 0.16815186
 0.18737793
 0.20568848
 0.22216797
 0.23681641
 0.24871826
 0.25756836
 0.26336670
 0.26672363
 0.26763916
 0.26672363
 0.26336670
 0.25848389
 0.25207520
 0.24444580
 0.23590088
 0.22735596
 0.21942139
 0.21301270
 0.20874023
 0.20568848
 0.20507813
 0.20690918
 0.21270752
 0.22247314
 0.23498535
 0.24932861
 0.26519775
 0.28350830
 0.30364990
 0.32470703
 0.34423828
 0.36102295
 0.37414551
 0.38360596
 0.38787842
 0.38543701
 0.37506104
 0.35675049
 0.33050537
 0.29724121
 0.25695801
 0.20965576
 0.15625000
 0.09704590
 0.03448486
-0.03021240
-0.09399414
-0.15563965
-0.21362305
-0.26763916
-0.31585693
-0.35614014
-0.38604736
-0.40405273
-0.41107178
-0.40802002
-0.39520264
-0.37292480
-0.34149170
-0.30212402
-0.25756836
-0.20965576
-0.16021729
-0.11077881
-0.06378174
-0.02197266
 0.01281738
 0.03875732
 0.05432129
 0.05828857
 0.04974365
 0.02807617
-0.00640869
-0.05218506
-0.10803223
-0.17395020
-0.24871826
-0.33142090
-0.41870117
-0.50720215
-0.59265137
-0.67138672
-0.74096680
-0.79925537
-0.84472656
-0.87463379
-0.88653564
-0.87890625
-0.85174561
-0.80444336
-0.73791504
-0.65246582
-0.54992676
-0.43273926
-0.30395508
-0.16662598
-0.02197266
 0.12817383
 0.28045654
 0.42999268
 0.57159424
 0.70129395
 0.81695557
 0.91613770
 0.99700928
 1.05651855
 1.09344482
 1.10717773
 1.09802246
 1.06781006
 1.01837158
 0.95123291
 0.86822510
 0.77178955
 0.66467285
 0.55175781
 0.43670654
 0.32318115
 0.21331787
 0.10894775
 0.01251221
-0.07354736
-0.14617920
-0.20263672
-0.24261475
-0.26580811
-0.27343750
-0.26641846
-0.24627686
-0.21331787
-0.16845703
-0.11291504
-0.04943848
 0.01892090
 0.08789063
 0.15502930
 0.21789551
 0.27465820
 0.32348633
 0.36132813
 0.38574219
 0.39459229
 0.38757324
 0.36529541
 0.32745361
 0.27465820
 0.20751953
 0.12725830
 0.03479004
-0.06805420
-0.17913818
-0.29479980
-0.41198730
-0.52673340
-0.63568115
-0.73608398
-0.82641602
-0.90393066
-0.96649170
-1.01196289
-1.03820801
-1.04431152
-1.02996826
-0.99639893
-0.94390869
-0.87371826
-0.78643799
-0.68359375
-0.56915283
-0.44677734
-0.32073975
-0.19287109
-0.06439209
 0.06256104
 0.18554688
 0.29968262
 0.40161133
 0.48736572
 0.55511475
 0.60424805
 0.63415527
 0.64575195
 0.63964844
 0.61706543
 0.57830811
 0.52429199
 0.45776367
 0.38177490
 0.30059814
 0.21759033
 0.13397217
 0.05187988
-0.02502441
-0.09246826
-0.14770508
-0.18798828
-0.21331787
-0.22277832
-0.21545410
-0.19012451
-0.14678955
-0.08666992
-0.01220703
 0.07537842
 0.17425537
 0.28167725
 0.39398193
 0.50628662
 0.61370850
 0.71380615
 0.80383301
 0.88134766
 0.94268799
 0.98480225
 1.00555420
 1.00433350
 0.98114014
 0.93566895
 0.86730957
 0.77667236
 0.66589355
 0.53924561
 0.40069580
 0.25360107
 0.10009766
-0.05737305
-0.21606445
-0.37139893
-0.51910400
-0.65429688
-0.77301025
-0.87188721
-0.94909668
-1.00372314
-1.03515625
-1.04309082
-1.02813721
-0.99151611
-0.93566895
-0.86242676
-0.77392578
-0.67291260
-0.56365967
-0.45074463
-0.33935547
-0.23193359
-0.13061523
-0.03784180
 0.04364014
 0.11016846
 0.15960693
 0.19104004
 0.20568848
 0.20324707
 0.18432617
 0.14892578
 0.09918213
 0.03692627
-0.03479004
-0.11230469
-0.19256592
-0.27282715
-0.34973145
-0.41961670
-0.47973633
-0.52612305
-0.55725098
-0.57067871
-0.56640625
-0.54351807
-0.50262451
-0.44403076
-0.36895752
-0.27954102
-0.17761230
-0.06500244
 0.05554199
 0.18127441
 0.30853271
 0.43304443
 0.55084229
 0.65734863
 0.75073242
 0.82946777
 0.89233398
 0.93688965
 0.96099854
 0.96374512
 0.94604492
 0.91064453
 0.85876465
 0.79071045
 0.70770264
 0.61187744
 0.50811768
 0.40008545
 0.29022217
 0.18035889
 0.07232666
-0.02990723
-0.12359619
-0.20568848
-0.27557373
-0.33172607
-0.37231445
-0.39672852
-0.40466309
-0.39794922
-0.37841797
-0.34698486
-0.30487061
-0.25451660
-0.19775391
-0.13702393
-0.07446289
-0.01251221
 0.04638672
 0.09979248
 0.14495850
 0.18127441
 0.20721436
 0.22155762
 0.22399902
 0.21484375
 0.19409180
 0.16204834
 0.11840820
 0.06408691
 0.00091553
-0.06866455
-0.14312744
-0.22094727
-0.29998779
-0.37658691
-0.44769287
-0.51147461
-0.56640625
-0.61218262
-0.64605713
-0.66619873
-0.67138672
-0.66223145
-0.63873291
-0.60089111
-0.54931641
-0.48583984
-0.41290283
-0.33203125
-0.24475098
-0.15258789
-0.05706787
 0.03906250
 0.13366699
 0.22491455
 0.31036377
 0.38757324
 0.45318604
 0.50506592
 0.54229736
 0.56488037
 0.57281494
 0.56579590
 0.54412842
 0.50842285
 0.45989990
 0.40008545
 0.33233643
 0.25817871
 0.18005371
 0.09979248
 0.01983643
-0.05706787
-0.12725830
-0.18829346
-0.23864746
-0.27740479
-0.30364990
-0.31555176
-0.31280518
-0.29541016
-0.26489258
-0.22125244
-0.16510010
-0.09704590
-0.01922607
 0.06530762
 0.15350342
 0.24383545
 0.33355713
 0.42022705
 0.49987793
 0.56945801
 0.62683105
 0.67077637
 0.69946289
 0.71197510
 0.70709229
 0.68450928
 0.64514160
 0.58959961
 0.51910400
 0.43640137
 0.34454346
 0.24505615
 0.14068604
 0.03295898
-0.07537842
-0.18188477
-0.28381348
-0.37902832
-0.46417236
-0.53710938
-0.59448242
-0.63598633
-0.66131592
-0.67077637
-0.66497803
-0.64392090
-0.60882568
-0.56121826
-0.50292969
-0.43640137
-0.36437988
-0.28961182
-0.21423340
-0.14068604
-0.06958008
-0.00335693
 0.05493164
 0.10345459
 0.14007568
 0.16540527
 0.18005371
 0.18371582
 0.17578125
 0.15686035
 0.12847900
 0.09155273
 0.04791260
-0.00122070
-0.05371094
-0.10711670
-0.15869141
-0.20721436
-0.25207520
-0.29205322
-0.32562256
-0.35095215
-0.36682129
-0.37231445
-0.36743164
-0.35186768
-0.32592773
-0.29052734
-0.24688721
-0.19653320
-0.13916016
-0.07598877
-0.00823975
 0.06103516
 0.13031006
 0.19897461
 0.26702881
 0.33264160
 0.39306641
 0.44525146
 0.48828125
 0.52215576
 0.54779053
 0.56518555
 0.57220459
 0.56823730
 0.55450439
 0.53222656
 0.50292969
 0.46661377
 0.42388916
 0.37536621
 0.32287598
 0.26733398
 0.20996094
 0.15136719
 0.09246826
 0.03540039
-0.01983643
-0.07202148
-0.12115479
-0.16601563
-0.20538330
-0.23864746
-0.26672363
-0.29052734
-0.30975342
-0.32409668
-0.33294678
-0.33599854
-0.33355713
-0.32653809
-0.31494141
-0.30029297
-0.28320313
-0.26519775
-0.24505615
-0.22247314
-0.19744873
-0.17120361
-0.14526367
-0.12054443
-0.09735107
-0.07568359
-0.05584717
-0.03906250
-0.02532959
-0.01525879
-0.00854492
-0.00579834
-0.00701904
-0.01220703
-0.02044678
-0.03112793
-0.04425049
-0.05950928
-0.07659912
-0.09399414
-0.11047363
-0.12512207
-0.13763428
-0.14801025
-0.15533447
-0.15899658
-0.15838623
-0.15380859
-0.14404297
-0.12908936
-0.10833740
-0.08239746
-0.05157471
-0.01678467
 0.02197266
 0.06439209
 0.10894775
 0.15502930
 0.20172119
 0.24780273
 0.29327393
 0.33599854
 0.37414551
 0.40618896
 0.43151855
 0.44921875
 0.45959473
 0.46203613
 0.45593262
 0.44250488
 0.42114258
 0.39306641
 0.35766602
 0.31616211
 0.26977539
 0.22033691
 0.16845703
