# Supplementary material for: Dataset for time-lapse ultrasonic tomography of a granite slab under uniaxial compression test
Source: Data Brief. 2018 Aug 30;20:614–6. doi: 10.1016/j.dib.2018.08.151 (PMC6128094; doi:10.1016/j.dib.2018.08.151)
Supplement: Supplementary file 2 — Supplementary material [file mmc2.zip › data/Ultrasonic_Tomo_data/Stage_1_0kn/Force_0kn_14_10_9684120.txt]

SOURCE FILE NAME: D:\ct_20141122\ct201411221m100v0kn_sh_1_10_a.TDA
DATE: Saturday, November 22, 2014
TIME: 11:19:55
SAMPLE INTERVAL (Seconds):   0.0000001000
SIGNAL UNITS: volts
TIME UNITS: Seconds
DATA TYPE: WAVEFORM
NUMBER OF DATA POINTS PER WAVEFORM: 1024
CHANNEL NUMBER: 14
HIT NUMBER: 10
TIME OF TEST:   9.6841202500

 0.00061035
 0.00000000
-0.00061035
-0.00122070
-0.00122070
-0.00122070
-0.00061035
-0.00030518
-0.00061035
-0.00091553
-0.00091553
-0.00061035
 0.00000000
 0.00030518
 0.00030518
-0.00030518
-0.00091553
-0.00152588
-0.00183105
-0.00183105
-0.00122070
-0.00061035
-0.00030518
-0.00030518
-0.00030518
-0.00061035
-0.00061035
-0.00030518
-0.00030518
-0.00030518
-0.00091553
-0.00122070
-0.00122070
-0.00061035
 0.00030518
 0.00091553
 0.00091553
 0.00061035
-0.00030518
-0.00122070
-0.00183105
-0.00183105
-0.00122070
-0.00061035
 0.00000000
 0.00030518
 0.00030518
 0.00061035
 0.00091553
 0.00122070
 0.00152588
 0.00122070
 0.00091553
 0.00061035
 0.00030518
 0.00000000
 0.00000000
-0.00030518
-0.00091553
-0.00122070
-0.00122070
-0.00091553
-0.00030518
 0.00030518
 0.00061035
 0.00030518
-0.00030518
-0.00061035
-0.00030518
 0.00000000
 0.00030518
 0.00061035
 0.00030518
-0.00030518
-0.00061035
-0.00030518
 0.00000000
 0.00061035
 0.00091553
 0.00091553
 0.00061035
 0.00000000
-0.00030518
 0.00000000
 0.00061035
 0.00091553
 0.00061035
 0.00000000
-0.00091553
-0.00122070
-0.00061035
 0.00030518
 0.00091553
 0.00091553
 0.00061035
 0.00030518
 0.00000000
 0.00000000
 0.00000000
 0.00061035
 0.00091553
 0.00122070
 0.00122070
 0.00091553
 0.00061035
 0.00030518
 0.00000000
-0.00061035
-0.00122070
-0.00183105
-0.00152588
-0.00091553
 0.00000000
 0.00061035
 0.00061035
 0.00030518
 0.00000000
 0.00000000
 0.00000000
 0.00000000
 0.00000000
 0.00030518
 0.00000000
-0.00030518
-0.00091553
-0.00122070
-0.00152588
-0.00183105
-0.00183105
-0.00213623
-0.00213623
-0.00183105
-0.00091553
 0.00000000
 0.00061035
 0.00061035
 0.00000000
-0.00091553
-0.00122070
-0.00152588
-0.00122070
-0.00061035
 0.00000000
 0.00061035
 0.00030518
 0.00000000
-0.00061035
-0.00061035
-0.00030518
-0.00030518
-0.00030518
-0.00061035
-0.00122070
-0.00183105
-0.00213623
-0.00244141
-0.00274658
-0.00274658
-0.00213623
-0.00152588
-0.00091553
-0.00030518
 0.00030518
 0.00030518
 0.00000000
-0.00061035
-0.00091553
-0.00122070
-0.00122070
-0.00091553
-0.00091553
-0.00122070
-0.00152588
-0.00152588
-0.00152588
-0.00122070
-0.00152588
-0.00152588
-0.00183105
-0.00183105
-0.00152588
-0.00091553
-0.00030518
 0.00030518
 0.00091553
 0.00091553
 0.00030518
-0.00061035
-0.00122070
-0.00122070
-0.00091553
-0.00061035
-0.00061035
-0.00152588
-0.00213623
-0.00244141
-0.00213623
-0.00183105
-0.00152588
-0.00152588
-0.00122070
-0.00091553
-0.00061035
-0.00061035
-0.00091553
-0.00152588
-0.00213623
-0.00274658
-0.00274658
-0.00244141
-0.00152588
-0.00030518
 0.00061035
 0.00122070
 0.00061035
-0.00030518
-0.00091553
-0.00122070
-0.00122070
-0.00091553
-0.00091553
-0.00091553
-0.00122070
-0.00152588
-0.00183105
-0.00183105
-0.00152588
-0.00091553
-0.00030518
 0.00030518
 0.00061035
 0.00122070
 0.00183105
 0.00183105
 0.00152588
 0.00091553
 0.00000000
-0.00091553
-0.00091553
-0.00061035
 0.00000000
 0.00030518
 0.00000000
-0.00030518
-0.00122070
-0.00152588
-0.00152588
-0.00122070
-0.00061035
-0.00030518
 0.00000000
 0.00030518
 0.00030518
 0.00000000
-0.00061035
-0.00122070
-0.00152588
-0.00122070
-0.00061035
 0.00030518
 0.00091553
 0.00122070
 0.00091553
 0.00061035
 0.00000000
-0.00061035
-0.00091553
-0.00061035
-0.00030518
 0.00030518
 0.00030518
 0.00000000
-0.00030518
-0.00030518
-0.00061035
-0.00091553
-0.00122070
-0.00122070
-0.00091553
 0.00030518
 0.00152588
 0.00274658
 0.00274658
 0.00244141
 0.00152588
 0.00061035
-0.00061035
-0.00122070
-0.00122070
-0.00061035
-0.00030518
-0.00030518
-0.00091553
-0.00152588
-0.00152588
-0.00091553
-0.00030518
 0.00061035
 0.00122070
 0.00152588
 0.00152588
 0.00152588
 0.00091553
 0.00000000
-0.00091553
-0.00183105
-0.00244141
-0.00213623
-0.00152588
-0.00061035
 0.00030518
 0.00061035
 0.00030518
-0.00061035
-0.00122070
-0.00183105
-0.00183105
-0.00152588
-0.00091553
-0.00030518
 0.00000000
 0.00000000
 0.00000000
-0.00030518
-0.00030518
-0.00061035
-0.00091553
-0.00122070
-0.00091553
-0.00030518
 0.00030518
 0.00091553
 0.00091553
 0.00030518
-0.00091553
-0.00183105
-0.00244141
-0.00244141
-0.00183105
-0.00122070
-0.00091553
-0.00061035
-0.00091553
-0.00122070
-0.00152588
-0.00152588
-0.00122070
-0.00061035
 0.00000000
 0.00061035
 0.00091553
 0.00122070
 0.00091553
 0.00000000
-0.00152588
-0.00274658
-0.00305176
-0.00274658
-0.00183105
-0.00091553
 0.00000000
 0.00030518
 0.00030518
 0.00000000
-0.00030518
-0.00030518
-0.00030518
 0.00000000
 0.00030518
 0.00000000
-0.00030518
-0.00091553
-0.00152588
-0.00183105
-0.00213623
-0.00244141
-0.00244141
-0.00213623
-0.00122070
 0.00000000
 0.00091553
 0.00122070
 0.00030518
-0.00122070
-0.00213623
-0.00274658
-0.00274658
-0.00213623
-0.00122070
-0.00030518
 0.00030518
 0.00030518
 0.00000000
-0.00030518
-0.00061035
-0.00030518
 0.00030518
 0.00061035
 0.00061035
 0.00091553
 0.00061035
 0.00000000
-0.00091553
-0.00244141
-0.00366211
-0.00396729
-0.00335693
-0.00183105
-0.00030518
 0.00061035
 0.00122070
 0.00122070
 0.00061035
 0.00000000
-0.00030518
 0.00000000
 0.00061035
 0.00152588
 0.00183105
 0.00152588
 0.00061035
 0.00000000
-0.00061035
-0.00091553
-0.00152588
-0.00183105
-0.00183105
-0.00122070
 0.00000000
 0.00091553
 0.00122070
 0.00122070
 0.00061035
 0.00000000
-0.00061035
-0.00091553
-0.00091553
-0.00030518
-0.00030518
-0.00030518
-0.00091553
-0.00152588
-0.00183105
-0.00152588
-0.00061035
 0.00030518
 0.00091553
 0.00152588
 0.00152588
 0.00122070
 0.00061035
-0.00030518
-0.00152588
-0.00244141
-0.00305176
-0.00274658
-0.00152588
 0.00000000
 0.00152588
 0.00244141
 0.00244141
 0.00213623
 0.00152588
 0.00122070
 0.00091553
 0.00091553
 0.00091553
 0.00030518
-0.00030518
-0.00091553
-0.00152588
-0.00213623
-0.00213623
-0.00213623
-0.00213623
-0.00244141
-0.00244141
-0.00183105
-0.00061035
 0.00091553
 0.00183105
 0.00152588
 0.00091553
-0.00030518
-0.00091553
-0.00091553
-0.00061035
 0.00000000
 0.00030518
 0.00061035
 0.00000000
-0.00061035
-0.00152588
-0.00183105
-0.00183105
-0.00122070
-0.00061035
 0.00000000
 0.00061035
 0.00091553
 0.00091553
 0.00061035
-0.00030518
-0.00152588
-0.00244141
-0.00213623
-0.00152588
-0.00030518
 0.00030518
 0.00030518
-0.00030518
-0.00061035
-0.00091553
-0.00061035
 0.00000000
 0.00030518
 0.00061035
 0.00030518
-0.00061035
-0.00152588
-0.00213623
-0.00244141
-0.00244141
-0.00213623
-0.00183105
-0.00152588
-0.00091553
 0.00000000
 0.00152588
 0.00274658
 0.00335693
 0.00274658
 0.00122070
-0.00030518
-0.00152588
-0.00213623
-0.00183105
-0.00152588
-0.00183105
-0.00213623
-0.00274658
-0.00305176
-0.00305176
-0.00274658
-0.00183105
-0.00122070
-0.00030518
 0.00000000
 0.00000000
-0.00030518
-0.00122070
-0.00213623
-0.00305176
-0.00396729
-0.00396729
-0.00335693
-0.00213623
-0.00091553
 0.00000000
 0.00030518
-0.00061035
-0.00122070
-0.00183105
-0.00183105
-0.00122070
-0.00061035
-0.00061035
-0.00091553
-0.00122070
-0.00183105
-0.00213623
-0.00244141
-0.00244141
-0.00274658
-0.00244141
-0.00213623
-0.00122070
 0.00030518
 0.00152588
 0.00213623
 0.00183105
 0.00061035
-0.00061035
-0.00183105
-0.00244141
-0.00244141
-0.00244141
-0.00274658
-0.00274658
-0.00335693
-0.00335693
-0.00335693
-0.00274658
-0.00152588
-0.00030518
 0.00091553
 0.00183105
 0.00274658
 0.00305176
 0.00335693
 0.00274658
 0.00183105
 0.00061035
-0.00091553
-0.00152588
-0.00122070
-0.00030518
 0.00061035
 0.00122070
 0.00122070
 0.00091553
 0.00061035
 0.00091553
 0.00152588
 0.00183105
 0.00213623
 0.00183105
 0.00122070
 0.00030518
-0.00061035
-0.00122070
-0.00152588
-0.00152588
-0.00122070
-0.00122070
-0.00061035
 0.00000000
 0.00152588
 0.00274658
 0.00305176
 0.00244141
 0.00061035
-0.00061035
-0.00122070
-0.00122070
-0.00061035
-0.00030518
 0.00000000
 0.00030518
 0.00000000
-0.00030518
-0.00091553
-0.00457764
-0.02044678
-0.06072998
-0.13305664
-0.22979736
-0.32592773
-0.39123535
-0.40618896
-0.37567139
-0.32531738
-0.27954102
-0.24414063
-0.19958496
-0.12023926
 0.00030518
 0.13549805
 0.24139404
 0.28533936
 0.27069092
 0.22888184
 0.19439697
 0.18096924
 0.18096924
 0.18310547
 0.18432617
 0.18829346
 0.19409180
 0.19439697
 0.18310547
 0.16479492
 0.15045166
 0.14709473
 0.14923096
 0.14770508
 0.13946533
 0.12939453
 0.12420654
 0.12298584
 0.12023926
 0.11322021
 0.10406494
 0.09796143
 0.09552002
 0.09368896
 0.08880615
 0.08148193
 0.07415771
 0.06866455
 0.06408691
 0.05950928
 0.05493164
 0.05004883
 0.04425049
 0.03723145
 0.03021240
 0.02410889
 0.01831055
 0.01159668
 0.00274658
-0.00610352
-0.01312256
-0.01739502
-0.02105713
-0.02624512
-0.03265381
-0.03784180
-0.04028320
-0.04180908
-0.04394531
-0.04730225
-0.04974365
-0.04974365
-0.04821777
-0.04730225
-0.04821777
-0.04974365
-0.05004883
-0.04821777
-0.04608154
-0.04577637
-0.04699707
-0.04882813
-0.04943848
-0.04852295
-0.04760742
-0.04791260
-0.05004883
-0.05218506
-0.05432129
-0.05584717
-0.05737305
-0.05981445
-0.06195068
-0.06347656
-0.06408691
-0.06439209
-0.06530762
-0.06652832
-0.06713867
-0.06652832
-0.06439209
-0.06256104
-0.06103516
-0.06042480
-0.05950928
-0.05798340
-0.05615234
-0.05493164
-0.05432129
-0.05401611
-0.05310059
-0.05126953
-0.04882813
-0.04669189
-0.04516602
-0.04425049
-0.04302979
-0.04119873
-0.03967285
-0.03814697
-0.03723145
-0.03662109
-0.03631592
-0.03631592
-0.03692627
-0.03784180
-0.03875732
-0.03906250
-0.03875732
-0.03845215
-0.03845215
-0.03845215
-0.03814697
-0.03662109
-0.03417969
-0.03173828
-0.03021240
-0.02929688
-0.02899170
-0.02807617
-0.02685547
-0.02502441
-0.02288818
-0.02105713
-0.01922607
-0.01739502
-0.01556396
-0.01373291
-0.01190186
-0.01007080
-0.00854492
-0.00701904
-0.00610352
-0.00488281
-0.00427246
-0.00396729
-0.00396729
-0.00396729
-0.00427246
-0.00427246
-0.00396729
-0.00366211
-0.00274658
-0.00183105
-0.00061035
 0.00061035
 0.00152588
 0.00244141
 0.00366211
 0.00518799
 0.00701904
 0.00823975
 0.00915527
 0.00946045
 0.00976563
 0.01037598
 0.01129150
 0.01220703
 0.01251221
 0.01281738
 0.01342773
 0.01434326
 0.01556396
 0.01708984
 0.01892090
 0.02075195
 0.02197266
 0.02227783
 0.02197266
 0.02105713
 0.02075195
 0.02075195
 0.02075195
 0.02044678
 0.01983643
 0.01922607
 0.01922607
 0.01953125
 0.02014160
 0.02105713
 0.02166748
 0.02227783
 0.02288818
 0.02349854
 0.02380371
 0.02410889
 0.02441406
 0.02441406
 0.02471924
 0.02502441
 0.02563477
 0.02624512
 0.02746582
 0.02899170
 0.03021240
 0.03112793
 0.03204346
 0.03234863
 0.03234863
 0.03204346
 0.03143311
 0.03051758
 0.02899170
 0.02716064
 0.02563477
 0.02441406
 0.02349854
 0.02197266
 0.02044678
 0.01892090
 0.01800537
 0.01739502
 0.01739502
 0.01739502
 0.01739502
 0.01647949
 0.01525879
 0.01403809
 0.01281738
 0.01159668
 0.01037598
 0.00854492
 0.00640869
 0.00305176
-0.00183105
-0.00823975
-0.01617432
-0.02593994
-0.03814697
-0.05310059
-0.07141113
-0.09246826
-0.11566162
-0.14038086
-0.16632080
-0.19287109
-0.21881104
-0.24169922
-0.25970459
-0.27099609
-0.27435303
-0.26855469
-0.25115967
-0.22033691
-0.17456055
-0.11352539
-0.03753662
 0.05249023
 0.15655518
 0.27313232
 0.39978027
 0.53161621
 0.66345215
 0.79101563
 0.91094971
 1.02050781
 1.11511230
 1.18927002
 1.23870850
 1.26037598
 1.25366211
 1.21643066
 1.14501953
 1.03759766
 0.89508057
 0.72143555
 0.52124023
 0.29724121
 0.05187988
-0.21148682
-0.48553467
-0.76080322
-1.02783203
-1.27960205
-1.51000977
-1.71295166
-1.88201904
-2.01110840
-2.09655762
-2.13470459
-2.12432861
-2.06481934
-1.95617676
-1.79901123
-1.59637451
-1.35284424
-1.07482910
-0.77026367
-0.44555664
-0.10559082
 0.24444580
 0.59661865
 0.93841553
 1.25610352
 1.53961182
 1.78222656
 1.97937012
 2.12646484
 2.21679688
 2.24700928
 2.21649170
 2.12890625
 1.98791504
 1.79718018
 1.56158447
 1.28997803
 0.99334717
 0.68420410
 0.37109375
 0.05981445
-0.24353027
-0.52856445
-0.78430176
-1.00128174
-1.17431641
-1.30249023
-1.38427734
-1.41967773
-1.40808105
-1.35314941
-1.25976563
-1.13433838
-0.98205566
-0.80963135
-0.62561035
-0.43945313
-0.25909424
-0.08972168
 0.06500244
 0.20111084
 0.31280518
 0.39550781
 0.44586182
 0.46478271
 0.45440674
 0.41870117
 0.36163330
 0.28656006
 0.19775391
 0.10009766
-0.00122070
-0.10162354
-0.19592285
-0.28015137
-0.34912109
-0.39886475
-0.42510986
-0.42663574
-0.40191650
-0.35308838
-0.28167725
-0.19134521
-0.08483887
 0.03387451
 0.16021729
 0.28778076
 0.40863037
 0.51422119
 0.59875488
 0.65826416
 0.68908691
 0.68725586
 0.65002441
 0.57769775
 0.47363281
 0.34393311
 0.19226074
 0.02197266
-0.16326904
-0.35491943
-0.54321289
-0.71807861
-0.87249756
-1.00158691
-1.09985352
-1.16271973
-1.18652344
-1.17065430
-1.11511230
-1.02142334
-0.89141846
-0.73028564
-0.54687500
-0.34973145
-0.14526367
 0.06195068
 0.26580811
 0.45776367
 0.62591553
 0.76202393
 0.86120605
 0.92224121
 0.94482422
 0.92834473
 0.87463379
 0.78674316
 0.67138672
 0.53588867
 0.38787842
 0.23437500
 0.08270264
-0.05981445
-0.18524170
-0.28503418
-0.35034180
-0.37506104
-0.35614014
-0.29418945
-0.18951416
-0.04150391
 0.14984131
 0.37872314
 0.63446045
 0.90332031
 1.17370605
 1.43676758
 1.68273926
 1.89971924
 2.07336426
 2.19238281
 2.24914551
 2.23968506
 2.15850830
 2.00195313
 1.77032471
 1.46972656
 1.11053467
 0.70159912
 0.24993896
-0.23498535
-0.73974609
-1.24603271
-1.73461914
-2.18994141
-2.59887695
-2.95013428
-3.23242188
-3.43688965
-3.55590820
-3.58581543
-3.52569580
-3.37799072
-3.14697266
-2.83843994
-2.46063232
-2.02453613
-1.54571533
-1.04248047
-0.53039551
-0.02288818
 0.46875000
 0.92926025
 1.34094238
 1.68792725
 1.96136475
 2.15820313
 2.27752686
 2.31842041
 2.28179932
 2.17285156
 2.00073242
 1.77581787
 1.50756836
 1.20910645
 0.89630127
 0.58746338
 0.29602051
 0.03051758
-0.20172119
-0.38848877
-0.51483154
-0.57037354
-0.55358887
-0.46997070
-0.32440186
-0.11749268
 0.14831543
 0.46234131
 0.80596924
 1.15814209
 1.50268555
 1.82769775
 2.12005615
 2.36450195
 2.54577637
 2.65411377
 2.68402100
 2.63244629
 2.49450684
 2.26837158
 1.95739746
 1.57165527
 1.12243652
 0.62072754
 0.07476807
-0.50384521
-1.09924316
-1.69189453
-2.26257324
-2.79388428
-3.27056885
-3.67889404
-4.00604248
-4.24255371
-4.38171387
-4.41955566
-4.35485840
-4.18975830
-3.93066406
-3.58581543
-3.16589355
-2.68432617
-2.15759277
-1.60461426
-1.04461670
-0.49377441
 0.03387451
 0.52459717
 0.96405029
 1.33789063
 1.63452148
 1.84722900
 1.97509766
 2.02056885
 1.98760986
 1.88049316
 1.70623779
 1.47552490
 1.20269775
 0.90393066
 0.59326172
 0.28289795
-0.01617432
-0.29205322
-0.53009033
-0.71563721
-0.83801270
-0.89111328
-0.87493896
-0.79284668
-0.64880371
-0.44830322
-0.19622803
 0.10131836
 0.43426514
 0.78857422
 1.14685059
 1.49200439
 1.81030273
 2.09197998
 2.32940674
 2.51251221
 2.63305664
 2.68463135
 2.66571045
 2.57812500
 2.42370605
 2.20520020
 1.92626953
 1.59515381
 1.22406006
 0.82519531
 0.40771484
-0.02166748
-0.45318604
-0.87280273
-1.26556396
-1.61804199
-1.92169189
-2.17163086
-2.36297607
-2.49145508
-2.55462646
-2.55401611
-2.49389648
-2.38067627
-2.22137451
-2.02423096
-1.80023193
-1.56127930
-1.31713867
-1.07757568
-0.85021973
-0.64331055
-0.46356201
-0.31433105
-0.19653320
-0.10833740
-0.04852295
-0.01617432
-0.00793457
-0.01770020
-0.03845215
-0.06347656
-0.08605957
-0.10070801
-0.10192871
-0.08544922
-0.04821777
 0.01281738
 0.10009766
 0.21423340
 0.35400391
 0.51513672
 0.69274902
 0.88134766
 1.07543945
 1.26892090
 1.45507813
 1.62536621
 1.77368164
 1.89514160
 1.98547363
 2.04101563
 2.06024170
 2.04254150
 1.98974609
 1.90460205
 1.78955078
 1.64916992
 1.48925781
 1.31683350
 1.13769531
 0.95703125
 0.77880859
 0.60821533
 0.45013428
 0.30792236
 0.18310547
 0.07598877
-0.01281738
-0.08209229
-0.13061523
-0.15838623
-0.16723633
-0.15991211
-0.13793945
-0.10406494
-0.06134033
-0.01373291
 0.03417969
 0.07873535
 0.11749268
 0.14709473
 0.16357422
 0.16296387
 0.14221191
 0.10040283
 0.03875732
-0.04180908
-0.13946533
-0.25238037
-0.37719727
-0.50994873
-0.64483643
-0.77789307
-0.90515137
-1.02325439
-1.12945557
-1.22161865
-1.29821777
-1.35711670
-1.39801025
-1.41937256
-1.42059326
-1.40258789
-1.36688232
-1.31591797
-1.25183105
-1.17675781
-1.09222412
-1.00158691
-0.90789795
-0.81451416
-0.72509766
-0.64178467
-0.56701660
-0.50262451
-0.44921875
-0.40588379
-0.36987305
-0.33843994
-0.30914307
-0.28015137
-0.24932861
-0.21362305
-0.16967773
-0.11566162
-0.05218506
 0.01983643
 0.09948730
 0.18737793
 0.28320313
 0.38543701
 0.49102783
 0.59722900
 0.70220947
 0.80596924
 0.90881348
 1.00952148
 1.10687256
 1.19995117
 1.28784180
 1.36962891
 1.44287109
 1.50573730
 1.55578613
 1.59057617
 1.60705566
 1.60186768
 1.57226563
 1.51733398
 1.43615723
 1.32812500
 1.19140625
 1.02600098
 0.83374023
 0.61828613
 0.38146973
 0.12481689
-0.14984131
-0.43762207
-0.72875977
-1.01409912
-1.28723145
-1.54327393
-1.77612305
-1.97814941
-2.14172363
-2.26135254
-2.33428955
-2.35931396
-2.33428955
-2.25769043
-2.13195801
-1.96228027
-1.75476074
-1.51550293
-1.25152588
-0.97229004
-0.68817139
-0.40893555
-0.14007568
 0.11413574
 0.34759521
 0.55023193
 0.71258545
 0.82946777
 0.90209961
 0.93261719
 0.92224121
 0.87005615
 0.77911377
 0.65521240
 0.50781250
 0.34332275
 0.16571045
-0.02136230
-0.21179199
-0.39642334
-0.56671143
-0.71563721
-0.83770752
-0.92864990
-0.98571777
-1.00708008
-0.99243164
-0.94085693
-0.85327148
-0.73150635
-0.57983398
-0.40344238
-0.20660400
 0.00823975
 0.23681641
 0.47210693
 0.70465088
 0.92651367
 1.13220215
 1.31896973
 1.48315430
 1.62109375
 1.72973633
 1.80786133
 1.85455322
 1.86981201
 1.85333252
 1.80664063
 1.73217773
 1.63452148
 1.51733398
 1.38488770
 1.24084473
 1.09039307
 0.93902588
 0.79071045
 0.64880371
 0.51635742
 0.39733887
 0.29388428
 0.20599365
 0.13275146
 0.07263184
 0.02410889
-0.01434326
-0.04577637
-0.07354736
-0.10162354
-0.13244629
-0.16754150
-0.20843506
-0.25726318
-0.31372070
-0.37689209
-0.44494629
-0.51544189
-0.58685303
-0.65765381
-0.72601318
-0.78887939
-0.84381104
-0.88897705
-0.92346191
-0.94665527
-0.95825195
-0.95794678
-0.94482422
-0.91857910
-0.87951660
-0.82916260
-0.76873779
-0.69915771
-0.62164307
-0.53771973
-0.45013428
-0.36224365
-0.27709961
-0.19653320
-0.12207031
-0.05462646
 0.00427246
 0.05279541
 0.09002686
 0.11596680
 0.13153076
 0.13732910
 0.13366699
 0.12176514
 0.10253906
 0.07812500
 0.04821777
 0.01342773
-0.02685547
-0.07080078
-0.11718750
-0.16418457
-0.21118164
-0.25695801
-0.30059814
-0.33721924
-0.36254883
-0.37170410
-0.36193848
-0.33203125
-0.28106689
-0.20874023
-0.11413574
 0.00274658
 0.14007568
 0.29510498
 0.46264648
 0.63720703
 0.81176758
 0.98114014
 1.14105225
 1.28753662
 1.41662598
 1.52465820
 1.60797119
 1.66564941
 1.69616699
 1.69860840
 1.67205811
 1.61651611
 1.53320313
 1.42333984
 1.28723145
 1.12609863
 0.94299316
 0.74432373
 0.53710938
 0.32470703
 0.10894775
-0.10833740
-0.32226563
-0.52520752
-0.70983887
-0.87371826
-1.01562500
-1.13586426
-1.23291016
-1.30584717
-1.35467529
-1.38153076
-1.38793945
-1.37542725
-1.34582520
-1.30096436
-1.24389648
-1.17706299
-1.10107422
-1.01745605
-0.92834473
-0.83770752
-0.74859619
-0.66406250
-0.58593750
-0.51727295
-0.46081543
-0.41839600
-0.39093018
-0.37872314
-0.38208008
-0.40008545
-0.43060303
-0.47088623
-0.51666260
-0.56457520
-0.61218262
-0.65551758
-0.69152832
-0.71563721
-0.72631836
-0.72204590
-0.70312500
-0.66955566
-0.62011719
-0.55511475
-0.47546387
-0.38360596
-0.28076172
-0.16876221
-0.04699707
 0.08331299
 0.22064209
 0.36132813
 0.50201416
 0.63903809
 0.76904297
 0.88928223
 0.99700928
 1.09008789
 1.16607666
 1.22314453
 1.26037598
 1.27655029
 1.27258301
 1.25000000
 1.21154785
 1.15997314
 1.09863281
 1.03118896
 0.96038818
 0.88897705
 0.81848145
 0.75012207
 0.68542480
 0.62591553
 0.57189941
 0.52337646
 0.48004150
 0.44158936
 0.40863037
 0.38146973
 0.35919189
 0.34027100
 0.32257080
 0.30578613
 0.29022217
 0.27465820
 0.25817871
 0.23773193
 0.21087646
 0.17578125
 0.13092041
 0.07568359
 0.01007080
-0.06530762
-0.14953613
-0.24169922
-0.34057617
-0.44342041
-0.54748535
-0.64971924
-0.74768066
-0.83923340
-0.92285156
-0.99792480
-1.06323242
-1.11755371
-1.15997314
-1.18865967
-1.20269775
-1.20147705
-1.18499756
-1.15386963
-1.10839844
-1.04919434
-0.97686768
-0.89355469
-0.80078125
-0.70159912
-0.59936523
-0.49774170
-0.40100098
-0.31311035
-0.23529053
-0.16876221
-0.11352539
-0.06958008
-0.03662109
-0.01281738
 0.00488281
 0.02044678
 0.03753662
 0.05828857
 0.08544922
 0.12145996
 0.16906738
 0.23101807
 0.30822754
 0.39947510
 0.50170898
 0.61187744
 0.72723389
 0.84503174
 0.96252441
 1.07666016
 1.18347168
 1.27990723
 1.36291504
 1.43035889
 1.47979736
 1.51000977
 1.52008057
 1.51031494
 1.48040771
 1.43157959
 1.36413574
 1.28082275
 1.18377686
 1.07635498
 0.96191406
 0.84320068
 0.72296143
 0.60363770
 0.48858643
 0.38024902
 0.28106689
 0.19195557
 0.11260986
 0.04272461
-0.01892090
-0.07263184
-0.11993408
-0.16235352
-0.20233154
-0.24200439
-0.28320313
-0.32653809
-0.37231445
-0.42022705
-0.47027588
-0.52276611
-0.57739258
-0.63446045
-0.69305420
-0.75347900
-0.81420898
-0.87524414
-0.93505859
-0.99395752
-1.05163574
-1.10748291
-1.16027832
-1.20849609
-1.25000000
-1.28295898
-1.30676270
-1.31927490
-1.31988525
-1.30859375
-1.28448486
-1.24877930
-1.20178223
-1.14501953
-1.08032227
-1.01013184
-0.93597412
-0.85906982
-0.78063965
-0.70129395
-0.62316895
-0.54626465
-0.47149658
-0.39886475
-0.32958984
-0.26397705
-0.20141602
-0.14007568
-0.07843018
-0.01617432
 0.04669189
 0.11016846
 0.17639160
 0.24810791
 0.32684326
 0.41290283
 0.50506592
 0.60302734
 0.70678711
 0.81634521
 0.92956543
 1.04248047
 1.15081787
 1.25122070
 1.34033203
 1.41571045
 1.47369385
 1.51092529
 1.52557373
 1.51702881
 1.48529053
 1.43096924
 1.35437012
 1.25854492
 1.14746094
 1.02661133
 0.89935303
 0.76843262
 0.63598633
 0.50628662
 0.38391113
 0.27191162
 0.17120361
 0.08117676
 0.00183105
-0.06591797
-0.12115479
-0.16510010
-0.19927979
-0.22552490
-0.24444580
-0.25848389
-0.27008057
-0.28350830
-0.30029297
-0.32043457
-0.34301758
-0.36773682
-0.39611816
-0.42907715
-0.46661377
-0.50750732
-0.55084229
-0.59539795
-0.63995361
-0.68298340
-0.72357178
-0.76080322
-0.79437256
-0.82427979
-0.85052490
-0.87310791
-0.89233398
-0.90881348
-0.92254639
-0.93353271
-0.94024658
-0.94299316
-0.94055176
-0.93231201
-0.91644287
-0.89202881
-0.85815430
-0.81359863
-0.75836182
-0.69122314
-0.61279297
-0.52459717
-0.42907715
-0.32775879
-0.22216797
-0.11291504
-0.00152588
 0.11047363
 0.22033691
 0.32653809
 0.42785645
 0.52368164
 0.61340332
 0.69732666
 0.77575684
 0.84808350
 0.91522217
 0.97686768
 1.03302002
 1.08489990
 1.13220215
 1.17492676
 1.21276855
 1.24481201
 1.27075195
 1.28967285
 1.30157471
 1.30676270
 1.30554199
 1.29699707
 1.28082275
 1.25732422
 1.22619629
 1.18835449
 1.14349365
 1.09161377
 1.03271484
 0.96832275
 0.89904785
 0.82580566
 0.74829102
 0.66558838
 0.57830811
 0.48736572
 0.39367676
 0.29754639
 0.19836426
 0.09582520
-0.00946045
-0.11779785
-0.22888184
-0.34301758
-0.46020508
-0.57830811
-0.69549561
-0.81024170
-0.92224121
-1.03149414
-1.13586426
-1.23199463
-1.31591797
-1.38488770
-1.43768311
-1.47247314
-1.48834229
-1.48437500
-1.46057129
-1.41632080
-1.35314941
-1.27258301
-1.17675781
-1.06903076
-0.95397949
-0.83496094
-0.71563721
-0.59906006
-0.48858643
-0.38757324
-0.29846191
-0.22277832
-0.16143799
-0.11474609
-0.08331299
-0.06713867
-0.06561279
-0.07690430
-0.09826660
-0.12725830
-0.16052246
-0.19531250
-0.22766113
-0.25451660
-0.27282715
-0.28167725
-0.27954102
-0.26458740
-0.23468018
-0.18829346
-0.12634277
-0.05004883
 0.03845215
 0.13763428
 0.24658203
 0.36376953
 0.48675537
 0.61218262
 0.73791504
 0.86181641
 0.98175049
 1.09588623
 1.20208740
 1.29852295
 1.38214111
 1.44989014
 1.49871826
 1.52618408
 1.53167725
 1.51519775
 1.47644043
 1.41540527
 1.33239746
 1.22955322
 1.10839844
 0.97137451
 0.82122803
 0.66223145
 0.49957275
 0.33813477
 0.18005371
 0.02593994
-0.12329102
-0.26458740
-0.39459229
-0.51025391
-0.61035156
-0.69488525
-0.76416016
-0.81695557
-0.85327148
-0.87432861
-0.88195801
-0.87860107
-0.86608887
-0.84716797
-0.82427979
-0.80047607
-0.77819824
-0.75866699
-0.74371338
-0.73425293
-0.73120117
-0.73486328
-0.74493408
-0.75988770
-0.77758789
-0.79589844
-0.81268311
-0.82611084
-0.83404541
-0.83496094
-0.82794189
-0.81176758
-0.78643799
-0.75256348
-0.71166992
-0.66375732
-0.60943604
-0.54840088
-0.48156738
-0.41107178
-0.33782959
-0.26306152
-0.18646240
-0.10833740
-0.02960205
 0.04913330
 0.12634277
 0.20263672
 0.27587891
 0.34454346
 0.40649414
 0.46081543
 0.50750732
 0.54656982
 0.57861328
 0.60363770
 0.62255859
 0.63659668
 0.64758301
 0.65734863
 0.66680908
 0.67749023
 0.68939209
 0.70404053
 0.72235107
 0.74584961
 0.77545166
 0.81115723
 0.85266113
 0.89904785
 0.95001221
 1.00433350
 1.06079102
 1.11633301
 1.16851807
 1.21459961
 1.25183105
 1.27655029
 1.28387451
 1.27105713
 1.23504639
 1.17401123
 1.08642578
 0.97015381
 0.82611084
 0.65795898
 0.47058105
 0.26855469
 0.05310059
-0.17242432
-0.40283203
-0.63018799
-0.84686279
-1.04644775
-1.22558594
-1.38000488
-1.50543213
-1.59820557
-1.65679932
-1.68121338
-1.67205811
-1.62963867
-1.55517578
-1.45172119
-1.32293701
-1.17431641
-1.00952148
-0.83374023
-0.65246582
-0.47271729
-0.30059814
-0.14007568
 0.00579834
 0.13458252
 0.24353027
 0.32928467
 0.38909912
 0.42144775
 0.42724609
 0.40740967
 0.36437988
 0.29968262
 0.21636963
 0.11840820
 0.00915527
-0.10681152
-0.22552490
-0.34240723
-0.45043945
-0.54321289
-0.61614990
-0.66619873
-0.69122314
-0.68939209
-0.65734863
-0.59417725
-0.50170898
-0.38299561
-0.24108887
-0.07720947
 0.10681152
 0.30548096
 0.51086426
 0.71380615
 0.90850830
 1.09039307
 1.25518799
 1.39801025
 1.51336670
 1.59698486
 1.64764404
 1.66503906
 1.64978027
 1.60217285
 1.52435303
 1.41967773
 1.29302979
 1.14776611
 0.98724365
 0.81573486
 0.63781738
 0.45989990
 0.28533936
 0.11535645
-0.04882813
-0.20507813
-0.34942627
-0.47790527
-0.58929443
-0.68420410
-0.76324463
-0.82580566
-0.87097168
-0.89904785
-0.91033936
-0.90759277
-0.89141846
-0.86303711
-0.82336426
-0.77392578
-0.71746826
-0.65521240
-0.58959961
-0.52093506
-0.45166016
-0.38391113
-0.31860352
-0.25756836
-0.20141602
-0.15167236
-0.11016846
-0.07843018
-0.05676270
-0.04577637
-0.04547119
-0.05676270
-0.07873535
-0.11077881
-0.15197754
-0.20202637
-0.26000977
-0.32501221
-0.39367676
-0.46325684
-0.53070068
-0.59417725
-0.65155029
-0.70098877
-0.73883057
-0.76293945
-0.77178955
-0.76538086
-0.74218750
-0.70068359
-0.63964844
-0.55999756
-0.46386719
-0.35491943
-0.23498535
-0.10437012
 0.03509521
 0.18188477
 0.33233643
 0.48309326
 0.62957764
 0.76812744
 0.89477539
 1.00616455
 1.09954834
 1.17248535
 1.22192383
 1.24481201
 1.23931885
 1.20513916
 1.14288330
 1.05316162
 0.93811035
 0.80017090
 0.64453125
 0.47637939
 0.29998779
 0.11901855
-0.06256104
-0.23956299
-0.40557861
-0.55328369
-0.67657471
-0.77209473
-0.83740234
-0.87127686
-0.87219238
-0.83831787
-0.76934814
-0.66833496
-0.54016113
-0.39001465
-0.22216797
-0.03967285
 0.15228271
 0.34637451
 0.53222656
 0.69915771
 0.84045410
 0.95214844
 1.03179932
 1.07635498
 1.08337402
 1.05041504
 0.97778320
 0.86761475
 0.72540283
 0.55694580
 0.36712646
 0.16052246
-0.06011963
-0.28900146
-0.51818848
-0.73760986
-0.93872070
-1.11572266
-1.26617432
-1.38671875
-1.47308350
-1.52160645
-1.52984619
-1.49871826
-1.43005371
-1.32537842
-1.18682861
-1.01867676
-0.82733154
-0.62011719
-0.40313721
-0.18005371
 0.04608154
 0.27130127
 0.48858643
 0.68969727
 0.86761475
 1.01806641
 1.13891602
 1.22863770
 1.28570557
 1.30859375
 1.29821777
 1.25610352
 1.18499756
 1.08795166
 0.96801758
 0.83007813
 0.67962646
 0.52337646
 0.36682129
 0.21545410
 0.07415771
-0.05310059
-0.16265869
-0.25207520
-0.31860352
-0.36071777
-0.37719727
-0.36895752
-0.33905029
-0.29266357
-0.23284912
-0.16265869
-0.08483887
-0.00366211
 0.07629395
 0.14984131
 0.21453857
 0.26824951
 0.31036377
 0.33874512
 0.35217285
 0.35034180
 0.33447266
 0.30670166
 0.26916504
 0.22277832
 0.16815186
 0.10650635
 0.04089355
-0.02624512
-0.09155273
-0.15319824
-0.20935059
-0.25939941
-0.30181885
-0.33508301
-0.35766602
-0.36834717
-0.36712646
-0.35491943
-0.33294678
-0.30334473
-0.26794434
-0.22949219
-0.18951416
-0.15014648
-0.11199951
-0.07659912
-0.04516602
-0.01892090
 0.00152588
 0.01647949
 0.02471924
 0.02624512
 0.02136230
 0.00976563
-0.00793457
-0.03112793
-0.05950928
-0.09277344
-0.12908936
-0.16693115
-0.20324707
-0.23620605
-0.26367188
-0.28411865
-0.29602051
-0.29815674
-0.28900146
-0.26733398
-0.23254395
-0.18371582
-0.12268066
-0.05157471
 0.02532959
 0.10375977
 0.18066406
 0.25390625
 0.31982422
 0.37475586
 0.41442871
 0.43670654
 0.44006348
 0.42480469
 0.39093018
 0.33813477
 0.26794434
 0.18188477
 0.08331299
-0.02563477
-0.14221191
-0.26184082
-0.38055420
-0.49285889
-0.59417725
-0.68115234
-0.74951172
-0.79589844
-0.81787109
-0.81329346
-0.78094482
-0.72113037
-0.63415527
-0.52337646
-0.39306641
-0.24597168
-0.08483887
 0.08819580
 0.26855469
 0.44830322
 0.61920166
 0.77514648
 0.91217041
 1.02752686
 1.11724854
 1.17675781
 1.20208740
 1.19262695
 1.14898682
 1.07025146
 0.95764160
 0.81329346
 0.64208984
 0.44982910
 0.23956299
 0.01312256
-0.22552490
-0.46936035
-0.70709229
-0.92895508
-1.12792969
-1.30004883
-1.44165039
-1.54754639
-1.61254883
-1.63360596
-1.61010742
-1.54327393
-1.43432617
-1.28417969
-1.09710693
-0.87982178
-0.64178467
-0.38970947
-0.12817383
 0.13793945
 0.40130615
 0.65216064
 0.87890625
 1.07482910
 1.23565674
 1.35955811
 1.44287109
 1.48315430
 1.47827148
 1.43035889
 1.34277344
 1.21917725
 1.06292725
 0.88012695
 0.67962646
 0.47210693
 0.26458740
 0.06072998
-0.13549805
-0.31768799
-0.47698975
-0.60424805
-0.69580078
-0.75134277
-0.77148438
-0.75714111
-0.70831299
-0.62835693
-0.52398682
-0.40100098
-0.26489258
-0.11840820
 0.03540039
 0.19134521
 0.34271240
 0.48309326
 0.60668945
 0.70922852
 0.78674316
 0.83709717
 0.85845947
 0.85052490
 0.81298828
 0.74523926
 0.65002441
 0.53100586
 0.39367676
 0.24230957
 0.07995605
-0.09002686
-0.26184082
-0.42694092
-0.57739258
-0.70678711
-0.81207275
-0.89050293
-0.94024658
-0.95947266
-0.94818115
-0.90820313
-0.84136963
-0.74981689
-0.63690186
-0.50720215
-0.36621094
-0.21942139
-0.07019043
 0.07812500
 0.22064209
 0.35064697
 0.46142578
 0.54840088
 0.60943604
 0.64361572
 0.65002441
 0.62805176
 0.57952881
 0.50750732
 0.41687012
 0.31219482
 0.19958496
 0.08392334
-0.02929688
-0.13519287
-0.22857666
-0.30548096
-0.36224365
-0.39611816
-0.40618896
-0.39306641
-0.35888672
-0.30609131
-0.23681641
-0.15411377
-0.06042480
 0.04119873
 0.14739990
 0.25451660
 0.35797119
 0.45410156
 0.53955078
 0.61218262
 0.67016602
 0.71166992
 0.73547363
 0.74096680
 0.72845459
 0.69854736
 0.65185547
 0.58929443
 0.51300049
 0.42633057
 0.33233643
 0.23376465
 0.13244629
 0.03112793
-0.06774902
-0.16204834
-0.25207520
-0.33752441
-0.41656494
-0.48736572
-0.54870605
-0.60058594
-0.64422607
-0.68054199
-0.70892334
-0.72967529
-0.74310303
-0.74951172
-0.74920654
-0.74188232
-0.72692871
-0.70587158
-0.67962646
-0.64941406
-0.61492920
-0.57647705
-0.53527832
-0.49194336
-0.44677734
-0.39978027
-0.34973145
-0.29632568
-0.23956299
-0.17883301
-0.11383057
-0.04425049
 0.02807617
 0.10192871
 0.17608643
 0.24993896
 0.32165527
 0.38787842
 0.44372559
 0.48675537
 0.51513672
 0.52947998
 0.52886963
 0.51239014
 0.47851563
 0.42938232
 0.36865234
 0.29968262
 0.22430420
 0.14404297
 0.06072998
-0.02197266
-0.10040283
-0.17120361
-0.23315430
-0.28350830
-0.31951904
-0.33660889
-0.33325195
-0.30883789
-0.26458740
-0.20233154
-0.12207031
-0.02380371
 0.09002686
 0.21667480
 0.35064697
 0.48553467
 0.61584473
 0.73547363
 0.84045410
 0.92773438
 0.99334717
 1.03485107
 1.05010986
 1.03851318
 1.00158691
 0.94055176
 0.85571289
 0.74829102
 0.62103271
 0.47821045
 0.32409668
 0.16143799
-0.00854492
-0.18432617
-0.36102295
-0.53344727
-0.69580078
-0.84472656
-0.97808838
-1.09313965
-1.18682861
-1.25701904
-1.30218506
-1.32171631
-1.31591797
-1.28417969
-1.22802734
-1.14929199
-1.05102539
-0.93597412
-0.80718994
-0.66772461
-0.52215576
-0.37414551
-0.22735596
-0.08300781
 0.05645752
 0.18890381
 0.30975342
 0.41564941
 0.50384521
 0.57312012
 0.62347412
 0.65429688
 0.66528320
 0.65734863
 0.63262939
 0.59326172
 0.54138184
 0.48004150
 0.41259766
 0.34332275
 0.27618408
 0.21301270
 0.15563965
 0.10650635
 0.06683350
 0.03753662
 0.01861572
 0.00915527
 0.00885010
 0.01739502
 0.03326416
 0.05493164
 0.08056641
 0.10894775
 0.13885498
 0.16998291
 0.20019531
 0.22918701
 0.25665283
 0.28350830
 0.30944824
 0.33325195
 0.35400391
 0.37048340
 0.38391113
 0.39459229
 0.40191650
 0.40588379
 0.40588379
 0.40344238
 0.39886475
 0.39306641
 0.38635254
 0.37780762
 0.36712646
 0.35400391
 0.33752441
 0.31768799
 0.29449463
 0.26916504
 0.24139404
 0.20965576
 0.17272949
 0.13000488
 0.08209229
 0.02990723
-0.02593994
-0.08575439
-0.14984131
-0.21850586
-0.29174805
-0.36865234
-0.44921875
-0.53192139
-0.61614990
-0.70068359
-0.78460693
-0.86700439
-0.94451904
-1.01470947
-1.07360840
-1.11938477
-1.15020752
-1.16394043
-1.15814209
-1.13159180
-1.08367920
-1.01379395
-0.92285156
-0.81085205
-0.67993164
-0.53466797
-0.37933350
-0.21697998
-0.04943848
 0.12145996
 0.29174805
 0.45471191
 0.60394287
 0.73516846
 0.84686279
 0.93811035
 1.00677490
 1.05010986
 1.06689453
 1.05743408
 1.02416992
 0.96954346
 0.89508057
 0.80383301
 0.69854736
 0.58380127
 0.46508789
 0.34637451
 0.23132324
 0.12237549
 0.02258301
-0.06469727
-0.13610840
-0.18951416
-0.22338867
-0.23834229
-0.23529053
-0.21606445
-0.18096924
-0.13183594
-0.07080078
-0.00152588
 0.07354736
 0.15228271
 0.23223877
 0.31066895
 0.38330078
 0.44677734
 0.49865723
 0.53741455
 0.56182861
 0.56976318
 0.55938721
 0.52978516
 0.48217773
 0.41809082
 0.33935547
 0.24749756
 0.14373779
 0.03051758
-0.08911133
-0.21209717
-0.33386230
-0.45013428
-0.55694580
-0.65124512
-0.73120117
-0.79559326
-0.84381104
-0.87432861
-0.88653564
-0.88043213
-0.85845947
-0.82275391
-0.77545166
-0.71868896
-0.65490723
-0.58776855
-0.52062988
-0.45654297
-0.39764404
-0.34545898
-0.30181885
-0.26916504
-0.24810791
-0.23803711
-0.23803711
-0.24597168
-0.26184082
-0.28411865
-0.31066895
-0.33752441
-0.36010742
-0.37536621
-0.38116455
-0.37628174
-0.36041260
-0.33264160
-0.29235840
-0.23895264
-0.17242432
-0.09399414
-0.00488281
 0.09307861
 0.19836426
 0.30975342
 0.42358398
 0.53649902
 0.64514160
 0.74615479
 0.83801270
 0.91888428
 0.98663330
 1.04003906
 1.07757568
 1.09832764
 1.10137939
 1.08642578
 1.05407715
 1.00585938
 0.94421387
 0.87127686
 0.78918457
 0.69885254
 0.60363770
 0.50628662
 0.41046143
 0.31829834
 0.23101807
 0.15045166
 0.07812500
 0.01678467
-0.03295898
-0.07049561
-0.09643555
-0.11138916
-0.11627197
-0.11199951
-0.10040283
-0.08392334
-0.06378174
-0.04302979
-0.02319336
-0.00762939
 0.00091553
-0.00061035
-0.01373291
-0.03936768
-0.07812500
-0.13031006
-0.19622803
-0.27618408
-0.36804199
-0.46844482
-0.57373047
-0.68084717
-0.78674316
-0.88775635
-0.97961426
-1.05804443
-1.12030029
-1.16363525
-1.18560791
-1.18499756
-1.16088867
-1.11450195
-1.04705811
-0.96008301
-0.85418701
-0.73150635
-0.59478760
-0.44921875
-0.29907227
-0.14709473
 0.00488281
 0.15502930
 0.29907227
 0.43304443
 0.55267334
 0.65612793
 0.74279785
 0.81207275
 0.86364746
 0.89721680
 0.91278076
 0.91186523
 0.89508057
 0.86517334
 0.82458496
 0.77606201
 0.72174072
 0.66375732
 0.60394287
 0.54443359
 0.48767090
 0.43640137
 0.39154053
 0.35369873
 0.32379150
 0.30303955
 0.29296875
 0.29418945
 0.30609131
 0.32653809
 0.35339355
 0.38421631
 0.41687012
 0.44830322
 0.47668457
 0.49957275
 0.51422119
 0.51910400
 0.51086426
 0.48828125
 0.44952393
 0.39489746
 0.32470703
 0.24047852
 0.14343262
 0.03540039
-0.08209229
-0.20568848
-0.33203125
-0.45745850
-0.57861328
-0.69152832
-0.79315186
-0.88073730
-0.95245361
-1.00616455
-1.04064941
-1.05621338
-1.05285645
-1.03179932
-0.99517822
-0.94421387
-0.88104248
-0.80841064
-0.72906494
-0.64544678
-0.56060791
-0.47760010
-0.39855957
-0.32653809
-0.26367188
-0.21026611
-0.16662598
-0.13214111
-0.10650635
-0.09033203
-0.08331299
-0.08392334
-0.09155273
-0.10375977
-0.11932373
-0.13671875
-0.15472412
-0.17150879
-0.18554688
-0.19470215
-0.19775391
-0.19348145
-0.18066406
-0.15899658
-0.12817383
-0.08758545
-0.03784180
 0.02105713
 0.08911133
 0.16632080
 0.25238037
 0.34515381
 0.44250488
 0.54199219
 0.64025879
 0.73577881
 0.82580566
 0.90911865
 0.98297119
 1.04522705
 1.09466553
 1.12915039
 1.14807129
 1.15051270
 1.13586426
 1.10443115
 1.05682373
 0.99487305
 0.92041016
 0.83465576
 0.73944092
 0.63629150
 0.52673340
 0.41351318
 0.29846191
 0.18341064
 0.06988525
-0.04119873
-0.14831543
-0.24993896
-0.34484863
-0.43182373
-0.50964355
-0.57739258
-0.63537598
-0.68389893
-0.72326660
-0.75378418
-0.77484131
-0.78674316
-0.79010010
-0.78552246
-0.77362061
-0.75469971
-0.72998047
-0.70007324
-0.66650391
-0.62927246
-0.58898926
-0.54656982
-0.50323486
-0.46112061
-0.42236328
-0.38665771
-0.35369873
-0.32470703
-0.30029297
-0.28137207
-0.26824951
-0.25817871
-0.24993896
-0.24230957
-0.23559570
-0.22918701
-0.22186279
-0.21179199
-0.19714355
-0.17669678
-0.14923096
-0.11444092
-0.07141113
-0.02044678
 0.03692627
 0.09979248
 0.16754150
 0.23956299
 0.31555176
 0.39276123
 0.46813965
 0.53863525
 0.60211182
 0.65734863
 0.70404053
 0.74035645
 0.76568604
 0.77880859
 0.77972412
 0.76934814
 0.74890137
 0.72021484
 0.68420410
 0.64208984
 0.59387207
 0.54138184
 0.48553467
 0.42907715
 0.37353516
 0.32104492
 0.27221680
 0.22827148
 0.18890381
 0.15380859
 0.12329102
 0.09735107
 0.07568359
 0.05767822
 0.04180908
 0.02624512
 0.01068115
-0.00518799
-0.02258301
-0.04241943
-0.06683350
-0.09643555
-0.13061523
-0.16876221
-0.21148682
-0.25848389
-0.30944824
-0.36254883
-0.41625977
-0.46875000
-0.52001953
-0.56945801
-0.61523438
-0.65612793
-0.68969727
-0.71502686
-0.73150635
-0.73822021
-0.73455811
-0.71960449
-0.69396973
-0.65795898
-0.61340332
-0.56152344
-0.50354004
-0.44097900
-0.37506104
-0.30761719
-0.23956299
-0.17333984
-0.11016846
-0.05218506
-0.00061035
 0.04333496
 0.07873535
 0.10528564
 0.12329102
 0.13305664
 0.13458252
 0.12939453
 0.11901855
 0.10528564
 0.09063721
 0.07690430
 0.06622314
 0.06011963
 0.06164551
 0.07202148
 0.09185791
 0.12084961
 0.15777588
 0.20233154
 0.25390625
 0.31158447
 0.37322998
 0.43548584
 0.49530029
 0.55053711
 0.59936523
 0.63964844
 0.67016602
 0.68939209
 0.69671631
 0.69183350
 0.67443848
 0.64483643
 0.60333252
 0.55084229
 0.48980713
 0.42327881
 0.35339355
 0.28198242
 0.21057129
 0.14007568
 0.07232666
 0.00946045
-0.04699707
-0.09521484
-0.13580322
-0.16937256
-0.19622803
-0.21728516
-0.23284912
-0.24383545
-0.25085449
-0.25482178
-0.25665283
-0.25695801
-0.25634766
-0.25573730
-0.25543213
-0.25543213
-0.25604248
-0.25726318
-0.25939941
-0.26214600
-0.26458740
-0.26641846
-0.26702881
-0.26672363
-0.26519775
-0.26153564
-0.25573730
-0.24627686
-0.23284912
-0.21545410
-0.19378662
-0.16906738
-0.14160156
-0.11291504
-0.08361816
-0.05432129
-0.02563477
 0.00122070
 0.02563477
 0.04638672
 0.06317139
 0.07537842
 0.08300781
 0.08605957
 0.08361816
 0.07568359
 0.06195068
 0.04272461
 0.01892090
-0.00793457
-0.03601074
-0.06347656
-0.08941650
-0.11260986
-0.13122559
-0.14465332
-0.15014648
-0.14709473
-0.13397217
-0.11047363
-0.07629395
-0.03173828
 0.02166748
 0.08270264
 0.14953613
 0.22064209
 0.29357910
 0.36590576
 0.43457031
 0.49530029
 0.54626465
 0.58563232
 0.61187744
 0.62377930
 0.61981201
 0.59814453
 0.55999756
 0.50689697
 0.44128418
 0.36560059
 0.28137207
 0.19012451
 0.09338379
-0.00518799
-0.10314941
-0.19775391
-0.28656006
-0.36682129
-0.43609619
-0.49163818
-0.53222656
-0.55694580
-0.56579590
-0.55877686
-0.53619385
-0.49835205
-0.44830322
-0.38818359
-0.32104492
-0.24841309
-0.17150879
-0.09155273
-0.01159668
 0.06530762
 0.13549805
 0.19775391
 0.25146484
 0.29693604
 0.33264160
 0.35614014
 0.36560059
 0.36041260
 0.34149170
 0.31066895
 0.26763916
 0.21240234
 0.14526367
 0.06805420
-0.01647949
-0.10528564
-0.19653320
-0.28839111
-0.37750244
-0.46051025
-0.53436279
-0.59722900
-0.64819336
-0.68481445
-0.70465088
-0.70770264
-0.69458008
-0.66650391
-0.62500000
-0.57037354
-0.50323486
-0.42633057
-0.34301758
-0.25604248
-0.16693115
-0.07690430
 0.01098633
 0.09368896
 0.16906738
 0.23590088
 0.29296875
 0.33935547
 0.37322998
 0.39398193
 0.40313721
 0.40344238
 0.39642334
 0.38391113
 0.36560059
 0.34332275
 0.31860352
 0.29327393
 0.26977539
 0.24902344
 0.23223877
 0.21881104
 0.20874023
 0.20233154
 0.20080566
 0.20477295
 0.21362305
 0.22613525
 0.24078369
 0.25939941
 0.28259277
 0.31036377
 0.34088135
 0.37170410
 0.40100098
 0.42846680
 0.45318604
 0.47393799
 0.48919678
 0.49804688
 0.50018311
 0.49407959
 0.47851563
 0.45135498
 0.41259766
 0.36315918
 0.30395508
 0.23437500
 0.15441895
 0.06439209
-0.03326416
-0.13702393
-0.24505615
-0.35583496
-0.46661377
-0.57403564
-0.67535400
-0.76812744
-0.85113525
-0.92224121
-0.97839355
-1.01715088
-1.03668213
-1.03698730
-1.01928711
-0.98419189
-0.93139648
-0.86059570
-0.77331543
-0.67169189
-0.55969238
-0.44067383
-0.31799316
-0.19348145
-0.06958008
 0.05187988
 0.16815186
 0.27679443
 0.37445068
 0.45959473
 0.53039551
 0.58624268
 0.62652588
 0.65155029
 0.66070557
 0.65460205
 0.63323975
 0.59906006
 0.55328369
 0.49835205
 0.43701172
 0.37139893
 0.30456543
 0.23834229
 0.17517090
 0.11779785
 0.06866455
 0.02990723
 0.00366211
-0.00946045
-0.00793457
 0.00823975
 0.03875732
 0.08239746
 0.13641357
 0.19958496
 0.26916504
 0.34179688
 0.41351318
 0.47973633
 0.53741455
 0.58441162
 0.61859131
 0.63690186
 0.63720703
 0.61645508
 0.57556152
 0.51513672
 0.43731689
 0.34393311
 0.23773193
 0.12054443
-0.00396729
-0.13336182
-0.26428223
-0.39184570
-0.51055908
-0.61584473
-0.70434570
-0.77423096
-0.82305908
-0.84930420
-0.85235596
-0.83312988
-0.79376221
-0.73669434
-0.66436768
-0.57983398
-0.48675537
-0.39031982
-0.29479980
-0.20355225
-0.11962891
-0.04608154
 0.01403809
 0.05737305
 0.08239746
 0.08850098
 0.07507324
 0.04364014
-0.00427246
-0.06591797
-0.13916016
-0.22247314
-0.31341553
-0.40832520
-0.50201416
-0.59020996
-0.66894531
-0.73425293
-0.78277588
-0.81085205
-0.81695557
-0.79986572
-0.75897217
-0.69366455
-0.60363770
-0.49133301
-0.36041260
-0.21331787
-0.05187988
 0.12268066
 0.30609131
 0.49194336
 0.67230225
 0.84167480
 0.99670410
 1.13433838
 1.25061035
 1.34216309
 1.40594482
 1.44042969
 1.44409180
 1.41632080
 1.35742188
 1.26953125
 1.15600586
 1.02020264
 0.86608887
 0.69885254
 0.52429199
 0.34912109
 0.17730713
 0.01098633
-0.14617920
-0.29022217
-0.41534424
-0.51727295
-0.59448242
-0.64758301
-0.67687988
-0.68359375
-0.66925049
-0.63568115
-0.58654785
-0.52490234
-0.45471191
-0.37933350
-0.30212402
-0.22644043
-0.15411377
-0.08819580
-0.03112793
 0.01312256
 0.04241943
 0.05523682
 0.05157471
 0.03234863
-0.00183105
-0.04974365
-0.10986328
-0.18066406
-0.25939941
-0.34301758
-0.42816162
-0.51086426
-0.58776855
-0.65521240
-0.71044922
-0.75073242
-0.77392578
-0.77911377
-0.76538086
-0.73242188
-0.67901611
-0.60546875
-0.51300049
-0.40435791
-0.28198242
-0.14678955
 0.00030518
 0.15686035
 0.31890869
 0.48065186
 0.63720703
 0.78369141
 0.91705322
 1.03393555
 1.13128662
 1.20666504
 1.25762939
 1.28326416
 1.28173828
 1.25335693
 1.19995117
 1.12274170
 1.02478027
 0.90881348
 0.77850342
 0.63812256
 0.49285889
 0.34729004
 0.20416260
 0.06652832
-0.06378174
-0.18371582
-0.28961182
-0.37811279
-0.44677734
-0.49499512
-0.52337646
-0.53253174
-0.52398682
-0.49835205
-0.45837402
-0.40618896
-0.34606934
-0.28015137
-0.21148682
-0.14160156
-0.07324219
-0.00976563
 0.04547119
 0.09063721
 0.12359619
 0.14404297
 0.15167236
 0.14648438
 0.12908936
 0.09948730
 0.05828857
 0.00701904
-0.05218506
-0.11688232
-0.18554688
-0.25695801
-0.32897949
-0.39886475
-0.46264648
-0.51788330
-0.56396484
-0.59967041
-0.62347412
-0.63446045
-0.63201904
-0.61645508
-0.58837891
-0.54748535
-0.49438477
-0.43060303
-0.35980225
-0.28381348
-0.20416260
-0.12054443
-0.03570557
 0.04791260
 0.12695313
 0.20080566
 0.26916504
 0.33050537
 0.38208008
 0.42144775
 0.44799805
 0.46325684
 0.46875000
 0.46569824
 0.45379639
 0.43426514
 0.40832520
 0.37719727
 0.34271240
 0.30548096
 0.26672363
 0.22827148
 0.19226074
 0.15930176
 0.12908936
 0.10162354
 0.07751465
 0.05706787
 0.04028320
 0.02624512
 0.01464844
 0.00488281
-0.00335693
-0.01068115
-0.01800537
-0.02532959
-0.03295898
-0.04058838
-0.04852295
-0.05767822
-0.06866455
-0.08178711
-0.09674072
-0.11291504
-0.13000488
-0.14862061
-0.16906738
-0.19104004
-0.21423340
-0.23864746
-0.26397705
-0.29083252
-0.31799316
-0.34423828
-0.36743164
-0.38665771
-0.40191650
-0.41290283
-0.41931152
-0.41931152
-0.41290283
-0.39978027
-0.37963867
-0.35217285
-0.31707764
-0.27465820
-0.22644043
-0.17303467
-0.11413574
-0.05126953
 0.01464844
 0.08087158
 0.14526367
 0.20751953
 0.26641846
 0.31982422
 0.36499023
 0.39886475
 0.42053223
 0.43029785
 0.42907715
 0.41717529
 0.39489746
 0.36163330
 0.31951904
 0.27099609
 0.21820068
 0.16296387
 0.10650635
 0.05035400
-0.00305176
-0.05157471
-0.09307861
-0.12664795
-0.15075684
-0.16510010
-0.16876221
-0.16204834
-0.14526367
-0.11962891
-0.08575439
-0.04333496
 0.00549316
 0.05889893
 0.11352539
 0.16815186
 0.22094727
 0.27130127
 0.31707764
 0.35522461
 0.38299561
 0.39978027
 0.40527344
 0.39978027
 0.38208008
 0.35247803
 0.31219482
 0.26214600
 0.20294189
 0.13488770
 0.06011963
-0.01800537
-0.09643555
-0.17242432
-0.24536133
-0.31341553
-0.37322998
-0.42114258
-0.45562744
-0.47515869
-0.48034668
-0.46997070
-0.44372559
-0.40222168
-0.34759521
-0.28167725
-0.20599365
-0.12237549
-0.03326416
 0.05737305
 0.14648438
 0.23162842
 0.31097412
 0.38208008
 0.44067383
 0.48400879
 0.51055908
 0.52093506
 0.51574707
 0.49560547
 0.46051025
 0.41229248
 0.35369873
 0.28747559
 0.21514893
 0.13793945
 0.05798340
-0.02136230
-0.09674072
-0.16540527
-0.22552490
-0.27648926
-0.31646729
-0.34362793
-0.35614014
-0.35369873
-0.33752441
-0.30975342
-0.27282715
-0.22827148
-0.17639160
-0.11810303
-0.05523682
 0.00885010
 0.07019043
 0.12664795
 0.17639160
 0.21850586
 0.25115967
 0.27374268
 0.28594971
 0.28778076
 0.27984619
 0.26153564
 0.23315430
 0.19531250
 0.14923096
 0.09582520
 0.03662109
-0.02624512
-0.09033203
-0.15289307
-0.21270752
-0.26794434
-0.31768799
-0.35888672
-0.39031982
-0.41015625
-0.41809082
-0.41381836
-0.39733887
-0.36895752
-0.33020020
-0.28381348
-0.23132324
-0.17456055
-0.11444092
-0.05310059
 0.00701904
 0.06286621
 0.11291504
 0.15594482
 0.19165039
 0.21850586
 0.23559570
 0.24230957
 0.23925781
 0.22735596
 0.20721436
 0.17974854
 0.14587402
 0.10772705
 0.06774902
 0.02655029
-0.01434326
-0.05401611
-0.08972168
-0.11932373
-0.14038086
-0.15228271
-0.15533447
-0.14923096
-0.13305664
-0.10772705
-0.07354736
-0.03295898
 0.01251221
 0.06134033
 0.11077881
 0.15838623
 0.20111084
 0.23864746
 0.27008057
 0.29418945
 0.30914307
 0.31219482
 0.30212402
 0.28015137
 0.24749756
 0.20477295
 0.15167236
 0.08819580
 0.01617432
-0.06256104
-0.14648438
-0.23406982
-0.32318115
-0.41046143
-0.49194336
-0.56457520
-0.62622070
-0.67443848
-0.70770264
-0.72387695
-0.72204590
-0.70220947
-0.66497803
-0.61035156
-0.53924561
-0.45410156
-0.35766602
-0.25238037
-0.14038086
-0.02441406
 0.09338379
 0.20935059
 0.31982422
 0.42205811
 0.51361084
 0.59204102
 0.65490723
 0.70098877
 0.72967529
 0.74066162
 0.73425293
 0.71105957
 0.67199707
 0.61737061
 0.54931641
 0.47027588
 0.38421631
 0.29479980
 0.20385742
 0.11322021
 0.02471924
-0.05828857
-0.13244629
-0.19531250
-0.24627686
-0.28503418
-0.31066895
-0.32135010
-0.31738281
-0.30059814
-0.27404785
-0.23986816
-0.19836426
-0.15014648
-0.09643555
-0.04089355
 0.01403809
 0.06591797
 0.11352539
 0.15502930
 0.18798828
 0.21057129
 0.22216797
 0.22277832
 0.21240234
 0.19165039
 0.16021729
 0.11962891
 0.07019043
 0.01434326
-0.04669189
-0.11016846
-0.17395020
-0.23498535
-0.29235840
-0.34454346
-0.39001465
-0.42633057
-0.45196533
-0.46569824
-0.46844482
-0.45989990
-0.44128418
-0.41198730
-0.37261963
-0.32440186
-0.26885986
-0.20629883
-0.13763428
-0.06408691
 0.01098633
 0.08514404
 0.15625000
 0.22338867
 0.28594971
 0.34301758
 0.39184570
 0.42999268
 0.45684814
 0.47302246
 0.47943115
 0.47668457
 0.46539307
 0.44647217
 0.42175293
 0.39306641
 0.36193848
 0.32928467
 0.29724121
 0.26702881
 0.23925781
 0.21453857
 0.19287109
 0.17425537
 0.16021729
 0.15075684
 0.14556885
 0.14465332
 0.14617920
 0.14953613
 0.15319824
 0.15655518
 0.15899658
 0.15991211
 0.15777588
 0.15075684
 0.13824463
 0.11993408
 0.09582520
 0.06561279
 0.02868652
-0.01403809
-0.06225586
-0.11505127
-0.17181396
-0.23223877
-0.29541016
-0.35888672
-0.41992188
-0.47729492
-0.53039551
-0.57830811
-0.62042236
-0.65460205
-0.67962646
-0.69427490
-0.69824219
-0.69183350
-0.67535400
-0.64849854
-0.61126709
-0.56365967
-0.50659180
-0.44097900
-0.36865234
-0.29113770
-0.20904541
-0.12268066
-0.03417969
 0.05401611
 0.13977051
 0.22155762
 0.29846191
 0.36865234
 0.42999268
 0.48065186
 0.51971436
 0.54809570
 0.56579590
 0.57220459
 0.56732178
 0.55175781
 0.52673340
 0.49438477
 0.45593262
 0.41198730
 0.36407471
 0.31402588
 0.26428223
 0.21575928
 0.16967773
 0.12542725
 0.08483887
 0.04913330
 0.01953125
-0.00274658
-0.01770020
-0.02563477
-0.02655029
-0.02197266
-0.01251221
 0.00030518
 0.01586914
 0.03326416
 0.05187988
 0.06958008
 0.08514404
 0.09735107
 0.10528564
 0.10803223
 0.10498047
 0.09521484
 0.07904053
 0.05676270
 0.02899170
-0.00427246
-0.04211426
-0.08331299
-0.12695313
-0.17120361
-0.21636963
-0.26214600
-0.30700684
-0.34942627
-0.38696289
-0.41839600
-0.44372559
-0.46417236
-0.47943115
-0.48889160
-0.49194336
-0.48828125
-0.47821045
-0.46295166
-0.44342041
-0.41992188
-0.39245605
-0.36193848
-0.32928467
-0.29632568
-0.26428223
-0.23468018
-0.20721436
-0.18127441
-0.15686035
-0.13397217
-0.11230469
-0.09185791
-0.07141113
-0.05126953
-0.03051758
-0.00915527
 0.01434326
 0.04150391
 0.07263184
 0.10772705
 0.14587402
 0.18798828
 0.23437500
 0.28503418
 0.33905029
 0.39489746
 0.45074463
 0.50598145
 0.56030273
 0.61309814
 0.66223145
 0.70556641
 0.74188232
 0.76995850
 0.78796387
 0.79559326
 0.79193115
 0.77667236
 0.75073242
 0.71411133
 0.66741943
 0.61065674
 0.54473877
 0.47149658
 0.39306641
 0.31188965
 0.22827148
 0.14251709
 0.05676270
-0.02685547
-0.10620117
-0.18066406
-0.24993896
-0.31463623
-0.37384033
-0.42541504
-0.46813965
-0.50170898
-0.52703857
-0.54443359
-0.55419922
-0.55664063
-0.55175781
-0.54138184
-0.52703857
-0.50933838
-0.48919678
-0.46691895
-0.44281006
-0.41870117
-0.39520264
-0.37414551
-0.35491943
-0.33691406
-0.31982422
-0.30426025
-0.29174805
-0.28198242
-0.27374268
-0.26580811
-0.25634766
-0.24536133
-0.23345947
-0.21972656
-0.20294189
-0.18188477
-0.15625000
-0.12573242
-0.08972168
-0.04760742
 0.00061035
 0.05340576
 0.10986328
 0.16876221
 0.23040771
 0.29388428
 0.35705566
 0.41748047
 0.47302246
 0.52246094
 0.56518555
 0.59967041
 0.62408447
 0.63781738
 0.64025879
 0.63171387
 0.61309814
 0.58563232
 0.55023193
 0.50781250
 0.45898438
 0.40496826
 0.34667969
 0.28533936
 0.22277832
 0.16021729
 0.09796143
 0.03753662
-0.01953125
-0.07202148
-0.11871338
-0.15930176
-0.19317627
-0.22064209
-0.24139404
-0.25482178
-0.26214600
-0.26367188
-0.26031494
-0.25268555
-0.24169922
-0.22857666
-0.21484375
-0.20111084
-0.18859863
-0.17669678
-0.16662598
-0.15838623
-0.15350342
-0.15197754
-0.15411377
-0.15991211
-0.16906738
-0.18096924
-0.19622803
-0.21423340
-0.23345947
-0.25268555
-0.27008057
-0.28594971
-0.30059814
-0.31402588
-0.32440186
-0.33020020
-0.32928467
-0.32196045
-0.30914307
-0.29235840
-0.27191162
-0.24810791
-0.22064209
-0.19073486
-0.15960693
-0.12786865
-0.09613037
-0.06530762
-0.03631592
-0.00946045
 0.01525879
 0.03784180
 0.05859375
 0.07690430
 0.09307861
 0.10742188
 0.11993408
 0.13214111
 0.14404297
 0.15686035
 0.17120361
 0.18768311
 0.20538330
 0.22430420
 0.24414063
 0.26519775
 0.28869629
 0.31463623
 0.34179688
 0.36895752
 0.39428711
 0.41717529
 0.43792725
 0.45593262
 0.46966553
 0.47760010
 0.47882080
 0.47271729
 0.45989990
 0.44006348
 0.41320801
 0.37902832
 0.33752441
 0.29022217
 0.23712158
 0.17883301
 0.11474609
 0.04699707
-0.02227783
-0.09063721
-0.15625000
-0.21911621
-0.27923584
-0.33477783
-0.38360596
-0.42327881
-0.45227051
-0.47058105
-0.47760010
-0.47302246
-0.45623779
-0.42785645
-0.38879395
-0.34118652
-0.28686523
-0.22766113
-0.16418457
-0.09765625
-0.02929688
 0.03936768
 0.10437012
 0.16326904
 0.21362305
 0.25573730
 0.28961182
 0.31372070
 0.32562256
 0.32501221
 0.31219482
 0.28930664
 0.25817871
 0.21820068
 0.17028809
 0.11535645
 0.05584717
-0.00671387
-0.06927490
-0.13000488
-0.18524170
-0.23315430
-0.27282715
-0.30395508
-0.32592773
-0.33691406
-0.33569336
-0.32165527
-0.29754639
-0.26580811
-0.22705078
-0.18066406
-0.12756348
-0.07080078
-0.01312256
 0.04241943
 0.09460449
 0.14282227
 0.18554688
 0.22094727
 0.24688721
 0.26397705
 0.27191162
 0.27191162
 0.26306152
 0.24536133
 0.22033691
 0.18829346
 0.15167236
 0.11169434
 0.07049561
 0.02990723
-0.00854492
-0.04364014
-0.07415771
-0.09887695
-0.11657715
-0.12603760
-0.12634277
-0.11779785
-0.10070801
-0.07598877
-0.04547119
-0.00976563
 0.02929688
 0.07019043
 0.11169434
 0.15167236
 0.18829346
 0.21942139
 0.24475098
 0.26306152
 0.27404785
 0.27648926
 0.26947021
 0.25238037
 0.22521973
 0.18890381
 0.14373779
 0.09063721
 0.03143311
-0.03204346
-0.09765625
-0.16418457
-0.23071289
-0.29479980
-0.35430908
-0.40588379
-0.44738770
-0.47821045
-0.49743652
-0.50567627
-0.50231934
-0.48767090
-0.46173096
-0.42633057
-0.38330078
-0.33508301
-0.28289795
-0.22766113
-0.17089844
-0.11413574
-0.05889893
-0.00823975
 0.03662109
 0.07446289
 0.10498047
 0.12786865
 0.14312744
 0.15075684
 0.15045166
 0.14312744
 0.12969971
 0.11138916
 0.08911133
 0.06469727
 0.03906250
 0.01342773
-0.01068115
-0.03265381
-0.05065918
-0.06439209
-0.07354736
-0.07812500
-0.07904053
-0.07629395
-0.07019043
-0.06011963
-0.04699707
-0.03082275
-0.01312256
 0.00579834
 0.02471924
 0.04302979
 0.05981445
 0.07537842
 0.08911133
 0.10162354
 0.11260986
 0.12084961
 0.12695313
 0.13061523
 0.13244629
 0.13305664
 0.13275146
 0.13153076
 0.12939453
 0.12725830
 0.12634277
 0.12725830
 0.13000488
 0.13519287
 0.14251709
 0.15167236
 0.16296387
 0.17547607
 0.18981934
 0.20477295
 0.22003174
 0.23406982
 0.24505615
 0.25177002
 0.25329590
 0.24963379
 0.23986816
 0.22308350
 0.19897461
 0.16723633
 0.12847900
 0.08422852
 0.03509521
-0.01831055
-0.07385254
-0.13000488
-0.18524170
-0.23864746
-0.28869629
-0.33386230
-0.37109375
-0.39825439
-0.41442871
-0.41992188
-0.41564941
-0.40130615
-0.37658691
-0.34240723
-0.29998779
-0.25177002
-0.19958496
-0.14465332
-0.08880615
-0.03417969
 0.01708984
 0.06256104
 0.10131836
 0.13183594
 0.15411377
 0.16693115
 0.17120361
 0.16693115
 0.15441895
 0.13427734
 0.10742188
 0.07476807
 0.03875732
 0.00213623
-0.03356934
-0.06652832
-0.09582520
-0.11993408
-0.13732910
-0.14678955
-0.14678955
-0.13732910
-0.11779785
-0.08789063
-0.04821777
-0.00061035
 0.05340576
 0.11260986
 0.17639160
 0.24291992
 0.31005859
 0.37475586
 0.43304443
 0.48309326
 0.52398682
 0.55450439
 0.57403564
 0.57983398
 0.57006836
 0.54473877
 0.50415039
 0.45043945
 0.38482666
 0.30944824
 0.22552490
 0.13519287
 0.04150391
-0.05310059
-0.14617920
-0.23498535
-0.31799316
-0.39123535
-0.45166016
-0.49682617
-0.52581787
-0.53802490
-0.53405762
-0.51391602
-0.47851563
-0.42968750
-0.36956787
-0.30059814
-0.22521973
-0.14495850
-0.06256104
 0.01831055
 0.09429932
 0.16082764
 0.21575928
 0.25756836
 0.28503418
 0.29846191
 0.29785156
 0.28289795
 0.25421143
 0.21240234
 0.15869141
 0.09490967
 0.02532959
-0.04699707
-0.11962891
-0.19073486
-0.25909424
-0.32196045
-0.37506104
-0.41564941
-0.44158936
-0.45379639
-0.45288086
-0.43823242
-0.40985107
-0.36773682
-0.31433105
-0.25146484
-0.18066406
-0.10345459
-0.02227783
 0.05950928
 0.13885498
 0.21301270
 0.28167725
 0.34240723
 0.39276123
 0.42999268
 0.45257568
 0.46173096
 0.45684814
 0.43823242
 0.40496826
 0.35797119
 0.29937744
 0.23162842
 0.15686035
 0.07720947
-0.00488281
-0.08636475
-0.16540527
-0.24017334
-0.30944824
-0.36956787
-0.41748047
-0.45074463
-0.46966553
-0.47424316
-0.46478271
-0.44067383
-0.40252686
-0.35247803
-0.29388428
-0.22857666
-0.15747070
-0.08178711
-0.00396729
 0.07232666
 0.14434814
 0.21057129
 0.27069092
 0.32226563
 0.36315918
 0.39123535
 0.40649414
 0.41046143
 0.40374756
 0.38665771
 0.35980225
 0.32379150
 0.28045654
 0.23193359
 0.17913818
 0.12329102
 0.06622314
 0.01007080
-0.04302979
-0.09246826
-0.13671875
-0.17517090
-0.20690918
-0.23071289
-0.24719238
-0.25604248
-0.25756836
-0.25207520
-0.23925781
-0.21942139
-0.19378662
-0.16265869
-0.12786865
-0.09002686
-0.05004883
-0.00946045
 0.03082275
 0.06958008
 0.10498047
 0.13580322
 0.16082764
 0.17944336
 0.19073486
 0.19348145
 0.18707275
 0.17120361
 0.14678955
 0.11413574
 0.07446289
 0.02929688
-0.02014160
-0.07232666
-0.12481689
-0.17608643
-0.22460938
-0.26916504
-0.30731201
-0.33721924
-0.35644531
-0.36315918
-0.35675049
-0.33813477
-0.30883789
-0.26947021
-0.22003174
-0.16052246
-0.09216309
-0.01678467
 0.06225586
 0.14312744
 0.22430420
 0.30334473
 0.37689209
 0.44128418
 0.49316406
 0.53131104
 0.55572510
 0.56579590
 0.56030273
 0.53771973
 0.49835205
 0.44372559
 0.37536621
 0.29571533
 0.20599365
 0.10894775
 0.00762939
-0.09552002
-0.19744873
-0.29571533
-0.38574219
-0.46417236
-0.52734375
-0.57342529
-0.60089111
-0.60943604
-0.59783936
-0.56457520
-0.50994873
-0.43548584
-0.34362793
-0.23773193
-0.12023926
 0.00701904
 0.14221191
 0.28076172
 0.41687012
 0.54443359
 0.65795898
 0.75378418
 0.82763672
 0.87677002
 0.89874268
 0.89263916
 0.85815430
 0.79467773
 0.70373535
 0.58837891
 0.45349121
 0.30395508
 0.14251709
-0.02807617
-0.20385742
-0.37872314
-0.54412842
-0.69335938
-0.82061768
-0.92285156
-0.99670410
-1.04003906
-1.05133057
-1.03118896
-0.97991943
-0.89752197
-0.78521729
-0.64849854
-0.49407959
-0.32775879
-0.15350342
 0.02655029
 0.20812988
 0.38360596
 0.54351807
 0.68115234
 0.79284668
 0.87585449
 0.92864990
 0.94970703
 0.93841553
 0.89508057
 0.82122803
 0.71807861
 0.58990479
 0.44250488
 0.28106689
 0.11047363
-0.06622314
-0.24414063
-0.41687012
-0.57586670
-0.71502686
-0.82977295
-0.91674805
-0.97351074
-0.99792480
-0.98907471
-0.94665527
-0.87036133
-0.76232910
-0.62744141
-0.47241211
-0.30334473
-0.12359619
 0.06469727
 0.25787354
 0.44677734
 0.62103271
 0.77362061
 0.90057373
 1.00006104
 1.06964111
 1.10565186
 1.10626221
 1.07330322
 1.00860596
 0.91491699
 0.79376221
 0.64971924
 0.49011230
 0.32165527
 0.14923096
-0.02532959
-0.19805908
-0.36254883
-0.51086426
-0.63751221
-0.73883057
-0.81329346
-0.85968018
-0.87768555
-0.86853027
-0.83435059
-0.77728271
-0.69946289
-0.60485840
-0.49804688
-0.38543701
-0.27130127
-0.15777588
-0.04821777
 0.05310059
 0.14129639
 0.21392822
 0.26947021
 0.30731201
 0.32684326
 0.32653809
 0.30761719
 0.27282715
 0.22521973
 0.16662598
 0.09796143
 0.02136230
-0.05798340
-0.13488770
-0.20660400
-0.27069092
-0.32592773
-0.36865234
-0.39520264
-0.40313721
-0.39276123
-0.36590576
-0.32318115
-0.26550293
-0.19439697
-0.11199951
-0.02075195
 0.07690430
 0.17791748
 0.27862549
 0.37506104
 0.46264648
 0.53863525
 0.60028076
 0.64605713
 0.67504883
 0.68664551
 0.68115234
 0.65795898
 0.61676025
 0.55969238
 0.48919678
 0.40863037
 0.32043457
 0.22705078
 0.13061523
 0.03356934
-0.06072998
-0.14984131
-0.23193359
-0.30548096
-0.36834717
-0.41778564
-0.45288086
-0.47302246
-0.47973633
-0.47393799
-0.45684814
-0.43029785
-0.39581299
-0.35644531
-0.31463623
-0.27160645
-0.22918701
-0.18798828
-0.14892578
-0.11383057
-0.08300781
-0.05767822
-0.03723145
-0.02136230
-0.00946045
-0.00152588
 0.00305176
 0.00488281
 0.00518799
 0.00579834
 0.00732422
 0.01037598
 0.01586914
 0.02349854
 0.03417969
 0.04821777
 0.06622314
 0.08880615
 0.11596680
 0.14678955
 0.17974854
 0.21392822
 0.24810791
 0.28259277
 0.31646729
 0.34820557
 0.37567139
 0.39672852
 0.41046143
 0.41656494
 0.41503906
 0.40557861
 0.38757324
 0.36132813
 0.32684326
 0.28503418
 0.23742676
 0.18493652
 0.12908936
 0.07049561
 0.00946045
-0.05157471
-0.11077881
-0.16601563
-0.21667480
-0.26184082
-0.30059814
-0.33172607
-0.35308838
-0.36468506
-0.36651611
-0.35919189
-0.34301758
-0.31860352
-0.28808594
-0.25299072
-0.21484375
-0.17395020
-0.13122559
-0.08819580
-0.04699707
-0.00946045
 0.02258301
 0.04852295
 0.06713867
 0.07904053
 0.08422852
 0.08361816
 0.07781982
 0.06744385
 0.05310059
 0.03540039
 0.01525879
-0.00549316
-0.02593994
-0.04455566
-0.06103516
-0.07415771
-0.08361816
-0.08880615
-0.08972168
-0.08636475
-0.07873535
-0.06744385
-0.05310059
-0.03631592
-0.01739502
 0.00274658
 0.02349854
 0.04364014
 0.06164551
 0.07598877
 0.08605957
 0.09185791
 0.09307861
 0.08972168
 0.08209229
 0.06988525
 0.05371094
 0.03356934
 0.01037598
-0.01525879
-0.04272461
-0.07080078
-0.09887695
-0.12603760
-0.15136719
-0.17364502
-0.19195557
-0.20446777
-0.21118164
-0.21148682
-0.20507813
-0.19226074
-0.17272949
-0.14526367
-0.10925293
-0.06561279
-0.01525879
 0.03967285
 0.09735107
 0.15686035
 0.21667480
 0.27587891
 0.33294678
 0.38513184
 0.43029785
 0.46691895
 0.49346924
 0.50994873
 0.51544189
 0.50842285
 0.48858643
 0.45623779
 0.41229248
 0.35797119
 0.29510498
 0.22460938
 0.14801025
 0.06652832
-0.01861572
-0.10559082
-0.19348145
-0.27984619
-0.36224365
-0.43823242
-0.50537109
-0.56304932
-0.61126709
-0.64941406
-0.67657471
-0.69244385
-0.69610596
-0.68756104
-0.66741943
-0.63690186
