# Supplementary material for: Dataset for time-lapse ultrasonic tomography of a granite slab under uniaxial compression test
Source: Data Brief. 2018 Aug 30;20:614–6. doi: 10.1016/j.dib.2018.08.151 (PMC6128094; doi:10.1016/j.dib.2018.08.151)
Supplement: Supplementary file 2 — Supplementary material [file mmc2.zip › data/Ultrasonic_Tomo_data/Stage_1_0kn/Force_0kn_14_12_16875593.txt]

SOURCE FILE NAME: D:\ct_20141122\ct201411221m100v0kn_sh_12_12_a.TDA
DATE: Saturday, November 22, 2014
TIME: 11:24:48
SAMPLE INTERVAL (Seconds):   0.0000001000
SIGNAL UNITS: volts
TIME UNITS: Seconds
DATA TYPE: WAVEFORM
NUMBER OF DATA POINTS PER WAVEFORM: 1024
CHANNEL NUMBER: 14
HIT NUMBER: 1
TIME OF TEST:  16.8755932500

-0.00183105
-0.00152588
-0.00122070
-0.00091553
-0.00061035
-0.00061035
-0.00061035
-0.00091553
-0.00122070
-0.00122070
-0.00152588
-0.00183105
-0.00152588
-0.00091553
-0.00030518
 0.00000000
-0.00030518
-0.00091553
-0.00122070
-0.00122070
-0.00122070
-0.00122070
-0.00122070
-0.00152588
-0.00183105
-0.00213623
-0.00244141
-0.00274658
-0.00305176
-0.00366211
-0.00427246
-0.00457764
-0.00457764
-0.00366211
-0.00213623
-0.00091553
 0.00030518
 0.00061035
 0.00000000
-0.00091553
-0.00213623
-0.00274658
-0.00274658
-0.00244141
-0.00213623
-0.00244141
-0.00305176
-0.00366211
-0.00366211
-0.00305176
-0.00183105
-0.00091553
-0.00030518
 0.00030518
 0.00030518
 0.00030518
 0.00000000
-0.00061035
-0.00152588
-0.00244141
-0.00305176
-0.00305176
-0.00274658
-0.00213623
-0.00122070
-0.00091553
-0.00061035
-0.00091553
-0.00091553
-0.00091553
-0.00091553
-0.00061035
 0.00000000
 0.00030518
 0.00030518
 0.00061035
 0.00061035
 0.00061035
 0.00030518
 0.00030518
 0.00000000
-0.00030518
 0.00000000
 0.00122070
 0.00244141
 0.00335693
 0.00396729
 0.00335693
 0.00213623
 0.00091553
 0.00000000
-0.00030518
-0.00030518
-0.00030518
-0.00061035
-0.00122070
-0.00183105
-0.00213623
-0.00183105
-0.00122070
-0.00061035
 0.00000000
 0.00000000
 0.00030518
 0.00091553
 0.00183105
 0.00244141
 0.00244141
 0.00152588
 0.00000000
-0.00152588
-0.00213623
-0.00183105
-0.00091553
 0.00000000
 0.00061035
 0.00030518
-0.00030518
-0.00091553
-0.00091553
-0.00030518
 0.00061035
 0.00122070
 0.00122070
 0.00091553
 0.00000000
-0.00061035
-0.00091553
-0.00122070
-0.00183105
-0.00244141
-0.00305176
-0.00305176
-0.00213623
-0.00061035
 0.00122070
 0.00213623
 0.00183105
 0.00061035
-0.00091553
-0.00183105
-0.00183105
-0.00152588
-0.00061035
 0.00000000
 0.00000000
-0.00030518
-0.00061035
-0.00030518
 0.00030518
 0.00122070
 0.00183105
 0.00213623
 0.00213623
 0.00213623
 0.00183105
 0.00152588
 0.00091553
 0.00000000
-0.00122070
-0.00213623
-0.00274658
-0.00244141
-0.00183105
-0.00122070
-0.00091553
-0.00091553
-0.00122070
-0.00152588
-0.00122070
-0.00061035
 0.00000000
 0.00030518
 0.00061035
 0.00061035
 0.00030518
 0.00030518
 0.00030518
 0.00000000
-0.00030518
-0.00122070
-0.00183105
-0.00183105
-0.00122070
 0.00000000
 0.00152588
 0.00213623
 0.00183105
 0.00061035
-0.00030518
-0.00061035
-0.00061035
-0.00061035
-0.00061035
-0.00122070
-0.00244141
-0.00335693
-0.00396729
-0.00335693
-0.00274658
-0.00183105
-0.00122070
-0.00091553
-0.00061035
-0.00030518
 0.00030518
 0.00030518
-0.00030518
-0.00152588
-0.00305176
-0.00396729
-0.00396729
-0.00305176
-0.00152588
-0.00030518
 0.00000000
-0.00061035
-0.00122070
-0.00122070
-0.00061035
 0.00030518
 0.00122070
 0.00091553
 0.00000000
-0.00122070
-0.00213623
-0.00244141
-0.00244141
-0.00244141
-0.00274658
-0.00335693
-0.00396729
-0.00396729
-0.00305176
-0.00122070
 0.00061035
 0.00152588
 0.00152588
 0.00061035
-0.00030518
-0.00091553
-0.00061035
 0.00030518
 0.00091553
 0.00122070
 0.00091553
 0.00000000
-0.00061035
-0.00091553
-0.00091553
-0.00030518
 0.00000000
 0.00000000
-0.00030518
 0.00000000
 0.00030518
 0.00030518
 0.00030518
-0.00030518
-0.00122070
-0.00213623
-0.00213623
-0.00183105
-0.00091553
-0.00030518
-0.00030518
-0.00091553
-0.00152588
-0.00152588
-0.00091553
 0.00000000
 0.00061035
 0.00091553
 0.00091553
 0.00030518
 0.00000000
-0.00030518
-0.00061035
-0.00091553
-0.00122070
-0.00183105
-0.00244141
-0.00213623
-0.00091553
 0.00091553
 0.00274658
 0.00335693
 0.00305176
 0.00183105
 0.00061035
 0.00000000
 0.00000000
 0.00030518
 0.00030518
-0.00030518
-0.00122070
-0.00244141
-0.00335693
-0.00335693
-0.00244141
-0.00122070
-0.00030518
-0.00030518
-0.00061035
-0.00061035
-0.00030518
 0.00000000
 0.00000000
-0.00030518
-0.00122070
-0.00213623
-0.00213623
-0.00122070
-0.00030518
 0.00030518
 0.00030518
 0.00000000
-0.00091553
-0.00122070
-0.00091553
-0.00061035
 0.00000000
 0.00000000
-0.00061035
-0.00122070
-0.00183105
-0.00152588
-0.00091553
-0.00061035
-0.00091553
-0.00152588
-0.00213623
-0.00213623
-0.00122070
 0.00030518
 0.00152588
 0.00183105
 0.00122070
 0.00030518
-0.00061035
-0.00061035
 0.00000000
 0.00091553
 0.00122070
 0.00091553
-0.00061035
-0.00213623
-0.00335693
-0.00335693
-0.00244141
-0.00122070
-0.00030518
 0.00030518
 0.00030518
 0.00030518
 0.00061035
 0.00091553
 0.00061035
 0.00000000
-0.00122070
-0.00213623
-0.00244141
-0.00244141
-0.00213623
-0.00183105
-0.00183105
-0.00213623
-0.00244141
-0.00244141
-0.00183105
-0.00091553
 0.00000000
 0.00030518
-0.00030518
-0.00091553
-0.00122070
-0.00152588
-0.00152588
-0.00152588
-0.00213623
-0.00274658
-0.00305176
-0.00274658
-0.00152588
 0.00000000
 0.00091553
 0.00122070
 0.00030518
-0.00091553
-0.00213623
-0.00244141
-0.00213623
-0.00183105
-0.00183105
-0.00244141
-0.00335693
-0.00396729
-0.00427246
-0.00366211
-0.00274658
-0.00152588
-0.00091553
-0.00091553
-0.00122070
-0.00091553
-0.00061035
-0.00030518
 0.00000000
 0.00000000
-0.00061035
-0.00122070
-0.00152588
-0.00122070
-0.00091553
-0.00030518
-0.00030518
-0.00061035
-0.00122070
-0.00091553
-0.00030518
 0.00061035
 0.00152588
 0.00183105
 0.00183105
 0.00122070
 0.00091553
 0.00061035
 0.00061035
 0.00030518
 0.00000000
-0.00122070
-0.00213623
-0.00244141
-0.00183105
-0.00091553
 0.00000000
 0.00061035
 0.00091553
 0.00091553
 0.00061035
 0.00061035
 0.00122070
 0.00183105
 0.00244141
 0.00213623
 0.00122070
-0.00030518
-0.00122070
-0.00122070
-0.00030518
 0.00091553
 0.00152588
 0.00183105
 0.00152588
 0.00122070
 0.00091553
 0.00061035
 0.00030518
-0.00030518
-0.00091553
-0.00183105
-0.00213623
-0.00213623
-0.00183105
-0.00122070
-0.00061035
-0.00061035
-0.00061035
-0.00061035
-0.00030518
 0.00030518
 0.00091553
 0.00122070
 0.00091553
 0.00030518
-0.00061035
-0.00091553
-0.00091553
-0.00061035
-0.00061035
-0.00030518
-0.00061035
-0.00091553
-0.00091553
-0.00061035
-0.00030518
-0.00030518
-0.00061035
-0.00061035
-0.00061035
-0.00030518
 0.00030518
 0.00091553
 0.00091553
 0.00061035
-0.00061035
-0.00152588
-0.00183105
-0.00183105
-0.00122070
-0.00061035
-0.00061035
-0.00091553
-0.00122070
-0.00122070
-0.00091553
-0.00061035
-0.00030518
-0.00030518
-0.00061035
-0.00091553
-0.00091553
-0.00030518
 0.00000000
 0.00000000
-0.00061035
-0.00122070
-0.00152588
-0.00122070
-0.00030518
 0.00061035
 0.00122070
 0.00122070
 0.00061035
-0.00061035
-0.00122070
-0.00183105
-0.00183105
-0.00183105
-0.00213623
-0.00244141
-0.00305176
-0.00305176
-0.00244141
-0.00183105
-0.00091553
-0.00030518
 0.00000000
-0.00030518
-0.00061035
-0.00061035
-0.00030518
 0.00000000
-0.00030518
-0.00091553
-0.00183105
-0.00244141
-0.00274658
-0.00213623
-0.00152588
-0.00091553
-0.00091553
-0.00152588
-0.00213623
-0.00274658
-0.00274658
-0.00244141
-0.00213623
-0.00213623
-0.00244141
-0.00274658
-0.00274658
-0.00244141
-0.00213623
-0.00183105
-0.00213623
-0.00244141
-0.00274658
-0.00274658
-0.00244141
-0.00183105
-0.00122070
-0.00091553
-0.00122070
-0.00152588
-0.00183105
-0.00183105
-0.00152588
-0.00122070
-0.00122070
-0.00152588
-0.00152588
-0.00122070
-0.00091553
-0.00061035
-0.00091553
-0.00122070
-0.00122070
-0.00122070
-0.00061035
-0.00030518
 0.00030518
 0.00030518
-0.00030518
-0.00122070
-0.00213623
-0.00274658
-0.00244141
-0.00213623
-0.00213623
-0.00183105
-0.00183105
-0.00122070
-0.00030518
 0.00061035
 0.00091553
 0.00091553
 0.00030518
 0.00000000
-0.00030518
 0.00000000
 0.00061035
 0.00122070
 0.00122070
 0.00091553
 0.00030518
-0.00030518
-0.00030518
 0.00061035
 0.00152588
 0.00213623
 0.00183105
 0.00091553
 0.00000000
-0.00061035
-0.00061035
-0.00061035
 0.00000000
 0.00000000
-0.00030518
-0.00091553
-0.00122070
-0.00061035
 0.00061035
 0.00183105
 0.00183105
 0.00091553
 0.00000000
-0.00061035
-0.00122070
-0.00122070
-0.00030518
-0.00122070
-0.01068115
-0.03997803
-0.09429932
-0.16662598
-0.23284912
-0.26275635
-0.24017334
-0.17822266
-0.11688232
-0.09643555
-0.12542725
-0.16571045
-0.15625000
-0.06011963
 0.09674072
 0.23406982
 0.27191162
 0.19287109
 0.05920410
-0.03143311
-0.01647949
 0.08941650
 0.21026611
 0.26611328
 0.22583008
 0.11962891
 0.01342773
-0.03234863
 0.00366211
 0.09552002
 0.18493652
 0.21667480
 0.17089844
 0.07598877
-0.00976563
-0.03662109
 0.00549316
 0.08392334
 0.14801025
 0.15991211
 0.11566162
 0.04272461
-0.01739502
-0.03143311
 0.00488281
 0.06652832
 0.11322021
 0.11505127
 0.07080078
 0.00915527
-0.03387451
-0.03692627
-0.00396729
 0.04028320
 0.06774902
 0.06256104
 0.02716064
-0.01922607
-0.05065918
-0.05096436
-0.02258301
 0.01342773
 0.03234863
 0.02105713
-0.01312256
-0.04943848
-0.06744385
-0.05981445
-0.03387451
-0.00701904
 0.00518799
-0.00366211
-0.02777100
-0.05187988
-0.06195068
-0.05187988
-0.02838135
-0.00610352
 0.00122070
-0.00946045
-0.03051758
-0.04852295
-0.05310059
-0.04241943
-0.02502441
-0.01190186
-0.01159668
-0.02319336
-0.03997803
-0.05187988
-0.05340576
-0.04425049
-0.03143311
-0.02319336
-0.02410889
-0.03356934
-0.04608154
-0.05340576
-0.05187988
-0.04272461
-0.03143311
-0.02502441
-0.02685547
-0.03448486
-0.04272461
-0.04638672
-0.04302979
-0.03479004
-0.02624512
-0.02197266
-0.02380371
-0.02960205
-0.03540039
-0.03784180
-0.03540039
-0.02929688
-0.02349854
-0.02044678
-0.02197266
-0.02624512
-0.03082275
-0.03234863
-0.03051758
-0.02593994
-0.02227783
-0.02136230
-0.02471924
-0.03021240
-0.03601074
-0.03967285
-0.04089355
-0.04180908
-0.04364014
-0.04852295
-0.05584717
-0.06439209
-0.07171631
-0.07598877
-0.07629395
-0.07385254
-0.07080078
-0.06774902
-0.06561279
-0.06225586
-0.05554199
-0.04364014
-0.02624512
-0.00549316
 0.01647949
 0.03784180
 0.05920410
 0.08148193
 0.10528564
 0.13122559
 0.15777588
 0.18249512
 0.20355225
 0.21881104
 0.22827148
 0.23284912
 0.23254395
 0.22735596
 0.21636963
 0.19836426
 0.17272949
 0.14068604
 0.10437012
 0.06561279
 0.02685547
-0.01159668
-0.04882813
-0.08483887
-0.11901855
-0.14984131
-0.17639160
-0.19805908
-0.21484375
-0.22796631
-0.23803711
-0.24597168
-0.25085449
-0.25299072
-0.25207520
-0.24749756
-0.23956299
-0.22796631
-0.21209717
-0.19287109
-0.17028809
-0.14556885
-0.11962891
-0.09368896
-0.06896973
-0.04608154
-0.02471924
-0.00396729
 0.01678467
 0.03784180
 0.05950928
 0.08239746
 0.10772705
 0.13610840
 0.16693115
 0.19989014
 0.23559570
 0.27282715
 0.31005859
 0.34362793
 0.37078857
 0.39031982
 0.40130615
 0.40405273
 0.39672852
 0.37811279
 0.34851074
 0.30944824
 0.26275635
 0.20996094
 0.15014648
 0.08361816
 0.01098633
-0.06591797
-0.14648438
-0.22918701
-0.31280518
-0.39428711
-0.46997070
-0.53771973
-0.59570313
-0.64300537
-0.67687988
-0.69396973
-0.69183350
-0.66986084
-0.62774658
-0.56610107
-0.48645020
-0.39031982
-0.28045654
-0.15869141
-0.02685547
 0.11322021
 0.25665283
 0.39886475
 0.53405762
 0.65856934
 0.76873779
 0.86059570
 0.93048096
 0.97442627
 0.98968506
 0.97503662
 0.92895508
 0.85144043
 0.74340820
 0.60852051
 0.45196533
 0.27923584
 0.09429932
-0.09857178
-0.29327393
-0.48004150
-0.64849854
-0.78948975
-0.89691162
-0.96832275
-1.00128174
-0.99334717
-0.94146729
-0.84655762
-0.71441650
-0.55267334
-0.36743164
-0.16113281
 0.06317139
 0.29815674
 0.53222656
 0.75256348
 0.95031738
 1.11938477
 1.25518799
 1.35223389
 1.40686035
 1.41601563
 1.37847900
 1.29333496
 1.16149902
 0.98632813
 0.77423096
 0.53344727
 0.26855469
-0.01800537
-0.32165527
-0.63232422
-0.93597412
-1.21856689
-1.47186279
-1.69067383
-1.87103271
-2.00775146
-2.09472656
-2.12921143
-2.11029053
-2.03979492
-1.92016602
-1.75445557
-1.54663086
-1.30401611
-1.03424072
-0.74615479
-0.44677734
-0.14068604
 0.16632080
 0.46783447
 0.75469971
 1.01837158
 1.25213623
 1.45172119
 1.61499023
 1.73889160
 1.82037354
 1.85821533
 1.85333252
 1.80938721
 1.73004150
 1.62017822
 1.48437500
 1.32812500
 1.15753174
 0.97839355
 0.79711914
 0.62072754
 0.45410156
 0.30151367
 0.16510010
 0.04608154
-0.05371094
-0.13092041
-0.18402100
-0.21392822
-0.22216797
-0.21179199
-0.18432617
-0.14190674
-0.08697510
-0.02258301
 0.04669189
 0.11596680
 0.17913818
 0.23132324
 0.26794434
 0.28656006
 0.28533936
 0.26214600
 0.21575928
 0.14495850
 0.05004883
-0.06591797
-0.20019531
-0.34820557
-0.50567627
-0.66711426
-0.82733154
-0.98175049
-1.12670898
-1.25854492
-1.37359619
-1.46820068
-1.53900146
-1.58508301
-1.60583496
-1.60125732
-1.56951904
-1.51000977
-1.42242432
-1.30859375
-1.17004395
-1.01043701
-0.83374023
-0.64544678
-0.45166016
-0.25787354
-0.06805420
 0.11474609
 0.28472900
 0.43518066
 0.55938721
 0.65246582
 0.71350098
 0.74310303
 0.74249268
 0.71197510
 0.65307617
 0.57067871
 0.47210693
 0.36468506
 0.25360107
 0.14404297
 0.03967285
-0.05310059
-0.12756348
-0.17761230
-0.19866943
-0.18768311
-0.14251709
-0.06225586
 0.05279541
 0.20019531
 0.37506104
 0.57159424
 0.78186035
 0.99792480
 1.21063232
 1.40991211
 1.58752441
 1.73645020
 1.85028076
 1.92382813
 1.95251465
 1.93359375
 1.86706543
 1.75476074
 1.60003662
 1.40655518
 1.18103027
 0.93139648
 0.66497803
 0.38879395
 0.10711670
-0.17486572
-0.45013428
-0.71014404
-0.94543457
-1.14959717
-1.31896973
-1.45111084
-1.54327393
-1.59362793
-1.60247803
-1.57135010
-1.50421143
-1.40502930
-1.27838135
-1.12915039
-0.96343994
-0.78765869
-0.61035156
-0.43914795
-0.28106689
-0.14099121
-0.02227783
 0.07080078
 0.13336182
 0.16174316
 0.15289307
 0.10772705
 0.02777100
-0.08605957
-0.23132324
-0.40405273
-0.59631348
-0.79864502
-1.00128174
-1.19720459
-1.37847900
-1.53686523
-1.66290283
-1.74804688
-1.78741455
-1.77947998
-1.72149658
-1.61163330
-1.44897461
-1.23718262
-0.98297119
-0.69519043
-0.37902832
-0.03997803
 0.31555176
 0.67626953
 1.02966309
 1.36444092
 1.67358398
 1.95068359
 2.19024658
 2.38494873
 2.52990723
 2.62207031
 2.66204834
 2.65045166
 2.58819580
 2.47772217
 2.32269287
 2.13012695
 1.90856934
 1.66564941
 1.40838623
 1.14440918
 0.88195801
 0.62927246
 0.39367676
 0.17974854
-0.00885010
-0.16876221
-0.29693604
-0.39031982
-0.44769287
-0.46966553
-0.45867920
-0.41900635
-0.35461426
-0.27038574
-0.17059326
-0.05981445
 0.05767822
 0.17578125
 0.28839111
 0.38940430
 0.47332764
 0.53436279
 0.56732178
 0.56793213
 0.53466797
 0.46813965
 0.36987305
 0.24139404
 0.08300781
-0.10467529
-0.31738281
-0.54748535
-0.78613281
-1.02508545
-1.25732422
-1.47674561
-1.67755127
-1.85424805
-2.00042725
-2.11242676
-2.18719482
-2.22320557
-2.22076416
-2.18048096
-2.10296631
-1.99035645
-1.84631348
-1.67419434
-1.47857666
-1.26251221
-1.03179932
-0.79345703
-0.55541992
-0.32409668
-0.10223389
 0.10772705
 0.30181885
 0.47332764
 0.61553955
 0.72479248
 0.80108643
 0.84655762
 0.86303711
 0.85174561
 0.81604004
 0.75958252
 0.68756104
 0.60394287
 0.51330566
 0.41931152
 0.32684326
 0.23956299
 0.15991211
 0.09033203
 0.03326416
-0.00671387
-0.02655029
-0.02410889
 0.00122070
 0.04974365
 0.12268066
 0.22155762
 0.34698486
 0.49652100
 0.66558838
 0.84899902
 1.04187012
 1.23901367
 1.43432617
 1.62078857
 1.79107666
 1.93786621
 2.05505371
 2.13592529
 2.17559814
 2.17071533
 2.12066650
 2.02545166
 1.88507080
 1.69891357
 1.46972656
 1.20269775
 0.90606689
 0.58715820
 0.25024414
-0.09948730
-0.45501709
-0.80566406
-1.14013672
-1.44866943
-1.72393799
-1.95861816
-2.14569092
-2.27966309
-2.35748291
-2.37792969
-2.34191895
-2.25158691
-2.11090088
-1.92626953
-1.70501709
-1.45538330
-1.18621826
-0.90911865
-0.63476563
-0.37200928
-0.12664795
 0.09674072
 0.29266357
 0.45379639
 0.57281494
 0.64453125
 0.66741943
 0.64239502
 0.57220459
 0.46081543
 0.31188965
 0.12908936
-0.08514404
-0.32440186
-0.57800293
-0.83282471
-1.07666016
-1.30126953
-1.49932861
-1.66351318
-1.78375244
-1.85272217
-1.86645508
-1.82434082
-1.72729492
-1.57440186
-1.36810303
-1.11480713
-0.82336426
-0.50231934
-0.15686035
 0.20599365
 0.57769775
 0.94543457
 1.29699707
 1.62322998
 1.91741943
 2.17285156
 2.38128662
 2.53631592
 2.63458252
 2.67517090
 2.65960693
 2.58850098
 2.46368408
 2.29034424
 2.07702637
 1.83380127
 1.56951904
 1.29333496
 1.01531982
 0.74584961
 0.49560547
 0.27221680
 0.07995605
-0.07843018
-0.20019531
-0.28320313
-0.32714844
-0.33447266
-0.30975342
-0.25848389
-0.18524170
-0.09582520
 0.00396729
 0.10681152
 0.20660400
 0.29754639
 0.37414551
 0.43121338
 0.46417236
 0.46813965
 0.44097900
 0.38299561
 0.29388428
 0.17456055
 0.02563477
-0.15014648
-0.34729004
-0.55847168
-0.77606201
-0.99243164
-1.20056152
-1.39282227
-1.56127930
-1.69891357
-1.80114746
-1.86492920
-1.88873291
-1.87103271
-1.81274414
-1.71569824
-1.58325195
-1.41998291
-1.23046875
-1.02020264
-0.79772949
-0.57159424
-0.34851074
-0.13336182
 0.07019043
 0.25665283
 0.41809082
 0.54534912
 0.63323975
 0.67901611
 0.68206787
 0.64300537
 0.56335449
 0.44799805
 0.30334473
 0.13641357
-0.04730225
-0.24017334
-0.43151855
-0.60791016
-0.75714111
-0.87219238
-0.94940186
-0.98571777
-0.97656250
-0.91735840
-0.80993652
-0.65979004
-0.47363281
-0.25512695
-0.00671387
 0.26672363
 0.55511475
 0.84533691
 1.12701416
 1.39251709
 1.63665771
 1.85241699
 2.03125000
 2.16644287
 2.25372314
 2.29095459
 2.27722168
 2.21191406
 2.09716797
 1.93786621
 1.73980713
 1.50939941
 1.25305176
 0.97961426
 0.70159912
 0.43029785
 0.17364502
-0.06378174
-0.27770996
-0.46112061
-0.60607910
-0.70861816
-0.76812744
-0.78674316
-0.76660156
-0.70983887
-0.62164307
-0.50842285
-0.37872314
-0.23864746
-0.09277344
 0.05340576
 0.19317627
 0.31768799
 0.41839600
 0.48736572
 0.51940918
 0.51177979
 0.46417236
 0.37689209
 0.25085449
 0.08666992
-0.11383057
-0.34423828
-0.59478760
-0.85388184
-1.11206055
-1.36169434
-1.59515381
-1.80297852
-1.97692871
-2.10968018
-2.19787598
-2.23937988
-2.23297119
-2.17712402
-2.07427979
-1.92749023
-1.74163818
-1.51977539
-1.26800537
-0.99456787
-0.71014404
-0.42327881
-0.13946533
 0.13763428
 0.40252686
 0.64483643
 0.85388184
 1.02233887
 1.14776611
 1.23107910
 1.27319336
 1.27471924
 1.23870850
 1.17004395
 1.07574463
 0.96221924
 0.83496094
 0.70037842
 0.56610107
 0.43914795
 0.32531738
 0.22705078
 0.14526367
 0.08239746
 0.04028320
 0.02136230
 0.02563477
 0.05187988
 0.09735107
 0.15991211
 0.23773193
 0.32867432
 0.42907715
 0.53375244
 0.63690186
 0.73425293
 0.82031250
 0.89202881
 0.94512939
 0.97717285
 0.98510742
 0.96893311
 0.92803955
 0.86334229
 0.77575684
 0.66833496
 0.54504395
 0.41198730
 0.27343750
 0.13305664
-0.00701904
-0.14404297
-0.27343750
-0.39031982
-0.49011230
-0.57006836
-0.62988281
-0.66894531
-0.68756104
-0.68572998
-0.66406250
-0.62377930
-0.56732178
-0.49713135
-0.41809082
-0.33477783
-0.25146484
-0.17211914
-0.09887695
-0.03509521
 0.01434326
 0.04394531
 0.05035400
 0.03204346
-0.00885010
-0.07110596
-0.15411377
-0.25634766
-0.37536621
-0.50628662
-0.64300537
-0.77911377
-0.90911865
-1.02752686
-1.13006592
-1.21276855
-1.27349854
-1.31011963
-1.32049561
-1.30401611
-1.25976563
-1.18896484
-1.09252930
-0.97290039
-0.83190918
-0.67321777
-0.50170898
-0.32073975
-0.13275146
 0.06042480
 0.25512695
 0.44433594
 0.62103271
 0.77972412
 0.91674805
 1.03027344
 1.11755371
 1.17584229
 1.20330811
 1.19995117
 1.16882324
 1.11297607
 1.03637695
 0.94177246
 0.83251953
 0.71289063
 0.58746338
 0.46234131
 0.34210205
 0.23040771
 0.13000488
 0.04241943
-0.02960205
-0.08331299
-0.11505127
-0.12207031
-0.10345459
-0.05920410
 0.00976563
 0.10192871
 0.21453857
 0.34454346
 0.48706055
 0.63629150
 0.78430176
 0.92468262
 1.05102539
 1.15783691
 1.23931885
 1.29058838
 1.30859375
 1.29241943
 1.24237061
 1.15936279
 1.04431152
 0.89935303
 0.72998047
 0.54382324
 0.34545898
 0.13793945
-0.07659912
-0.29418945
-0.50689697
-0.70648193
-0.88714600
-1.04614258
-1.18194580
-1.29180908
-1.37237549
-1.42181396
-1.43981934
-1.42761230
-1.38641357
-1.31896973
-1.22833252
-1.11999512
-0.99945068
-0.87066650
-0.73822021
-0.60638428
-0.48156738
-0.36895752
-0.27313232
-0.19470215
-0.13397217
-0.09063721
-0.06439209
-0.05615234
-0.06469727
-0.08880615
-0.12481689
-0.16998291
-0.22186279
-0.27679443
-0.33142090
-0.38177490
-0.42388916
-0.45471191
-0.47119141
-0.47088623
-0.45074463
-0.40893555
-0.34515381
-0.26031494
-0.15563965
-0.03234863
 0.10803223
 0.26245117
 0.42510986
 0.58868408
 0.74554443
 0.88928223
 1.01501465
 1.11816406
 1.19445801
 1.23992920
 1.25244141
 1.23138428
 1.17797852
 1.09344482
 0.98022461
 0.84228516
 0.68572998
 0.51818848
 0.34667969
 0.17608643
 0.01098633
-0.14373779
-0.28045654
-0.39276123
-0.47546387
-0.52551270
-0.54138184
-0.52185059
-0.46752930
-0.38116455
-0.26611328
-0.12573242
 0.03662109
 0.21667480
 0.40588379
 0.59356689
 0.77087402
 0.93139648
 1.06994629
 1.18041992
 1.25671387
 1.29364014
 1.28875732
 1.24114990
 1.14990234
 1.01654053
 0.84442139
 0.63995361
 0.40924072
 0.15594482
-0.11688232
-0.40374756
-0.69488525
-0.97900391
-1.24633789
-1.49108887
-1.70806885
-1.89117432
-2.03369141
-2.13104248
-2.17987061
-2.17864990
-2.12799072
-2.02880859
-1.88415527
-1.69860840
-1.47674561
-1.22497559
-0.95214844
-0.66986084
-0.38818359
-0.11413574
 0.14739990
 0.38909912
 0.60089111
 0.77148438
 0.89385986
 0.96740723
 0.99487305
 0.97778320
 0.91644287
 0.81268311
 0.67352295
 0.50903320
 0.32714844
 0.13305664
-0.06805420
-0.26794434
-0.45379639
-0.61340332
-0.74005127
-0.83007813
-0.88073730
-0.88714600
-0.84472656
-0.75469971
-0.62286377
-0.45593262
-0.25787354
-0.03051758
 0.22125244
 0.48828125
 0.75866699
 1.02142334
 1.26708984
 1.48895264
 1.67999268
 1.83502197
 1.94885254
 2.01873779
 2.04162598
 2.01568604
 1.94122314
 1.82098389
 1.65893555
 1.45874023
 1.22528076
 0.96649170
 0.69213867
 0.41046143
 0.12725830
-0.15289307
-0.42266846
-0.67108154
-0.88745117
-1.06597900
-1.20422363
-1.30035400
-1.35223389
-1.35711670
-1.31744385
-1.23718262
-1.12182617
-0.97473145
-0.80139160
-0.60974121
-0.40985107
-0.20812988
-0.00854492
 0.18493652
 0.36437988
 0.51879883
 0.63934326
 0.72204590
 0.76629639
 0.77056885
 0.73272705
 0.65216064
 0.53314209
 0.38116455
 0.20141602
-0.00396729
-0.23101807
-0.47210693
-0.71594238
-0.95153809
-1.17095947
-1.36779785
-1.53686523
-1.67205811
-1.76757813
-1.82067871
-1.82983398
-1.79595947
-1.71966553
-1.60186768
-1.44348145
-1.24755859
-1.02081299
-0.77026367
-0.50292969
-0.22277832
 0.06652832
 0.35949707
 0.64727783
 0.91949463
 1.16851807
 1.38946533
 1.57867432
 1.73278809
 1.84753418
 1.92016602
 1.94946289
 1.93603516
 1.88079834
 1.78680420
 1.65802002
 1.49932861
 1.31652832
 1.11419678
 0.89843750
 0.67718506
 0.45837402
 0.24810791
 0.04943848
-0.13519287
-0.30090332
-0.44128418
-0.54931641
-0.62255859
-0.66131592
-0.66680908
-0.63964844
-0.58227539
-0.49896240
-0.39520264
-0.27709961
-0.14770508
-0.00976563
 0.13122559
 0.26763916
 0.39062500
 0.49346924
 0.57220459
 0.62469482
 0.64971924
 0.64453125
 0.60882568
 0.54290771
 0.45043945
 0.33599854
 0.20294189
 0.05523682
-0.10406494
-0.27008057
-0.43762207
-0.59997559
-0.74981689
-0.88195801
-0.99182129
-1.07666016
-1.13433838
-1.16363525
-1.16333008
-1.13433838
-1.07818604
-0.99639893
-0.89050293
-0.76446533
-0.62286377
-0.47180176
-0.31799316
-0.16662598
-0.02105713
 0.11535645
 0.23864746
 0.34393311
 0.42694092
 0.48522949
 0.51727295
 0.52368164
 0.50476074
 0.46234131
 0.39825439
 0.31555176
 0.21850586
 0.11077881
-0.00335693
-0.12084961
-0.23681641
-0.34698486
-0.44616699
-0.53039551
-0.59570313
-0.64025879
-0.66223145
-0.66009521
-0.63293457
-0.58166504
-0.50750732
-0.41381836
-0.30334473
-0.17913818
-0.04394531
 0.09887695
 0.24566650
 0.39093018
 0.52947998
 0.65582275
 0.76690674
 0.85968018
 0.93231201
 0.98297119
 1.00982666
 1.01226807
 0.99151611
 0.94909668
 0.88684082
 0.80627441
 0.70983887
 0.60089111
 0.48248291
 0.35858154
 0.23284912
 0.10772705
-0.01464844
-0.13153076
-0.24047852
-0.33813477
-0.42114258
-0.48767090
-0.53619385
-0.56732178
-0.58197021
-0.58105469
-0.56610107
-0.53863525
-0.49987793
-0.45257568
-0.39886475
-0.34118652
-0.28320313
-0.22674561
-0.17242432
-0.11993408
-0.07019043
-0.02380371
 0.01831055
 0.05523682
 0.08758545
 0.11627197
 0.14160156
 0.16326904
 0.18066406
 0.19317627
 0.20141602
 0.20538330
 0.20568848
 0.20324707
 0.19897461
 0.19317627
 0.18524170
 0.17486572
 0.16204834
 0.14709473
 0.13031006
 0.11169434
 0.09094238
 0.06774902
 0.04150391
 0.01220703
-0.02105713
-0.05767822
-0.09735107
-0.13885498
-0.18127441
-0.22460938
-0.26855469
-0.31158447
-0.35156250
-0.38635254
-0.41442871
-0.43579102
-0.45166016
-0.46051025
-0.46142578
-0.45104980
-0.42907715
-0.39550781
-0.35156250
-0.29815674
-0.23529053
-0.16265869
-0.08117676
 0.00823975
 0.10314941
 0.20202637
 0.30273438
 0.40222168
 0.49682617
 0.58441162
 0.66253662
 0.73028564
 0.78582764
 0.82611084
 0.84991455
 0.85571289
 0.84442139
 0.81726074
 0.77453613
 0.71624756
 0.64239502
 0.55480957
 0.45654297
 0.35095215
 0.24047852
 0.12847900
 0.01708984
-0.09155273
-0.19470215
-0.29083252
-0.37628174
-0.44860840
-0.50506592
-0.54504395
-0.56884766
-0.57739258
-0.57159424
-0.55175781
-0.51849365
-0.47332764
-0.41870117
-0.35736084
-0.29174805
-0.22521973
-0.15869141
-0.09399414
-0.03265381
 0.02319336
 0.07019043
 0.10650635
 0.13092041
 0.14404297
 0.14587402
 0.13702393
 0.11749268
 0.08850098
 0.05126953
 0.00732422
-0.04119873
-0.09246826
-0.14312744
-0.19012451
-0.23193359
-0.26885986
-0.30120850
-0.32714844
-0.34332275
-0.34606934
-0.33447266
-0.31036377
-0.27740479
-0.23681641
-0.18920898
-0.13366699
-0.07080078
-0.00335693
 0.06469727
 0.13000488
 0.19012451
 0.24353027
 0.28869629
 0.32409668
 0.34729004
 0.35552979
 0.34851074
 0.32653809
 0.29174805
 0.24658203
 0.19195557
 0.12878418
 0.05798340
-0.01708984
-0.09216309
-0.16357422
-0.22918701
-0.28717041
-0.33508301
-0.36956787
-0.38757324
-0.38696289
-0.36865234
-0.33477783
-0.28686523
-0.22552490
-0.15228271
-0.06988525
 0.01678467
 0.10467529
 0.19012451
 0.27069092
 0.34393311
 0.40496826
 0.44921875
 0.47393799
 0.47821045
 0.46203613
 0.42724609
 0.37475586
 0.30609131
 0.22338867
 0.12939453
 0.02655029
-0.08239746
-0.19378662
-0.30303955
-0.40527344
-0.49591064
-0.57128906
-0.62957764
-0.66802979
-0.68450928
-0.67657471
-0.64331055
-0.58441162
-0.50231934
-0.40008545
-0.28015137
-0.14556885
 0.00274658
 0.16113281
 0.32501221
 0.48675537
 0.63903809
 0.77514648
 0.89233398
 0.98754883
 1.05834961
 1.10046387
 1.11206055
 1.09191895
 1.04095459
 0.96099854
 0.85296631
 0.72021484
 0.56762695
 0.40130615
 0.22613525
 0.04486084
-0.13977051
-0.32165527
-0.49224854
-0.64422607
-0.77209473
-0.87249756
-0.94360352
-0.98358154
-0.99121094
-0.96618652
-0.90972900
-0.82397461
-0.71197510
-0.57861328
-0.43121338
-0.27587891
-0.11657715
 0.04364014
 0.20172119
 0.35095215
 0.48278809
 0.58929443
 0.66772461
 0.71807861
 0.74096680
 0.73455811
 0.69763184
 0.62988281
 0.53527832
 0.41931152
 0.28747559
 0.14282227
-0.01129150
-0.17059326
-0.32897949
-0.47973633
-0.61614990
-0.73303223
-0.82672119
-0.89416504
-0.93292236
-0.94238281
-0.92315674
-0.87493896
-0.79864502
-0.69610596
-0.57159424
-0.43090820
-0.27923584
-0.11932373
 0.04699707
 0.21697998
 0.38421631
 0.54107666
 0.68054199
 0.79803467
 0.89172363
 0.96008301
 1.00128174
 1.01440430
 0.99914551
 0.95642090
 0.88806152
 0.79620361
 0.68481445
 0.55877686
 0.42419434
 0.28533936
 0.14678955
 0.01159668
-0.11657715
-0.23437500
-0.33721924
-0.42144775
-0.48431396
-0.52490234
-0.54412842
-0.54382324
-0.52581787
-0.49133301
-0.44189453
-0.38085938
-0.31250000
-0.24078369
-0.16937256
-0.10009766
-0.03417969
 0.02563477
 0.07659912
 0.11627197
 0.14373779
 0.15838623
 0.15991211
 0.14923096
 0.12817383
 0.09918213
 0.06378174
 0.02471924
-0.01617432
-0.05645752
-0.09277344
-0.12298584
-0.14495850
-0.15777588
-0.16143799
-0.15625000
-0.14282227
-0.12207031
-0.09490967
-0.06225586
-0.02655029
 0.00976563
 0.04516602
 0.07690430
 0.10375977
 0.12390137
 0.13641357
 0.14038086
 0.13488770
 0.11962891
 0.09368896
 0.05706787
 0.01098633
-0.04211426
-0.09979248
-0.16052246
-0.22308350
-0.28533936
-0.34393311
-0.39398193
-0.43212891
-0.45593262
-0.46417236
-0.45654297
-0.43212891
-0.39123535
-0.33355713
-0.26153564
-0.17669678
-0.08148193
 0.02105713
 0.12817383
 0.23681641
 0.34332275
 0.44372559
 0.53375244
 0.60974121
 0.66833496
 0.70770264
 0.72723389
 0.72570801
 0.70281982
 0.65887451
 0.59448242
 0.51208496
 0.41412354
 0.30395508
 0.18524170
 0.06164551
-0.06317139
-0.18585205
-0.30212402
-0.40679932
-0.49591064
-0.56610107
-0.61523438
-0.64270020
-0.64727783
-0.62866211
-0.58776855
-0.52703857
-0.45074463
-0.36102295
-0.26092529
-0.15289307
-0.03997803
 0.07385254
 0.18493652
 0.29052734
 0.38757324
 0.47180176
 0.53955078
 0.58868408
 0.61798096
 0.62744141
 0.61767578
 0.58776855
 0.53894043
 0.47393799
 0.39550781
 0.30639648
 0.20874023
 0.10528564
 0.00061035
-0.10162354
-0.19805908
-0.28625488
-0.36407471
-0.42816162
-0.47515869
-0.50445557
-0.51635742
-0.51177979
-0.49072266
-0.45410156
-0.40435791
-0.34454346
-0.27893066
-0.20843506
-0.13397217
-0.05737305
 0.01831055
 0.08972168
 0.15380859
 0.20782471
 0.25054932
 0.27954102
 0.29418945
 0.29388428
 0.27832031
 0.24719238
 0.20019531
 0.13824463
 0.06469727
-0.01647949
-0.10253906
-0.19134521
-0.28045654
-0.36651611
-0.44525146
-0.51330566
-0.56976318
-0.61370850
-0.64483643
-0.66284180
-0.66619873
-0.65460205
-0.62835693
-0.58776855
-0.53375244
-0.46722412
-0.39031982
-0.30456543
-0.21118164
-0.11199951
-0.00823975
 0.09796143
 0.20446777
 0.30853271
 0.40679932
 0.49591064
 0.57403564
 0.63964844
 0.69244385
 0.73181152
 0.75744629
 0.76965332
 0.76965332
 0.75927734
 0.73944092
 0.71105957
 0.67504883
 0.63140869
 0.58074951
 0.52520752
 0.46600342
 0.40557861
 0.34576416
 0.28778076
 0.23193359
 0.17883301
 0.12847900
 0.08270264
 0.04302979
 0.00946045
-0.01770020
-0.03936768
-0.05554199
-0.06713867
-0.07507324
-0.07995605
-0.08361816
-0.08697510
-0.09094238
-0.09613037
-0.10253906
-0.11047363
-0.11901855
-0.12786865
-0.13732910
-0.14739990
-0.15747070
-0.16754150
-0.17669678
-0.18463135
-0.19195557
-0.19805908
-0.20385742
-0.20996094
-0.21667480
-0.22460938
-0.23345947
-0.24353027
-0.25482178
-0.26977539
-0.28930664
-0.31372070
-0.34118652
-0.36926270
-0.39703369
-0.42480469
-0.45257568
-0.48065186
-0.50750732
-0.53131104
-0.55053711
-0.56457520
-0.57098389
-0.56884766
-0.55694580
-0.53436279
-0.50018311
-0.45379639
-0.39398193
-0.32196045
-0.23895264
-0.14617920
-0.04455566
 0.06530762
 0.18127441
 0.30059814
 0.41900635
 0.53222656
 0.63751221
 0.73211670
 0.81451416
 0.88287354
 0.93658447
 0.97442627
 0.99548340
 0.99853516
 0.98388672
 0.95245361
 0.90545654
 0.84381104
 0.76721191
 0.67718506
 0.57647705
 0.46905518
 0.35736084
 0.24414063
 0.13183594
 0.02288818
-0.07995605
-0.17425537
-0.25787354
-0.32806396
-0.38238525
-0.41809082
-0.43426514
-0.43243408
-0.41412354
-0.38085938
-0.33477783
-0.27740479
-0.21118164
-0.13732910
-0.05859375
 0.02166748
 0.09948730
 0.17120361
 0.23468018
 0.28930664
 0.33325195
 0.36346436
 0.37689209
 0.37261963
 0.35217285
 0.31768799
 0.27069092
 0.21148682
 0.14068604
 0.06042480
-0.02624512
-0.11718750
-0.20935059
-0.30029297
-0.38604736
-0.46417236
-0.53222656
-0.58959961
-0.63690186
-0.67260742
-0.69610596
-0.70739746
-0.70770264
-0.69915771
-0.68359375
-0.66253662
-0.63659668
-0.60760498
-0.57678223
-0.54626465
-0.51818848
-0.49285889
-0.47088623
-0.45227051
-0.43701172
-0.42449951
-0.41351318
-0.40344238
-0.39459229
-0.38726807
-0.38055420
-0.37231445
-0.35888672
-0.33905029
-0.31280518
-0.28015137
-0.24078369
-0.19226074
-0.13214111
-0.06011963
 0.02227783
 0.11444092
 0.21575928
 0.32531738
 0.44158936
 0.56091309
 0.67993164
 0.79528809
 0.90545654
 1.00708008
 1.09741211
 1.17370605
 1.23352051
 1.27624512
 1.30126953
 1.30706787
 1.29241943
 1.25732422
 1.20239258
 1.12945557
 1.04064941
 0.93750000
 0.82244873
 0.69885254
 0.57037354
 0.44158936
 0.31707764
 0.19927979
 0.09094238
-0.00701904
-0.09185791
-0.16174316
-0.21484375
-0.25085449
-0.27069092
-0.27557373
-0.26794434
-0.24932861
-0.22247314
-0.19042969
-0.15594482
-0.12145996
-0.08972168
-0.06347656
-0.04669189
-0.04150391
-0.04974365
-0.07293701
-0.11138916
-0.16571045
-0.23620605
-0.32135010
-0.42053223
-0.53131104
-0.65063477
-0.77453613
-0.89935303
-1.02081299
-1.13708496
-1.24511719
-1.34124756
-1.42150879
-1.48284912
-1.52221680
-1.53747559
-1.52679443
-1.48834229
-1.42333984
-1.33270264
-1.21765137
-1.07818604
-0.91552734
-0.73303223
-0.53680420
-0.33233643
-0.12145996
 0.09521484
 0.31433105
 0.52917480
 0.73120117
 0.91400146
 1.07452393
 1.21185303
 1.32415771
 1.40869141
 1.46423340
 1.49017334
 1.48773193
 1.45721436
 1.39892578
 1.31561279
 1.21154785
 1.09283447
 0.96252441
 0.82336426
 0.67901611
 0.53405762
 0.39398193
 0.26275635
 0.14251709
 0.03479004
-0.05859375
-0.13427734
-0.18981934
-0.22552490
-0.24169922
-0.23956299
-0.21881104
-0.18096924
-0.12817383
-0.06347656
 0.00976563
 0.08972168
 0.17456055
 0.26245117
 0.34912109
 0.43060303
 0.50292969
 0.56365967
 0.61157227
 0.64514160
 0.66253662
 0.66223145
 0.64300537
 0.60455322
 0.54656982
 0.47119141
 0.37994385
 0.27496338
 0.15716553
 0.02655029
-0.11505127
-0.26550293
-0.41961670
-0.57220459
-0.71838379
-0.85510254
-0.98083496
-1.09344482
-1.18957520
-1.26678467
-1.32232666
-1.35528564
-1.36444092
-1.35040283
-1.31347656
-1.25518799
-1.17706299
-1.08062744
-0.96801758
-0.84197998
-0.70617676
-0.56488037
-0.42236328
-0.28198242
-0.14587402
-0.01525879
 0.10772705
 0.21942139
 0.31677246
 0.39642334
 0.45684814
 0.49804688
 0.52093506
 0.52612305
 0.51391602
 0.48522949
 0.44067383
 0.38299561
 0.31555176
 0.24200439
 0.16510010
 0.08728027
 0.01098633
-0.06072998
-0.12329102
-0.17364502
-0.20874023
-0.22705078
-0.22766113
-0.20996094
-0.17333984
-0.11840820
-0.04577637
 0.04394531
 0.15045166
 0.27160645
 0.40435791
 0.54321289
 0.68389893
 0.82122803
 0.95306396
 1.07604980
 1.18713379
 1.28173828
 1.35589600
 1.40655518
 1.43188477
 1.43066406
 1.40289307
 1.34796143
 1.26739502
 1.16333008
 1.03790283
 0.89416504
 0.73638916
 0.56976318
 0.39886475
 0.22766113
 0.05737305
-0.10955811
-0.27038574
-0.42083740
-0.55664063
-0.67474365
-0.77453613
-0.85601807
-0.91918945
-0.96405029
-0.99121094
-1.00158691
-0.99731445
-0.98022461
-0.95275879
-0.91766357
-0.87738037
-0.83465576
-0.79132080
-0.74951172
-0.71136475
-0.67901611
-0.65399170
-0.63629150
-0.62561035
-0.62133789
-0.62255859
-0.62835693
-0.63751221
-0.64880371
-0.66070557
-0.67138672
-0.67810059
-0.67871094
-0.67138672
-0.65521240
-0.62957764
-0.59356689
-0.54534912
-0.48461914
-0.41168213
-0.32745361
-0.23315430
-0.12939453
-0.01770020
 0.10040283
 0.22338867
 0.34820557
 0.47149658
 0.58868408
 0.69641113
 0.79132080
 0.87158203
 0.93627930
 0.98449707
 1.01531982
 1.02783203
 1.02203369
 0.99822998
 0.95764160
 0.90209961
 0.83404541
 0.75653076
 0.67199707
 0.58288574
 0.49224854
 0.40283203
 0.31829834
 0.24230957
 0.17669678
 0.12268066
 0.08117676
 0.05371094
 0.04089355
 0.04394531
 0.06195068
 0.09368896
 0.13763428
 0.19134521
 0.25238037
 0.31707764
 0.38146973
 0.44128418
 0.49346924
 0.53497314
 0.56304932
 0.57434082
 0.56701660
 0.53924561
 0.49102783
 0.42297363
 0.33660889
 0.23284912
 0.11352539
-0.02014160
-0.16723633
-0.32440186
-0.48797607
-0.65185547
-0.81146240
-0.96343994
-1.10473633
-1.23199463
-1.34124756
-1.42822266
-1.49047852
-1.52618408
-1.53411865
-1.51367188
-1.46392822
-1.38580322
-1.28143311
-1.15386963
-1.00555420
-0.84014893
-0.66314697
-0.48034668
-0.29693604
-0.11535645
 0.06286621
 0.23498535
 0.39520264
 0.53680420
 0.65551758
 0.74981689
 0.82000732
 0.86486816
 0.88409424
 0.87707520
 0.84472656
 0.78948975
 0.71411133
 0.62194824
 0.51666260
 0.40435791
 0.28991699
 0.17639160
 0.06683350
-0.03509521
-0.12359619
-0.19378662
-0.24291992
-0.27038574
-0.27801514
-0.26550293
-0.23162842
-0.17700195
-0.10345459
-0.01464844
 0.08636475
 0.19653320
 0.31372070
 0.43395996
 0.55267334
 0.66467285
 0.76721191
 0.85723877
 0.93231201
 0.98937988
 1.02600098
 1.04095459
 1.03393555
 1.00463867
 0.95245361
 0.87890625
 0.78491211
 0.67352295
 0.54870605
 0.41473389
 0.27557373
 0.13488770
-0.00579834
-0.14343262
-0.27526855
-0.39642334
-0.50262451
-0.59112549
-0.66101074
-0.71228027
-0.74584961
-0.76171875
-0.75988770
-0.74188232
-0.70800781
-0.66101074
-0.60302734
-0.53710938
-0.46630859
-0.39337158
-0.32104492
-0.25207520
-0.18890381
-0.13397217
-0.08972168
-0.05767822
-0.03967285
-0.03723145
-0.04974365
-0.07568359
-0.11352539
-0.16082764
-0.21636963
-0.27893066
-0.34545898
-0.41198730
-0.47515869
-0.53161621
-0.58044434
-0.61981201
-0.64880371
-0.66497803
-0.66772461
-0.65582275
-0.62927246
-0.58807373
-0.53222656
-0.46173096
-0.37780762
-0.28198242
-0.17639160
-0.06286621
 0.05737305
 0.18188477
 0.30761719
 0.43029785
 0.54626465
 0.65185547
 0.74432373
 0.82183838
 0.88256836
 0.92590332
 0.95123291
 0.95916748
 0.95001221
 0.92468262
 0.88500977
 0.83160400
 0.76660156
 0.69122314
 0.60699463
 0.51696777
 0.42358398
 0.32989502
 0.23742676
 0.14739990
 0.06225586
-0.01586914
-0.08392334
-0.13977051
-0.18127441
-0.20812988
-0.22003174
-0.21667480
-0.19866943
-0.16662598
-0.12237549
-0.06805420
-0.00640869
 0.05889893
 0.12451172
 0.18829346
 0.24902344
 0.30456543
 0.35186768
 0.38696289
 0.40832520
 0.41442871
 0.40588379
 0.38299561
 0.34454346
 0.29083252
 0.22155762
 0.13732910
 0.03906250
-0.07202148
-0.19378662
-0.32287598
-0.45593262
-0.58898926
-0.71807861
-0.83892822
-0.94757080
-1.03973389
-1.11328125
-1.16516113
-1.19354248
-1.19750977
-1.17706299
-1.13342285
-1.06781006
-0.98175049
-0.87707520
-0.75592041
-0.62286377
-0.48278809
-0.34027100
-0.19744873
-0.05584717
 0.08270264
 0.21484375
 0.33599854
 0.44219971
 0.52978516
 0.59661865
 0.64208984
 0.66528320
 0.66558838
 0.64300537
 0.59936523
 0.53649902
 0.45898438
 0.37139893
 0.27801514
 0.18249512
 0.08758545
-0.00213623
-0.08178711
-0.14648438
-0.19317627
-0.22064209
-0.22857666
-0.21697998
-0.18524170
-0.13397217
-0.06500244
 0.01953125
 0.11749268
 0.22674561
 0.34454346
 0.46600342
 0.58654785
 0.70068359
 0.80444336
 0.89538574
 0.96984863
 1.02447510
 1.05560303
 1.06079102
 1.03912354
 0.99151611
 0.91796875
 0.81970215
 0.69915771
 0.56030273
 0.40832520
 0.24810791
 0.08422852
-0.08117676
-0.24444580
-0.40039063
-0.54351807
-0.66833496
-0.77239990
-0.85418701
-0.91339111
-0.94940186
-0.96191406
-0.95123291
-0.91888428
-0.86639404
-0.79589844
-0.70953369
-0.61004639
-0.50170898
-0.39001465
-0.27832031
-0.16876221
-0.06408691
 0.03295898
 0.11779785
 0.18615723
 0.23468018
 0.26367188
 0.27343750
 0.26580811
 0.24139404
 0.20080566
 0.14556885
 0.07812500
 0.00213623
-0.07873535
-0.16082764
-0.24169922
-0.31890869
-0.38970947
-0.45166016
-0.50201416
-0.53924561
-0.56274414
-0.57159424
-0.56549072
-0.54351807
-0.50567627
-0.45318604
-0.38665771
-0.30822754
-0.21942139
-0.12207031
-0.01831055
 0.08880615
 0.19622803
 0.30151367
 0.40100098
 0.49072266
 0.56854248
 0.63201904
 0.68023682
 0.71228027
 0.72753906
 0.72601318
 0.70892334
 0.67810059
 0.63537598
 0.58105469
 0.51635742
 0.44311523
 0.36590576
 0.28778076
 0.21057129
 0.13549805
 0.06317139
-0.00396729
-0.06317139
-0.11230469
-0.14953613
-0.17425537
-0.18554688
-0.18280029
-0.16693115
-0.13977051
-0.10284424
-0.05706787
-0.00396729
 0.05371094
 0.11260986
 0.16967773
 0.22308350
 0.27252197
 0.31707764
 0.35369873
 0.38024902
 0.39611816
 0.40161133
 0.39733887
 0.38299561
 0.35919189
 0.32653809
 0.28686523
 0.24047852
 0.18707275
 0.12603760
 0.05798340
-0.01403809
-0.08728027
-0.16021729
-0.23376465
-0.30670166
-0.37719727
-0.44128418
-0.49682617
-0.54260254
-0.57861328
-0.60485840
-0.62072754
-0.62500000
-0.61828613
-0.60150146
-0.57586670
-0.54229736
-0.50140381
-0.45471191
-0.40405273
-0.35125732
-0.29815674
-0.24597168
-0.19439697
-0.14434814
-0.09674072
-0.05310059
-0.01525879
 0.01617432
 0.04089355
 0.05950928
 0.07263184
 0.07995605
 0.08148193
 0.07751465
 0.06896973
 0.05737305
 0.04394531
 0.02990723
 0.01556396
 0.00183105
-0.01068115
-0.02105713
-0.02868652
-0.03295898
-0.03417969
-0.03265381
-0.02899170
-0.02380371
-0.01678467
-0.00762939
 0.00457764
 0.01983643
 0.03845215
 0.05920410
 0.08178711
 0.10559082
 0.13092041
 0.15777588
 0.18585205
 0.21331787
 0.23864746
 0.26153564
 0.28167725
 0.29998779
 0.31524658
 0.32623291
 0.33111572
 0.32958984
 0.32135010
 0.30822754
 0.29113770
 0.27191162
 0.25115967
 0.22888184
 0.20538330
 0.18096924
 0.15594482
 0.13153076
 0.10925293
 0.09033203
 0.07507324
 0.06347656
 0.05584717
 0.05187988
 0.05218506
 0.05615234
 0.06256104
 0.07080078
 0.07934570
 0.08758545
 0.09429932
 0.09826660
 0.09887695
 0.09490967
 0.08544922
 0.06927490
 0.04486084
 0.01190186
-0.02868652
-0.07476807
-0.12512207
-0.17913818
-0.23803711
-0.30090332
-0.36621094
-0.43090820
-0.49224854
-0.54870605
-0.59936523
-0.64392090
-0.68023682
-0.70678711
-0.72235107
-0.72601318
-0.71746826
-0.69610596
-0.66162109
-0.61492920
-0.55694580
-0.48950195
-0.41381836
-0.33172607
-0.24414063
-0.15228271
-0.05950928
 0.03112793
 0.11718750
 0.19683838
 0.26916504
 0.33386230
 0.38940430
 0.43334961
 0.46417236
 0.48126221
 0.48522949
 0.47821045
 0.46081543
 0.43426514
 0.39916992
 0.35675049
 0.30975342
 0.26031494
 0.21148682
 0.16479492
 0.12145996
 0.08239746
 0.05004883
 0.02563477
 0.01037598
 0.00518799
 0.01068115
 0.02716064
 0.05371094
 0.08880615
 0.13000488
 0.17578125
 0.22460938
 0.27587891
 0.32775879
 0.37750244
 0.42266846
 0.46142578
 0.49255371
 0.51635742
 0.53253174
 0.54016113
 0.53771973
 0.52612305
 0.50567627
 0.47790527
 0.44342041
 0.40283203
 0.35827637
 0.31158447
 0.26336670
 0.21453857
 0.16387939
 0.11199951
 0.06103516
 0.01251221
-0.03265381
-0.07568359
-0.11657715
-0.15594482
-0.19287109
-0.22766113
-0.26214600
-0.29693604
-0.33203125
-0.36682129
-0.40008545
-0.43212891
-0.46325684
-0.49346924
-0.52307129
-0.55114746
-0.57739258
-0.60089111
-0.62103271
-0.63598633
-0.64483643
-0.64636230
-0.64025879
-0.62652588
-0.60577393
-0.57769775
-0.54229736
-0.50018311
-0.45104980
-0.39642334
-0.33721924
-0.27496338
-0.21057129
-0.14495850
-0.07781982
-0.01037598
 0.05523682
 0.11596680
 0.16967773
 0.21545410
 0.25390625
 0.28594971
 0.31127930
 0.32745361
 0.33172607
 0.32287598
 0.30303955
 0.27526855
 0.24139404
 0.20324707
 0.16143799
 0.11718750
 0.07232666
 0.02990723
-0.00823975
-0.04028320
-0.06408691
-0.07812500
-0.08178711
-0.07385254
-0.05401611
-0.02227783
 0.02075195
 0.07446289
 0.13763428
 0.20812988
 0.28533936
 0.36651611
 0.44891357
 0.52856445
 0.60333252
 0.67047119
 0.72814941
 0.77301025
 0.80261230
 0.81451416
 0.80841064
 0.78491211
 0.74401855
 0.68511963
 0.60852051
 0.51635742
 0.41168213
 0.29754639
 0.17700195
 0.05126953
-0.07751465
-0.20690918
-0.33355713
-0.45410156
-0.56427002
-0.66040039
-0.74035645
-0.80291748
-0.84747314
-0.87463379
-0.88348389
-0.87371826
-0.84564209
-0.79986572
-0.73852539
-0.66375732
-0.57861328
-0.48645020
-0.39123535
-0.29663086
-0.20416260
-0.11596680
-0.03448486
 0.03753662
 0.09613037
 0.13946533
 0.16693115
 0.17852783
 0.17395020
 0.15258789
 0.11505127
 0.06286621
-0.00061035
-0.07171631
-0.14709473
-0.22491455
-0.30181885
-0.37475586
-0.43945313
-0.49224854
-0.53070068
-0.55236816
-0.55603027
-0.54046631
-0.50445557
-0.44799805
-0.37322998
-0.28137207
-0.17456055
-0.05432129
 0.07751465
 0.21820068
 0.36254883
 0.50506592
 0.64117432
 0.76721191
 0.88073730
 0.97839355
 1.05712891
 1.11480713
 1.14990234
 1.16149902
 1.15051270
 1.11816406
 1.06567383
 0.99487305
 0.90667725
 0.80322266
 0.68756104
 0.56396484
 0.43701172
 0.30975342
 0.18402100
 0.06256104
-0.05249023
-0.15777588
-0.25054932
-0.32989502
-0.39398193
-0.44250488
-0.47393799
-0.48950195
-0.49041748
-0.47912598
-0.45623779
-0.42327881
-0.38238525
-0.33630371
-0.28900146
-0.24383545
-0.20233154
-0.16540527
-0.13427734
-0.11016846
-0.09460449
-0.08880615
-0.09307861
-0.10742188
-0.13031006
-0.16052246
-0.19683838
-0.23895264
-0.28656006
-0.33721924
-0.38848877
-0.43548584
-0.47668457
-0.51055908
-0.53710938
-0.55541992
-0.56335449
-0.55969238
-0.54443359
-0.51757813
-0.47912598
-0.42938232
-0.37017822
-0.30426025
-0.23406982
-0.16113281
-0.08636475
-0.01068115
 0.06256104
 0.13092041
 0.19226074
 0.24749756
 0.29663086
 0.33843994
 0.37109375
 0.39398193
 0.40771484
 0.41473389
 0.41625977
 0.41351318
 0.40740967
 0.39916992
 0.39062500
 0.38269043
 0.37628174
 0.37200928
 0.37078857
 0.37384033
 0.38116455
 0.39245605
 0.40618896
 0.42266846
 0.44097900
 0.45989990
 0.47821045
 0.49316406
 0.50384521
 0.50781250
 0.50323486
 0.48919678
 0.46386719
 0.42724609
 0.38024902
 0.32257080
 0.25482178
 0.17608643
 0.08758545
-0.00823975
-0.10955811
-0.21423340
-0.31982422
-0.42419434
-0.52429199
-0.61645508
-0.69854736
-0.76873779
-0.82489014
-0.86486816
-0.88653564
-0.88928223
-0.87341309
-0.83953857
-0.78735352
-0.71777344
-0.63201904
-0.53375244
-0.42724609
-0.31555176
-0.20172119
-0.08819580
 0.02166748
 0.12512207
 0.21850586
 0.29846191
 0.36163330
 0.40466309
 0.42633057
 0.42633057
 0.40588379
 0.36590576
 0.30792236
 0.23345947
 0.14556885
 0.04730225
-0.05737305
-0.16540527
-0.27313232
-0.37628174
-0.46997070
-0.54931641
-0.61035156
-0.65155029
-0.67047119
-0.66528320
-0.63507080
-0.57922363
-0.50079346
-0.40252686
-0.28717041
-0.15625000
-0.01129150
 0.14526367
 0.30853271
 0.47149658
 0.62835693
 0.77423096
 0.90515137
 1.01867676
 1.11175537
 1.18133545
 1.22528076
 1.24176025
 1.23077393
 1.19293213
 1.12945557
 1.04156494
 0.93078613
 0.80017090
 0.65429688
 0.49835205
 0.33721924
 0.17486572
 0.01373291
-0.14312744
-0.29083252
-0.42419434
-0.53710938
-0.62713623
-0.69213867
-0.73272705
-0.75012207
-0.74371338
-0.71441650
-0.66284180
-0.59173584
-0.50567627
-0.40985107
-0.30914307
-0.20599365
-0.10314941
-0.00335693
 0.08911133
 0.17028809
 0.23742676
 0.28717041
 0.31829834
 0.32806396
 0.31585693
 0.28289795
 0.23101807
 0.16296387
 0.07934570
-0.01770020
-0.12542725
-0.23956299
-0.35461426
-0.46600342
-0.56976318
-0.66223145
-0.74035645
-0.80047607
-0.84075928
-0.85906982
-0.85540771
-0.82916260
-0.78155518
-0.71319580
-0.62622070
-0.52337646
-0.40802002
-0.28350830
-0.15319824
-0.01861572
 0.11749268
 0.25207520
 0.38085938
 0.49896240
 0.60180664
 0.68725586
 0.75439453
 0.80139160
 0.82824707
 0.83404541
 0.82000732
 0.78796387
 0.74005127
 0.67779541
 0.60272217
 0.51757813
 0.42602539
 0.33325195
 0.24200439
 0.15502930
 0.07354736
-0.00091553
-0.06622314
-0.12023926
-0.16082764
-0.18829346
-0.20233154
-0.20416260
-0.19378662
-0.17211914
-0.14068604
-0.10101318
-0.05554199
-0.00488281
 0.04821777
 0.10192871
 0.15258789
 0.19836426
 0.23834229
 0.27282715
 0.30120850
 0.32104492
 0.32958984
 0.32562256
 0.31036377
 0.28625488
 0.25482178
 0.21667480
 0.17211914
 0.12115479
 0.06591797
 0.00762939
-0.05065918
-0.10803223
-0.16326904
-0.21636963
-0.26824951
-0.31799316
-0.36407471
-0.40435791
-0.43884277
-0.46752930
-0.49194336
-0.51208496
-0.52856445
-0.54046631
-0.54840088
-0.55297852
-0.55419922
-0.55114746
-0.54473877
-0.53527832
-0.52368164
-0.50964355
-0.49194336
-0.47027588
-0.44464111
-0.41534424
-0.38208008
-0.34393311
-0.30151367
-0.25451660
-0.20416260
-0.14953613
-0.09063721
-0.02868652
 0.03417969
 0.09582520
 0.15472412
 0.21118164
 0.26489258
 0.31494141
 0.35766602
 0.39184570
 0.41595459
 0.43060303
 0.43670654
 0.43518066
 0.42633057
 0.40985107
 0.38635254
 0.35614014
 0.32135010
 0.28442383
 0.24749756
 0.21148682
 0.17639160
 0.14282227
 0.11291504
 0.08819580
 0.07141113
 0.06286621
 0.06195068
 0.06805420
 0.08178711
 0.10223389
 0.12908936
 0.16052246
 0.19592285
 0.23406982
 0.27404785
 0.31372070
 0.34973145
 0.37933350
 0.40100098
 0.41534424
 0.42144775
 0.41900635
 0.40557861
 0.38085938
 0.34576416
 0.30212402
 0.25177002
 0.19470215
 0.13092041
 0.06164551
-0.01098633
-0.08453369
-0.15625000
-0.22491455
-0.28930664
-0.34759521
-0.39825439
-0.43914795
-0.46844482
-0.48583984
-0.49072266
-0.48400879
-0.46600342
-0.43792725
-0.40100098
-0.35705566
-0.30853271
-0.25787354
-0.20690918
-0.15747070
-0.11108398
-0.07019043
-0.03631592
-0.01037598
 0.00701904
 0.01586914
 0.01617432
 0.00701904
-0.01159668
-0.03814697
-0.07110596
-0.10833740
-0.14770508
-0.18737793
-0.22552490
-0.26123047
-0.29388428
-0.32196045
-0.34271240
-0.35217285
-0.34790039
-0.33142090
-0.30426025
-0.26855469
-0.22369385
-0.16845703
-0.10345459
-0.03082275
 0.04516602
 0.12207031
 0.19897461
 0.27526855
 0.34942627
 0.41839600
 0.47943115
 0.53100586
 0.57189941
 0.60211182
 0.62042236
 0.62774658
 0.62469482
 0.61157227
 0.58898926
 0.55725098
 0.51727295
 0.47119141
 0.42083740
 0.36895752
 0.31768799
 0.26855469
 0.22277832
 0.18157959
 0.14617920
 0.11718750
 0.09643555
 0.08392334
 0.07965088
 0.08239746
 0.09063721
 0.10253906
 0.11657715
 0.13214111
 0.14770508
 0.16204834
 0.17272949
 0.17761230
 0.17517090
 0.16448975
 0.14526367
 0.11596680
 0.07690430
 0.02838135
-0.02899170
-0.09399414
-0.16662598
-0.24688721
-0.33355713
-0.42327881
-0.51330566
-0.60089111
-0.68481445
-0.76263428
-0.83190918
-0.88989258
-0.93444824
-0.96527100
-0.98266602
-0.98510742
-0.97229004
-0.94299316
-0.89843750
-0.83923340
-0.76660156
-0.68176270
-0.58807373
-0.48797607
-0.38482666
-0.27893066
-0.17150879
-0.06469727
 0.03875732
 0.13610840
 0.22674561
 0.30944824
 0.38330078
 0.44555664
 0.49407959
 0.52856445
 0.54931641
 0.55725098
 0.55267334
 0.53710938
 0.51239014
 0.48156738
 0.44647217
 0.40679932
 0.36468506
 0.32196045
 0.28289795
 0.24963379
 0.22338867
 0.20355225
 0.19042969
 0.18463135
 0.18707275
 0.19653320
 0.21270752
 0.23468018
 0.26275635
 0.29571533
 0.33142090
 0.36651611
 0.39886475
 0.42724609
 0.45135498
 0.46905518
 0.47760010
 0.47454834
 0.45928955
 0.43182373
 0.39306641
 0.34362793
 0.28381348
 0.21362305
 0.13427734
 0.04760742
-0.04425049
-0.13854980
-0.23345947
-0.32623291
-0.41473389
-0.49621582
-0.56732178
-0.62652588
-0.67230225
-0.70465088
-0.72265625
-0.72540283
-0.71411133
-0.68939209
-0.65277100
-0.60546875
-0.54748535
-0.48065186
-0.40740967
-0.33172607
-0.25695801
-0.18463135
-0.11596680
-0.05157471
 0.00671387
 0.05645752
 0.09552002
 0.12268066
 0.13763428
 0.14068604
 0.13275146
 0.11474609
 0.08819580
 0.05493164
 0.01647949
-0.02380371
-0.06439209
-0.10253906
-0.13549805
-0.16143799
-0.17883301
-0.18646240
-0.18402100
-0.16998291
-0.14312744
-0.10345459
-0.05249023
 0.00762939
 0.07476807
 0.14831543
 0.22796631
 0.31188965
 0.39764404
 0.48095703
 0.55847168
 0.62835693
 0.68908691
 0.73883057
 0.77636719
 0.80078125
 0.81024170
 0.80383301
 0.78155518
 0.74432373
 0.69335938
 0.62957764
 0.55603027
 0.47454834
 0.38787842
 0.29785156
 0.20599365
 0.11352539
 0.02258301
-0.06317139
-0.14160156
-0.21148682
-0.27404785
-0.32928467
-0.37597656
-0.41259766
-0.43762207
-0.45196533
-0.45715332
-0.45440674
-0.44464111
-0.42816162
-0.40618896
-0.37994385
-0.35095215
-0.32043457
-0.29083252
-0.26428223
-0.24139404
-0.22186279
-0.20538330
-0.19165039
-0.18127441
-0.17517090
-0.17333984
-0.17486572
-0.17852783
-0.18310547
-0.18768311
-0.19134521
-0.19287109
-0.19195557
-0.18768311
-0.17974854
-0.16693115
-0.14923096
-0.12664795
-0.09979248
-0.06927490
-0.03570557
 0.00061035
 0.03875732
 0.07843018
 0.11840820
 0.15686035
 0.19195557
 0.22216797
 0.24597168
 0.26214600
 0.27099609
 0.27252197
 0.26550293
 0.24932861
 0.22308350
 0.18676758
 0.14160156
 0.08850098
 0.02960205
-0.03265381
-0.09613037
-0.15777588
-0.21636963
-0.26977539
-0.31616211
-0.35278320
-0.37658691
-0.38604736
-0.38055420
-0.36041260
-0.32623291
-0.27801514
-0.21545410
-0.14038086
-0.05432129
 0.04028320
 0.14129639
 0.24627686
 0.35217285
 0.45532227
 0.55145264
 0.63659668
 0.70831299
 0.76385498
 0.80108643
 0.81878662
 0.81512451
 0.78918457
 0.74066162
 0.67047119
 0.57983398
 0.47180176
 0.35034180
 0.21820068
 0.07873535
-0.06683350
-0.21545410
-0.36315918
-0.50354004
-0.63140869
-0.74218750
-0.83374023
-0.90393066
-0.95123291
-0.97412109
-0.97167969
-0.94451904
-0.89294434
-0.81817627
-0.72204590
-0.60729980
-0.47912598
-0.34210205
-0.20019531
-0.05554199
 0.08911133
 0.23010254
 0.36163330
 0.47760010
 0.57373047
 0.64819336
 0.70007324
 0.72998047
 0.73730469
 0.72174072
 0.68298340
 0.62347412
 0.54595947
 0.45471191
 0.35430908
 0.24749756
 0.13793945
 0.02807617
-0.07965088
-0.18188477
-0.27557373
-0.35766602
-0.42572021
-0.47851563
-0.51544189
-0.53741455
-0.54412842
-0.53619385
-0.51361084
-0.47760010
-0.43060303
-0.37567139
-0.31585693
-0.25299072
-0.18859863
-0.12298584
-0.05767822
 0.00488281
 0.06286621
 0.11383057
 0.15655518
 0.19134521
 0.21789551
 0.23742676
 0.25054932
 0.25756836
 0.25970459
 0.25756836
 0.25268555
 0.24505615
 0.23651123
 0.22705078
 0.21759033
 0.20904541
 0.20172119
 0.19653320
 0.19409180
 0.19470215
 0.19775391
 0.20263672
 0.20874023
 0.21545410
 0.22247314
 0.22918701
 0.23529053
 0.23986816
 0.24230957
 0.24139404
 0.23712158
 0.22918701
 0.21759033
 0.20294189
 0.18524170
 0.16418457
 0.14007568
 0.11413574
 0.08666992
 0.05950928
 0.03295898
 0.00762939
-0.01617432
-0.03845215
-0.05950928
-0.07873535
-0.09674072
-0.11291504
-0.12725830
-0.14068604
-0.15472412
-0.17028809
-0.18768311
-0.20690918
-0.22796631
-0.25177002
-0.27954102
-0.31097412
-0.34454346
-0.37872314
-0.41168213
-0.44219971
-0.47088623
-0.49652100
-0.51818848
-0.53436279
-0.54351807
-0.54473877
-0.53680420
-0.51940918
-0.49163818
-0.45410156
-0.40740967
-0.35308838
-0.29205322
-0.22430420
-0.15075684
-0.07232666
 0.00823975
 0.08789063
 0.16510010
 0.23895264
 0.30822754
 0.37109375
 0.42480469
 0.46661377
 0.49530029
 0.51116943
 0.51513672
 0.50781250
 0.49011230
 0.46295166
 0.42755127
 0.38513184
 0.33721924
 0.28594971
 0.23345947
 0.18280029
 0.13488770
 0.09155273
 0.05371094
 0.02227783
-0.00061035
-0.01495361
-0.01953125
-0.01525879
-0.00122070
 0.02197266
 0.05310059
 0.09094238
 0.13305664
 0.17791748
 0.22460938
 0.27221680
 0.31799316
 0.35888672
 0.39184570
 0.41503906
 0.42877197
 0.43273926
 0.42510986
 0.40435791
 0.37078857
 0.32562256
 0.27130127
 0.20812988
 0.13702393
 0.05859375
-0.02410889
-0.10864258
-0.19287109
-0.27526855
-0.35430908
-0.42755127
-0.49255371
-0.54748535
-0.59265137
-0.62744141
-0.65216064
-0.66558838
-0.66741943
-0.65795898
-0.63842773
-0.61004639
-0.57434082
-0.53253174
-0.48675537
-0.43731689
-0.38543701
-0.33325195
-0.28228760
-0.23468018
-0.19073486
-0.15014648
-0.11322021
-0.07995605
-0.05126953
-0.02716064
-0.00671387
 0.01068115
 0.02624512
 0.03967285
 0.05187988
 0.06256104
 0.07293701
 0.08270264
 0.09216309
 0.10162354
 0.11199951
 0.12359619
 0.13610840
 0.14892578
 0.16265869
 0.17730713
 0.19378662
 0.21148682
 0.23010254
 0.24902344
 0.26947021
 0.29144287
 0.31494141
 0.33813477
 0.35919189
 0.37750244
 0.39306641
 0.40649414
 0.41656494
 0.42236328
 0.42327881
 0.41992188
 0.41259766
 0.40222168
 0.38787842
 0.36804199
 0.34362793
 0.31524658
 0.28442383
 0.25207520
 0.21789551
 0.18218994
 0.14495850
 0.10589600
 0.06591797
 0.02624512
-0.01220703
-0.04882813
-0.08422852
-0.11779785
-0.14953613
-0.17822266
-0.20324707
-0.22491455
-0.24353027
-0.25878906
-0.27130127
-0.28137207
-0.29052734
-0.29998779
-0.30944824
-0.31677246
-0.32043457
-0.32104492
-0.32043457
-0.31921387
-0.31646729
-0.31127930
-0.30303955
-0.29388428
-0.28564453
-0.27893066
-0.27191162
-0.26367188
-0.25390625
-0.24353027
-0.23376465
-0.22399902
-0.21423340
-0.20446777
-0.19409180
-0.18249512
-0.16876221
-0.15228271
-0.13305664
-0.11169434
-0.08789063
-0.06134033
-0.03143311
 0.00091553
 0.03479004
 0.07019043
 0.10650635
 0.14282227
 0.17791748
 0.21026611
 0.23986816
 0.26702881
 0.29174805
 0.31280518
 0.32928467
 0.33966064
 0.34423828
 0.34332275
 0.33660889
 0.32409668
 0.30609131
 0.28442383
 0.26092529
 0.23590088
 0.20996094
 0.18310547
 0.15655518
 0.13153076
 0.10925293
 0.09033203
 0.07476807
 0.06347656
 0.05645752
 0.05401611
 0.05523682
 0.05950928
 0.06652832
 0.07537842
 0.08605957
 0.09735107
 0.10833740
 0.11749268
 0.12359619
 0.12634277
 0.12573242
 0.12176514
 0.11413574
 0.10253906
 0.08697510
 0.06713867
 0.04302979
 0.01525879
-0.01586914
-0.04882813
-0.08239746
-0.11688232
-0.15167236
-0.18585205
-0.21728516
-0.24444580
-0.26733398
-0.28717041
-0.30487061
-0.31860352
-0.32562256
-0.32287598
-0.31188965
-0.29449463
-0.27404785
-0.25024414
-0.22277832
-0.19134521
-0.15777588
-0.12329102
-0.08911133
-0.05645752
-0.02532959
 0.00213623
 0.02441406
 0.04089355
 0.05157471
 0.05676270
 0.05584717
 0.04913330
 0.03601074
 0.01739502
-0.00549316
-0.03112793
-0.05828857
-0.08544922
-0.11138916
-0.13488770
-0.15594482
-0.17303467
-0.18493652
-0.19042969
-0.18859863
-0.17883301
-0.16204834
-0.13824463
-0.10864258
-0.07324219
-0.03356934
 0.00885010
 0.05310059
 0.09765625
 0.14129639
 0.18188477
 0.21820068
 0.24932861
 0.27404785
 0.29205322
 0.30273438
 0.30517578
 0.29907227
 0.28594971
 0.26641846
 0.24169922
 0.21209717
 0.17791748
 0.13977051
 0.10009766
 0.06103516
 0.02380371
-0.00946045
-0.03784180
-0.06011963
-0.07629395
-0.08544922
-0.08789063
-0.08331299
-0.07110596
-0.05218506
-0.02685547
 0.00274658
 0.03540039
 0.07049561
 0.10711670
 0.14434814
 0.18096924
 0.21484375
 0.24353027
 0.26489258
 0.27862549
 0.28442383
 0.28259277
 0.27313232
 0.25604248
 0.23010254
 0.19561768
 0.15228271
 0.10070801
 0.04302979
-0.01861572
-0.08148193
-0.14465332
-0.20751953
-0.26977539
-0.32989502
-0.38513184
-0.43273926
-0.47119141
-0.50048828
-0.52062988
-0.53131104
-0.53161621
-0.52124023
-0.50018311
-0.46875000
-0.42816162
-0.37963867
-0.32623291
-0.26947021
-0.21087646
-0.15014648
-0.08789063
-0.02532959
 0.03448486
 0.08941650
 0.13824463
 0.18066406
 0.21636963
 0.24505615
 0.26580811
 0.27893066
 0.28442383
 0.28381348
 0.27740479
 0.26672363
 0.25238037
 0.23437500
 0.21362305
 0.18951416
 0.16357422
 0.13671875
 0.11077881
 0.08697510
 0.06591797
 0.04730225
 0.03143311
 0.01800537
 0.00793457
 0.00183105
 0.00000000
 0.00305176
 0.01068115
 0.02197266
 0.03631592
 0.05310059
 0.07202148
 0.09307861
 0.11535645
 0.13793945
 0.15930176
 0.17791748
 0.19409180
 0.20690918
 0.21636963
 0.22186279
 0.22308350
 0.21881104
 0.20843506
 0.19165039
 0.16967773
 0.14343262
 0.11291504
 0.07873535
 0.04119873
 0.00061035
-0.04150391
-0.08361816
-0.12451172
-0.16357422
-0.19958496
-0.23101807
-0.25756836
-0.27954102
-0.29815674
-0.31250000
-0.32043457
-0.31982422
-0.31127930
-0.29785156
-0.28259277
-0.26580811
-0.24627686
-0.22247314
-0.19470215
-0.16540527
-0.13610840
-0.10772705
-0.08056641
-0.05432129
-0.02929688
-0.00610352
 0.01464844
 0.03265381
 0.04791260
 0.05950928
 0.06835938
 0.07446289
 0.07843018
 0.08026123
 0.07995605
 0.07690430
 0.07232666
 0.06652832
 0.06103516
 0.05554199
 0.05065918
 0.04638672
 0.04272461
 0.03967285
 0.03784180
 0.03814697
 0.04058838
 0.04547119
 0.05218506
 0.05981445
 0.06835938
 0.07751465
 0.08697510
 0.09643555
 0.10559082
 0.11383057
 0.12084961
 0.12603760
 0.12969971
 0.13244629
 0.13397217
 0.13427734
 0.13275146
 0.12878418
 0.12237549
 0.11444092
 0.10559082
 0.09674072
 0.08850098
 0.08087158
 0.07293701
 0.06500244
 0.05676270
 0.04943848
 0.04364014
 0.03906250
 0.03601074
 0.03326416
 0.02990723
 0.02532959
 0.01892090
 0.01068115
 0.00061035
-0.01281738
-0.02929688
-0.04943848
-0.07263184
-0.09857178
-0.12695313
-0.15747070
-0.18829346
-0.21911621
-0.24963379
-0.28015137
-0.31036377
-0.33782959
-0.35949707
-0.37353516
-0.38055420
-0.38238525
-0.37902832
-0.36865234
-0.34973145
-0.32257080
-0.28930664
-0.25238037
-0.21179199
-0.16632080
-0.11627197
-0.06317139
-0.00915527
 0.04394531
 0.09613037
 0.14495850
 0.18829346
 0.22430420
 0.25390625
 0.27862549
 0.29907227
 0.31280518
 0.31616211
 0.30822754
 0.29205322
 0.27069092
 0.24627686
 0.21789551
 0.18463135
 0.14739990
 0.10803223
 0.06896973
 0.03082275
-0.00549316
-0.03784180
-0.06500244
-0.08544922
-0.09948730
-0.10589600
-0.10467529
-0.09429932
-0.07476807
-0.04730225
-0.01251221
 0.02838135
 0.07415771
 0.12329102
 0.17333984
 0.22308350
 0.27221680
 0.31890869
 0.36071777
 0.39428711
 0.41748047
 0.43029785
 0.43365479
 0.42724609
 0.41015625
 0.38146973
 0.34210205
 0.29418945
 0.23986816
 0.18035889
 0.11535645
 0.04608154
-0.02532959
-0.09643555
-0.16540527
-0.23132324
-0.29327393
-0.34973145
-0.39855957
-0.43853760
-0.46966553
-0.49255371
-0.50720215
-0.51330566
-0.50994873
-0.49835205
-0.47973633
-0.45654297
-0.42999268
-0.39978027
-0.36712646
-0.33233643
-0.29785156
-0.26519775
-0.23498535
-0.20782471
-0.18310547
-0.16021729
-0.13946533
-0.12207031
-0.10833740
-0.09826660
-0.09094238
-0.08514404
-0.08026123
-0.07537842
-0.06988525
-0.06256104
-0.05279541
-0.04058838
-0.02502441
-0.00518799
 0.01983643
 0.05035400
 0.08544922
 0.12420654
 0.16601563
 0.21087646
 0.25970459
 0.31188965
 0.36499023
 0.41595459
 0.46325684
 0.50567627
 0.54229736
 0.57281494
 0.59600830
 0.61126709
 0.61706543
 0.61340332
 0.59967041
 0.57678223
 0.54504395
 0.50567627
 0.45989990
 0.40832520
 0.35247803
 0.29296875
 0.23162842
 0.16906738
 0.10650635
 0.04516602
-0.01434326
-0.07049561
-0.12268066
-0.16967773
-0.21057129
-0.24505615
-0.27435303
-0.29968262
-0.32165527
-0.33843994
-0.34912109
-0.35339355
-0.35278320
-0.34881592
-0.34179688
-0.33050537
-0.31555176
-0.29815674
-0.28015137
-0.26153564
-0.24200439
-0.21942139
-0.19470215
-0.16906738
-0.14404297
-0.11993408
-0.09674072
-0.07415771
-0.05340576
-0.03509521
-0.02075195
-0.01007080
-0.00366211
-0.00213623
-0.00549316
-0.01373291
-0.02624512
-0.04333496
-0.06561279
-0.09277344
-0.12390137
-0.15686035
-0.19012451
-0.22369385
-0.25756836
-0.29205322
-0.32562256
-0.35552979
-0.37994385
-0.39764404
-0.40863037
-0.41290283
-0.40954590
-0.39672852
-0.37445068
-0.34271240
-0.30303955
-0.25512695
-0.19927979
-0.13519287
-0.06317139
 0.01434326
 0.09643555
 0.18188477
 0.26947021
 0.35736084
 0.44311523
 0.52337646
 0.59631348
 0.66040039
 0.71502686
 0.75836182
