# Supplementary material for: Dataset for time-lapse ultrasonic tomography of a granite slab under uniaxial compression test
Source: Data Brief. 2018 Aug 30;20:614–6. doi: 10.1016/j.dib.2018.08.151 (PMC6128094; doi:10.1016/j.dib.2018.08.151)
Supplement: Supplementary file 2 — Supplementary material [file mmc2.zip › data/Ultrasonic_Tomo_data/Stage_1_0kn/Force_0kn_14_2_4738956.txt]

SOURCE FILE NAME: D:\ct_20141122\ct201411221m100v0kn_sh_1_10_a.TDA
DATE: Saturday, November 22, 2014
TIME: 11:19:55
SAMPLE INTERVAL (Seconds):   0.0000001000
SIGNAL UNITS: volts
TIME UNITS: Seconds
DATA TYPE: WAVEFORM
NUMBER OF DATA POINTS PER WAVEFORM: 1024
CHANNEL NUMBER: 14
HIT NUMBER: 2
TIME OF TEST:   4.7389560000

-0.00396729
-0.00335693
-0.00274658
-0.00213623
-0.00152588
-0.00122070
-0.00122070
-0.00091553
-0.00061035
-0.00030518
 0.00030518
 0.00091553
 0.00152588
 0.00183105
 0.00213623
 0.00183105
 0.00152588
 0.00091553
 0.00000000
-0.00122070
-0.00244141
-0.00366211
-0.00366211
-0.00305176
-0.00152588
 0.00000000
 0.00061035
 0.00091553
 0.00061035
 0.00091553
 0.00091553
 0.00122070
 0.00091553
 0.00061035
 0.00030518
 0.00000000
-0.00030518
-0.00061035
-0.00061035
-0.00061035
-0.00061035
-0.00091553
-0.00122070
-0.00091553
-0.00030518
 0.00091553
 0.00183105
 0.00183105
 0.00122070
 0.00000000
-0.00061035
-0.00061035
-0.00030518
-0.00030518
-0.00030518
-0.00030518
-0.00061035
-0.00091553
-0.00061035
-0.00030518
 0.00030518
 0.00061035
 0.00122070
 0.00122070
 0.00152588
 0.00152588
 0.00091553
 0.00030518
-0.00061035
-0.00183105
-0.00274658
-0.00335693
-0.00305176
-0.00244141
-0.00152588
-0.00030518
 0.00061035
 0.00122070
 0.00122070
 0.00152588
 0.00183105
 0.00183105
 0.00183105
 0.00091553
 0.00030518
-0.00061035
-0.00122070
-0.00152588
-0.00244141
-0.00305176
-0.00335693
-0.00274658
-0.00213623
-0.00091553
 0.00000000
 0.00091553
 0.00152588
 0.00183105
 0.00122070
 0.00030518
-0.00091553
-0.00122070
-0.00122070
-0.00091553
-0.00061035
-0.00122070
-0.00152588
-0.00183105
-0.00152588
-0.00122070
-0.00122070
-0.00091553
-0.00061035
-0.00030518
-0.00030518
-0.00030518
-0.00061035
-0.00122070
-0.00152588
-0.00183105
-0.00213623
-0.00244141
-0.00244141
-0.00183105
-0.00091553
-0.00030518
-0.00030518
-0.00030518
-0.00061035
-0.00030518
 0.00000000
 0.00000000
-0.00030518
-0.00091553
-0.00152588
-0.00213623
-0.00244141
-0.00335693
-0.00427246
-0.00488281
-0.00518799
-0.00488281
-0.00427246
-0.00274658
-0.00122070
 0.00000000
 0.00091553
 0.00061035
 0.00000000
-0.00091553
-0.00152588
-0.00152588
-0.00152588
-0.00152588
-0.00183105
-0.00244141
-0.00274658
-0.00305176
-0.00335693
-0.00274658
-0.00213623
-0.00152588
-0.00061035
 0.00000000
 0.00061035
 0.00061035
 0.00000000
-0.00061035
-0.00152588
-0.00244141
-0.00305176
-0.00274658
-0.00183105
-0.00091553
 0.00000000
 0.00061035
 0.00061035
 0.00061035
 0.00061035
 0.00091553
 0.00122070
 0.00122070
 0.00122070
 0.00061035
 0.00000000
-0.00061035
-0.00091553
-0.00091553
-0.00061035
-0.00061035
-0.00030518
 0.00000000
 0.00061035
 0.00152588
 0.00244141
 0.00274658
 0.00274658
 0.00244141
 0.00152588
 0.00091553
 0.00030518
-0.00030518
-0.00030518
-0.00030518
-0.00061035
-0.00152588
-0.00213623
-0.00244141
-0.00213623
-0.00122070
-0.00030518
 0.00030518
 0.00091553
 0.00183105
 0.00213623
 0.00213623
 0.00183105
 0.00091553
 0.00061035
 0.00061035
 0.00091553
 0.00061035
 0.00030518
 0.00000000
 0.00000000
 0.00000000
 0.00030518
 0.00030518
 0.00061035
 0.00122070
 0.00183105
 0.00213623
 0.00152588
 0.00061035
 0.00030518
 0.00000000
 0.00000000
-0.00030518
-0.00091553
-0.00122070
-0.00122070
-0.00030518
 0.00091553
 0.00183105
 0.00244141
 0.00274658
 0.00244141
 0.00183105
 0.00091553
 0.00000000
-0.00061035
-0.00061035
-0.00061035
-0.00061035
-0.00091553
-0.00122070
-0.00122070
-0.00091553
 0.00000000
 0.00061035
 0.00152588
 0.00213623
 0.00274658
 0.00305176
 0.00274658
 0.00183105
 0.00091553
-0.00030518
-0.00122070
-0.00122070
-0.00091553
-0.00030518
 0.00000000
 0.00000000
-0.00030518
-0.00091553
-0.00152588
-0.00122070
-0.00091553
 0.00000000
 0.00061035
 0.00091553
 0.00091553
 0.00061035
 0.00000000
-0.00061035
-0.00091553
-0.00122070
-0.00152588
-0.00183105
-0.00213623
-0.00213623
-0.00152588
-0.00091553
 0.00000000
 0.00030518
 0.00000000
-0.00030518
-0.00091553
-0.00122070
-0.00152588
-0.00152588
-0.00152588
-0.00183105
-0.00213623
-0.00274658
-0.00305176
-0.00274658
-0.00244141
-0.00152588
-0.00061035
 0.00000000
 0.00061035
 0.00061035
 0.00000000
-0.00091553
-0.00244141
-0.00335693
-0.00396729
-0.00427246
-0.00396729
-0.00335693
-0.00335693
-0.00335693
-0.00305176
-0.00274658
-0.00213623
-0.00122070
-0.00030518
 0.00061035
 0.00122070
 0.00122070
 0.00091553
 0.00000000
-0.00091553
-0.00152588
-0.00183105
-0.00213623
-0.00274658
-0.00244141
-0.00183105
-0.00061035
 0.00030518
 0.00030518
-0.00030518
-0.00091553
-0.00122070
-0.00122070
-0.00091553
-0.00061035
-0.00030518
 0.00000000
 0.00000000
-0.00061035
-0.00152588
-0.00183105
-0.00183105
-0.00122070
-0.00061035
 0.00000000
 0.00030518
 0.00061035
 0.00091553
 0.00061035
 0.00000000
-0.00091553
-0.00152588
-0.00183105
-0.00122070
-0.00061035
 0.00000000
 0.00030518
 0.00000000
-0.00061035
-0.00122070
-0.00122070
-0.00091553
 0.00000000
 0.00091553
 0.00152588
 0.00152588
 0.00122070
 0.00061035
 0.00000000
-0.00061035
-0.00122070
-0.00213623
-0.00305176
-0.00366211
-0.00335693
-0.00244141
-0.00122070
 0.00000000
 0.00030518
 0.00030518
 0.00000000
 0.00000000
 0.00000000
 0.00000000
 0.00030518
 0.00030518
 0.00000000
-0.00091553
-0.00152588
-0.00213623
-0.00213623
-0.00152588
-0.00061035
 0.00030518
 0.00091553
 0.00091553
 0.00091553
 0.00030518
-0.00030518
-0.00122070
-0.00213623
-0.00244141
-0.00244141
-0.00152588
-0.00030518
 0.00061035
 0.00091553
 0.00030518
-0.00061035
-0.00091553
-0.00061035
 0.00000000
 0.00091553
 0.00152588
 0.00152588
 0.00122070
 0.00061035
 0.00000000
-0.00030518
-0.00091553
-0.00091553
-0.00122070
-0.00152588
-0.00152588
-0.00122070
-0.00030518
 0.00061035
 0.00091553
 0.00030518
-0.00061035
-0.00122070
-0.00091553
-0.00030518
 0.00061035
 0.00122070
 0.00091553
 0.00000000
-0.00122070
-0.00244141
-0.00335693
-0.00335693
-0.00274658
-0.00213623
-0.00122070
-0.00091553
-0.00061035
-0.00061035
-0.00061035
-0.00091553
-0.00122070
-0.00183105
-0.00152588
-0.00122070
-0.00061035
 0.00000000
 0.00000000
-0.00030518
-0.00122070
-0.00183105
-0.00213623
-0.00152588
-0.00061035
 0.00061035
 0.00122070
 0.00091553
 0.00030518
-0.00061035
-0.00122070
-0.00152588
-0.00152588
-0.00183105
-0.00152588
-0.00122070
-0.00061035
 0.00000000
 0.00030518
 0.00091553
 0.00122070
 0.00091553
 0.00030518
-0.00061035
-0.00091553
-0.00061035
-0.00030518
 0.00000000
-0.00030518
-0.00152588
-0.00244141
-0.00305176
-0.00305176
-0.00244141
-0.00152588
-0.00061035
 0.00000000
 0.00061035
 0.00091553
 0.00091553
 0.00030518
-0.00030518
-0.00061035
-0.00091553
-0.00091553
-0.00030518
 0.00061035
 0.00091553
 0.00091553
 0.00030518
-0.00122070
-0.00213623
-0.00274658
-0.00213623
-0.00091553
 0.00000000
 0.00030518
 0.00030518
 0.00000000
-0.00061035
-0.00061035
-0.00091553
-0.00091553
-0.00122070
-0.00122070
-0.00091553
-0.00061035
 0.00000000
 0.00061035
 0.00091553
 0.00061035
 0.00030518
-0.00030518
-0.00030518
 0.00030518
 0.00091553
 0.00122070
 0.00091553
-0.00030518
-0.00122070
-0.00213623
-0.00244141
-0.00183105
-0.00122070
-0.00030518
 0.00030518
 0.00091553
 0.00152588
 0.00183105
 0.00183105
 0.00152588
 0.00091553
 0.00000000
-0.00091553
-0.00122070
-0.00091553
-0.00061035
-0.00030518
-0.00030518
-0.00091553
-0.00152588
-0.00213623
-0.00183105
-0.00061035
 0.00061035
 0.00183105
 0.00244141
 0.00213623
 0.00122070
 0.00030518
 0.00000000
-0.00030518
-0.00091553
-0.00152588
-0.00183105
-0.00213623
-0.00152588
-0.00091553
-0.00030518
-0.00030518
-0.00061035
-0.00122070
-0.00152588
-0.00152588
-0.00061035
 0.00030518
 0.00091553
 0.00091553
 0.00030518
-0.00091553
-0.00183105
-0.00213623
-0.00183105
-0.00122070
-0.00061035
 0.00000000
 0.00030518
 0.00030518
 0.00030518
 0.00000000
-0.00061035
-0.00122070
-0.00152588
-0.00183105
-0.00183105
-0.00152588
-0.00091553
-0.00061035
-0.00061035
-0.00122070
-0.00183105
-0.00183105
-0.00122070
 0.00000000
 0.00122070
 0.00183105
 0.00183105
 0.00122070
 0.00061035
 0.00000000
-0.00030518
-0.00061035
-0.00122070
-0.00183105
-0.00213623
-0.00183105
-0.00152588
-0.00091553
-0.00030518
-0.00091553
-0.00610352
-0.02502441
-0.06805420
-0.13946533
-0.22979736
-0.31555176
-0.36895752
-0.37628174
-0.34454346
-0.29785156
-0.25756836
-0.22369385
-0.17578125
-0.09246826
 0.02502441
 0.14678955
 0.23223877
 0.26031494
 0.24078369
 0.20446777
 0.17700195
 0.16540527
 0.16357422
 0.16510010
 0.16998291
 0.17791748
 0.18280029
 0.17822266
 0.16387939
 0.14862061
 0.14068604
 0.14007568
 0.13946533
 0.13336182
 0.12451172
 0.11840820
 0.11627197
 0.11383057
 0.10772705
 0.10009766
 0.09460449
 0.09216309
 0.09002686
 0.08483887
 0.07751465
 0.07171631
 0.06835938
 0.06561279
 0.06103516
 0.05493164
 0.04913330
 0.04425049
 0.03906250
 0.03326416
 0.02746582
 0.02227783
 0.01770020
 0.01129150
 0.00305176
-0.00457764
-0.01037598
-0.01434326
-0.01861572
-0.02441406
-0.02990723
-0.03387451
-0.03570557
-0.03784180
-0.04119873
-0.04455566
-0.04638672
-0.04608154
-0.04516602
-0.04516602
-0.04547119
-0.04455566
-0.04211426
-0.03967285
-0.03875732
-0.03997803
-0.04150391
-0.04180908
-0.04089355
-0.04028320
-0.04119873
-0.04333496
-0.04547119
-0.04699707
-0.04821777
-0.04974365
-0.05218506
-0.05493164
-0.05676270
-0.05737305
-0.05737305
-0.05737305
-0.05767822
-0.05767822
-0.05737305
-0.05706787
-0.05737305
-0.05767822
-0.05767822
-0.05645752
-0.05401611
-0.05187988
-0.05065918
-0.05035400
-0.05004883
-0.04943848
-0.04821777
-0.04669189
-0.04577637
-0.04486084
-0.04394531
-0.04241943
-0.04089355
-0.03936768
-0.03845215
-0.03784180
-0.03692627
-0.03601074
-0.03509521
-0.03448486
-0.03387451
-0.03356934
-0.03326416
-0.03356934
-0.03387451
-0.03479004
-0.03509521
-0.03540039
-0.03479004
-0.03387451
-0.03234863
-0.03112793
-0.02960205
-0.02838135
-0.02685547
-0.02502441
-0.02319336
-0.02166748
-0.02044678
-0.01892090
-0.01678467
-0.01434326
-0.01190186
-0.00976563
-0.00823975
-0.00732422
-0.00701904
-0.00640869
-0.00579834
-0.00518799
-0.00457764
-0.00396729
-0.00366211
-0.00427246
-0.00488281
-0.00579834
-0.00579834
-0.00518799
-0.00427246
-0.00305176
-0.00183105
-0.00030518
 0.00091553
 0.00213623
 0.00305176
 0.00366211
 0.00396729
 0.00457764
 0.00579834
 0.00732422
 0.00915527
 0.01037598
 0.01129150
 0.01159668
 0.01190186
 0.01220703
 0.01251221
 0.01312256
 0.01373291
 0.01434326
 0.01525879
 0.01586914
 0.01678467
 0.01739502
 0.01831055
 0.01892090
 0.01922607
 0.01953125
 0.01953125
 0.01953125
 0.02014160
 0.02075195
 0.02105713
 0.02075195
 0.02014160
 0.01922607
 0.01831055
 0.01770020
 0.01770020
 0.01831055
 0.01892090
 0.01983643
 0.02075195
 0.02136230
 0.02197266
 0.02258301
 0.02349854
 0.02380371
 0.02380371
 0.02410889
 0.02441406
 0.02502441
 0.02593994
 0.02624512
 0.02624512
 0.02593994
 0.02502441
 0.02441406
 0.02380371
 0.02349854
 0.02349854
 0.02288818
 0.02227783
 0.02136230
 0.02075195
 0.01983643
 0.01983643
 0.01983643
 0.02014160
 0.02014160
 0.02044678
 0.02075195
 0.02136230
 0.02166748
 0.02197266
 0.02166748
 0.02105713
 0.02044678
 0.01983643
 0.01983643
 0.02014160
 0.02105713
 0.02136230
 0.02105713
 0.01983643
 0.01831055
 0.01678467
 0.01617432
 0.01586914
 0.01617432
 0.01647949
 0.01678467
 0.01678467
 0.01678467
 0.01678467
 0.01647949
 0.01647949
 0.01617432
 0.01617432
 0.01586914
 0.01556396
 0.01525879
 0.01464844
 0.01373291
 0.01251221
 0.01159668
 0.01098633
 0.01129150
 0.01220703
 0.01312256
 0.01342773
 0.01342773
 0.01312256
 0.01281738
 0.01312256
 0.01342773
 0.01342773
 0.01312256
 0.01281738
 0.01220703
 0.01190186
 0.01159668
 0.01129150
 0.01068115
 0.01037598
 0.00946045
 0.00793457
 0.00640869
 0.00518799
 0.00457764
 0.00457764
 0.00457764
 0.00427246
 0.00335693
 0.00213623
 0.00122070
 0.00122070
 0.00152588
 0.00213623
 0.00274658
 0.00305176
 0.00335693
 0.00335693
 0.00335693
 0.00305176
 0.00305176
 0.00274658
 0.00305176
 0.00274658
 0.00244141
 0.00183105
 0.00122070
 0.00000000
-0.00122070
-0.00274658
-0.00396729
-0.00488281
-0.00518799
-0.00518799
-0.00518799
-0.00518799
-0.00518799
-0.00579834
-0.00610352
-0.00640869
-0.00640869
-0.00671387
-0.00701904
-0.00793457
-0.00885010
-0.00976563
-0.01007080
-0.01007080
-0.01007080
-0.01037598
-0.01068115
-0.01098633
-0.01037598
-0.00946045
-0.00793457
-0.00671387
-0.00579834
-0.00549316
-0.00610352
-0.00701904
-0.00762939
-0.00793457
-0.00732422
-0.00701904
-0.00640869
-0.00671387
-0.00732422
-0.00793457
-0.00854492
-0.00885010
-0.00915527
-0.00976563
-0.01068115
-0.01129150
-0.01190186
-0.01251221
-0.01342773
-0.01403809
-0.01464844
-0.01495361
-0.01464844
-0.01403809
-0.01312256
-0.01220703
-0.01098633
-0.01037598
-0.01007080
-0.01007080
-0.01007080
-0.00976563
-0.00946045
-0.00885010
-0.00915527
-0.00946045
-0.00976563
-0.00976563
-0.00946045
-0.00946045
-0.00976563
-0.01037598
-0.01068115
-0.01068115
-0.01007080
-0.00946045
-0.00885010
-0.00823975
-0.00793457
-0.00823975
-0.00915527
-0.01037598
-0.01129150
-0.01190186
-0.01220703
-0.01281738
-0.01342773
-0.01464844
-0.01556396
-0.01617432
-0.01617432
-0.01617432
-0.01617432
-0.01586914
-0.01525879
-0.01464844
-0.01434326
-0.01403809
-0.01403809
-0.01434326
-0.01495361
-0.01525879
-0.01556396
-0.01525879
-0.01464844
-0.01434326
-0.01434326
-0.01525879
-0.01708984
-0.01922607
-0.02166748
-0.02441406
-0.02685547
-0.02929688
-0.03204346
-0.03479004
-0.03723145
-0.03875732
-0.03936768
-0.03906250
-0.03784180
-0.03509521
-0.03112793
-0.02532959
-0.01739502
-0.00762939
 0.00366211
 0.01586914
 0.02899170
 0.04272461
 0.05706787
 0.07263184
 0.08850098
 0.10437012
 0.11962891
 0.13305664
 0.14343262
 0.15045166
 0.15411377
 0.15441895
 0.15136719
 0.14404297
 0.13244629
 0.11627197
 0.09552002
 0.07049561
 0.04180908
 0.00946045
-0.02532959
-0.06164551
-0.09826660
-0.13397217
-0.16754150
-0.19836426
-0.22583008
-0.24841309
-0.26641846
-0.27923584
-0.28686523
-0.28839111
-0.28350830
-0.27191162
-0.25451660
-0.23132324
-0.20355225
-0.17150879
-0.13519287
-0.09552002
-0.05401611
-0.01190186
 0.02899170
 0.06835938
 0.10559082
 0.13946533
 0.16937256
 0.19409180
 0.21301270
 0.22552490
 0.23162842
 0.23101807
 0.22491455
 0.21392822
 0.19897461
 0.18035889
 0.15869141
 0.13366699
 0.10681152
 0.07904053
 0.05218506
 0.02716064
 0.00427246
-0.01678467
-0.03509521
-0.05004883
-0.06164551
-0.06958008
-0.07415771
-0.07568359
-0.07446289
-0.07080078
-0.06530762
-0.05767822
-0.04913330
-0.03997803
-0.03112793
-0.02380371
-0.01892090
-0.01647949
-0.01586914
-0.01647949
-0.01831055
-0.02105713
-0.02502441
-0.03051758
-0.03631592
-0.04211426
-0.04699707
-0.05035400
-0.05126953
-0.04974365
-0.04577637
-0.03936768
-0.03021240
-0.01800537
-0.00274658
 0.01464844
 0.03387451
 0.05371094
 0.07354736
 0.09338379
 0.11260986
 0.13122559
 0.14831543
 0.16326904
 0.17486572
 0.18249512
 0.18615723
 0.18524170
 0.18066406
 0.17211914
 0.15991211
 0.14343262
 0.12268066
 0.09826660
 0.07049561
 0.03997803
 0.00701904
-0.02716064
-0.06256104
-0.09796143
-0.13244629
-0.16510010
-0.19500732
-0.22155762
-0.24444580
-0.26367188
-0.27832031
-0.28869629
-0.29449463
-0.29510498
-0.29052734
-0.28076172
-0.26580811
-0.24627686
-0.22216797
-0.19348145
-0.16052246
-0.12359619
-0.08422852
-0.04302979
-0.00122070
 0.03997803
 0.07995605
 0.11779785
 0.15258789
 0.18310547
 0.20904541
 0.22918701
 0.24414063
 0.25360107
 0.25817871
 0.25848389
 0.25421143
 0.24597168
 0.23345947
 0.21697998
 0.19744873
 0.17639160
 0.15472412
 0.13336182
 0.11230469
 0.09216309
 0.07354736
 0.05706787
 0.04302979
 0.03173828
 0.02319336
 0.01739502
 0.01464844
 0.01464844
 0.01739502
 0.02227783
 0.02838135
 0.03540039
 0.04180908
 0.04699707
 0.05035400
 0.05187988
 0.05157471
 0.04913330
 0.04425049
 0.03601074
 0.02441406
 0.00915527
-0.00946045
-0.03082275
-0.05371094
-0.07751465
-0.10162354
-0.12512207
-0.14739990
-0.16723633
-0.18432617
-0.19714355
-0.20538330
-0.20904541
-0.20751953
-0.20080566
-0.18859863
-0.17059326
-0.14617920
-0.11657715
-0.08209229
-0.04455566
-0.00518799
 0.03448486
 0.07385254
 0.11138916
 0.14617920
 0.17669678
 0.20141602
 0.21911621
 0.22857666
 0.22949219
 0.22094727
 0.20385742
 0.17761230
 0.14312744
 0.10131836
 0.05310059
 0.00030518
-0.05584717
-0.11352539
-0.17211914
-0.23071289
-0.28808594
-0.34179688
-0.39001465
-0.43029785
-0.46081543
-0.48156738
-0.49194336
-0.49224854
-0.48156738
-0.45928955
-0.42510986
-0.37994385
-0.32409668
-0.25970459
-0.18707275
-0.10742188
-0.02166748
 0.06896973
 0.16204834
 0.25543213
 0.34729004
 0.43487549
 0.51696777
 0.59112549
 0.65673828
 0.71197510
 0.75592041
 0.78735352
 0.80566406
 0.80963135
 0.79986572
 0.77667236
 0.74127197
 0.69396973
 0.63537598
 0.56671143
 0.48950195
 0.40527344
 0.31616211
 0.22308350
 0.12695313
 0.03021240
-0.06469727
-0.15625000
-0.24353027
-0.32440186
-0.39764404
-0.46112061
-0.51391602
-0.55572510
-0.58746338
-0.60791016
-0.61614990
-0.61218262
-0.59722900
-0.57281494
-0.54077148
-0.50231934
-0.45776367
-0.40832520
-0.35705566
-0.30548096
-0.25543213
-0.20751953
-0.16296387
-0.12329102
-0.09033203
-0.06500244
-0.04882813
-0.04119873
-0.04302979
-0.05401611
-0.07324219
-0.09887695
-0.12908936
-0.16204834
-0.19653320
-0.23132324
-0.26458740
-0.29541016
-0.32165527
-0.34118652
-0.35125732
-0.35034180
-0.33813477
-0.31524658
-0.28259277
-0.24017334
-0.18707275
-0.12359619
-0.05035400
 0.03143311
 0.12054443
 0.21636963
 0.31860352
 0.42480469
 0.53100586
 0.63415527
 0.73181152
 0.82214355
 0.90423584
 0.97625732
 1.03637695
 1.08276367
 1.11328125
 1.12640381
 1.11999512
 1.09405518
 1.04827881
 0.98358154
 0.90026855
 0.79803467
 0.67871094
 0.54534912
 0.40161133
 0.24993896
 0.09216309
-0.07110596
-0.23712158
-0.40191650
-0.56121826
-0.70983887
-0.84503174
-0.96252441
-1.05987549
-1.13555908
-1.18896484
-1.21948242
-1.22650146
-1.20910645
-1.16760254
-1.10382080
-1.02020264
-0.91918945
-0.80261230
-0.67321777
-0.53588867
-0.39550781
-0.25604248
-0.11993408
 0.01159668
 0.13641357
 0.25146484
 0.35278320
 0.43792725
 0.50506592
 0.55297852
 0.58166504
 0.59173584
 0.58349609
 0.55816650
 0.51818848
 0.46569824
 0.40435791
 0.33721924
 0.26702881
 0.19561768
 0.12512207
 0.05859375
-0.00061035
-0.05035400
-0.08880615
-0.11566162
-0.13031006
-0.13336182
-0.12481689
-0.10589600
-0.07934570
-0.04669189
-0.01098633
 0.02624512
 0.06225586
 0.09552002
 0.12390137
 0.14648438
 0.16235352
 0.16998291
 0.16906738
 0.15899658
 0.14129639
 0.11749268
 0.08880615
 0.05737305
 0.02532959
-0.00518799
-0.03204346
-0.05310059
-0.06683350
-0.07202148
-0.06622314
-0.04791260
-0.01708984
 0.02655029
 0.08178711
 0.14801025
 0.22369385
 0.30639648
 0.39306641
 0.47943115
 0.56182861
 0.63751221
 0.70312500
 0.75500488
 0.79040527
 0.80566406
 0.79895020
 0.76873779
 0.71411133
 0.63446045
 0.53131104
 0.40710449
 0.26458740
 0.10589600
-0.06805420
-0.25360107
-0.44647217
-0.64025879
-0.82855225
-1.00677490
-1.17187500
-1.32049561
-1.44805908
-1.55059814
-1.62475586
-1.66931152
-1.68457031
-1.67022705
-1.62536621
-1.55090332
-1.44866943
-1.32232666
-1.17431641
-1.00708008
-0.82427979
-0.63110352
-0.43304443
-0.23437500
-0.03631592
 0.15960693
 0.35095215
 0.53131104
 0.69641113
 0.84289551
 0.97045898
 1.07879639
 1.16729736
 1.23382568
 1.27807617
 1.30065918
 1.30340576
 1.28814697
 1.25579834
 1.20758057
 1.14501953
 1.07086182
 0.98724365
 0.89721680
 0.80322266
 0.70617676
 0.60791016
 0.51025391
 0.41534424
 0.32562256
 0.24261475
 0.16723633
 0.09979248
 0.04058838
-0.00946045
-0.04943848
-0.07934570
-0.09948730
-0.10986328
-0.11077881
-0.10253906
-0.08666992
-0.06500244
-0.03936768
-0.01159668
 0.01678467
 0.04364014
 0.06713867
 0.08422852
 0.09338379
 0.09185791
 0.07720947
 0.04760742
 0.00213623
-0.05981445
-0.13946533
-0.23773193
-0.35461426
-0.48828125
-0.63476563
-0.79010010
-0.95092773
-1.11450195
-1.27716064
-1.43371582
-1.57775879
-1.70379639
-1.80725098
-1.88415527
-1.93023682
-1.94030762
-1.91253662
-1.84600830
-1.74133301
-1.59790039
-1.41510010
-1.19659424
-0.94818115
-0.67718506
-0.38787842
-0.08300781
 0.23376465
 0.55389404
 0.86639404
 1.16119385
 1.43157959
 1.67388916
 1.88354492
 2.05535889
 2.18475342
 2.26898193
 2.30834961
 2.30346680
 2.25463867
 2.16339111
 2.03338623
 1.87072754
 1.68182373
 1.47247314
 1.24816895
 1.01562500
 0.78338623
 0.55938721
 0.35003662
 0.15960693
-0.00854492
-0.15106201
-0.26428223
-0.34484863
-0.39031982
-0.40161133
-0.38055420
-0.33081055
-0.25726318
-0.16448975
-0.05615234
 0.06347656
 0.18981934
 0.31585693
 0.43273926
 0.53314209
 0.61126709
 0.66436768
 0.68878174
 0.68206787
 0.64178467
 0.56732178
 0.46142578
 0.32684326
 0.16632080
-0.01861572
-0.22369385
-0.44281006
-0.66833496
-0.89263916
-1.11022949
-1.31530762
-1.50238037
-1.66625977
-1.80267334
-1.90917969
-1.98486328
-2.02850342
-2.03887939
-2.01629639
-1.96350098
-1.88354492
-1.78009033
-1.65649414
-1.51641846
-1.36413574
-1.20422363
-1.04003906
-0.87554932
-0.71380615
-0.55908203
-0.41412354
-0.27954102
-0.15533447
-0.04058838
 0.06469727
 0.16082764
 0.24810791
 0.32836914
 0.40344238
 0.47454834
 0.54260254
 0.60943604
 0.67718506
 0.74768066
 0.82153320
 0.89904785
 0.97930908
 1.06262207
 1.14776611
 1.23382568
 1.31835938
 1.39892578
 1.47430420
 1.54266357
 1.60247803
 1.65191650
 1.68823242
 1.70837402
 1.71051025
 1.69403076
 1.65893555
 1.60583496
 1.53503418
 1.44683838
 1.34216309
 1.22344971
 1.09252930
 0.95214844
 0.80535889
 0.65551758
 0.50689697
 0.36315918
 0.22674561
 0.09918213
-0.01770020
-0.12145996
-0.21087646
-0.28594971
-0.34667969
-0.39398193
-0.42938232
-0.45410156
-0.47119141
-0.48461914
-0.49713135
-0.51239014
-0.53344727
-0.56396484
-0.60729980
-0.66650391
-0.74157715
-0.83343506
-0.94207764
-1.06781006
-1.20971680
-1.36505127
-1.52923584
-1.69830322
-1.86737061
-2.03247070
-2.18811035
-2.32757568
-2.44445801
-2.53356934
-2.59063721
-2.61138916
-2.59277344
-2.53234863
-2.43072510
-2.28820801
-2.10601807
-1.88385010
-1.62475586
-1.33483887
-1.02233887
-0.69427490
-0.35461426
-0.00701904
 0.34362793
 0.68786621
 1.01654053
 1.32202148
 1.60095215
 1.85058594
 2.06726074
 2.24670410
 2.38555908
 2.48382568
 2.54272461
 2.56469727
 2.55157471
 2.50671387
 2.43499756
 2.34283447
 2.23510742
 2.11578369
 1.98913574
 1.86035156
 1.73553467
 1.62017822
 1.51763916
 1.42944336
 1.35711670
 1.30187988
 1.26342773
 1.23992920
 1.22924805
 1.22924805
 1.23718262
 1.24877930
 1.25823975
 1.25976563
 1.24938965
 1.22375488
 1.17950439
 1.11022949
 1.01043701
 0.87829590
 0.71502686
 0.52307129
 0.30151367
 0.04974365
-0.23101807
-0.53436279
-0.85144043
-1.17462158
-1.49810791
-1.81732178
-2.12432861
-2.41027832
-2.66693115
-2.88848877
-3.07189941
-3.21380615
-3.31115723
-3.36181641
-3.36547852
-3.32336426
-3.23822021
-3.11309814
-2.95166016
-2.75787354
-2.53692627
-2.29431152
-2.03643799
-1.76879883
-1.49719238
-1.22528076
-0.95764160
-0.69946289
-0.45532227
-0.22766113
-0.01525879
 0.18280029
 0.36621094
 0.53161621
 0.67626953
 0.80139160
 0.90942383
 1.00402832
 1.08642578
 1.15722656
 1.21765137
 1.26983643
 1.31652832
 1.35925293
 1.39862061
 1.43615723
 1.47216797
 1.50878906
 1.54632568
 1.58538818
 1.62658691
 1.66931152
 1.71203613
 1.75262451
 1.78955078
 1.82220459
 1.84875488
 1.86676025
 1.87377930
 1.86737061
 1.84631348
 1.80938721
 1.75415039
 1.67907715
 1.58416748
 1.46972656
 1.33605957
 1.18316650
 1.01104736
 0.82397461
 0.62622070
 0.42175293
 0.21118164
-0.00610352
-0.22766113
-0.44738770
-0.65765381
-0.85418701
-1.03607178
-1.20361328
-1.35528564
-1.48742676
-1.59790039
-1.68609619
-1.75292969
-1.79870605
-1.82312012
-1.82647705
-1.81060791
-1.77825928
-1.73126221
-1.67144775
-1.60034180
-1.52099609
-1.43768311
-1.35314941
-1.26953125
-1.18774414
-1.10992432
-1.03759766
-0.97259521
-0.91583252
-0.86791992
-0.82855225
-0.79711914
-0.77209473
-0.75317383
-0.73822021
-0.72601318
-0.71380615
-0.69885254
-0.67932129
-0.65246582
-0.61614990
-0.56854248
-0.50689697
-0.43060303
-0.33905029
-0.23162842
-0.10681152
 0.03692627
 0.19897461
 0.37689209
 0.56579590
 0.76110840
 0.96038818
 1.16119385
 1.36199951
 1.55883789
 1.74652100
 1.92016602
 2.07550049
 2.20947266
 2.31964111
 2.40417480
 2.46032715
 2.48626709
 2.48077393
 2.44415283
 2.37792969
 2.28332520
 2.16186523
 2.01507568
 1.84661865
 1.66076660
 1.46148682
 1.25152588
 1.03363037
 0.81237793
 0.59295654
 0.37994385
 0.17486572
-0.02349854
-0.21392822
-0.39337158
-0.55755615
-0.70312500
-0.82977295
-0.93963623
-1.03332520
-1.11053467
-1.17095947
-1.21459961
-1.24298096
-1.25671387
-1.25640869
-1.24328613
-1.21917725
-1.18591309
-1.14562988
-1.09954834
-1.05041504
-1.00036621
-0.95184326
-0.90576172
-0.86364746
-0.82611084
-0.79467773
-0.77087402
-0.75561523
-0.74829102
-0.74859619
-0.75561523
-0.76873779
-0.78674316
-0.80718994
-0.82794189
-0.84686279
-0.86181641
-0.87127686
-0.87310791
-0.86486816
-0.84533691
-0.81329346
-0.76873779
-0.71014404
-0.63751221
-0.55023193
-0.45013428
-0.33966064
-0.22064209
-0.09399414
 0.04028320
 0.18188477
 0.32745361
 0.47393799
 0.61767578
 0.75622559
 0.88867188
 1.01348877
 1.12915039
 1.23382568
 1.32659912
 1.40686035
 1.47399902
 1.52740479
 1.56616211
 1.59027100
 1.59973145
 1.59515381
 1.57653809
 1.54418945
 1.49841309
 1.44042969
 1.37176514
 1.29272461
 1.20483398
 1.10992432
 1.00799561
 0.89965820
 0.78430176
 0.66192627
 0.53466797
 0.40466309
 0.27282715
 0.13885498
 0.00183105
-0.13854980
-0.27984619
-0.41961670
-0.55511475
-0.68542480
-0.80993652
-0.92712402
-1.03546143
-1.13311768
-1.21826172
-1.28997803
-1.34613037
-1.38580322
-1.40869141
-1.41448975
-1.40350342
-1.37481689
-1.32843018
-1.26403809
-1.18377686
-1.09008789
-0.98571777
-0.87371826
-0.75714111
-0.63964844
-0.52581787
-0.42053223
-0.32775879
-0.25054932
-0.19165039
-0.15258789
-0.13458252
-0.13885498
-0.16601563
-0.21484375
-0.28289795
-0.36621094
-0.45959473
-0.55694580
-0.65368652
-0.74401855
-0.82244873
-0.88317871
-0.92193604
-0.93505859
-0.91735840
-0.86547852
-0.77789307
-0.65521240
-0.50048828
-0.31555176
-0.10070801
 0.14221191
 0.40710449
 0.68511963
 0.96557617
 1.24084473
 1.50512695
 1.75170898
 1.97265625
 2.15911865
 2.30499268
 2.40631104
 2.46002197
 2.46429443
 2.41729736
 2.32025146
 2.17773438
 1.99493408
 1.77581787
 1.52465820
 1.24877930
 0.95825195
 0.66284180
 0.37017822
 0.08483887
-0.18859863
-0.44250488
-0.66711426
-0.85449219
-0.99945068
-1.10107422
-1.15966797
-1.17523193
-1.14929199
-1.08245850
-0.97778320
-0.83984375
-0.67626953
-0.49591064
-0.30609131
-0.11260986
 0.08026123
 0.26702881
 0.43762207
 0.58197021
 0.69274902
 0.76782227
 0.80718994
 0.81054688
 0.77575684
 0.70251465
 0.59417725
 0.45745850
 0.29663086
 0.11535645
-0.08300781
-0.29296875
-0.50384521
-0.70648193
-0.89324951
-1.05957031
-1.20147705
-1.31500244
-1.39648438
-1.44287109
-1.45355225
-1.42822266
-1.36871338
-1.27868652
-1.16210938
-1.02447510
-0.87066650
-0.70556641
-0.53649902
-0.36987305
-0.21179199
-0.06561279
 0.06622314
 0.18157959
 0.27618408
 0.34729004
 0.39276123
 0.41351318
 0.41168213
 0.39031982
 0.35308838
 0.30364990
 0.24688721
 0.18615723
 0.12542725
 0.06805420
 0.01770020
-0.02136230
-0.04608154
-0.05340576
-0.04241943
-0.01373291
 0.03265381
 0.09582520
 0.17486572
 0.26824951
 0.37170410
 0.48095703
 0.59051514
 0.69671631
 0.79589844
 0.88500977
 0.96160889
 1.02142334
 1.06170654
 1.08032227
 1.07574463
 1.04797363
 0.99761963
 0.92529297
 0.83312988
 0.72448730
 0.60211182
 0.47027588
 0.33325195
 0.19500732
 0.05950928
-0.06927490
-0.18829346
-0.29357910
-0.38116455
-0.44738770
-0.49072266
-0.51147461
-0.51116943
-0.49255371
-0.45776367
-0.41107178
-0.35644531
-0.29876709
-0.24169922
-0.19012451
-0.14862061
-0.12176514
-0.11383057
-0.12725830
-0.16387939
-0.22460938
-0.30944824
-0.41595459
-0.54077148
-0.67871094
-0.82519531
-0.97473145
-1.12121582
-1.25823975
-1.37969971
-1.48101807
-1.55731201
-1.60369873
-1.61621094
-1.59149170
-1.52954102
-1.43127441
-1.29821777
-1.13250732
-0.93872070
-0.72357178
-0.49438477
-0.25573730
-0.01098633
 0.23529053
 0.47546387
 0.69946289
 0.89904785
 1.06872559
 1.20697021
 1.31134033
 1.37969971
 1.41021729
 1.40380859
 1.36291504
 1.29119873
 1.19201660
 1.06903076
 0.92681885
 0.77178955
 0.61157227
 0.45318604
 0.30334473
 0.16662598
 0.04760742
-0.04943848
-0.12115479
-0.16326904
-0.17425537
-0.15380859
-0.10375977
-0.02624512
 0.07659912
 0.20202637
 0.34545898
 0.49957275
 0.65612793
 0.80810547
 0.94970703
 1.07604980
 1.18103027
 1.25732422
 1.30096436
 1.30981445
 1.28295898
 1.21917725
 1.11724854
 0.97778320
 0.80535889
 0.60668945
 0.38757324
 0.15167236
-0.09674072
-0.35125732
-0.60241699
-0.84014893
-1.05651855
-1.24603271
-1.40411377
-1.52709961
-1.61132813
-1.65405273
-1.65496826
-1.61437988
-1.53472900
-1.41845703
-1.26953125
-1.09313965
-0.89569092
-0.68664551
-0.47302246
-0.26092529
-0.05340576
 0.14617920
 0.33264160
 0.49743652
 0.63293457
 0.73486328
 0.80261230
 0.83709717
 0.83923340
 0.80902100
 0.74768066
 0.65856934
 0.54687500
 0.41900635
 0.27984619
 0.13397217
-0.01464844
-0.16174316
-0.30090332
-0.42572021
-0.53009033
-0.60882568
-0.65979004
-0.68145752
-0.67382813
-0.63690186
-0.57159424
-0.48126221
-0.37017822
-0.24139404
-0.09765625
 0.05889893
 0.22430420
 0.39184570
 0.55358887
 0.70190430
 0.83312988
 0.94390869
 1.03179932
 1.09313965
 1.12457275
 1.12457275
 1.09405518
 1.03485107
 0.94818115
 0.83496094
 0.69885254
 0.54595947
 0.38208008
 0.21209717
 0.03936768
-0.13305664
-0.29937744
-0.45257568
-0.58685303
-0.69885254
-0.78704834
-0.84930420
-0.88439941
-0.89202881
-0.87310791
-0.83007813
-0.76477051
-0.67901611
-0.57678223
-0.46325684
-0.34301758
-0.22064209
-0.09857178
 0.02014160
 0.13183594
 0.23345947
 0.32073975
 0.39093018
 0.44128418
 0.46905518
 0.47454834
 0.45745850
 0.41961670
 0.36193848
 0.28594971
 0.19378662
 0.08758545
-0.03082275
-0.15960693
-0.29663086
-0.43762207
-0.57739258
-0.71228027
-0.83923340
-0.95672607
-1.06170654
-1.15142822
-1.22253418
-1.27349854
-1.30371094
-1.31164551
-1.29608154
-1.25610352
-1.19171143
-1.10382080
-0.99212646
-0.85845947
-0.70495605
-0.53680420
-0.35797119
-0.17059326
 0.02532959
 0.22766113
 0.43121338
 0.62927246
 0.81665039
 0.99060059
 1.14929199
 1.29119873
 1.41296387
 1.51153564
 1.58599854
 1.63543701
 1.65954590
 1.65893555
 1.63482666
 1.58874512
 1.52221680
 1.43676758
 1.33300781
 1.21398926
 1.08245850
 0.94238281
 0.79620361
 0.64575195
 0.49377441
 0.34301758
 0.19561768
 0.05279541
-0.08544922
-0.21789551
-0.34271240
-0.45715332
-0.55999756
-0.65002441
-0.72723389
-0.79101563
-0.84136963
-0.87799072
-0.90240479
-0.91552734
-0.91827393
-0.91156006
-0.89599609
-0.87280273
-0.84350586
-0.80993652
-0.77392578
-0.73638916
-0.69793701
-0.65887451
-0.61889648
-0.57952881
-0.54046631
-0.50140381
-0.46142578
-0.41870117
-0.37322998
-0.32501221
-0.27435303
-0.22033691
-0.16143799
-0.09735107
-0.02838135
 0.04455566
 0.12084961
 0.20141602
 0.28472900
 0.36865234
 0.45043945
 0.52703857
 0.59661865
 0.65765381
 0.70892334
 0.74829102
 0.77331543
 0.78338623
 0.77850342
 0.75897217
 0.72448730
 0.67535400
 0.61248779
 0.53863525
 0.45715332
 0.37139893
 0.28381348
 0.19683838
 0.11230469
 0.03356934
-0.03753662
-0.09796143
-0.14617920
-0.18035889
-0.19989014
-0.20385742
-0.19256592
-0.16693115
-0.12725830
-0.07568359
-0.01373291
 0.05676270
 0.13305664
 0.21423340
 0.29693604
 0.37841797
 0.45440674
 0.52215576
 0.57922363
 0.62408447
 0.65399170
 0.66650391
 0.65948486
 0.63201904
 0.58441162
 0.51818848
 0.43395996
 0.33447266
 0.22155762
 0.09735107
-0.03692627
-0.17852783
-0.32379150
-0.46783447
-0.60577393
-0.73303223
-0.84655762
-0.94451904
-1.02416992
-1.08337402
-1.11999512
-1.13281250
-1.12182617
-1.08734131
-1.03057861
-0.95245361
-0.85510254
-0.74218750
-0.61798096
-0.48675537
-0.35308838
-0.22033691
-0.09246826
 0.02777100
 0.13732910
 0.23315430
 0.31311035
 0.37445068
 0.41564941
 0.43701172
 0.43945313
 0.42449951
 0.39489746
 0.35217285
 0.29937744
 0.23925781
 0.17456055
 0.10803223
 0.04241943
-0.02044678
-0.07781982
-0.12817383
-0.16967773
-0.20111084
-0.22125244
-0.23010254
-0.22705078
-0.21301270
-0.18829346
-0.15411377
-0.11199951
-0.06439209
-0.01190186
 0.04272461
 0.09796143
 0.15075684
 0.19836426
 0.23925781
 0.27374268
 0.30120850
 0.31890869
 0.32531738
 0.31921387
 0.30212402
 0.27709961
 0.24627686
 0.20996094
 0.16876221
 0.12359619
 0.07659912
 0.03112793
-0.01129150
-0.04852295
-0.07873535
-0.10009766
-0.11108398
-0.11077881
-0.09857178
-0.07385254
-0.03692627
 0.01190186
 0.07049561
 0.13702393
 0.20965576
 0.28594971
 0.36285400
 0.43640137
 0.50292969
 0.55908203
 0.60211182
 0.62957764
 0.63903809
 0.62896729
 0.59844971
 0.54870605
 0.48034668
 0.39550781
 0.29602051
 0.18341064
 0.05950928
-0.07446289
-0.21545410
-0.35949707
-0.50201416
-0.63781738
-0.76385498
-0.87738037
-0.97625732
-1.05804443
-1.12030029
-1.16149902
-1.18041992
-1.17675781
-1.15112305
-1.10351563
-1.03546143
-0.94879150
-0.84564209
-0.72937012
-0.60272217
-0.46966553
-0.33447266
-0.19927979
-0.06622314
 0.06378174
 0.18798828
 0.30395508
 0.40771484
 0.49713135
 0.57037354
 0.62744141
 0.66741943
 0.69061279
 0.69732666
 0.68878174
 0.66619873
 0.63110352
 0.58532715
 0.53070068
 0.46966553
 0.40466309
 0.33874512
 0.27526855
 0.21606445
 0.16387939
 0.12084961
 0.08850098
 0.06866455
 0.06286621
 0.07049561
 0.09216309
 0.12603760
 0.17211914
 0.22888184
 0.29479980
 0.36712646
 0.44219971
 0.51605225
 0.58593750
 0.64910889
 0.70281982
 0.74493408
 0.77239990
 0.78369141
 0.77819824
 0.75531006
 0.71380615
 0.65277100
 0.57312012
 0.47729492
 0.36804199
 0.24841309
 0.11962891
-0.01586914
-0.15563965
-0.29510498
-0.42938232
-0.55450439
-0.66680908
-0.76354980
-0.84289551
-0.90301514
-0.94299316
-0.96191406
-0.95977783
-0.93719482
-0.89447021
-0.83404541
-0.75805664
-0.66955566
-0.57189941
-0.46875000
-0.36407471
-0.26031494
-0.15991211
-0.06530762
 0.01983643
 0.09216309
 0.14739990
 0.18493652
 0.20416260
 0.20538330
 0.18890381
 0.15472412
 0.10437012
 0.04089355
-0.03173828
-0.11016846
-0.19104004
-0.27160645
-0.34759521
-0.41442871
-0.46752930
-0.50445557
-0.52246094
-0.52093506
-0.49896240
-0.45684814
-0.39611816
-0.31860352
-0.22644043
-0.12237549
-0.00915527
 0.10986328
 0.23040771
 0.34759521
 0.45654297
 0.55267334
 0.63171387
 0.69061279
 0.72814941
 0.74371338
 0.73760986
 0.70953369
 0.66009521
 0.59204102
 0.50872803
 0.41564941
 0.31616211
 0.21392822
 0.11291504
 0.01770020
-0.06622314
-0.13366699
-0.18157959
-0.20721436
-0.20996094
-0.18829346
-0.14312744
-0.07568359
 0.01190186
 0.11718750
 0.23559570
 0.36193848
 0.48919678
 0.61096191
 0.72113037
 0.81390381
 0.88500977
 0.93109131
 0.94848633
 0.93475342
 0.88836670
 0.80902100
 0.69793701
 0.55908203
 0.39489746
 0.20782471
 0.00061035
-0.22186279
-0.45227051
-0.68145752
-0.90087891
-1.10443115
-1.28753662
-1.44409180
-1.56982422
-1.66046143
-1.71234131
-1.72454834
-1.69616699
-1.62872314
-1.52435303
-1.38671875
-1.21948242
-1.02752686
-0.81756592
-0.59844971
-0.37750244
-0.16021729
 0.05035400
 0.25054932
 0.43334961
 0.59020996
 0.71472168
 0.80444336
 0.85937500
 0.87982178
 0.86639404
 0.81970215
 0.74340820
 0.64208984
 0.52215576
 0.38909912
 0.24841309
 0.10498047
-0.03509521
-0.16632080
-0.28198242
-0.37658691
-0.44464111
-0.48278809
-0.48919678
-0.46417236
-0.40863037
-0.32562256
-0.21820068
-0.09002686
 0.05615234
 0.21636963
 0.38543701
 0.55603027
 0.72113037
 0.87402344
 1.01013184
 1.12640381
 1.22009277
 1.28845215
 1.32934570
 1.34155273
 1.32507324
 1.28112793
 1.21185303
 1.11938477
 1.00708008
 0.87829590
 0.73577881
 0.58441162
 0.42846680
 0.27160645
 0.11688232
-0.03356934
-0.17761230
-0.31219482
-0.43426514
-0.54138184
-0.63385010
-0.71136475
-0.77423096
-0.82214355
-0.85479736
-0.87341309
-0.87982178
-0.87554932
-0.86212158
-0.83953857
-0.80993652
-0.77484131
-0.73577881
-0.69335938
-0.64788818
-0.60058594
-0.55267334
-0.50537109
-0.45837402
-0.41229248
-0.36743164
-0.32501221
-0.28656006
-0.25115967
-0.21759033
-0.18463135
-0.15228271
-0.12145996
-0.09368896
-0.06866455
-0.04638672
-0.02593994
-0.00793457
 0.00793457
 0.02136230
 0.03234863
 0.04089355
 0.04760742
 0.05279541
 0.05706787
 0.06072998
 0.06408691
 0.06805420
 0.07263184
 0.07873535
 0.08728027
 0.09948730
 0.11535645
 0.13549805
 0.15930176
 0.18615723
 0.21697998
 0.25238037
 0.29296875
 0.33782959
 0.38543701
 0.43365479
 0.48095703
 0.52703857
 0.57037354
 0.60913086
 0.64086914
 0.66467285
 0.67993164
 0.68634033
 0.68389893
 0.67230225
 0.65155029
 0.62133789
 0.58227539
 0.53527832
 0.48156738
 0.42297363
 0.36193848
 0.29998779
 0.23925781
 0.17974854
 0.12207031
 0.06683350
 0.01464844
-0.03295898
-0.07507324
-0.11138916
-0.14251709
-0.16967773
-0.19378662
-0.21484375
-0.23376465
-0.25207520
-0.27252197
-0.29632568
-0.32470703
-0.35614014
-0.39062500
-0.42755127
-0.46691895
-0.50872803
-0.55145264
-0.59417725
-0.63659668
-0.67718506
-0.71502686
-0.74737549
-0.77270508
-0.79010010
-0.79895020
-0.79956055
-0.79162598
-0.77545166
-0.75134277
-0.72052002
-0.68298340
-0.64025879
-0.59234619
-0.54016113
-0.48461914
-0.42663574
-0.36682129
-0.30639648
-0.24658203
-0.18768311
-0.12878418
-0.06866455
-0.00701904
 0.05523682
 0.11749268
 0.17974854
 0.24230957
 0.30548096
 0.36743164
 0.42816162
 0.48675537
 0.54321289
 0.59722900
 0.64819336
 0.69488525
 0.73638916
 0.77209473
 0.80108643
 0.82244873
 0.83526611
 0.83831787
 0.83099365
 0.81390381
 0.78735352
 0.75164795
 0.70739746
 0.65460205
 0.59356689
 0.52520752
 0.45227051
 0.37719727
 0.30303955
 0.23193359
 0.16418457
 0.10162354
 0.04516602
-0.00305176
-0.04058838
-0.06713867
-0.08209229
-0.08514404
-0.07629395
-0.05615234
-0.02532959
 0.01373291
 0.05889893
 0.10803223
 0.15747070
 0.20416260
 0.24414063
 0.27435303
 0.29327393
 0.29907227
 0.28991699
 0.26306152
 0.21545410
 0.14709473
 0.05828857
-0.04852295
-0.17181396
-0.30914307
-0.45654297
-0.60882568
-0.75988770
-0.90423584
-1.03820801
-1.15753174
-1.25885010
-1.33880615
-1.39404297
-1.42242432
-1.42303467
-1.39495850
-1.33880615
-1.25640869
-1.15020752
-1.02264404
-0.87768555
-0.72052002
-0.55603027
-0.38940430
-0.22338867
-0.06072998
 0.09643555
 0.24383545
 0.37689209
 0.49072266
 0.58410645
 0.65582275
 0.70709229
 0.73852539
 0.75134277
 0.74829102
 0.73211670
 0.70587158
 0.67230225
 0.63476563
 0.59570313
 0.55908203
 0.52703857
 0.50201416
 0.48583984
 0.48004150
 0.48522949
 0.50140381
 0.52703857
 0.55969238
 0.59783936
 0.63934326
 0.68237305
 0.72509766
 0.76477051
 0.79803467
 0.82244873
 0.83557129
 0.83618164
 0.82305908
 0.79467773
 0.74981689
 0.68786621
 0.60882568
 0.51574707
 0.41076660
 0.29693604
 0.17669678
 0.05218506
-0.07446289
-0.20050049
-0.32165527
-0.43395996
-0.53283691
-0.61492920
-0.67871094
-0.72326660
-0.74920654
-0.75622559
-0.74584961
-0.71899414
-0.67779541
-0.62469482
-0.56304932
-0.49560547
-0.42572021
-0.35766602
-0.29418945
-0.23895264
-0.19470215
-0.16418457
-0.14862061
-0.14862061
-0.16510010
-0.19744873
-0.24627686
-0.30944824
-0.38482666
-0.46783447
-0.55541992
-0.64300537
-0.72723389
-0.80383301
-0.86822510
-0.91674805
-0.94665527
-0.95581055
-0.94360352
-0.90850830
-0.85021973
-0.76904297
-0.66741943
-0.54901123
-0.41717529
-0.27526855
-0.12481689
 0.03173828
 0.19134521
 0.34881592
 0.49896240
 0.63598633
 0.75622559
 0.85723877
 0.93841553
 0.99853516
 1.03607178
 1.04949951
 1.03851318
 1.00463867
 0.95001221
 0.87738037
 0.78826904
 0.68634033
 0.57525635
 0.46112061
 0.34851074
 0.24108887
 0.14129639
 0.05126953
-0.02563477
-0.08636475
-0.12817383
-0.15136719
-0.15502930
-0.13977051
-0.10589600
-0.05554199
 0.00762939
 0.08026123
 0.15869141
 0.24108887
 0.32318115
 0.40008545
 0.46722412
 0.52062988
 0.55755615
 0.57708740
 0.57647705
 0.55480957
 0.51116943
 0.44769287
 0.36621094
 0.26916504
 0.15869141
 0.03692627
-0.09246826
-0.22521973
-0.35644531
-0.48095703
-0.59509277
-0.69549561
-0.77941895
-0.84442139
-0.88806152
-0.90942383
-0.90820313
-0.88531494
-0.84289551
-0.78216553
-0.70556641
-0.61645508
-0.51849365
-0.41656494
-0.31372070
-0.21301270
-0.11627197
-0.02624512
 0.05371094
 0.12054443
 0.17181396
 0.20599365
 0.22308350
 0.22338867
 0.20751953
 0.17639160
 0.13092041
 0.07385254
 0.00732422
-0.06469727
-0.13916016
-0.21270752
-0.28259277
-0.34545898
-0.39733887
-0.43426514
-0.45410156
-0.45532227
-0.43701172
-0.39916992
-0.34271240
-0.26885986
-0.17974854
-0.07751465
 0.03692627
 0.16204834
 0.29479980
 0.43060303
 0.56457520
 0.69152832
 0.80902100
 0.91430664
 1.00555420
 1.08062744
 1.13677979
 1.17279053
 1.18774414
 1.18103027
 1.15325928
 1.10443115
 1.03607178
 0.95031738
 0.84869385
 0.73455811
 0.61096191
 0.48156738
 0.35034180
 0.22064209
 0.09460449
-0.02624512
-0.13916016
-0.24230957
-0.33294678
-0.40893555
-0.46905518
-0.51239014
-0.53924561
-0.55114746
-0.54931641
-0.53497314
-0.51025391
-0.47607422
-0.43426514
-0.38726807
-0.33782959
-0.28839111
-0.24108887
-0.19622803
-0.15563965
-0.12115479
-0.09429932
-0.07690430
-0.06958008
-0.07171631
-0.08361816
-0.10406494
-0.13183594
-0.16479492
-0.20172119
-0.24230957
-0.28594971
-0.33020020
-0.37261963
-0.40985107
-0.44158936
-0.46661377
-0.48522949
-0.49591064
-0.49804688
-0.49163818
-0.47698975
-0.45471191
-0.42449951
-0.38696289
-0.34271240
-0.29388428
-0.24200439
-0.18798828
-0.13214111
-0.07568359
-0.02105713
 0.02929688
 0.07415771
 0.11260986
 0.14465332
 0.16906738
 0.18554688
 0.19409180
 0.19592285
 0.19195557
 0.18371582
 0.17211914
 0.15838623
 0.14434814
 0.13122559
 0.12115479
 0.11535645
 0.11444092
 0.11932373
 0.13031006
 0.14678955
 0.16815186
 0.19348145
 0.22216797
 0.25421143
 0.28961182
 0.32653809
 0.36193848
 0.39276123
 0.41717529
 0.43487549
 0.44494629
 0.44708252
 0.43914795
 0.41992188
 0.38970947
 0.34973145
 0.30242920
 0.24902344
 0.18981934
 0.12634277
 0.06042480
-0.00579834
-0.06927490
-0.12817383
-0.18035889
-0.22399902
-0.25817871
-0.28259277
-0.29693604
-0.30303955
-0.30090332
-0.29083252
-0.27282715
-0.24719238
-0.21575928
-0.18035889
-0.14312744
-0.10559082
-0.06958008
-0.03662109
-0.00946045
 0.01037598
 0.02166748
 0.02349854
 0.01586914
-0.00244141
-0.03021240
-0.06683350
-0.11108398
-0.16143799
-0.21789551
-0.27801514
-0.33935547
-0.39825439
-0.45135498
-0.49652100
-0.53222656
-0.55786133
-0.57189941
-0.57373047
-0.56243896
-0.53741455
-0.49896240
-0.44799805
-0.38696289
-0.31799316
-0.24230957
-0.16052246
-0.07446289
 0.01312256
 0.09887695
 0.18066406
 0.25817871
 0.33020020
 0.39459229
 0.44830322
 0.48950195
 0.51849365
 0.53619385
 0.54290771
 0.53894043
 0.52459717
 0.50140381
 0.47241211
 0.44006348
 0.40527344
 0.36926270
 0.33355713
 0.30059814
 0.27282715
 0.25177002
 0.23742676
 0.23010254
 0.22979736
 0.23742676
 0.25421143
 0.27984619
 0.31311035
 0.35247803
 0.39520264
 0.43853760
 0.48187256
 0.52368164
 0.56335449
 0.59875488
 0.62683105
 0.64575195
 0.65399170
 0.65032959
 0.63415527
 0.60455322
 0.56121826
 0.50415039
 0.43457031
 0.35278320
 0.26000977
 0.15808105
 0.04852295
-0.06744385
-0.18829346
-0.31219482
-0.43609619
-0.55664063
-0.66925049
-0.77209473
-0.86273193
-0.94055176
-1.00402832
-1.05224609
-1.08367920
-1.09802246
-1.09466553
-1.07299805
-1.03454590
-0.98083496
-0.91461182
-0.83679199
-0.74951172
-0.65368652
-0.55236816
-0.44982910
-0.34973145
-0.25451660
-0.16540527
-0.08300781
-0.00915527
 0.05371094
 0.10345459
 0.13916016
 0.16082764
 0.16906738
 0.16540527
 0.15136719
 0.12878418
 0.10009766
 0.06713867
 0.03173828
-0.00427246
-0.03814697
-0.06774902
-0.09002686
-0.10345459
-0.10711670
-0.10009766
-0.08178711
-0.05157471
-0.01007080
 0.04150391
 0.10131836
 0.16784668
 0.23956299
 0.31555176
 0.39276123
 0.46875000
 0.53985596
 0.60333252
 0.65704346
 0.70007324
 0.73059082
 0.74829102
 0.75256348
 0.74279785
 0.72052002
 0.68634033
 0.64086914
 0.58502197
 0.51971436
 0.44769287
 0.37200928
 0.29449463
 0.21697998
 0.14038086
 0.06622314
-0.00305176
-0.06408691
-0.11566162
-0.15747070
-0.18920898
-0.21118164
-0.22399902
-0.22705078
-0.22125244
-0.20812988
-0.18890381
-0.16510010
-0.13946533
-0.11444092
-0.09246826
-0.07568359
-0.06500244
-0.06195068
-0.06805420
-0.08422852
-0.11108398
-0.14862061
-0.19683838
-0.25543213
-0.32348633
-0.39794922
-0.47668457
-0.55572510
-0.63323975
-0.70587158
-0.77148438
-0.82702637
-0.87097168
-0.90118408
-0.91644287
-0.91522217
-0.89660645
-0.85998535
-0.80566406
-0.73455811
-0.64910889
-0.55145264
-0.44525146
-0.33294678
-0.21728516
-0.09979248
 0.01739502
 0.13153076
 0.23925781
 0.33752441
 0.42449951
 0.49896240
 0.55908203
 0.60424805
 0.63385010
 0.64788818
 0.64697266
 0.63354492
 0.60852051
 0.57464600
 0.53344727
 0.48706055
 0.43762207
 0.38726807
 0.33905029
 0.29571533
 0.25970459
 0.23315430
 0.21667480
 0.21118164
 0.21667480
 0.23498535
 0.26611328
 0.31036377
 0.36560059
 0.42877197
 0.49774170
 0.57037354
 0.64514160
 0.71899414
 0.78948975
 0.85266113
 0.90545654
 0.94512939
 0.96954346
 0.97778320
 0.96862793
 0.94146729
 0.89569092
 0.83099365
 0.74707031
 0.64544678
 0.52917480
 0.40130615
 0.26519775
 0.12298584
-0.02349854
-0.17181396
-0.31799316
-0.45837402
-0.58868408
-0.70587158
-0.80841064
-0.89508057
-0.96557617
-1.01928711
-1.05651855
-1.07696533
-1.08123779
-1.06964111
-1.04400635
-1.00646973
-0.95916748
-0.90393066
-0.84259033
-0.77667236
-0.70770264
-0.63842773
-0.57098389
-0.50720215
-0.44769287
-0.39306641
-0.34423828
-0.30151367
-0.26611328
-0.23742676
-0.21423340
-0.19531250
-0.17913818
-0.16540527
-0.15289307
-0.14160156
-0.13061523
-0.11901855
-0.10620117
-0.09185791
-0.07507324
-0.05615234
-0.03479004
-0.01190186
 0.01220703
 0.03662109
 0.06103516
 0.08483887
 0.10772705
 0.12939453
 0.14953613
 0.16754150
 0.18280029
 0.19561768
 0.20599365
 0.21423340
 0.22003174
 0.22369385
 0.22552490
 0.22674561
 0.22827148
 0.23132324
 0.23681641
 0.24536133
 0.25878906
 0.27801514
 0.30334473
 0.33508301
 0.37292480
 0.41656494
 0.46630859
 0.52124023
 0.58044434
 0.64178467
 0.70312500
 0.76232910
 0.81726074
 0.86547852
 0.90576172
 0.93597412
 0.95428467
 0.95825195
 0.94665527
 0.91888428
 0.87493896
 0.81298828
 0.73242188
 0.63354492
 0.51971436
 0.39459229
 0.26092529
 0.11993408
-0.02838135
-0.18188477
-0.33630371
-0.48706055
-0.62988281
-0.76293945
-0.88348389
-0.98968506
-1.07971191
-1.15234375
-1.20758057
-1.24511719
-1.26556396
-1.26922607
-1.25823975
-1.23474121
-1.20086670
-1.15844727
-1.10778809
-1.05041504
-0.98846436
-0.92437744
-0.85998535
-0.79681396
-0.73547363
-0.67657471
-0.62072754
-0.56854248
-0.52093506
-0.47729492
-0.43701172
-0.39916992
-0.36285400
-0.32775879
-0.29327393
-0.25970459
-0.22491455
-0.18646240
-0.14282227
-0.09277344
-0.03662109
 0.02502441
 0.09246826
 0.16632080
 0.24688721
 0.33447266
 0.42694092
 0.52337646
 0.62255859
 0.72326660
 0.82427979
 0.92346191
 1.01867676
 1.10809326
 1.18957520
 1.26190186
 1.32354736
 1.37298584
 1.40899658
 1.43066406
 1.43798828
 1.42974854
 1.40594482
 1.36749268
 1.31591797
 1.25274658
 1.17889404
 1.09527588
 1.00463867
 0.90942383
 0.81237793
 0.71472168
 0.61676025
 0.51940918
 0.42449951
 0.33416748
 0.24902344
 0.16906738
 0.09277344
 0.01983643
-0.04882813
-0.11352539
-0.17517090
-0.23590088
-0.29754639
-0.35949707
-0.42083740
-0.48095703
-0.54046631
-0.59997559
-0.66040039
-0.72204590
-0.78430176
-0.84625244
-0.90789795
-0.96801758
-1.02600098
-1.08123779
-1.13220215
-1.17858887
-1.21978760
-1.25457764
-1.28234863
-1.30218506
-1.31378174
-1.31652832
-1.30950928
-1.29241943
-1.26434326
-1.22528076
-1.17523193
-1.11511230
-1.04553223
-0.96710205
-0.87951660
-0.78308105
-0.67840576
-0.56701660
-0.45135498
-0.33264160
-0.21209717
-0.09033203
 0.03112793
 0.15167236
 0.26916504
 0.38238525
 0.48950195
 0.58929443
 0.68145752
 0.76538086
 0.84106445
 0.90911865
 0.96893311
 1.02142334
 1.06628418
 1.10473633
 1.13677979
 1.16394043
 1.18621826
 1.20452881
 1.21856689
 1.22833252
 1.23352051
 1.23443604
 1.23077393
 1.22192383
 1.20819092
 1.18896484
 1.16394043
 1.13250732
 1.09344482
 1.04583740
 0.98999023
 0.92712402
 0.85693359
 0.78002930
 0.69580078
 0.60485840
 0.50872803
 0.40924072
 0.30761719
 0.20416260
 0.09857178
-0.00854492
-0.11596680
-0.22338867
-0.32958984
-0.43334961
-0.53283691
-0.62652588
-0.71472168
-0.79711914
-0.87463379
-0.94635010
-1.01074219
-1.06750488
-1.11633301
-1.15722656
-1.19079590
-1.21673584
-1.23535156
-1.24725342
-1.25213623
-1.25061035
-1.24237061
-1.22802734
-1.20788574
-1.18194580
-1.14990234
-1.11206055
-1.06964111
-1.02325439
-0.97381592
-0.92132568
-0.86547852
-0.80596924
-0.74310303
-0.67718506
-0.60791016
-0.53527832
-0.46081543
-0.38513184
-0.30853271
-0.23040771
-0.14892578
-0.06439209
 0.02227783
 0.11016846
 0.19897461
 0.29022217
 0.38299561
 0.47546387
 0.56518555
 0.65063477
 0.73150635
 0.80810547
 0.87951660
 0.94512939
 1.00402832
 1.05621338
 1.10137939
 1.13952637
 1.16912842
 1.19049072
 1.20483398
 1.21368408
 1.21826172
 1.21826172
 1.21337891
 1.20391846
 1.19018555
 1.17248535
 1.15142822
 1.12579346
 1.09527588
 1.06018066
 1.01959229
 0.97351074
 0.92193604
 0.86425781
 0.80047607
 0.72875977
 0.64819336
 0.55908203
 0.46203613
 0.35888672
 0.25024414
 0.13671875
 0.01739502
-0.10650635
-0.23345947
-0.36041260
-0.48553467
-0.60668945
-0.72204590
-0.82977295
-0.92864990
-1.01806641
-1.09680176
-1.16424561
-1.21978760
-1.26281738
-1.29455566
-1.31561279
-1.32659912
-1.32751465
-1.31744385
-1.29730225
-1.26770020
-1.22985840
-1.18408203
-1.13220215
-1.07421875
-1.01104736
-0.94329834
-0.87158203
-0.79711914
-0.72082520
-0.64422607
-0.56762695
-0.49194336
-0.41778564
-0.34729004
-0.28106689
-0.21942139
-0.16113281
-0.10589600
-0.05279541
-0.00213623
 0.04577637
 0.09124756
 0.13458252
 0.17608643
 0.21759033
 0.26092529
 0.30761719
 0.35766602
 0.41015625
 0.46508789
 0.52154541
 0.58013916
 0.64086914
 0.70281982
 0.76507568
 0.82641602
 0.88592529
 0.94177246
 0.99304199
 1.03759766
 1.07482910
 1.10321045
 1.12213135
 1.12976074
 1.12609863
 1.11053467
 1.08398438
 1.04675293
 1.00006104
 0.94482422
 0.88195801
 0.81268311
 0.73760986
 0.65765381
 0.57464600
 0.49011230
 0.40588379
 0.32318115
 0.24230957
 0.16357422
 0.08728027
 0.01495361
-0.05279541
-0.11444092
-0.16967773
-0.21789551
-0.26000977
-0.29571533
-0.32470703
-0.34606934
-0.36010742
-0.36773682
-0.37109375
-0.37231445
-0.37261963
-0.37353516
-0.37567139
-0.37963867
-0.38726807
-0.40039063
-0.42022705
-0.44738770
-0.48126221
-0.52124023
-0.56732178
-0.61920166
-0.67626953
-0.73699951
-0.79956055
-0.86151123
-0.92163086
-0.97808838
-1.02905273
-1.07269287
-1.10626221
-1.12792969
-1.13708496
-1.13189697
-1.11022949
-1.07086182
-1.01470947
-0.94238281
-0.85510254
-0.75378418
-0.63903809
-0.51361084
-0.38116455
-0.24444580
-0.10498047
 0.03570557
 0.17639160
 0.31433105
 0.44525146
 0.56610107
 0.67474365
 0.77056885
 0.85327148
 0.92224121
 0.97747803
 1.01837158
 1.04553223
 1.05865479
 1.05834961
 1.04522705
 1.02111816
 0.98724365
 0.94543457
 0.89752197
 0.84472656
 0.78887939
 0.73120117
 0.67413330
 0.61920166
 0.56823730
 0.52215576
 0.48187256
 0.44799805
 0.42083740
 0.40161133
 0.39031982
 0.38726807
 0.39123535
 0.40008545
 0.41290283
 0.42755127
 0.44342041
 0.45898438
 0.47332764
 0.48461914
 0.49041748
 0.48858643
 0.47729492
 0.45501709
 0.42022705
 0.37261963
 0.31188965
 0.23864746
 0.15258789
 0.05401611
-0.05584717
-0.17639160
-0.30517578
-0.43884277
-0.57403564
-0.70800781
-0.83831787
-0.96252441
-1.07879639
-1.18377686
-1.27563477
-1.35284424
-1.41540527
-1.46179199
-1.49169922
-1.50329590
-1.49658203
-1.47125244
-1.42883301
-1.36962891
-1.29486084
-1.20605469
-1.10504150
-0.99273682
-0.87097168
-0.74127197
-0.60607910
-0.46905518
-0.33264160
-0.19866943
-0.06744385
 0.06103516
 0.18463135
 0.29998779
 0.40435791
 0.49530029
 0.57220459
 0.63568115
 0.68572998
 0.72204590
 0.74523926
 0.75500488
 0.75256348
 0.73974609
 0.71838379
 0.69091797
 0.65887451
 0.62469482
 0.58990479
 0.55664063
 0.52703857
 0.50231934
 0.48370361
 0.47241211
 0.46813965
 0.47088623
 0.48004150
 0.49530029
 0.51574707
 0.54046631
 0.56793213
 0.59570313
 0.62103271
 0.64270020
 0.65917969
 0.66894531
 0.67108154
 0.66436768
 0.64819336
 0.62194824
 0.58502197
 0.53771973
 0.48126221
 0.41656494
 0.34515381
 0.26763916
 0.18432617
 0.09613037
 0.00488281
-0.08758545
-0.17944336
-0.26977539
-0.35766602
-0.44250488
-0.52246094
-0.59570313
-0.66070557
-0.71594238
-0.76019287
-0.79284668
-0.81359863
-0.82305908
-0.82122803
-0.80810547
-0.78369141
-0.74890137
-0.70526123
-0.65460205
-0.59783936
-0.53680420
-0.47271729
-0.40771484
-0.34454346
-0.28503418
-0.23101807
-0.18280029
-0.14129639
-0.10742188
-0.08148193
-0.06439209
-0.05554199
-0.05493164
-0.06164551
-0.07476807
-0.09277344
-0.11383057
-0.13549805
-0.15625000
-0.17425537
-0.18859863
-0.19775391
-0.20019531
-0.19531250
-0.18188477
-0.16021729
-0.12969971
-0.09063721
-0.04394531
 0.00946045
 0.06835938
 0.13214111
 0.19958496
 0.26947021
 0.33966064
 0.40802002
 0.47271729
 0.53344727
 0.58959961
 0.64025879
 0.68420410
 0.72082520
 0.74920654
 0.76934814
 0.78094482
 0.78369141
 0.77789307
 0.76385498
 0.74188232
 0.71228027
 0.67596436
 0.63293457
 0.58471680
 0.53131104
 0.47424316
 0.41442871
 0.35339355
 0.29235840
 0.23193359
 0.17242432
 0.11474609
 0.05889893
 0.00549316
-0.04577637
-0.09490967
-0.14129639
-0.18463135
-0.22460938
-0.26306152
-0.30090332
-0.33843994
-0.37536621
-0.41107178
-0.44616699
-0.48095703
-0.51635742
-0.55206299
-0.58746338
-0.62194824
-0.65429688
-0.68298340
-0.70770264
-0.72723389
-0.74035645
-0.74645996
-0.74432373
-0.73303223
-0.71166992
-0.68023682
-0.63751221
-0.58349609
-0.51940918
-0.44677734
-0.36834717
-0.28503418
-0.19714355
-0.10589600
-0.01312256
 0.07812500
 0.16571045
 0.24841309
 0.32470703
 0.39245605
 0.44891357
 0.49285889
 0.52307129
 0.54077148
 0.54595947
 0.53924561
 0.52154541
 0.49407959
 0.45776367
 0.41412354
 0.36468506
 0.31158447
 0.25726318
 0.20385742
 0.15258789
 0.10375977
 0.05889893
 0.01953125
-0.01281738
-0.03784180
-0.05462646
-0.06347656
-0.06408691
-0.05645752
-0.04089355
-0.01800537
 0.01129150
 0.04669189
 0.08666992
 0.12878418
 0.17089844
 0.21118164
 0.24841309
 0.28289795
 0.31311035
 0.33782959
 0.35491943
 0.36254883
 0.36041260
 0.34759521
 0.32531738
 0.29418945
 0.25604248
 0.21179199
 0.16082764
 0.10406494
 0.04211426
-0.02197266
-0.08605957
-0.14770508
-0.20751953
-0.26458740
-0.31738281
-0.36376953
-0.40161133
-0.43090820
-0.45227051
-0.46600342
-0.47210693
-0.47119141
-0.46447754
-0.45410156
-0.44097900
-0.42510986
-0.40710449
-0.38787842
-0.36956787
-0.35369873
-0.33874512
-0.32348633
-0.30853271
-0.29418945
-0.28167725
-0.27008057
-0.25726318
-0.24139404
-0.22155762
-0.19836426
-0.17150879
-0.14129639
-0.10681152
-0.06896973
-0.02838135
 0.01525879
 0.06134033
 0.10925293
 0.15808105
 0.20690918
 0.25512695
 0.30242920
 0.34820557
 0.39093018
 0.42907715
 0.46203613
 0.48889160
 0.51025391
 0.52551270
 0.53375244
 0.53497314
 0.52825928
 0.51391602
 0.49255371
 0.46478271
 0.43151855
 0.39337158
 0.35125732
 0.30548096
 0.25756836
 0.20782471
 0.15747070
 0.10681152
 0.05767822
 0.01159668
-0.03021240
-0.06683350
-0.09765625
-0.12237549
-0.13977051
-0.14953613
-0.15106201
-0.14495850
-0.13214111
-0.11291504
-0.08850098
-0.06011963
-0.02990723
 0.00061035
 0.02960205
 0.05462646
 0.07385254
 0.08605957
 0.08972168
 0.08483887
 0.07110596
 0.04882813
 0.01708984
-0.02319336
-0.07049561
-0.12329102
-0.17974854
-0.23956299
-0.30090332
-0.36041260
-0.41503906
-0.46264648
-0.50201416
-0.53192139
-0.55175781
-0.55999756
-0.55633545
-0.54077148
-0.51361084
-0.47454834
-0.42449951
-0.36499023
-0.29876709
-0.22796631
-0.15411377
-0.07781982
-0.00122070
 0.07263184
 0.14160156
 0.20416260
 0.25970459
 0.30670166
 0.34393311
 0.36865234
 0.38055420
 0.37994385
 0.36773682
 0.34576416
 0.31494141
 0.27648926
 0.23254395
 0.18463135
 0.13427734
 0.08331299
 0.03326416
-0.01342773
-0.05493164
-0.08880615
-0.11383057
-0.12817383
-0.13122559
-0.12237549
-0.10131836
-0.06835938
-0.02471924
 0.02746582
 0.08697510
 0.15136719
 0.22003174
 0.29083252
 0.36102295
 0.42633057
 0.48339844
 0.52978516
 0.56396484
 0.58532715
 0.59265137
 0.58471680
 0.56121826
 0.52307129
 0.47180176
 0.40924072
 0.33660889
 0.25482178
 0.16601563
 0.07263184
-0.02227783
-0.11505127
-0.20416260
-0.28717041
-0.36254883
-0.42785645
-0.48126221
-0.52215576
-0.55023193
-0.56579590
-0.56915283
-0.56091309
-0.54199219
-0.51452637
-0.48004150
-0.43975830
-0.39489746
-0.34759521
-0.30059814
-0.25573730
-0.21514893
-0.17822266
-0.14526367
-0.11688232
-0.09399414
-0.07751465
-0.06744385
-0.06378174
-0.06591797
-0.07324219
-0.08392334
-0.09674072
-0.11047363
-0.12390137
-0.13671875
-0.14831543
-0.15686035
-0.16143799
-0.16174316
-0.15747070
-0.14801025
-0.13275146
-0.11138916
-0.08422852
-0.05187988
-0.01525879
 0.02471924
 0.06713867
 0.11108398
 0.15472412
 0.19714355
 0.23864746
 0.27832031
 0.31494141
 0.34576416
 0.36895752
 0.38269043
 0.38818359
 0.38543701
 0.37475586
 0.35614014
 0.33020020
 0.29876709
 0.26336670
 0.22491455
 0.18524170
 0.14465332
 0.10528564
 0.06835938
 0.03479004
 0.00640869
-0.01586914
-0.03051758
-0.03662109
-0.03479004
-0.02532959
-0.00976563
 0.01098633
 0.03662109
 0.06561279
 0.09735107
 0.12969971
 0.16174316
 0.19134521
 0.21759033
 0.23864746
 0.25360107
 0.26184082
 0.26367188
 0.25817871
 0.24566650
 0.22644043
 0.20019531
 0.16876221
 0.13214111
 0.09185791
 0.04760742
 0.00000000
-0.04943848
-0.09918213
-0.14739990
-0.19226074
-0.23437500
-0.27404785
-0.31066895
-0.34393311
-0.37200928
-0.39428711
-0.40985107
-0.41931152
-0.42205811
-0.41900635
-0.40954590
-0.39367676
-0.37170410
-0.34362793
-0.31036377
-0.27404785
-0.23559570
-0.19622803
-0.15563965
-0.11535645
-0.07537842
-0.03723145
-0.00244141
 0.02807617
 0.05340576
 0.07324219
 0.08728027
 0.09582520
 0.09948730
 0.09887695
 0.09368896
 0.08483887
 0.07232666
 0.05706787
 0.03906250
 0.01953125
-0.00183105
-0.02349854
-0.04455566
-0.06439209
-0.08178711
-0.09643555
-0.10772705
-0.11566162
-0.11993408
-0.12054443
-0.11718750
-0.10894775
-0.09490967
-0.07446289
-0.04791260
-0.01525879
 0.02288818
 0.06530762
 0.11199951
 0.16235352
 0.21697998
 0.27557373
 0.33660889
 0.39764404
 0.45684814
 0.51269531
 0.56427002
 0.61035156
 0.64910889
 0.67749023
 0.69396973
 0.69763184
 0.68847656
 0.66711426
 0.63201904
 0.58319092
 0.52062988
 0.44555664
 0.35980225
 0.26550293
 0.16448975
 0.05828857
-0.05035400
-0.15838623
-0.26397705
-0.36437988
-0.45745850
-0.54077148
-0.61157227
-0.66833496
-0.71044922
-0.73730469
-0.74890137
-0.74493408
-0.72601318
-0.69305420
-0.64758301
-0.59082031
-0.52490234
-0.45227051
-0.37597656
-0.29815674
-0.21972656
-0.14190674
-0.06652832
 0.00335693
 0.06439209
 0.11474609
 0.15350342
 0.18096924
 0.19592285
 0.19836426
 0.18829346
 0.16632080
 0.13427734
 0.09277344
 0.04302979
-0.01281738
-0.07202148
-0.13275146
-0.19378662
-0.25390625
-0.31127930
-0.36132813
-0.40100098
-0.42846680
-0.44464111
-0.44952393
-0.44219971
-0.42114258
-0.38604736
-0.33843994
-0.27984619
-0.21148682
-0.13397217
-0.04974365
 0.03906250
 0.12969971
 0.21972656
 0.30761719
 0.39062500
 0.46600342
 0.53070068
 0.58380127
 0.62530518
 0.65460205
 0.67169189
 0.67535400
 0.66589355
 0.64453125
 0.61309814
 0.57312012
 0.52703857
 0.47607422
 0.42236328
 0.36712646
 0.31158447
 0.25726318
 0.20568848
 0.15808105
 0.11535645
 0.07781982
 0.04608154
 0.02014160
 0.00091553
-0.01190186
-0.01892090
-0.02136230
-0.02014160
-0.01617432
-0.01068115
-0.00518799
 0.00000000
 0.00366211
 0.00579834
 0.00549316
 0.00152588
-0.00732422
-0.02136230
-0.03967285
-0.06225586
-0.08850098
-0.11779785
-0.14984131
-0.18341064
-0.21789551
-0.25390625
-0.29052734
-0.32714844
-0.36102295
-0.39001465
-0.41320801
-0.42999268
-0.44006348
-0.44311523
-0.43731689
-0.42297363
-0.40039063
-0.37078857
-0.33477783
-0.29327393
-0.24749756
-0.19866943
-0.14801025
-0.09735107
-0.04821777
-0.00274658
 0.03723145
 0.07080078
 0.09735107
 0.11657715
 0.12817383
 0.13153076
 0.12725830
 0.11566162
 0.09857178
 0.07659912
 0.05096436
 0.02258301
-0.00701904
-0.03631592
-0.06347656
-0.08697510
-0.10528564
-0.11657715
-0.12023926
-0.11566162
-0.10345459
-0.08392334
-0.05615234
-0.02044678
 0.02227783
 0.07080078
 0.12268066
 0.17761230
 0.23406982
 0.29113770
 0.34637451
 0.39733887
 0.44311523
 0.48278809
 0.51605225
 0.54199219
 0.55969238
 0.56854248
 0.56823730
 0.55908203
 0.54046631
 0.51300049
 0.47698975
 0.43365479
 0.38482666
 0.33203125
 0.27587891
 0.21728516
 0.15716553
 0.09613037
 0.03601074
-0.02197266
-0.07568359
-0.12420654
-0.16754150
-0.20446777
-0.23498535
-0.25848389
-0.27465820
-0.28472900
-0.28991699
-0.29113770
-0.28961182
-0.28564453
-0.28076172
-0.27526855
-0.26977539
-0.26428223
-0.26031494
-0.25817871
-0.25939941
-0.26336670
-0.26977539
-0.27832031
-0.28991699
-0.30426025
-0.32073975
-0.33721924
-0.35217285
-0.36499023
-0.37567139
-0.38360596
-0.38879395
-0.39001465
-0.38696289
-0.37841797
-0.36468506
-0.34545898
-0.32104492
-0.29327393
-0.26367188
-0.23254395
-0.19989014
-0.16479492
-0.12725830
-0.08850098
-0.04913330
-0.00976563
 0.02929688
 0.06866455
 0.10742188
 0.14587402
 0.18341064
 0.22033691
 0.25665283
 0.29327393
 0.32958984
 0.36468506
 0.39855957
 0.42968750
 0.45837402
 0.48431396
 0.50659180
 0.52520752
 0.53985596
 0.55053711
 0.55633545
 0.55694580
 0.55175781
 0.54016113
 0.52215576
 0.49743652
 0.46630859
 0.42846680
 0.38452148
 0.33538818
 0.28198242
 0.22460938
 0.16296387
 0.09704590
 0.02807617
-0.04180908
-0.11077881
-0.17791748
-0.24353027
-0.30609131
-0.36346436
-0.41320801
-0.45379639
-0.48522949
-0.50811768
-0.52154541
-0.52520752
-0.51849365
-0.50201416
-0.47546387
-0.44067383
-0.39794922
-0.34942627
-0.29754639
-0.24383545
-0.18920898
-0.13458252
-0.08178711
-0.03265381
 0.01007080
 0.04516602
 0.07232666
 0.09094238
 0.10040283
 0.09979248
 0.08941650
 0.06988525
 0.04333496
 0.01098633
-0.02532959
-0.06378174
-0.10192871
-0.13763428
-0.16937256
-0.19592285
-0.21514893
-0.22583008
-0.22674561
-0.21697998
-0.19683838
-0.16601563
-0.12420654
-0.07232666
