# Supplementary material for: Dataset for time-lapse ultrasonic tomography of a granite slab under uniaxial compression test
Source: Data Brief. 2018 Aug 30;20:614–6. doi: 10.1016/j.dib.2018.08.151 (PMC6128094; doi:10.1016/j.dib.2018.08.151)
Supplement: Supplementary file 2 — Supplementary material [file mmc2.zip › data/Ultrasonic_Tomo_data/Stage_1_0kn/Force_0kn_14_24_32103088.txt]

SOURCE FILE NAME: D:\ct_20141122\ct201411221m100v0kn_sh_24_26_a.TDA
DATE: Saturday, November 22, 2014
TIME: 11:31:53
SAMPLE INTERVAL (Seconds):   0.0000001000
SIGNAL UNITS: volts
TIME UNITS: Seconds
DATA TYPE: WAVEFORM
NUMBER OF DATA POINTS PER WAVEFORM: 1024
CHANNEL NUMBER: 14
HIT NUMBER: 1
TIME OF TEST:  32.1030880000

-0.00335693
-0.00244141
-0.00152588
-0.00061035
 0.00091553
 0.00213623
 0.00274658
 0.00244141
 0.00183105
 0.00061035
-0.00030518
-0.00091553
-0.00152588
-0.00183105
-0.00213623
-0.00244141
-0.00274658
-0.00274658
-0.00274658
-0.00244141
-0.00152588
-0.00091553
-0.00030518
 0.00030518
 0.00061035
 0.00091553
 0.00061035
 0.00000000
-0.00091553
-0.00152588
-0.00183105
-0.00152588
-0.00091553
 0.00000000
 0.00061035
 0.00091553
 0.00061035
 0.00000000
-0.00061035
-0.00091553
-0.00061035
 0.00000000
 0.00030518
 0.00030518
-0.00030518
-0.00061035
-0.00122070
-0.00152588
-0.00152588
-0.00183105
-0.00244141
-0.00274658
-0.00244141
-0.00183105
-0.00061035
 0.00061035
 0.00122070
 0.00122070
 0.00061035
 0.00000000
-0.00061035
-0.00061035
-0.00061035
-0.00091553
-0.00122070
-0.00213623
-0.00274658
-0.00305176
-0.00274658
-0.00213623
-0.00122070
-0.00030518
 0.00030518
 0.00091553
 0.00122070
 0.00152588
 0.00122070
 0.00030518
-0.00122070
-0.00274658
-0.00366211
-0.00366211
-0.00335693
-0.00274658
-0.00213623
-0.00213623
-0.00244141
-0.00244141
-0.00244141
-0.00183105
-0.00122070
-0.00030518
 0.00000000
-0.00030518
-0.00061035
-0.00091553
-0.00091553
-0.00122070
-0.00183105
-0.00244141
-0.00274658
-0.00244141
-0.00183105
-0.00061035
 0.00030518
 0.00091553
 0.00091553
 0.00030518
-0.00061035
-0.00152588
-0.00183105
-0.00152588
-0.00152588
-0.00122070
-0.00122070
-0.00152588
-0.00152588
-0.00183105
-0.00152588
-0.00122070
-0.00061035
 0.00000000
 0.00061035
 0.00091553
 0.00122070
 0.00152588
 0.00122070
 0.00061035
-0.00030518
-0.00122070
-0.00213623
-0.00213623
-0.00213623
-0.00152588
-0.00152588
-0.00152588
-0.00152588
-0.00122070
-0.00091553
-0.00030518
 0.00030518
 0.00122070
 0.00152588
 0.00122070
 0.00091553
 0.00061035
 0.00000000
-0.00030518
-0.00091553
-0.00183105
-0.00244141
-0.00274658
-0.00244141
-0.00122070
 0.00000000
 0.00122070
 0.00213623
 0.00213623
 0.00152588
 0.00091553
 0.00000000
-0.00030518
-0.00030518
-0.00030518
-0.00061035
-0.00152588
-0.00213623
-0.00244141
-0.00213623
-0.00152588
-0.00091553
-0.00030518
 0.00000000
 0.00030518
 0.00061035
 0.00030518
-0.00061035
-0.00152588
-0.00274658
-0.00335693
-0.00366211
-0.00366211
-0.00274658
-0.00183105
-0.00091553
-0.00061035
-0.00061035
-0.00030518
 0.00000000
 0.00091553
 0.00183105
 0.00213623
 0.00213623
 0.00183105
 0.00152588
 0.00091553
 0.00061035
 0.00030518
-0.00030518
-0.00122070
-0.00213623
-0.00244141
-0.00244141
-0.00152588
 0.00000000
 0.00122070
 0.00152588
 0.00122070
 0.00061035
 0.00000000
 0.00030518
 0.00030518
 0.00030518
-0.00030518
-0.00091553
-0.00152588
-0.00183105
-0.00183105
-0.00152588
-0.00091553
-0.00061035
-0.00030518
 0.00000000
 0.00091553
 0.00183105
 0.00244141
 0.00244141
 0.00152588
 0.00000000
-0.00091553
-0.00122070
-0.00091553
-0.00030518
 0.00030518
 0.00000000
-0.00030518
-0.00091553
-0.00061035
 0.00000000
 0.00091553
 0.00152588
 0.00152588
 0.00061035
-0.00030518
-0.00122070
-0.00183105
-0.00183105
-0.00213623
-0.00244141
-0.00305176
-0.00366211
-0.00366211
-0.00274658
-0.00122070
 0.00061035
 0.00183105
 0.00244141
 0.00213623
 0.00122070
 0.00061035
 0.00030518
-0.00030518
-0.00061035
-0.00091553
-0.00122070
-0.00183105
-0.00213623
-0.00213623
-0.00183105
-0.00183105
-0.00213623
-0.00213623
-0.00213623
-0.00152588
-0.00061035
 0.00000000
-0.00030518
-0.00091553
-0.00213623
-0.00305176
-0.00335693
-0.00274658
-0.00213623
-0.00152588
-0.00091553
-0.00122070
-0.00152588
-0.00183105
-0.00152588
-0.00061035
 0.00000000
 0.00030518
 0.00030518
 0.00000000
 0.00000000
 0.00000000
 0.00000000
 0.00000000
-0.00061035
-0.00122070
-0.00213623
-0.00274658
-0.00244141
-0.00091553
 0.00061035
 0.00213623
 0.00274658
 0.00244141
 0.00152588
 0.00030518
-0.00030518
-0.00030518
-0.00091553
-0.00152588
-0.00244141
-0.00305176
-0.00335693
-0.00305176
-0.00244141
-0.00152588
-0.00091553
-0.00061035
 0.00000000
 0.00061035
 0.00152588
 0.00213623
 0.00213623
 0.00152588
 0.00000000
-0.00122070
-0.00183105
-0.00152588
-0.00091553
-0.00030518
 0.00000000
-0.00030518
-0.00061035
-0.00061035
-0.00061035
-0.00030518
-0.00030518
 0.00000000
-0.00030518
-0.00030518
-0.00061035
-0.00061035
-0.00061035
-0.00061035
-0.00091553
-0.00152588
-0.00244141
-0.00274658
-0.00213623
-0.00061035
 0.00091553
 0.00183105
 0.00183105
 0.00091553
-0.00030518
-0.00091553
-0.00122070
-0.00091553
-0.00061035
-0.00061035
-0.00122070
-0.00183105
-0.00244141
-0.00274658
-0.00244141
-0.00213623
-0.00183105
-0.00183105
-0.00152588
-0.00061035
 0.00061035
 0.00152588
 0.00152588
 0.00061035
-0.00122070
-0.00274658
-0.00335693
-0.00305176
-0.00244141
-0.00213623
-0.00213623
-0.00213623
-0.00244141
-0.00213623
-0.00122070
 0.00000000
 0.00061035
 0.00091553
 0.00061035
 0.00030518
 0.00000000
 0.00000000
 0.00030518
 0.00030518
-0.00030518
-0.00152588
-0.00244141
-0.00274658
-0.00183105
 0.00000000
 0.00183105
 0.00274658
 0.00213623
 0.00061035
-0.00091553
-0.00183105
-0.00183105
-0.00122070
-0.00091553
-0.00122070
-0.00152588
-0.00213623
-0.00213623
-0.00152588
-0.00091553
 0.00000000
 0.00030518
 0.00000000
-0.00030518
-0.00030518
 0.00000000
 0.00030518
 0.00061035
-0.00030518
-0.00183105
-0.00305176
-0.00396729
-0.00335693
-0.00244141
-0.00152588
-0.00091553
-0.00122070
-0.00183105
-0.00213623
-0.00183105
-0.00122070
-0.00061035
 0.00000000
 0.00000000
 0.00000000
 0.00000000
-0.00030518
-0.00061035
-0.00091553
-0.00152588
-0.00244141
-0.00305176
-0.00335693
-0.00305176
-0.00183105
-0.00030518
 0.00061035
 0.00091553
 0.00061035
 0.00000000
-0.00030518
 0.00000000
 0.00030518
 0.00061035
 0.00030518
-0.00030518
-0.00122070
-0.00213623
-0.00213623
-0.00183105
-0.00122070
-0.00061035
-0.00030518
 0.00030518
 0.00091553
 0.00152588
 0.00183105
 0.00122070
 0.00000000
-0.00152588
-0.00244141
-0.00244141
-0.00122070
 0.00000000
 0.00122070
 0.00152588
 0.00122070
 0.00030518
 0.00030518
 0.00061035
 0.00183105
 0.00244141
 0.00274658
 0.00213623
 0.00091553
 0.00000000
-0.00030518
-0.00030518
-0.00030518
-0.00061035
-0.00152588
-0.00213623
-0.00213623
-0.00152588
 0.00000000
 0.00122070
 0.00183105
 0.00183105
 0.00091553
 0.00000000
-0.00030518
 0.00000000
 0.00061035
 0.00091553
 0.00091553
 0.00000000
-0.00122070
-0.00244141
-0.00274658
-0.00244141
-0.00183105
-0.00152588
-0.00152588
-0.00152588
-0.00122070
-0.00091553
-0.00030518
-0.00030518
-0.00122070
-0.00244141
-0.00335693
-0.00366211
-0.00274658
-0.00183105
-0.00091553
-0.00091553
-0.00152588
-0.00213623
-0.00244141
-0.00183105
-0.00091553
 0.00000000
 0.00030518
 0.00000000
-0.00030518
-0.00091553
-0.00122070
-0.00122070
-0.00152588
-0.00213623
-0.00274658
-0.00305176
-0.00274658
-0.00152588
 0.00000000
 0.00152588
 0.00213623
 0.00183105
 0.00122070
 0.00030518
-0.00030518
-0.00030518
-0.00030518
-0.00061035
-0.00122070
-0.00213623
-0.00274658
-0.00305176
-0.00274658
-0.00213623
-0.00122070
-0.00091553
-0.00091553
-0.00061035
 0.00000000
 0.00061035
 0.00091553
 0.00061035
-0.00030518
-0.00152588
-0.00213623
-0.00152588
-0.00061035
 0.00030518
 0.00030518
-0.00030518
-0.00122070
-0.00244141
-0.00274658
-0.00244141
-0.00152588
-0.00091553
-0.00091553
-0.00122070
-0.00183105
-0.00152588
-0.00091553
 0.00000000
 0.00000000
-0.00061035
-0.00152588
-0.00244141
-0.00213623
-0.00152588
-0.00030518
 0.00030518
 0.00030518
 0.00000000
-0.00030518
-0.00030518
 0.00000000
 0.00030518
 0.00030518
 0.00030518
-0.00061035
-0.00183105
-0.00274658
-0.00305176
-0.00274658
-0.00213623
-0.00152588
-0.00091553
-0.00030518
 0.00030518
 0.00091553
 0.00122070
 0.00122070
 0.00091553
 0.00061035
 0.00030518
-0.00061035
-0.00122070
-0.00122070
-0.00091553
-0.00061035
-0.00091553
-0.00152588
-0.00213623
-0.00183105
-0.00091553
-0.00030518
 0.00061035
 0.00000000
-0.00762939
-0.03326416
-0.08483887
-0.15747070
-0.23223877
-0.28137207
-0.28747559
-0.25695801
-0.21697998
-0.19653320
-0.20111084
-0.20233154
-0.15777588
-0.04699707
 0.10009766
 0.21667480
 0.24475098
 0.18402100
 0.09826660
 0.06530762
 0.11352539
 0.19805908
 0.24169922
 0.20446777
 0.11657715
 0.05035400
 0.05645752
 0.12268066
 0.19042969
 0.20446777
 0.15625000
 0.08361816
 0.03845215
 0.04791260
 0.09796143
 0.14556885
 0.15228271
 0.11138916
 0.05279541
 0.02014160
 0.03570557
 0.08178711
 0.11688232
 0.11047363
 0.06774902
 0.02288818
 0.00885010
 0.03021240
 0.06469727
 0.08209229
 0.06866455
 0.03417969
 0.00183105
-0.00854492
 0.00579834
 0.02929688
 0.03997803
 0.02563477
-0.00610352
-0.03326416
-0.03814697
-0.02075195
 0.00061035
 0.00488281
-0.01281738
-0.03967285
-0.05615234
-0.05218506
-0.03479004
-0.01983643
-0.01922607
-0.03234863
-0.04882813
-0.05645752
-0.05004883
-0.03540039
-0.02288818
-0.02136230
-0.03051758
-0.04241943
-0.04760742
-0.04241943
-0.03143311
-0.02410889
-0.02685547
-0.03784180
-0.04913330
-0.05279541
-0.04730225
-0.03845215
-0.03448486
-0.03875732
-0.04882813
-0.05706787
-0.05767822
-0.05096436
-0.04302979
-0.03997803
-0.04394531
-0.05096436
-0.05493164
-0.05279541
-0.04638672
-0.04028320
-0.03875732
-0.04180908
-0.04608154
-0.04730225
-0.04455566
-0.03906250
-0.03448486
-0.03326416
-0.03479004
-0.03662109
-0.03662109
-0.03356934
-0.02929688
-0.02593994
-0.02563477
-0.02746582
-0.02960205
-0.03021240
-0.02868652
-0.02655029
-0.02532959
-0.02624512
-0.02838135
-0.02990723
-0.02960205
-0.02777100
-0.02563477
-0.02502441
-0.02563477
-0.02716064
-0.02746582
-0.02593994
-0.02288818
-0.02044678
-0.01922607
-0.01922607
-0.01953125
-0.01861572
-0.01617432
-0.01342773
-0.01098633
-0.00946045
-0.00854492
-0.00732422
-0.00610352
-0.00457764
-0.00335693
-0.00335693
-0.00366211
-0.00457764
-0.00488281
-0.00488281
-0.00457764
-0.00396729
-0.00335693
-0.00274658
-0.00244141
-0.00183105
-0.00122070
-0.00061035
 0.00030518
 0.00122070
 0.00244141
 0.00366211
 0.00488281
 0.00579834
 0.00640869
 0.00671387
 0.00701904
 0.00762939
 0.00854492
 0.00976563
 0.01037598
 0.01098633
 0.01129150
 0.01190186
 0.01251221
 0.01312256
 0.01403809
 0.01434326
 0.01464844
 0.01495361
 0.01556396
 0.01647949
 0.01739502
 0.01770020
 0.01770020
 0.01739502
 0.01678467
 0.01678467
 0.01708984
 0.01739502
 0.01739502
 0.01708984
 0.01678467
 0.01647949
 0.01678467
 0.01708984
 0.01739502
 0.01739502
 0.01739502
 0.01708984
 0.01739502
 0.01770020
 0.01861572
 0.01922607
 0.01983643
 0.02014160
 0.02014160
 0.02014160
 0.02044678
 0.02075195
 0.02105713
 0.02105713
 0.02075195
 0.02014160
 0.01922607
 0.01800537
 0.01678467
 0.01586914
 0.01525879
 0.01464844
 0.01464844
 0.01464844
 0.01464844
 0.01495361
 0.01525879
 0.01556396
 0.01525879
 0.01495361
 0.01495361
 0.01464844
 0.01464844
 0.01495361
 0.01556396
 0.01586914
 0.01586914
 0.01525879
 0.01434326
 0.01373291
 0.01342773
 0.01373291
 0.01403809
 0.01373291
 0.01312256
 0.01251221
 0.01220703
 0.01220703
 0.01251221
 0.01251221
 0.01251221
 0.01220703
 0.01190186
 0.01190186
 0.01220703
 0.01251221
 0.01281738
 0.01251221
 0.01220703
 0.01159668
 0.01068115
 0.01007080
 0.00976563
 0.00976563
 0.01007080
 0.01007080
 0.01007080
 0.00946045
 0.00885010
 0.00823975
 0.00793457
 0.00793457
 0.00823975
 0.00823975
 0.00823975
 0.00854492
 0.00885010
 0.00885010
 0.00885010
 0.00823975
 0.00732422
 0.00701904
 0.00671387
 0.00671387
 0.00671387
 0.00610352
 0.00518799
 0.00366211
 0.00274658
 0.00183105
 0.00183105
 0.00244141
 0.00335693
 0.00366211
 0.00366211
 0.00335693
 0.00274658
 0.00244141
 0.00244141
 0.00244141
 0.00244141
 0.00183105
 0.00122070
 0.00091553
 0.00122070
 0.00152588
 0.00213623
 0.00183105
 0.00091553
-0.00061035
-0.00213623
-0.00305176
-0.00335693
-0.00335693
-0.00366211
-0.00366211
-0.00427246
-0.00457764
-0.00457764
-0.00427246
-0.00396729
-0.00396729
-0.00396729
-0.00396729
-0.00366211
-0.00335693
-0.00335693
-0.00366211
-0.00457764
-0.00579834
-0.00671387
-0.00732422
-0.00701904
-0.00610352
-0.00549316
-0.00518799
-0.00549316
-0.00610352
-0.00671387
-0.00671387
-0.00610352
-0.00549316
-0.00518799
-0.00518799
-0.00579834
-0.00640869
-0.00610352
-0.00549316
-0.00518799
-0.00549316
-0.00640869
-0.00732422
-0.00793457
-0.00762939
-0.00732422
-0.00701904
-0.00701904
-0.00732422
-0.00793457
-0.00885010
-0.00946045
-0.00915527
-0.00823975
-0.00732422
-0.00701904
-0.00701904
-0.00732422
-0.00793457
-0.00823975
-0.00793457
-0.00762939
-0.00762939
-0.00793457
-0.00793457
-0.00823975
-0.00793457
-0.00793457
-0.00823975
-0.00885010
-0.01037598
-0.01190186
-0.01251221
-0.01220703
-0.01129150
-0.01068115
-0.01007080
-0.01037598
-0.01068115
-0.01068115
-0.01068115
-0.01007080
-0.00946045
-0.00885010
-0.00885010
-0.00915527
-0.01007080
-0.01068115
-0.01098633
-0.01098633
-0.01098633
-0.01159668
-0.01281738
-0.01342773
-0.01312256
-0.01190186
-0.01037598
-0.00915527
-0.00915527
-0.01007080
-0.01129150
-0.01220703
-0.01220703
-0.01129150
-0.01007080
-0.00946045
-0.00946045
-0.00976563
-0.01007080
-0.01007080
-0.00976563
-0.00946045
-0.00976563
-0.01037598
-0.01098633
-0.01129150
-0.01129150
-0.01098633
-0.01129150
-0.01190186
-0.01281738
-0.01342773
-0.01342773
-0.01281738
-0.01190186
-0.01129150
-0.01159668
-0.01281738
-0.01464844
-0.01678467
-0.01831055
-0.01922607
-0.01983643
-0.02014160
-0.02136230
-0.02258301
-0.02349854
-0.02380371
-0.02380371
-0.02319336
-0.02227783
-0.02075195
-0.01831055
-0.01403809
-0.00793457
-0.00030518
 0.00823975
 0.01708984
 0.02563477
 0.03417969
 0.04272461
 0.05249023
 0.06256104
 0.07293701
 0.08239746
 0.09033203
 0.09643555
 0.10009766
 0.10192871
 0.10131836
 0.09857178
 0.09277344
 0.08422852
 0.07293701
 0.05859375
 0.04180908
 0.02258301
 0.00091553
-0.02319336
-0.04852295
-0.07476807
-0.10009766
-0.12359619
-0.14434814
-0.16204834
-0.17700195
-0.18920898
-0.19805908
-0.20294189
-0.20294189
-0.19744873
-0.18646240
-0.17028809
-0.15045166
-0.12664795
-0.09948730
-0.06927490
-0.03662109
-0.00213623
 0.03204346
 0.06469727
 0.09490967
 0.12237549
 0.14648438
 0.16754150
 0.18402100
 0.19470215
 0.19897461
 0.19592285
 0.18646240
 0.17181396
 0.15258789
 0.13000488
 0.10406494
 0.07507324
 0.04364014
 0.01037598
-0.02319336
-0.05554199
-0.08483887
-0.11016846
-0.13092041
-0.14709473
-0.15838623
-0.16357422
-0.16265869
-0.15533447
-0.14251709
-0.12481689
-0.10284424
-0.07720947
-0.04730225
-0.01434326
 0.02105713
 0.05737305
 0.09216309
 0.12451172
 0.15319824
 0.17791748
 0.19866943
 0.21484375
 0.22613525
 0.23132324
 0.23040771
 0.22247314
 0.20812988
 0.18798828
 0.16265869
 0.13275146
 0.09826660
 0.05981445
 0.01892090
-0.02288818
-0.06347656
-0.10192871
-0.13763428
-0.17089844
-0.20050049
-0.22613525
-0.24597168
-0.25970459
-0.26641846
-0.26641846
-0.25970459
-0.24719238
-0.22888184
-0.20568848
-0.17700195
-0.14373779
-0.10650635
-0.06591797
-0.02410889
 0.01708984
 0.05676270
 0.09399414
 0.12817383
 0.15869141
 0.18371582
 0.20233154
 0.21423340
 0.21972656
 0.21911621
 0.21301270
 0.20111084
 0.18310547
 0.15869141
 0.12878418
 0.09368896
 0.05554199
 0.01647949
-0.02227783
-0.05950928
-0.09460449
-0.12664795
-0.15441895
-0.17730713
-0.19348145
-0.20233154
-0.20385742
-0.19805908
-0.18493652
-0.16479492
-0.13793945
-0.10406494
-0.06439209
-0.02075195
 0.02441406
 0.06927490
 0.11260986
 0.15319824
 0.19012451
 0.22216797
 0.24810791
 0.26611328
 0.27557373
 0.27618408
 0.26794434
 0.25085449
 0.22521973
 0.19195557
 0.15197754
 0.10650635
 0.05737305
 0.00610352
-0.04516602
-0.09429932
-0.14007568
-0.17974854
-0.21270752
-0.23742676
-0.25238037
-0.25726318
-0.25146484
-0.23559570
-0.20996094
-0.17578125
-0.13427734
-0.08636475
-0.03417969
 0.02044678
 0.07568359
 0.12939453
 0.17883301
 0.22186279
 0.25543213
 0.27923584
 0.29327393
 0.29785156
 0.29266357
 0.27648926
 0.24963379
 0.21270752
 0.16693115
 0.11352539
 0.05371094
-0.01007080
-0.07537842
-0.13977051
-0.20111084
-0.25909424
-0.31097412
-0.35369873
-0.38482666
-0.40313721
-0.40893555
-0.40313721
-0.38635254
-0.35736084
-0.31738281
-0.26824951
-0.21270752
-0.15258789
-0.08819580
-0.02136230
 0.04608154
 0.11016846
 0.16815186
 0.21820068
 0.26031494
 0.29479980
 0.32104492
 0.33691406
 0.34027100
 0.33142090
 0.31158447
 0.28350830
 0.24871826
 0.20812988
 0.16265869
 0.11383057
 0.06439209
 0.01678467
-0.02716064
-0.06713867
-0.10162354
-0.12969971
-0.14984131
-0.16143799
-0.16448975
-0.16021729
-0.14862061
-0.13092041
-0.10742188
-0.07995605
-0.04974365
-0.01861572
 0.01159668
 0.03967285
 0.06347656
 0.08270264
 0.09704590
 0.10681152
 0.11199951
 0.11199951
 0.10681152
 0.09613037
 0.08056641
 0.06134033
 0.03997803
 0.01770020
-0.00457764
-0.02624512
-0.04669189
-0.06530762
-0.08117676
-0.09368896
-0.10223389
-0.10711670
-0.10833740
-0.10620117
-0.10070801
-0.09216309
-0.08178711
-0.07049561
-0.05889893
-0.04852295
-0.03997803
-0.03387451
-0.03021240
-0.02868652
-0.02929688
-0.03173828
-0.03631592
-0.04241943
-0.04882813
-0.05493164
-0.05981445
-0.06256104
-0.06286621
-0.05950928
-0.05249023
-0.04089355
-0.02471924
-0.00366211
 0.02197266
 0.05096436
 0.08239746
 0.11505127
 0.14831543
 0.18096924
 0.21240234
 0.24047852
 0.26336670
 0.28015137
 0.28961182
 0.29144287
 0.28472900
 0.26855469
 0.24291992
 0.20812988
 0.16387939
 0.11077881
 0.05004883
-0.01586914
-0.08392334
-0.15197754
-0.21942139
-0.28442383
-0.34454346
-0.39520264
-0.43365479
-0.45867920
-0.46966553
-0.46691895
-0.44952393
-0.41687012
-0.36987305
-0.31066895
-0.24078369
-0.16204834
-0.07598877
 0.01495361
 0.10742188
 0.19805908
 0.28442383
 0.36407471
 0.43304443
 0.48828125
 0.52703857
 0.54870605
 0.55206299
 0.53649902
 0.50201416
 0.44921875
 0.38055420
 0.29815674
 0.20385742
 0.09979248
-0.01068115
-0.12390137
-0.23651123
-0.34454346
-0.44464111
-0.53283691
-0.60455322
-0.65765381
-0.69122314
-0.70465088
-0.69671631
-0.66741943
-0.61676025
-0.54687500
-0.46081543
-0.36163330
-0.25207520
-0.13458252
-0.01312256
 0.10925293
 0.22979736
 0.34545898
 0.45227051
 0.54473877
 0.61889648
 0.67169189
 0.70312500
 0.71350098
 0.70281982
 0.67077637
 0.61798096
 0.54748535
 0.46234131
 0.36651611
 0.26275635
 0.15441895
 0.04455566
-0.06225586
-0.16235352
-0.25238037
-0.32958984
-0.39093018
-0.43334961
-0.45410156
-0.45257568
-0.42999268
-0.38818359
-0.32897949
-0.25482178
-0.16876221
-0.07385254
 0.02777100
 0.13305664
 0.23803711
 0.33843994
 0.42846680
 0.50354004
 0.56060791
 0.59783936
 0.61370850
 0.60760498
 0.57769775
 0.52490234
 0.44982910
 0.35614014
 0.24627686
 0.12329102
-0.01068115
-0.15289307
-0.29937744
-0.44464111
-0.58258057
-0.70709229
-0.81481934
-0.90332031
-0.97045898
-1.01379395
-1.03179932
-1.02355957
-0.99029541
-0.93231201
-0.85083008
-0.74707031
-0.62469482
-0.48858643
-0.34454346
-0.19683838
-0.04730225
 0.10131836
 0.24566650
 0.38024902
 0.49896240
 0.59722900
 0.67230225
 0.72357178
 0.75073242
 0.75378418
 0.73272705
 0.68847656
 0.62255859
 0.53924561
 0.44372559
 0.34088135
 0.23406982
 0.12664795
 0.02166748
-0.07598877
-0.16143799
-0.23040771
-0.28106689
-0.31097412
-0.31890869
-0.30426025
-0.26733398
-0.21026611
-0.13519287
-0.04364014
 0.06195068
 0.17883301
 0.30303955
 0.42846680
 0.54962158
 0.66162109
 0.76049805
 0.84289551
 0.90454102
 0.94360352
 0.95825195
 0.94848633
 0.91400146
 0.85479736
 0.77148438
 0.66558838
 0.54138184
 0.40344238
 0.25695801
 0.10559082
-0.04852295
-0.20202637
-0.35095215
-0.48980713
-0.61340332
-0.71838379
-0.80200195
-0.86364746
-0.90301514
-0.92071533
-0.91796875
-0.89569092
-0.85571289
-0.80047607
-0.73272705
-0.65673828
-0.57678223
-0.49682617
-0.41992188
-0.34942627
-0.28839111
-0.23956299
-0.20568848
-0.18707275
-0.18310547
-0.19378662
-0.21881104
-0.25787354
-0.30853271
-0.36651611
-0.42785645
-0.48736572
-0.54138184
-0.58654785
-0.61828613
-0.63415527
-0.63079834
-0.60638428
-0.55938721
-0.48980713
-0.39886475
-0.28869629
-0.16052246
-0.01556396
 0.14465332
 0.31585693
 0.49163818
 0.66528320
 0.83129883
 0.98632813
 1.12670898
 1.24725342
 1.34368896
 1.41204834
 1.45111084
 1.46026611
 1.43951416
 1.38885498
 1.30950928
 1.20330811
 1.07360840
 0.92376709
 0.75897217
 0.58563232
 0.40985107
 0.23651123
 0.06866455
-0.09124756
-0.23925781
-0.37048340
-0.48004150
-0.56518555
-0.62438965
-0.65856934
-0.66833496
-0.65612793
-0.62286377
-0.57128906
-0.50476074
-0.42694092
-0.34332275
-0.25848389
-0.17486572
-0.09490967
-0.02044678
 0.04425049
 0.09552002
 0.13000488
 0.14739990
 0.14801025
 0.13183594
 0.09918213
 0.05126953
-0.00976563
-0.08117676
-0.16174316
-0.25024414
-0.34423828
-0.43945313
-0.53070068
-0.61523438
-0.69152832
-0.75866699
-0.81542969
-0.85906982
-0.88775635
-0.90148926
-0.90148926
-0.88867188
-0.86334229
-0.82611084
-0.77789307
-0.71960449
-0.65185547
-0.57586670
-0.49377441
-0.40832520
-0.32165527
-0.23376465
-0.14434814
-0.05432129
 0.03570557
 0.12420654
 0.21026611
 0.29418945
 0.37475586
 0.45166016
 0.52368164
 0.59051514
 0.65185547
 0.70770264
 0.75714111
 0.79986572
 0.83709717
 0.86791992
 0.89141846
 0.90545654
 0.90942383
 0.90270996
 0.88592529
 0.85906982
 0.82244873
 0.77606201
 0.72082520
 0.65704346
 0.58563232
 0.50781250
 0.42755127
 0.34790039
 0.27191162
 0.20080566
 0.13549805
 0.07781982
 0.03051758
-0.00335693
-0.02258301
-0.02624512
-0.01525879
 0.00976563
 0.04760742
 0.09643555
 0.15380859
 0.21820068
 0.28747559
 0.35827637
 0.42480469
 0.48156738
 0.52520752
 0.55358887
 0.56488037
 0.55633545
 0.52429199
 0.46752930
 0.38696289
 0.28411865
 0.16052246
 0.01617432
-0.14801025
-0.32836914
-0.51879883
-0.71289063
-0.90515137
-1.09069824
-1.26464844
-1.42028809
-1.55273438
-1.65832520
-1.73461914
-1.77886963
-1.78741455
-1.75872803
-1.69219971
-1.59118652
-1.45751953
-1.29333496
-1.10168457
-0.88836670
-0.66162109
-0.42816162
-0.19287109
 0.04058838
 0.26763916
 0.47973633
 0.66772461
 0.82458496
 0.94665527
 1.03363037
 1.08459473
 1.09771729
 1.07269287
 1.01135254
 0.91735840
 0.79681396
 0.65582275
 0.50109863
 0.33905029
 0.17608643
 0.01770020
-0.13000488
-0.26031494
-0.36682129
-0.44311523
-0.48400879
-0.48706055
-0.45349121
-0.38482666
-0.28289795
-0.14953613
 0.01464844
 0.20477295
 0.41442871
 0.63446045
 0.85662842
 1.07238770
 1.27563477
 1.45996094
 1.61834717
 1.74560547
 1.83685303
 1.88781738
 1.89575195
 1.86035156
 1.78192139
 1.66229248
 1.50299072
 1.30645752
 1.07818604
 0.82611084
 0.55877686
 0.28137207
-0.00244141
-0.28808594
-0.56793213
-0.83160400
-1.07116699
-1.28143311
-1.46087646
-1.60705566
-1.71722412
-1.78924561
-1.82342529
-1.82098389
-1.78466797
-1.71722412
-1.62170410
-1.50207520
-1.36505127
-1.21643066
-1.06140137
-0.90393066
-0.74829102
-0.59844971
-0.46020508
-0.33752441
-0.23284912
-0.14648438
-0.07873535
-0.02960205
 0.00000000
 0.01037598
 0.00396729
-0.01678467
-0.04821777
-0.08819580
-0.13275146
-0.17791748
-0.22094727
-0.26031494
-0.29541016
-0.32379150
-0.34149170
-0.34362793
-0.32958984
-0.30151367
-0.26336670
-0.21606445
-0.15838623
-0.08941650
-0.01159668
 0.07202148
 0.15869141
 0.24810791
 0.33966064
 0.43273926
 0.52398682
 0.61126709
 0.69427490
 0.77301025
 0.84716797
 0.91552734
 0.97686768
 1.03118896
 1.07879639
 1.11877441
 1.15020752
 1.17095947
 1.18011475
 1.17767334
 1.16302490
 1.13525391
 1.09405518
 1.03942871
 0.97167969
 0.89019775
 0.79559326
 0.68756104
 0.56884766
 0.44097900
 0.30609131
 0.16601563
 0.02197266
-0.12390137
-0.26794434
-0.40588379
-0.53405762
-0.64941406
-0.74920654
-0.83221436
-0.89569092
-0.93841553
-0.95886230
-0.95703125
-0.93322754
-0.88989258
-0.82855225
-0.75134277
-0.66101074
-0.56152344
-0.45745850
-0.35308838
-0.25238037
-0.15869141
-0.07446289
-0.00244141
 0.05401611
 0.09185791
 0.10894775
 0.10345459
 0.07507324
 0.02593994
-0.04241943
-0.12756348
-0.22705078
-0.33691406
-0.45257568
-0.56854248
-0.67901611
-0.78002930
-0.86700439
-0.93475342
-0.97900391
-0.99700928
-0.98754883
-0.94909668
-0.88073730
-0.78216553
-0.65643311
-0.50781250
-0.34179688
-0.16082764
 0.03295898
 0.23498535
 0.43914795
 0.63629150
 0.81878662
 0.98083496
 1.11877441
 1.22894287
 1.30737305
 1.35162354
 1.36138916
 1.33819580
 1.28265381
 1.19689941
 1.08306885
 0.94635010
 0.79223633
 0.62744141
 0.45867920
 0.29235840
 0.13336182
-0.01281738
-0.14160156
-0.24963379
-0.33294678
-0.38818359
-0.41381836
-0.41015625
-0.37902832
-0.32440186
-0.24963379
-0.15777588
-0.05218506
 0.06317139
 0.18402100
 0.30395508
 0.41595459
 0.51422119
 0.59356689
 0.65124512
 0.68542480
 0.69458008
 0.67687988
 0.63110352
 0.55816650
 0.46051025
 0.34179688
 0.20599365
 0.05584717
-0.10559082
-0.27435303
-0.44342041
-0.60485840
-0.75195313
-0.88012695
-0.98602295
-1.06781006
-1.12274170
-1.14807129
-1.14257813
-1.10656738
-1.04095459
-0.94818115
-0.83038330
-0.69152832
-0.53771973
-0.37536621
-0.20874023
-0.04119873
 0.12420654
 0.28259277
 0.42724609
 0.55114746
 0.64910889
 0.71899414
 0.76019287
 0.77148438
 0.75256348
 0.70343018
 0.62622070
 0.52551270
 0.40740967
 0.27679443
 0.13763428
-0.00701904
-0.15350342
-0.29632568
-0.42877197
-0.54473877
-0.63964844
-0.71014404
-0.75531006
-0.77423096
-0.76660156
-0.73303223
-0.67474365
-0.59478760
-0.49652100
-0.38421631
-0.26214600
-0.13397217
-0.00305176
 0.12878418
 0.25787354
 0.37902832
 0.48706055
 0.57678223
 0.64697266
 0.69671631
 0.72662354
 0.73730469
 0.72875977
 0.70251465
 0.66070557
 0.60638428
 0.54229736
 0.47180176
 0.39855957
 0.32562256
 0.25695801
 0.19470215
 0.14038086
 0.09613037
 0.06256104
 0.04089355
 0.03082275
 0.03112793
 0.04028320
 0.05676270
 0.07781982
 0.10284424
 0.12969971
 0.15594482
 0.17852783
 0.19470215
 0.20172119
 0.19866943
 0.18402100
 0.15716553
 0.11749268
 0.06561279
 0.00366211
-0.06683350
-0.14404297
-0.22705078
-0.31280518
-0.39794922
-0.47729492
-0.54595947
-0.60180664
-0.64178467
-0.66436768
-0.66772461
-0.65093994
-0.61370850
-0.55816650
-0.48706055
-0.40374756
-0.31097412
-0.21179199
-0.10894775
-0.00762939
 0.08697510
 0.16998291
 0.23681641
 0.28503418
 0.31127930
 0.31372070
 0.29083252
 0.24291992
 0.17181396
 0.07934570
-0.03173828
-0.15899658
-0.29785156
-0.44128418
-0.58319092
-0.71685791
-0.83618164
-0.93536377
-1.00891113
-1.05224609
-1.06384277
-1.04156494
-0.98419189
-0.89111328
-0.76354980
-0.60607910
-0.42388916
-0.22064209
 0.00091553
 0.23681641
 0.48004150
 0.72082520
 0.94909668
 1.15783691
 1.34124756
 1.49505615
 1.61560059
 1.69830322
 1.73919678
 1.73767090
 1.69433594
 1.61071777
 1.48834229
 1.32904053
 1.13739014
 0.92010498
 0.68695068
 0.44555664
 0.20141602
-0.04119873
-0.27587891
-0.49407959
-0.68603516
-0.84442139
-0.96618652
-1.04980469
-1.09375000
-1.09802246
-1.06323242
-0.99090576
-0.88439941
-0.74829102
-0.58959961
-0.41748047
-0.23986816
-0.06164551
 0.11383057
 0.28167725
 0.43304443
 0.55847168
 0.65063477
 0.70709229
 0.72753906
 0.71166992
 0.65765381
 0.56732178
 0.44494629
 0.29724121
 0.12908936
-0.05737305
-0.25756836
-0.46295166
-0.66314697
-0.84777832
-1.01165771
-1.15142822
-1.26342773
-1.34185791
-1.38244629
-1.38397217
-1.34796143
-1.27685547
-1.17187500
-1.03515625
-0.86975098
-0.68298340
-0.48156738
-0.27130127
-0.05584717
 0.16204834
 0.37658691
 0.57861328
 0.76049805
 0.91644287
 1.04400635
 1.14166260
 1.20758057
 1.24053955
 1.24084473
 1.20971680
 1.15081787
 1.06689453
 0.96038818
 0.83557129
 0.69702148
 0.55023193
 0.40069580
 0.25360107
 0.11352539
-0.01617432
-0.13214111
-0.23284912
-0.31585693
-0.37872314
-0.41809082
-0.43273926
-0.42388916
-0.39489746
-0.34851074
-0.28747559
-0.21362305
-0.12939453
-0.03906250
 0.05371094
 0.14465332
 0.23223877
 0.31311035
 0.38360596
 0.44036865
 0.48034668
 0.50384521
 0.51025391
 0.49926758
 0.47058105
 0.42633057
 0.36956787
 0.30395508
 0.23132324
 0.15289307
 0.06988525
-0.01434326
-0.09674072
-0.17486572
-0.24841309
-0.31616211
-0.37658691
-0.42846680
-0.47058105
-0.50262451
-0.52551270
-0.53894043
-0.54321289
-0.53985596
-0.52978516
-0.51483154
-0.49560547
-0.47210693
-0.44464111
-0.41320801
-0.37872314
-0.34240723
-0.30578613
-0.27038574
-0.23681641
-0.20355225
-0.16937256
-0.13366699
-0.09704590
-0.06103516
-0.02624512
 0.00793457
 0.04211426
 0.07537842
 0.10650635
 0.13397217
 0.15747070
 0.17730713
 0.19317627
 0.20507813
 0.21209717
 0.21484375
 0.21270752
 0.20568848
 0.19500732
 0.18188477
 0.16815186
 0.15502930
 0.14251709
 0.13000488
 0.11810303
 0.10833740
 0.10131836
 0.09765625
 0.09735107
 0.10070801
 0.10772705
 0.11810303
 0.13092041
 0.14587402
 0.16387939
 0.18524170
 0.20874023
 0.23101807
 0.25054932
 0.26763916
 0.28411865
 0.29937744
 0.31066895
 0.31402588
 0.30761719
 0.29235840
 0.27099609
 0.24383545
 0.20996094
 0.16876221
 0.12054443
 0.06683350
 0.00946045
-0.05004883
-0.10955811
-0.16784668
-0.22216797
-0.27191162
-0.31677246
-0.35461426
-0.38360596
-0.40008545
-0.40161133
-0.38848877
-0.36163330
-0.32287598
-0.27313232
-0.21209717
-0.14129639
-0.06103516
 0.02624512
 0.11810303
 0.21118164
 0.30151367
 0.38452148
 0.45562744
 0.51208496
 0.55145264
 0.57250977
 0.57250977
 0.54931641
 0.50231934
 0.43273926
 0.34393311
 0.23773193
 0.11627197
-0.01983643
-0.16845703
-0.32592773
-0.48675537
-0.64483643
-0.79437256
-0.93048096
-1.04949951
-1.14929199
-1.22650146
-1.27746582
-1.29882813
-1.28875732
-1.24633789
-1.17279053
-1.06903076
-0.93566895
-0.77667236
-0.59753418
-0.40405273
-0.20019531
 0.01220703
 0.22949219
 0.44494629
 0.64910889
 0.83465576
 0.99670410
 1.13311768
 1.24145508
 1.31622314
 1.35375977
 1.35314941
 1.31683350
 1.24664307
 1.14379883
 1.00891113
 0.84655762
 0.66314697
 0.46691895
 0.26336670
 0.05615234
-0.15045166
-0.34912109
-0.53192139
-0.69030762
-0.81909180
-0.91491699
-0.97595215
-1.00067139
-0.98876953
-0.94024658
-0.85571289
-0.73852539
-0.59448242
-0.42907715
-0.24780273
-0.05310059
 0.15167236
 0.36041260
 0.56304932
 0.74951172
 0.91278076
 1.05010986
 1.15936279
 1.23626709
 1.27655029
 1.27807617
 1.24114990
 1.16821289
 1.06018066
 0.91979980
 0.75134277
 0.56213379
 0.35980225
 0.14923096
-0.06713867
-0.28411865
-0.49407959
-0.68725586
-0.85693359
-0.99975586
-1.11419678
-1.19812012
-1.24877930
-1.26434326
-1.24633789
-1.19873047
-1.12457275
-1.02691650
-0.90850830
-0.77392578
-0.62896729
-0.48034668
-0.33355713
-0.19256592
-0.06225586
 0.05401611
 0.15319824
 0.23254395
 0.28991699
 0.32318115
 0.33142090
 0.31524658
 0.27740479
 0.22125244
 0.15045166
 0.06866455
-0.02075195
-0.11383057
-0.20690918
-0.29571533
-0.37445068
-0.43884277
-0.48431396
-0.50872803
-0.51086426
-0.49041748
-0.44738770
-0.38177490
-0.29602051
-0.19287109
-0.07415771
 0.05798340
 0.20141602
 0.35125732
 0.50201416
 0.64697266
 0.78186035
 0.90240479
 1.00585938
 1.08886719
 1.14898682
 1.18469238
 1.19567871
 1.18225098
 1.14501953
 1.08520508
 1.00494385
 0.90667725
 0.79315186
 0.66894531
 0.53924561
 0.40802002
 0.27893066
 0.15411377
 0.03692627
-0.06805420
-0.15747070
-0.22979736
-0.28503418
-0.32287598
-0.34149170
-0.34057617
-0.32135010
-0.28656006
-0.24047852
-0.18463135
-0.12054443
-0.05096436
 0.01983643
 0.08789063
 0.14831543
 0.19927979
 0.23834229
 0.26367188
 0.27374268
 0.26702881
 0.24230957
 0.19958496
 0.13916016
 0.06256104
-0.02807617
-0.12969971
-0.24017334
-0.35552979
-0.47271729
-0.58685303
-0.69488525
-0.79284668
-0.87829590
-0.94879150
-1.00158691
-1.03515625
-1.04797363
-1.03973389
-1.01074219
-0.96282959
-0.89782715
-0.81665039
-0.72113037
-0.61401367
-0.49926758
-0.38208008
-0.26611328
-0.15350342
-0.04638672
 0.05218506
 0.13824463
 0.20935059
 0.26428223
 0.30426025
 0.32836914
 0.33508301
 0.32562256
 0.30242920
 0.27038574
 0.23315430
 0.19226074
 0.14892578
 0.10589600
 0.06683350
 0.03509521
 0.01342773
 0.00244141
 0.00396729
 0.01861572
 0.04699707
 0.08819580
 0.14099121
 0.20507813
 0.27893066
 0.36041260
 0.44586182
 0.53131104
 0.61431885
 0.69244385
 0.76263428
 0.82092285
 0.86486816
 0.89263916
 0.90393066
 0.89874268
 0.87677002
 0.83801270
 0.78308105
 0.71380615
 0.63171387
 0.53985596
 0.44128418
 0.33935547
 0.23681641
 0.13549805
 0.03753662
-0.05523682
-0.13946533
-0.21423340
-0.27862549
-0.33294678
-0.37689209
-0.40954590
-0.43121338
-0.44342041
-0.44769287
-0.44586182
-0.43914795
-0.42907715
-0.41778564
-0.40802002
-0.40130615
-0.39825439
-0.40008545
-0.40740967
-0.42144775
-0.44189453
-0.46813965
-0.49865723
-0.53314209
-0.57037354
-0.60821533
-0.64453125
-0.67749023
-0.70434570
-0.72387695
-0.73364258
-0.73211670
-0.71868896
-0.69396973
-0.65795898
-0.61126709
-0.55297852
-0.48461914
-0.40924072
-0.32928467
-0.24627686
-0.16113281
-0.07476807
 0.01037598
 0.09063721
 0.16448975
 0.23132324
 0.28961182
 0.33813477
 0.37414551
 0.39642334
 0.40618896
 0.40435791
 0.39215088
 0.36987305
 0.33874512
 0.30120850
 0.26062012
 0.21972656
 0.17974854
 0.14282227
 0.11047363
 0.08544922
 0.06896973
 0.06164551
 0.06408691
 0.07659912
 0.09948730
 0.13183594
 0.17333984
 0.22308350
 0.28106689
 0.34606934
 0.41534424
 0.48614502
 0.55664063
 0.62530518
 0.69091797
 0.75195313
 0.80596924
 0.85144043
 0.88745117
 0.91369629
 0.92895508
 0.93109131
 0.92010498
 0.89538574
 0.85876465
 0.81054688
 0.75073242
 0.67993164
 0.59967041
 0.51147461
 0.41687012
 0.31799316
 0.21575928
 0.11230469
 0.00793457
-0.09643555
-0.19989014
-0.30090332
-0.39672852
-0.48553467
-0.56640625
-0.63964844
-0.70465088
-0.76171875
-0.80963135
-0.84808350
-0.87677002
-0.89599609
-0.90545654
-0.90606689
-0.89843750
-0.88378906
-0.86273193
-0.83618164
-0.80413818
-0.76660156
-0.72479248
-0.67901611
-0.63079834
-0.58044434
-0.52764893
-0.47271729
-0.41595459
-0.35888672
-0.30273438
-0.24841309
-0.19622803
-0.14495850
-0.09521484
-0.04791260
-0.00518799
 0.03143311
 0.06134033
 0.08544922
 0.10406494
 0.11718750
 0.12512207
 0.12817383
 0.12725830
 0.12268066
 0.11535645
 0.10620117
 0.09674072
 0.08850098
 0.08209229
 0.07812500
 0.07690430
 0.08056641
 0.09094238
 0.10864258
 0.13366699
 0.16601563
 0.20538330
 0.25268555
 0.30914307
 0.37445068
 0.44586182
 0.52154541
 0.59936523
 0.67749023
 0.75469971
 0.82824707
 0.89477539
 0.95214844
 0.99884033
 1.03302002
 1.05316162
 1.05621338
 1.04125977
 1.00738525
 0.95550537
 0.88592529
 0.79803467
 0.69274902
 0.57189941
 0.43945313
 0.29937744
 0.15533447
 0.00946045
-0.13702393
-0.28045654
-0.41687012
-0.54229736
-0.65246582
-0.74432373
-0.81573486
-0.86547852
-0.89324951
-0.89904785
-0.88348389
-0.84838867
-0.79589844
-0.72814941
-0.64849854
-0.56030273
-0.46844482
-0.37719727
-0.29052734
-0.21118164
-0.14129639
-0.08270264
-0.03906250
-0.01342773
-0.00732422
-0.02105713
-0.05218506
-0.09918213
-0.16052246
-0.23468018
-0.31951904
-0.41137695
-0.50567627
-0.59783936
-0.68481445
-0.76263428
-0.82855225
-0.87890625
-0.91156006
-0.92437744
-0.91583252
-0.88562012
-0.83404541
-0.76171875
-0.67047119
-0.56274414
-0.44158936
-0.31005859
-0.17150879
-0.02746582
 0.11932373
 0.26458740
 0.40344238
 0.53100586
 0.64361572
 0.73883057
 0.81634521
 0.87524414
 0.91461182
 0.93322754
 0.93170166
 0.91094971
 0.87371826
 0.82275391
 0.76110840
 0.69061279
 0.61431885
 0.53527832
 0.45745850
 0.38513184
 0.32135010
 0.26763916
 0.22552490
 0.19500732
 0.17669678
 0.17059326
 0.17639160
 0.19409180
 0.22308350
 0.26245117
 0.30914307
 0.35980225
 0.41137695
 0.46112061
 0.50720215
 0.54718018
 0.57861328
 0.59936523
 0.60791016
 0.60302734
 0.58410645
 0.55084229
 0.50292969
 0.44158936
 0.36834717
 0.28442383
 0.19195557
 0.09338379
-0.00854492
-0.11138916
-0.21392822
-0.31494141
-0.41290283
-0.50445557
-0.58654785
-0.65765381
-0.71685791
-0.76446533
-0.80108643
-0.82611084
-0.83984375
-0.84228516
-0.83404541
-0.81695557
-0.79162598
-0.75988770
-0.72357178
-0.68389893
-0.64208984
-0.59906006
-0.55572510
-0.51330566
-0.47363281
-0.43914795
-0.41046143
-0.38696289
-0.36773682
-0.35156250
-0.33874512
-0.32928467
-0.32287598
-0.31738281
-0.31097412
-0.30273438
-0.29266357
-0.28106689
-0.26641846
-0.24688721
-0.22064209
-0.18615723
-0.14404297
-0.09429932
-0.03814697
 0.02380371
 0.09063721
 0.16174316
 0.23742676
 0.31768799
 0.40161133
 0.48675537
 0.57098389
 0.65155029
 0.72814941
 0.79956055
 0.86517334
 0.92376709
 0.97412109
 1.01440430
 1.04370117
 1.06109619
 1.06506348
 1.05621338
 1.03363037
 0.99853516
 0.95062256
 0.89050293
 0.81878662
 0.73638916
 0.64514160
 0.54718018
 0.44403076
 0.33752441
 0.22857666
 0.11840820
 0.00854492
-0.09948730
-0.20294189
-0.29968262
-0.38635254
-0.46051025
-0.52124023
-0.56854248
-0.60180664
-0.62011719
-0.62225342
-0.60791016
-0.57861328
-0.53619385
-0.48248291
-0.41961670
-0.34973145
-0.27618408
-0.20202637
-0.12878418
-0.05859375
 0.00549316
 0.06011963
 0.10345459
 0.13366699
 0.14984131
 0.14984131
 0.13153076
 0.09521484
 0.04150391
-0.02746582
-0.10986328
-0.20538330
-0.31311035
-0.42999268
-0.55145264
-0.67199707
-0.78765869
-0.89508057
-0.99029541
-1.07025146
-1.13250732
-1.17370605
-1.19140625
-1.18316650
-1.14746094
-1.08459473
-0.99548340
-0.88104248
-0.74401855
-0.58746338
-0.41656494
-0.23437500
-0.04333496
 0.15472412
 0.35461426
 0.54931641
 0.73059082
 0.89324951
 1.03485107
 1.15325928
 1.24511719
 1.30676270
 1.33575439
 1.33178711
 1.29638672
 1.23168945
 1.13952637
 1.02233887
 0.88348389
 0.72906494
 0.56579590
 0.40008545
 0.23834229
 0.08514404
-0.05615234
-0.18127441
-0.28594971
-0.36560059
-0.41656494
-0.43609619
-0.42358398
-0.38146973
-0.31280518
-0.22125244
-0.10925293
 0.02197266
 0.16998291
 0.32897949
 0.49041748
 0.64636230
 0.79040527
 0.91888428
 1.02783203
 1.11145020
 1.16394043
 1.18194580
 1.16424561
 1.10992432
 1.01776123
 0.88867188
 0.72723389
 0.53955078
 0.33111572
 0.10437012
-0.13854980
-0.39184570
-0.64605713
-0.89019775
-1.11694336
-1.32171631
-1.49993896
-1.64764404
-1.75933838
-1.83166504
-1.86401367
-1.85577393
-1.80725098
-1.71936035
-1.59606934
-1.44104004
-1.25915527
-1.05499268
-0.83465576
-0.60668945
-0.37963867
-0.15991211
 0.04974365
 0.24536133
 0.42175293
 0.57128906
 0.68756104
 0.76904297
 0.81665039
 0.83190918
 0.81542969
 0.76843262
 0.69458008
 0.59936523
 0.48919678
 0.36895752
 0.24353027
 0.11779785
-0.00213623
-0.11138916
-0.20507813
-0.28045654
-0.33477783
-0.36437988
-0.36712646
-0.34271240
-0.29266357
-0.21972656
-0.12603760
-0.01434326
 0.11322021
 0.25268555
 0.39855957
 0.54382324
 0.68237305
 0.80871582
 0.91857910
 1.00830078
 1.07543945
 1.11633301
 1.12884521
 1.11206055
 1.06750488
 0.99639893
 0.90179443
 0.78643799
 0.65399170
 0.50994873
 0.35949707
 0.20751953
 0.05737305
-0.08819580
-0.22460938
-0.34759521
-0.45135498
-0.53222656
-0.58929443
-0.62255859
-0.63323975
-0.62164307
-0.58868408
-0.53588867
-0.46722412
-0.38726807
-0.30090332
-0.21179199
-0.12390137
-0.04089355
 0.03295898
 0.09399414
 0.13854980
 0.16326904
 0.16662598
 0.14770508
 0.10803223
 0.04882813
-0.02685547
-0.11688232
-0.21881104
-0.32958984
-0.44494629
-0.55969238
-0.66772461
-0.76477051
-0.84686279
-0.91156006
-0.95642090
-0.97930908
-0.97930908
-0.95581055
-0.90911865
-0.83984375
-0.74981689
-0.64117432
-0.51788330
-0.38452148
-0.24444580
-0.10131836
 0.04241943
 0.18310547
 0.31677246
 0.43884277
 0.54534912
 0.63385010
 0.70281982
 0.75164795
 0.78033447
 0.78918457
 0.77911377
 0.75164795
 0.70983887
 0.65582275
 0.59326172
 0.52398682
 0.45166016
 0.37902832
 0.30975342
 0.24719238
 0.19348145
 0.14923096
 0.11413574
 0.08941650
 0.07537842
 0.07202148
 0.07873535
 0.09460449
 0.11871338
 0.14892578
 0.18218994
 0.21514893
 0.24505615
 0.27221680
 0.29693604
 0.31677246
 0.32836914
 0.32775879
 0.31494141
 0.29174805
 0.26153564
 0.22491455
 0.18096924
 0.12969971
 0.07293701
 0.01434326
-0.04272461
-0.09613037
-0.14465332
-0.18707275
-0.22216797
-0.24932861
-0.26824951
-0.28015137
-0.28472900
-0.28289795
-0.27435303
-0.26062012
-0.24353027
-0.22460938
-0.20599365
-0.18859863
-0.17395020
-0.16357422
-0.15899658
-0.16143799
-0.17120361
-0.18768311
-0.21026611
-0.23925781
-0.27465820
-0.31555176
-0.35980225
-0.40435791
-0.44647217
-0.48400879
-0.51483154
-0.53710938
-0.54962158
-0.55053711
-0.54016113
-0.51727295
-0.48156738
-0.43243408
-0.37017822
-0.29663086
-0.21423340
-0.12481689
-0.02960205
 0.06958008
 0.17120361
 0.27252197
 0.36987305
 0.45928955
 0.53771973
 0.60333252
 0.65490723
 0.69213867
 0.71350098
 0.71838379
 0.70556641
 0.67535400
 0.62927246
 0.56823730
 0.49499512
 0.41259766
 0.32470703
 0.23437500
 0.14373779
 0.05432129
-0.03112793
-0.10833740
-0.17364502
-0.22491455
-0.26031494
-0.28045654
-0.28564453
-0.27648926
-0.25299072
-0.21514893
-0.16387939
-0.10162354
-0.03173828
 0.04119873
 0.11413574
 0.18585205
 0.25451660
 0.31799316
 0.37231445
 0.41351318
 0.43975830
 0.44982910
 0.44403076
 0.42266846
 0.38635254
 0.33660889
 0.27404785
 0.20080566
 0.11901855
 0.03143311
-0.05920410
-0.15075684
-0.24078369
-0.32684326
-0.40618896
-0.47454834
-0.52978516
-0.57006836
-0.59509277
-0.60546875
-0.60119629
-0.58288574
-0.55114746
-0.50628662
-0.44982910
-0.38360596
-0.31036377
-0.23345947
-0.15533447
-0.07843018
-0.00427246
 0.06378174
 0.12329102
 0.17242432
 0.20935059
 0.23284912
 0.24230957
 0.23773193
 0.22033691
 0.19073486
 0.14984131
 0.09765625
 0.03662109
-0.03082275
-0.10070801
-0.17028809
-0.23712158
-0.29968262
-0.35522461
-0.40069580
-0.43334961
-0.45196533
-0.45593262
-0.44403076
-0.41564941
-0.37109375
-0.31250000
-0.24200439
-0.16204834
-0.07385254
 0.02044678
 0.11901855
 0.21911621
 0.31677246
 0.40954590
 0.49377441
 0.56732178
 0.62805176
 0.67443848
 0.70617676
 0.72204590
 0.72113037
 0.70434570
 0.67321777
 0.62927246
 0.57464600
 0.51116943
 0.44067383
 0.36590576
 0.28900146
 0.21240234
 0.13763428
 0.06744385
 0.00335693
-0.05279541
-0.09979248
-0.13702393
-0.16387939
-0.18005371
-0.18585205
-0.18188477
-0.16937256
-0.15045166
-0.12634277
-0.09918213
-0.06988525
-0.04028320
-0.01159668
 0.01403809
 0.03417969
 0.04760742
 0.05340576
 0.05187988
 0.04272461
 0.02685547
 0.00457764
-0.02319336
-0.05554199
-0.09124756
-0.12969971
-0.16845703
-0.20477295
-0.23651123
-0.26397705
-0.28839111
-0.31005859
-0.32592773
-0.33172607
-0.32623291
-0.31127930
-0.29144287
-0.27008057
-0.24688721
-0.22003174
-0.18981934
-0.15777588
-0.12634277
-0.09826660
-0.07476807
-0.05676270
-0.04486084
-0.04028320
-0.04180908
-0.04913330
-0.06195068
-0.08026123
-0.10223389
-0.12603760
-0.14953613
-0.17028809
-0.18737793
-0.19958496
-0.20599365
-0.20538330
-0.19592285
-0.17700195
-0.14739990
-0.10650635
-0.05523682
 0.00396729
 0.06866455
 0.13824463
 0.21148682
 0.28778076
 0.36437988
 0.43762207
 0.50354004
 0.55999756
 0.60546875
 0.63934326
 0.65979004
 0.66589355
 0.65704346
 0.63354492
 0.59600830
 0.54565430
 0.48400879
 0.41290283
 0.33569336
 0.25451660
 0.17089844
 0.08605957
 0.00152588
-0.07812500
-0.14923096
-0.20965576
-0.25970459
-0.30059814
-0.33142090
-0.34973145
-0.35308838
-0.34118652
-0.31768799
-0.28656006
-0.25085449
-0.21057129
-0.16510010
-0.11627197
-0.06622314
-0.01892090
 0.02349854
 0.05889893
 0.08605957
 0.10314941
 0.10955811
 0.10528564
 0.09124756
 0.06713867
 0.03326416
-0.01037598
-0.06134033
-0.11688232
-0.17425537
-0.23162842
-0.28778076
-0.34088135
-0.38757324
-0.42419434
-0.44952393
-0.46325684
-0.46508789
-0.45471191
-0.43121338
-0.39550781
-0.34942627
-0.29510498
-0.23468018
-0.16906738
-0.09979248
-0.02899170
 0.03967285
 0.10284424
 0.15838623
 0.20477295
 0.24078369
 0.26550293
 0.27801514
 0.27832031
 0.26641846
 0.24291992
 0.20812988
 0.16326904
 0.11016846
 0.05065918
-0.01281738
-0.07812500
-0.14190674
-0.20111084
-0.25390625
-0.29937744
-0.33630371
-0.36315918
-0.37658691
-0.37475586
-0.35797119
-0.32775879
-0.28533936
-0.23101807
-0.16571045
-0.09033203
-0.00793457
 0.07934570
 0.16906738
 0.26031494
 0.35095215
 0.43731689
 0.51513672
 0.58197021
 0.63629150
 0.67718506
 0.70373535
 0.71502686
 0.71014404
 0.69030762
 0.65551758
 0.60699463
 0.54656982
 0.47607422
 0.39947510
 0.31921387
 0.23773193
 0.15716553
 0.07934570
 0.00732422
-0.05584717
-0.10833740
-0.14892578
-0.17700195
-0.19287109
-0.19592285
-0.18676758
-0.16693115
-0.13793945
-0.10223389
-0.06195068
-0.01922607
 0.02349854
 0.06408691
 0.10009766
 0.12908936
 0.14892578
 0.15747070
 0.15319824
 0.13549805
 0.10467529
 0.06103516
 0.00640869
-0.05798340
-0.13061523
-0.21057129
-0.29632568
-0.38452148
-0.47119141
-0.55206299
-0.62500000
-0.68786621
-0.73974609
-0.77850342
-0.80230713
-0.80932617
-0.79956055
-0.77392578
-0.73364258
-0.67871094
-0.61004639
-0.52886963
-0.43853760
-0.34240723
-0.24322510
-0.14312744
-0.04425049
 0.05096436
 0.14038086
 0.22186279
 0.29479980
 0.35705566
 0.40710449
 0.44342041
 0.46569824
 0.47485352
 0.47241211
 0.46051025
 0.44006348
 0.41137695
 0.37689209
 0.33843994
 0.30029297
 0.26519775
 0.23498535
 0.20965576
 0.19012451
 0.17700195
 0.17181396
 0.17517090
 0.18707275
 0.20660400
 0.23315430
 0.26641846
 0.30487061
 0.34576416
 0.38635254
 0.42449951
 0.45898438
 0.48858643
 0.51177979
 0.52612305
 0.53100586
 0.52612305
 0.51239014
 0.48980713
 0.45776367
 0.41595459
 0.36651611
 0.31066895
 0.25085449
 0.18920898
 0.12634277
 0.06378174
 0.00244141
-0.05676270
-0.11199951
-0.16174316
-0.20477295
-0.24139404
-0.27343750
-0.30181885
-0.32745361
-0.34881592
-0.36560059
-0.37902832
-0.39154053
-0.40557861
-0.42205811
-0.44219971
-0.46539307
-0.49224854
-0.52276611
-0.55664063
-0.59356689
-0.63201904
-0.67230225
-0.71319580
-0.75256348
-0.78857422
-0.81909180
-0.84197998
-0.85662842
-0.86181641
-0.85632324
-0.83862305
-0.80841064
-0.76446533
-0.70709229
-0.63659668
-0.55358887
-0.45989990
-0.35736084
-0.24719238
-0.13122559
-0.01007080
 0.11474609
 0.24047852
 0.36376953
 0.48187256
 0.59173584
 0.69183350
 0.78063965
 0.85601807
 0.91705322
 0.96282959
 0.99273682
 1.00769043
 1.00738525
 0.99304199
 0.96527100
 0.92620850
 0.87677002
 0.81909180
 0.75531006
 0.68725586
 0.61676025
 0.54565430
 0.47546387
 0.40740967
 0.34423828
 0.28839111
 0.24139404
 0.20294189
 0.17211914
 0.14770508
 0.12939453
 0.11718750
 0.11047363
 0.10803223
 0.10894775
 0.11169434
 0.11474609
 0.11657715
 0.11505127
 0.10925293
 0.09857178
 0.08300781
 0.06164551
 0.03295898
-0.00305176
-0.04577637
-0.09429932
-0.14770508
-0.20660400
-0.27099609
-0.34057617
-0.41290283
-0.48583984
-0.55694580
-0.62469482
-0.68786621
-0.74554443
-0.79589844
-0.83831787
-0.87066650
-0.89263916
-0.90301514
-0.90179443
-0.88928223
-0.86517334
-0.82916260
-0.78216553
-0.72570801
-0.66070557
-0.58776855
-0.50781250
-0.42327881
-0.33721924
-0.25177002
-0.16815186
-0.08575439
-0.00488281
 0.07171631
 0.14038086
 0.19989014
 0.25115967
 0.29510498
 0.33172607
 0.35919189
 0.37689209
 0.38604736
 0.38909912
 0.38696289
 0.37963867
 0.36895752
 0.35614014
 0.34393311
 0.33233643
 0.32043457
 0.30822754
 0.29876709
 0.29602051
 0.30181885
 0.31402588
 0.32958984
 0.34606934
 0.36437988
 0.38635254
 0.41259766
 0.44158936
 0.47180176
 0.50201416
 0.53100586
 0.55847168
 0.58197021
 0.60119629
 0.61553955
 0.62377930
 0.62561035
 0.61920166
 0.60455322
 0.58135986
 0.55023193
 0.51116943
 0.46417236
 0.41015625
 0.35003662
 0.28472900
 0.21453857
 0.14038086
 0.06317139
-0.01434326
-0.09094238
-0.16662598
-0.24230957
-0.31738281
-0.38970947
-0.45654297
-0.51635742
-0.56884766
-0.61401367
-0.65216064
-0.68298340
-0.70587158
-0.72082520
-0.72753906
-0.72662354
-0.71868896
-0.70465088
-0.68542480
-0.66162109
-0.63415527
-0.60333252
-0.57037354
-0.53619385
-0.50201416
-0.46875000
-0.43670654
-0.40649414
-0.37750244
-0.34881592
-0.32165527
-0.29785156
-0.27954102
-0.26672363
-0.25756836
-0.24963379
-0.24169922
-0.23406982
-0.22705078
-0.21972656
-0.21026611
-0.19714355
-0.17944336
-0.15625000
-0.12695313
-0.09063721
-0.04730225
 0.00305176
 0.05981445
 0.12359619
 0.19500732
 0.27374268
 0.35766602
 0.44403076
 0.53039551
 0.61553955
 0.69854736
 0.77819824
 0.85205078
 0.91796875
 0.97351074
 1.01745605
 1.04919434
 1.06811523
 1.07391357
 1.06536865
 1.04187012
 1.00372314
 0.95184326
 0.88775635
 0.81268311
 0.72814941
 0.63446045
 0.53375244
 0.42846680
 0.32135010
 0.21423340
 0.10925293
 0.00854492
-0.08666992
-0.17608643
-0.25909424
-0.33477783
-0.40130615
-0.45684814
-0.50048828
-0.53253174
-0.55480957
-0.56823730
-0.57312012
-0.57006836
-0.55908203
-0.54138184
-0.51849365
-0.49163818
-0.46264648
-0.43304443
-0.40405273
-0.37597656
-0.34912109
-0.32501221
-0.30487061
-0.29083252
-0.28381348
-0.28472900
-0.29327393
-0.30822754
-0.32714844
-0.34881592
-0.37261963
-0.39886475
-0.42755127
-0.45715332
-0.48522949
-0.51025391
-0.53131104
-0.54809570
-0.55969238
-0.56427002
-0.56091309
-0.54901123
-0.52795410
-0.49682617
-0.45532227
-0.40344238
-0.34271240
-0.27374268
-0.19653320
-0.11199951
-0.02105713
 0.07446289
 0.17242432
 0.27130127
 0.37017822
 0.46691895
 0.55877686
 0.64392090
 0.71990967
 0.78643799
 0.84259033
 0.88714600
 0.91918945
 0.93811035
 0.94360352
 0.93597412
 0.91583252
 0.88378906
 0.84167480
 0.79040527
 0.73150635
 0.66680908
 0.59722900
 0.52398682
 0.44921875
 0.37506104
 0.30364990
 0.23742676
 0.17791748
 0.12481689
 0.07812500
 0.03814697
 0.00518799
-0.02044678
-0.03875732
-0.05096436
-0.05767822
-0.06011963
-0.06072998
-0.06164551
-0.06378174
-0.06805420
-0.07507324
-0.08666992
-0.10437012
-0.12786865
-0.15594482
-0.18737793
-0.22216797
-0.26184082
-0.30639648
-0.35369873
-0.40100098
-0.44555664
-0.48645020
-0.52337646
-0.55450439
-0.57861328
-0.59478760
-0.60302734
-0.60363770
-0.59600830
-0.57952881
-0.55450439
-0.52246094
-0.48614502
-0.44586182
-0.40222168
-0.35614014
-0.30914307
-0.26489258
-0.22491455
-0.18981934
-0.15899658
-0.13244629
-0.11108398
-0.09521484
-0.08392334
-0.07629395
-0.07141113
-0.06927490
-0.06958008
-0.07110596
-0.07202148
-0.07019043
-0.06469727
-0.05493164
-0.04028320
-0.02044678
 0.00579834
 0.03845215
 0.07720947
 0.12115479
 0.16998291
 0.22399902
 0.28259277
 0.34545898
 0.40985107
 0.47393799
 0.53619385
 0.59417725
 0.64605713
 0.69091797
 0.72692871
 0.75439453
 0.77239990
 0.78002930
 0.77575684
 0.75958252
 0.73089600
 0.69030762
 0.63873291
 0.57617188
 0.50476074
 0.42663574
 0.34484863
 0.26031494
 0.17456055
 0.08819580
 0.00335693
-0.07720947
-0.15167236
-0.21972656
-0.28167725
-0.33660889
-0.38299561
-0.41809082
-0.44189453
-0.45471191
-0.45806885
-0.45288086
-0.44097900
-0.42205811
-0.39764404
-0.36804199
-0.33447266
-0.29907227
-0.26428223
-0.23132324
-0.20141602
-0.17425537
-0.14984131
-0.12969971
-0.11535645
-0.10711670
-0.10498047
-0.10742188
-0.11413574
-0.12481689
-0.14038086
-0.16082764
-0.18402100
-0.20843506
-0.23315430
-0.25848389
-0.28472900
-0.30944824
-0.33081055
-0.34606934
-0.35491943
-0.35766602
-0.35339355
-0.34027100
-0.31799316
-0.28717041
-0.24963379
-0.20599365
-0.15441895
-0.09429932
-0.02685547
 0.04394531
 0.11535645
 0.18554688
 0.25573730
 0.32409668
 0.38757324
 0.44311523
 0.48858643
 0.52398682
 0.54840088
 0.56030273
 0.55847168
 0.54260254
 0.51483154
 0.47637939
 0.42785645
 0.37017822
 0.30487061
 0.23437500
 0.16113281
 0.08575439
 0.00885010
-0.06622314
-0.13549805
-0.19561768
-0.24627686
-0.28778076
-0.31860352
-0.33477783
-0.33416748
-0.31799316
-0.28991699
-0.25268555
-0.20568848
-0.14739990
-0.07934570
-0.00427246
 0.07293701
 0.14984131
 0.22552490
 0.29876709
 0.36682129
 0.42572021
 0.47302246
 0.50720215
 0.52886963
 0.53802490
 0.53375244
 0.51483154
 0.48187256
 0.43487549
 0.37567139
 0.30609131
 0.22735596
 0.14282227
 0.05462646
-0.03479004
-0.12298584
-0.20782471
-0.28717041
-0.35919189
-0.42114258
-0.47058105
-0.50506592
-0.52490234
-0.53009033
-0.52215576
-0.50140381
-0.46875000
-0.42510986
-0.37322998
-0.31616211
-0.25695801
-0.19683838
-0.13732910
-0.07934570
-0.02502441
 0.02258301
 0.06164551
 0.09002686
 0.10620117
 0.11016846
 0.10253906
 0.08422852
 0.05615234
 0.01892090
-0.02563477
-0.07537842
-0.12756348
-0.17913818
-0.22918701
-0.27618408
-0.31738281
-0.35095215
-0.37475586
-0.38696289
-0.38726807
-0.37475586
-0.34881592
-0.31158447
-0.26580811
-0.21423340
-0.15655518
-0.09307861
-0.02441406
 0.04608154
 0.11535645
 0.18188477
 0.24597168
 0.30639648
 0.36071777
 0.40527344
 0.43884277
 0.46295166
 0.47851563
 0.48522949
 0.48278809
 0.47088623
 0.45166016
 0.42755127
 0.39916992
 0.36712646
 0.33264160
 0.29876709
 0.26885986
 0.24505615
 0.22735596
 0.21606445
 0.21148682
 0.21331787
 0.22064209
 0.23284912
 0.24841309
 0.26824951
 0.29113770
 0.31555176
 0.33752441
 0.35461426
 0.36376953
 0.36376953
 0.35369873
 0.33233643
 0.29998779
 0.25604248
 0.20019531
 0.13244629
 0.05340576
-0.03509521
-0.13092041
-0.23162842
-0.33630371
-0.44219971
-0.54534912
-0.64086914
-0.72509766
-0.79528809
-0.85052490
-0.88928223
-0.91003418
-0.91125488
-0.89355469
-0.85784912
-0.80505371
-0.73669434
-0.65460205
-0.56182861
-0.46325684
-0.36224365
-0.26214600
-0.16540527
-0.07385254
 0.00915527
 0.08087158
 0.13854980
 0.18066406
 0.20751953
 0.21881104
 0.21575928
 0.19836426
 0.16754150
 0.12451172
 0.07232666
 0.01434326
-0.04577637
-0.10467529
-0.15960693
-0.20690918
-0.24414063
-0.26916504
-0.28137207
-0.28015137
-0.26458740
-0.23284912
-0.18432617
-0.11993408
-0.04180908
 0.04760742
 0.14739990
 0.25543213
 0.36926270
 0.48339844
 0.59326172
 0.69488525
 0.78643799
 0.86669922
 0.93414307
 0.98663330
 1.02172852
 1.03851318
 1.03576660
 1.01379395
 0.97412109
 0.91796875
 0.84716797
 0.76263428
 0.66558838
 0.55877686
 0.44555664
 0.32897949
 0.21270752
 0.09887695
-0.01159668
-0.11657715
-0.21514893
-0.30487061
-0.38391113
-0.45013428
-0.50292969
-0.54260254
-0.57098389
-0.58898926
-0.59692383
-0.59478760
-0.58349609
-0.56488037
-0.54046631
-0.51208496
-0.48065186
-0.44860840
-0.41656494
-0.38543701
-0.35491943
-0.32562256
-0.29998779
-0.27984619
-0.26580811
-0.25665283
-0.25085449
-0.24780273
-0.24780273
-0.25177002
-0.25909424
-0.26916504
-0.28137207
-0.29602051
-0.31219482
-0.32867432
-0.34271240
-0.35339355
-0.36132813
-0.36651611
-0.36895752
-0.36621094
-0.35675049
-0.33996582
-0.31646729
-0.28778076
-0.25390625
-0.21453857
-0.16876221
-0.11566162
-0.05615234
 0.00762939
 0.07446289
 0.14434814
 0.21759033
 0.29449463
 0.37384033
 0.45227051
 0.52734375
 0.59753418
 0.66192627
 0.72113037
 0.77392578
 0.81909180
 0.85449219
 0.87951660
 0.89385986
 0.89752197
 0.89111328
 0.87402344
 0.84594727
 0.80718994
 0.75805664
 0.69946289
 0.63140869
 0.55633545
 0.47546387
 0.39123535
 0.30487061
 0.21636963
 0.12634277
 0.03570557
-0.05279541
-0.13671875
-0.21514893
-0.28808594
-0.35614014
-0.41717529
-0.46875000
-0.50964355
-0.53985596
-0.55969238
-0.57006836
-0.57067871
-0.56182861
-0.54443359
-0.52001953
-0.48950195
-0.45349121
-0.41229248
-0.36804199
-0.32379150
-0.28106689
-0.24200439
-0.20629883
-0.17425537
-0.14617920
-0.12390137
-0.10803223
-0.09948730
-0.09826660
-0.10345459
-0.11383057
-0.12878418
-0.14862061
-0.17272949
-0.19897461
-0.22521973
-0.24902344
-0.27130127
-0.29235840
-0.31097412
-0.32318115
-0.32470703
-0.31433105
-0.29388428
-0.26641846
-0.23193359
-0.18798828
-0.13397217
-0.07080078
-0.00244141
 0.06866455
 0.14251709
 0.21942139
 0.29754639
 0.37261963
 0.44097900
 0.50018311
 0.55084229
 0.59204102
 0.62225342
 0.63903809
 0.64147949
 0.62988281
 0.60485840
 0.56610107
 0.51422119
 0.45104980
 0.37841797
 0.29937744
 0.21514893
 0.12786865
 0.03967285
-0.04547119
-0.12451172
-0.19531250
-0.25695801
-0.30883789
-0.34973145
-0.37628174
-0.38635254
-0.37902832
-0.35583496
-0.32012939
-0.27435303
-0.21972656
-0.15594482
-0.08392334
-0.00640869
 0.07263184
 0.14984131
 0.22308350
 0.29113770
 0.35125732
 0.40130615
 0.43823242
 0.46081543
 0.46875000
 0.46142578
 0.43853760
 0.40069580
 0.34942627
 0.28747559
 0.21636963
 0.13763428
 0.05249023
-0.03601074
-0.12481689
-0.21179199
-0.29449463
-0.37048340
-0.43701172
-0.49133301
-0.53222656
-0.55908203
-0.57128906
-0.56915283
-0.55206299
-0.52062988
-0.47607422
-0.42083740
-0.35675049
-0.28625488
-0.21057129
-0.13153076
-0.05035400
 0.02990723
 0.10528564
 0.17303467
 0.23193359
 0.28167725
 0.32104492
 0.34759521
 0.35827637
 0.35186768
 0.32958984
 0.29449463
 0.24841309
 0.19104004
 0.12329102
 0.04638672
-0.03601074
-0.12054443
-0.20538330
-0.28869629
-0.36834717
-0.44067383
-0.50292969
-0.55297852
-0.59051514
-0.61431885
-0.62194824
-0.61218262
-0.58471680
-0.54107666
-0.48248291
-0.41076660
-0.32623291
-0.23162842
-0.12847900
-0.01953125
 0.09399414
 0.20996094
 0.32501221
 0.43548584
 0.53649902
 0.62561035
 0.70129395
 0.76171875
 0.80627441
 0.83343506
 0.84259033
 0.83435059
 0.80963135
 0.76934814
 0.71411133
 0.64422607
 0.56243896
 0.47180176
 0.37689209
 0.27984619
 0.18341064
 0.08819580
-0.00335693
-0.08758545
-0.16235352
-0.22552490
-0.27709961
-0.31799316
-0.34667969
-0.36224365
-0.36254883
-0.34881592
-0.32379150
-0.29052734
-0.25177002
-0.20843506
-0.16174316
-0.11322021
-0.06469727
-0.01922607
 0.02197266
 0.05676270
 0.08483887
 0.10437012
 0.11474609
 0.11596680
 0.10803223
 0.09216309
 0.06835938
 0.03845215
 0.00335693
-0.03570557
-0.07720947
-0.11962891
-0.16113281
-0.19927979
-0.23284912
-0.26184082
-0.28686523
-0.30792236
-0.32440186
-0.33355713
-0.33294678
-0.32379150
-0.30853271
-0.29052734
-0.27130127
-0.25146484
-0.23040771
-0.20812988
-0.18615723
-0.16601563
-0.14923096
-0.13580322
-0.12542725
-0.11871338
-0.11505127
-0.11474609
-0.11688232
-0.12054443
-0.12451172
-0.12786865
-0.12969971
-0.12847900
-0.12298584
-0.11322021
-0.09796143
-0.07720947
-0.05004883
-0.01556396
 0.02593994
 0.07293701
 0.12481689
 0.18127441
 0.24169922
 0.30517578
 0.36926270
 0.43151855
 0.49011230
 0.54351807
 0.59112549
 0.63140869
 0.66284180
 0.68420410
 0.69488525
 0.69458008
 0.68328857
 0.66101074
 0.62805176
 0.58563232
 0.53436279
 0.47607422
 0.41259766
 0.34484863
 0.27465820
 0.20324707
 0.13214111
 0.06317139
-0.00213623
-0.06286621
-0.11840820
-0.16693115
-0.20782471
-0.24078369
-0.26702881
-0.28808594
-0.30517578
-0.31768799
-0.32440186
-0.32440186
-0.31890869
-0.31005859
-0.30029297
-0.29113770
-0.28442383
-0.28015137
-0.27801514
-0.27801514
-0.28106689
-0.28808594
-0.29968262
-0.31402588
-0.32928467
-0.34393311
-0.35766602
-0.37200928
-0.38635254
-0.39825439
-0.40557861
-0.40771484
-0.40527344
-0.39794922
-0.38421631
-0.36315918
-0.33477783
-0.30090332
-0.26367188
-0.22277832
-0.17761230
-0.12786865
-0.07415771
-0.01861572
 0.03723145
 0.09216309
 0.14404297
 0.19134521
 0.23406982
 0.27282715
 0.30761719
 0.33721924
 0.36010742
 0.37414551
 0.38024902
 0.37963867
 0.37384033
 0.36193848
 0.34393311
 0.32073975
 0.29510498
 0.26824951
 0.24139404
 0.21423340
 0.18707275
 0.16052246
 0.13610840
 0.11474609
 0.09643555
 0.08178711
 0.07110596
 0.06561279
 0.06530762
 0.06927490
 0.07690430
 0.08728027
 0.10009766
 0.11474609
 0.13061523
 0.14648438
 0.16174316
 0.17486572
 0.18493652
 0.19104004
 0.19287109
 0.18981934
 0.18157959
 0.16784668
 0.14709473
 0.11993408
 0.08728027
 0.05035400
 0.01098633
-0.03112793
-0.07598877
-0.12207031
-0.16723633
-0.20965576
-0.24902344
-0.28564453
-0.31890869
-0.34698486
-0.36743164
-0.37994385
-0.38513184
-0.38391113
-0.37628174
-0.36071777
-0.33721924
-0.30792236
-0.27557373
-0.24108887
-0.20477295
-0.16479492
-0.12207031
-0.07904053
-0.03814697
-0.00091553
 0.03204346
 0.06103516
 0.08605957
 0.10650635
 0.12237549
 0.13305664
 0.13793945
 0.13702393
 0.13061523
 0.11993408
 0.10589600
 0.08941650
 0.07141113
 0.05218506
 0.03265381
 0.01373291
-0.00335693
-0.01831055
-0.03082275
-0.04058838
-0.04730225
-0.05004883
-0.04852295
-0.04272461
-0.03234863
-0.01831055
-0.00152588
 0.01617432
 0.03448486
 0.05279541
 0.07110596
 0.08911133
 0.10620117
 0.12084961
 0.13305664
 0.14190674
 0.14709473
 0.14892578
 0.14709473
 0.14160156
 0.13305664
 0.12084961
 0.10620117
 0.08911133
 0.07049561
 0.05157471
 0.03295898
 0.01434326
-0.00396729
-0.02227783
-0.03936768
-0.05462646
-0.06713867
-0.07659912
-0.08239746
-0.08483887
-0.08422852
-0.08117676
-0.07568359
-0.06713867
-0.05584717
-0.04119873
-0.02441406
-0.00549316
 0.01434326
 0.03509521
 0.05615234
 0.07659912
 0.09582520
 0.11352539
 0.12908936
 0.14221191
 0.15350342
 0.16265869
 0.16937256
 0.17272949
 0.17211914
 0.16632080
 0.15533447
 0.13977051
 0.12054443
 0.09735107
 0.07110596
 0.04119873
 0.00854492
-0.02655029
-0.06347656
-0.10101318
-0.13854980
-0.17425537
-0.20690918
-0.23651123
-0.26336670
-0.28778076
-0.30883789
-0.32470703
-0.33416748
-0.33721924
-0.33325195
-0.32318115
-0.30731201
-0.28747559
-0.26367188
-0.23620605
-0.20416260
-0.16754150
-0.12756348
-0.08666992
-0.04608154
-0.00640869
 0.03234863
 0.06927490
 0.10253906
 0.13122559
 0.15441895
 0.17211914
 0.18432617
 0.19042969
 0.19012451
 0.18341064
 0.17120361
 0.15441895
 0.13427734
 0.11169434
 0.08789063
 0.06286621
 0.03753662
 0.01220703
-0.01220703
-0.03387451
-0.05096436
-0.06286621
-0.06896973
-0.06927490
-0.06408691
-0.05340576
-0.03753662
-0.01647949
 0.00885010
 0.03784180
 0.06896973
 0.10101318
 0.13275146
 0.16357422
 0.19256592
 0.21820068
 0.23864746
 0.25268555
 0.25939941
 0.25878906
 0.25115967
 0.23712158
 0.21759033
 0.19226074
 0.16235352
 0.12786865
 0.09002686
 0.05004883
 0.01007080
-0.02868652
-0.06439209
-0.09613037
-0.12359619
-0.14556885
-0.16174316
-0.17089844
-0.17242432
-0.16693115
-0.15502930
-0.13763428
-0.11505127
-0.08819580
-0.05767822
-0.02441406
 0.01007080
 0.04364014
 0.07354736
 0.09796143
 0.11596680
 0.12695313
 0.13183594
 0.12939453
 0.11962891
 0.10162354
 0.07659912
 0.04486084
 0.00732422
-0.03509521
-0.08026123
-0.12664795
-0.17150879
-0.21514893
-0.25695801
-0.29571533
-0.32897949
-0.35339355
-0.36804199
-0.37414551
-0.37170410
-0.36071777
-0.33966064
-0.30914307
-0.27038574
-0.22583008
-0.17639160
-0.12298584
-0.06652832
-0.00976563
 0.04455566
 0.09490967
 0.14068604
 0.18096924
 0.21392822
 0.23773193
 0.25146484
 0.25604248
 0.25268555
 0.24139404
 0.22186279
 0.19531250
 0.16326904
 0.12786865
 0.09185791
 0.05706787
 0.02502441
-0.00244141
-0.02502441
-0.04089355
-0.04974365
-0.04943848
-0.03936768
-0.01861572
 0.01220703
 0.05126953
 0.09674072
 0.14709473
 0.20141602
 0.25848389
 0.31707764
 0.37445068
 0.42663574
