# Supplementary material for: Dataset for time-lapse ultrasonic tomography of a granite slab under uniaxial compression test
Source: Data Brief. 2018 Aug 30;20:614–6. doi: 10.1016/j.dib.2018.08.151 (PMC6128094; doi:10.1016/j.dib.2018.08.151)
Supplement: Supplementary file 2 — Supplementary material [file mmc2.zip › data/Ultrasonic_Tomo_data/Stage_1_0kn/Force_0kn_14_25_32721042.txt]

SOURCE FILE NAME: D:\ct_20141122\ct201411221m100v0kn_sh_24_26_a.TDA
DATE: Saturday, November 22, 2014
TIME: 11:31:53
SAMPLE INTERVAL (Seconds):   0.0000001000
SIGNAL UNITS: volts
TIME UNITS: Seconds
DATA TYPE: WAVEFORM
NUMBER OF DATA POINTS PER WAVEFORM: 1024
CHANNEL NUMBER: 14
HIT NUMBER: 2
TIME OF TEST:  32.7210420000

 0.00000000
-0.00030518
-0.00061035
-0.00091553
-0.00152588
-0.00244141
-0.00274658
-0.00274658
-0.00183105
-0.00091553
-0.00030518
-0.00030518
-0.00030518
-0.00030518
 0.00000000
 0.00030518
 0.00091553
 0.00152588
 0.00152588
 0.00061035
-0.00030518
-0.00122070
-0.00183105
-0.00183105
-0.00183105
-0.00213623
-0.00274658
-0.00305176
-0.00305176
-0.00244141
-0.00122070
-0.00030518
 0.00030518
 0.00061035
 0.00061035
 0.00030518
-0.00030518
-0.00091553
-0.00091553
-0.00091553
-0.00091553
-0.00183105
-0.00244141
-0.00305176
-0.00274658
-0.00183105
-0.00091553
-0.00030518
 0.00030518
 0.00061035
 0.00061035
 0.00061035
 0.00030518
-0.00061035
-0.00122070
-0.00183105
-0.00213623
-0.00213623
-0.00183105
-0.00122070
-0.00091553
-0.00091553
-0.00061035
-0.00061035
-0.00030518
 0.00000000
 0.00061035
 0.00030518
-0.00030518
-0.00122070
-0.00213623
-0.00244141
-0.00274658
-0.00274658
-0.00244141
-0.00244141
-0.00244141
-0.00183105
-0.00061035
 0.00061035
 0.00152588
 0.00213623
 0.00213623
 0.00152588
 0.00091553
 0.00030518
 0.00000000
-0.00030518
 0.00000000
-0.00030518
-0.00091553
-0.00183105
-0.00244141
-0.00274658
-0.00213623
-0.00152588
-0.00091553
-0.00061035
 0.00000000
 0.00030518
 0.00061035
 0.00030518
 0.00000000
-0.00061035
-0.00122070
-0.00122070
-0.00091553
-0.00030518
 0.00000000
 0.00000000
-0.00030518
-0.00091553
-0.00122070
-0.00122070
-0.00061035
 0.00000000
 0.00061035
 0.00061035
 0.00000000
-0.00061035
-0.00091553
-0.00122070
-0.00152588
-0.00152588
-0.00183105
-0.00213623
-0.00213623
-0.00152588
-0.00061035
 0.00091553
 0.00152588
 0.00152588
 0.00091553
 0.00030518
-0.00030518
-0.00091553
-0.00122070
-0.00152588
-0.00183105
-0.00213623
-0.00274658
-0.00366211
-0.00366211
-0.00305176
-0.00183105
-0.00030518
 0.00061035
 0.00122070
 0.00183105
 0.00213623
 0.00183105
 0.00091553
-0.00030518
-0.00152588
-0.00213623
-0.00183105
-0.00122070
-0.00030518
 0.00030518
 0.00030518
 0.00000000
-0.00061035
-0.00122070
-0.00152588
-0.00122070
-0.00030518
 0.00030518
 0.00091553
 0.00061035
 0.00000000
-0.00061035
-0.00091553
-0.00091553
-0.00091553
-0.00122070
-0.00122070
-0.00122070
-0.00030518
 0.00061035
 0.00122070
 0.00122070
 0.00061035
-0.00030518
-0.00122070
-0.00122070
-0.00122070
-0.00061035
-0.00030518
-0.00030518
-0.00091553
-0.00122070
-0.00183105
-0.00213623
-0.00152588
-0.00091553
 0.00030518
 0.00091553
 0.00152588
 0.00183105
 0.00183105
 0.00152588
 0.00091553
 0.00000000
-0.00122070
-0.00183105
-0.00213623
-0.00183105
-0.00152588
-0.00091553
-0.00091553
-0.00122070
-0.00152588
-0.00152588
-0.00091553
 0.00000000
 0.00091553
 0.00091553
 0.00061035
 0.00000000
-0.00030518
-0.00061035
-0.00122070
-0.00183105
-0.00244141
-0.00244141
-0.00183105
-0.00091553
 0.00061035
 0.00152588
 0.00152588
 0.00091553
-0.00030518
-0.00122070
-0.00183105
-0.00183105
-0.00122070
-0.00061035
-0.00030518
-0.00061035
-0.00122070
-0.00183105
-0.00183105
-0.00152588
-0.00030518
 0.00091553
 0.00152588
 0.00183105
 0.00152588
 0.00061035
 0.00000000
-0.00091553
-0.00183105
-0.00244141
-0.00244141
-0.00213623
-0.00122070
-0.00061035
-0.00030518
-0.00061035
-0.00091553
-0.00152588
-0.00152588
-0.00122070
-0.00091553
 0.00000000
 0.00061035
 0.00122070
 0.00091553
 0.00061035
-0.00030518
-0.00061035
-0.00122070
-0.00152588
-0.00183105
-0.00213623
-0.00152588
-0.00061035
 0.00030518
 0.00061035
 0.00000000
-0.00061035
-0.00122070
-0.00122070
-0.00091553
-0.00030518
 0.00000000
-0.00030518
-0.00061035
-0.00152588
-0.00213623
-0.00274658
-0.00274658
-0.00213623
-0.00122070
-0.00030518
 0.00061035
 0.00091553
 0.00061035
 0.00000000
-0.00091553
-0.00183105
-0.00244141
-0.00274658
-0.00244141
-0.00183105
-0.00122070
-0.00030518
 0.00000000
 0.00000000
-0.00030518
-0.00030518
 0.00000000
 0.00030518
 0.00030518
 0.00030518
 0.00000000
-0.00061035
-0.00122070
-0.00183105
-0.00244141
-0.00335693
-0.00396729
-0.00396729
-0.00335693
-0.00213623
-0.00061035
 0.00030518
 0.00091553
 0.00091553
 0.00030518
-0.00091553
-0.00152588
-0.00152588
-0.00061035
 0.00000000
 0.00061035
 0.00030518
-0.00030518
-0.00122070
-0.00183105
-0.00213623
-0.00183105
-0.00152588
-0.00091553
-0.00030518
 0.00000000
 0.00000000
-0.00030518
-0.00061035
-0.00091553
-0.00122070
-0.00122070
-0.00091553
-0.00061035
-0.00030518
-0.00030518
-0.00061035
-0.00091553
-0.00152588
-0.00152588
-0.00152588
-0.00091553
-0.00061035
 0.00000000
 0.00000000
 0.00000000
-0.00061035
-0.00122070
-0.00213623
-0.00305176
-0.00396729
-0.00396729
-0.00366211
-0.00274658
-0.00091553
 0.00061035
 0.00122070
 0.00122070
 0.00061035
-0.00030518
-0.00091553
-0.00091553
-0.00061035
-0.00030518
-0.00061035
-0.00122070
-0.00183105
-0.00244141
-0.00244141
-0.00244141
-0.00213623
-0.00183105
-0.00091553
 0.00000000
 0.00061035
 0.00091553
 0.00061035
 0.00030518
-0.00030518
-0.00091553
-0.00091553
-0.00061035
 0.00000000
 0.00061035
 0.00091553
 0.00091553
 0.00061035
-0.00030518
-0.00061035
-0.00091553
-0.00091553
-0.00091553
-0.00061035
-0.00091553
-0.00091553
-0.00061035
-0.00061035
-0.00061035
-0.00091553
-0.00122070
-0.00152588
-0.00122070
-0.00061035
 0.00030518
 0.00122070
 0.00152588
 0.00122070
 0.00061035
 0.00000000
-0.00061035
-0.00091553
-0.00061035
-0.00030518
 0.00000000
 0.00000000
-0.00091553
-0.00183105
-0.00244141
-0.00274658
-0.00244141
-0.00213623
-0.00152588
-0.00061035
 0.00061035
 0.00152588
 0.00183105
 0.00122070
 0.00030518
-0.00030518
-0.00091553
-0.00061035
-0.00061035
-0.00030518
-0.00030518
-0.00061035
-0.00122070
-0.00183105
-0.00213623
-0.00183105
-0.00091553
 0.00000000
 0.00030518
 0.00030518
 0.00030518
 0.00030518
 0.00030518
 0.00030518
-0.00061035
-0.00152588
-0.00244141
-0.00244141
-0.00183105
-0.00091553
 0.00030518
 0.00091553
 0.00091553
 0.00000000
-0.00091553
-0.00213623
-0.00244141
-0.00213623
-0.00152588
-0.00122070
-0.00122070
-0.00183105
-0.00213623
-0.00213623
-0.00213623
-0.00152588
-0.00122070
-0.00091553
-0.00061035
 0.00000000
 0.00061035
 0.00091553
 0.00061035
 0.00000000
-0.00061035
-0.00061035
-0.00030518
 0.00030518
 0.00061035
 0.00061035
 0.00000000
-0.00061035
-0.00122070
-0.00183105
-0.00152588
-0.00122070
-0.00061035
 0.00000000
 0.00030518
 0.00061035
 0.00030518
 0.00030518
 0.00000000
 0.00000000
-0.00030518
-0.00091553
-0.00152588
-0.00152588
-0.00091553
-0.00030518
 0.00000000
-0.00030518
-0.00122070
-0.00183105
-0.00183105
-0.00152588
-0.00091553
-0.00030518
 0.00000000
 0.00030518
 0.00000000
-0.00091553
-0.00152588
-0.00183105
-0.00122070
-0.00061035
 0.00030518
 0.00061035
 0.00061035
 0.00061035
 0.00061035
 0.00030518
-0.00030518
-0.00152588
-0.00213623
-0.00244141
-0.00213623
-0.00122070
-0.00091553
-0.00091553
-0.00122070
-0.00183105
-0.00213623
-0.00183105
-0.00152588
-0.00091553
-0.00061035
-0.00061035
-0.00061035
-0.00061035
-0.00091553
-0.00091553
-0.00091553
-0.00122070
-0.00183105
-0.00213623
-0.00183105
-0.00091553
 0.00000000
 0.00061035
 0.00030518
-0.00030518
-0.00122070
-0.00152588
-0.00152588
-0.00061035
 0.00000000
 0.00061035
 0.00091553
 0.00061035
 0.00000000
-0.00061035
-0.00061035
-0.00061035
-0.00061035
-0.00091553
-0.00122070
-0.00122070
-0.00122070
-0.00091553
-0.00091553
-0.00091553
-0.00122070
-0.00091553
-0.00061035
 0.00000000
 0.00061035
 0.00122070
 0.00152588
 0.00091553
 0.00030518
-0.00030518
-0.00061035
-0.00030518
 0.00030518
 0.00091553
 0.00122070
 0.00091553
 0.00061035
 0.00030518
 0.00000000
 0.00000000
-0.00061035
-0.00122070
-0.00213623
-0.00213623
-0.00152588
-0.00061035
 0.00030518
 0.00061035
 0.00061035
 0.00000000
-0.00061035
-0.00091553
-0.00091553
-0.00030518
 0.00061035
 0.00091553
 0.00061035
-0.00061035
-0.00122070
-0.00122070
-0.00061035
 0.00000000
 0.00030518
 0.00061035
 0.00030518
 0.00000000
-0.00061035
-0.00335693
-0.01342773
-0.04089355
-0.09429932
-0.17242432
-0.25787354
-0.32440186
-0.35034180
-0.33386230
-0.29388428
-0.25390625
-0.22460938
-0.19348145
-0.13610840
-0.03967285
 0.08056641
 0.18676758
 0.24322510
 0.24261475
 0.20904541
 0.17639160
 0.16265869
 0.16265869
 0.16174316
 0.15594482
 0.15350342
 0.16113281
 0.17181396
 0.17181396
 0.15502930
 0.13305664
 0.12176514
 0.12512207
 0.13183594
 0.12939453
 0.11657715
 0.10406494
 0.10009766
 0.10253906
 0.10253906
 0.09582520
 0.08605957
 0.07934570
 0.07781982
 0.07781982
 0.07507324
 0.06896973
 0.06134033
 0.05523682
 0.05065918
 0.04791260
 0.04516602
 0.04028320
 0.03326416
 0.02532959
 0.01953125
 0.01678467
 0.01434326
 0.00823975
-0.00152588
-0.01068115
-0.01556396
-0.01678467
-0.01831055
-0.02410889
-0.03204346
-0.03784180
-0.03936768
-0.03936768
-0.04089355
-0.04455566
-0.04760742
-0.04730225
-0.04364014
-0.04058838
-0.03967285
-0.04089355
-0.04089355
-0.03936768
-0.03692627
-0.03662109
-0.03906250
-0.04180908
-0.04302979
-0.04241943
-0.04119873
-0.04211426
-0.04547119
-0.04913330
-0.05157471
-0.05157471
-0.05096436
-0.05157471
-0.05340576
-0.05493164
-0.05554199
-0.05523682
-0.05523682
-0.05676270
-0.05859375
-0.05889893
-0.05737305
-0.05462646
-0.05218506
-0.05096436
-0.05035400
-0.04913330
-0.04760742
-0.04608154
-0.04577637
-0.04608154
-0.04577637
-0.04425049
-0.04211426
-0.04028320
-0.03997803
-0.03997803
-0.03967285
-0.03845215
-0.03662109
-0.03479004
-0.03448486
-0.03448486
-0.03417969
-0.03326416
-0.03204346
-0.03143311
-0.03173828
-0.03265381
-0.03326416
-0.03356934
-0.03356934
-0.03295898
-0.03234863
-0.03173828
-0.03082275
-0.02960205
-0.02868652
-0.02807617
-0.02716064
-0.02532959
-0.02258301
-0.01922607
-0.01617432
-0.01403809
-0.01251221
-0.01129150
-0.01037598
-0.00915527
-0.00854492
-0.00793457
-0.00762939
-0.00671387
-0.00549316
-0.00427246
-0.00366211
-0.00366211
-0.00396729
-0.00427246
-0.00427246
-0.00396729
-0.00335693
-0.00274658
-0.00183105
-0.00091553
-0.00030518
 0.00000000
 0.00030518
 0.00091553
 0.00183105
 0.00366211
 0.00549316
 0.00762939
 0.00946045
 0.01098633
 0.01220703
 0.01312256
 0.01342773
 0.01312256
 0.01220703
 0.01190186
 0.01220703
 0.01342773
 0.01464844
 0.01556396
 0.01586914
 0.01617432
 0.01647949
 0.01708984
 0.01800537
 0.01922607
 0.02014160
 0.02075195
 0.02075195
 0.02075195
 0.02014160
 0.01892090
 0.01770020
 0.01678467
 0.01708984
 0.01770020
 0.01892090
 0.01953125
 0.01983643
 0.01983643
 0.01953125
 0.01953125
 0.01983643
 0.02014160
 0.02075195
 0.02197266
 0.02319336
 0.02410889
 0.02471924
 0.02471924
 0.02441406
 0.02410889
 0.02410889
 0.02380371
 0.02319336
 0.02258301
 0.02258301
 0.02258301
 0.02319336
 0.02319336
 0.02258301
 0.02136230
 0.01983643
 0.01861572
 0.01800537
 0.01831055
 0.01892090
 0.01953125
 0.01983643
 0.01953125
 0.01892090
 0.01831055
 0.01831055
 0.01922607
 0.02044678
 0.02166748
 0.02227783
 0.02227783
 0.02197266
 0.02136230
 0.02014160
 0.01892090
 0.01739502
 0.01617432
 0.01556396
 0.01556396
 0.01617432
 0.01678467
 0.01739502
 0.01770020
 0.01739502
 0.01678467
 0.01617432
 0.01586914
 0.01586914
 0.01586914
 0.01586914
 0.01525879
 0.01434326
 0.01373291
 0.01312256
 0.01281738
 0.01251221
 0.01190186
 0.01159668
 0.01098633
 0.01129150
 0.01159668
 0.01190186
 0.01220703
 0.01220703
 0.01159668
 0.01129150
 0.01098633
 0.01098633
 0.01129150
 0.01159668
 0.01190186
 0.01159668
 0.01068115
 0.00946045
 0.00854492
 0.00823975
 0.00793457
 0.00793457
 0.00762939
 0.00701904
 0.00610352
 0.00518799
 0.00427246
 0.00305176
 0.00183105
 0.00091553
 0.00030518
 0.00030518
 0.00122070
 0.00213623
 0.00274658
 0.00274658
 0.00274658
 0.00244141
 0.00244141
 0.00244141
 0.00244141
 0.00244141
 0.00244141
 0.00213623
 0.00122070
 0.00000000
-0.00152588
-0.00274658
-0.00366211
-0.00427246
-0.00488281
-0.00518799
-0.00518799
-0.00457764
-0.00366211
-0.00305176
-0.00335693
-0.00427246
-0.00549316
-0.00640869
-0.00671387
-0.00671387
-0.00640869
-0.00610352
-0.00640869
-0.00671387
-0.00732422
-0.00762939
-0.00793457
-0.00762939
-0.00701904
-0.00701904
-0.00701904
-0.00732422
-0.00793457
-0.00793457
-0.00823975
-0.00885010
-0.00946045
-0.00976563
-0.00946045
-0.00854492
-0.00762939
-0.00671387
-0.00640869
-0.00701904
-0.00793457
-0.00885010
-0.00946045
-0.00976563
-0.00976563
-0.01007080
-0.01068115
-0.01159668
-0.01220703
-0.01281738
-0.01251221
-0.01220703
-0.01190186
-0.01159668
-0.01098633
-0.01037598
-0.00946045
-0.00793457
-0.00701904
-0.00640869
-0.00640869
-0.00701904
-0.00793457
-0.00885010
-0.00915527
-0.00946045
-0.00946045
-0.01007080
-0.01068115
-0.01190186
-0.01251221
-0.01281738
-0.01251221
-0.01220703
-0.01220703
-0.01190186
-0.01159668
-0.01129150
-0.01098633
-0.01098633
-0.01159668
-0.01251221
-0.01312256
-0.01342773
-0.01312256
-0.01220703
-0.01129150
-0.01007080
-0.00976563
-0.01007080
-0.01037598
-0.01037598
-0.01037598
-0.01007080
-0.01037598
-0.01068115
-0.01129150
-0.01190186
-0.01220703
-0.01220703
-0.01190186
-0.01159668
-0.01098633
-0.01068115
-0.01037598
-0.00946045
-0.00854492
-0.00732422
-0.00671387
-0.00701904
-0.00823975
-0.00976563
-0.01068115
-0.01129150
-0.01129150
-0.01098633
-0.01098633
-0.01129150
-0.01129150
-0.01129150
-0.01098633
-0.01037598
-0.00976563
-0.00885010
-0.00793457
-0.00701904
-0.00671387
-0.00671387
-0.00701904
-0.00762939
-0.00854492
-0.00976563
-0.01129150
-0.01251221
-0.01342773
-0.01373291
-0.01434326
-0.01556396
-0.01770020
-0.02014160
-0.02288818
-0.02502441
-0.02655029
-0.02807617
-0.02960205
-0.03112793
-0.03234863
-0.03326416
-0.03295898
-0.03204346
-0.03021240
-0.02746582
-0.02349854
-0.01831055
-0.01129150
-0.00244141
 0.00762939
 0.01892090
 0.03051758
 0.04211426
 0.05371094
 0.06530762
 0.07659912
 0.08789063
 0.09857178
 0.10803223
 0.11535645
 0.12023926
 0.12268066
 0.12237549
 0.11901855
 0.11291504
 0.10345459
 0.09033203
 0.07354736
 0.05401611
 0.03143311
 0.00671387
-0.02014160
-0.04791260
-0.07598877
-0.10314941
-0.12847900
-0.15136719
-0.17059326
-0.18585205
-0.19744873
-0.20507813
-0.20843506
-0.20721436
-0.20080566
-0.18981934
-0.17395020
-0.15380859
-0.13031006
-0.10375977
-0.07446289
-0.04333496
-0.01098633
 0.02136230
 0.05249023
 0.08148193
 0.10833740
 0.13183594
 0.15197754
 0.16784668
 0.17883301
 0.18402100
 0.18402100
 0.17822266
 0.16723633
 0.15167236
 0.13244629
 0.11016846
 0.08544922
 0.05828857
 0.02899170
-0.00061035
-0.02960205
-0.05645752
-0.08117676
-0.10284424
-0.12115479
-0.13580322
-0.14617920
-0.15136719
-0.15197754
-0.14801025
-0.13946533
-0.12634277
-0.10925293
-0.08819580
-0.06408691
-0.03723145
-0.00854492
 0.02044678
 0.04913330
 0.07629395
 0.10101318
 0.12268066
 0.14038086
 0.15380859
 0.16204834
 0.16479492
 0.16204834
 0.15380859
 0.14099121
 0.12359619
 0.10284424
 0.07843018
 0.05187988
 0.02349854
-0.00518799
-0.03295898
-0.05889893
-0.08270264
-0.10406494
-0.12268066
-0.13793945
-0.14892578
-0.15502930
-0.15563965
-0.15106201
-0.14129639
-0.12695313
-0.10864258
-0.08636475
-0.06103516
-0.03265381
-0.00244141
 0.02868652
 0.05981445
 0.08941650
 0.11657715
 0.14099121
 0.16204834
 0.17883301
 0.19073486
 0.19744873
 0.19897461
 0.19531250
 0.18615723
 0.17242432
 0.15350342
 0.13000488
 0.10253906
 0.07202148
 0.03875732
 0.00457764
-0.02960205
-0.06286621
-0.09399414
-0.12207031
-0.14648438
-0.16662598
-0.18127441
-0.19012451
-0.19256592
-0.18951416
-0.18035889
-0.16601563
-0.14556885
-0.11993408
-0.08972168
-0.05676270
-0.02227783
 0.01220703
 0.04577637
 0.07751465
 0.10650635
 0.13214111
 0.15380859
 0.17089844
 0.18280029
 0.18890381
 0.18920898
 0.18371582
 0.17333984
 0.15869141
 0.14007568
 0.11779785
 0.09277344
 0.06561279
 0.03723145
 0.00854492
-0.02014160
-0.04791260
-0.07324219
-0.09582520
-0.11474609
-0.12969971
-0.14068604
-0.14770508
-0.15075684
-0.14953613
-0.14434814
-0.13549805
-0.12359619
-0.10925293
-0.09307861
-0.07537842
-0.05737305
-0.03906250
-0.02075195
-0.00305176
 0.01434326
 0.03082275
 0.04577637
 0.05859375
 0.06988525
 0.07904053
 0.08697510
 0.09338379
 0.09765625
 0.09979248
 0.09979248
 0.09735107
 0.09277344
 0.08605957
 0.07781982
 0.06835938
 0.05767822
 0.04608154
 0.03295898
 0.01861572
 0.00335693
-0.01251221
-0.02838135
-0.04425049
-0.05950928
-0.07385254
-0.08666992
-0.09796143
-0.10711670
-0.11352539
-0.11718750
-0.11718750
-0.11383057
-0.10620117
-0.09399414
-0.07751465
-0.05676270
-0.03265381
-0.00579834
 0.02380371
 0.05523682
 0.08789063
 0.12023926
 0.15106201
 0.17913818
 0.20294189
 0.22186279
 0.23437500
 0.24047852
 0.23956299
 0.23193359
 0.21636963
 0.19226074
 0.16052246
 0.12237549
 0.07873535
 0.03051758
-0.02136230
-0.07507324
-0.12847900
-0.18005371
-0.22918701
-0.27496338
-0.31646729
-0.35064697
-0.37506104
-0.38940430
-0.39367676
-0.38757324
-0.37109375
-0.34362793
-0.30670166
-0.26275635
-0.21362305
-0.15991211
-0.10162354
-0.04028320
 0.02197266
 0.08209229
 0.13824463
 0.18829346
 0.23254395
 0.27008057
 0.30151367
 0.32592773
 0.34118652
 0.34515381
 0.33660889
 0.31738281
 0.29052734
 0.25817871
 0.22033691
 0.17700195
 0.12847900
 0.07629395
 0.02288818
-0.03021240
-0.08148193
-0.12969971
-0.17303467
-0.21026611
-0.24017334
-0.26245117
-0.27709961
-0.28411865
-0.28381348
-0.27679443
-0.26306152
-0.24322510
-0.21759033
-0.18615723
-0.14984131
-0.10955811
-0.06713867
-0.02349854
 0.01922607
 0.06072998
 0.09979248
 0.13549805
 0.16754150
 0.19500732
 0.21728516
 0.23345947
 0.24444580
 0.24963379
 0.24993896
 0.24505615
 0.23498535
 0.22033691
 0.20111084
 0.17852783
 0.15289307
 0.12573242
 0.09765625
 0.06896973
 0.04058838
 0.01251221
-0.01403809
-0.03784180
-0.05798340
-0.07385254
-0.08514404
-0.09155273
-0.09399414
-0.09185791
-0.08544922
-0.07476807
-0.05950928
-0.04028320
-0.01831055
 0.00518799
 0.02960205
 0.05401611
 0.07751465
 0.09887695
 0.11627197
 0.12878418
 0.13549805
 0.13488770
 0.12664795
 0.11077881
 0.08819580
 0.05950928
 0.02471924
-0.01586914
-0.06134033
-0.10955811
-0.15777588
-0.20416260
-0.24780273
-0.28808594
-0.32257080
-0.34912109
-0.36560059
-0.37078857
-0.36468506
-0.34759521
-0.31982422
-0.28289795
-0.23803711
-0.18646240
-0.12817383
-0.06347656
 0.00488281
 0.07293701
 0.13763428
 0.19744873
 0.25238037
 0.30303955
 0.34667969
 0.38055420
 0.40252686
 0.41290283
 0.41320801
 0.40405273
 0.38513184
 0.35614014
 0.31921387
 0.27709961
 0.23223877
 0.18493652
 0.13641357
 0.08789063
 0.04119873
-0.00183105
-0.03997803
-0.07385254
-0.10284424
-0.12634277
-0.14404297
-0.15533447
-0.16113281
-0.16204834
-0.15930176
-0.15380859
-0.14648438
-0.13854980
-0.13031006
-0.12207031
-0.11413574
-0.10711670
-0.10162354
-0.09826660
-0.09643555
-0.09582520
-0.09643555
-0.09826660
-0.10009766
-0.10131836
-0.10040283
-0.09613037
-0.08789063
-0.07537842
-0.05828857
-0.03692627
-0.01159668
 0.01708984
 0.04913330
 0.08392334
 0.12023926
 0.15655518
 0.19104004
 0.22125244
 0.24566650
 0.26245117
 0.27099609
 0.27099609
 0.26153564
 0.24169922
 0.21057129
 0.16754150
 0.11352539
 0.05065918
-0.01953125
-0.09521484
-0.17547607
-0.25909424
-0.34301758
-0.42358398
-0.49743652
-0.56152344
-0.61370850
-0.65216064
-0.67626953
-0.68420410
-0.67565918
-0.64971924
-0.60577393
-0.54443359
-0.46722412
-0.37658691
-0.27526855
-0.16510010
-0.04791260
 0.07446289
 0.19927979
 0.32287598
 0.44158936
 0.55206299
 0.65155029
 0.73760986
 0.80780029
 0.86059570
 0.89477539
 0.90881348
 0.90270996
 0.87677002
 0.83221436
 0.77056885
 0.69274902
 0.59967041
 0.49346924
 0.37780762
 0.25634766
 0.13122559
 0.00518799
-0.12084961
-0.24322510
-0.35766602
-0.46020508
-0.54840088
-0.62072754
-0.67596436
-0.71289063
-0.73120117
-0.73211670
-0.71655273
-0.68542480
-0.63873291
-0.57708740
-0.50292969
-0.42022705
-0.33233643
-0.24169922
-0.15045166
-0.05950928
 0.02868652
 0.11108398
 0.18585205
 0.25146484
 0.30578613
 0.34790039
 0.37536621
 0.38726807
 0.38269043
 0.36315918
 0.33050537
 0.28656006
 0.23345947
 0.17181396
 0.10284424
 0.02838135
-0.04943848
-0.12847900
-0.20721436
-0.28381348
-0.35675049
-0.42175293
-0.47576904
-0.51696777
-0.54534912
-0.56060791
-0.56243896
-0.54901123
-0.51971436
-0.47454834
-0.41534424
-0.34362793
-0.26000977
-0.16662598
-0.06500244
 0.04333496
 0.15655518
 0.27191162
 0.38574219
 0.49346924
 0.59082031
 0.67626953
 0.74829102
 0.80627441
 0.84808350
 0.87127686
 0.87493896
 0.85876465
 0.82336426
 0.77056885
 0.70098877
 0.61645508
 0.51971436
 0.41351318
 0.29998779
 0.18280029
 0.06500244
-0.05065918
-0.16143799
-0.26519775
-0.35827637
-0.43609619
-0.49499512
-0.53283691
-0.54962158
-0.54565430
-0.52062988
-0.47515869
-0.41076660
-0.32958984
-0.23529053
-0.12908936
-0.01342773
 0.10955811
 0.23468018
 0.35644531
 0.46905518
 0.56793213
 0.64880371
 0.70922852
 0.74645996
 0.75958252
 0.74768066
 0.70892334
 0.64300537
 0.55114746
 0.43548584
 0.29998779
 0.14739990
-0.02075195
-0.20141602
-0.38879395
-0.57525635
-0.75378418
-0.91918945
-1.06750488
-1.19598389
-1.30065918
-1.37695313
-1.42120361
-1.43066406
-1.40594482
-1.34796143
-1.25762939
-1.13616943
-0.98541260
-0.80932617
-0.61431885
-0.40740967
-0.19256592
 0.02807617
 0.25177002
 0.47180176
 0.67932129
 0.86547852
 1.02478027
 1.15539551
 1.25549316
 1.32263184
 1.35345459
 1.34735107
 1.30645752
 1.23260498
 1.12762451
 0.99304199
 0.83251953
 0.65277100
 0.46173096
 0.26550293
 0.06744385
-0.12908936
-0.31860352
-0.49316406
-0.64392090
-0.76385498
-0.84991455
-0.90240479
-0.92102051
-0.90393066
-0.84869385
-0.75531006
-0.62835693
-0.47424316
-0.29937744
-0.10559082
 0.10559082
 0.32928467
 0.55541992
 0.77209473
 0.97076416
 1.14715576
 1.29730225
 1.41510010
 1.49383545
 1.52862549
 1.51885986
 1.46453857
 1.36474609
 1.21917725
 1.03057861
 0.80627441
 0.55450439
 0.28045654
-0.01342773
-0.32257080
-0.63690186
-0.94451904
-1.23443604
-1.49963379
-1.73461914
-1.93298340
-2.08801270
-2.19573975
-2.25341797
-2.26104736
-2.21801758
-2.12585449
-1.98669434
-1.80480957
-1.58447266
-1.33209229
-1.05499268
-0.76293945
-0.46447754
-0.16693115
 0.12481689
 0.40405273
 0.66223145
 0.88897705
 1.07757568
 1.22497559
 1.32995605
 1.39007568
 1.40472412
 1.37390137
 1.30096436
 1.18927002
 1.04309082
 0.86791992
 0.67169189
 0.46417236
 0.25329590
 0.04302979
-0.16296387
-0.35797119
-0.53161621
-0.67413330
-0.78002930
-0.84808350
-0.87799072
-0.86730957
-0.81390381
-0.71929932
-0.58959961
-0.43090820
-0.24749756
-0.04089355
 0.18554688
 0.42480469
 0.66680908
 0.90179443
 1.12152100
 1.32049561
 1.49353027
 1.63604736
 1.74377441
 1.81243896
 1.83898926
 1.82250977
 1.76391602
 1.66595459
 1.53045654
 1.35955811
 1.15570068
 0.92529297
 0.67626953
 0.41625977
 0.14862061
-0.12298584
-0.39398193
-0.65551758
-0.89874268
-1.11663818
-1.30554199
-1.46392822
-1.58813477
-1.67510986
-1.72271729
-1.73065186
-1.70074463
-1.63421631
-1.53381348
-1.40289307
-1.24542236
-1.06506348
-0.86700439
-0.65795898
-0.44555664
-0.23590088
-0.03326416
 0.16052246
 0.34088135
 0.50018311
 0.63018799
 0.72601318
 0.78735352
 0.81695557
 0.81512451
 0.78002930
 0.71197510
 0.61431885
 0.49377441
 0.35644531
 0.20660400
 0.04577637
-0.12237549
-0.29083252
-0.45196533
-0.59814453
-0.72357178
-0.82397461
-0.89630127
-0.93872070
-0.94909668
-0.92620850
-0.86822510
-0.77545166
-0.65063477
-0.49804688
-0.32257080
-0.12756348
 0.08453369
 0.30914307
 0.53894043
 0.76385498
 0.97564697
 1.16851807
 1.33819580
 1.48071289
 1.59179688
 1.66656494
 1.70227051
 1.69708252
 1.65191650
 1.56768799
 1.44683838
 1.29119873
 1.10534668
 0.89508057
 0.66833496
 0.43151855
 0.19012451
-0.05249023
-0.29113770
-0.51849365
-0.72479248
-0.90209961
-1.04675293
-1.15783691
-1.23443604
-1.27441406
-1.27685547
-1.24206543
-1.17370605
-1.07482910
-0.94879150
-0.79986572
-0.63415527
-0.45928955
-0.28259277
-0.10803223
 0.06164551
 0.22247314
 0.36682129
 0.48797607
 0.58013916
 0.64208984
 0.67443848
 0.67749023
 0.65063477
 0.59387207
 0.50994873
 0.40313721
 0.27923584
 0.14190674
-0.00671387
-0.16387939
-0.32470703
-0.48248291
-0.63049316
-0.76385498
-0.87951660
-0.97595215
-1.05102539
-1.10351563
-1.13098145
-1.13311768
-1.11053467
-1.06506348
-0.99884033
-0.91339111
-0.81146240
-0.69458008
-0.56610107
-0.42938232
-0.28839111
-0.14495850
 0.00000000
 0.14495850
 0.28808594
 0.42510986
 0.55267334
 0.66833496
 0.77087402
 0.85968018
 0.93292236
 0.98999023
 1.03027344
 1.05407715
 1.06109619
 1.05133057
 1.02447510
 0.98144531
 0.92315674
 0.85113525
 0.76690674
 0.67199707
 0.56823730
 0.45837402
 0.34484863
 0.22918701
 0.11352539
 0.00000000
-0.10925293
-0.21331787
-0.30975342
-0.39611816
-0.46997070
-0.52947998
-0.57464600
-0.60577393
-0.62347412
-0.62683105
-0.61645508
-0.59326172
-0.55938721
-0.51635742
-0.46478271
-0.40649414
-0.34393311
-0.28106689
-0.21972656
-0.15991211
-0.10192871
-0.04608154
 0.00579834
 0.05187988
 0.09124756
 0.12420654
 0.15045166
 0.17059326
 0.18371582
 0.19134521
 0.19348145
 0.19104004
 0.18371582
 0.17211914
 0.15716553
 0.14007568
 0.12207031
 0.10345459
 0.08453369
 0.06622314
 0.04852295
 0.03295898
 0.01953125
 0.00854492
-0.00061035
-0.00793457
-0.01464844
-0.02105713
-0.02777100
-0.03417969
-0.04058838
-0.04669189
-0.05187988
-0.05645752
-0.05950928
-0.06072998
-0.05889893
-0.05371094
-0.04486084
-0.03265381
-0.01678467
 0.00244141
 0.02502441
 0.05004883
 0.07690430
 0.10437012
 0.13122559
 0.15686035
 0.18005371
 0.20080566
 0.21759033
 0.23040771
 0.23895264
 0.24261475
 0.24047852
 0.23254395
 0.21850586
 0.19927979
 0.17547607
 0.14831543
 0.11779785
 0.08575439
 0.05279541
 0.02075195
-0.00762939
-0.03143311
-0.04852295
-0.05798340
-0.05981445
-0.05340576
-0.03814697
-0.01464844
 0.01739502
 0.05615234
 0.09979248
 0.14587402
 0.19134521
 0.23529053
 0.27587891
 0.31250000
 0.34240723
 0.36254883
 0.36987305
 0.36224365
 0.34118652
 0.30761719
 0.26306152
 0.20751953
 0.14190674
 0.06713867
-0.01281738
-0.09429932
-0.17517090
-0.25390625
-0.32775879
-0.39337158
-0.44616699
-0.48400879
-0.50567627
-0.51025391
-0.49682617
-0.46508789
-0.41564941
-0.35186768
-0.27679443
-0.19287109
-0.10131836
-0.00488281
 0.09338379
 0.18859863
 0.27709961
 0.35400391
 0.41564941
 0.45898438
 0.48217773
 0.48461914
 0.46661377
 0.42816162
 0.36956787
 0.29266357
 0.20050049
 0.09704590
-0.01495361
-0.13397217
-0.25726318
-0.38085938
-0.49926758
-0.60852051
-0.70495605
-0.78613281
-0.84991455
-0.89416504
-0.91796875
-0.92132568
-0.90423584
-0.86700439
-0.80963135
-0.73333740
-0.64086914
-0.53497314
-0.41992188
-0.29815674
-0.17272949
-0.04608154
 0.07995605
 0.20294189
 0.32073975
 0.42968750
 0.52734375
 0.61096191
 0.67932129
 0.73242188
 0.76995850
 0.79101563
 0.79559326
 0.78369141
 0.75653076
 0.71533203
 0.66192627
 0.59692383
 0.52093506
 0.43609619
 0.34423828
 0.24749756
 0.14709473
 0.04425049
-0.06103516
-0.16815186
-0.27465820
-0.37902832
-0.47882080
-0.57220459
-0.65765381
-0.73394775
-0.80047607
-0.85540771
-0.89752197
-0.92529297
-0.93627930
-0.92987061
-0.90545654
-0.86303711
-0.80383301
-0.72723389
-0.63415527
-0.52642822
-0.40679932
-0.27893066
-0.14495850
-0.00579834
 0.13671875
 0.27923584
 0.41687012
 0.54412842
 0.65673828
 0.75256348
 0.82946777
 0.88653564
 0.92254639
 0.93719482
 0.93017578
 0.90270996
 0.85510254
 0.78948975
 0.70800781
 0.61431885
 0.51269531
 0.40802002
 0.30334473
 0.20172119
 0.10498047
 0.01586914
-0.06286621
-0.12847900
-0.17913818
-0.21453857
-0.23559570
-0.24414063
-0.24139404
-0.22796631
-0.20507813
-0.17456055
-0.13885498
-0.10040283
-0.06256104
-0.02655029
 0.00579834
 0.03387451
 0.05584717
 0.07141113
 0.07934570
 0.08026123
 0.07385254
 0.06072998
 0.04211426
 0.01922607
-0.00610352
-0.03173828
-0.05584717
-0.07659912
-0.09155273
-0.09979248
-0.09948730
-0.09124756
-0.07385254
-0.04699707
-0.01159668
 0.03173828
 0.08117676
 0.13488770
 0.19134521
 0.24902344
 0.30670166
 0.36163330
 0.41107178
 0.45166016
 0.48217773
 0.50201416
 0.51055908
 0.50720215
 0.49133301
 0.46264648
 0.42205811
 0.37078857
 0.31127930
 0.24383545
 0.17028809
 0.09185791
 0.01220703
-0.06561279
-0.13793945
-0.20416260
-0.26275635
-0.31250000
-0.35186768
-0.37841797
-0.39123535
-0.39031982
-0.37597656
-0.34942627
-0.31311035
-0.26977539
-0.22125244
-0.16876221
-0.11322021
-0.05615234
 0.00000000
 0.05187988
 0.09765625
 0.13549805
 0.16479492
 0.18341064
 0.18981934
 0.18310547
 0.16296387
 0.12939453
 0.08300781
 0.02563477
-0.04180908
-0.11688232
-0.19897461
-0.28656006
-0.37719727
-0.46691895
-0.55175781
-0.62835693
-0.69427490
-0.74859619
-0.78887939
-0.81298828
-0.81939697
-0.80749512
-0.77758789
-0.72998047
-0.66497803
-0.58380127
-0.48919678
-0.38391113
-0.27038574
-0.14984131
-0.02380371
 0.10559082
 0.23376465
 0.35675049
 0.47058105
 0.57128906
 0.65643311
 0.72296143
 0.76995850
 0.79650879
 0.80200195
 0.78613281
 0.74829102
 0.68878174
 0.61065674
 0.51696777
 0.41137695
 0.29815674
 0.18096924
 0.06286621
-0.05279541
-0.16357422
-0.26641846
-0.35797119
-0.43365479
-0.49102783
-0.52825928
-0.54473877
-0.54046631
-0.51635742
-0.47302246
-0.41290283
-0.33935547
-0.25573730
-0.16479492
-0.06896973
 0.02807617
 0.12298584
 0.21179199
 0.29113770
 0.35675049
 0.40557861
 0.43426514
 0.44067383
 0.42480469
 0.38696289
 0.32897949
 0.25360107
 0.16296387
 0.06011963
-0.05249023
-0.17272949
-0.29602051
-0.41717529
-0.53039551
-0.63140869
-0.71685791
-0.78399658
-0.83007813
-0.85266113
-0.85083008
-0.82397461
-0.77239990
-0.69671631
-0.59875488
-0.48156738
-0.34881592
-0.20446777
-0.04974365
 0.11260986
 0.27862549
 0.44219971
 0.59631348
 0.73455811
 0.85357666
 0.95184326
 1.02813721
 1.08062744
 1.10748291
 1.10748291
 1.08154297
 1.03179932
 0.96191406
 0.87402344
 0.77148438
 0.65673828
 0.53497314
 0.41076660
 0.28869629
 0.17120361
 0.06042480
-0.04119873
-0.13061523
-0.20538330
-0.26580811
-0.31158447
-0.34271240
-0.35705566
-0.35369873
-0.33355713
-0.30090332
-0.25939941
-0.21148682
-0.15655518
-0.09460449
-0.02746582
 0.04119873
 0.10833740
 0.17272949
 0.23406982
 0.29205322
 0.34423828
 0.38818359
 0.42205811
 0.44494629
 0.45776367
 0.46081543
 0.45379639
 0.43579102
 0.40649414
 0.36590576
 0.31494141
 0.25451660
 0.18554688
 0.10864258
 0.02441406
-0.06591797
-0.16113281
-0.26000977
-0.36193848
-0.46447754
-0.56365967
-0.65704346
-0.74218750
-0.81787109
-0.88256836
-0.93322754
-0.96679688
-0.98114014
-0.97503662
-0.94970703
-0.90454102
-0.83953857
-0.75469971
-0.65124512
-0.53222656
-0.40161133
-0.26306152
-0.11932373
 0.02746582
 0.17364502
 0.31463623
 0.44433594
 0.55633545
 0.64605713
 0.71166992
 0.75134277
 0.76416016
 0.74920654
 0.70648193
 0.63659668
 0.54351807
 0.43182373
 0.30609131
 0.17181396
 0.03265381
-0.10711670
-0.24230957
-0.36712646
-0.47485352
-0.56152344
-0.62347412
-0.65979004
-0.67016602
-0.65338135
-0.60943604
-0.53985596
-0.44921875
-0.34210205
-0.22277832
-0.09338379
 0.04425049
 0.18615723
 0.32623291
 0.45745850
 0.57434082
 0.67382813
 0.75347900
 0.81207275
 0.84747314
 0.85815430
 0.84442139
 0.80657959
 0.74707031
 0.66772461
 0.57189941
 0.46386719
 0.34759521
 0.22674561
 0.10437012
-0.01708984
-0.13580322
-0.24780273
-0.35064697
-0.44128418
-0.51727295
-0.57739258
-0.62164307
-0.65032959
-0.66497803
-0.66589355
-0.65490723
-0.63293457
-0.60241699
-0.56518555
-0.52337646
-0.47790527
-0.42938232
-0.37902832
-0.32958984
-0.28381348
-0.24261475
-0.20538330
-0.17089844
-0.13824463
-0.10803223
-0.08056641
-0.05615234
-0.03417969
-0.01373291
 0.00549316
 0.02319336
 0.03967285
 0.05493164
 0.06896973
 0.08087158
 0.09155273
 0.10040283
 0.10803223
 0.11413574
 0.11749268
 0.11718750
 0.11352539
 0.10681152
 0.09857178
 0.08880615
 0.07843018
 0.06866455
 0.06042480
 0.05462646
 0.05157471
 0.05340576
 0.06195068
 0.07781982
 0.10223389
 0.13458252
 0.17456055
 0.22277832
 0.27984619
 0.34545898
 0.41717529
 0.49102783
 0.56427002
 0.63537598
 0.70220947
 0.76324463
 0.81512451
 0.85510254
 0.88165283
 0.89263916
 0.88714600
 0.86456299
 0.82489014
 0.76873779
 0.69671631
 0.61004639
 0.51025391
 0.40039063
 0.28320313
 0.16143799
 0.03723145
-0.08789063
-0.21209717
-0.33142090
-0.44281006
-0.54260254
-0.62896729
-0.70007324
-0.75531006
-0.79345703
-0.81512451
-0.82092285
-0.81085205
-0.78674316
-0.74890137
-0.69976807
-0.64117432
-0.57556152
-0.50598145
-0.43457031
-0.36407471
-0.29693604
-0.23498535
-0.17852783
-0.12847900
-0.08483887
-0.04882813
-0.02166748
-0.00366211
 0.00488281
 0.00488281
-0.00305176
-0.01770020
-0.03814697
-0.06256104
-0.08941650
-0.11657715
-0.14312744
-0.16784668
-0.18951416
-0.20690918
-0.21789551
-0.22155762
-0.21820068
-0.20751953
-0.18890381
-0.16326904
-0.13061523
-0.09216309
-0.04882813
-0.00152588
 0.04852295
 0.09887695
 0.14709473
 0.19256592
 0.23529053
 0.27496338
 0.31097412
 0.34057617
 0.36132813
 0.37231445
 0.37445068
 0.36804199
 0.35369873
 0.33081055
 0.30120850
 0.26580811
 0.22674561
 0.18371582
 0.13763428
 0.08911133
 0.04089355
-0.00488281
-0.04608154
-0.08209229
-0.11169434
-0.13366699
-0.14678955
-0.14984131
-0.14312744
-0.12664795
-0.10101318
-0.06622314
-0.02258301
 0.02838135
 0.08422852
 0.14312744
 0.20416260
 0.26550293
 0.32562256
 0.38146973
 0.42999268
 0.46936035
 0.49865723
 0.51696777
 0.52307129
 0.51483154
 0.49041748
 0.45043945
 0.39581299
 0.32714844
 0.24627686
 0.15380859
 0.05249023
-0.05584717
-0.16937256
-0.28564453
-0.40191650
-0.51452637
-0.61981201
-0.71441650
-0.79650879
-0.86456299
-0.91644287
-0.95153809
-0.96862793
-0.96893311
-0.95306396
-0.92132568
-0.87432861
-0.81329346
-0.73944092
-0.65551758
-0.56335449
-0.46600342
-0.36621094
-0.26611328
-0.16662598
-0.06927490
 0.02441406
 0.11291504
 0.19531250
 0.27099609
 0.33996582
 0.40130615
 0.45288086
 0.49468994
 0.52703857
 0.55084229
 0.56701660
 0.57556152
 0.57678223
 0.57159424
 0.56091309
 0.54565430
 0.52551270
 0.50170898
 0.47454834
 0.44616699
 0.41687012
 0.38604736
 0.35369873
 0.32165527
 0.29144287
 0.26519775
 0.24322510
 0.22491455
 0.20996094
 0.19866943
 0.19165039
 0.18951416
 0.19287109
 0.20172119
 0.21453857
 0.23101807
 0.25024414
 0.27252197
 0.29724121
 0.32348633
 0.34881592
 0.37078857
 0.38818359
 0.40100098
 0.40893555
 0.41107178
 0.40527344
 0.38909912
 0.36254883
 0.32562256
 0.27893066
 0.22186279
 0.15380859
 0.07598877
-0.01037598
-0.10437012
-0.20507813
-0.31097412
-0.41992188
-0.52734375
-0.62988281
-0.72448730
-0.80902100
-0.88165283
-0.94055176
-0.98480225
-1.01287842
-1.02478027
-1.01959229
-0.99700928
-0.95764160
-0.90362549
-0.83648682
-0.75714111
-0.66680908
-0.56823730
-0.46508789
-0.36224365
-0.26245117
-0.16693115
-0.07629395
 0.00762939
 0.08148193
 0.14251709
 0.18951416
 0.22247314
 0.24169922
 0.24749756
 0.24078369
 0.22338867
 0.19775391
 0.16662598
 0.13214111
 0.09613037
 0.06164551
 0.03112793
 0.00762939
-0.00732422
-0.01251221
-0.00701904
 0.01007080
 0.03875732
 0.07843018
 0.12756348
 0.18493652
 0.25024414
 0.32165527
 0.39642334
 0.47149658
 0.54321289
 0.60974121
 0.67016602
 0.72296143
 0.76507568
 0.79437256
 0.80841064
 0.80657959
 0.78979492
 0.75775146
 0.71044922
 0.64819336
 0.57220459
 0.48583984
 0.39123535
 0.29174805
 0.18859863
 0.08453369
-0.01861572
-0.11871338
-0.21392822
-0.30181885
-0.37994385
-0.44647217
-0.49957275
-0.53985596
-0.56854248
-0.58563232
-0.59082031
-0.58380127
-0.56518555
-0.53680420
-0.50079346
-0.45867920
-0.41107178
-0.36041260
-0.30944824
-0.26092529
-0.21728516
-0.17883301
-0.14587402
-0.11840820
-0.09796143
-0.08544922
-0.08117676
-0.08544922
-0.09704590
-0.11383057
-0.13519287
-0.15960693
-0.18615723
-0.21240234
-0.23559570
-0.25573730
-0.27343750
-0.28961182
-0.30273438
-0.30944824
-0.30700684
-0.29602051
-0.27862549
-0.25665283
-0.22888184
-0.19439697
-0.15258789
-0.10559082
-0.05615234
-0.00671387
 0.04180908
 0.08911133
 0.13336182
 0.17364502
 0.20843506
 0.23803711
 0.26123047
 0.27801514
 0.28869629
 0.29418945
 0.29632568
 0.29602051
 0.29357910
 0.28991699
 0.28533936
 0.28106689
 0.27709961
 0.27374268
 0.27099609
 0.27008057
 0.27038574
 0.27221680
 0.27526855
 0.28137207
 0.29174805
 0.30639648
 0.32348633
 0.34057617
 0.35675049
 0.37231445
 0.38787842
 0.40344238
 0.41717529
 0.42816162
 0.43457031
 0.43640137
 0.43304443
 0.42388916
 0.40802002
 0.38574219
 0.35705566
 0.32226563
 0.28320313
 0.24017334
 0.19378662
 0.14373779
 0.08972168
 0.03173828
-0.02868652
-0.09094238
-0.15380859
-0.21697998
-0.28045654
-0.34393311
-0.40557861
-0.46417236
-0.51818848
-0.56732178
-0.61096191
-0.64849854
-0.67840576
-0.69946289
-0.71166992
-0.71533203
-0.71105957
-0.69885254
-0.67871094
-0.65155029
-0.61798096
-0.57952881
-0.53619385
-0.48797607
-0.43487549
-0.37811279
-0.31921387
-0.26000977
-0.20172119
-0.14465332
-0.08911133
-0.03570557
 0.01495361
 0.06195068
 0.10467529
 0.14251709
 0.17517090
 0.20294189
 0.22613525
 0.24444580
 0.25848389
 0.26977539
 0.28015137
 0.29174805
 0.30456543
 0.31860352
 0.33325195
 0.34820557
 0.36407471
 0.38208008
 0.40161133
 0.42236328
 0.44342041
 0.46417236
 0.48400879
 0.50201416
 0.51696777
 0.52734375
 0.53131104
 0.52825928
 0.51818848
 0.50140381
 0.47729492
 0.44525146
 0.40466309
 0.35614014
 0.30120850
 0.24169922
 0.17791748
 0.10986328
 0.03814697
-0.03417969
-0.10498047
-0.17150879
-0.23315430
-0.28991699
-0.34027100
-0.38238525
-0.41473389
-0.43701172
-0.44921875
-0.45166016
-0.44464111
-0.42816162
-0.40374756
-0.37292480
-0.33813477
-0.30090332
-0.26428223
-0.23010254
-0.19927979
-0.17242432
-0.15014648
-0.13366699
-0.12481689
-0.12542725
-0.13427734
-0.15106201
-0.17425537
-0.20416260
-0.24108887
-0.28472900
-0.33172607
-0.37841797
-0.42144775
-0.45867920
-0.48858643
-0.51055908
-0.52307129
-0.52429199
-0.51239014
-0.48645020
-0.44677734
-0.39459229
-0.33172607
-0.26000977
-0.18066406
-0.09613037
-0.00762939
 0.08270264
 0.17272949
 0.25970459
 0.34149170
 0.41595459
 0.48034668
 0.53253174
 0.57067871
 0.59387207
 0.60119629
 0.59234619
 0.56823730
 0.53039551
 0.48034668
 0.42022705
 0.35186768
 0.27740479
 0.19927979
 0.12023926
 0.04272461
-0.03021240
-0.09613037
-0.15197754
-0.19561768
-0.22521973
-0.24047852
-0.24108887
-0.22705078
-0.19866943
-0.15533447
-0.09887695
-0.03112793
 0.04638672
 0.13183594
 0.22521973
 0.32409668
 0.42449951
 0.52154541
 0.61065674
 0.68969727
 0.75714111
 0.81176758
 0.85113525
 0.87219238
 0.87280273
 0.85296631
 0.81329346
 0.75469971
 0.67718506
 0.58197021
 0.47149658
 0.34912109
 0.21820068
 0.08117676
-0.05981445
-0.20233154
-0.34332275
-0.47912598
-0.60607910
-0.72052002
-0.81939697
-0.90057373
-0.96282959
-1.00463867
-1.02569580
-1.02569580
-1.00555420
-0.96588135
-0.90820313
-0.83374023
-0.74432373
-0.64300537
-0.53375244
-0.42022705
-0.30548096
-0.19256592
-0.08331299
 0.01922607
 0.11230469
 0.19317627
 0.26031494
 0.31280518
 0.34973145
 0.37048340
 0.37567139
 0.36529541
 0.34149170
 0.30609131
 0.26214600
 0.21240234
 0.15869141
 0.10345459
 0.04913330
-0.00091553
-0.04425049
-0.07812500
-0.10101318
-0.11199951
-0.11016846
-0.09429932
-0.06439209
-0.02105713
 0.03326416
 0.09704590
 0.16876221
 0.24688721
 0.32836914
 0.40863037
 0.48370361
 0.55114746
 0.60852051
 0.65399170
 0.68542480
 0.70129395
 0.69976807
 0.68054199
 0.64361572
 0.58990479
 0.52093506
 0.43914795
 0.34759521
 0.24871826
 0.14465332
 0.03845215
-0.06713867
-0.16937256
-0.26580811
-0.35430908
-0.43243408
-0.49865723
-0.55145264
-0.59020996
-0.61523438
-0.62591553
-0.62255859
-0.60607910
-0.57830811
-0.54229736
-0.49896240
-0.44921875
-0.39428711
-0.33630371
-0.27893066
-0.22399902
-0.17303467
-0.12573242
-0.08361816
-0.04821777
-0.02044678
-0.00183105
 0.00793457
 0.00946045
 0.00274658
-0.01129150
-0.03112793
-0.05615234
-0.08514404
-0.11749268
-0.15228271
-0.18707275
-0.21972656
-0.24871826
-0.27465820
-0.29724121
-0.31707764
-0.33233643
-0.34088135
-0.34088135
-0.33233643
-0.31677246
-0.29602051
-0.27191162
-0.24505615
-0.21545410
-0.18157959
-0.14434814
-0.10437012
-0.06408691
-0.02441406
 0.01403809
 0.05126953
 0.08819580
 0.12481689
 0.16021729
 0.19500732
 0.22918701
 0.26336670
 0.29815674
 0.33294678
 0.36651611
 0.39794922
 0.42694092
 0.45379639
 0.47851563
 0.50079346
 0.51879883
 0.53283691
 0.54168701
 0.54626465
 0.54626465
 0.54046631
 0.52947998
 0.51300049
 0.49194336
 0.46661377
 0.43640137
 0.40008545
 0.35858154
 0.31280518
 0.26428223
 0.21392822
 0.16235352
 0.10925293
 0.05554199
 0.00244141
-0.04852295
-0.09613037
-0.13977051
-0.17822266
-0.21087646
-0.23712158
-0.25665283
-0.26947021
-0.27587891
-0.27557373
-0.26916504
-0.25665283
-0.23834229
-0.21453857
-0.18585205
-0.15228271
-0.11535645
-0.07537842
-0.03417969
 0.00671387
 0.04547119
 0.08026123
 0.11016846
 0.13366699
 0.14984131
 0.15808105
 0.15747070
 0.14709473
 0.12725830
 0.09765625
 0.05859375
 0.01159668
-0.04150391
-0.09918213
-0.15991211
-0.22216797
-0.28472900
-0.34515381
-0.40100098
-0.44921875
-0.48797607
-0.51666260
-0.53375244
-0.53863525
-0.53009033
-0.50689697
-0.46997070
-0.42053223
-0.36071777
-0.29174805
-0.21514893
-0.13214111
-0.04547119
 0.04272461
 0.12969971
 0.21331787
 0.29174805
 0.36254883
 0.42358398
 0.47210693
 0.50659180
 0.52673340
 0.53283691
 0.52490234
 0.50354004
 0.46936035
 0.42419434
 0.37017822
 0.31005859
 0.24658203
 0.18157959
 0.11657715
 0.05340576
-0.00518799
-0.05676270
-0.09918213
-0.13122559
-0.15228271
-0.16174316
-0.15960693
-0.14587402
-0.12084961
-0.08605957
-0.04241943
 0.00823975
 0.06378174
 0.12145996
 0.17883301
 0.23376465
 0.28411865
 0.32775879
 0.36163330
 0.38238525
 0.38818359
 0.37780762
 0.35156250
 0.31097412
 0.25634766
 0.18829346
 0.10864258
 0.01892090
-0.07781982
-0.17913818
-0.28198242
-0.38421631
-0.48187256
-0.57128906
-0.64880371
-0.71166992
-0.75927734
-0.79101563
-0.80627441
-0.80413818
-0.78491211
-0.74951172
-0.69885254
-0.63537598
-0.56030273
-0.47607422
-0.38574219
-0.29357910
-0.20294189
-0.11413574
-0.02807617
 0.05310059
 0.12542725
 0.18585205
 0.23468018
 0.27343750
 0.30242920
 0.32104492
 0.32623291
 0.31829834
 0.29968262
 0.27465820
 0.24566650
 0.21362305
 0.17822266
 0.14007568
 0.10192871
 0.06561279
 0.03326416
 0.00579834
-0.01647949
-0.03204346
-0.03997803
-0.04028320
-0.03326416
-0.01953125
 0.00030518
 0.02593994
 0.05645752
 0.09094238
 0.12725830
 0.16357422
 0.19866943
 0.23193359
 0.26336670
 0.29205322
 0.31646729
 0.33508301
 0.34545898
 0.34759521
 0.34088135
 0.32684326
 0.30670166
 0.28198242
 0.25390625
 0.22277832
 0.18920898
 0.15258789
 0.11505127
 0.07751465
 0.04180908
 0.00854492
-0.02166748
-0.04882813
-0.07263184
-0.09216309
-0.10833740
-0.12054443
-0.12969971
-0.13549805
-0.13793945
-0.13793945
-0.13580322
-0.13183594
-0.12664795
-0.12084961
-0.11474609
-0.10864258
-0.10345459
-0.09826660
-0.09338379
-0.08880615
-0.08453369
-0.08087158
-0.07720947
-0.07354736
-0.06958008
-0.06530762
-0.06134033
-0.05767822
-0.05401611
-0.05065918
-0.04730225
-0.04364014
-0.04028320
-0.03784180
-0.03662109
-0.03753662
-0.04058838
-0.04547119
-0.05157471
-0.05920410
-0.06805420
-0.07812500
-0.08911133
-0.10040283
-0.11138916
-0.12115479
-0.12939453
-0.13458252
-0.13732910
-0.13641357
-0.13183594
-0.12329102
-0.11016846
-0.09246826
-0.07110596
-0.04608154
-0.01708984
 0.01617432
 0.05371094
 0.09460449
 0.13824463
 0.18402100
 0.23254395
 0.28350830
 0.33630371
 0.38879395
 0.43853760
 0.48400879
 0.52551270
 0.56213379
 0.59295654
 0.61614990
 0.63018799
 0.63415527
 0.62835693
 0.61279297
 0.58685303
 0.54992676
 0.50262451
 0.44586182
 0.38116455
 0.30975342
 0.23162842
 0.14801025
 0.05889893
-0.03387451
-0.12878418
-0.22399902
-0.31707764
-0.40527344
-0.48645020
-0.55877686
-0.62103271
-0.67230225
-0.71166992
-0.73760986
-0.74951172
-0.74737549
-0.73150635
-0.70343018
-0.66406250
-0.61431885
-0.55541992
-0.48858643
-0.41595459
-0.34027100
-0.26367188
-0.18707275
-0.11108398
-0.03662109
 0.03417969
 0.09857178
 0.15350342
 0.19744873
 0.23040771
 0.25115967
 0.26000977
 0.25604248
 0.23986816
 0.21179199
 0.17303467
 0.12451172
 0.06805420
 0.00640869
-0.05767822
-0.12115479
-0.18188477
-0.23742676
-0.28625488
-0.32684326
-0.35644531
-0.37292480
-0.37445068
-0.36132813
-0.33508301
-0.29785156
-0.25054932
-0.19256592
-0.12451172
-0.04852295
 0.03204346
 0.11413574
 0.19561768
 0.27557373
 0.35095215
 0.41839600
 0.47485352
 0.51788330
 0.54718018
 0.56243896
 0.56243896
 0.54656982
 0.51544189
 0.47058105
 0.41473389
 0.34973145
 0.27893066
 0.20446777
 0.12908936
 0.05310059
-0.02105713
-0.09185791
-0.15533447
-0.20965576
-0.25421143
-0.29022217
-0.31799316
-0.33447266
-0.33752441
-0.32684326
-0.30517578
-0.27618408
-0.24139404
-0.19989014
-0.15075684
-0.09582520
-0.03784180
 0.01953125
 0.07537842
 0.12817383
 0.17700195
 0.21820068
 0.24993896
 0.27160645
 0.28320313
 0.28625488
 0.27984619
 0.26367188
 0.23803711
 0.20355225
 0.16021729
 0.10894775
 0.05065918
-0.01190186
-0.07629395
-0.14038086
-0.20355225
-0.26611328
-0.32623291
-0.38208008
-0.42999268
-0.46875000
-0.49835205
-0.51818848
-0.52764893
-0.52612305
-0.51269531
-0.48767090
-0.45196533
-0.40679932
-0.35369873
-0.29479980
-0.23101807
-0.16296387
-0.09094238
-0.01556396
 0.06072998
 0.13519287
 0.20751953
 0.27648926
 0.34210205
 0.40252686
 0.45562744
 0.50018311
 0.53649902
 0.56457520
 0.58441162
 0.59600830
 0.59814453
 0.59143066
 0.57617188
 0.55328369
 0.52368164
 0.48767090
 0.44616699
 0.40069580
 0.35247803
 0.30395508
 0.25604248
 0.20965576
 0.16510010
 0.12298584
 0.08361816
 0.04943848
 0.02044678
-0.00305176
-0.02166748
-0.03601074
-0.04638672
-0.05218506
-0.05432129
-0.05340576
-0.05065918
-0.04608154
-0.04058838
-0.03356934
-0.02563477
-0.01708984
-0.00793457
 0.00061035
 0.00762939
 0.01312256
 0.01678467
 0.01892090
 0.02044678
 0.02105713
 0.02044678
 0.01831055
 0.01373291
 0.00671387
-0.00335693
-0.01586914
-0.03112793
-0.04913330
-0.07080078
-0.09674072
-0.12634277
-0.15838623
-0.19256592
-0.22949219
-0.27008057
-0.31372070
-0.35919189
-0.40374756
-0.44525146
-0.48248291
-0.51483154
-0.54107666
-0.56030273
-0.57189941
-0.57495117
-0.56945801
-0.55450439
-0.52917480
-0.49285889
-0.44677734
-0.39215088
-0.33111572
-0.26580811
-0.19714355
-0.12542725
-0.05249023
 0.02014160
 0.08880615
 0.15167236
 0.20721436
 0.25573730
 0.29602051
 0.32684326
 0.34545898
 0.35064697
 0.34271240
 0.32409668
 0.29724121
 0.26489258
 0.22796631
 0.18798828
 0.14556885
 0.10192871
 0.06042480
 0.02380371
-0.00518799
-0.02502441
-0.03540039
-0.03540039
-0.02410889
-0.00122070
 0.03295898
 0.07598877
 0.12542725
 0.17913818
 0.23620605
 0.29510498
 0.35278320
 0.40466309
 0.44799805
 0.48004150
 0.49926758
 0.50445557
 0.49346924
 0.46539307
 0.42083740
 0.36163330
 0.28961182
 0.20599365
 0.11230469
 0.01068115
-0.09582520
-0.20446777
-0.31188965
-0.41351318
-0.50506592
-0.58197021
-0.64239502
-0.68389893
-0.70556641
-0.70648193
-0.68634033
-0.64575195
-0.58685303
-0.51147461
-0.42175293
-0.32073975
-0.21270752
-0.10101318
 0.01098633
 0.12023926
 0.22308350
 0.31524658
 0.39245605
 0.45135498
 0.49072266
 0.50964355
 0.50811768
 0.48583984
 0.44464111
 0.38665771
 0.31463623
 0.23132324
 0.13946533
 0.04211426
-0.05706787
-0.15441895
-0.24566650
-0.32745361
-0.39642334
-0.44921875
-0.48431396
-0.50170898
-0.50079346
-0.48156738
-0.44342041
-0.38787842
-0.31738281
-0.23468018
-0.14312744
-0.04547119
 0.05676270
 0.15991211
 0.26153564
 0.35797119
 0.44616699
 0.52307129
 0.58685303
 0.63629150
 0.67047119
 0.69000244
 0.69427490
 0.68359375
 0.65856934
 0.62042236
 0.57159424
 0.51422119
 0.45074463
 0.38360596
 0.31463623
 0.24597168
 0.17913818
 0.11505127
 0.05554199
 0.00183105
-0.04455566
-0.08270264
-0.11291504
-0.13580322
-0.15167236
-0.16113281
-0.16510010
-0.16540527
-0.16326904
-0.15991211
-0.15625000
-0.15258789
-0.14953613
-0.14862061
-0.14984131
-0.15441895
-0.16204834
-0.17303467
-0.18646240
-0.20172119
-0.21667480
-0.23101807
-0.24322510
-0.25360107
-0.26123047
-0.26611328
-0.26733398
-0.26458740
-0.25726318
-0.24566650
-0.22949219
-0.20874023
-0.18402100
-0.15625000
-0.12603760
-0.09552002
-0.06530762
-0.03753662
-0.01312256
 0.00793457
 0.02502441
 0.03723145
 0.04364014
 0.04394531
 0.03784180
 0.02563477
 0.00701904
-0.01739502
-0.04577637
-0.07720947
-0.11016846
-0.14404297
-0.17730713
-0.20843506
-0.23559570
-0.25848389
-0.27832031
-0.29632568
-0.31188965
-0.32135010
-0.32165527
-0.31311035
-0.29785156
-0.27893066
-0.25665283
-0.22949219
-0.19622803
-0.15747070
-0.11444092
-0.06805420
-0.01800537
 0.03509521
 0.08972168
 0.14373779
 0.19592285
 0.24688721
 0.29693604
 0.34515381
 0.38909912
 0.42724609
 0.45928955
 0.48553467
 0.50689697
 0.52215576
 0.53009033
 0.52978516
 0.52124023
 0.50506592
 0.48126221
 0.44952393
 0.40954590
 0.36315918
 0.31097412
 0.25451660
 0.19348145
 0.12786865
 0.05828857
-0.01342773
-0.08422852
-0.15289307
-0.21789551
-0.27954102
-0.33630371
-0.38635254
-0.42694092
-0.45593262
-0.47393799
-0.48156738
-0.47882080
-0.46508789
-0.43914795
-0.40100098
-0.35247803
-0.29602051
-0.23376465
-0.16662598
-0.09521484
-0.02075195
 0.05432129
 0.12725830
 0.19653320
 0.26184082
 0.32104492
 0.37139893
 0.41046143
 0.43640137
 0.44952393
 0.45104980
 0.44128418
 0.41992188
 0.38757324
 0.34606934
 0.29815674
 0.24597168
 0.19012451
 0.13153076
 0.07080078
 0.01098633
-0.04577637
-0.09704590
-0.14221191
-0.18066406
-0.21148682
-0.23406982
-0.24841309
-0.25512695
-0.25451660
-0.24658203
-0.23223877
-0.21118164
-0.18524170
-0.15533447
-0.12298584
-0.08941650
-0.05676270
-0.02624512
 0.00091553
 0.02349854
 0.04119873
 0.05371094
 0.06134033
 0.06439209
 0.06317139
 0.05828857
 0.04974365
 0.03845215
 0.02593994
 0.01312256
 0.00091553
-0.00915527
-0.01678467
-0.02105713
-0.02166748
-0.01831055
-0.01068115
 0.00183105
 0.01861572
 0.03936768
 0.06469727
 0.09429932
 0.12725830
 0.16204834
 0.19653320
 0.23010254
 0.26214600
 0.29205322
 0.31799316
 0.33813477
 0.35095215
 0.35522461
 0.35034180
 0.33569336
 0.31127930
 0.27862549
 0.23925781
 0.19317627
 0.13977051
 0.07873535
 0.01251221
-0.05584717
-0.12390137
-0.19165039
-0.25939941
-0.32623291
-0.38909912
-0.44586182
-0.49499512
-0.53771973
-0.57434082
-0.60333252
-0.62316895
-0.63323975
-0.63476563
-0.62835693
-0.61462402
-0.59326172
-0.56488037
-0.53039551
-0.49133301
-0.44738770
-0.39855957
-0.34515381
-0.28930664
-0.23223877
-0.17456055
-0.11535645
-0.05401611
 0.00854492
 0.06988525
 0.12908936
 0.18615723
 0.24200439
 0.29602051
 0.34606934
 0.38909912
 0.42419434
 0.45074463
 0.46966553
 0.48004150
 0.48156738
 0.47363281
 0.45654297
 0.43121338
 0.39794922
 0.35797119
 0.31219482
 0.26336670
 0.21209717
 0.15991211
 0.10681152
 0.05462646
 0.00488281
-0.03967285
-0.07812500
-0.10986328
-0.13458252
-0.15167236
-0.15899658
-0.15594482
-0.14312744
-0.12115479
-0.09094238
-0.05218506
-0.00610352
 0.04455566
 0.09765625
 0.15075684
 0.20385742
 0.25665283
 0.30639648
 0.35003662
 0.38452148
 0.40832520
 0.42053223
 0.42114258
 0.40924072
 0.38421631
 0.34667969
 0.29876709
 0.24139404
 0.17486572
 0.10040283
 0.01922607
-0.06530762
-0.15106201
-0.23590088
-0.31768799
-0.39367676
-0.45989990
-0.51422119
-0.55572510
-0.58349609
-0.59722900
-0.59600830
-0.57983398
-0.54901123
-0.50537109
-0.45043945
-0.38604736
-0.31524658
-0.24017334
-0.16296387
-0.08544922
-0.00946045
 0.06164551
 0.12481689
 0.17791748
 0.22033691
 0.25146484
 0.27160645
 0.28106689
 0.27954102
 0.26824951
 0.24780273
 0.21942139
 0.18432617
 0.14434814
 0.10131836
 0.05767822
 0.01495361
-0.02532959
-0.06072998
-0.08972168
-0.11108398
-0.12451172
-0.12969971
-0.12542725
-0.11169434
-0.08941650
-0.05920410
-0.02319336
 0.01831055
 0.06317139
 0.10925293
 0.15380859
 0.19592285
 0.23498535
 0.27130127
 0.30303955
 0.32836914
 0.34515381
 0.35247803
 0.35125732
 0.34149170
 0.32409668
 0.29937744
 0.26855469
 0.23284912
 0.19317627
 0.14953613
 0.10284424
 0.05462646
 0.00640869
-0.04028320
-0.08544922
-0.12878418
-0.16845703
-0.20324707
-0.23132324
-0.25299072
-0.26855469
-0.27862549
-0.28320313
-0.28228760
-0.27587891
-0.26458740
-0.24810791
-0.22705078
-0.20202637
-0.17395020
-0.14434814
-0.11322021
-0.08178711
-0.05065918
-0.02136230
 0.00488281
 0.02746582
 0.04669189
 0.06195068
 0.07202148
 0.07659912
 0.07507324
 0.06774902
 0.05462646
 0.03631592
 0.01251221
-0.01525879
-0.04608154
-0.07995605
-0.11627197
-0.15380859
-0.19012451
-0.22338867
-0.25299072
-0.28015137
-0.30517578
-0.32562256
-0.33905029
-0.34179688
-0.33416748
-0.31677246
-0.29205322
-0.26123047
-0.22430420
-0.18157959
-0.13244629
-0.07720947
-0.01770020
 0.04394531
 0.10437012
 0.16174316
 0.21545410
 0.26458740
 0.30853271
 0.34423828
 0.36926270
 0.38330078
 0.38604736
 0.37872314
 0.36132813
 0.33477783
 0.30090332
 0.26245117
 0.22155762
 0.17883301
 0.13519287
 0.09216309
 0.05279541
 0.01983643
-0.00579834
-0.02319336
-0.03295898
-0.03387451
-0.02655029
-0.01068115
 0.01312256
 0.04333496
 0.07843018
 0.11627197
 0.15441895
 0.19104004
 0.22369385
 0.25115967
 0.27191162
 0.28472900
 0.28900146
 0.28442383
 0.26947021
 0.24475098
 0.21026611
 0.16784668
 0.11779785
 0.06164551
 0.00061035
-0.06256104
-0.12451172
-0.18310547
-0.23742676
-0.28747559
-0.33142090
-0.36682129
-0.39123535
-0.40405273
-0.40588379
-0.39764404
-0.37841797
-0.34851074
-0.31005859
-0.26641846
-0.22003174
-0.17120361
-0.11993408
-0.06774902
-0.01739502
 0.02807617
 0.06652832
 0.09735107
 0.12084961
 0.13580322
 0.14099121
 0.13641357
 0.12298584
 0.10162354
 0.07415771
 0.04119873
 0.00457764
-0.03295898
-0.06988525
-0.10467529
-0.13519287
-0.16082764
-0.17944336
-0.19073486
-0.19409180
-0.19012451
-0.17883301
-0.16082764
-0.13580322
-0.10437012
-0.06774902
-0.02777100
 0.01373291
 0.05493164
 0.09460449
 0.13153076
 0.16540527
 0.19470215
 0.21911621
 0.23681641
 0.24810791
 0.25207520
 0.24993896
 0.24169922
 0.22888184
 0.21179199
 0.19165039
 0.16937256
 0.14587402
 0.12237549
 0.10040283
 0.08148193
 0.06591797
 0.05401611
 0.04608154
 0.04119873
 0.04028320
 0.04302979
 0.04852295
 0.05584717
 0.06378174
 0.07141113
 0.07812500
 0.08331299
 0.08636475
 0.08697510
 0.08483887
 0.07904053
 0.06927490
 0.05554199
 0.03784180
 0.01617432
-0.00793457
-0.03417969
-0.06103516
-0.08819580
-0.11505127
-0.13977051
-0.16113281
-0.17761230
-0.18890381
-0.19409180
-0.19378662
-0.18798828
-0.17669678
-0.15991211
-0.13793945
-0.11138916
-0.08117676
-0.04943848
-0.01831055
 0.01129150
 0.03784180
 0.06072998
 0.07873535
 0.09094238
 0.09613037
 0.09307861
 0.08209229
 0.06286621
 0.03570557
 0.00122070
-0.03997803
-0.08575439
-0.13488770
-0.18615723
-0.23834229
-0.29052734
-0.34057617
-0.38543701
-0.42327881
-0.45196533
-0.47149658
-0.48095703
-0.47851563
-0.46295166
-0.43365479
-0.39276123
-0.34149170
-0.28198242
-0.21484375
-0.14007568
-0.06011963
 0.02258301
 0.10589600
 0.18737793
 0.26611328
 0.34057617
 0.40863037
 0.46752930
 0.51513672
 0.55114746
 0.57495117
 0.58624268
 0.58502197
 0.57189941
 0.54840088
 0.51605225
 0.47576904
 0.42816162
 0.37445068
 0.31768799
 0.26062012
 0.20538330
 0.15350342
 0.10559082
 0.06256104
 0.02593994
-0.00305176
-0.02441406
-0.03814697
-0.04516602
-0.04608154
-0.04119873
-0.03204346
-0.01922607
-0.00457764
 0.01037598
 0.02441406
 0.03601074
 0.04364014
 0.04638672
 0.04333496
 0.03417969
 0.01922607
-0.00152588
-0.02838135
-0.06103516
-0.09857178
-0.13916016
-0.18157959
-0.22430420
-0.26733398
-0.31005859
-0.35034180
-0.38543701
-0.41229248
-0.42999268
-0.43853760
-0.43945313
-0.43273926
-0.41717529
-0.39276123
-0.36010742
-0.32073975
-0.27709961
-0.23071289
-0.18096924
-0.12908936
-0.07598877
-0.02380371
 0.02563477
 0.07049561
 0.11077881
 0.14526367
 0.17395020
 0.19561768
 0.20996094
 0.21728516
 0.21759033
 0.21148682
 0.19927979
 0.18249512
 0.16204834
 0.13977051
 0.11657715
 0.09368896
 0.07263184
 0.05432129
 0.03997803
 0.03051758
 0.02624512
 0.02746582
 0.03417969
 0.04669189
 0.06378174
 0.08453369
 0.10742188
 0.13153076
 0.15563965
 0.17913818
 0.20080566
 0.21942139
 0.23406982
 0.24444580
 0.25054932
 0.25207520
 0.24902344
 0.24139404
 0.22857666
 0.21087646
 0.18829346
 0.16204834
 0.13336182
 0.10314941
 0.07293701
 0.04333496
 0.01434326
-0.01312256
-0.03845215
-0.06103516
-0.08056641
-0.09613037
-0.10803223
-0.11627197
-0.12115479
-0.12298584
-0.12298584
-0.12145996
-0.11932373
-0.11627197
-0.11322021
-0.10955811
-0.10589600
-0.10284424
-0.10009766
-0.09826660
-0.09796143
-0.09979248
-0.10437012
-0.11138916
-0.12084961
-0.13244629
-0.14556885
-0.15991211
-0.17517090
-0.19134521
-0.20721436
-0.22247314
-0.23590088
-0.24719238
-0.25543213
-0.26031494
-0.26153564
-0.25878906
-0.25146484
-0.23986816
-0.22430420
-0.20446777
-0.18157959
-0.15594482
-0.12786865
-0.09796143
-0.06652832
-0.03387451
-0.00091553
 0.03173828
 0.06317139
 0.09216309
 0.11810303
 0.14099121
 0.16082764
 0.17761230
 0.19165039
 0.20263672
 0.20965576
 0.21301270
 0.21270752
 0.20935059
 0.20263672
 0.19256592
 0.17974854
 0.16540527
 0.15075684
 0.13671875
 0.12329102
 0.11047363
 0.09887695
 0.08880615
 0.08087158
 0.07568359
 0.07354736
 0.07446289
 0.07904053
 0.08697510
 0.09765625
 0.11047363
 0.12481689
 0.14038086
 0.15655518
 0.17272949
 0.18798828
 0.20111084
 0.21209717
 0.21972656
 0.22430420
 0.22399902
 0.21850586
 0.20660400
 0.18798828
 0.16235352
 0.13061523
 0.09368896
 0.05310059
 0.00915527
-0.03753662
-0.08605957
-0.13458252
-0.18157959
-0.22613525
-0.26824951
-0.30761719
-0.34271240
-0.37109375
-0.39093018
-0.40222168
-0.40649414
-0.40435791
-0.39520264
-0.37750244
-0.35125732
-0.31768799
-0.27923584
-0.23742676
-0.19226074
-0.14373779
-0.09399414
-0.04486084
 0.00091553
 0.04241943
 0.07934570
 0.11138916
 0.13763428
 0.15747070
 0.16998291
 0.17547607
 0.17395020
 0.16601563
 0.15258789
 0.13458252
 0.11322021
 0.08972168
 0.06500244
 0.03997803
 0.01617432
-0.00518799
-0.02349854
-0.03875732
-0.05004883
-0.05767822
-0.06072998
-0.05828857
-0.05065918
-0.03814697
-0.02075195
 0.00030518
 0.02441406
 0.05035400
 0.07720947
 0.10375977
 0.12969971
 0.15411377
 0.17639160
 0.19592285
 0.21179199
 0.22308350
 0.22949219
 0.23132324
 0.22827148
 0.22094727
 0.20965576
 0.19592285
 0.18005371
 0.16387939
 0.14709473
 0.13000488
 0.11260986
 0.09552002
 0.07965088
 0.06530762
 0.05310059
 0.04302979
 0.03540039
 0.02960205
 0.02563477
 0.02319336
 0.02105713
 0.01922607
 0.01678467
 0.01373291
 0.00854492
 0.00152588
-0.00854492
-0.02136230
-0.03723145
-0.05615234
-0.07873535
-0.10559082
-0.13580322
-0.16784668
-0.19989014
-0.23101807
-0.26123047
-0.29052734
-0.31890869
-0.34393311
-0.36376953
-0.37750244
-0.38543701
-0.38726807
-0.38330078
-0.37231445
-0.35400391
-0.32897949
-0.29937744
-0.26672363
-0.23162842
-0.19409180
-0.15380859
-0.11138916
-0.06805420
-0.02502441
 0.01708984
 0.05706787
 0.09399414
 0.12664795
 0.15350342
 0.17486572
 0.19073486
 0.20233154
 0.20965576
 0.21301270
 0.21270752
 0.20904541
 0.20233154
 0.19348145
 0.18310547
 0.17181396
 0.16021729
 0.14862061
 0.13732910
 0.12664795
 0.11718750
 0.10894775
 0.10192871
 0.09582520
 0.08972168
 0.08361816
 0.07751465
 0.07110596
 0.06500244
 0.05889893
 0.05279541
 0.04699707
 0.04058838
 0.03356934
 0.02593994
 0.01770020
 0.00946045
 0.00213623
-0.00427246
-0.00915527
-0.01281738
-0.01495361
-0.01495361
-0.01281738
-0.00885010
-0.00244141
 0.00579834
 0.01678467
 0.03051758
 0.04699707
 0.06561279
 0.08605957
 0.10742188
 0.12786865
 0.14648438
 0.16357422
 0.17852783
 0.19104004
 0.20050049
 0.20568848
 0.20599365
 0.20111084
 0.19073486
 0.17456055
 0.15228271
 0.12420654
 0.09124756
 0.05340576
 0.01098633
-0.03509521
-0.08331299
-0.13122559
-0.17822266
-0.22399902
-0.26977539
-0.31402588
-0.35461426
-0.38879395
-0.41534424
-0.43457031
-0.44677734
-0.45257568
-0.45104980
-0.44281006
-0.42877197
-0.40893555
-0.38269043
-0.34973145
-0.31158447
-0.27038574
-0.22827148
-0.18554688
-0.14129639
-0.09552002
-0.04974365
-0.00579834
 0.03479004
 0.07263184
 0.10803223
 0.14068604
 0.17028809
 0.19531250
 0.21606445
 0.23193359
 0.24383545
 0.25177002
 0.25604248
 0.25787354
 0.25726318
 0.25451660
 0.24932861
 0.24169922
 0.23223877
 0.22216797
 0.21209717
 0.20233154
 0.19287109
 0.18432617
 0.17730713
 0.17242432
 0.16937256
 0.16876221
 0.16937256
 0.17120361
 0.17303467
 0.17425537
 0.17486572
 0.17517090
 0.17517090
 0.17425537
 0.17150879
 0.16540527
 0.15594482
 0.14282227
 0.12695313
 0.10742188
 0.08514404
 0.06011963
 0.03326416
 0.00457764
-0.02593994
-0.05798340
-0.09063721
-0.12329102
-0.15502930
-0.18585205
-0.21514893
-0.24047852
-0.26092529
-0.27648926
-0.28991699
-0.30242920
-0.31219482
-0.31616211
-0.31250000
-0.30273438
-0.29083252
-0.27832031
-0.26458740
-0.24871826
-0.22979736
-0.20935059
-0.18920898
-0.16906738
-0.14953613
-0.13061523
-0.11383057
-0.09948730
-0.08728027
-0.07659912
-0.06713867
-0.05950928
-0.05371094
-0.05035400
-0.04852295
-0.04730225
-0.04638672
-0.04516602
-0.04180908
-0.03692627
-0.02990723
-0.02075195
-0.00885010
 0.00671387
 0.02624512
 0.04913330
 0.07568359
 0.10498047
 0.13671875
 0.16967773
 0.20172119
 0.23162842
 0.26031494
 0.28808594
 0.31402588
 0.33538818
 0.35003662
 0.35705566
 0.35797119
 0.35308838
 0.34179688
 0.32287598
 0.29724121
 0.26611328
 0.23132324
 0.19348145
 0.15197754
 0.10742188
 0.06103516
 0.01495361
-0.02960205
-0.07141113
-0.10986328
-0.14312744
-0.16998291
-0.19012451
-0.20324707
-0.20904541
-0.20751953
-0.19805908
-0.18066406
-0.15686035
-0.12786865
-0.09460449
-0.05859375
-0.02014160
 0.01953125
 0.05920410
 0.09765625
 0.13275146
 0.16387939
 0.18951416
 0.20874023
 0.22125244
 0.22705078
 0.22583008
 0.21820068
 0.20324707
 0.18127441
 0.15167236
 0.11566162
 0.07476807
 0.03021240
-0.01800537
-0.06835938
-0.11901855
-0.16723633
-0.21209717
-0.25299072
-0.29022217
-0.32287598
-0.34881592
-0.36621094
-0.37475586
-0.37567139
-0.36834717
-0.35308838
-0.32989502
-0.30120850
-0.26947021
-0.23620605
-0.20111084
-0.16265869
-0.12237549
-0.08148193
-0.04272461
-0.00671387
 0.02685547
 0.05737305
 0.08483887
 0.10742188
 0.12512207
 0.13763428
 0.14495850
 0.14770508
 0.14617920
 0.14190674
 0.13549805
 0.12786865
 0.11932373
 0.10955811
 0.10009766
 0.09185791
 0.08544922
 0.08148193
