# Supplementary material for: Dataset for time-lapse ultrasonic tomography of a granite slab under uniaxial compression test
Source: Data Brief. 2018 Aug 30;20:614–6. doi: 10.1016/j.dib.2018.08.151 (PMC6128094; doi:10.1016/j.dib.2018.08.151)
Supplement: Supplementary file 2 — Supplementary material [file mmc2.zip › data/Ultrasonic_Tomo_data/Stage_1_0kn/Force_0kn_14_3_5356989.txt]

SOURCE FILE NAME: D:\ct_20141122\ct201411221m100v0kn_sh_1_10_a.TDA
DATE: Saturday, November 22, 2014
TIME: 11:19:55
SAMPLE INTERVAL (Seconds):   0.0000001000
SIGNAL UNITS: volts
TIME UNITS: Seconds
DATA TYPE: WAVEFORM
NUMBER OF DATA POINTS PER WAVEFORM: 1024
CHANNEL NUMBER: 14
HIT NUMBER: 3
TIME OF TEST:   5.3569890000

-0.00061035
-0.00091553
-0.00122070
-0.00152588
-0.00122070
-0.00091553
-0.00091553
-0.00152588
-0.00183105
-0.00183105
-0.00152588
-0.00091553
-0.00061035
-0.00030518
 0.00000000
 0.00030518
 0.00030518
 0.00000000
-0.00061035
-0.00091553
-0.00122070
-0.00091553
-0.00030518
 0.00030518
 0.00091553
 0.00122070
 0.00122070
 0.00122070
 0.00091553
 0.00061035
 0.00030518
 0.00000000
-0.00030518
-0.00061035
-0.00122070
-0.00183105
-0.00244141
-0.00244141
-0.00213623
-0.00183105
-0.00122070
-0.00091553
-0.00061035
 0.00030518
 0.00122070
 0.00183105
 0.00183105
 0.00152588
 0.00061035
-0.00030518
-0.00122070
-0.00152588
-0.00183105
-0.00152588
-0.00091553
-0.00061035
-0.00061035
-0.00061035
-0.00061035
 0.00000000
 0.00061035
 0.00091553
 0.00122070
 0.00091553
 0.00091553
 0.00061035
 0.00030518
-0.00030518
-0.00091553
-0.00122070
-0.00152588
-0.00152588
-0.00122070
-0.00091553
-0.00061035
-0.00061035
-0.00061035
-0.00091553
-0.00091553
-0.00091553
-0.00061035
-0.00030518
 0.00000000
 0.00030518
 0.00000000
-0.00030518
-0.00061035
-0.00061035
 0.00000000
 0.00000000
 0.00000000
 0.00000000
 0.00000000
 0.00061035
 0.00122070
 0.00183105
 0.00213623
 0.00152588
 0.00091553
-0.00030518
-0.00152588
-0.00244141
-0.00305176
-0.00305176
-0.00244141
-0.00183105
-0.00122070
-0.00091553
-0.00061035
 0.00000000
 0.00091553
 0.00152588
 0.00183105
 0.00152588
 0.00122070
 0.00091553
 0.00030518
-0.00030518
-0.00122070
-0.00183105
-0.00183105
-0.00122070
-0.00061035
 0.00000000
 0.00030518
 0.00061035
 0.00091553
 0.00122070
 0.00152588
 0.00152588
 0.00152588
 0.00122070
 0.00061035
 0.00000000
-0.00030518
-0.00091553
-0.00091553
-0.00091553
-0.00091553
-0.00091553
-0.00091553
-0.00061035
-0.00030518
 0.00000000
 0.00061035
 0.00061035
 0.00030518
-0.00030518
-0.00122070
-0.00152588
-0.00152588
-0.00122070
-0.00091553
-0.00091553
-0.00091553
-0.00091553
-0.00061035
-0.00030518
 0.00000000
 0.00061035
 0.00091553
 0.00091553
 0.00091553
 0.00061035
 0.00000000
-0.00061035
-0.00152588
-0.00244141
-0.00335693
-0.00366211
-0.00335693
-0.00305176
-0.00244141
-0.00213623
-0.00213623
-0.00183105
-0.00122070
-0.00061035
 0.00000000
 0.00030518
 0.00030518
 0.00000000
-0.00061035
-0.00122070
-0.00213623
-0.00244141
-0.00274658
-0.00305176
-0.00305176
-0.00305176
-0.00244141
-0.00122070
 0.00000000
 0.00091553
 0.00091553
 0.00030518
-0.00061035
-0.00152588
-0.00183105
-0.00183105
-0.00183105
-0.00213623
-0.00244141
-0.00274658
-0.00244141
-0.00183105
-0.00091553
-0.00030518
 0.00030518
 0.00030518
 0.00030518
 0.00000000
-0.00061035
-0.00122070
-0.00183105
-0.00244141
-0.00274658
-0.00274658
-0.00274658
-0.00244141
-0.00213623
-0.00152588
-0.00091553
-0.00061035
-0.00030518
-0.00030518
 0.00030518
 0.00061035
 0.00061035
 0.00030518
-0.00030518
-0.00122070
-0.00152588
-0.00183105
-0.00152588
-0.00152588
-0.00183105
-0.00244141
-0.00274658
-0.00244141
-0.00183105
-0.00061035
 0.00030518
 0.00091553
 0.00122070
 0.00091553
 0.00061035
 0.00030518
 0.00000000
 0.00030518
 0.00030518
 0.00000000
-0.00091553
-0.00152588
-0.00183105
-0.00152588
-0.00091553
-0.00030518
 0.00000000
 0.00030518
 0.00061035
 0.00061035
 0.00030518
-0.00030518
-0.00091553
-0.00183105
-0.00213623
-0.00244141
-0.00213623
-0.00152588
-0.00061035
 0.00000000
 0.00030518
 0.00030518
 0.00061035
 0.00122070
 0.00213623
 0.00274658
 0.00274658
 0.00213623
 0.00091553
 0.00000000
-0.00061035
-0.00061035
-0.00061035
-0.00091553
-0.00091553
-0.00061035
 0.00000000
 0.00091553
 0.00213623
 0.00274658
 0.00305176
 0.00274658
 0.00213623
 0.00122070
 0.00061035
 0.00030518
 0.00030518
 0.00030518
-0.00030518
-0.00091553
-0.00183105
-0.00183105
-0.00152588
-0.00061035
 0.00000000
 0.00061035
 0.00091553
 0.00152588
 0.00183105
 0.00183105
 0.00152588
 0.00122070
 0.00061035
 0.00000000
 0.00030518
 0.00061035
 0.00091553
 0.00122070
 0.00122070
 0.00091553
 0.00030518
 0.00000000
 0.00000000
 0.00061035
 0.00122070
 0.00152588
 0.00152588
 0.00061035
-0.00030518
-0.00122070
-0.00152588
-0.00183105
-0.00183105
-0.00183105
-0.00213623
-0.00213623
-0.00122070
 0.00000000
 0.00122070
 0.00183105
 0.00213623
 0.00183105
 0.00122070
 0.00061035
 0.00030518
 0.00000000
-0.00030518
-0.00061035
-0.00122070
-0.00213623
-0.00305176
-0.00274658
-0.00183105
-0.00061035
 0.00061035
 0.00122070
 0.00122070
 0.00122070
 0.00122070
 0.00091553
 0.00030518
-0.00091553
-0.00244141
-0.00305176
-0.00305176
-0.00274658
-0.00213623
-0.00152588
-0.00152588
-0.00183105
-0.00244141
-0.00305176
-0.00305176
-0.00244141
-0.00152588
-0.00091553
-0.00091553
-0.00122070
-0.00152588
-0.00152588
-0.00122070
-0.00122070
-0.00152588
-0.00183105
-0.00183105
-0.00152588
-0.00030518
 0.00061035
 0.00091553
 0.00061035
-0.00030518
-0.00122070
-0.00213623
-0.00244141
-0.00244141
-0.00213623
-0.00213623
-0.00244141
-0.00335693
-0.00427246
-0.00488281
-0.00457764
-0.00335693
-0.00244141
-0.00152588
-0.00061035
 0.00000000
 0.00061035
 0.00061035
 0.00000000
-0.00122070
-0.00213623
-0.00274658
-0.00274658
-0.00244141
-0.00183105
-0.00152588
-0.00152588
-0.00183105
-0.00213623
-0.00244141
-0.00183105
-0.00091553
 0.00030518
 0.00091553
 0.00091553
 0.00061035
-0.00030518
-0.00091553
-0.00152588
-0.00213623
-0.00274658
-0.00305176
-0.00274658
-0.00244141
-0.00152588
-0.00030518
 0.00030518
 0.00061035
 0.00000000
-0.00122070
-0.00183105
-0.00183105
-0.00152588
-0.00091553
-0.00030518
-0.00030518
-0.00061035
-0.00091553
-0.00122070
-0.00091553
 0.00000000
 0.00091553
 0.00183105
 0.00244141
 0.00213623
 0.00183105
 0.00122070
 0.00061035
-0.00030518
-0.00122070
-0.00213623
-0.00213623
-0.00152588
-0.00061035
-0.00030518
-0.00061035
-0.00091553
-0.00122070
-0.00122070
-0.00122070
-0.00091553
-0.00030518
 0.00061035
 0.00122070
 0.00152588
 0.00122070
 0.00061035
 0.00000000
-0.00030518
-0.00061035
-0.00091553
-0.00152588
-0.00122070
-0.00061035
 0.00030518
 0.00122070
 0.00152588
 0.00091553
 0.00030518
 0.00000000
 0.00000000
 0.00030518
 0.00091553
 0.00091553
 0.00061035
 0.00000000
-0.00091553
-0.00183105
-0.00213623
-0.00183105
-0.00122070
-0.00030518
 0.00061035
 0.00152588
 0.00183105
 0.00152588
 0.00091553
-0.00030518
-0.00152588
-0.00244141
-0.00274658
-0.00213623
-0.00091553
 0.00030518
 0.00091553
 0.00122070
 0.00122070
 0.00122070
 0.00122070
 0.00152588
 0.00213623
 0.00244141
 0.00244141
 0.00183105
 0.00091553
 0.00000000
-0.00091553
-0.00152588
-0.00244141
-0.00305176
-0.00305176
-0.00244141
-0.00152588
-0.00030518
 0.00091553
 0.00122070
 0.00091553
 0.00030518
-0.00030518
-0.00091553
-0.00091553
-0.00030518
 0.00030518
 0.00030518
 0.00000000
-0.00061035
-0.00122070
-0.00152588
-0.00152588
-0.00122070
-0.00091553
 0.00000000
 0.00091553
 0.00122070
 0.00122070
 0.00061035
-0.00030518
-0.00091553
-0.00122070
-0.00122070
-0.00122070
-0.00061035
-0.00030518
 0.00000000
-0.00030518
-0.00061035
-0.00122070
-0.00122070
-0.00091553
-0.00030518
 0.00061035
 0.00122070
 0.00122070
 0.00091553
-0.00030518
-0.00152588
-0.00305176
-0.00396729
-0.00396729
-0.00335693
-0.00244141
-0.00152588
-0.00030518
 0.00061035
 0.00091553
 0.00091553
 0.00030518
-0.00030518
-0.00061035
-0.00030518
 0.00000000
 0.00061035
 0.00061035
 0.00030518
-0.00030518
-0.00091553
-0.00152588
-0.00183105
-0.00122070
-0.00061035
 0.00061035
 0.00183105
 0.00274658
 0.00274658
 0.00213623
 0.00122070
 0.00000000
-0.00061035
-0.00061035
-0.00030518
 0.00061035
 0.00122070
 0.00152588
 0.00122070
 0.00061035
 0.00000000
-0.00030518
-0.00030518
-0.00030518
 0.00000000
 0.00030518
 0.00030518
 0.00000000
-0.00030518
-0.00091553
-0.00122070
-0.00152588
-0.00213623
-0.00244141
-0.00152588
-0.00030518
 0.00091553
 0.00122070
 0.00122070
 0.00091553
 0.00061035
 0.00000000
 0.00000000
-0.00091553
-0.00732422
-0.02960205
-0.07965088
-0.15960693
-0.25604248
-0.34118652
-0.38726807
-0.38330078
-0.34332275
-0.29449463
-0.25573730
-0.22155762
-0.16632080
-0.07080078
 0.05584717
 0.17608643
 0.24963379
 0.26214600
 0.23376465
 0.19897461
 0.17913818
 0.17425537
 0.17333984
 0.17181396
 0.17364502
 0.18066406
 0.18646240
 0.18157959
 0.16601563
 0.14953613
 0.14251709
 0.14434814
 0.14526367
 0.13916016
 0.12786865
 0.11871338
 0.11505127
 0.11352539
 0.10925293
 0.10253906
 0.09643555
 0.09399414
 0.09277344
 0.09033203
 0.08483887
 0.07751465
 0.07019043
 0.06408691
 0.05950928
 0.05554199
 0.05126953
 0.04516602
 0.03753662
 0.02960205
 0.02380371
 0.01922607
 0.01403809
 0.00671387
-0.00091553
-0.00671387
-0.00946045
-0.01220703
-0.01770020
-0.02563477
-0.03234863
-0.03631592
-0.03845215
-0.04119873
-0.04516602
-0.04821777
-0.04852295
-0.04638672
-0.04516602
-0.04638672
-0.04852295
-0.04882813
-0.04669189
-0.04333496
-0.04180908
-0.04241943
-0.04364014
-0.04333496
-0.04241943
-0.04211426
-0.04425049
-0.04730225
-0.05035400
-0.05187988
-0.05279541
-0.05401611
-0.05584717
-0.05767822
-0.05889893
-0.05950928
-0.06011963
-0.06134033
-0.06286621
-0.06378174
-0.06286621
-0.06134033
-0.06011963
-0.05950928
-0.05920410
-0.05859375
-0.05706787
-0.05523682
-0.05371094
-0.05279541
-0.05187988
-0.04974365
-0.04730225
-0.04486084
-0.04394531
-0.04364014
-0.04394531
-0.04364014
-0.04272461
-0.04150391
-0.04089355
-0.03997803
-0.03906250
-0.03814697
-0.03753662
-0.03753662
-0.03784180
-0.03814697
-0.03723145
-0.03601074
-0.03509521
-0.03479004
-0.03509521
-0.03509521
-0.03448486
-0.03387451
-0.03326416
-0.03295898
-0.03265381
-0.03112793
-0.02868652
-0.02563477
-0.02319336
-0.02105713
-0.01983643
-0.01861572
-0.01739502
-0.01586914
-0.01403809
-0.01190186
-0.00946045
-0.00732422
-0.00579834
-0.00549316
-0.00579834
-0.00579834
-0.00518799
-0.00427246
-0.00366211
-0.00366211
-0.00396729
-0.00427246
-0.00366211
-0.00274658
-0.00213623
-0.00213623
-0.00152588
-0.00061035
 0.00122070
 0.00335693
 0.00518799
 0.00671387
 0.00762939
 0.00854492
 0.00915527
 0.01007080
 0.01098633
 0.01251221
 0.01403809
 0.01556396
 0.01647949
 0.01647949
 0.01647949
 0.01678467
 0.01739502
 0.01770020
 0.01739502
 0.01708984
 0.01708984
 0.01800537
 0.01922607
 0.02075195
 0.02166748
 0.02197266
 0.02166748
 0.02105713
 0.02075195
 0.02075195
 0.02136230
 0.02197266
 0.02227783
 0.02227783
 0.02197266
 0.02136230
 0.02105713
 0.02136230
 0.02197266
 0.02288818
 0.02349854
 0.02380371
 0.02380371
 0.02410889
 0.02441406
 0.02471924
 0.02441406
 0.02410889
 0.02410889
 0.02471924
 0.02563477
 0.02655029
 0.02716064
 0.02685547
 0.02593994
 0.02471924
 0.02380371
 0.02288818
 0.02227783
 0.02197266
 0.02166748
 0.02105713
 0.02014160
 0.01953125
 0.01922607
 0.01953125
 0.01983643
 0.02014160
 0.02014160
 0.02044678
 0.02044678
 0.02136230
 0.02258301
 0.02349854
 0.02349854
 0.02288818
 0.02197266
 0.02105713
 0.02075195
 0.02105713
 0.02136230
 0.02136230
 0.02075195
 0.01983643
 0.01861572
 0.01770020
 0.01678467
 0.01678467
 0.01678467
 0.01708984
 0.01708984
 0.01678467
 0.01647949
 0.01617432
 0.01586914
 0.01556396
 0.01525879
 0.01495361
 0.01495361
 0.01525879
 0.01556396
 0.01586914
 0.01525879
 0.01464844
 0.01373291
 0.01342773
 0.01312256
 0.01312256
 0.01373291
 0.01403809
 0.01403809
 0.01342773
 0.01190186
 0.01098633
 0.01037598
 0.01037598
 0.01037598
 0.01037598
 0.01007080
 0.01007080
 0.01037598
 0.01037598
 0.00976563
 0.00885010
 0.00732422
 0.00579834
 0.00427246
 0.00335693
 0.00244141
 0.00183105
 0.00152588
 0.00091553
 0.00061035
 0.00000000
 0.00000000
 0.00061035
 0.00122070
 0.00244141
 0.00305176
 0.00305176
 0.00305176
 0.00305176
 0.00274658
 0.00244141
 0.00183105
 0.00122070
 0.00061035
 0.00030518
 0.00061035
 0.00061035
 0.00061035
 0.00000000
-0.00122070
-0.00274658
-0.00396729
-0.00518799
-0.00549316
-0.00579834
-0.00579834
-0.00610352
-0.00671387
-0.00762939
-0.00823975
-0.00854492
-0.00823975
-0.00823975
-0.00823975
-0.00854492
-0.00915527
-0.00915527
-0.00885010
-0.00823975
-0.00793457
-0.00823975
-0.00854492
-0.00885010
-0.00854492
-0.00762939
-0.00671387
-0.00610352
-0.00579834
-0.00640869
-0.00671387
-0.00701904
-0.00701904
-0.00610352
-0.00488281
-0.00396729
-0.00366211
-0.00396729
-0.00488281
-0.00579834
-0.00701904
-0.00793457
-0.00915527
-0.01037598
-0.01159668
-0.01251221
-0.01251221
-0.01251221
-0.01220703
-0.01281738
-0.01373291
-0.01464844
-0.01495361
-0.01495361
-0.01434326
-0.01373291
-0.01312256
-0.01281738
-0.01281738
-0.01312256
-0.01373291
-0.01373291
-0.01342773
-0.01281738
-0.01220703
-0.01159668
-0.01098633
-0.01068115
-0.01068115
-0.01129150
-0.01251221
-0.01434326
-0.01617432
-0.01770020
-0.01892090
-0.01983643
-0.02105713
-0.02258301
-0.02441406
-0.02655029
-0.02868652
-0.03051758
-0.03204346
-0.03295898
-0.03356934
-0.03387451
-0.03387451
-0.03356934
-0.03234863
-0.03051758
-0.02716064
-0.02197266
-0.01556396
-0.00762939
 0.00152588
 0.01098633
 0.02136230
 0.03204346
 0.04302979
 0.05371094
 0.06408691
 0.07385254
 0.08239746
 0.09033203
 0.09674072
 0.10070801
 0.10162354
 0.09979248
 0.09460449
 0.08697510
 0.07659912
 0.06378174
 0.04821777
 0.03051758
 0.01129150
-0.00946045
-0.03112793
-0.05340576
-0.07598877
-0.09796143
-0.11901855
-0.13854980
-0.15533447
-0.16906738
-0.17883301
-0.18463135
-0.18737793
-0.18676758
-0.18280029
-0.17517090
-0.16296387
-0.14678955
-0.12664795
-0.10437012
-0.07995605
-0.05493164
-0.02929688
-0.00427246
 0.01983643
 0.04302979
 0.06469727
 0.08453369
 0.10223389
 0.11718750
 0.12847900
 0.13641357
 0.14038086
 0.14007568
 0.13549805
 0.12725830
 0.11596680
 0.10253906
 0.08728027
 0.07049561
 0.05218506
 0.03295898
 0.01373291
-0.00488281
-0.02227783
-0.03814697
-0.05218506
-0.06378174
-0.07324219
-0.07995605
-0.08422852
-0.08605957
-0.08575439
-0.08361816
-0.07965088
-0.07476807
-0.06866455
-0.06164551
-0.05340576
-0.04455566
-0.03540039
-0.02624512
-0.01831055
-0.01098633
-0.00457764
 0.00152588
 0.00732422
 0.01281738
 0.01800537
 0.02258301
 0.02624512
 0.02929688
 0.03204346
 0.03387451
 0.03509521
 0.03601074
 0.03662109
 0.03784180
 0.03936768
 0.04089355
 0.04180908
 0.04180908
 0.04150391
 0.04119873
 0.04150391
 0.04180908
 0.04241943
 0.04364014
 0.04486084
 0.04669189
 0.04852295
 0.05035400
 0.05249023
 0.05523682
 0.05859375
 0.06286621
 0.06683350
 0.07019043
 0.07354736
 0.07659912
 0.07843018
 0.07873535
 0.07659912
 0.07171631
 0.06408691
 0.05340576
 0.04028320
 0.02471924
 0.00671387
-0.01373291
-0.03601074
-0.06042480
-0.08636475
-0.11322021
-0.13977051
-0.16510010
-0.18890381
-0.21087646
-0.22979736
-0.24536133
-0.25695801
-0.26367188
-0.26550293
-0.26214600
-0.25360107
-0.23864746
-0.21759033
-0.18951416
-0.15563965
-0.11657715
-0.07354736
-0.02807617
 0.01922607
 0.06744385
 0.11505127
 0.16113281
 0.20416260
 0.24322510
 0.27770996
 0.30670166
 0.32928467
 0.34362793
 0.34942627
 0.34576416
 0.33386230
 0.31433105
 0.28900146
 0.25848389
 0.22338867
 0.18402100
 0.14129639
 0.09552002
 0.04913330
 0.00366211
-0.03936768
-0.07873535
-0.11322021
-0.14190674
-0.16418457
-0.17974854
-0.18859863
-0.19104004
-0.18707275
-0.17669678
-0.16082764
-0.13977051
-0.11535645
-0.08850098
-0.06011963
-0.03173828
-0.00396729
 0.02166748
 0.04425049
 0.06317139
 0.07781982
 0.08880615
 0.09643555
 0.10009766
 0.10040283
 0.09674072
 0.08880615
 0.07751465
 0.06378174
 0.04791260
 0.03112793
 0.01373291
-0.00396729
-0.02075195
-0.03662109
-0.05096436
-0.06408691
-0.07507324
-0.08392334
-0.09063721
-0.09521484
-0.09857178
-0.10040283
-0.10101318
-0.10040283
-0.09887695
-0.09735107
-0.09643555
-0.09643555
-0.09704590
-0.09735107
-0.09704590
-0.09582520
-0.09277344
-0.08789063
-0.08148193
-0.07293701
-0.06134033
-0.04699707
-0.02868652
-0.00640869
 0.01953125
 0.04913330
 0.08148193
 0.11596680
 0.15167236
 0.18737793
 0.22247314
 0.25543213
 0.28564453
 0.31250000
 0.33416748
 0.34912109
 0.35430908
 0.34851074
 0.33203125
 0.30487061
 0.26794434
 0.22125244
 0.16479492
 0.09918213
 0.02716064
-0.04852295
-0.12664795
-0.20568848
-0.28320313
-0.35583496
-0.41900635
-0.46936035
-0.50567627
-0.52703857
-0.53192139
-0.51818848
-0.48553467
-0.43487549
-0.36895752
-0.28991699
-0.19958496
-0.09918213
 0.00823975
 0.11962891
 0.23132324
 0.33966064
 0.43945313
 0.52642822
 0.59509277
 0.64331055
 0.66894531
 0.67138672
 0.64941406
 0.60150146
 0.52825928
 0.43243408
 0.31829834
 0.18859863
 0.04486084
-0.11077881
-0.27313232
-0.43548584
-0.58929443
-0.72875977
-0.84960938
-0.94787598
-1.01959229
-1.06140137
-1.07208252
-1.05072021
-0.99731445
-0.91125488
-0.79315186
-0.64758301
-0.48065186
-0.29815674
-0.10223389
 0.10437012
 0.31768799
 0.52825928
 0.72601318
 0.90270996
 1.05468750
 1.17950439
 1.27349854
 1.33178711
 1.35223389
 1.33422852
 1.27990723
 1.19049072
 1.06689453
 0.91247559
 0.73425293
 0.54107666
 0.33966064
 0.13275146
-0.07690430
-0.28411865
-0.47943115
-0.65368652
-0.80078125
-0.91827393
-1.00494385
-1.05926514
-1.07940674
-1.06597900
-1.02081299
-0.94665527
-0.84686279
-0.72479248
-0.58563232
-0.43640137
-0.28350830
-0.13000488
 0.02105713
 0.16662598
 0.30029297
 0.41503906
 0.50537109
 0.56854248
 0.60546875
 0.61614990
 0.60119629
 0.56121826
 0.49804688
 0.41534424
 0.31768799
 0.20965576
 0.09429932
-0.02410889
-0.14160156
-0.25360107
-0.35491943
-0.44097900
-0.50842285
-0.55511475
-0.57922363
-0.58135986
-0.56121826
-0.51971436
-0.45776367
-0.37811279
-0.28289795
-0.17486572
-0.05615234
 0.07049561
 0.20172119
 0.33233643
 0.45684814
 0.57098389
 0.67077637
 0.75469971
 0.82031250
 0.86608887
 0.88989258
 0.89141846
 0.87127686
 0.83068848
 0.77087402
 0.69366455
 0.60150146
 0.49804688
 0.38757324
 0.27343750
 0.15777588
 0.04302979
-0.06896973
-0.17517090
-0.27343750
-0.36071777
-0.43548584
-0.49591064
-0.54107666
-0.57098389
-0.58563232
-0.58685303
-0.57464600
-0.55023193
-0.51544189
-0.47119141
-0.42022705
-0.36468506
-0.30639648
-0.24719238
-0.18829346
-0.13092041
-0.07659912
-0.02685547
 0.01617432
 0.05065918
 0.07659912
 0.09429932
 0.10528564
 0.10864258
 0.10437012
 0.09155273
 0.07171631
 0.04547119
 0.01403809
-0.02227783
-0.06286621
-0.10559082
-0.14862061
-0.19104004
-0.23193359
-0.27099609
-0.30670166
-0.33691406
-0.35888672
-0.37170410
-0.37414551
-0.36590576
-0.34667969
-0.31616211
-0.27465820
-0.22308350
-0.16235352
-0.09338379
-0.01739502
 0.06347656
 0.14770508
 0.23376465
 0.31951904
 0.40161133
 0.47760010
 0.54473877
 0.60211182
 0.64788818
 0.68084717
 0.69885254
 0.70098877
 0.68786621
 0.65948486
 0.61614990
 0.55816650
 0.48706055
 0.40557861
 0.31555176
 0.21972656
 0.11932373
 0.01831055
-0.07995605
-0.17211914
-0.25604248
-0.33111572
-0.39489746
-0.44433594
-0.47729492
-0.49316406
-0.49346924
-0.47912598
-0.45013428
-0.40802002
-0.35522461
-0.29479980
-0.22979736
-0.16235352
-0.09368896
-0.02746582
 0.03265381
 0.08270264
 0.12084961
 0.14495850
 0.15411377
 0.14587402
 0.11871338
 0.07354736
 0.01220703
-0.06347656
-0.15136719
-0.24902344
-0.35308838
-0.45867920
-0.56091309
-0.65582275
-0.73944092
-0.80841064
-0.85845947
-0.88684082
-0.89111328
-0.87036133
-0.82336426
-0.74981689
-0.65063477
-0.53009033
-0.39276123
-0.24230957
-0.08148193
 0.08819580
 0.26245117
 0.43457031
 0.59692383
 0.74340820
 0.87066650
 0.97564697
 1.05529785
 1.10626221
 1.12701416
 1.11846924
 1.08184814
 1.02020264
 0.93444824
 0.82763672
 0.70434570
 0.57037354
 0.43121338
 0.29174805
 0.15625000
 0.02868652
-0.08544922
-0.18280029
-0.25970459
-0.31433105
-0.34423828
-0.34820557
-0.32684326
-0.28289795
-0.21911621
-0.13824463
-0.04241943
 0.06591797
 0.18218994
 0.30059814
 0.41534424
 0.52093506
 0.61248779
 0.68450928
 0.73394775
 0.75836182
 0.75622559
 0.72631836
 0.66802979
 0.58197021
 0.47149658
 0.34027100
 0.19165039
 0.02746582
-0.14923096
-0.33325195
-0.51605225
-0.69030762
-0.84899902
-0.98907471
-1.10778809
-1.20147705
-1.26617432
-1.29913330
-1.29913330
-1.26739502
-1.20513916
-1.11358643
-0.99426270
-0.85113525
-0.68939209
-0.51605225
-0.33721924
-0.15655518
 0.02288818
 0.19714355
 0.36071777
 0.50659180
 0.62835693
 0.72265625
 0.78735352
 0.82336426
 0.83068848
 0.81085205
 0.76416016
 0.69335938
 0.60211182
 0.49438477
 0.37536621
 0.24963379
 0.12115479
-0.00640869
-0.13000488
-0.24505615
-0.34698486
-0.43121338
-0.49468994
-0.53497314
-0.55145264
-0.54412842
-0.51300049
-0.45989990
-0.38696289
-0.29602051
-0.19012451
-0.07110596
 0.05859375
 0.19592285
 0.33599854
 0.47241211
 0.59936523
 0.71197510
 0.80810547
 0.88531494
 0.94268799
 0.97778320
 0.98876953
 0.97595215
 0.93902588
 0.87921143
 0.79803467
 0.69671631
 0.57922363
 0.44952393
 0.31188965
 0.16876221
 0.02227783
-0.12451172
-0.26824951
-0.40435791
-0.52795410
-0.63568115
-0.72540283
-0.79498291
-0.84411621
-0.87219238
-0.87951660
-0.86730957
-0.83679199
-0.79101563
-0.73272705
-0.66436768
-0.58898926
-0.50903320
-0.42816162
-0.34973145
-0.27679443
-0.21026611
-0.15045166
-0.09826660
-0.05554199
-0.02349854
-0.00244141
 0.00885010
 0.01190186
 0.00732422
-0.00396729
-0.02075195
-0.04180908
-0.06500244
-0.08880615
-0.11169434
-0.13153076
-0.14678955
-0.15563965
-0.15747070
-0.15197754
-0.13946533
-0.11962891
-0.09246826
-0.05981445
-0.02227783
 0.01831055
 0.06164551
 0.10620117
 0.15045166
 0.19195557
 0.22888184
 0.26062012
 0.28747559
 0.30944824
 0.32562256
 0.33508301
 0.33691406
 0.33111572
 0.31860352
 0.29998779
 0.27679443
 0.24932861
 0.21789551
 0.18280029
 0.14556885
 0.10742188
 0.07049561
 0.03723145
 0.00823975
-0.01434326
-0.02960205
-0.03662109
-0.03509521
-0.02563477
-0.00762939
 0.01861572
 0.05279541
 0.09338379
 0.13793945
 0.18402100
 0.23071289
 0.27648926
 0.32073975
 0.36071777
 0.39459229
 0.42053223
 0.43823242
 0.44799805
 0.44921875
 0.44128418
 0.42266846
 0.39398193
 0.35552979
 0.30853271
 0.25390625
 0.19195557
 0.12329102
 0.04974365
-0.02716064
-0.10528564
-0.18371582
-0.26092529
-0.33569336
-0.40496826
-0.46569824
-0.51605225
-0.55541992
-0.58502197
-0.60485840
-0.61431885
-0.61309814
-0.60089111
-0.57861328
-0.54718018
-0.50659180
-0.45745850
-0.40039063
-0.33752441
-0.26977539
-0.19805908
-0.12298584
-0.04638672
 0.02899170
 0.10009766
 0.16571045
 0.22613525
 0.27984619
 0.32531738
 0.35980225
 0.38177490
 0.39062500
 0.38787842
 0.37475586
 0.35186768
 0.32073975
 0.28320313
 0.24078369
 0.19409180
 0.14404297
 0.09155273
 0.03814697
-0.01373291
-0.06347656
-0.10955811
-0.15106201
-0.18615723
-0.21301270
-0.23101807
-0.24047852
-0.24200439
-0.23498535
-0.21881104
-0.19348145
-0.15930176
-0.11657715
-0.06622314
-0.01037598
 0.04882813
 0.10925293
 0.16906738
 0.22796631
 0.28472900
 0.33721924
 0.38330078
 0.42053223
 0.44830322
 0.46661377
 0.47576904
 0.47485352
 0.46264648
 0.43823242
 0.40252686
 0.35583496
 0.29937744
 0.23376465
 0.16113281
 0.08270264
 0.00030518
-0.08453369
-0.17089844
-0.25604248
-0.33691406
-0.40954590
-0.47088623
-0.51971436
-0.55419922
-0.57464600
-0.58044434
-0.57098389
-0.54687500
-0.50872803
-0.45776367
-0.39611816
-0.32562256
-0.24780273
-0.16418457
-0.07659912
 0.01159668
 0.09765625
 0.17791748
 0.25054932
 0.31341553
 0.36499023
 0.40252686
 0.42358398
 0.42755127
 0.41442871
 0.38421631
 0.33782959
 0.27526855
 0.19866943
 0.11016846
 0.01312256
-0.09094238
-0.19927979
-0.30914307
-0.41564941
-0.51422119
-0.60089111
-0.67443848
-0.73333740
-0.77636719
-0.80139160
-0.80627441
-0.78979492
-0.75256348
-0.69549561
-0.62103271
-0.53070068
-0.42785645
-0.31494141
-0.19470215
-0.06927490
 0.05950928
 0.18859863
 0.31341553
 0.42968750
 0.53283691
 0.61981201
 0.68878174
 0.73913574
 0.77026367
 0.78186035
 0.77514648
 0.75073242
 0.71044922
 0.65612793
 0.58990479
 0.51422119
 0.43304443
 0.35003662
 0.26916504
 0.19317627
 0.12359619
 0.06225586
 0.01098633
-0.02868652
-0.05645752
-0.07171631
-0.07507324
-0.06683350
-0.04791260
-0.02044678
 0.01373291
 0.05187988
 0.09216309
 0.13183594
 0.16815186
 0.19805908
 0.21881104
 0.22857666
 0.22644043
 0.21209717
 0.18432617
 0.14373779
 0.09094238
 0.02777100
-0.04425049
-0.12298584
-0.20751953
-0.29449463
-0.38024902
-0.46020508
-0.53192139
-0.59295654
-0.64178467
-0.67749023
-0.69824219
-0.70281982
-0.69091797
-0.66253662
-0.61828613
-0.55877686
-0.48645020
-0.40374756
-0.31372070
-0.21881104
-0.12084961
-0.02258301
 0.07202148
 0.16082764
 0.24169922
 0.31311035
 0.37292480
 0.41900635
 0.44952393
 0.46447754
 0.46508789
 0.45318604
 0.43060303
 0.39825439
 0.35827637
 0.31341553
 0.26641846
 0.21972656
 0.17486572
 0.13366699
 0.09765625
 0.06835938
 0.04730225
 0.03479004
 0.03143311
 0.03662109
 0.05035400
 0.07202148
 0.10009766
 0.13183594
 0.16510010
 0.19744873
 0.22766113
 0.25421143
 0.27557373
 0.28991699
 0.29632568
 0.29388428
 0.28228760
 0.26123047
 0.22979736
 0.18890381
 0.14007568
 0.08575439
 0.02716064
-0.03356934
-0.09399414
-0.15075684
-0.20172119
-0.24536133
-0.28259277
-0.31250000
-0.33203125
-0.33813477
-0.32928467
-0.30731201
-0.27587891
-0.23681641
-0.19104004
-0.13824463
-0.08056641
-0.02136230
 0.03601074
 0.08911133
 0.13671875
 0.17700195
 0.20782471
 0.22766113
 0.23559570
 0.23040771
 0.21270752
 0.18188477
 0.13793945
 0.08331299
 0.02014160
-0.04852295
-0.12023926
-0.19317627
-0.26580811
-0.33599854
-0.40100098
-0.45684814
-0.50079346
-0.53070068
-0.54626465
-0.54687500
-0.53253174
-0.50292969
-0.45928955
-0.40313721
-0.33691406
-0.26153564
-0.17883301
-0.09063721
 0.00000000
 0.09002686
 0.17608643
 0.25604248
 0.32745361
 0.38726807
 0.43243408
 0.46203613
 0.47576904
 0.47424316
 0.45837402
 0.42877197
 0.38635254
 0.33355713
 0.27343750
 0.20751953
 0.13824463
 0.06805420
-0.00030518
-0.06317139
-0.11810303
-0.16296387
-0.19622803
-0.21697998
-0.22399902
-0.21728516
-0.19744873
-0.16632080
-0.12420654
-0.07263184
-0.01342773
 0.05004883
 0.11383057
 0.17456055
 0.23010254
 0.27862549
 0.31738281
 0.34332275
 0.35400391
 0.34881592
 0.32867432
 0.29388428
 0.24505615
 0.18249512
 0.10742188
 0.02166748
-0.07202148
-0.17150879
-0.27404785
-0.37658691
-0.47393799
-0.56304932
-0.64025879
-0.70343018
-0.75042725
-0.77911377
-0.78735352
-0.77331543
-0.73760986
-0.68023682
-0.60272217
-0.50842285
-0.39978027
-0.28106689
-0.15502930
-0.02410889
 0.10894775
 0.23956299
 0.36315918
 0.47485352
 0.57098389
 0.64849854
 0.70556641
 0.74005127
 0.75164795
 0.73944092
 0.70404053
 0.64666748
 0.56976318
 0.47607422
 0.36987305
 0.25421143
 0.13336182
 0.01037598
-0.11047363
-0.22460938
-0.32775879
-0.41442871
-0.48034668
-0.52246094
-0.53924561
-0.53100586
-0.49774170
-0.44128418
-0.36346436
-0.26763916
-0.15686035
-0.03387451
 0.09918213
 0.23834229
 0.37811279
 0.51208496
 0.63415527
 0.74005127
 0.82672119
 0.89141846
 0.93200684
 0.94573975
 0.93231201
 0.89111328
 0.82214355
 0.72570801
 0.60485840
 0.46417236
 0.30883789
 0.14221191
-0.03326416
-0.21392822
-0.39276123
-0.56152344
-0.71228027
-0.84075928
-0.94390869
-1.01959229
-1.06536865
-1.07971191
-1.06231689
-1.01348877
-0.93383789
-0.82519531
-0.69152832
-0.53955078
-0.37506104
-0.20233154
-0.02349854
 0.15747070
 0.33447266
 0.49957275
 0.64514160
 0.76507568
 0.85662842
 0.91735840
 0.94604492
 0.94177246
 0.90423584
 0.83435059
 0.73394775
 0.60821533
 0.46356201
 0.30609131
 0.14007568
-0.03051758
-0.20111084
-0.36468506
-0.51330566
-0.63995361
-0.73944092
-0.80993652
-0.84991455
-0.85784912
-0.83251953
-0.77423096
-0.68450928
-0.56854248
-0.43121338
-0.27679443
-0.10803223
 0.07202148
 0.25787354
 0.44067383
 0.61096191
 0.76110840
 0.88592529
 0.98175049
 1.04553223
 1.07421875
 1.06506348
 1.01806641
 0.93322754
 0.81359863
 0.66314697
 0.48767090
 0.29266357
 0.08239746
-0.13916016
-0.36682129
-0.59082031
-0.80108643
-0.98937988
-1.15051270
-1.28204346
-1.37969971
-1.43859863
-1.45629883
-1.43310547
-1.37054443
-1.27014160
-1.13281250
-0.96221924
-0.76599121
-0.55267334
-0.32897949
-0.09857178
 0.13427734
 0.36254883
 0.57617188
 0.76568604
 0.92376709
 1.04614258
 1.12976074
 1.17309570
 1.17553711
 1.13708496
 1.05957031
 0.94573975
 0.79986572
 0.62896729
 0.44036865
 0.24139404
 0.03662109
-0.16876221
-0.36804199
-0.55297852
-0.71350098
-0.84289551
-0.93750000
-0.99578857
-1.01684570
-0.99975586
-0.94390869
-0.84991455
-0.72204590
-0.56732178
-0.39154053
-0.19958496
 0.00518799
 0.21728516
 0.42785645
 0.62622070
 0.80322266
 0.95245361
 1.07055664
 1.15356445
 1.19842529
 1.20330811
 1.16790771
 1.09344482
 0.98266602
 0.84014893
 0.67108154
 0.48309326
 0.28228760
 0.07324219
-0.13885498
-0.34759521
-0.54321289
-0.71502686
-0.85601807
-0.96221924
-1.03271484
-1.06567383
-1.05804443
-1.00860596
-0.91766357
-0.79071045
-0.63415527
-0.45501709
-0.25817871
-0.04760742
 0.17059326
 0.38818359
 0.59356689
 0.77545166
 0.92559814
 1.03912354
 1.11358643
 1.14715576
 1.13647461
 1.07879639
 0.97442627
 0.82885742
 0.64941406
 0.44372559
 0.21575928
-0.03051758
-0.28839111
-0.54595947
-0.79040527
-1.01165771
-1.20178223
-1.35620117
-1.46911621
-1.53472900
-1.54968262
-1.51275635
-1.42272949
-1.28082275
-1.09069824
-0.85998535
-0.59814453
-0.31219482
-0.00671387
 0.31311035
 0.63629150
 0.94726563
 1.23168945
 1.48071289
 1.68914795
 1.85150146
 1.96105957
 2.01141357
 2.00225830
 1.93664551
 1.81610107
 1.64184570
 1.41632080
 1.14898682
 0.85266113
 0.53802490
 0.21057129
-0.12512207
-0.45928955
-0.77789307
-1.06689453
-1.31591797
-1.51916504
-1.67114258
-1.76727295
-1.80358887
-1.78100586
-1.70166016
-1.56768799
-1.38122559
-1.14959717
-0.88409424
-0.59692383
-0.29663086
 0.01281738
 0.32440186
 0.62591553
 0.90179443
 1.13861084
 1.32965088
 1.47125244
 1.56158447
 1.59698486
 1.57501221
 1.49536133
 1.36108398
 1.17706299
 0.95031738
 0.68878174
 0.40191650
 0.09582520
-0.22216797
-0.54382324
-0.85632324
-1.14562988
-1.40075684
-1.61651611
-1.78955078
-1.91467285
-1.98608398
-2.00042725
-1.95983887
-1.86828613
-1.72943115
-1.54449463
-1.31774902
-1.05773926
-0.77636719
-0.48431396
-0.18646240
 0.11352539
 0.40985107
 0.69183350
 0.94696045
 1.16699219
 1.34765625
 1.48742676
 1.58386230
 1.63482666
 1.63909912
 1.59942627
 1.51916504
 1.40167236
 1.24938965
 1.06781006
 0.86486816
 0.65032959
 0.43273926
 0.21697998
 0.00640869
-0.19317627
-0.37506104
-0.53070068
-0.65490723
-0.74584961
-0.80291748
-0.82733154
-0.81939697
-0.78033447
-0.71258545
-0.62042236
-0.50872803
-0.38330078
-0.24932861
-0.11108398
 0.02777100
 0.16387939
 0.29235840
 0.40740967
 0.50354004
 0.57586670
 0.62316895
 0.64483643
 0.64147949
 0.61309814
 0.56091309
 0.48736572
 0.39642334
 0.29113770
 0.17578125
 0.05401611
-0.07049561
-0.19287109
-0.30853271
-0.41381836
-0.50415039
-0.57647705
-0.62866211
-0.66040039
-0.67169189
-0.66314697
-0.63446045
-0.58715820
-0.52307129
-0.44647217
-0.36041260
-0.26702881
-0.16906738
-0.06927490
 0.02868652
 0.12115479
 0.20599365
 0.28045654
 0.34301758
 0.39031982
 0.42022705
 0.43212891
 0.42694092
 0.40588379
 0.37109375
 0.32470703
 0.26947021
 0.20721436
 0.14068604
 0.07232666
 0.00549316
-0.05584717
-0.10864258
-0.15106201
-0.18218994
-0.20050049
-0.20599365
-0.19775391
-0.17669678
-0.14373779
-0.10070801
-0.04943848
 0.00823975
 0.06896973
 0.13122559
 0.19287109
 0.25360107
 0.31036377
 0.36041260
 0.39978027
 0.42633057
 0.43914795
 0.43853760
 0.42388916
 0.39520264
 0.35278320
 0.29785156
 0.23223877
 0.15686035
 0.07476807
-0.01098633
-0.09765625
-0.18280029
-0.26428223
-0.33905029
-0.40435791
-0.45684814
-0.49499512
-0.51879883
-0.52886963
-0.52551270
-0.50872803
-0.47821045
-0.43518066
-0.38177490
-0.32012939
-0.25238037
-0.17974854
-0.10406494
-0.02716064
 0.04821777
 0.11901855
 0.18341064
 0.23986816
 0.28717041
 0.32409668
 0.34912109
 0.36041260
 0.35797119
 0.34271240
 0.31555176
 0.27801514
 0.23132324
 0.17761230
 0.11840820
 0.05645752
-0.00610352
-0.06774902
-0.12634277
-0.17974854
-0.22583008
-0.26428223
-0.29541016
-0.31768799
-0.33020020
-0.33111572
-0.32104492
-0.30212402
-0.27679443
-0.24658203
-0.21118164
-0.17089844
-0.12725830
-0.08209229
-0.03692627
 0.00671387
 0.04791260
 0.08544922
 0.11688232
 0.14129639
 0.15869141
 0.16876221
 0.17242432
 0.16967773
 0.16143799
 0.14892578
 0.13244629
 0.11322021
 0.09277344
 0.07202148
 0.05279541
 0.03662109
 0.02410889
 0.01586914
 0.01190186
 0.01220703
 0.01739502
 0.02655029
 0.03936768
 0.05462646
 0.07171631
 0.08941650
 0.10742188
 0.12481689
 0.14129639
 0.15594482
 0.16784668
 0.17639160
 0.18005371
 0.17913818
 0.17272949
 0.16143799
 0.14556885
 0.12512207
 0.10101318
 0.07354736
 0.04425049
 0.01403809
-0.01525879
-0.04241943
-0.06591797
-0.08483887
-0.09796143
-0.10467529
-0.10467529
-0.09826660
-0.08575439
-0.06835938
-0.04730225
-0.02288818
 0.00366211
 0.03112793
 0.05798340
 0.08270264
 0.10406494
 0.12084961
 0.13183594
 0.13580322
 0.13214111
 0.11993408
 0.09948730
 0.07080078
 0.03356934
-0.01098633
-0.06164551
-0.11627197
-0.17333984
-0.23193359
-0.29113770
-0.34881592
-0.40130615
-0.44586182
-0.48034668
-0.50354004
-0.51452637
-0.51239014
-0.49591064
-0.46478271
-0.42083740
-0.36590576
-0.30090332
-0.22644043
-0.14373779
-0.05462646
 0.03845215
 0.13336182
 0.22827148
 0.32012939
 0.40679932
 0.48461914
 0.55175781
 0.60607910
 0.64636230
 0.67138672
 0.68115234
 0.67535400
 0.65399170
 0.61614990
 0.56243896
 0.49468994
 0.41656494
 0.33050537
 0.23895264
 0.14312744
 0.04577637
-0.05035400
-0.14190674
-0.22735596
-0.30548096
-0.37414551
-0.42999268
-0.47149658
-0.49743652
-0.50903320
-0.50659180
-0.49041748
-0.46081543
-0.41870117
-0.36743164
-0.30975342
-0.24749756
-0.18127441
-0.11199951
-0.04211426
 0.02502441
 0.08575439
 0.13824463
 0.17974854
 0.20965576
 0.22674561
 0.23071289
 0.22216797
 0.20172119
 0.17028809
 0.12847900
 0.07751465
 0.01953125
-0.04211426
-0.10528564
-0.16723633
-0.22613525
-0.27954102
-0.32470703
-0.35949707
-0.38208008
-0.39093018
-0.38513184
-0.36590576
-0.33386230
-0.29052734
-0.23651123
-0.17181396
-0.09796143
-0.01800537
 0.06439209
 0.14556885
 0.22338867
 0.29602051
 0.36041260
 0.41320801
 0.45135498
 0.47332764
 0.47973633
 0.46997070
 0.44494629
 0.40527344
 0.35217285
 0.28747559
 0.21301270
 0.13061523
 0.04333496
-0.04455566
-0.12908936
-0.20690918
-0.27618408
-0.33447266
-0.37994385
-0.40924072
-0.42022705
-0.41198730
-0.38513184
-0.34149170
-0.28198242
-0.20874023
-0.12329102
-0.02807617
 0.07354736
 0.17822266
 0.28289795
 0.38391113
 0.47729492
 0.55938721
 0.62713623
 0.67779541
 0.70983887
 0.72235107
 0.71502686
 0.68725586
 0.63995361
 0.57403564
 0.49316406
 0.40039063
 0.29815674
 0.18951416
 0.07690430
-0.03753662
-0.15014648
-0.25756836
-0.35583496
-0.44158936
-0.51177979
-0.56457520
-0.59967041
-0.61614990
-0.61401367
-0.59356689
-0.55603027
-0.50415039
-0.44097900
-0.36895752
-0.29113770
-0.20843506
-0.12268066
-0.03692627
 0.04486084
 0.11901855
 0.18249512
 0.23468018
 0.27587891
 0.30517578
 0.32073975
 0.32073975
 0.30578613
 0.27801514
 0.23956299
 0.19104004
 0.13214111
 0.06469727
-0.00793457
-0.08178711
-0.15380859
-0.22308350
-0.28808594
-0.34637451
-0.39489746
-0.43151855
-0.45593262
-0.46813965
-0.46783447
-0.45379639
-0.42480469
-0.38330078
-0.33142090
-0.27099609
-0.20263672
-0.12664795
-0.04486084
 0.03967285
 0.12481689
 0.20965576
 0.29327393
 0.37353516
 0.44738770
 0.51147461
 0.56457520
 0.60607910
 0.63476563
 0.65032959
 0.65185547
 0.64025879
 0.61676025
 0.58166504
 0.53497314
 0.47760010
 0.41137695
 0.33874512
 0.26153564
 0.18066406
 0.09765625
 0.01434326
-0.06622314
-0.14251709
-0.21423340
-0.28106689
-0.34240723
-0.39611816
-0.44036865
-0.47515869
-0.50018311
-0.51574707
-0.52215576
-0.51910400
-0.50781250
-0.48950195
-0.46600342
-0.43731689
-0.40405273
-0.36682129
-0.32745361
-0.28686523
-0.24597168
-0.20568848
-0.16632080
-0.12908936
-0.09490967
-0.06408691
-0.03753662
-0.01556396
 0.00183105
 0.01464844
 0.02349854
 0.02838135
 0.02929688
 0.02593994
 0.01831055
 0.00610352
-0.00946045
-0.02807617
-0.04821777
-0.06927490
-0.09033203
-0.11016846
-0.12847900
-0.14465332
-0.15747070
-0.16662598
-0.17028809
-0.16754150
-0.15777588
-0.14099121
-0.11688232
-0.08575439
-0.04791260
-0.00335693
 0.04608154
 0.09979248
 0.15625000
 0.21636963
 0.27984619
 0.34484863
 0.40954590
 0.47027588
 0.52551270
 0.57403564
 0.61492920
 0.64666748
 0.66680908
 0.67474365
 0.67016602
 0.65307617
 0.62286377
 0.57830811
 0.52032471
 0.45104980
 0.37261963
 0.28747559
 0.19592285
 0.09918213
 0.00000000
-0.09796143
-0.19195557
-0.28015137
-0.36132813
-0.43304443
-0.49224854
-0.53680420
-0.56579590
-0.57830811
-0.57434082
-0.55358887
-0.51574707
-0.46295166
-0.39794922
-0.32257080
-0.23925781
-0.15014648
-0.05676270
 0.03753662
 0.12908936
 0.21453857
 0.29083252
 0.35491943
 0.40374756
 0.43518066
 0.44738770
 0.44036865
 0.41442871
 0.37109375
 0.31158447
 0.23834229
 0.15319824
 0.05828857
-0.04394531
-0.15045166
-0.25756836
-0.36132813
-0.45715332
-0.54107666
-0.60974121
-0.66101074
-0.69335938
-0.70526123
-0.69641113
-0.66528320
-0.61248779
-0.53863525
-0.44677734
-0.34057617
-0.22369385
-0.09735107
 0.03601074
 0.17425537
 0.31250000
 0.44403076
 0.56274414
 0.66467285
 0.74798584
 0.81115723
 0.85266113
 0.87158203
 0.86639404
 0.83740234
 0.78491211
 0.71075439
 0.61706543
 0.50750732
 0.38574219
 0.25665283
 0.12237549
-0.01373291
-0.14923096
-0.27862549
-0.39703369
-0.49896240
-0.58105469
-0.64086914
-0.67687988
-0.68817139
-0.67291260
-0.63110352
-0.56488037
-0.47760010
-0.37384033
-0.25695801
-0.13000488
 0.00427246
 0.14282227
 0.28045654
 0.41076660
 0.52764893
 0.62591553
 0.70159912
 0.75256348
 0.77819824
 0.77636719
 0.74615479
 0.68664551
 0.59997559
 0.48980713
 0.36102295
 0.21667480
 0.05920410
-0.10894775
-0.28289795
-0.45593262
-0.62011719
-0.76934814
-0.89843750
-1.00463867
-1.08551025
-1.13800049
-1.16027832
-1.15142822
-1.11175537
-1.04187012
-0.94360352
-0.81909180
-0.67413330
-0.51422119
-0.34515381
-0.17028809
 0.00793457
 0.18554688
 0.35675049
 0.51361084
 0.65002441
 0.76171875
 0.84686279
 0.90454102
 0.93322754
 0.93200684
 0.90026855
 0.83953857
 0.75195313
 0.64117432
 0.51239014
 0.37078857
 0.22125244
 0.06713867
-0.08789063
-0.23895264
-0.38024902
-0.50506592
-0.60729980
-0.68328857
-0.73181152
-0.75256348
-0.74493408
-0.70831299
-0.64270020
-0.55084229
-0.43823242
-0.31036377
-0.17028809
-0.01983643
 0.13885498
 0.30059814
 0.45745850
 0.60180664
 0.72753906
 0.83251953
 0.91430664
 0.97045898
 0.99792480
 0.99609375
 0.96557617
 0.90728760
 0.82244873
 0.71319580
 0.58349609
 0.43945313
 0.28594971
 0.12725830
-0.03509521
-0.19744873
-0.35430908
-0.49865723
-0.62500000
-0.72998047
-0.81268311
-0.87158203
-0.90606689
-0.91491699
-0.89874268
-0.85845947
-0.79620361
-0.71380615
-0.61401367
-0.50140381
-0.38024902
-0.25482178
-0.12817383
-0.00183105
 0.12023926
 0.23468018
 0.33630371
 0.42114258
 0.48675537
 0.53192139
 0.55664063
 0.55999756
 0.54260254
 0.50476074
 0.44891357
 0.37902832
 0.29754639
 0.20782471
 0.11260986
 0.01495361
-0.08148193
-0.17333984
-0.25756836
-0.33081055
-0.39001465
-0.43212891
-0.45532227
-0.45867920
-0.44342041
-0.41015625
-0.36041260
-0.29632568
-0.21942139
-0.13244629
-0.03814697
 0.06072998
 0.16082764
 0.25878906
 0.35064697
 0.43243408
 0.50048828
 0.55206299
 0.58563232
 0.60028076
 0.59722900
 0.57586670
 0.53710938
 0.48309326
 0.41564941
 0.33782959
 0.25177002
 0.15991211
 0.06591797
-0.02655029
-0.11444092
-0.19500732
-0.26702881
-0.32806396
-0.37567139
-0.40740967
-0.42144775
-0.41778564
-0.39794922
-0.36346436
-0.31707764
-0.26000977
-0.19378662
-0.12023926
-0.04150391
 0.03784180
 0.11474609
 0.18554688
 0.24810791
 0.30151367
 0.34332275
 0.37139893
 0.38330078
 0.37841797
 0.35797119
 0.32318115
 0.27557373
 0.21606445
 0.14526367
 0.06622314
-0.01892090
-0.10650635
-0.19439697
-0.28045654
-0.36132813
-0.43365479
-0.49377441
-0.53924561
-0.56945801
-0.58319092
-0.57983398
-0.55816650
-0.51879883
-0.46417236
-0.39703369
-0.31951904
-0.23315430
-0.14038086
-0.04364014
 0.05310059
 0.14678955
 0.23498535
 0.31494141
 0.38360596
 0.43823242
 0.47668457
 0.49896240
 0.50415039
 0.49255371
 0.46417236
 0.42053223
 0.36437988
 0.29785156
 0.22247314
 0.14038086
 0.05310059
-0.03540039
-0.12176514
-0.20294189
-0.27618408
-0.33996582
-0.39123535
-0.42816162
-0.44921875
-0.45379639
-0.44189453
-0.41412354
-0.37200928
-0.31707764
-0.25177002
-0.17730713
-0.09582520
-0.01007080
 0.07720947
 0.16265869
 0.24475098
 0.32043457
 0.38696289
 0.44128418
 0.48095703
 0.50598145
 0.51574707
 0.50964355
 0.48553467
 0.44433594
 0.38696289
 0.31677246
 0.23529053
 0.14465332
 0.04638672
-0.05645752
-0.16021729
-0.26123047
-0.35614014
-0.44128418
-0.51300049
-0.56823730
-0.60516357
-0.62316895
-0.62164307
-0.59967041
-0.55694580
-0.49499512
-0.41687012
-0.32531738
-0.22308350
-0.11230469
 0.00518799
 0.12603760
 0.24658203
 0.36254883
 0.46936035
 0.56213379
 0.63781738
 0.69335938
 0.72784424
 0.74005127
 0.72967529
 0.69610596
 0.64056396
 0.56488037
 0.47210693
 0.36560059
 0.24841309
 0.12420654
-0.00396729
-0.13275146
-0.25756836
-0.37445068
-0.47851563
-0.56549072
-0.63262939
-0.67871094
-0.70373535
-0.70678711
-0.68725586
-0.64514160
-0.58166504
-0.50048828
-0.40496826
-0.29876709
-0.18463135
-0.06530762
 0.05615234
 0.17547607
 0.28869629
 0.39093018
 0.47790527
 0.54656982
 0.59539795
 0.62255859
 0.62744141
 0.60974121
 0.56976318
 0.50994873
 0.43273926
 0.34118652
 0.23864746
 0.12908936
 0.01556396
-0.09887695
-0.20996094
-0.31402588
-0.40649414
-0.48278809
-0.54046631
-0.57769775
-0.59356689
-0.58715820
-0.55877686
-0.50933838
-0.44128418
-0.35797119
-0.26275635
-0.15838623
-0.04730225
 0.06744385
 0.18157959
 0.29083252
 0.39062500
 0.47668457
 0.54473877
 0.59295654
 0.61950684
 0.62377930
 0.60607910
 0.56701660
 0.50842285
 0.43273926
 0.34332275
 0.24353027
 0.13702393
 0.02685547
-0.08331299
-0.18951416
-0.28808594
-0.37475586
-0.44616699
-0.49957275
-0.53314209
-0.54565430
-0.53680420
-0.50720215
-0.45898438
-0.39489746
-0.31707764
-0.22857666
-0.13122559
-0.02868652
 0.07537842
 0.17700195
 0.27191162
 0.35675049
 0.42785645
 0.48156738
 0.51605225
 0.52947998
 0.52246094
 0.49591064
 0.45074463
 0.38818359
 0.30975342
 0.21881104
 0.11810303
 0.01098633
-0.09887695
-0.20843506
-0.31311035
-0.40893555
-0.49133301
-0.55725098
-0.60546875
-0.63415527
-0.64239502
-0.62866211
-0.59295654
-0.53741455
-0.46478271
-0.37780762
-0.27954102
-0.17242432
-0.05950928
 0.05645752
 0.17120361
 0.27984619
 0.37750244
 0.45989990
 0.52398682
 0.56793213
 0.59112549
 0.59265137
 0.57098389
 0.52673340
 0.46142578
 0.37902832
 0.28320313
 0.17700195
 0.06378174
-0.05401611
-0.17181396
-0.28472900
-0.38787842
-0.47760010
-0.54992676
-0.60272217
-0.63354492
-0.64147949
-0.62530518
-0.58593750
-0.52398682
-0.44250488
-0.34423828
-0.23284912
-0.11108398
 0.01922607
 0.15502930
 0.29174805
 0.42358398
 0.54504395
 0.65124512
 0.73944092
 0.80718994
 0.85266113
 0.87402344
 0.87127686
 0.84411621
 0.79376221
 0.72113037
 0.62805176
 0.51788330
 0.39550781
 0.26550293
 0.13031006
-0.00854492
-0.14801025
-0.28350830
-0.40924072
-0.52062988
-0.61431885
-0.68939209
-0.74401855
-0.77697754
-0.78765869
-0.77758789
-0.74798584
-0.70037842
-0.63507080
-0.55480957
-0.46356201
-0.36590576
-0.26580811
-0.16540527
-0.06683350
 0.02655029
 0.11016846
 0.18035889
 0.23620605
 0.27679443
 0.30212402
 0.31036377
 0.30151367
 0.27618408
 0.23742676
 0.18737793
 0.12786865
 0.06103516
-0.00946045
-0.07873535
-0.14282227
-0.19989014
-0.24780273
-0.28472900
-0.30792236
-0.31555176
-0.30670166
-0.28198242
-0.24200439
-0.18707275
-0.11779785
-0.03601074
 0.05584717
 0.15441895
 0.25543213
 0.35522461
 0.45013428
 0.53649902
 0.61126709
 0.67260742
 0.71777344
 0.74462891
 0.75256348
 0.74005127
 0.70770264
 0.65704346
 0.58959961
 0.50781250
 0.41412354
 0.31127930
 0.20233154
 0.09063721
-0.02136230
-0.13000488
-0.23284912
-0.32714844
-0.40893555
-0.47576904
-0.52551270
-0.55725098
-0.57067871
-0.56640625
-0.54443359
-0.50628662
-0.45471191
-0.39276123
-0.32318115
-0.24810791
-0.16876221
-0.08880615
-0.01129150
 0.05920410
 0.11993408
 0.16906738
 0.20477295
 0.22583008
 0.23071289
 0.22003174
 0.19409180
 0.15350342
 0.09979248
 0.03509521
-0.03723145
-0.11474609
-0.19500732
-0.27618408
-0.35491943
-0.42633057
-0.48614502
-0.53070068
-0.55969238
-0.57250977
-0.56854248
-0.54687500
-0.50720215
-0.45074463
-0.37963867
-0.29571533
-0.20080566
-0.09735107
 0.01129150
 0.12207031
 0.23101807
 0.33508301
 0.43029785
 0.51269531
 0.57922363
 0.62805176
 0.65979004
 0.67413330
 0.67169189
 0.65155029
 0.61462402
 0.56152344
 0.49530029
 0.41961670
 0.33874512
 0.25573730
 0.17211914
 0.09033203
 0.01342773
-0.05615234
-0.11505127
-0.16143799
-0.19409180
-0.21240234
-0.21575928
-0.20416260
-0.17852783
-0.14038086
-0.09094238
-0.03234863
 0.03204346
 0.09796143
 0.16143799
 0.21972656
 0.27130127
 0.31524658
 0.34851074
 0.36712646
 0.36895752
 0.35339355
 0.32073975
 0.27191162
 0.20782471
 0.13000488
 0.04028320
-0.05920410
-0.16632080
-0.27832031
-0.39154053
-0.50140381
-0.60363770
-0.69458008
-0.77270508
-0.83526611
-0.87951660
-0.90270996
-0.90362549
-0.88256836
-0.84045410
-0.77850342
-0.69763184
-0.60028076
-0.49072266
-0.37292480
-0.24902344
-0.12176514
 0.00701904
 0.13336182
 0.25268555
 0.36163330
 0.45654297
 0.53497314
 0.59509277
 0.63537598
 0.65612793
 0.65826416
 0.64361572
 0.61279297
 0.56732178
 0.50933838
 0.44219971
 0.36956787
 0.29418945
 0.21881104
 0.14556885
 0.07781982
 0.01861572
-0.02960205
-0.06622314
-0.09063721
-0.10253906
-0.10192871
-0.08880615
-0.06408691
-0.03051758
 0.01098633
 0.05767822
 0.10742188
 0.15686035
 0.20202637
 0.24139404
 0.27404785
 0.29846191
 0.31250000
 0.31433105
 0.30364990
 0.28106689
 0.24810791
 0.20507813
 0.15167236
 0.08789063
 0.01708984
-0.05706787
-0.13153076
-0.20446777
-0.27435303
-0.33935547
-0.39550781
-0.44006348
-0.47149658
-0.48950195
-0.49377441
-0.48248291
-0.45593262
-0.41473389
-0.36193848
-0.29907227
-0.22857666
-0.15075684
-0.06866455
 0.01403809
 0.09368896
 0.16662598
 0.23132324
 0.28747559
 0.33325195
 0.36621094
 0.38269043
 0.38116455
 0.36224365
 0.32775879
 0.28045654
 0.22155762
 0.15197754
 0.07415771
-0.00915527
-0.09429932
-0.17852783
-0.25970459
-0.33508301
-0.40039063
-0.45257568
-0.48950195
-0.50933838
-0.51208496
-0.49682617
-0.46386719
-0.41473389
-0.35156250
-0.27679443
-0.19256592
-0.10040283
-0.00305176
 0.09704590
 0.19653320
 0.29266357
 0.38238525
 0.46112061
 0.52520752
 0.57220459
 0.60241699
 0.61614990
 0.61218262
 0.59020996
 0.54992676
 0.49316406
 0.42419434
 0.34515381
 0.25817871
 0.16418457
 0.06652832
-0.03173828
-0.12634277
-0.21484375
-0.29357910
-0.36041260
-0.41168213
-0.44616699
-0.46295166
-0.46234131
-0.44494629
-0.41107178
-0.36163330
-0.29846191
-0.22430420
-0.14221191
-0.05432129
 0.03601074
 0.12542725
 0.21087646
 0.28900146
 0.35736084
 0.41290283
 0.45410156
 0.47851563
 0.48522949
 0.47393799
 0.44433594
 0.39764404
 0.33538818
 0.25939941
 0.17272949
 0.07812500
-0.02197266
-0.12451172
-0.22674561
-0.32531738
-0.41625977
-0.49621582
-0.56182861
-0.61126709
-0.64331055
-0.65795898
-0.65399170
-0.63110352
-0.58959961
-0.53161621
-0.46020508
-0.37841797
-0.28839111
-0.19226074
-0.09185791
 0.00915527
 0.10925293
 0.20568848
 0.29632568
 0.37750244
 0.44555664
 0.49774170
 0.53375244
 0.55389404
 0.55877686
 0.54809570
 0.52185059
 0.48187256
 0.43029785
 0.37017822
 0.30334473
 0.23132324
 0.15655518
 0.08056641
 0.00640869
-0.06378174
-0.12756348
-0.18218994
-0.22644043
-0.26123047
-0.28656006
-0.30334473
-0.31005859
-0.30670166
-0.29418945
-0.27404785
-0.24871826
-0.21881104
-0.18493652
-0.14801025
-0.11016846
-0.07324219
-0.03814697
-0.00549316
 0.02410889
 0.04913330
 0.06988525
 0.08605957
 0.09826660
 0.10681152
 0.11199951
 0.11322021
 0.11199951
 0.10925293
 0.10620117
 0.10375977
 0.10253906
 0.10345459
 0.10650635
 0.11199951
 0.11932373
 0.12817383
 0.13854980
 0.15014648
 0.16235352
 0.17456055
 0.18493652
 0.19317627
 0.19836426
 0.19927979
 0.19561768
 0.18676758
 0.17211914
 0.15167236
 0.12573242
 0.09490967
 0.05950928
 0.01953125
-0.02441406
-0.07171631
-0.12023926
-0.16906738
-0.21667480
-0.26245117
-0.30578613
-0.34423828
-0.37567139
-0.39855957
-0.41259766
-0.41900635
-0.41687012
-0.40588379
-0.38482666
-0.35491943
-0.31829834
-0.27587891
-0.22918701
-0.17822266
-0.12390137
-0.06774902
-0.01312256
 0.03845215
 0.08544922
 0.12664795
 0.16204834
 0.18981934
 0.20935059
 0.22064209
 0.22338867
 0.21728516
 0.20324707
 0.18127441
 0.15380859
 0.12176514
 0.08697510
 0.05035400
 0.01312256
-0.02288818
-0.05645752
-0.08544922
-0.10894775
-0.12603760
-0.13519287
-0.13549805
-0.12664795
-0.10894775
-0.08331299
-0.05035400
-0.01098633
 0.03356934
 0.08148193
 0.13061523
 0.17913818
 0.22613525
 0.27130127
 0.31219482
 0.34667969
 0.37231445
 0.38787842
 0.39367676
 0.38879395
 0.37414551
 0.34912109
 0.31463623
 0.27221680
 0.22338867
 0.16967773
 0.11169434
 0.05065918
-0.01220703
-0.07446289
-0.13336182
-0.18615723
-0.23193359
-0.27008057
-0.29937744
-0.31860352
-0.32623291
-0.32104492
-0.30456543
-0.27954102
-0.24719238
-0.20751953
-0.16113281
-0.10833740
-0.05249023
 0.00305176
 0.05523682
 0.10284424
 0.14434814
 0.17761230
 0.20050049
 0.21179199
 0.21148682
 0.19897461
 0.17425537
 0.13702393
 0.08758545
 0.02777100
-0.03997803
-0.11291504
-0.18981934
-0.26824951
-0.34576416
-0.41870117
-0.48370361
-0.53833008
-0.58135986
-0.61096191
-0.62530518
-0.62194824
-0.59997559
-0.56030273
-0.50476074
-0.43395996
-0.34942627
-0.25268555
-0.14587402
-0.03112793
 0.08850098
 0.21087646
 0.33233643
 0.44891357
 0.55664063
 0.65185547
 0.73303223
 0.79803467
 0.84564209
 0.87371826
 0.88134766
 0.86944580
 0.83892822
 0.79040527
 0.72509766
 0.64392090
 0.54992676
 0.44647217
 0.33569336
 0.22094727
 0.10498047
-0.00946045
-0.11901855
-0.22064209
-0.31188965
-0.38940430
-0.45043945
-0.49407959
-0.51940918
-0.52703857
-0.51757813
-0.49041748
-0.44677734
-0.38879395
-0.31982422
-0.24291992
-0.16052246
-0.07476807
 0.01190186
 0.09552002
 0.17242432
 0.24078369
 0.29846191
 0.34362793
 0.37414551
 0.38726807
 0.38330078
 0.36285400
 0.32775879
 0.27893066
 0.21728516
 0.14404297
 0.06195068
-0.02471924
-0.11383057
-0.20294189
-0.29052734
-0.37292480
-0.44708252
-0.50903320
-0.55694580
-0.59020996
-0.60852051
-0.61187744
-0.59936523
-0.57189941
-0.53039551
-0.47729492
-0.41473389
-0.34484863
-0.27008057
-0.19287109
-0.11383057
-0.03479004
 0.04211426
 0.11322021
 0.17578125
 0.22827148
 0.27069092
 0.30395508
 0.32684326
 0.33813477
 0.33630371
 0.32226563
 0.29907227
 0.26855469
 0.23223877
 0.19073486
 0.14587402
 0.09948730
 0.05493164
 0.01373291
-0.02258301
-0.05249023
-0.07507324
-0.08880615
-0.09277344
-0.08789063
-0.07476807
-0.05371094
-0.02624512
 0.00671387
 0.04394531
 0.08422852
 0.12542725
 0.16540527
 0.20141602
 0.23254395
 0.25756836
 0.27557373
 0.28594971
 0.28808594
 0.28167725
 0.26580811
 0.24078369
 0.20599365
 0.16296387
 0.11383057
 0.06042480
 0.00427246
-0.05279541
-0.10894775
-0.16143799
-0.20721436
-0.24566650
-0.27679443
-0.30120850
-0.31707764
-0.32257080
-0.31677246
-0.30059814
-0.27648926
-0.24627686
-0.21057129
-0.16967773
-0.12512207
-0.07904053
-0.03356934
 0.00976563
 0.05035400
 0.08666992
 0.11718750
 0.14099121
 0.15747070
 0.16662598
 0.16876221
 0.16357422
 0.15136719
 0.13214111
 0.10711670
 0.07690430
 0.04272461
 0.00610352
-0.03112793
-0.06744385
-0.10162354
-0.13336182
-0.16082764
-0.18280029
-0.19805908
-0.20660400
-0.20843506
-0.20324707
-0.19195557
-0.17425537
-0.15167236
-0.12481689
-0.09460449
-0.06225586
-0.02838135
 0.00579834
 0.03936768
 0.07141113
 0.10101318
 0.12725830
 0.14923096
 0.16571045
 0.17669678
 0.18188477
 0.18218994
 0.17761230
 0.16784668
 0.15380859
 0.13641357
 0.11596680
 0.09460449
 0.07385254
 0.05523682
 0.04028320
 0.02960205
 0.02349854
 0.02288818
 0.02838135
 0.03997803
 0.05767822
 0.08056641
 0.10711670
 0.13702393
 0.16815186
 0.19897461
 0.22735596
 0.25299072
 0.27648926
 0.29663086
 0.31158447
 0.31829834
 0.31463623
 0.30242920
 0.28320313
 0.25756836
 0.22552490
 0.18554688
 0.13824463
 0.08514404
 0.02838135
-0.03051758
-0.08941650
-0.14709473
-0.20141602
-0.25146484
-0.29632568
-0.33386230
-0.36285400
-0.38146973
-0.39001465
-0.38879395
-0.37872314
-0.35949707
-0.33203125
-0.29724121
-0.25756836
-0.21392822
-0.16784668
-0.12054443
-0.07354736
-0.02868652
 0.01251221
 0.04852295
 0.07873535
 0.10162354
 0.11627197
 0.12207031
 0.11901855
 0.10772705
 0.08819580
 0.06072998
 0.02624512
-0.01434326
-0.05981445
-0.10742188
-0.15533447
-0.20080566
-0.24200439
-0.27801514
-0.30822754
-0.33111572
-0.34393311
-0.34454346
-0.33203125
-0.30761719
-0.27435303
-0.23284912
-0.18402100
-0.12756348
-0.06439209
 0.00183105
 0.06805420
 0.13183594
 0.19195557
 0.24810791
 0.29846191
 0.34088135
 0.37261963
 0.39276123
 0.40039063
 0.39611816
 0.37933350
 0.35095215
 0.31250000
 0.26580811
 0.21240234
 0.15319824
 0.08972168
 0.02380371
-0.04089355
-0.10192871
-0.15716553
-0.20507813
-0.24414063
-0.27252197
-0.29022217
-0.29693604
-0.29296875
-0.27832031
-0.25329590
-0.21789551
-0.17395020
-0.12268066
-0.06591797
-0.00549316
 0.05706787
 0.11901855
 0.17883301
 0.23406982
 0.28381348
 0.32562256
 0.35827637
 0.37963867
 0.38970947
 0.38726807
 0.37261963
 0.34545898
 0.30639648
 0.25726318
 0.19927979
 0.13305664
 0.06011963
-0.01739502
-0.09674072
-0.17456055
-0.24963379
-0.31951904
-0.38208008
-0.43457031
-0.47485352
-0.50201416
-0.51635742
-0.51727295
-0.50384521
-0.47546387
-0.43304443
-0.37994385
-0.31799316
-0.24871826
-0.17242432
-0.09002686
-0.00457764
 0.08148193
 0.16540527
 0.24597168
 0.32165527
 0.38970947
 0.44738770
 0.49224854
 0.52429199
 0.54290771
 0.54809570
 0.53955078
 0.51727295
 0.48278809
 0.43823242
 0.38513184
 0.32470703
 0.25878906
 0.18859863
 0.11657715
 0.04486084
-0.02471924
-0.09033203
-0.14953613
-0.20080566
-0.24353027
-0.27862549
-0.30578613
-0.32348633
-0.32989502
-0.32379150
-0.30700684
-0.28198242
-0.25024414
-0.21179199
-0.16693115
-0.11627197
-0.06225586
-0.00793457
 0.04516602
 0.09613037
 0.14373779
 0.18676758
 0.22308350
 0.25146484
 0.27099609
 0.28167725
 0.28411865
 0.27862549
 0.26519775
 0.24475098
 0.21728516
 0.18310547
 0.14434814
 0.10223389
 0.05889893
 0.01556396
-0.02746582
-0.06896973
-0.10772705
-0.14312744
-0.17395020
-0.19927979
-0.21820068
-0.23040771
-0.23559570
-0.23498535
-0.22888184
-0.21820068
-0.20263672
-0.18218994
-0.15777588
-0.13031006
-0.10131836
-0.07232666
-0.04394531
-0.01708984
 0.00823975
 0.03051758
 0.04943848
 0.06530762
 0.07781982
 0.08728027
 0.09429932
 0.09796143
 0.09887695
 0.09704590
 0.09216309
 0.08483887
 0.07507324
 0.06317139
 0.05004883
 0.03570557
 0.02075195
 0.00488281
-0.01190186
-0.02929688
-0.04608154
-0.06134033
-0.07537842
-0.08758545
-0.09826660
-0.10711670
-0.11352539
-0.11749268
-0.11840820
-0.11688232
-0.11352539
-0.10833740
-0.10192871
-0.09399414
-0.08453369
-0.07293701
-0.05981445
-0.04516602
-0.03051758
-0.01586914
-0.00244141
 0.00946045
 0.02014160
 0.02929688
 0.03723145
 0.04302979
 0.04638672
 0.04669189
 0.04425049
 0.03875732
 0.03082275
 0.02075195
 0.00854492
-0.00518799
-0.01953125
-0.03387451
-0.04760742
-0.06072998
-0.07263184
-0.08331299
-0.09216309
-0.09857178
-0.10253906
-0.10284424
-0.09979248
-0.09307861
-0.08270264
-0.06927490
-0.05340576
-0.03509521
-0.01495361
 0.00671387
 0.02960205
 0.05279541
 0.07568359
 0.09735107
 0.11718750
 0.13549805
 0.15106201
 0.16265869
 0.16967773
 0.17150879
 0.16784668
 0.15991211
 0.14801025
 0.13244629
 0.11413574
 0.09307861
 0.06988525
 0.04486084
 0.01892090
-0.00701904
-0.03143311
-0.05310059
-0.07141113
-0.08636475
-0.09796143
-0.10559082
-0.10925293
-0.10833740
-0.10345459
-0.09552002
-0.08422852
-0.07019043
-0.05340576
-0.03509521
-0.01617432
 0.00244141
 0.01953125
 0.03479004
 0.04730225
 0.05615234
 0.06134033
 0.06347656
 0.06225586
 0.05798340
 0.04974365
 0.03814697
 0.02319336
 0.00579834
-0.01251221
-0.03173828
-0.05096436
-0.06958008
-0.08636475
-0.10040283
-0.11108398
-0.11810303
-0.12145996
-0.12115479
-0.11657715
-0.10803223
-0.09552002
-0.07904053
-0.05859375
-0.03479004
-0.00854492
 0.01861572
 0.04547119
 0.07202148
 0.09735107
 0.12115479
 0.14312744
 0.16204834
 0.17761230
 0.18890381
 0.19561768
 0.19744873
 0.19378662
 0.18463135
 0.17028809
 0.15136719
 0.12817383
 0.10162354
 0.07293701
 0.04272461
 0.01190186
-0.01892090
-0.04913330
-0.07781982
-0.10406494
-0.12664795
-0.14495850
-0.15838623
-0.16693115
-0.17059326
-0.16906738
-0.16265869
-0.15106201
-0.13488770
-0.11444092
-0.08941650
-0.06103516
-0.02929688
 0.00488281
 0.04058838
 0.07720947
 0.11322021
 0.14770508
 0.17913818
 0.20660400
 0.22979736
 0.24932861
 0.26428223
 0.27465820
 0.27984619
 0.27954102
 0.27343750
 0.26184082
 0.24475098
 0.22277832
 0.19653320
 0.16662598
 0.13397217
 0.09887695
 0.06195068
 0.02380371
-0.01495361
-0.05279541
-0.08972168
-0.12420654
-0.15594482
-0.18402100
-0.20751953
-0.22552490
-0.23803711
-0.24566650
-0.24841309
-0.24688721
-0.24078369
-0.23010254
-0.21545410
-0.19622803
-0.17364502
-0.14862061
-0.12207031
-0.09521484
-0.06958008
-0.04547119
-0.02288818
-0.00213623
 0.01556396
 0.03021240
 0.04150391
 0.04882813
 0.05279541
 0.05249023
 0.04760742
 0.03845215
 0.02471924
 0.00732422
-0.01251221
-0.03417969
-0.05706787
-0.08056641
-0.10375977
-0.12634277
-0.14709473
-0.16540527
-0.18066406
-0.19165039
-0.19775391
-0.19866943
-0.19409180
-0.18463135
-0.17028809
-0.15228271
-0.13061523
-0.10589600
-0.07812500
-0.04760742
-0.01495361
 0.01922607
 0.05462646
 0.09033203
 0.12481689
 0.15716553
 0.18646240
 0.21240234
 0.23406982
 0.25207520
 0.26550293
 0.27465820
 0.27893066
 0.27862549
 0.27343750
 0.26397705
 0.24993896
 0.23223877
 0.21118164
 0.18737793
 0.16265869
 0.13702393
 0.11138916
 0.08605957
 0.06164551
 0.03814697
 0.01617432
-0.00488281
-0.02441406
-0.04180908
-0.05645752
-0.06805420
-0.07659912
-0.08270264
-0.08728027
-0.09063721
-0.09246826
-0.09338379
-0.09338379
-0.09338379
-0.09338379
-0.09399414
-0.09490967
-0.09704590
-0.10101318
-0.10711670
-0.11566162
-0.12603760
-0.13793945
-0.15075684
-0.16387939
-0.17669678
-0.18890381
-0.19958496
-0.20904541
-0.21728516
-0.22369385
-0.22796631
-0.22888184
-0.22674561
-0.22094727
-0.21179199
-0.19958496
-0.18432617
-0.16601563
-0.14495850
-0.12176514
-0.09643555
-0.06896973
-0.03997803
-0.00976563
 0.02105713
 0.05187988
 0.08209229
 0.11077881
 0.13702393
 0.16021729
 0.17974854
 0.19592285
 0.20935059
 0.22003174
 0.22766113
 0.23254395
 0.23406982
 0.23315430
 0.23010254
 0.22521973
 0.21911621
 0.21209717
 0.20446777
 0.19683838
 0.18920898
 0.18157959
 0.17456055
 0.16784668
 0.16174316
 0.15625000
 0.15197754
 0.14923096
 0.14831543
 0.14923096
 0.15106201
 0.15350342
 0.15594482
 0.15747070
 0.15777588
 0.15655518
 0.15350342
 0.14862061
 0.14160156
 0.13183594
 0.11932373
 0.10345459
 0.08453369
 0.06256104
 0.03784180
 0.01098633
-0.01770020
-0.04760742
-0.07812500
-0.10772705
-0.13641357
-0.16357422
-0.18920898
-0.21301270
-0.23406982
-0.25238037
-0.26641846
-0.27618408
-0.28167725
-0.28228760
-0.27893066
-0.27191162
-0.26153564
-0.24810791
-0.23101807
-0.21087646
-0.18768311
-0.16235352
-0.13549805
-0.10803223
-0.08056641
-0.05401611
-0.02899170
-0.00671387
 0.01281738
 0.02960205
 0.04364014
 0.05493164
 0.06317139
 0.06805420
 0.06927490
 0.06744385
 0.06256104
 0.05432129
 0.04333496
 0.03021240
 0.01586914
 0.00091553
-0.01434326
-0.02929688
-0.04425049
-0.05798340
-0.07019043
-0.07965088
-0.08666992
-0.09063721
-0.09155273
-0.08880615
-0.08148193
-0.07019043
-0.05462646
-0.03570557
-0.01342773
 0.01129150
 0.03845215
 0.06683350
 0.09613037
 0.12725830
 0.15899658
 0.19073486
 0.21972656
 0.24505615
 0.26641846
 0.28533936
 0.30120850
 0.31188965
 0.31524658
 0.31036377
 0.29785156
 0.27954102
 0.25604248
 0.22644043
 0.18981934
 0.14648438
 0.09704590
 0.04364014
-0.01251221
-0.06988525
-0.12725830
-0.18371582
-0.23803711
-0.28991699
-0.33813477
-0.38055420
-0.41412354
-0.43731689
-0.44921875
-0.45104980
-0.44250488
-0.42388916
-0.39428711
-0.35430908
-0.30609131
-0.25115967
-0.19042969
-0.12451172
-0.05554199
 0.01464844
 0.08300781
 0.14831543
 0.20965576
 0.26519775
 0.31250000
 0.34942627
 0.37353516
 0.38513184
 0.38421631
 0.37139893
 0.34667969
 0.31097412
 0.26580811
 0.21179199
 0.15045166
 0.08270264
 0.01159668
-0.05981445
-0.12847900
-0.19317627
-0.25238037
-0.30487061
-0.34759521
-0.37841797
-0.39611816
-0.40069580
-0.39154053
-0.36895752
-0.33264160
-0.28442383
-0.22521973
-0.15686035
-0.08117676
 0.00000000
 0.08392334
 0.16815186
 0.25054932
 0.32958984
 0.40283203
 0.46691895
 0.51849365
 0.55572510
 0.57830811
 0.58654785
 0.57952881
 0.55694580
 0.51849365
 0.46600342
 0.40100098
 0.32562256
 0.24169922
 0.15136719
 0.05737305
-0.03845215
-0.13366699
-0.22644043
-0.31433105
-0.39367676
-0.46173096
-0.51635742
-0.55694580
-0.58258057
-0.59417725
-0.59051514
-0.57220459
-0.53863525
-0.49163818
-0.43273926
-0.36468506
-0.28930664
-0.20812988
-0.12237549
-0.03387451
 0.05401611
 0.13854980
 0.21789551
 0.29083252
 0.35552979
 0.41015625
 0.45257568
 0.48156738
 0.49713135
 0.49957275
 0.48919678
 0.46722412
 0.43365479
 0.39062500
 0.33966064
 0.28259277
 0.22003174
 0.15380859
 0.08514404
 0.01647949
-0.05035400
-0.11230469
-0.16815186
-0.21667480
-0.25756836
-0.29083252
-0.31524658
-0.32928467
-0.33172607
-0.32257080
-0.30456543
-0.28015137
-0.25024414
-0.21514893
-0.17456055
-0.12939453
-0.08209229
-0.03509521
 0.00976563
 0.05126953
 0.08850098
 0.12054443
 0.14587402
 0.16418457
 0.17486572
 0.17761230
 0.17211914
 0.15838623
 0.13763428
 0.11047363
 0.07812500
 0.04119873
 0.00061035
-0.04211426
-0.08483887
-0.12634277
-0.16510010
-0.20080566
-0.23193359
-0.25726318
-0.27618408
-0.28808594
-0.29327393
-0.29113770
-0.28198242
-0.26550293
-0.24230957
-0.21270752
-0.17730713
-0.13610840
-0.09033203
-0.04180908
 0.00793457
 0.05737305
 0.10559082
 0.15167236
 0.19409180
 0.23254395
 0.26580811
 0.29327393
 0.31494141
