# Supplementary material for: Dataset for time-lapse ultrasonic tomography of a granite slab under uniaxial compression test
Source: Data Brief. 2018 Aug 30;20:614–6. doi: 10.1016/j.dib.2018.08.151 (PMC6128094; doi:10.1016/j.dib.2018.08.151)
Supplement: Supplementary file 2 — Supplementary material [file mmc2.zip › data/Ultrasonic_Tomo_data/Stage_1_0kn/Force_0kn_14_4_5976248.txt]

SOURCE FILE NAME: D:\ct_20141122\ct201411221m100v0kn_sh_1_10_a.TDA
DATE: Saturday, November 22, 2014
TIME: 11:19:55
SAMPLE INTERVAL (Seconds):   0.0000001000
SIGNAL UNITS: volts
TIME UNITS: Seconds
DATA TYPE: WAVEFORM
NUMBER OF DATA POINTS PER WAVEFORM: 1024
CHANNEL NUMBER: 14
HIT NUMBER: 4
TIME OF TEST:   5.9762480000

-0.00091553
-0.00091553
-0.00091553
-0.00091553
-0.00091553
-0.00091553
-0.00122070
-0.00152588
-0.00152588
-0.00122070
-0.00030518
 0.00061035
 0.00122070
 0.00152588
 0.00122070
 0.00061035
 0.00030518
-0.00061035
-0.00122070
-0.00183105
-0.00183105
-0.00152588
-0.00152588
-0.00183105
-0.00244141
-0.00274658
-0.00274658
-0.00213623
-0.00122070
-0.00030518
 0.00091553
 0.00183105
 0.00244141
 0.00244141
 0.00183105
 0.00122070
 0.00061035
 0.00030518
-0.00030518
-0.00122070
-0.00152588
-0.00183105
-0.00122070
-0.00061035
 0.00000000
 0.00030518
 0.00000000
 0.00000000
 0.00000000
 0.00000000
 0.00000000
 0.00030518
 0.00030518
 0.00000000
-0.00061035
-0.00152588
-0.00213623
-0.00213623
-0.00152588
-0.00030518
 0.00061035
 0.00152588
 0.00183105
 0.00183105
 0.00122070
 0.00030518
-0.00030518
-0.00061035
-0.00061035
-0.00061035
-0.00030518
 0.00000000
 0.00030518
 0.00030518
 0.00000000
-0.00030518
 0.00000000
 0.00030518
 0.00152588
 0.00244141
 0.00274658
 0.00274658
 0.00244141
 0.00213623
 0.00152588
 0.00091553
 0.00061035
 0.00000000
-0.00061035
-0.00091553
-0.00091553
-0.00091553
-0.00061035
-0.00030518
 0.00030518
 0.00030518
 0.00030518
 0.00030518
 0.00030518
 0.00061035
 0.00091553
 0.00122070
 0.00091553
 0.00000000
-0.00091553
-0.00152588
-0.00183105
-0.00152588
-0.00152588
-0.00122070
-0.00091553
-0.00061035
-0.00030518
-0.00030518
-0.00030518
-0.00030518
-0.00061035
-0.00122070
-0.00152588
-0.00152588
-0.00122070
-0.00091553
-0.00091553
-0.00122070
-0.00152588
-0.00183105
-0.00122070
-0.00030518
 0.00061035
 0.00152588
 0.00152588
 0.00122070
 0.00061035
 0.00000000
-0.00061035
-0.00091553
-0.00122070
-0.00183105
-0.00244141
-0.00244141
-0.00183105
-0.00061035
 0.00061035
 0.00122070
 0.00122070
 0.00061035
 0.00000000
-0.00030518
-0.00030518
 0.00000000
 0.00030518
 0.00000000
-0.00061035
-0.00152588
-0.00244141
-0.00274658
-0.00244141
-0.00183105
-0.00152588
-0.00122070
-0.00122070
-0.00152588
-0.00152588
-0.00152588
-0.00183105
-0.00213623
-0.00213623
-0.00213623
-0.00183105
-0.00091553
-0.00030518
 0.00000000
 0.00000000
-0.00091553
-0.00183105
-0.00244141
-0.00274658
-0.00183105
-0.00091553
-0.00030518
-0.00061035
-0.00122070
-0.00183105
-0.00213623
-0.00213623
-0.00213623
-0.00244141
-0.00274658
-0.00305176
-0.00244141
-0.00183105
-0.00091553
-0.00061035
-0.00061035
-0.00091553
-0.00152588
-0.00152588
-0.00152588
-0.00061035
 0.00000000
 0.00030518
-0.00061035
-0.00152588
-0.00274658
-0.00366211
-0.00366211
-0.00305176
-0.00244141
-0.00183105
-0.00122070
-0.00030518
 0.00030518
 0.00061035
 0.00030518
-0.00030518
-0.00091553
-0.00091553
-0.00061035
-0.00030518
 0.00061035
 0.00091553
 0.00122070
 0.00061035
 0.00000000
-0.00061035
-0.00061035
-0.00030518
 0.00030518
 0.00061035
 0.00061035
 0.00030518
 0.00000000
-0.00030518
-0.00030518
 0.00000000
 0.00000000
 0.00000000
 0.00000000
 0.00000000
 0.00030518
 0.00091553
 0.00152588
 0.00122070
 0.00061035
-0.00030518
-0.00122070
-0.00152588
-0.00122070
-0.00061035
-0.00030518
-0.00061035
-0.00152588
-0.00213623
-0.00244141
-0.00213623
-0.00152588
-0.00091553
-0.00030518
 0.00000000
 0.00000000
 0.00000000
 0.00000000
 0.00000000
-0.00030518
-0.00091553
-0.00091553
-0.00091553
-0.00061035
-0.00030518
 0.00000000
 0.00000000
-0.00061035
-0.00152588
-0.00213623
-0.00244141
-0.00183105
-0.00091553
 0.00030518
 0.00091553
 0.00091553
 0.00061035
 0.00061035
 0.00061035
 0.00061035
 0.00061035
 0.00030518
-0.00030518
-0.00061035
 0.00000000
 0.00061035
 0.00152588
 0.00213623
 0.00244141
 0.00183105
 0.00122070
 0.00030518
-0.00030518
-0.00030518
 0.00030518
 0.00030518
 0.00030518
-0.00030518
-0.00091553
-0.00091553
-0.00061035
 0.00000000
 0.00061035
 0.00091553
 0.00122070
 0.00122070
 0.00122070
 0.00091553
 0.00000000
-0.00061035
-0.00122070
-0.00152588
-0.00152588
-0.00091553
-0.00030518
 0.00030518
 0.00030518
 0.00000000
-0.00091553
-0.00122070
-0.00122070
-0.00030518
 0.00061035
 0.00122070
 0.00122070
 0.00061035
 0.00061035
 0.00091553
 0.00122070
 0.00091553
 0.00030518
-0.00030518
-0.00091553
-0.00061035
-0.00030518
 0.00030518
 0.00030518
 0.00000000
-0.00061035
-0.00122070
-0.00183105
-0.00213623
-0.00152588
-0.00061035
 0.00030518
 0.00061035
 0.00000000
-0.00061035
-0.00091553
-0.00091553
-0.00061035
-0.00030518
 0.00000000
 0.00030518
 0.00061035
 0.00061035
 0.00061035
 0.00030518
-0.00061035
-0.00122070
-0.00183105
-0.00152588
-0.00122070
-0.00061035
-0.00030518
-0.00030518
-0.00030518
-0.00030518
-0.00061035
-0.00030518
 0.00000000
 0.00061035
 0.00122070
 0.00152588
 0.00152588
 0.00122070
 0.00061035
 0.00030518
-0.00030518
-0.00061035
-0.00091553
-0.00122070
-0.00091553
 0.00000000
 0.00091553
 0.00152588
 0.00122070
 0.00000000
-0.00091553
-0.00122070
-0.00122070
-0.00061035
-0.00030518
-0.00030518
 0.00000000
 0.00000000
-0.00030518
-0.00091553
-0.00122070
-0.00122070
-0.00061035
-0.00030518
-0.00030518
-0.00061035
-0.00091553
-0.00122070
-0.00183105
-0.00213623
-0.00274658
-0.00305176
-0.00244141
-0.00152588
-0.00030518
 0.00030518
 0.00030518
 0.00000000
-0.00030518
-0.00061035
-0.00091553
-0.00122070
-0.00122070
-0.00091553
-0.00061035
-0.00030518
-0.00030518
-0.00061035
-0.00061035
-0.00122070
-0.00152588
-0.00183105
-0.00213623
-0.00183105
-0.00122070
-0.00030518
 0.00061035
 0.00091553
 0.00091553
 0.00030518
 0.00000000
-0.00030518
-0.00030518
 0.00000000
 0.00030518
 0.00061035
 0.00030518
-0.00030518
-0.00091553
-0.00122070
-0.00122070
-0.00122070
-0.00091553
-0.00061035
-0.00061035
-0.00030518
-0.00030518
-0.00061035
-0.00122070
-0.00152588
-0.00152588
-0.00152588
-0.00122070
-0.00091553
-0.00030518
-0.00030518
 0.00000000
 0.00000000
-0.00030518
-0.00030518
-0.00061035
-0.00091553
-0.00122070
-0.00152588
-0.00152588
-0.00152588
-0.00152588
-0.00183105
-0.00183105
-0.00183105
-0.00183105
-0.00152588
-0.00091553
-0.00030518
 0.00030518
 0.00061035
 0.00030518
-0.00030518
-0.00122070
-0.00244141
-0.00274658
-0.00274658
-0.00244141
-0.00183105
-0.00152588
-0.00122070
-0.00152588
-0.00183105
-0.00213623
-0.00274658
-0.00305176
-0.00274658
-0.00213623
-0.00122070
-0.00061035
-0.00061035
-0.00061035
-0.00122070
-0.00152588
-0.00183105
-0.00152588
-0.00091553
-0.00030518
 0.00030518
 0.00030518
-0.00030518
-0.00091553
-0.00152588
-0.00183105
-0.00183105
-0.00183105
-0.00183105
-0.00183105
-0.00152588
-0.00152588
-0.00122070
-0.00091553
-0.00061035
-0.00061035
-0.00061035
-0.00091553
-0.00061035
 0.00030518
 0.00122070
 0.00183105
 0.00183105
 0.00122070
 0.00030518
-0.00030518
-0.00061035
-0.00061035
-0.00091553
-0.00091553
-0.00091553
-0.00091553
-0.00091553
-0.00091553
-0.00091553
-0.00091553
-0.00061035
-0.00030518
 0.00000000
 0.00000000
-0.00030518
-0.00030518
-0.00030518
-0.00061035
-0.00152588
-0.00213623
-0.00213623
-0.00152588
-0.00061035
 0.00030518
 0.00091553
 0.00061035
-0.00030518
-0.00091553
-0.00122070
-0.00091553
-0.00091553
-0.00091553
-0.00122070
-0.00122070
-0.00122070
-0.00061035
 0.00000000
 0.00061035
 0.00061035
 0.00000000
 0.00000000
 0.00000000
 0.00061035
 0.00091553
 0.00091553
 0.00061035
-0.00061035
-0.00183105
-0.00305176
-0.00366211
-0.00335693
-0.00274658
-0.00183105
-0.00122070
-0.00061035
-0.00030518
 0.00030518
 0.00122070
 0.00183105
 0.00183105
 0.00152588
 0.00152588
 0.00152588
 0.00183105
 0.00213623
 0.00213623
 0.00152588
 0.00061035
 0.00000000
-0.00030518
 0.00000000
 0.00061035
 0.00091553
 0.00152588
 0.00152588
 0.00122070
 0.00061035
 0.00030518
 0.00061035
 0.00122070
 0.00152588
 0.00122070
 0.00091553
 0.00061035
 0.00091553
 0.00122070
 0.00122070
 0.00091553
 0.00061035
 0.00030518
 0.00030518
 0.00061035
 0.00122070
 0.00213623
 0.00244141
 0.00183105
 0.00030518
-0.00122070
-0.00183105
-0.00122070
-0.00061035
-0.00061035
-0.00366211
-0.01739502
-0.05310059
-0.11962891
-0.21301270
-0.31188965
-0.38482666
-0.40863037
-0.38421631
-0.33416748
-0.28625488
-0.24993896
-0.21026611
-0.14038086
-0.02777100
 0.10803223
 0.22491455
 0.28472900
 0.28106689
 0.24047852
 0.20019531
 0.18066406
 0.17883301
 0.18127441
 0.18218994
 0.18463135
 0.19165039
 0.19622803
 0.18920898
 0.17089844
 0.15228271
 0.14434814
 0.14678955
 0.14892578
 0.14282227
 0.13061523
 0.12084961
 0.11779785
 0.11810303
 0.11535645
 0.10803223
 0.10009766
 0.09521484
 0.09246826
 0.08850098
 0.08270264
 0.07598877
 0.07019043
 0.06561279
 0.06103516
 0.05615234
 0.05096436
 0.04455566
 0.03692627
 0.02960205
 0.02349854
 0.01922607
 0.01434326
 0.00732422
-0.00122070
-0.00885010
-0.01403809
-0.01831055
-0.02410889
-0.03204346
-0.03936768
-0.04272461
-0.04302979
-0.04333496
-0.04577637
-0.04913330
-0.05096436
-0.05004883
-0.04730225
-0.04577637
-0.04608154
-0.04669189
-0.04608154
-0.04455566
-0.04364014
-0.04455566
-0.04669189
-0.04791260
-0.04791260
-0.04730225
-0.04821777
-0.05004883
-0.05218506
-0.05279541
-0.05279541
-0.05279541
-0.05493164
-0.05859375
-0.06225586
-0.06469727
-0.06530762
-0.06469727
-0.06469727
-0.06500244
-0.06530762
-0.06469727
-0.06378174
-0.06225586
-0.06134033
-0.06042480
-0.05889893
-0.05706787
-0.05493164
-0.05340576
-0.05279541
-0.05279541
-0.05218506
-0.05096436
-0.04943848
-0.04791260
-0.04638672
-0.04486084
-0.04272461
-0.04058838
-0.03875732
-0.03814697
-0.03814697
-0.03814697
-0.03753662
-0.03631592
-0.03540039
-0.03570557
-0.03631592
-0.03753662
-0.03814697
-0.03845215
-0.03875732
-0.03906250
-0.03906250
-0.03845215
-0.03662109
-0.03387451
-0.03112793
-0.02868652
-0.02685547
-0.02532959
-0.02410889
-0.02288818
-0.02136230
-0.01983643
-0.01770020
-0.01525879
-0.01342773
-0.01190186
-0.01098633
-0.01037598
-0.00946045
-0.00793457
-0.00610352
-0.00457764
-0.00366211
-0.00305176
-0.00305176
-0.00274658
-0.00305176
-0.00335693
-0.00366211
-0.00427246
-0.00396729
-0.00305176
-0.00152588
 0.00030518
 0.00213623
 0.00366211
 0.00457764
 0.00549316
 0.00640869
 0.00762939
 0.00854492
 0.00976563
 0.01068115
 0.01129150
 0.01159668
 0.01190186
 0.01220703
 0.01281738
 0.01373291
 0.01495361
 0.01586914
 0.01708984
 0.01831055
 0.02014160
 0.02197266
 0.02319336
 0.02319336
 0.02258301
 0.02166748
 0.02075195
 0.02075195
 0.02075195
 0.02105713
 0.02136230
 0.02105713
 0.02044678
 0.01983643
 0.01922607
 0.01953125
 0.02014160
 0.02136230
 0.02258301
 0.02349854
 0.02410889
 0.02441406
 0.02441406
 0.02441406
 0.02410889
 0.02380371
 0.02410889
 0.02471924
 0.02593994
 0.02685547
 0.02746582
 0.02777100
 0.02716064
 0.02655029
 0.02593994
 0.02563477
 0.02563477
 0.02593994
 0.02563477
 0.02532959
 0.02410889
 0.02288818
 0.02166748
 0.02105713
 0.02075195
 0.02044678
 0.02075195
 0.02136230
 0.02258301
 0.02410889
 0.02532959
 0.02624512
 0.02624512
 0.02563477
 0.02441406
 0.02319336
 0.02227783
 0.02197266
 0.02197266
 0.02197266
 0.02136230
 0.02044678
 0.01922607
 0.01861572
 0.01861572
 0.01953125
 0.02044678
 0.02136230
 0.02136230
 0.02105713
 0.02014160
 0.01892090
 0.01770020
 0.01647949
 0.01556396
 0.01495361
 0.01495361
 0.01556396
 0.01647949
 0.01708984
 0.01678467
 0.01617432
 0.01495361
 0.01434326
 0.01434326
 0.01495361
 0.01556396
 0.01586914
 0.01617432
 0.01617432
 0.01586914
 0.01525879
 0.01464844
 0.01373291
 0.01342773
 0.01312256
 0.01342773
 0.01373291
 0.01373291
 0.01403809
 0.01373291
 0.01281738
 0.01159668
 0.00946045
 0.00762939
 0.00579834
 0.00518799
 0.00457764
 0.00457764
 0.00396729
 0.00335693
 0.00244141
 0.00152588
 0.00122070
 0.00122070
 0.00213623
 0.00335693
 0.00457764
 0.00549316
 0.00579834
 0.00518799
 0.00427246
 0.00305176
 0.00183105
 0.00091553
 0.00091553
 0.00122070
 0.00183105
 0.00183105
 0.00152588
 0.00091553
 0.00000000
-0.00061035
-0.00061035
-0.00091553
-0.00091553
-0.00091553
-0.00152588
-0.00213623
-0.00305176
-0.00427246
-0.00549316
-0.00671387
-0.00732422
-0.00762939
-0.00732422
-0.00640869
-0.00579834
-0.00549316
-0.00579834
-0.00701904
-0.00823975
-0.00976563
-0.01098633
-0.01129150
-0.01129150
-0.01068115
-0.01007080
-0.01007080
-0.01037598
-0.01098633
-0.01159668
-0.01190186
-0.01159668
-0.01098633
-0.01037598
-0.01037598
-0.01068115
-0.01159668
-0.01373291
-0.01678467
-0.02044678
-0.02410889
-0.02777100
-0.03082275
-0.03387451
-0.03723145
-0.04119873
-0.04547119
-0.05035400
-0.05554199
-0.06042480
-0.06378174
-0.06530762
-0.06469727
-0.06256104
-0.05859375
-0.05279541
-0.04425049
-0.03295898
-0.01892090
-0.00183105
 0.01770020
 0.04028320
 0.06530762
 0.09277344
 0.12115479
 0.14892578
 0.17486572
 0.19775391
 0.21667480
 0.23040771
 0.23803711
 0.23986816
 0.23590088
 0.22552490
 0.20782471
 0.18218994
 0.14831543
 0.10803223
 0.06256104
 0.01342773
-0.03875732
-0.09185791
-0.14434814
-0.19531250
-0.24383545
-0.28930664
-0.33050537
-0.36499023
-0.39031982
-0.40588379
-0.41168213
-0.40740967
-0.39306641
-0.36895752
-0.33630371
-0.29663086
-0.25207520
-0.20324707
-0.15045166
-0.09399414
-0.03631592
 0.02075195
 0.07476807
 0.12420654
 0.16876221
 0.20690918
 0.23773193
 0.26062012
 0.27526855
 0.28198242
 0.28076172
 0.27221680
 0.25665283
 0.23498535
 0.20721436
 0.17395020
 0.13641357
 0.09582520
 0.05401611
 0.01312256
-0.02532959
-0.06042480
-0.09094238
-0.11657715
-0.13702393
-0.15167236
-0.16021729
-0.16296387
-0.15930176
-0.14984131
-0.13519287
-0.11688232
-0.09613037
-0.07385254
-0.05157471
-0.02990723
-0.01068115
 0.00549316
 0.01831055
 0.02777100
 0.03356934
 0.03570557
 0.03417969
 0.02899170
 0.02014160
 0.00885010
-0.00396729
-0.01708984
-0.02929688
-0.03997803
-0.04730225
-0.05157471
-0.05187988
-0.04821777
-0.04028320
-0.02838135
-0.01190186
 0.00854492
 0.03204346
 0.05737305
 0.08453369
 0.11230469
 0.13946533
 0.16479492
 0.18646240
 0.20263672
 0.21331787
 0.21850586
 0.21789551
 0.21179199
 0.20080566
 0.18463135
 0.16418457
 0.13946533
 0.11138916
 0.08026123
 0.04791260
 0.01525879
-0.01647949
-0.04699707
-0.07568359
-0.10253906
-0.12695313
-0.14862061
-0.16693115
-0.18280029
-0.19592285
-0.20629883
-0.21392822
-0.21850586
-0.22033691
-0.22033691
-0.21850586
-0.21606445
-0.21301270
-0.21026611
-0.20690918
-0.20294189
-0.19805908
-0.19226074
-0.18646240
-0.18005371
-0.17364502
-0.16571045
-0.15625000
-0.14434814
-0.12969971
-0.11199951
-0.09155273
-0.06713867
-0.03784180
-0.00305176
 0.03692627
 0.08117676
 0.12817383
 0.17730713
 0.22766113
 0.27984619
 0.33203125
 0.38269043
 0.42846680
 0.46691895
 0.49682617
 0.51696777
 0.52673340
 0.52551270
 0.51147461
 0.48431396
 0.44464111
 0.39276123
 0.33050537
 0.25878906
 0.17883301
 0.09277344
 0.00366211
-0.08514404
-0.17181396
-0.25329590
-0.32714844
-0.38940430
-0.43731689
-0.46936035
-0.48583984
-0.48797607
-0.47576904
-0.44921875
-0.40924072
-0.35797119
-0.29937744
-0.23620605
-0.17059326
-0.10467529
-0.04089355
 0.01770020
 0.06866455
 0.11077881
 0.14282227
 0.16418457
 0.17456055
 0.17364502
 0.16326904
 0.14526367
 0.12084961
 0.09155273
 0.05981445
 0.02777100
-0.00152588
-0.02471924
-0.03997803
-0.04608154
-0.04119873
-0.02471924
 0.00366211
 0.04302979
 0.09277344
 0.15197754
 0.21911621
 0.29266357
 0.36926270
 0.44494629
 0.51483154
 0.57525635
 0.62286377
 0.65490723
 0.66833496
 0.66009521
 0.62835693
 0.57128906
 0.48980713
 0.38482666
 0.25726318
 0.10772705
-0.06225586
-0.24902344
-0.44738770
-0.64880371
-0.84625244
-1.03332520
-1.20422363
-1.35406494
-1.47705078
-1.56677246
-1.61743164
-1.62628174
-1.59118652
-1.51184082
-1.38854980
-1.22161865
-1.01531982
-0.77636719
-0.51269531
-0.23010254
 0.06744385
 0.37384033
 0.67871094
 0.96801758
 1.22924805
 1.45568848
 1.64398193
 1.78985596
 1.88629150
 1.92657471
 1.90979004
 1.83929443
 1.72058105
 1.55578613
 1.34735107
 1.10229492
 0.83190918
 0.54718018
 0.25573730
-0.03967285
-0.33264160
-0.61126709
-0.86181641
-1.07543945
-1.24755859
-1.37664795
-1.45965576
-1.49353027
-1.47766113
-1.41540527
-1.31042480
-1.16607666
-0.98541260
-0.77575684
-0.54687500
-0.30792236
-0.06317139
 0.18402100
 0.42755127
 0.65582275
 0.85815430
 1.02783203
 1.16363525
 1.26373291
 1.32568359
 1.34613037
 1.32568359
 1.26800537
 1.17614746
 1.05194092
 0.89752197
 0.71960449
 0.52612305
 0.32501221
 0.11871338
-0.08972168
-0.29602051
-0.49224854
-0.67016602
-0.82519531
-0.95520020
-1.05987549
-1.13708496
-1.18621826
-1.20819092
-1.20513916
-1.18072510
-1.13708496
-1.07666016
-1.00311279
-0.92071533
-0.83282471
-0.74249268
-0.65155029
-0.56213379
-0.47607422
-0.39581299
-0.32135010
-0.25299072
-0.18829346
-0.12603760
-0.06500244
-0.00396729
 0.05737305
 0.12054443
 0.18676758
 0.25756836
 0.33294678
 0.41168213
 0.49316406
 0.57556152
 0.65856934
 0.74005127
 0.81787109
 0.88897705
 0.95153809
 1.00341797
 1.04278564
 1.06811523
 1.07757568
 1.06994629
 1.04522705
 1.00524902
 0.95123291
 0.88531494
 0.80932617
 0.72631836
 0.63903809
 0.55114746
 0.46722412
 0.39031982
 0.32379150
 0.27008057
 0.23040771
 0.20568848
 0.19500732
 0.19836426
 0.21484375
 0.24353027
 0.28106689
 0.32348633
 0.36529541
 0.40130615
 0.42724609
 0.43914795
 0.43365479
 0.40649414
 0.35491943
 0.27740479
 0.17272949
 0.04058838
-0.11962891
-0.30670166
-0.51605225
-0.74157715
-0.97656250
-1.21643066
-1.45538330
-1.68609619
-1.90002441
-2.08923340
-2.24731445
-2.37030029
-2.45239258
-2.48809814
-2.47314453
-2.40692139
-2.29064941
-2.12493896
-1.91070557
-1.65008545
-1.35070801
-1.02355957
-0.67749023
-0.31860352
 0.04760742
 0.41290283
 0.76507568
 1.09100342
 1.38031006
 1.62780762
 1.82891846
 1.97875977
 2.07336426
 2.11120605
 2.09350586
 2.02453613
 1.90917969
 1.75231934
 1.56127930
 1.34460449
 1.11236572
 0.87432861
 0.64086914
 0.42144775
 0.22369385
 0.05371094
-0.08331299
-0.18218994
-0.23803711
-0.24902344
-0.21636963
-0.14343262
-0.03326416
 0.11016846
 0.28137207
 0.46997070
 0.66497803
 0.85662842
 1.03668213
 1.19750977
 1.33056641
 1.42669678
 1.48040771
 1.48834229
 1.44775391
 1.35589600
 1.21093750
 1.01562500
 0.77636719
 0.49926758
 0.18859863
-0.15228271
-0.51696777
-0.89447021
-1.27197266
-1.63787842
-1.98394775
-2.30255127
-2.58392334
-2.81921387
-3.00140381
-3.12744141
-3.19396973
-3.19763184
-3.13629150
-3.01086426
-2.82653809
-2.58819580
-2.30072021
-1.96899414
-1.60125732
-1.21032715
-0.80871582
-0.40618896
-0.00854492
 0.37658691
 0.73791504
 1.06231689
 1.33972168
 1.56494141
 1.73583984
 1.84997559
 1.90460205
 1.89849854
 1.83502197
 1.72119141
 1.56433105
 1.37145996
 1.15020752
 0.91125488
 0.66650391
 0.42755127
 0.20233154
-0.00305176
-0.18341064
-0.33050537
-0.43640137
-0.49468994
-0.50476074
-0.46966553
-0.39398193
-0.28045654
-0.13153076
 0.05004883
 0.25787354
 0.48278809
 0.71472168
 0.94482422
 1.16455078
 1.36718750
 1.54541016
 1.69250488
 1.80358887
 1.87469482
 1.90216064
 1.88415527
 1.82128906
 1.71630859
 1.57348633
 1.39648438
 1.18988037
 0.96038818
 0.71685791
 0.46722412
 0.21759033
-0.02868652
-0.26733398
-0.49133301
-0.69244385
-0.86578369
-1.00921631
-1.12274170
-1.20697021
-1.26129150
-1.28570557
-1.28295898
-1.25701904
-1.21154785
-1.15020752
-1.07696533
-0.99700928
-0.91430664
-0.83343506
-0.75836182
-0.69274902
-0.64025879
-0.60272217
-0.58166504
-0.57647705
-0.58715820
-0.61157227
-0.64758301
-0.69213867
-0.74188232
-0.79254150
-0.83892822
-0.87585449
-0.89782715
-0.90209961
-0.88653564
-0.84869385
-0.78643799
-0.69854736
-0.58624268
-0.45318604
-0.30303955
-0.13702393
 0.04333496
 0.23498535
 0.43212891
 0.62622070
 0.81054688
 0.98052979
 1.13281250
 1.26403809
 1.37023926
 1.44897461
 1.49841309
 1.51947021
 1.51336670
 1.48101807
 1.42456055
 1.34613037
 1.24969482
 1.14074707
 1.02264404
 0.89935303
 0.77362061
 0.64819336
 0.52703857
 0.41351318
 0.30944824
 0.21545410
 0.13031006
 0.05401611
-0.01342773
-0.07110596
-0.11871338
-0.15686035
-0.18646240
-0.20874023
-0.22430420
-0.23345947
-0.23742676
-0.23681641
-0.23315430
-0.22705078
-0.21881104
-0.20996094
-0.20202637
-0.19653320
-0.19500732
-0.19775391
-0.20599365
-0.21972656
-0.24047852
-0.26977539
-0.30761719
-0.35217285
-0.40161133
-0.45471191
-0.51177979
-0.57220459
-0.63476563
-0.69671631
-0.75469971
-0.80688477
-0.85205078
-0.88897705
-0.91735840
-0.93536377
-0.94299316
-0.94024658
-0.92773438
-0.90576172
-0.87677002
-0.84167480
-0.80230713
-0.76019287
-0.71624756
-0.67077637
-0.62500000
-0.57922363
-0.53405762
-0.48828125
-0.44067383
-0.38909912
-0.33233643
-0.26824951
-0.19561768
-0.11383057
-0.02258301
 0.07904053
 0.19104004
 0.31280518
 0.44250488
 0.57708740
 0.71380615
 0.84960938
 0.98205566
 1.10839844
 1.22467041
 1.32873535
 1.41784668
 1.48986816
 1.54296875
 1.57562256
 1.58691406
 1.57653809
 1.54479980
 1.49108887
 1.41540527
 1.31835938
 1.20178223
 1.06781006
 0.91918945
 0.75897217
 0.59051514
 0.41687012
 0.24108887
 0.06500244
-0.10955811
-0.28045654
-0.44311523
-0.59356689
-0.72723389
-0.84228516
-0.93719482
-1.01104736
-1.06292725
-1.09161377
-1.09649658
-1.07818604
-1.03790283
-0.97686768
-0.89538574
-0.79559326
-0.67993164
-0.55419922
-0.42327881
-0.29235840
-0.16479492
-0.04455566
 0.06500244
 0.15960693
 0.23559570
 0.28991699
 0.32043457
 0.32684326
 0.30975342
 0.27191162
 0.21545410
 0.14373779
 0.06011963
-0.03051758
-0.12329102
-0.21240234
-0.29327393
-0.36163330
-0.41320801
-0.44494629
-0.45471191
-0.44250488
-0.40893555
-0.35552979
-0.28350830
-0.19531250
-0.09490967
 0.01251221
 0.12298584
 0.23193359
 0.33477783
 0.42602539
 0.50048828
 0.55450439
 0.58593750
 0.59478760
 0.58044434
 0.54443359
 0.48889160
 0.41656494
 0.33111572
 0.23468018
 0.13153076
 0.02655029
-0.07476807
-0.16693115
-0.24688721
-0.31250000
-0.36041260
-0.38848877
-0.39459229
-0.37902832
-0.34332275
-0.28839111
-0.21575928
-0.12695313
-0.02502441
 0.08758545
 0.20812988
 0.33233643
 0.45562744
 0.57220459
 0.67749023
 0.76782227
 0.84106445
 0.89416504
 0.92468262
 0.93017578
 0.90881348
 0.85937500
 0.78094482
 0.67504883
 0.54504395
 0.39642334
 0.23345947
 0.05828857
-0.12725830
-0.31890869
-0.50872803
-0.68786621
-0.84838867
-0.98632813
-1.09924316
-1.18347168
-1.23535156
-1.25183105
-1.23199463
-1.17828369
-1.09313965
-0.97991943
-0.84320068
-0.68969727
-0.52673340
-0.36132813
-0.19989014
-0.04699707
 0.09246826
 0.21301270
 0.30883789
 0.37597656
 0.41198730
 0.41748047
 0.39550781
 0.34973145
 0.28411865
 0.20263672
 0.11047363
 0.01251221
-0.08575439
-0.17944336
-0.26458740
-0.33691406
-0.39306641
-0.42846680
-0.44189453
-0.43243408
-0.40161133
-0.35186768
-0.28503418
-0.20263672
-0.10681152
 0.00000000
 0.11535645
 0.23712158
 0.36102295
 0.48217773
 0.59570313
 0.69793701
 0.78643799
 0.85998535
 0.91674805
 0.95336914
 0.96862793
 0.96130371
 0.93231201
 0.88165283
 0.80963135
 0.71685791
 0.60485840
 0.47760010
 0.33905029
 0.19226074
 0.04058838
-0.11230469
-0.26123047
-0.39947510
-0.52124023
-0.62194824
-0.69854736
-0.74798584
-0.76904297
-0.75988770
-0.72052002
-0.65307617
-0.56091309
-0.44891357
-0.32196045
-0.18554688
-0.04394531
 0.09796143
 0.23406982
 0.35827637
 0.46356201
 0.54504395
 0.59997559
 0.62591553
 0.62255859
 0.58929443
 0.52764893
 0.44128418
 0.33447266
 0.21179199
 0.07781982
-0.06439209
-0.20996094
-0.35308838
-0.48767090
-0.60821533
-0.71014404
-0.79132080
-0.85021973
-0.88531494
-0.89691162
-0.88500977
-0.85113525
-0.79650879
-0.72326660
-0.63385010
-0.53253174
-0.42327881
-0.30975342
-0.19378662
-0.07690430
 0.04058838
 0.15686035
 0.26977539
 0.37628174
 0.47454834
 0.56274414
 0.63903809
 0.70373535
 0.75653076
 0.79711914
 0.82427979
 0.83770752
 0.83648682
 0.82153320
 0.79315186
 0.75256348
 0.70068359
 0.63873291
 0.56854248
 0.49316406
 0.41503906
 0.33660889
 0.25939941
 0.18402100
 0.11138916
 0.04272461
-0.02044678
-0.07659912
-0.12573242
-0.16784668
-0.20324707
-0.23223877
-0.25543213
-0.27404785
-0.29083252
-0.30578613
-0.31890869
-0.32806396
-0.33386230
-0.33660889
-0.33813477
-0.33721924
-0.33294678
-0.32409668
-0.31097412
-0.29541016
-0.27801514
-0.25695801
-0.23101807
-0.19927979
-0.16296387
-0.12359619
-0.08300781
-0.04333496
-0.00701904
 0.02349854
 0.04638672
 0.05920410
 0.06072998
 0.04852295
 0.02166748
-0.01983643
-0.07476807
-0.14221191
-0.22064209
-0.30883789
-0.40283203
-0.49713135
-0.58624268
-0.66650391
-0.73486328
-0.78796387
-0.82336426
-0.83831787
-0.83068848
-0.80017090
-0.74645996
-0.66986084
-0.57220459
-0.45623779
-0.32684326
-0.18646240
-0.03723145
 0.11932373
 0.27984619
 0.43823242
 0.58837891
 0.72692871
 0.85174561
 0.96130371
 1.05377197
 1.12701416
 1.17919922
 1.21002197
 1.21978760
 1.20849609
 1.17645264
 1.12487793
 1.05590820
 0.97106934
 0.87158203
 0.75805664
 0.63262939
 0.49804688
 0.35827637
 0.21606445
 0.07263184
-0.06958008
-0.20874023
-0.34088135
-0.46142578
-0.56701660
-0.65521240
-0.72418213
-0.77392578
-0.80322266
-0.81237793
-0.80139160
-0.77178955
-0.72570801
-0.66619873
-0.59631348
-0.52032471
-0.44189453
-0.36529541
-0.29327393
-0.22857666
-0.17303467
-0.12847900
-0.09613037
-0.07720947
-0.07202148
-0.08026123
-0.10070801
-0.13031006
-0.16632080
-0.20629883
-0.24780273
-0.28869629
-0.32562256
-0.35430908
-0.37109375
-0.37414551
-0.36315918
-0.33813477
-0.29907227
-0.24444580
-0.17456055
-0.09033203
 0.00640869
 0.11383057
 0.23010254
 0.35186768
 0.47576904
 0.59783936
 0.71502686
 0.82580566
 0.92712402
 1.01654053
 1.09039307
 1.14654541
 1.18438721
 1.20178223
 1.19689941
 1.16882324
 1.11785889
 1.04492188
 0.95062256
 0.83557129
 0.70068359
 0.55053711
 0.38940430
 0.22125244
 0.04760742
-0.12908936
-0.30334473
-0.46875000
-0.61767578
-0.74584961
-0.84960938
-0.92559814
-0.97137451
-0.98510742
-0.96710205
-0.91827393
-0.83953857
-0.73272705
-0.60272217
-0.45501709
-0.29693604
-0.13275146
 0.03417969
 0.19989014
 0.35583496
 0.49377441
 0.60577393
 0.68908691
 0.74249268
 0.76416016
 0.75195313
 0.70434570
 0.62286377
 0.51177979
 0.37719727
 0.22277832
 0.05126953
-0.13336182
-0.32501221
-0.51696777
-0.70007324
-0.86822510
-1.01593018
-1.14013672
-1.23809814
-1.30645752
-1.34246826
-1.34429932
-1.31286621
-1.25000000
-1.15692139
-1.03515625
-0.88623047
-0.71563721
-0.52886963
-0.33081055
-0.12420654
 0.08911133
 0.30548096
 0.51635742
 0.71350098
 0.89019775
 1.04370117
 1.17248535
 1.27410889
 1.34582520
 1.38519287
 1.39251709
 1.36901855
 1.31713867
 1.23870850
 1.13647461
 1.01348877
 0.87402344
 0.72296143
 0.56579590
 0.40802002
 0.25421143
 0.10803223
-0.02777100
-0.15075684
-0.25756836
-0.34515381
-0.41137695
-0.45501709
-0.47760010
-0.48095703
-0.46813965
-0.44189453
-0.40649414
-0.36560059
-0.32348633
-0.28411865
-0.25115967
-0.22735596
-0.21331787
-0.21026611
-0.21850586
-0.23986816
-0.27526855
-0.32379150
-0.38269043
-0.44891357
-0.51971436
-0.59234619
-0.66528320
-0.73516846
-0.79956055
-0.85632324
-0.90362549
-0.93963623
-0.96313477
-0.97259521
-0.96740723
-0.94787598
-0.91308594
-0.86364746
-0.79864502
-0.71929932
-0.62622070
-0.52215576
-0.40832520
-0.28686523
-0.15808105
-0.02166748
 0.12237549
 0.27221680
 0.42388916
 0.57312012
 0.71594238
 0.84960938
 0.97290039
 1.08398438
 1.18072510
 1.25946045
 1.31835938
 1.35589600
 1.37145996
 1.36474609
 1.33483887
 1.28234863
 1.20819092
 1.11511230
 1.00524902
 0.88104248
 0.74493408
 0.60089111
 0.45288086
 0.30426025
 0.15777588
 0.01525879
-0.12145996
-0.24871826
-0.36254883
-0.45989990
-0.53863525
-0.59875488
-0.64025879
-0.66406250
-0.67047119
-0.66040039
-0.63507080
-0.59631348
-0.54595947
-0.48614502
-0.41900635
-0.34729004
-0.27282715
-0.19775391
-0.12359619
-0.05249023
 0.01251221
 0.06927490
 0.11505127
 0.14923096
 0.17059326
 0.17852783
 0.17211914
 0.14953613
 0.11169434
 0.05950928
-0.00366211
-0.07507324
-0.15197754
-0.23223877
-0.31280518
-0.38909912
-0.45654297
-0.51055908
-0.54870605
-0.56854248
-0.56793213
-0.54473877
-0.49713135
-0.42602539
-0.33386230
-0.22308350
-0.09582520
 0.04577637
 0.19866943
 0.35766602
 0.51574707
 0.66711426
 0.80596924
 0.92803955
 1.02935791
 1.10656738
 1.15631104
 1.17645264
 1.16668701
 1.12792969
 1.06140137
 0.96923828
 0.85449219
 0.72052002
 0.57312012
 0.41778564
 0.26000977
 0.10345459
-0.04821777
-0.19226074
-0.32379150
-0.43701172
-0.52734375
-0.59326172
-0.63476563
-0.65216064
-0.64636230
-0.61767578
-0.56854248
-0.50231934
-0.42236328
-0.33233643
-0.23437500
-0.13244629
-0.03082275
 0.06561279
 0.15167236
 0.22491455
 0.28167725
 0.31890869
 0.33416748
 0.32562256
 0.29296875
 0.23773193
 0.16052246
 0.06317139
-0.05310059
-0.18524170
-0.32867432
-0.47821045
-0.62683105
-0.76843262
-0.89721680
-1.00952148
-1.10198975
-1.17034912
-1.21063232
-1.21948242
-1.19476318
-1.13586426
-1.04309082
-0.91766357
-0.76263428
-0.58441162
-0.38879395
-0.18005371
 0.03875732
 0.26336670
 0.48583984
 0.69519043
 0.88165283
 1.03973389
 1.16760254
 1.26251221
 1.32110596
 1.34002686
 1.31896973
 1.26037598
 1.16790771
 1.04461670
 0.89385986
 0.72174072
 0.53558350
 0.34271240
 0.14617920
-0.05035400
-0.24291992
-0.42388916
-0.58532715
-0.72143555
-0.82916260
-0.90820313
-0.95642090
-0.97320557
-0.95794678
-0.91247559
-0.83953857
-0.74249268
-0.62469482
-0.49102783
-0.34729004
-0.19775391
-0.04730225
 0.10101318
 0.24200439
 0.36865234
 0.47485352
 0.55603027
 0.61035156
 0.63751221
 0.63659668
 0.60729980
 0.54992676
 0.46783447
 0.36529541
 0.24719238
 0.11566162
-0.02624512
-0.17547607
-0.32501221
-0.46691895
-0.59417725
-0.70098877
-0.78369141
-0.83953857
-0.86639404
-0.86242676
-0.82519531
-0.75561523
-0.65521240
-0.52825928
-0.38055420
-0.21606445
-0.03906250
 0.14617920
 0.33355713
 0.51422119
 0.67932129
 0.82275391
 0.94085693
 1.03118896
 1.09191895
 1.12091064
 1.11755371
 1.08276367
 1.01867676
 0.92834473
 0.81512451
 0.68420410
 0.54107666
 0.39184570
 0.24200439
 0.09521484
-0.04638672
-0.17944336
-0.29907227
-0.40008545
-0.47943115
-0.53497314
-0.56762695
-0.57922363
-0.57037354
-0.54199219
-0.49560547
-0.43457031
-0.36315918
-0.28503418
-0.20202637
-0.11596680
-0.02899170
 0.05584717
 0.13580322
 0.20965576
 0.27648926
 0.33508301
 0.38330078
 0.41931152
 0.44311523
 0.45623779
 0.45959473
 0.45349121
 0.43701172
 0.41015625
 0.37445068
 0.33142090
 0.28320313
 0.23101807
 0.17578125
 0.11810303
 0.06042480
 0.00488281
-0.04669189
-0.09338379
-0.13549805
-0.17242432
-0.20446777
-0.23101807
-0.25268555
-0.27130127
-0.28900146
-0.30700684
-0.32531738
-0.34301758
-0.36102295
-0.37994385
-0.40039063
-0.42114258
-0.44006348
-0.45562744
-0.46600342
-0.47027588
-0.46539307
-0.44952393
-0.42053223
-0.37811279
-0.32287598
-0.25543213
-0.17578125
-0.08483887
 0.01708984
 0.12664795
 0.24108887
 0.35614014
 0.46722412
 0.56945801
 0.65826416
 0.72906494
 0.77972412
 0.80780029
 0.81207275
 0.79040527
 0.74066162
 0.66314697
 0.56030273
 0.43579102
 0.29449463
 0.13824463
-0.02929688
-0.20477295
-0.38146973
-0.55175781
-0.70831299
-0.84594727
-0.96160889
-1.05407715
-1.12030029
-1.15844727
-1.16699219
-1.14593506
-1.09710693
-1.02264404
-0.92407227
-0.80444336
-0.66772461
-0.51940918
-0.36376953
-0.20416260
-0.04211426
 0.12023926
 0.27832031
 0.42694092
 0.55999756
 0.67413330
 0.76660156
 0.83557129
 0.87890625
 0.89538574
 0.88500977
 0.84930420
 0.79010010
 0.70983887
 0.61187744
 0.50079346
 0.38177490
 0.25939941
 0.13763428
 0.02136230
-0.08483887
-0.17669678
-0.25024414
-0.30334473
-0.33416748
-0.34118652
-0.32501221
-0.28717041
-0.23071289
-0.15808105
-0.07232666
 0.02380371
 0.12664795
 0.23132324
 0.33142090
 0.42144775
 0.49591064
 0.54992676
 0.58074951
 0.58593750
 0.56335449
 0.51300049
 0.43579102
 0.33447266
 0.21179199
 0.07019043
-0.08728027
-0.25604248
-0.42846680
-0.59570313
-0.75073242
-0.88745117
-1.00250244
-1.09130859
-1.14959717
-1.17523193
-1.16699219
-1.12487793
-1.04888916
-0.93902588
-0.79833984
-0.63171387
-0.44464111
-0.24078369
-0.02227783
 0.20721436
 0.44128418
 0.67169189
 0.88897705
 1.08673096
 1.26098633
 1.40747070
 1.52252197
 1.60278320
 1.64459229
 1.64642334
 1.60888672
 1.53320313
 1.42120361
 1.27502441
 1.09710693
 0.89385986
 0.67321777
 0.44219971
 0.20507813
-0.03540039
-0.27557373
-0.50689697
-0.71868896
-0.90301514
-1.05651855
-1.17736816
-1.26342773
-1.31103516
-1.31744385
-1.28417969
-1.21459961
-1.11206055
-0.97869873
-0.81909180
-0.63995361
-0.45135498
-0.26000977
-0.06896973
 0.11840820
 0.29663086
 0.45562744
 0.58654785
 0.68450928
 0.74920654
 0.78277588
 0.78491211
 0.75531006
 0.69519043
 0.60791016
 0.49926758
 0.37506104
 0.23895264
 0.09521484
-0.05249023
-0.19866943
-0.33813477
-0.46508789
-0.57495117
-0.66436768
-0.73150635
-0.77636719
-0.79772949
-0.79589844
-0.77117920
-0.72448730
-0.65887451
-0.57800293
-0.48553467
-0.38513184
-0.28015137
-0.17364502
-0.06805420
 0.03356934
 0.12847900
 0.21392822
 0.28747559
 0.34698486
 0.39062500
 0.41625977
 0.42297363
 0.41168213
 0.38330078
 0.33966064
 0.28198242
 0.21209717
 0.13214111
 0.04608154
-0.04180908
-0.12725830
-0.20751953
-0.27893066
-0.33752441
-0.37902832
-0.39978027
-0.39703369
-0.37078857
-0.32226563
-0.25299072
-0.16479492
-0.06011963
 0.05828857
 0.18768311
 0.32287598
 0.45837402
 0.58685303
 0.70281982
 0.80230713
 0.88226318
 0.93994141
 0.97198486
 0.97686768
 0.95367432
 0.90362549
 0.82733154
 0.72753906
 0.60668945
 0.46966553
 0.32165527
 0.16571045
 0.00518799
-0.15808105
-0.31860352
-0.46997070
-0.60668945
-0.72479248
-0.82305908
-0.89996338
-0.95458984
-0.98632813
-0.99487305
-0.98205566
-0.94940186
-0.89843750
-0.83007813
-0.74584961
-0.64910889
-0.54351807
-0.43273926
-0.31951904
-0.20568848
-0.09399414
 0.01281738
 0.11291504
 0.20416260
 0.28503418
 0.35308838
 0.40588379
 0.44067383
 0.45745850
 0.45654297
 0.43945313
 0.40740967
 0.36224365
 0.30548096
 0.24047852
 0.16998291
 0.09735107
 0.02532959
-0.04333496
-0.10559082
-0.15808105
-0.19836426
-0.22430420
-0.23529053
-0.23071289
-0.21057129
-0.17486572
-0.12512207
-0.06286621
 0.00946045
 0.08941650
 0.17486572
 0.26397705
 0.35308838
 0.43884277
 0.51727295
 0.58502197
 0.64117432
 0.68420410
 0.71350098
 0.72784424
 0.72692871
 0.71136475
 0.68328857
 0.64392090
 0.59600830
 0.54046631
 0.47882080
 0.41290283
 0.34393311
 0.27404785
 0.20385742
 0.13488770
 0.06744385
 0.00213623
-0.06011963
-0.11840820
-0.17211914
-0.22186279
-0.26733398
-0.30822754
-0.34393311
-0.37322998
-0.39550781
-0.41107178
-0.42114258
-0.42663574
-0.42785645
-0.42572021
-0.42083740
-0.41473389
-0.40710449
-0.39794922
-0.38818359
-0.37780762
-0.36804199
-0.36010742
-0.35339355
-0.34851074
-0.34515381
-0.34332275
-0.34210205
-0.34149170
-0.34088135
-0.34057617
-0.34027100
-0.33935547
-0.33508301
-0.32653809
-0.31341553
-0.29663086
-0.27679443
-0.25238037
-0.22186279
-0.18402100
-0.13977051
-0.09155273
-0.04058838
 0.01190186
 0.06469727
 0.11688232
 0.16571045
 0.21057129
 0.25177002
 0.28961182
 0.32287598
 0.34942627
 0.36834717
 0.38024902
 0.38726807
 0.39031982
 0.38940430
 0.38452148
 0.37567139
 0.36499023
 0.35308838
 0.33935547
 0.32318115
 0.30456543
 0.28533936
 0.26641846
 0.24810791
 0.22979736
 0.21087646
 0.19165039
 0.17333984
 0.15594482
 0.13977051
 0.12451172
 0.11138916
 0.10131836
 0.09399414
 0.08911133
 0.08666992
 0.08575439
 0.08666992
 0.08911133
 0.09185791
 0.09429932
 0.09582520
 0.09613037
 0.09429932
 0.08972168
 0.08117676
 0.06835938
 0.05004883
 0.02563477
-0.00610352
-0.04577637
-0.09155273
-0.14190674
-0.19592285
-0.25299072
-0.31280518
-0.37384033
-0.43212891
-0.48492432
-0.53039551
-0.56793213
-0.59722900
-0.61706543
-0.62591553
-0.62255859
-0.60821533
-0.58380127
-0.55023193
-0.50811768
-0.45837402
-0.40252686
-0.34301758
-0.28137207
-0.21789551
-0.15258789
-0.08636475
-0.02166748
 0.03906250
 0.09460449
 0.14404297
 0.18707275
 0.22308350
 0.25115967
 0.27099609
 0.28289795
 0.28686523
 0.28320313
 0.27313232
 0.25634766
 0.23437500
 0.20782471
 0.17700195
 0.14282227
 0.10711670
 0.07171631
 0.03845215
 0.00793457
-0.01922607
-0.04211426
-0.05981445
-0.07141113
-0.07568359
-0.07141113
-0.05828857
-0.03540039
-0.00335693
 0.03662109
 0.08331299
 0.13519287
 0.19226074
 0.25451660
 0.32043457
 0.38726807
 0.45196533
 0.51177979
 0.56549072
 0.61218262
 0.65063477
 0.67871094
 0.69458008
 0.69824219
 0.69030762
 0.67108154
 0.64086914
 0.59906006
 0.54656982
 0.48400879
 0.41412354
 0.33813477
 0.25695801
 0.17181396
 0.08361816
-0.00518799
-0.09368896
-0.18096924
-0.26611328
-0.34820557
-0.42449951
-0.49316406
-0.55297852
-0.60394287
-0.64605713
-0.67871094
-0.70129395
-0.71350098
-0.71533203
-0.70800781
-0.69244385
-0.66925049
-0.63873291
-0.60211182
-0.55908203
-0.51055908
-0.45684814
-0.39947510
-0.34027100
-0.28076172
-0.22216797
-0.16448975
-0.10833740
-0.05462646
-0.00610352
 0.03570557
 0.07019043
 0.09704590
 0.11596680
 0.12664795
 0.12939453
 0.12481689
 0.11383057
 0.09796143
 0.07812500
 0.05554199
 0.03204346
 0.00823975
-0.01464844
-0.03540039
-0.05310059
-0.06530762
-0.07110596
-0.06927490
-0.05950928
-0.04180908
-0.01556396
 0.01831055
 0.05981445
 0.10833740
 0.16326904
 0.22460938
 0.29144287
 0.36132813
 0.43182373
 0.50018311
 0.56549072
 0.62561035
 0.67901611
 0.72296143
 0.75531006
 0.77423096
 0.77972412
 0.77087402
 0.74737549
 0.70861816
 0.65399170
 0.58410645
 0.50018311
 0.40435791
 0.29907227
 0.18646240
 0.06896973
-0.05126953
-0.17272949
-0.29205322
-0.40527344
-0.50964355
-0.60119629
-0.67871094
-0.74066162
-0.78582764
-0.81298828
-0.82061768
-0.80932617
-0.78002930
-0.73455811
-0.67443848
-0.60241699
-0.52093506
-0.43334961
-0.34332275
-0.25360107
-0.16662598
-0.08422852
-0.00854492
 0.05676270
 0.10925293
 0.14770508
 0.17242432
 0.18371582
 0.18249512
 0.16784668
 0.14129639
 0.10467529
 0.06042480
 0.01068115
-0.04241943
-0.09704590
-0.15014648
-0.19866943
-0.24047852
-0.27496338
-0.30151367
-0.31829834
-0.32287598
-0.31463623
-0.29479980
-0.26580811
-0.22888184
-0.18371582
-0.13000488
-0.06835938
-0.00183105
 0.06622314
 0.13397217
 0.20141602
 0.26794434
 0.33355713
 0.39611816
 0.45501709
 0.50872803
 0.55725098
 0.59967041
 0.63568115
 0.66497803
 0.68725586
 0.70129395
 0.70709229
 0.70373535
 0.69244385
 0.67382813
 0.64849854
 0.61584473
 0.57586670
 0.52825928
 0.47393799
 0.41442871
 0.35156250
 0.28594971
 0.21697998
 0.14434814
 0.06896973
-0.00793457
-0.08483887
-0.16113281
-0.23712158
-0.31280518
-0.38604736
-0.45440674
-0.51605225
-0.56976318
-0.61523438
-0.65155029
-0.67749023
-0.69213867
-0.69641113
-0.69091797
-0.67626953
-0.65246582
-0.61981201
-0.57983398
-0.53466797
-0.48614502
-0.43579102
-0.38482666
-0.33477783
-0.28808594
-0.24597168
-0.20904541
-0.17730713
-0.15075684
-0.13031006
-0.11749268
-0.11169434
-0.11199951
-0.11718750
-0.12573242
-0.13641357
-0.14739990
-0.15594482
-0.15991211
-0.15747070
-0.14831543
-0.13092041
-0.10406494
-0.06683350
-0.01983643
 0.03662109
 0.10070801
 0.17211914
 0.24993896
 0.33203125
 0.41564941
 0.49682617
 0.57312012
 0.64270020
 0.70373535
 0.75408936
 0.79254150
 0.81817627
 0.83007813
 0.82794189
 0.81207275
 0.78277588
 0.73974609
 0.68450928
 0.61828613
 0.54321289
 0.46264648
 0.37963867
 0.29632568
 0.21423340
 0.13397217
 0.05737305
-0.01342773
-0.07690430
-0.13183594
-0.17730713
-0.21392822
-0.24139404
-0.26062012
-0.27313232
-0.28045654
-0.28442383
-0.28717041
-0.29083252
-0.29785156
-0.30853271
-0.32287598
-0.34057617
-0.36193848
-0.38848877
-0.42083740
-0.45837402
-0.49957275
-0.54260254
-0.58593750
-0.62774658
-0.66680908
-0.70037842
-0.72662354
-0.74401855
-0.75164795
-0.74829102
-0.73364258
-0.70678711
-0.66741943
-0.61553955
-0.55175781
-0.47760010
-0.39489746
-0.30548096
-0.21087646
-0.11291504
-0.01312256
 0.08605957
 0.18280029
 0.27587891
 0.36315918
 0.44281006
 0.51269531
 0.57098389
 0.61706543
 0.65093994
 0.67291260
 0.68237305
 0.68023682
 0.66741943
 0.64544678
 0.61706543
 0.58319092
 0.54595947
 0.50720215
 0.46844482
 0.43212891
 0.40008545
 0.37414551
 0.35614014
 0.34698486
 0.34667969
 0.35522461
 0.37109375
 0.39367676
 0.42205811
 0.45501709
 0.49041748
 0.52642822
 0.56030273
 0.59020996
 0.61401367
 0.63018799
 0.63751221
 0.63507080
 0.62133789
 0.59387207
 0.55206299
 0.49591064
 0.42694092
 0.34667969
 0.25604248
 0.15533447
 0.04455566
-0.07537842
-0.20233154
-0.33447266
-0.46875000
-0.60150146
-0.73059082
-0.85327148
-0.96832275
-1.07421875
-1.16973877
-1.25244141
-1.32049561
-1.37298584
-1.40869141
-1.42700195
-1.42669678
-1.40716553
-1.36779785
-1.30950928
-1.23413086
-1.14288330
-1.03729248
-0.91857910
-0.78918457
-0.65124512
-0.50872803
-0.36407471
-0.22064209
-0.07934570
 0.05828857
 0.19073486
 0.31585693
 0.43060303
 0.53344727
 0.62316895
 0.69915771
 0.76232910
 0.81298828
 0.85083008
 0.87646484
 0.89080811
 0.89447021
 0.88897705
 0.87524414
 0.85479736
 0.82946777
 0.80108643
 0.77117920
 0.74035645
 0.70892334
 0.67779541
 0.64697266
 0.61767578
 0.59051514
 0.56549072
 0.54199219
 0.51971436
 0.49774170
 0.47576904
 0.45227051
 0.42694092
 0.39825439
 0.36529541
 0.32775879
 0.28656006
 0.24108887
 0.19104004
 0.13580322
 0.07507324
 0.00946045
-0.05981445
-0.13153076
-0.20507813
-0.28015137
-0.35522461
-0.42877197
-0.49835205
-0.56213379
-0.61981201
-0.67047119
-0.71350098
-0.74737549
-0.77178955
-0.78704834
-0.79345703
-0.79223633
-0.78277588
-0.76538086
-0.74157715
-0.71319580
-0.68267822
-0.65124512
-0.61950684
-0.58807373
-0.55725098
-0.52764893
-0.49896240
-0.47149658
-0.44464111
-0.41870117
-0.39245605
-0.36468506
-0.33386230
-0.29968262
-0.26153564
-0.21850586
-0.16967773
-0.11322021
-0.04913330
 0.02136230
 0.09765625
 0.17944336
 0.26702881
 0.35888672
 0.45288086
 0.54656982
 0.63720703
 0.72265625
 0.80047607
 0.86730957
 0.92102051
 0.95977783
 0.98327637
 0.99060059
 0.98114014
 0.95489502
 0.91186523
 0.85327148
 0.78063965
 0.69519043
 0.59997559
 0.49774170
 0.39306641
 0.28839111
 0.18524170
 0.08636475
-0.00640869
-0.08972168
-0.16021729
-0.21667480
-0.25878906
-0.28625488
-0.30059814
-0.30242920
-0.29235840
-0.27099609
-0.23986816
-0.20080566
-0.15686035
-0.11077881
-0.06469727
-0.02166748
 0.01617432
 0.04699707
 0.06835938
 0.07904053
 0.07781982
 0.06317139
 0.03540039
-0.00518799
-0.05737305
-0.11932373
-0.19042969
-0.26855469
-0.35064697
-0.43243408
-0.51055908
-0.58258057
-0.64727783
-0.70129395
-0.74188232
-0.76538086
-0.77056885
-0.75683594
-0.72418213
-0.67230225
-0.60180664
-0.51452637
-0.41351318
-0.30151367
-0.18066406
-0.05279541
 0.07934570
 0.21270752
 0.34210205
 0.46356201
 0.57281494
 0.66650391
 0.74218750
 0.79803467
 0.83282471
 0.84716797
 0.84106445
 0.81604004
 0.77423096
 0.71777344
 0.64941406
 0.57220459
 0.48950195
 0.40527344
 0.32257080
 0.24444580
 0.17303467
 0.10986328
 0.05676270
 0.01495361
-0.01464844
-0.03204346
-0.03784180
-0.03387451
-0.02197266
-0.00396729
 0.01800537
 0.04119873
 0.06347656
 0.08270264
 0.09643555
 0.10253906
 0.09857178
 0.08239746
 0.05371094
 0.01220703
-0.04028320
-0.10406494
-0.17883301
-0.26367188
-0.35644531
-0.45410156
-0.55297852
-0.64941406
-0.74035645
-0.82305908
-0.89508057
-0.95336914
-0.99548340
-1.01928711
-1.02203369
-1.00341797
-0.96313477
-0.90240479
-0.82153320
-0.72204590
-0.60546875
-0.47576904
-0.33660889
-0.19042969
-0.03967285
 0.11322021
 0.26458740
 0.40832520
 0.53955078
 0.65429688
 0.75042725
 0.82641602
 0.88012695
 0.91033936
 0.91644287
 0.90026855
 0.86364746
 0.80810547
 0.73547363
 0.64819336
 0.55145264
 0.45013428
 0.34942627
 0.25177002
 0.15930176
 0.07324219
-0.00335693
-0.06774902
-0.11779785
-0.15258789
-0.17272949
-0.17852783
-0.17028809
-0.14862061
-0.11566162
-0.07385254
-0.02532959
 0.02838135
 0.08453369
 0.13946533
 0.19042969
 0.23529053
 0.27374268
 0.30487061
 0.32623291
 0.33477783
 0.32806396
 0.30700684
 0.27374268
 0.22979736
 0.17578125
 0.11169434
 0.04028320
-0.03692627
-0.11688232
-0.19927979
-0.28259277
-0.36407471
-0.43975830
-0.50720215
-0.56457520
-0.61218262
-0.64849854
-0.67169189
-0.67993164
-0.67352295
-0.65307617
-0.62011719
-0.57464600
-0.51757813
-0.45074463
-0.37628174
-0.29754639
-0.21545410
-0.13122559
-0.04730225
 0.03326416
 0.10742188
 0.17333984
 0.23071289
 0.27984619
 0.31982422
 0.34912109
 0.36682129
 0.37322998
 0.37017822
 0.35888672
 0.34027100
 0.31585693
 0.28778076
 0.25848389
 0.22918701
 0.20111084
 0.17456055
 0.15014648
 0.12939453
 0.11260986
 0.09979248
 0.09033203
 0.08453369
 0.08270264
 0.08544922
 0.09185791
 0.10040283
 0.10986328
 0.11901855
 0.12817383
 0.13671875
 0.14404297
 0.15014648
 0.15441895
 0.15686035
 0.15747070
 0.15594482
 0.15289307
 0.14770508
 0.14068604
 0.13214111
 0.12176514
 0.11016846
 0.09674072
 0.08178711
 0.06530762
 0.04699707
 0.02655029
 0.00335693
-0.02288818
-0.05126953
-0.08117676
-0.11199951
-0.14282227
-0.17303467
-0.20202637
-0.22888184
-0.25177002
-0.27008057
-0.28320313
-0.29144287
-0.29418945
-0.29174805
-0.28320313
-0.26824951
-0.24688721
-0.21972656
-0.18707275
-0.15075684
-0.11230469
-0.07324219
-0.03417969
 0.00396729
 0.04028320
 0.07385254
 0.10314941
 0.12756348
 0.14617920
 0.15869141
 0.16479492
 0.16448975
 0.15869141
 0.14739990
 0.13061523
 0.10772705
 0.07965088
 0.04730225
 0.01129150
-0.02777100
-0.07019043
-0.11505127
-0.15960693
-0.20233154
-0.24261475
-0.28106689
-0.31646729
-0.34698486
-0.36987305
-0.38482666
-0.39154053
-0.39031982
-0.37994385
-0.35949707
-0.32928467
-0.29083252
-0.24566650
-0.19378662
-0.13427734
-0.06805420
 0.00274658
 0.07476807
 0.14678955
 0.21850586
 0.28869629
 0.35552979
 0.41564941
 0.46722412
 0.50872803
 0.54046631
 0.56121826
 0.57006836
 0.56701660
 0.55389404
 0.53161621
 0.50109863
 0.46325684
 0.41900635
 0.36987305
 0.31799316
 0.26519775
 0.21148682
 0.15777588
 0.10467529
 0.05371094
 0.00549316
-0.03906250
-0.07995605
-0.11688232
-0.14923096
-0.17669678
-0.19866943
-0.21514893
-0.22552490
-0.23010254
-0.22918701
-0.22369385
-0.21331787
-0.19866943
-0.18005371
-0.15777588
-0.13305664
-0.10650635
-0.07934570
-0.05279541
-0.02807617
-0.00671387
 0.01068115
 0.02349854
 0.03082275
 0.03204346
 0.02624512
 0.01403809
-0.00396729
-0.02746582
-0.05584717
-0.08880615
-0.12481689
-0.16235352
-0.19958496
-0.23590088
-0.27038574
-0.30120850
-0.32623291
-0.34393311
-0.35278320
-0.35339355
-0.34545898
-0.32958984
-0.30548096
-0.27526855
-0.23956299
-0.19897461
-0.15441895
-0.10620117
-0.05615234
-0.00610352
 0.04180908
 0.08636475
 0.12725830
 0.16418457
 0.19683838
 0.22430420
 0.24658203
 0.26397705
 0.27587891
 0.28259277
 0.28381348
 0.28045654
 0.27252197
 0.26092529
 0.24566650
 0.22735596
 0.20629883
 0.18310547
 0.15899658
 0.13427734
 0.11047363
 0.08819580
 0.06866455
 0.05187988
 0.03845215
 0.02899170
 0.02441406
 0.02502441
 0.03051758
 0.04058838
 0.05371094
 0.06896973
 0.08575439
 0.10314941
 0.12054443
 0.13702393
 0.15197754
 0.16357422
 0.17059326
 0.17181396
 0.16601563
 0.15319824
 0.13366699
 0.10772705
 0.07598877
 0.03814697
-0.00518799
-0.05310059
-0.10345459
-0.15441895
-0.20599365
-0.25726318
-0.30700684
-0.35217285
-0.39001465
-0.41778564
-0.43640137
-0.44616699
-0.44738770
-0.43853760
-0.41992188
-0.39093018
-0.35400391
-0.31005859
-0.26031494
-0.20599365
-0.14862061
-0.08880615
-0.02868652
 0.03143311
 0.08941650
 0.14404297
 0.19378662
 0.23864746
 0.27893066
 0.31372070
 0.34240723
 0.36315918
 0.37506104
 0.37811279
 0.37292480
 0.35858154
 0.33569336
 0.30517578
 0.26855469
 0.22674561
 0.17974854
 0.12878418
 0.07385254
 0.01708984
-0.03967285
-0.09490967
-0.14648438
-0.19256592
-0.23162842
-0.26336670
-0.28717041
-0.30181885
-0.30609131
-0.29937744
-0.28137207
-0.25238037
-0.21270752
-0.16174316
-0.10070801
-0.03143311
 0.04302979
 0.12054443
 0.19897461
 0.27770996
 0.35369873
 0.42449951
 0.48706055
 0.53924561
 0.57952881
 0.60760498
 0.62133789
 0.62072754
 0.60546875
 0.57586670
 0.53253174
 0.47637939
 0.40893555
 0.33203125
 0.24688721
 0.15472412
 0.05737305
-0.04364014
-0.14617920
-0.24841309
-0.34851074
-0.44403076
-0.53192139
-0.60913086
-0.67413330
-0.72601318
-0.76416016
-0.78735352
-0.79467773
-0.78582764
-0.76141357
-0.72235107
-0.66925049
-0.60241699
-0.52429199
-0.43853760
-0.34912109
-0.25756836
-0.16510010
-0.07324219
 0.01525879
 0.09643555
 0.16876221
 0.23101807
 0.28289795
 0.32348633
 0.35095215
 0.36437988
 0.36407471
 0.35186768
 0.32958984
 0.29937744
 0.26245117
 0.22033691
 0.17425537
 0.12664795
 0.07904053
 0.03295898
-0.00885010
-0.04516602
-0.07476807
-0.09735107
-0.11199951
-0.11871338
-0.11749268
-0.10833740
-0.09277344
-0.07171631
-0.04638672
-0.01739502
 0.01434326
 0.04791260
 0.08270264
 0.11749268
 0.15106201
 0.18218994
 0.21026611
 0.23468018
 0.25512695
 0.27160645
 0.28442383
 0.29266357
 0.29693604
 0.29693604
 0.29205322
 0.28289795
 0.26855469
 0.24902344
 0.22460938
 0.19561768
 0.16296387
 0.12725830
 0.08880615
 0.04852295
 0.00671387
-0.03692627
-0.08178711
-0.12634277
-0.16998291
-0.21148682
-0.25054932
-0.28717041
-0.32073975
-0.35064697
-0.37567139
-0.39520264
-0.40863037
-0.41656494
-0.41900635
-0.41595459
-0.40710449
-0.39123535
-0.36804199
-0.33813477
-0.30273438
-0.26336670
-0.22064209
-0.17517090
-0.12664795
-0.07598877
-0.02441406
 0.02685547
 0.07598877
 0.12268066
 0.16510010
 0.20202637
 0.23223877
 0.25451660
 0.26916504
 0.27648926
 0.27648926
 0.26885986
 0.25390625
 0.23193359
 0.20294189
 0.16876221
 0.13092041
 0.09094238
 0.05096436
 0.01312256
-0.02075195
-0.04852295
-0.06927490
-0.08178711
-0.08514404
-0.07995605
-0.06561279
-0.04180908
-0.00854492
 0.03387451
 0.08239746
 0.13488770
 0.18859863
 0.24230957
 0.29510498
 0.34393311
 0.38635254
 0.41900635
 0.44097900
 0.45196533
 0.45196533
 0.43945313
 0.41381836
 0.37628174
 0.32897949
 0.27404785
 0.21148682
 0.14190674
 0.06744385
-0.00823975
-0.08117676
-0.14923096
-0.21179199
-0.26824951
-0.31707764
-0.35552979
-0.38238525
-0.39672852
-0.39886475
-0.38879395
-0.36743164
-0.33630371
-0.29785156
-0.25482178
-0.20874023
-0.16113281
-0.11322021
-0.06744385
-0.02593994
 0.00885010
 0.03570557
 0.05340576
 0.06134033
 0.05889893
 0.04577637
 0.02136230
-0.01342773
-0.05615234
-0.10467529
-0.15686035
-0.21148682
-0.26824951
-0.32501221
-0.37841797
-0.42419434
-0.45928955
-0.48187256
-0.49133301
-0.48645020
-0.46600342
-0.42877197
-0.37506104
-0.30670166
-0.22491455
-0.13153076
-0.02868652
 0.08178711
 0.19714355
 0.31463623
 0.43029785
 0.54016113
 0.64025879
 0.72723389
 0.79833984
 0.85296631
 0.88867188
 0.90423584
 0.89904785
 0.87341309
 0.82794189
 0.76324463
 0.68023682
 0.58105469
 0.46844482
 0.34698486
 0.21972656
 0.08880615
-0.04333496
-0.17395020
-0.29907227
-0.41412354
-0.51574707
-0.60119629
-0.66986084
-0.72082520
-0.75317383
-0.76599121
-0.75897217
-0.73150635
-0.68481445
-0.62072754
-0.54199219
-0.45196533
-0.35308838
-0.24780273
-0.13793945
-0.02655029
 0.08331299
 0.18890381
 0.28686523
 0.37322998
 0.44586182
 0.50109863
 0.53802490
 0.55450439
 0.55053711
 0.52581787
 0.48156738
 0.41992188
 0.34393311
 0.25634766
 0.15869141
 0.05401611
-0.05584717
-0.16662598
-0.27374268
-0.37200928
-0.45745850
-0.52734375
-0.57983398
-0.61340332
-0.62622070
-0.61706543
-0.58624268
-0.53497314
-0.46539307
-0.37994385
-0.28167725
-0.17242432
-0.05493164
 0.06805420
 0.19256592
 0.31433105
 0.42816162
 0.52947998
 0.61401367
 0.67932129
 0.72418213
 0.74829102
 0.75012207
 0.72845459
 0.68237305
 0.61309814
 0.52307129
 0.41656494
 0.29785156
 0.16876221
 0.03143311
-0.11169434
-0.25573730
-0.39489746
-0.52246094
-0.63507080
-0.72967529
-0.80413818
-0.85571289
-0.88226318
-0.88226318
-0.85479736
-0.80078125
-0.72082520
-0.61798096
-0.49713135
-0.36346436
-0.22094727
-0.07171631
 0.08270264
 0.23773193
 0.38604736
 0.52032471
 0.63507080
 0.72753906
 0.79559326
 0.83831787
 0.85327148
 0.83984375
 0.79925537
 0.73242188
 0.64208984
 0.53222656
 0.40679932
 0.27069092
 0.12725830
-0.02075195
-0.16937256
-0.31341553
-0.44586182
-0.56060791
-0.65429688
-0.72418213
-0.76995850
-0.79010010
-0.78399658
-0.75134277
-0.69244385
-0.60974121
-0.50659180
-0.38726807
-0.25604248
-0.11505127
 0.03387451
 0.18768311
 0.34057617
 0.48553467
 0.61584473
 0.72875977
 0.82214355
 0.89508057
 0.94482422
 0.96893311
 0.96649170
 0.93811035
 0.88470459
 0.80718994
 0.70739746
 0.58837891
 0.45562744
 0.31311035
 0.16326904
 0.00823975
-0.14953613
-0.30548096
-0.45349121
-0.58807373
-0.70556641
-0.80444336
-0.88226318
-0.93750000
-0.96832275
-0.97442627
-0.95794678
-0.92010498
-0.86242676
-0.78674316
-0.69488525
-0.58929443
-0.47485352
-0.35491943
-0.23315430
-0.11169434
 0.00671387
 0.12054443
 0.22613525
 0.32135010
 0.40374756
 0.47180176
 0.52398682
 0.55999756
 0.58044434
 0.58654785
 0.57922363
 0.55999756
 0.52917480
 0.48828125
 0.43853760
 0.38299561
 0.32379150
 0.26306152
 0.20263672
 0.14282227
 0.08514404
 0.03112793
-0.01800537
-0.06042480
-0.09490967
-0.12023926
-0.13641357
-0.14282227
-0.14038086
-0.12908936
-0.10986328
-0.08300781
-0.04974365
-0.01159668
 0.02990723
 0.07324219
 0.11627197
 0.15747070
 0.19500732
 0.22674561
 0.24993896
 0.26397705
 0.26702881
 0.25939941
 0.24047852
 0.20965576
 0.16693115
 0.11230469
 0.04791260
-0.02441406
-0.10345459
-0.18737793
-0.27465820
-0.36254883
-0.44677734
-0.52459717
-0.59356689
-0.65216064
-0.69824219
-0.73059082
-0.74737549
-0.74920654
-0.73516846
-0.70526123
-0.65917969
-0.59692383
-0.52032471
-0.43151855
-0.33264160
-0.22613525
-0.11352539
 0.00335693
 0.12237549
 0.24169922
 0.35797119
 0.46783447
 0.56762695
 0.65490723
 0.72845459
 0.78735352
 0.83007813
 0.85571289
 0.86273193
 0.85174561
 0.82366943
 0.77911377
 0.71899414
 0.64392090
 0.55633545
 0.45867920
 0.35400391
 0.24505615
 0.13305664
 0.02105713
-0.08789063
-0.19042969
-0.28472900
-0.36773682
-0.43762207
-0.49224854
-0.53039551
-0.55206299
-0.55725098
-0.54748535
-0.52307129
-0.48522949
-0.43640137
-0.37872314
-0.31494141
-0.24688721
-0.17639160
-0.10559082
-0.03753662
 0.02563477
 0.08209229
 0.13061523
 0.17059326
 0.20050049
 0.22003174
 0.22857666
 0.22583008
 0.21240234
 0.18951416
 0.15808105
 0.11993408
 0.07659912
 0.02899170
-0.02136230
-0.07293701
-0.12359619
-0.17211914
-0.21667480
-0.25726318
-0.29266357
-0.32165527
-0.34332275
-0.35583496
-0.35827637
-0.35034180
-0.33264160
-0.30609131
-0.27191162
-0.23071289
-0.18127441
-0.12329102
-0.05767822
 0.01312256
 0.08666992
 0.16174316
 0.23773193
 0.31341553
 0.38665771
 0.45410156
 0.51361084
 0.56365967
 0.60394287
 0.63293457
 0.65002441
 0.65429688
 0.64636230
 0.62591553
 0.59234619
 0.54565430
 0.48706055
 0.41992188
 0.34637451
 0.26702881
 0.18280029
 0.09429932
 0.00396729
-0.08575439
-0.17303467
-0.25634766
-0.33386230
-0.40313721
-0.46142578
-0.50750732
-0.54107666
-0.56152344
-0.56823730
-0.56121826
-0.54046631
-0.50659180
-0.46020508
-0.40283203
-0.33599854
-0.26123047
-0.18127441
-0.09765625
-0.01251221
 0.07141113
 0.15106201
 0.22460938
 0.28991699
 0.34515381
 0.38726807
 0.41381836
 0.42266846
 0.41381836
 0.38787842
 0.34576416
 0.28869629
 0.21697998
 0.13305664
 0.03906250
-0.06225586
-0.16815186
-0.27526855
-0.37933350
-0.47729492
-0.56518555
-0.64025879
-0.70037842
-0.74279785
-0.76629639
-0.76965332
-0.75286865
-0.71594238
-0.65948486
-0.58563232
-0.49652100
-0.39489746
-0.28350830
-0.16479492
-0.04119873
 0.08483887
 0.21087646
 0.33325195
 0.44830322
 0.55175781
 0.64025879
 0.71228027
 0.76812744
 0.80749512
 0.82946777
 0.83343506
 0.81970215
 0.78979492
 0.74493408
 0.68542480
 0.61248779
 0.52886963
 0.43853760
 0.34484863
 0.24932861
 0.15289307
 0.05676270
-0.03540039
-0.12054443
-0.19653320
-0.26397705
-0.32165527
-0.36773682
-0.40008545
-0.41748047
-0.42053223
-0.40985107
-0.38635254
-0.35095215
-0.30578613
-0.25299072
-0.19531250
-0.13336182
-0.06835938
-0.00274658
 0.06011963
 0.11749268
 0.16723633
 0.20782471
 0.23742676
 0.25482178
 0.25939941
 0.25054932
 0.22949219
 0.19622803
 0.15014648
 0.09246826
 0.02593994
-0.04669189
-0.12451172
-0.20629883
-0.29052734
-0.37384033
-0.45196533
-0.52185059
-0.58197021
-0.63201904
-0.67077637
-0.69610596
-0.70739746
-0.70404053
-0.68634033
-0.65338135
-0.60546875
-0.54260254
-0.46722412
-0.38177490
-0.28778076
-0.18646240
-0.07873535
 0.03326416
 0.14709473
 0.26062012
 0.37139893
 0.47729492
 0.57525635
 0.66162109
 0.73455811
 0.79254150
 0.83557129
 0.86273193
 0.87310791
 0.86639404
 0.84411621
 0.80780029
 0.75927734
 0.69946289
 0.62866211
 0.54931641
 0.46478271
 0.37811279
 0.29266357
 0.20965576
 0.12969971
 0.05493164
-0.01312256
-0.07202148
-0.12084961
-0.15930176
-0.18859863
-0.20812988
-0.21820068
-0.21942139
-0.21331787
-0.20141602
-0.18524170
-0.16601563
-0.14526367
-0.12481689
-0.10620117
-0.09033203
-0.07781982
-0.06927490
-0.06530762
-0.06713867
-0.07415771
-0.08605957
-0.10223389
-0.12237549
-0.14678955
-0.17456055
-0.20355225
-0.23284912
-0.26245117
-0.29235840
-0.32165527
-0.34912109
-0.37261963
-0.39184570
-0.40740967
-0.41900635
-0.42572021
-0.42602539
-0.41992188
-0.40710449
-0.38848877
-0.36437988
-0.33416748
-0.29907227
-0.25970459
-0.21728516
-0.17120361
-0.12207031
-0.06988525
-0.01586914
 0.03845215
 0.09185791
 0.14373779
 0.19348145
 0.24078369
 0.28594971
 0.32867432
 0.36895752
 0.40588379
 0.43853760
 0.46661377
 0.48980713
 0.50811768
 0.52185059
 0.53039551
 0.53497314
 0.53527832
 0.53161621
 0.52337646
 0.51055908
 0.49316406
 0.47180176
 0.44647217
 0.41687012
 0.38208008
 0.34179688
 0.29724121
 0.24902344
 0.19683838
 0.14038086
 0.08026123
 0.01678467
-0.04852295
-0.11505127
-0.18188477
-0.24871826
-0.31402588
-0.37597656
-0.43182373
-0.48004150
-0.52032471
-0.55297852
-0.57769775
-0.59356689
-0.59936523
-0.59509277
-0.58105469
-0.55877686
-0.52856445
-0.49102783
-0.44677734
-0.39703369
-0.34454346
-0.29205322
-0.24017334
-0.19012451
-0.14160156
-0.09613037
-0.05584717
-0.02166748
 0.00488281
 0.02410889
 0.03540039
 0.03936768
 0.03662109
 0.02807617
 0.01464844
-0.00305176
-0.02380371
-0.04669189
-0.06988525
-0.09124756
-0.10955811
-0.12390137
-0.13336182
-0.13732910
-0.13397217
-0.12268066
-0.10345459
-0.07568359
-0.03997803
 0.00213623
 0.04943848
 0.10070801
 0.15533447
 0.21270752
 0.27252197
 0.33294678
 0.39123535
 0.44464111
 0.49163818
 0.53192139
 0.56457520
 0.58898926
 0.60455322
 0.61035156
 0.60638428
 0.59295654
 0.57098389
 0.54138184
 0.50537109
 0.46386719
 0.41809082
 0.36926270
 0.31921387
 0.27008057
 0.22277832
 0.17761230
 0.13458252
 0.09429932
 0.05645752
 0.02227783
-0.00946045
-0.03784180
-0.06408691
-0.08789063
-0.11077881
-0.13397217
-0.15869141
-0.18493652
-0.21270752
-0.24291992
-0.27679443
-0.31494141
-0.35644531
-0.39947510
-0.44158936
-0.48217773
-0.52001953
-0.55480957
-0.58502197
-0.60913086
-0.62530518
-0.63201904
-0.62805176
-0.61248779
-0.58532715
-0.54656982
-0.49652100
-0.43731689
-0.37048340
-0.29754639
-0.21942139
-0.13702393
-0.05187988
 0.03234863
 0.11260986
 0.18646240
 0.25329590
 0.31219482
 0.36132813
 0.39794922
 0.42083740
 0.43029785
 0.42785645
 0.41473389
 0.39154053
 0.35888672
 0.31829834
 0.27221680
 0.22277832
 0.17211914
 0.12237549
 0.07537842
 0.03387451
-0.00030518
-0.02563477
-0.04119873
-0.04669189
-0.04180908
-0.02563477
 0.00183105
 0.03906250
 0.08392334
 0.13458252
 0.18951416
 0.24719238
 0.30639648
 0.36407471
 0.41564941
 0.45806885
 0.48980713
 0.51025391
 0.51971436
 0.51757813
 0.50201416
 0.47241211
 0.42968750
 0.37567139
 0.31158447
 0.23834229
 0.15716553
 0.07110596
-0.01708984
-0.10498047
-0.19165039
-0.27587891
-0.35552979
-0.42724609
-0.48828125
-0.53741455
-0.57525635
-0.60180664
-0.61737061
-0.62072754
-0.61248779
-0.59356689
-0.56640625
-0.53253174
-0.49438477
-0.45349121
-0.41076660
-0.36743164
-0.32470703
-0.28381348
-0.24688721
-0.21423340
-0.18646240
-0.16357422
-0.14495850
-0.13031006
-0.11901855
-0.11047363
-0.10375977
-0.09765625
-0.09124756
-0.08331299
-0.07263184
-0.05859375
-0.04089355
-0.01953125
 0.00579834
 0.03570557
 0.07080078
 0.11016846
 0.15258789
 0.19683838
 0.24230957
 0.28808594
 0.33264160
 0.37445068
 0.41168213
 0.44342041
 0.46905518
 0.48736572
 0.49591064
 0.49468994
 0.48309326
 0.46203613
 0.43243408
 0.39459229
 0.34912109
 0.29815674
 0.24261475
 0.18432617
 0.12390137
 0.06195068
 0.00061035
-0.05889893
-0.11383057
-0.16357422
-0.20599365
-0.24017334
-0.26428223
-0.27862549
-0.28381348
-0.28045654
-0.26855469
-0.24749756
-0.21728516
-0.17822266
-0.13183594
-0.07995605
-0.02410889
 0.03387451
 0.09216309
 0.14801025
 0.20050049
 0.24810791
 0.28869629
 0.32135010
 0.34454346
 0.35766602
 0.35980225
 0.35125732
 0.33172607
 0.30151367
 0.26123047
 0.21240234
 0.15594482
 0.09246826
 0.02471924
-0.04516602
-0.11566162
-0.18524170
-0.25421143
-0.32043457
-0.38116455
-0.43426514
-0.47851563
-0.51300049
-0.53741455
-0.55053711
-0.55175781
-0.54138184
-0.52001953
-0.48797607
-0.44616699
-0.39550781
-0.33752441
-0.27343750
-0.20385742
-0.12969971
-0.05187988
 0.02655029
 0.10284424
 0.17517090
 0.24322510
 0.30731201
 0.36529541
 0.41503906
 0.45379639
 0.48126221
 0.49774170
 0.50384521
 0.49865723
 0.48217773
 0.45349121
 0.41381836
 0.36468506
 0.30822754
 0.24597168
 0.17944336
 0.11047363
 0.04058838
-0.02838135
-0.09429932
-0.15563965
-0.20996094
-0.25634766
-0.29388428
-0.32196045
-0.33905029
-0.34454346
-0.33813477
-0.32104492
-0.29510498
-0.26214600
-0.22247314
-0.17639160
-0.12481689
-0.06896973
-0.01068115
 0.04730225
 0.10314941
 0.15441895
 0.19927979
 0.23590088
 0.26336670
 0.28106689
 0.28930664
 0.28808594
 0.27679443
 0.25512695
 0.22338867
 0.18127441
 0.13061523
 0.07202148
 0.00823975
-0.05859375
-0.12664795
-0.19439697
-0.26092529
-0.32440186
-0.38299561
-0.43334961
-0.47393799
-0.50384521
-0.52368164
-0.53253174
-0.52917480
-0.51177979
-0.48004150
-0.43518066
-0.37963867
-0.31524658
-0.24261475
-0.16296387
-0.07720947
 0.01220703
 0.10375977
 0.19500732
 0.28381348
 0.36651611
 0.44067383
 0.50354004
 0.55358887
 0.59020996
 0.61309814
 0.62225342
 0.61706543
 0.59844971
 0.56671143
 0.52276611
 0.46722412
 0.40191650
 0.32958984
 0.25146484
 0.16937256
 0.08483887
 0.00030518
-0.08056641
-0.15563965
-0.22399902
-0.28533936
-0.33813477
-0.37994385
-0.40893555
-0.42419434
-0.42633057
-0.41687012
-0.39550781
-0.36346436
-0.32226563
-0.27435303
-0.22216797
-0.16723633
-0.11047363
-0.05340576
 0.00152588
 0.05249023
