# Supplementary material for: Dataset for time-lapse ultrasonic tomography of a granite slab under uniaxial compression test
Source: Data Brief. 2018 Aug 30;20:614–6. doi: 10.1016/j.dib.2018.08.151 (PMC6128094; doi:10.1016/j.dib.2018.08.151)
Supplement: Supplementary file 2 — Supplementary material [file mmc2.zip › data/Ultrasonic_Tomo_data/Stage_1_0kn/Force_0kn_14_5_6595383.txt]

SOURCE FILE NAME: D:\ct_20141122\ct201411221m100v0kn_sh_1_10_a.TDA
DATE: Saturday, November 22, 2014
TIME: 11:19:55
SAMPLE INTERVAL (Seconds):   0.0000001000
SIGNAL UNITS: volts
TIME UNITS: Seconds
DATA TYPE: WAVEFORM
NUMBER OF DATA POINTS PER WAVEFORM: 1024
CHANNEL NUMBER: 14
HIT NUMBER: 5
TIME OF TEST:   6.5953830000

 0.00274658
 0.00213623
 0.00152588
 0.00091553
 0.00030518
 0.00000000
 0.00030518
 0.00030518
 0.00000000
-0.00091553
-0.00213623
-0.00274658
-0.00274658
-0.00183105
-0.00122070
-0.00061035
 0.00000000
 0.00030518
 0.00030518
-0.00030518
-0.00091553
-0.00122070
-0.00091553
-0.00030518
 0.00000000
 0.00030518
 0.00030518
 0.00030518
 0.00030518
 0.00000000
-0.00061035
-0.00122070
-0.00122070
-0.00030518
 0.00061035
 0.00122070
 0.00122070
 0.00061035
 0.00030518
 0.00030518
 0.00061035
 0.00030518
 0.00000000
-0.00030518
-0.00030518
 0.00000000
 0.00000000
 0.00030518
 0.00030518
 0.00030518
 0.00030518
 0.00000000
-0.00030518
-0.00091553
-0.00091553
-0.00091553
-0.00061035
-0.00091553
-0.00152588
-0.00213623
-0.00244141
-0.00244141
-0.00213623
-0.00152588
-0.00091553
-0.00030518
 0.00000000
 0.00030518
 0.00061035
 0.00030518
 0.00000000
-0.00091553
-0.00152588
-0.00213623
-0.00244141
-0.00213623
-0.00183105
-0.00183105
-0.00183105
-0.00213623
-0.00213623
-0.00213623
-0.00213623
-0.00152588
-0.00091553
-0.00030518
-0.00030518
-0.00091553
-0.00122070
-0.00152588
-0.00091553
-0.00061035
-0.00030518
 0.00000000
 0.00000000
 0.00030518
 0.00061035
 0.00061035
 0.00091553
 0.00061035
 0.00061035
 0.00030518
 0.00030518
 0.00030518
 0.00061035
 0.00122070
 0.00152588
 0.00152588
 0.00061035
-0.00061035
-0.00122070
-0.00091553
-0.00030518
 0.00000000
 0.00030518
 0.00061035
 0.00030518
 0.00030518
 0.00000000
-0.00061035
-0.00091553
-0.00091553
-0.00061035
-0.00030518
-0.00061035
-0.00061035
-0.00122070
-0.00152588
-0.00152588
-0.00152588
-0.00122070
-0.00061035
 0.00000000
 0.00122070
 0.00183105
 0.00183105
 0.00152588
 0.00091553
 0.00030518
-0.00030518
-0.00091553
-0.00152588
-0.00213623
-0.00244141
-0.00213623
-0.00183105
-0.00152588
-0.00152588
-0.00183105
-0.00213623
-0.00213623
-0.00213623
-0.00183105
-0.00122070
-0.00061035
-0.00061035
-0.00091553
-0.00122070
-0.00152588
-0.00152588
-0.00091553
 0.00000000
 0.00091553
 0.00152588
 0.00183105
 0.00152588
 0.00091553
 0.00000000
-0.00061035
-0.00122070
-0.00122070
-0.00091553
-0.00061035
 0.00000000
 0.00030518
 0.00030518
-0.00030518
-0.00091553
-0.00122070
-0.00152588
-0.00091553
-0.00030518
 0.00030518
 0.00061035
 0.00030518
-0.00030518
-0.00061035
-0.00091553
-0.00091553
-0.00091553
-0.00091553
-0.00091553
-0.00091553
-0.00091553
-0.00030518
 0.00030518
 0.00061035
 0.00061035
 0.00030518
 0.00030518
 0.00030518
 0.00122070
 0.00213623
 0.00274658
 0.00274658
 0.00244141
 0.00152588
 0.00061035
-0.00030518
-0.00061035
-0.00091553
-0.00091553
-0.00091553
-0.00091553
-0.00091553
-0.00091553
-0.00091553
-0.00122070
-0.00183105
-0.00244141
-0.00274658
-0.00213623
-0.00122070
-0.00030518
-0.00030518
-0.00030518
-0.00091553
-0.00122070
-0.00122070
-0.00122070
-0.00061035
 0.00000000
 0.00030518
 0.00061035
 0.00000000
-0.00091553
-0.00152588
-0.00183105
-0.00183105
-0.00183105
-0.00183105
-0.00183105
-0.00122070
-0.00030518
 0.00061035
 0.00091553
 0.00061035
-0.00030518
-0.00122070
-0.00183105
-0.00183105
-0.00122070
-0.00030518
 0.00000000
 0.00000000
-0.00030518
-0.00122070
-0.00152588
-0.00183105
-0.00152588
-0.00122070
-0.00122070
-0.00122070
-0.00122070
-0.00122070
-0.00122070
-0.00122070
-0.00152588
-0.00183105
-0.00183105
-0.00091553
 0.00000000
 0.00122070
 0.00213623
 0.00244141
 0.00152588
 0.00061035
-0.00061035
-0.00122070
-0.00122070
-0.00122070
-0.00091553
-0.00091553
-0.00091553
-0.00091553
-0.00061035
-0.00030518
-0.00030518
-0.00030518
-0.00030518
-0.00030518
-0.00030518
 0.00000000
 0.00030518
 0.00061035
 0.00061035
 0.00030518
-0.00030518
-0.00091553
-0.00091553
-0.00061035
 0.00000000
 0.00000000
-0.00030518
-0.00091553
-0.00152588
-0.00183105
-0.00183105
-0.00122070
-0.00061035
-0.00030518
 0.00000000
 0.00030518
 0.00030518
 0.00030518
 0.00000000
-0.00030518
-0.00091553
-0.00122070
-0.00122070
-0.00061035
 0.00030518
 0.00061035
 0.00061035
 0.00000000
-0.00091553
-0.00152588
-0.00152588
-0.00122070
-0.00122070
-0.00122070
-0.00152588
-0.00183105
-0.00183105
-0.00213623
-0.00213623
-0.00213623
-0.00152588
-0.00122070
-0.00091553
-0.00061035
-0.00030518
 0.00061035
 0.00122070
 0.00152588
 0.00122070
 0.00000000
-0.00122070
-0.00183105
-0.00152588
-0.00091553
 0.00000000
 0.00030518
 0.00030518
-0.00030518
-0.00030518
-0.00030518
 0.00000000
 0.00061035
 0.00061035
 0.00061035
 0.00061035
 0.00061035
 0.00061035
 0.00030518
 0.00030518
-0.00030518
-0.00091553
-0.00122070
-0.00091553
-0.00061035
 0.00000000
 0.00061035
 0.00030518
-0.00030518
-0.00122070
-0.00183105
-0.00183105
-0.00122070
-0.00061035
 0.00000000
 0.00030518
 0.00030518
 0.00030518
 0.00030518
 0.00030518
 0.00000000
-0.00030518
-0.00061035
-0.00061035
-0.00061035
-0.00030518
 0.00061035
 0.00152588
 0.00183105
 0.00152588
 0.00030518
-0.00122070
-0.00213623
-0.00213623
-0.00152588
-0.00091553
-0.00091553
-0.00122070
-0.00122070
-0.00122070
-0.00030518
 0.00030518
 0.00061035
 0.00061035
 0.00030518
 0.00030518
 0.00030518
 0.00030518
-0.00030518
-0.00122070
-0.00183105
-0.00244141
-0.00213623
-0.00183105
-0.00091553
 0.00000000
 0.00061035
 0.00061035
-0.00030518
-0.00122070
-0.00183105
-0.00152588
-0.00091553
-0.00030518
 0.00000000
-0.00030518
-0.00061035
-0.00061035
-0.00061035
-0.00091553
-0.00122070
-0.00152588
-0.00152588
-0.00152588
-0.00122070
-0.00061035
-0.00030518
-0.00030518
-0.00061035
-0.00152588
-0.00244141
-0.00274658
-0.00213623
-0.00091553
 0.00030518
 0.00061035
 0.00061035
 0.00000000
-0.00030518
 0.00000000
 0.00030518
 0.00061035
 0.00061035
 0.00091553
 0.00061035
 0.00061035
 0.00030518
 0.00000000
-0.00061035
-0.00122070
-0.00213623
-0.00274658
-0.00274658
-0.00213623
-0.00122070
-0.00061035
 0.00000000
-0.00030518
-0.00061035
-0.00061035
-0.00030518
 0.00030518
 0.00061035
 0.00061035
 0.00030518
 0.00000000
-0.00061035
-0.00091553
-0.00122070
-0.00122070
-0.00152588
-0.00183105
-0.00183105
-0.00122070
-0.00030518
 0.00061035
 0.00122070
 0.00122070
 0.00030518
-0.00061035
-0.00183105
-0.00213623
-0.00213623
-0.00152588
-0.00122070
-0.00091553
-0.00091553
-0.00122070
-0.00122070
-0.00061035
 0.00000000
 0.00030518
 0.00030518
 0.00000000
-0.00061035
-0.00061035
-0.00091553
-0.00152588
-0.00213623
-0.00244141
-0.00244141
-0.00183105
-0.00091553
 0.00000000
 0.00091553
 0.00122070
 0.00091553
 0.00061035
 0.00000000
-0.00030518
-0.00030518
-0.00030518
-0.00030518
-0.00061035
-0.00091553
-0.00152588
-0.00152588
-0.00152588
-0.00183105
-0.00244141
-0.00305176
-0.00305176
-0.00244141
-0.00122070
 0.00030518
 0.00183105
 0.00244141
 0.00244141
 0.00183105
 0.00061035
 0.00000000
-0.00030518
 0.00030518
 0.00091553
 0.00122070
 0.00091553
 0.00030518
 0.00000000
 0.00000000
 0.00030518
 0.00061035
 0.00061035
 0.00061035
 0.00091553
 0.00122070
 0.00122070
 0.00030518
-0.00061035
-0.00152588
-0.00213623
-0.00244141
-0.00213623
-0.00152588
-0.00030518
 0.00061035
 0.00122070
 0.00122070
 0.00061035
 0.00000000
 0.00000000
-0.00030518
-0.00030518
-0.00091553
-0.00152588
-0.00213623
-0.00244141
-0.00244141
-0.00213623
-0.00213623
-0.00244141
-0.00244141
-0.00183105
-0.00061035
 0.00061035
 0.00152588
 0.00152588
 0.00091553
-0.00030518
-0.00122070
-0.00152588
-0.00152588
-0.00122070
-0.00091553
-0.00061035
-0.00030518
-0.00061035
-0.00091553
-0.00122070
-0.00152588
-0.00152588
-0.00122070
-0.00091553
-0.00061035
 0.00000000
 0.00030518
 0.00000000
-0.00030518
-0.00122070
-0.00152588
-0.00122070
-0.00030518
 0.00061035
 0.00152588
 0.00183105
 0.00152588
 0.00122070
 0.00091553
 0.00061035
 0.00030518
 0.00000000
-0.00030518
-0.00061035
-0.00061035
-0.00061035
-0.00122070
-0.00122070
-0.00122070
-0.00122070
-0.00122070
-0.00183105
-0.00183105
-0.00091553
 0.00061035
 0.00183105
 0.00183105
-0.00030518
-0.00946045
-0.03570557
-0.08941650
-0.17181396
-0.26855469
-0.35156250
-0.39398193
-0.38726807
-0.34667969
-0.29785156
-0.25848389
-0.22216797
-0.16571045
-0.07019043
 0.05676270
 0.18066406
 0.26062012
 0.27862549
 0.24963379
 0.20874023
 0.18157959
 0.17303467
 0.17272949
 0.17303467
 0.17547607
 0.18310547
 0.19042969
 0.18768311
 0.17181396
 0.15197754
 0.14129639
 0.14221191
 0.14526367
 0.14068604
 0.12847900
 0.11779785
 0.11444092
 0.11566162
 0.11322021
 0.10528564
 0.09674072
 0.09185791
 0.09063721
 0.08880615
 0.08361816
 0.07690430
 0.07171631
 0.06774902
 0.06347656
 0.05767822
 0.05096436
 0.04425049
 0.03784180
 0.03143311
 0.02532959
 0.02014160
 0.01556396
 0.00946045
 0.00152588
-0.00610352
-0.01129150
-0.01434326
-0.01800537
-0.02380371
-0.03051758
-0.03540039
-0.03753662
-0.03875732
-0.04211426
-0.04699707
-0.05035400
-0.05065918
-0.04852295
-0.04638672
-0.04608154
-0.04608154
-0.04516602
-0.04302979
-0.04058838
-0.03997803
-0.04089355
-0.04211426
-0.04241943
-0.04211426
-0.04241943
-0.04486084
-0.04821777
-0.05096436
-0.05249023
-0.05340576
-0.05493164
-0.05706787
-0.05950928
-0.06042480
-0.05981445
-0.05889893
-0.05920410
-0.06103516
-0.06317139
-0.06378174
-0.06286621
-0.06134033
-0.05981445
-0.05889893
-0.05798340
-0.05645752
-0.05432129
-0.05249023
-0.05096436
-0.05004883
-0.04852295
-0.04608154
-0.04364014
-0.04211426
-0.04150391
-0.04150391
-0.04180908
-0.04150391
-0.04119873
-0.04089355
-0.04058838
-0.03936768
-0.03784180
-0.03601074
-0.03509521
-0.03509521
-0.03570557
-0.03601074
-0.03570557
-0.03479004
-0.03448486
-0.03448486
-0.03479004
-0.03479004
-0.03417969
-0.03295898
-0.03173828
-0.03051758
-0.02960205
-0.02838135
-0.02685547
-0.02441406
-0.02166748
-0.01892090
-0.01647949
-0.01403809
-0.01220703
-0.01068115
-0.00976563
-0.00915527
-0.00793457
-0.00671387
-0.00549316
-0.00488281
-0.00488281
-0.00549316
-0.00549316
-0.00518799
-0.00427246
-0.00366211
-0.00305176
-0.00244141
-0.00152588
-0.00030518
 0.00030518
 0.00061035
 0.00030518
 0.00030518
 0.00061035
 0.00183105
 0.00335693
 0.00488281
 0.00701904
 0.00885010
 0.01037598
 0.01190186
 0.01281738
 0.01373291
 0.01464844
 0.01586914
 0.01647949
 0.01678467
 0.01617432
 0.01586914
 0.01556396
 0.01617432
 0.01678467
 0.01708984
 0.01708984
 0.01708984
 0.01770020
 0.01892090
 0.02014160
 0.02166748
 0.02227783
 0.02227783
 0.02166748
 0.02075195
 0.01983643
 0.01953125
 0.01983643
 0.02044678
 0.02105713
 0.02105713
 0.02044678
 0.01983643
 0.01953125
 0.02044678
 0.02166748
 0.02319336
 0.02441406
 0.02532959
 0.02563477
 0.02593994
 0.02593994
 0.02563477
 0.02502441
 0.02441406
 0.02380371
 0.02380371
 0.02380371
 0.02410889
 0.02380371
 0.02288818
 0.02197266
 0.02105713
 0.02044678
 0.02075195
 0.02136230
 0.02227783
 0.02258301
 0.02227783
 0.02136230
 0.02044678
 0.01983643
 0.01953125
 0.01922607
 0.01953125
 0.01983643
 0.02044678
 0.02136230
 0.02288818
 0.02441406
 0.02532959
 0.02502441
 0.02410889
 0.02288818
 0.02166748
 0.02075195
 0.02044678
 0.01983643
 0.01922607
 0.01800537
 0.01647949
 0.01495361
 0.01434326
 0.01464844
 0.01586914
 0.01739502
 0.01831055
 0.01861572
 0.01892090
 0.01892090
 0.01861572
 0.01770020
 0.01617432
 0.01464844
 0.01403809
 0.01434326
 0.01495361
 0.01556396
 0.01586914
 0.01556396
 0.01525879
 0.01495361
 0.01464844
 0.01495361
 0.01525879
 0.01586914
 0.01617432
 0.01556396
 0.01434326
 0.01312256
 0.01190186
 0.01129150
 0.01098633
 0.01037598
 0.00946045
 0.00854492
 0.00823975
 0.00823975
 0.00854492
 0.00823975
 0.00762939
 0.00610352
 0.00427246
 0.00335693
 0.00274658
 0.00305176
 0.00366211
 0.00366211
 0.00274658
 0.00122070
 0.00000000
-0.00061035
-0.00030518
 0.00061035
 0.00213623
 0.00335693
 0.00396729
 0.00427246
 0.00396729
 0.00335693
 0.00213623
 0.00091553
-0.00091553
-0.00244141
-0.00366211
-0.00488281
-0.00579834
-0.00701904
-0.00823975
-0.01007080
-0.01190186
-0.01403809
-0.01617432
-0.01800537
-0.01983643
-0.02258301
-0.02624512
-0.03143311
-0.03753662
-0.04394531
-0.05065918
-0.05767822
-0.06439209
-0.07019043
-0.07507324
-0.07812500
-0.07904053
-0.07781982
-0.07385254
-0.06713867
-0.05798340
-0.04577637
-0.02990723
-0.00976563
 0.01495361
 0.04364014
 0.07507324
 0.10833740
 0.14251709
 0.17669678
 0.20904541
 0.23925781
 0.26641846
 0.29113770
 0.31158447
 0.32501221
 0.32836914
 0.31982422
 0.30120850
 0.27404785
 0.23956299
 0.19622803
 0.14343262
 0.08239746
 0.01617432
-0.05340576
-0.12542725
-0.19958496
-0.27404785
-0.34576416
-0.41107178
-0.46783447
-0.51422119
-0.54931641
-0.57189941
-0.58105469
-0.57708740
-0.55938721
-0.52764893
-0.48217773
-0.42419434
-0.35614014
-0.27954102
-0.19622803
-0.10681152
-0.01434326
 0.07812500
 0.16723633
 0.25146484
 0.32806396
 0.39489746
 0.44891357
 0.48797607
 0.51147461
 0.51971436
 0.51208496
 0.48767090
 0.44738770
 0.39306641
 0.32806396
 0.25451660
 0.17456055
 0.09002686
 0.00366211
-0.08117676
-0.16143799
-0.23590088
-0.30242920
-0.35797119
-0.39978027
-0.42633057
-0.43701172
-0.43212891
-0.41229248
-0.37811279
-0.33142090
-0.27465820
-0.21087646
-0.14160156
-0.06805420
 0.00732422
 0.08087158
 0.14892578
 0.20874023
 0.25970459
 0.30120850
 0.33172607
 0.34851074
 0.35064697
 0.33905029
 0.31616211
 0.28442383
 0.24566650
 0.20111084
 0.15167236
 0.10040283
 0.04913330
 0.00030518
-0.04364014
-0.08178711
-0.11169434
-0.13214111
-0.14221191
-0.14221191
-0.13244629
-0.11413574
-0.08880615
-0.05767822
-0.02166748
 0.01678467
 0.05615234
 0.09429932
 0.12878418
 0.15777588
 0.17974854
 0.19348145
 0.19744873
 0.19134521
 0.17486572
 0.14892578
 0.11474609
 0.07263184
 0.02410889
-0.02929688
-0.08514404
-0.14129639
-0.19592285
-0.24841309
-0.29663086
-0.33843994
-0.37139893
-0.39367676
-0.40588379
-0.40893555
-0.40252686
-0.38696289
-0.36224365
-0.32958984
-0.29235840
-0.25207520
-0.20965576
-0.16540527
-0.11993408
-0.07568359
-0.03509521
 0.00061035
 0.02990723
 0.05249023
 0.06774902
 0.07568359
 0.07720947
 0.07354736
 0.06622314
 0.05554199
 0.04241943
 0.02838135
 0.01495361
 0.00457764
-0.00122070
-0.00152588
 0.00488281
 0.01831055
 0.03967285
 0.06805420
 0.10284424
 0.14282227
 0.18646240
 0.23315430
 0.28259277
 0.33233643
 0.37963867
 0.42144775
 0.45532227
 0.47973633
 0.49407959
 0.49713135
 0.48706055
 0.46356201
 0.42663574
 0.37811279
 0.32012939
 0.25360107
 0.17913818
 0.09857178
 0.01464844
-0.06866455
-0.14923096
-0.22460938
-0.29327393
-0.35217285
-0.39794922
-0.42846680
-0.44189453
-0.43853760
-0.41931152
-0.38543701
-0.33721924
-0.27679443
-0.20477295
-0.12329102
-0.03509521
 0.05737305
 0.15075684
 0.24261475
 0.32958984
 0.40802002
 0.47485352
 0.52734375
 0.56457520
 0.58593750
 0.59020996
 0.57617188
 0.54382324
 0.49377441
 0.42694092
 0.34545898
 0.25054932
 0.14465332
 0.03021240
-0.09033203
-0.21392822
-0.33813477
-0.45959473
-0.57373047
-0.67657471
-0.76538086
-0.83801270
-0.89355469
-0.92987061
-0.94512939
-0.93963623
-0.91461182
-0.87158203
-0.81176758
-0.73486328
-0.64361572
-0.54199219
-0.43518066
-0.32653809
-0.21759033
-0.11016846
-0.00671387
 0.08789063
 0.17028809
 0.23834229
 0.29144287
 0.32806396
 0.34667969
 0.34698486
 0.32989502
 0.29876709
 0.25604248
 0.20385742
 0.14343262
 0.07751465
 0.00976563
-0.05523682
-0.11322021
-0.16143799
-0.19775391
-0.22033691
-0.22735596
-0.21606445
-0.18646240
-0.13885498
-0.07415771
 0.00549316
 0.09887695
 0.20568848
 0.32318115
 0.44738770
 0.57342529
 0.69641113
 0.81298828
 0.92071533
 1.01684570
 1.09924316
 1.16516113
 1.21215820
 1.23931885
 1.24511719
 1.22894287
 1.19140625
 1.13342285
 1.05682373
 0.96313477
 0.85418701
 0.73211670
 0.60058594
 0.46356201
 0.32440186
 0.18554688
 0.04791260
-0.08758545
-0.21911621
-0.34423828
-0.46020508
-0.56610107
-0.66101074
-0.74554443
-0.81939697
-0.88287354
-0.93719482
-0.98266602
-1.02050781
-1.05102539
-1.07543945
-1.09466553
-1.10961914
-1.12182617
-1.13189697
-1.13983154
-1.14593506
-1.15020752
-1.15295410
-1.15386963
-1.15173340
-1.14593506
-1.13433838
-1.11633301
-1.09069824
-1.05590820
-1.01165771
-0.95764160
-0.89324951
-0.81848145
-0.73303223
-0.63720703
-0.53283691
-0.42144775
-0.30548096
-0.18554688
-0.06103516
 0.06835938
 0.20172119
 0.33721924
 0.47180176
 0.60363770
 0.73150635
 0.85601807
 0.97747803
 1.09497070
 1.20727539
 1.31195068
 1.40838623
 1.49627686
 1.57653809
 1.65008545
 1.71630859
 1.77368164
 1.82189941
 1.85974121
 1.88720703
 1.90338135
 1.90765381
 1.89910889
 1.87683105
 1.84020996
 1.78710938
 1.71661377
 1.62750244
 1.52130127
 1.39801025
 1.25854492
 1.10137939
 0.92834473
 0.74279785
 0.54870605
 0.34912109
 0.14343262
-0.06835938
-0.28320313
-0.49560547
-0.69885254
-0.89019775
-1.06842041
-1.23321533
-1.38275146
-1.51397705
-1.62475586
-1.71478271
-1.78436279
-1.83380127
-1.86279297
-1.87255859
-1.86523438
-1.84326172
-1.80847168
-1.76208496
-1.70654297
-1.64489746
-1.58020020
-1.51428223
-1.44897461
-1.38549805
-1.32446289
-1.26678467
-1.21185303
-1.15936279
-1.10961914
-1.06262207
-1.01745605
-0.97106934
-0.92071533
-0.86456299
-0.80169678
-0.73059082
-0.64971924
-0.55694580
-0.45227051
-0.33538818
-0.20538330
-0.05981445
 0.10437012
 0.28717041
 0.48583984
 0.69671631
 0.91705322
 1.14562988
 1.38153076
 1.62109375
 1.85882568
 2.08953857
 2.30895996
 2.51342773
 2.69775391
 2.85583496
 2.98248291
 3.07373047
 3.12622070
 3.13568115
 3.09814453
 3.01239014
 2.87902832
 2.69989014
 2.47528076
 2.20458984
 1.89086914
 1.54113770
 1.16516113
 0.77026367
 0.36132813
-0.05798340
-0.47882080
-0.88989258
-1.27899170
-1.63757324
-1.95831299
-2.23541260
-2.46154785
-2.63122559
-2.74139404
-2.79022217
-2.77709961
-2.70263672
-2.57019043
-2.38494873
-2.15270996
-1.87927246
-1.57257080
-1.24359131
-0.90667725
-0.57281494
-0.25024414
 0.05462646
 0.33294678
 0.57189941
 0.75988770
 0.88745117
 0.95062256
 0.94818115
 0.88043213
 0.75042725
 0.56274414
 0.32226563
 0.03356934
-0.29693604
-0.65826416
-1.03485107
-1.40808105
-1.76391602
-2.09197998
-2.38220215
-2.62268066
-2.80059814
-2.90679932
-2.93640137
-2.88757324
-2.75848389
-2.54730225
-2.25555420
-1.89056396
-1.46362305
-0.98663330
-0.46813965
 0.08239746
 0.65277100
 1.22558594
 1.78131104
 2.30285645
 2.77648926
 3.19152832
 3.53759766
 3.80432129
 3.98498535
 4.07623291
 4.07775879
 3.99078369
 3.81896973
 3.56842041
 3.24920654
 2.87231445
 2.44964600
 1.99462891
 1.52252197
 1.05072021
 0.59509277
 0.16571045
-0.22979736
-0.58288574
-0.88104248
-1.11267090
-1.27105713
-1.35742188
-1.37573242
-1.32873535
-1.21948242
-1.05377197
-0.84381104
-0.60241699
-0.34027100
-0.06408691
 0.21820068
 0.49255371
 0.74096680
 0.94909668
 1.10809326
 1.21459961
 1.26464844
 1.25213623
 1.17218018
 1.02600098
 0.82061768
 0.56335449
 0.25878906
-0.08789063
-0.46966553
-0.87280273
-1.28204346
-1.68334961
-2.06481934
-2.41577148
-2.72583008
-2.98400879
-3.18359375
-3.32031250
-3.39019775
-3.39019775
-3.31939697
-3.17993164
-2.97760010
-2.71881104
-2.40905762
-2.05444336
-1.66625977
-1.25762939
-0.84259033
-0.43029785
-0.02807617
 0.35614014
 0.71197510
 1.02783203
 1.29608154
 1.51306152
 1.67816162
 1.79168701
 1.85272217
 1.86340332
 1.82769775
 1.75354004
 1.64764404
 1.51733398
 1.36840820
 1.20819092
 1.04522705
 0.88806152
 0.74340820
 0.61706543
 0.51361084
 0.43731689
 0.39123535
 0.37811279
 0.39794922
 0.45043945
 0.53344727
 0.64392090
 0.77636719
 0.92498779
 1.08337402
 1.24603271
 1.40625000
 1.55731201
 1.69281006
 1.80603027
 1.89300537
 1.94946289
 1.97143555
 1.95617676
 1.90246582
 1.81121826
 1.68457031
 1.52435303
 1.33239746
 1.11236572
 0.87036133
 0.61370850
 0.34759521
 0.07415771
-0.20324707
-0.47851563
-0.74340820
-0.98907471
-1.21154785
-1.40991211
-1.58325195
-1.72973633
-1.84692383
-1.93450928
-1.99401855
-2.02880859
-2.04101563
-2.03308105
-2.00805664
-1.97021484
-1.92291260
-1.86889648
-1.81121826
-1.75140381
-1.69219971
-1.63482666
-1.57867432
-1.52313232
-1.46759033
-1.41113281
-1.35345459
-1.29364014
-1.23016357
-1.16149902
-1.08642578
-1.00433350
-0.91400146
-0.81542969
-0.70800781
-0.59326172
-0.47271729
-0.34790039
-0.22094727
-0.09216309
 0.03753662
 0.16693115
 0.29388428
 0.41503906
 0.52734375
 0.62896729
 0.71990967
 0.79956055
 0.86791992
 0.92498779
 0.97106934
 1.00769043
 1.03668213
 1.05987549
 1.07879639
 1.09405518
 1.10687256
 1.11816406
 1.13006592
 1.14349365
 1.15875244
 1.17553711
 1.19354248
 1.21337891
 1.23474121
 1.25793457
 1.28143311
 1.30371094
 1.32324219
 1.33941650
 1.35131836
 1.35711670
 1.35528564
 1.34399414
 1.32293701
 1.29089355
 1.24664307
 1.18835449
 1.11511230
 1.02783203
 0.92681885
 0.81329346
 0.68786621
 0.55236816
 0.40985107
 0.26275635
 0.11230469
-0.04180908
-0.19897461
-0.35614014
-0.50994873
-0.65643311
-0.79467773
-0.92346191
-1.04248047
-1.15051270
-1.24603271
-1.32934570
-1.40045166
-1.45965576
-1.50634766
-1.54052734
-1.56402588
-1.57745361
-1.58294678
-1.58111572
-1.57348633
-1.56066895
-1.54388428
-1.52313232
-1.49810791
-1.46850586
-1.43341064
-1.39190674
-1.34277344
-1.28540039
-1.21856689
-1.14349365
-1.05957031
-0.96740723
-0.86578369
-0.75561523
-0.63781738
-0.51513672
-0.39031982
-0.26489258
-0.13946533
-0.01495361
 0.10772705
 0.22674561
 0.34088135
 0.44830322
 0.54779053
 0.63873291
 0.72021484
 0.79345703
 0.85845947
 0.91552734
 0.96527100
 1.00799561
 1.04553223
 1.07940674
 1.11175537
 1.14318848
 1.17492676
 1.20758057
 1.24145508
 1.27655029
 1.31347656
 1.35223389
 1.39160156
 1.43066406
 1.46728516
 1.49871826
 1.52313232
 1.53930664
 1.54571533
 1.54052734
 1.52282715
 1.49169922
 1.44653320
 1.38732910
 1.31439209
 1.22863770
 1.13159180
 1.02355957
 0.90515137
 0.77545166
 0.63598633
 0.48828125
 0.33508301
 0.17791748
 0.01647949
-0.14953613
-0.31860352
-0.48675537
-0.65002441
-0.80596924
-0.95306396
-1.09039307
-1.21520996
-1.32537842
-1.41876221
-1.49505615
-1.55395508
-1.59545898
-1.61956787
-1.62658691
-1.61804199
-1.59515381
-1.55822754
-1.50817871
-1.44531250
-1.37176514
-1.29028320
-1.20300293
-1.11267090
-1.02142334
-0.93109131
-0.84442139
-0.76263428
-0.68817139
-0.62225342
-0.56640625
-0.52154541
-0.48767090
-0.46386719
-0.44830322
-0.43884277
-0.43334961
-0.43029785
-0.42724609
-0.42144775
-0.41046143
-0.39215088
-0.36590576
-0.33142090
-0.28869629
-0.23681641
-0.17456055
-0.10162354
-0.01708984
 0.07873535
 0.18585205
 0.30303955
 0.42816162
 0.55908203
 0.69396973
 0.83099365
 0.96832275
 1.10351563
 1.23291016
 1.35253906
 1.45996094
 1.55181885
 1.62506104
 1.67663574
 1.70471191
 1.70806885
 1.68640137
 1.63970947
 1.56951904
 1.47766113
 1.36657715
 1.23840332
 1.09466553
 0.93872070
 0.77514648
 0.61035156
 0.44891357
 0.29479980
 0.15014648
 0.01861572
-0.09643555
-0.19134521
-0.26367188
-0.31250000
-0.33691406
-0.33782959
-0.31677246
-0.27801514
-0.22583008
-0.16387939
-0.09643555
-0.02868652
 0.03234863
 0.07995605
 0.10864258
 0.11474609
 0.09674072
 0.05310059
-0.01678467
-0.11322021
-0.23437500
-0.37811279
-0.54077148
-0.71746826
-0.90240479
-1.08886719
-1.27166748
-1.44622803
-1.60736084
-1.74865723
-1.86523438
-1.95312500
-2.00988770
-2.03308105
-2.01934814
-1.96716309
-1.87683105
-1.75048828
-1.59118652
-1.40075684
-1.18286133
-0.94451904
-0.69396973
-0.43914795
-0.18280029
 0.07232666
 0.32226563
 0.55816650
 0.77087402
 0.95458984
 1.10748291
 1.22924805
 1.31927490
 1.37542725
 1.39709473
 1.38671875
 1.34735107
 1.28234863
 1.19537354
 1.09069824
 0.97290039
 0.84777832
 0.71899414
 0.59173584
 0.47119141
 0.36346436
 0.27374268
 0.20507813
 0.15777588
 0.13275146
 0.13031006
 0.15014648
 0.19165039
 0.25177002
 0.32745361
 0.41412354
 0.50567627
 0.59661865
 0.68237305
 0.75897217
 0.82275391
 0.87036133
 0.89874268
 0.90606689
 0.89355469
 0.86212158
 0.81207275
 0.74432373
 0.66101074
 0.56579590
 0.46234131
 0.35400391
 0.24261475
 0.13122559
 0.02258301
-0.07965088
-0.17425537
-0.25970459
-0.33630371
-0.40191650
-0.45501709
-0.49468994
-0.52276611
-0.54107666
-0.55114746
-0.55511475
-0.55297852
-0.54718018
-0.53894043
-0.53100586
-0.52490234
-0.52246094
-0.52520752
-0.53283691
-0.54473877
-0.55999756
-0.57769775
-0.59753418
-0.61889648
-0.64056396
-0.66131592
-0.68023682
-0.69671631
-0.70983887
-0.71899414
-0.72296143
-0.72113037
-0.71380615
-0.70220947
-0.68572998
-0.66375732
-0.63598633
-0.60302734
-0.56579590
-0.52520752
-0.48065186
-0.43212891
-0.38024902
-0.32714844
-0.27435303
-0.22308350
-0.17333984
-0.12451172
-0.07720947
-0.03204346
 0.01129150
 0.05279541
 0.09368896
 0.13488770
 0.17669678
 0.22155762
 0.27130127
 0.32806396
 0.39276123
 0.46386719
 0.54138184
 0.62469482
 0.71502686
 0.81115723
 0.91064453
 1.01104736
 1.10961914
 1.20391846
 1.29150391
 1.36962891
 1.43493652
 1.48468018
 1.51733398
 1.52984619
 1.51916504
 1.48284912
 1.42089844
 1.33331299
 1.22039795
 1.08215332
 0.92071533
 0.74005127
 0.54534912
 0.34179688
 0.13122559
-0.08392334
-0.29876709
-0.50506592
-0.69396973
-0.86059570
-1.00158691
-1.11541748
-1.20056152
-1.25518799
-1.27868652
-1.27227783
-1.23809814
-1.17889404
-1.09832764
-1.00036621
-0.88958740
-0.77026367
-0.64666748
-0.52368164
-0.40679932
-0.30059814
-0.20874023
-0.13244629
-0.07385254
-0.03570557
-0.02014160
-0.02777100
-0.05737305
-0.10681152
-0.17395020
-0.25756836
-0.35430908
-0.45867920
-0.56396484
-0.66467285
-0.75683594
-0.83648682
-0.90026855
-0.94451904
-0.96588135
-0.96343994
-0.93688965
-0.88562012
-0.80963135
-0.71014404
-0.59051514
-0.45532227
-0.30975342
-0.15625000
 0.00335693
 0.16601563
 0.32745361
 0.48156738
 0.62255859
 0.74676514
 0.85235596
 0.93750000
 1.00006104
 1.03942871
 1.05590820
 1.05102539
 1.02691650
 0.98632813
 0.93170166
 0.86700439
 0.79650879
 0.72479248
 0.65551758
 0.59265137
 0.53924561
 0.49865723
 0.47241211
 0.46051025
 0.46295166
 0.47821045
 0.50476074
 0.53955078
 0.57891846
 0.61828613
 0.65338135
 0.68054199
 0.69763184
 0.70190430
 0.69091797
 0.66284180
 0.61614990
 0.54992676
 0.46600342
 0.36621094
 0.25268555
 0.12756348
-0.00732422
-0.14984131
-0.29541016
-0.43823242
-0.57373047
-0.69732666
-0.80596924
-0.89599609
-0.96405029
-1.00738525
-1.02478027
-1.01654053
-0.98358154
-0.92803955
-0.85144043
-0.75805664
-0.65185547
-0.53894043
-0.42419434
-0.31219482
-0.20690918
-0.11138916
-0.02899170
 0.03631592
 0.08148193
 0.10345459
 0.10162354
 0.07751465
 0.03295898
-0.03112793
-0.11322021
-0.20996094
-0.31707764
-0.42846680
-0.53894043
-0.64361572
-0.73822021
-0.81787109
-0.87768555
-0.91339111
-0.92193604
-0.90118408
-0.84960938
-0.76629639
-0.65399170
-0.51666260
-0.35949707
-0.18463135
 0.00549316
 0.20751953
 0.41473389
 0.61767578
 0.80749512
 0.97808838
 1.12457275
 1.24389648
 1.33209229
 1.38580322
 1.40289307
 1.38336182
 1.32904053
 1.24237061
 1.12548828
 0.98144531
 0.81604004
 0.63598633
 0.44952393
 0.26336670
 0.08270264
-0.08819580
-0.24291992
-0.37536621
-0.47943115
-0.55114746
-0.58837891
-0.59082031
-0.55969238
-0.49774170
-0.40863037
-0.29754639
-0.16845703
-0.02471924
 0.12939453
 0.28656006
 0.43884277
 0.57739258
 0.69671631
 0.79254150
 0.86212158
 0.90270996
 0.91339111
 0.89263916
 0.84014893
 0.75592041
 0.64239502
 0.50415039
 0.34576416
 0.17120361
-0.01708984
-0.21484375
-0.41656494
-0.61431885
-0.80017090
-0.96954346
-1.11785889
-1.24206543
-1.33911133
-1.40533447
-1.43859863
-1.43859863
-1.40472412
-1.33911133
-1.24420166
-1.12304688
-0.97900391
-0.81634521
-0.64086914
-0.45806885
-0.27313232
-0.09002686
 0.08789063
 0.25634766
 0.40740967
 0.53466797
 0.63293457
 0.70037842
 0.73699951
 0.74279785
 0.71655273
 0.65948486
 0.57464600
 0.46752930
 0.34301758
 0.20568848
 0.05920410
-0.09246826
-0.24353027
-0.38635254
-0.51269531
-0.61676025
-0.69366455
-0.74096680
-0.75714111
-0.74096680
-0.69183350
-0.60974121
-0.49804688
-0.36010742
-0.19927979
-0.01800537
 0.18005371
 0.38879395
 0.59936523
 0.80139160
 0.98754883
 1.15325928
 1.29486084
 1.40777588
 1.48651123
 1.52679443
 1.52740479
 1.48834229
 1.41052246
 1.29333496
 1.13769531
 0.94909668
 0.73577881
 0.50628662
 0.26611328
 0.01739502
-0.23498535
-0.48248291
-0.71350098
-0.91827393
-1.09069824
-1.22772217
-1.32568359
-1.38122559
-1.39221191
-1.35864258
-1.28265381
-1.16668701
-1.01409912
-0.83129883
-0.62744141
-0.41046143
-0.18707275
 0.03906250
 0.26275635
 0.47485352
 0.66314697
 0.81817627
 0.93444824
 1.01074219
 1.04644775
 1.04095459
 0.99243164
 0.90301514
 0.77728271
 0.62255859
 0.44525146
 0.25024414
 0.04241943
-0.17150879
-0.38269043
-0.58105469
-0.75775146
-0.90454102
-1.01593018
-1.08947754
-1.12304688
-1.11694336
-1.07055664
-0.98449707
-0.86181641
-0.70800781
-0.53131104
-0.33813477
-0.13275146
 0.07995605
 0.29296875
 0.49560547
 0.67718506
 0.83068848
 0.95245361
 1.04034424
 1.09222412
 1.10626221
 1.08154297
 1.01898193
 0.92041016
 0.79040527
 0.63446045
 0.45898438
 0.27008057
 0.07110596
-0.13336182
-0.33660889
-0.52825928
-0.69976807
-0.84533691
-0.96282959
-1.05041504
-1.10534668
-1.12457275
-1.10748291
-1.05621338
-0.97259521
-0.85906982
-0.71929932
-0.55999756
-0.38909912
-0.21118164
-0.02929688
 0.15563965
 0.33843994
 0.51086426
 0.66497803
 0.79589844
 0.90270996
 0.98419189
 1.03851318
 1.06262207
 1.05743408
 1.02539063
 0.97015381
 0.89477539
 0.80200195
 0.69488525
 0.57891846
 0.45898438
 0.34027100
 0.22613525
 0.11993408
 0.02380371
-0.05889893
-0.12695313
-0.17913818
-0.21514893
-0.23529053
-0.24108887
-0.23529053
-0.22003174
-0.19836426
-0.17181396
-0.14251709
-0.11260986
-0.08422852
-0.05981445
-0.04150391
-0.03082275
-0.02929688
-0.03753662
-0.05584717
-0.08239746
-0.11627197
-0.15502930
-0.19775391
-0.24414063
-0.29235840
-0.33996582
-0.38360596
-0.42053223
-0.44860840
-0.46691895
-0.47454834
-0.47027588
-0.45288086
-0.42266846
-0.38177490
-0.33203125
-0.27618408
-0.21514893
-0.15014648
-0.08209229
-0.01373291
 0.05249023
 0.11322021
 0.16662598
 0.21026611
 0.24169922
 0.26000977
 0.26489258
 0.25665283
 0.23468018
 0.19866943
 0.14862061
 0.08636475
 0.01464844
-0.06317139
-0.14495850
-0.22949219
-0.31372070
-0.39337158
-0.46264648
-0.51666260
-0.55297852
-0.57037354
-0.56701660
-0.54229736
-0.49530029
-0.42785645
-0.34240723
-0.24108887
-0.12542725
 0.00335693
 0.14251709
 0.28717041
 0.43121338
 0.56854248
 0.69458008
 0.80596924
 0.89996338
 0.97473145
 1.02722168
 1.05499268
 1.05682373
 1.03240967
 0.98266602
 0.90850830
 0.81085205
 0.69274902
 0.55816650
 0.41290283
 0.26214600
 0.11016846
-0.03997803
-0.18371582
-0.31738281
-0.43518066
-0.53253174
-0.60668945
-0.65643311
-0.68145752
-0.68267822
-0.66040039
-0.61645508
-0.55267334
-0.47332764
-0.38238525
-0.28442383
-0.18280029
-0.08056641
 0.01861572
 0.11016846
 0.18951416
 0.25360107
 0.29876709
 0.32257080
 0.32226563
 0.29693604
 0.24719238
 0.17547607
 0.08422852
-0.02441406
-0.14831543
-0.28320313
-0.42358398
-0.56182861
-0.69244385
-0.81054688
-0.91125488
-0.98999023
-1.04278564
-1.06597900
-1.05865479
-1.02020264
-0.95031738
-0.84838867
-0.71746826
-0.56243896
-0.38909912
-0.20111084
 0.00000000
 0.21118164
 0.42480469
 0.63110352
 0.82061768
 0.98754883
 1.12884521
 1.24084473
 1.31866455
 1.35772705
 1.35772705
 1.31958008
 1.24450684
 1.13403320
 0.99060059
 0.82000732
 0.62988281
 0.42785645
 0.21942139
 0.00854492
-0.19836426
-0.39367676
-0.56793213
-0.71472168
-0.82885742
-0.90881348
-0.95397949
-0.96374512
-0.93811035
-0.87646484
-0.78094482
-0.65521240
-0.50659180
-0.34149170
-0.16448975
 0.02258301
 0.21484375
 0.40496826
 0.58319092
 0.74096680
 0.87371826
 0.97808838
 1.05163574
 1.09069824
 1.09405518
 1.06109619
 0.99395752
 0.89416504
 0.76568604
 0.61431885
 0.44647217
 0.26855469
 0.08422852
-0.10375977
-0.28900146
-0.46295166
-0.61798096
-0.74829102
-0.85174561
-0.92620850
-0.96984863
-0.98052979
-0.95855713
-0.90545654
-0.82366943
-0.71594238
-0.58685303
-0.44250488
-0.29052734
-0.13580322
 0.01892090
 0.17059326
 0.31219482
 0.43457031
 0.53009033
 0.59448242
 0.62805176
 0.63079834
 0.60211182
 0.54199219
 0.45410156
 0.34301758
 0.21423340
 0.07080078
-0.08361816
-0.24322510
-0.40069580
-0.54687500
-0.67626953
-0.78460693
-0.86791992
-0.92315674
-0.94818115
-0.94207764
-0.90484619
-0.83679199
-0.73944092
-0.61584473
-0.47180176
-0.31250000
-0.14221191
 0.03723145
 0.22247314
 0.40618896
 0.57983398
 0.73577881
 0.86975098
 0.97930908
 1.06262207
 1.11694336
 1.13983154
 1.13159180
 1.09405518
 1.03027344
 0.94177246
 0.83099365
 0.70159912
 0.55999756
 0.41229248
 0.26428223
 0.11932373
-0.02014160
-0.14984131
-0.26519775
-0.36163330
-0.43579102
-0.48553467
-0.50964355
-0.50811768
-0.48278809
-0.43640137
-0.37139893
-0.29083252
-0.19805908
-0.09674072
 0.00885010
 0.11352539
 0.21331787
 0.30273438
 0.37750244
 0.43304443
 0.46569824
 0.47393799
 0.45715332
 0.41564941
 0.35034180
 0.26336670
 0.15686035
 0.03356934
-0.10406494
-0.25207520
-0.40527344
-0.55816650
-0.70404053
-0.83801270
-0.95642090
-1.05651855
-1.13525391
-1.19079590
-1.22039795
-1.22253418
-1.19659424
-1.14410400
-1.06689453
-0.96679688
-0.84564209
-0.70770264
-0.55755615
-0.40130615
-0.24230957
-0.08361816
 0.07263184
 0.22308350
 0.36163330
 0.48278809
 0.58349609
 0.66314697
 0.72052002
 0.75592041
 0.76812744
 0.75866699
 0.73028564
 0.68572998
 0.62744141
 0.55786133
 0.48034668
 0.39886475
 0.31799316
 0.24078369
 0.16967773
 0.10681152
 0.05462646
 0.01556396
-0.00854492
-0.01678467
-0.00885010
 0.01495361
 0.05401611
 0.10559082
 0.16784668
 0.23803711
 0.31372070
 0.39093018
 0.46569824
 0.53375244
 0.59082031
 0.63476563
 0.66253662
 0.67260742
 0.66253662
 0.63201904
 0.58135986
 0.51177979
 0.42449951
 0.32196045
 0.20660400
 0.08056641
-0.05310059
-0.19104004
-0.32928467
-0.46264648
-0.58654785
-0.69763184
-0.79284668
-0.86914063
-0.92346191
-0.95397949
-0.96008301
-0.94238281
-0.90209961
-0.83923340
-0.75531006
-0.65246582
-0.53558350
-0.40924072
-0.27801514
-0.14373779
-0.00823975
 0.12603760
 0.25482178
 0.37292480
 0.47698975
 0.56396484
 0.63323975
 0.68328857
 0.71441650
 0.72692871
 0.72113037
 0.69824219
 0.65856934
 0.60302734
 0.53405762
 0.45501709
 0.36895752
 0.27770996
 0.18188477
 0.08300781
-0.01586914
-0.11260986
-0.20507813
-0.29174805
-0.37139893
-0.44189453
-0.50048828
-0.54718018
-0.58227539
-0.60546875
-0.61614990
-0.61309814
-0.59753418
-0.57128906
-0.53680420
-0.49468994
-0.44555664
-0.39001465
-0.32989502
-0.26763916
-0.20446777
-0.14068604
-0.07568359
-0.01098633
 0.05218506
 0.11260986
 0.17059326
 0.22705078
 0.28228760
 0.33447266
 0.38299561
 0.42663574
 0.46600342
 0.50048828
 0.53039551
 0.55450439
 0.57189941
 0.58227539
 0.58532715
 0.58105469
 0.56945801
 0.54992676
 0.52154541
 0.48400879
 0.43823242
 0.38543701
 0.32775879
 0.26580811
 0.20019531
 0.13214111
 0.06286621
-0.00488281
-0.06866455
-0.12634277
-0.17639160
-0.21759033
-0.24810791
-0.26702881
-0.27465820
-0.27038574
-0.25451660
-0.22674561
-0.18859863
-0.14190674
-0.08789063
-0.02868652
 0.03326416
 0.09490967
 0.15411377
 0.20812988
 0.25543213
 0.29449463
 0.32226563
 0.33599854
 0.33416748
 0.31616211
 0.28289795
 0.23437500
 0.17059326
 0.09185791
-0.00061035
-0.10559082
-0.22155762
-0.34637451
-0.47698975
-0.60943604
-0.73944092
-0.86334229
-0.97808838
-1.08032227
-1.16668701
-1.23474121
-1.28204346
-1.30706787
-1.30706787
-1.28173828
-1.23016357
-1.15417480
-1.05438232
-0.93200684
-0.78948975
-0.63079834
-0.46203613
-0.28717041
-0.10955811
 0.06927490
 0.24597168
 0.41503906
 0.56945801
 0.70587158
 0.82122803
 0.91461182
 0.98419189
 1.02813721
 1.04614258
 1.04003906
 1.01196289
 0.96496582
 0.90057373
 0.82214355
 0.73303223
 0.63659668
 0.53771973
 0.43975830
 0.34759521
 0.26397705
 0.19134521
 0.13153076
 0.08575439
 0.05645752
 0.04455566
 0.05004883
 0.07080078
 0.10467529
 0.14984131
 0.20507813
 0.26794434
 0.33569336
 0.40374756
 0.46844482
 0.52581787
 0.57373047
 0.60974121
 0.63201904
 0.63903809
 0.62957764
 0.60272217
 0.55847168
 0.49774170
 0.42236328
 0.33508301
 0.23773193
 0.13153076
 0.01861572
-0.09826660
-0.21606445
-0.33081055
-0.43945313
-0.53771973
-0.62316895
-0.69396973
-0.74859619
-0.78674316
-0.80749512
-0.81085205
-0.79681396
-0.76690674
-0.72326660
-0.66772461
-0.60272217
-0.53192139
-0.45806885
-0.38543701
-0.31646729
-0.25421143
-0.20019531
-0.15594482
-0.12359619
-0.10498047
-0.10070801
-0.11108398
-0.13488770
-0.17089844
-0.21759033
-0.27343750
-0.33447266
-0.39794922
-0.45867920
-0.51391602
-0.56030273
-0.59631348
-0.61981201
-0.62774658
-0.61767578
-0.58837891
-0.53955078
-0.47210693
-0.38818359
-0.28930664
-0.17669678
-0.05187988
 0.08331299
 0.22583008
 0.37170410
 0.51544189
 0.65216064
 0.77911377
 0.89385986
 0.99487305
 1.07971191
 1.14562988
 1.18988037
 1.21307373
 1.21582031
 1.19903564
 1.16333008
 1.10931396
 1.03942871
 0.95764160
 0.86700439
 0.76904297
 0.66558838
 0.55969238
 0.45532227
 0.35675049
 0.26611328
 0.18402100
 0.11077881
 0.04821777
-0.00274658
-0.04180908
-0.06988525
-0.08911133
-0.09979248
-0.10345459
-0.10131836
-0.09582520
-0.08972168
-0.08514404
-0.08392334
-0.08789063
-0.09826660
-0.11627197
-0.14190674
-0.17578125
-0.21759033
-0.26824951
-0.32684326
-0.39154053
-0.45989990
-0.52856445
-0.59600830
-0.66040039
-0.71990967
-0.77239990
-0.81512451
-0.84625244
-0.86425781
-0.86883545
-0.85968018
-0.83740234
-0.80322266
-0.75836182
-0.70404053
-0.64270020
-0.57617188
-0.50720215
-0.43792725
-0.37078857
-0.30822754
-0.25268555
-0.20568848
-0.16784668
-0.13916016
-0.11901855
-0.10742188
-0.10284424
-0.10437012
-0.11047363
-0.11901855
-0.12756348
-0.13366699
-0.13580322
-0.13122559
-0.11779785
-0.09368896
-0.05798340
-0.01068115
 0.04730225
 0.11505127
 0.19287109
 0.27984619
 0.37414551
 0.47210693
 0.56915283
 0.66314697
 0.75134277
 0.83190918
 0.90270996
 0.95977783
 1.00128174
 1.02508545
 1.03027344
 1.01623535
 0.98327637
 0.93261719
 0.86608887
 0.78552246
 0.69335938
 0.59173584
 0.48400879
 0.37322998
 0.26336670
 0.15747070
 0.05798340
-0.03204346
-0.11016846
-0.17333984
-0.22033691
-0.25024414
-0.26306152
-0.25970459
-0.24108887
-0.20751953
-0.15960693
-0.09887695
-0.02929688
 0.04486084
 0.11901855
 0.18951416
 0.25360107
 0.30914307
 0.35125732
 0.37658691
 0.38177490
 0.36651611
 0.33050537
 0.27435303
 0.19836426
 0.10406494
-0.00732422
-0.13366699
-0.27221680
-0.41839600
-0.56762695
-0.71380615
-0.85235596
-0.97961426
-1.09283447
-1.18927002
-1.26617432
-1.32110596
-1.35284424
-1.35925293
-1.33850098
-1.29058838
-1.21734619
-1.12152100
-1.00494385
-0.86944580
-0.71777344
-0.55511475
-0.38665771
-0.21667480
-0.04638672
 0.12298584
 0.28717041
 0.44067383
 0.57708740
 0.69335938
 0.78918457
 0.86364746
 0.91644287
 0.94635010
 0.95306396
 0.93872070
 0.90515137
 0.85388184
 0.78613281
 0.70312500
 0.60852051
 0.50750732
 0.40496826
 0.30395508
 0.20690918
 0.11596680
 0.03448486
-0.03417969
-0.08666992
-0.12145996
-0.13763428
-0.13458252
-0.11230469
-0.07171631
-0.01464844
 0.05676270
 0.14038086
 0.23406982
 0.33477783
 0.43701172
 0.53588867
 0.62744141
 0.70953369
 0.78125000
 0.83984375
 0.88226318
 0.90515137
 0.90728760
 0.88897705
 0.84991455
 0.79010010
 0.70983887
 0.61065674
 0.49591064
 0.36987305
 0.23468018
 0.09216309
-0.05584717
-0.20660400
-0.35552979
-0.49835205
-0.63140869
-0.75164795
-0.85693359
-0.94482422
-1.01440430
-1.06536865
-1.09832764
-1.11328125
-1.11083984
-1.09161377
-1.05621338
-1.00616455
-0.94360352
-0.87127686
-0.79132080
-0.70617676
-0.61767578
-0.52886963
-0.44250488
-0.36132813
-0.28747559
-0.22277832
-0.16723633
-0.12084961
-0.08422852
-0.05767822
-0.04211426
-0.03692627
-0.04180908
-0.05554199
-0.07568359
-0.10040283
-0.12725830
-0.15472412
-0.18096924
-0.20477295
-0.22460938
-0.23925781
-0.24749756
-0.24780273
-0.23925781
-0.22094727
-0.19165039
-0.15045166
-0.09857178
-0.03601074
 0.03570557
 0.11596680
 0.20446777
 0.30029297
 0.40191650
 0.50689697
 0.61279297
 0.71746826
 0.81817627
 0.91278076
 0.99914551
 1.07543945
 1.13922119
 1.18957520
 1.22497559
 1.24389648
 1.24603271
 1.22985840
 1.19506836
 1.14135742
 1.06964111
 0.98114014
 0.87646484
 0.75653076
 0.62347412
 0.48095703
 0.33264160
 0.18005371
 0.02532959
-0.13092041
-0.28472900
-0.43212891
-0.56854248
-0.69091797
-0.79650879
-0.88348389
-0.95031738
-0.99548340
-1.01898193
-1.02172852
-1.00372314
-0.96618652
-0.91003418
-0.83709717
-0.74890137
-0.64941406
-0.54168701
-0.43090820
-0.32073975
-0.21453857
-0.11413574
-0.02227783
 0.05767822
 0.12207031
 0.16876221
 0.19744873
 0.20843506
 0.20141602
 0.17578125
 0.13092041
 0.06988525
-0.00396729
-0.08819580
-0.18035889
-0.27801514
-0.37750244
-0.47424316
-0.56427002
-0.64483643
-0.71380615
-0.76812744
-0.80383301
-0.81878662
-0.81207275
-0.78399658
-0.73394775
-0.66162109
-0.56671143
-0.45257568
-0.32348633
-0.18249512
-0.03021240
 0.13244629
 0.30212402
 0.47302246
 0.63812256
 0.79315186
 0.93475342
 1.06109619
 1.16851807
 1.25366211
 1.31408691
 1.34948730
 1.35955811
 1.34429932
 1.30401611
 1.23901367
 1.15264893
 1.04797363
 0.92803955
 0.79620361
 0.65643311
 0.51361084
 0.37231445
 0.23651123
 0.10833740
-0.00915527
-0.11291504
-0.20019531
-0.27038574
-0.32257080
-0.35583496
-0.36865234
-0.36132813
-0.33569336
-0.29541016
-0.24444580
-0.18371582
-0.11474609
-0.03967285
 0.03723145
 0.11047363
 0.17669678
 0.23376465
 0.28015137
 0.31372070
 0.33050537
 0.32836914
 0.30548096
 0.26306152
 0.20172119
 0.12176514
 0.02471924
-0.08758545
-0.21301270
-0.34881592
-0.49163818
-0.63751221
-0.78155518
-0.92010498
-1.04919434
-1.16516113
-1.26434326
-1.34368896
-1.40136719
-1.43554688
-1.44561768
-1.43035889
-1.38946533
-1.32415771
-1.23626709
-1.12731934
-0.99975586
-0.85479736
-0.69671631
-0.53039551
-0.36102295
-0.19134521
-0.02227783
 0.14404297
 0.30487061
 0.45532227
 0.59143066
 0.71105957
 0.81298828
 0.89752197
 0.96405029
 1.01226807
 1.04217529
 1.05499268
 1.05133057
 1.03302002
 1.00158691
 0.95886230
 0.90698242
 0.84747314
 0.78216553
 0.71289063
 0.64147949
 0.57037354
 0.50048828
 0.43395996
 0.37200928
 0.31707764
 0.27008057
 0.23101807
 0.19866943
 0.17211914
 0.15197754
 0.13824463
 0.13122559
 0.12939453
 0.13153076
 0.13702393
 0.14465332
 0.15380859
 0.16296387
 0.17059326
 0.17578125
 0.17822266
 0.17669678
 0.17059326
 0.15869141
 0.14068604
 0.11627197
 0.08514404
 0.04669189
 0.00091553
-0.05065918
-0.10711670
-0.16723633
-0.23132324
-0.29876709
-0.36926270
-0.44128418
-0.51269531
-0.58349609
-0.65246582
-0.71929932
-0.78308105
-0.84197998
-0.89569092
-0.94360352
-0.98449707
-1.01715088
-1.04003906
-1.05255127
-1.05377197
-1.04370117
-1.02111816
-0.98571777
-0.93627930
-0.87310791
-0.79620361
-0.70526123
-0.60211182
-0.48919678
-0.36895752
-0.24383545
-0.11291504
 0.02380371
 0.16479492
 0.30700684
 0.44464111
 0.57403564
 0.69274902
 0.79925537
 0.89141846
 0.96679688
 1.02386475
 1.06231689
 1.08184814
 1.08215332
 1.06323242
 1.02508545
 0.96954346
 0.89996338
 0.81848145
 0.72723389
 0.62835693
 0.52551270
 0.42327881
 0.32470703
 0.23162842
 0.14526367
 0.06744385
 0.00152588
-0.04974365
-0.08483887
-0.10375977
-0.10650635
-0.09338379
-0.06408691
-0.02014160
 0.03540039
 0.10040283
 0.17242432
 0.25024414
 0.32989502
 0.40802002
 0.47912598
 0.54016113
 0.58807373
 0.62042236
 0.63507080
 0.62805176
 0.59783936
 0.54443359
 0.46966553
 0.37597656
 0.26489258
 0.13793945
-0.00335693
-0.15625000
-0.31616211
-0.47790527
-0.63568115
-0.78399658
-0.91857910
-1.03424072
-1.12762451
-1.19537354
-1.23535156
-1.24633789
-1.22802734
-1.18041992
-1.10504150
-1.00372314
-0.87829590
-0.73303223
-0.57312012
-0.40557861
-0.23712158
-0.07080078
 0.09002686
 0.24139404
 0.37658691
 0.48858643
 0.57250977
 0.62652588
 0.65032959
 0.64300537
 0.60455322
 0.53680420
 0.44342041
 0.32897949
 0.19653320
 0.04943848
-0.10803223
-0.26977539
-0.42755127
-0.57464600
-0.70495605
-0.81390381
-0.89660645
-0.95031738
-0.97198486
-0.95977783
-0.91156006
-0.82641602
-0.70739746
-0.55938721
-0.38787842
-0.19561768
 0.01647949
 0.24444580
 0.48156738
 0.71746826
 0.94268799
 1.15112305
 1.33758545
 1.49780273
 1.62658691
 1.71844482
 1.76910400
 1.77673340
 1.74194336
 1.66625977
 1.55242920
 1.40197754
 1.21795654
 1.00524902
 0.77270508
 0.52825928
 0.27832031
 0.02716064
-0.22033691
-0.45684814
-0.67199707
-0.85784912
-1.01013184
-1.12670898
-1.20635986
-1.24633789
-1.24664307
-1.20941162
-1.13769531
-1.03454590
-0.90240479
-0.74554443
-0.57250977
-0.39215088
-0.21087646
-0.03143311
 0.14343262
 0.30731201
 0.45135498
 0.56732178
 0.65155029
 0.70373535
 0.72387695
 0.71044922
 0.66284180
 0.58288574
 0.47515869
 0.34454346
 0.19500732
 0.02960205
-0.14770508
-0.33020020
-0.51086426
-0.68206787
-0.83770752
-0.97442627
-1.08947754
-1.17980957
-1.24176025
-1.27166748
-1.26861572
-1.23291016
-1.16729736
-1.07330322
-0.95214844
-0.80566406
-0.63964844
-0.45989990
-0.27252197
-0.07934570
 0.11749268
 0.31372070
 0.50079346
 0.67047119
 0.81695557
 0.93719482
 1.03057861
 1.09497070
 1.12731934
 1.12731934
 1.09680176
 1.03912354
 0.95642090
 0.84960938
 0.72204590
 0.57861328
 0.42633057
 0.27130127
 0.11688232
-0.03417969
-0.17761230
-0.30822754
-0.41931152
-0.50598145
-0.56610107
-0.59814453
-0.60150146
-0.57495117
-0.51910400
-0.43640137
-0.33050537
-0.20477295
-0.06072998
 0.09887695
 0.26977539
 0.44494629
 0.61614990
 0.77697754
 0.92407227
 1.05346680
 1.16210938
 1.24450684
 1.29699707
 1.31683350
 1.30401611
 1.25854492
 1.17889404
 1.06506348
 0.91888428
 0.74523926
 0.55023193
 0.33782959
 0.11016846
-0.13000488
-0.37689209
-0.62225342
-0.85754395
-1.07574463
-1.27136230
-1.43920898
-1.57440186
-1.67297363
-1.73217773
-1.75048828
-1.72851563
-1.66687012
-1.56738281
-1.43188477
-1.26434326
-1.06994629
-0.85510254
-0.62866211
-0.39825439
-0.16906738
 0.05493164
 0.26916504
 0.46661377
 0.63873291
 0.77789307
 0.88104248
 0.94757080
 0.97869873
 0.97351074
 0.93139648
 0.85388184
 0.74523926
 0.61248779
 0.46203613
 0.30029297
 0.13183594
-0.03967285
-0.20812988
-0.36621094
-0.50598145
-0.62042236
-0.70587158
-0.76049805
-0.78369141
-0.77453613
-0.73242188
-0.65887451
-0.55725098
-0.43304443
-0.29113770
-0.13458252
 0.03356934
 0.20874023
 0.38421631
 0.55175781
 0.70556641
 0.83984375
 0.95214844
 1.03912354
 1.09741211
 1.12487793
 1.12091064
 1.08703613
 1.02539063
 0.93750000
 0.82580566
 0.69458008
 0.54931641
 0.39642334
 0.24108887
 0.08697510
-0.06225586
-0.20263672
-0.32836914
-0.43426514
-0.51696777
-0.57495117
-0.60791016
-0.61584473
-0.60028076
-0.56274414
-0.50689697
-0.43579102
-0.35278320
-0.26092529
-0.16448975
-0.06713867
 0.02655029
 0.11199951
 0.18524170
 0.24322510
 0.28350830
 0.30487061
 0.30700684
 0.28900146
 0.25115967
 0.19439697
 0.12054443
 0.03234863
-0.06713867
-0.17486572
-0.28778076
-0.40161133
-0.50994873
-0.60791016
-0.69122314
-0.75744629
-0.80566406
-0.83404541
-0.84045410
-0.82397461
-0.78491211
-0.72418213
-0.64300537
-0.54473877
-0.43273926
-0.31127930
-0.18310547
-0.05096436
 0.08300781
 0.21545410
 0.34240723
 0.45898438
 0.56121826
 0.64697266
 0.71380615
 0.76049805
 0.78613281
 0.78979492
 0.77178955
 0.73303223
 0.67443848
 0.59906006
 0.51025391
 0.41107178
 0.30487061
 0.19409180
 0.08209229
-0.02746582
-0.13061523
-0.22430420
-0.30578613
-0.37261963
-0.42175293
-0.45104980
-0.45928955
-0.44738770
-0.41625977
-0.36712646
-0.30120850
-0.22064209
-0.12756348
-0.02441406
 0.08728027
 0.20446777
 0.32379150
 0.43975830
 0.54687500
 0.64117432
 0.72021484
 0.78247070
 0.82580566
 0.84869385
 0.84899902
 0.82641602
 0.78094482
 0.71319580
 0.62530518
 0.52001953
 0.40100098
 0.27191162
 0.13610840
-0.00427246
-0.14587402
-0.28594971
-0.41992188
-0.54321289
-0.65185547
-0.74340820
-0.81665039
-0.87036133
-0.90362549
-0.91552734
-0.90606689
-0.87677002
-0.82916260
-0.76538086
-0.68725586
-0.59692383
-0.49804688
-0.39550781
-0.29266357
-0.19256592
-0.09674072
-0.00762939
 0.07232666
 0.13946533
 0.19226074
 0.22888184
 0.25024414
 0.25604248
 0.24688721
 0.22430420
 0.18981934
 0.14526367
 0.09307861
 0.03570557
-0.02441406
-0.08453369
-0.14190674
-0.19409180
-0.23773193
-0.27008057
-0.29022217
-0.29785156
-0.29266357
-0.27343750
-0.23895264
-0.18829346
-0.12298584
-0.04516602
 0.04333496
 0.14038086
 0.24475098
 0.35339355
 0.46203613
 0.56610107
 0.66162109
 0.74676514
 0.81878662
 0.87646484
 0.91796875
 0.94177246
 0.94696045
 0.93353271
 0.90118408
 0.85021973
 0.78247070
 0.69854736
 0.60119629
 0.49255371
 0.37597656
 0.25451660
 0.13061523
 0.00671387
-0.11505127
-0.23193359
-0.34149170
-0.44036865
-0.52642822
-0.59783936
-0.65399170
-0.69458008
-0.71960449
-0.72875977
-0.72326660
-0.70404053
-0.67352295
-0.63262939
-0.58349609
-0.52734375
-0.46600342
-0.40283203
-0.33996582
-0.27923584
-0.22186279
-0.16845703
-0.11993408
-0.07781982
-0.04364014
-0.01770020
-0.00030518
 0.00854492
 0.00976563
 0.00335693
-0.01068115
-0.03173828
-0.05798340
-0.08819580
-0.12145996
-0.15563965
-0.18951416
-0.22094727
-0.24841309
-0.27069092
-0.28686523
-0.29663086
-0.29907227
-0.29479980
-0.28381348
-0.26550293
-0.23986816
-0.20690918
-0.16693115
-0.12145996
-0.07141113
-0.01892090
 0.03479004
 0.08819580
 0.13916016
 0.18798828
 0.23376465
 0.27679443
 0.31646729
 0.35095215
 0.37902832
 0.40039063
 0.41595459
 0.42633057
 0.43243408
 0.43487549
 0.43304443
 0.42785645
 0.42022705
 0.41076660
 0.40039063
 0.39001465
 0.37994385
 0.37017822
 0.36102295
 0.35217285
 0.34393311
 0.33660889
 0.33050537
 0.32440186
 0.31768799
 0.30975342
 0.30151367
 0.29388428
 0.28625488
 0.27770996
 0.26672363
 0.25329590
 0.23681641
 0.21728516
 0.19470215
 0.16876221
 0.13916016
 0.10589600
 0.06927490
 0.02838135
-0.01647949
-0.06408691
-0.11322021
-0.16357422
-0.21545410
-0.26977539
-0.32623291
-0.38360596
-0.43884277
-0.49011230
-0.53649902
-0.57830811
-0.61553955
-0.64697266
-0.67199707
-0.68939209
-0.69976807
-0.70343018
-0.70037842
-0.69061279
-0.67413330
-0.65124512
-0.62255859
-0.58959961
-0.55328369
-0.51422119
-0.47332764
-0.42999268
-0.38513184
-0.33874512
-0.29266357
-0.24688721
-0.20202637
-0.15747070
-0.11260986
-0.06866455
-0.02532959
 0.01678467
 0.05859375
 0.09948730
 0.13977051
 0.17852783
 0.21667480
 0.25451660
 0.29296875
 0.33111572
 0.36804199
 0.40222168
 0.43395996
 0.46417236
 0.49316406
 0.52062988
 0.54656982
 0.56976318
 0.59020996
 0.60729980
 0.62103271
 0.63110352
 0.63781738
 0.64147949
 0.64208984
 0.63934326
 0.63293457
 0.62286377
 0.61004639
 0.59448242
 0.57556152
 0.55297852
 0.52703857
 0.49865723
 0.46875000
 0.43640137
 0.40130615
 0.36376953
 0.32379150
 0.28198242
 0.23864746
 0.19378662
 0.14770508
 0.10070801
 0.05310059
 0.00457764
-0.04486084
-0.09552002
-0.14587402
-0.19622803
-0.24627686
-0.29632568
-0.34667969
-0.39611816
-0.44433594
-0.49041748
-0.53405762
-0.57464600
-0.61218262
-0.64544678
-0.67382813
-0.69793701
-0.71655273
-0.72906494
-0.73547363
-0.73486328
-0.72784424
-0.71441650
-0.69458008
-0.66864014
-0.63659668
-0.59875488
-0.55572510
-0.50842285
-0.45806885
-0.40557861
-0.35278320
-0.30151367
-0.25177002
-0.20477295
-0.16113281
-0.12207031
-0.08819580
-0.06103516
-0.04028320
-0.02624512
-0.01892090
-0.01739502
-0.02105713
-0.02929688
-0.03997803
-0.05187988
-0.06256104
-0.07110596
-0.07598877
-0.07629395
-0.07080078
-0.05767822
-0.03570557
-0.00366211
 0.03814697
 0.09033203
 0.15258789
 0.22521973
 0.30731201
 0.39733887
 0.49316406
 0.59326172
 0.69488525
 0.79589844
 0.89416504
 0.98663330
 1.07177734
 1.14715576
 1.21063232
 1.25885010
 1.28997803
 1.30187988
 1.29364014
 1.26464844
 1.21520996
 1.14624023
 1.05865479
 0.95397949
 0.83282471
 0.69763184
 0.55206299
 0.40039063
 0.24597168
 0.09094238
-0.06347656
-0.21453857
-0.35858154
-0.49133301
-0.60943604
-0.71197510
-0.79803467
-0.86669922
-0.91735840
-0.94909668
-0.96343994
-0.96160889
-0.94543457
-0.91705322
-0.87890625
-0.83404541
-0.78552246
-0.73638916
-0.68847656
-0.64300537
-0.60272217
-0.56945801
-0.54504395
-0.52917480
-0.52215576
-0.52276611
-0.53039551
-0.54412842
-0.56274414
-0.58441162
-0.60668945
-0.62683105
-0.64300537
-0.65277100
-0.65460205
-0.64697266
-0.62866211
-0.59844971
-0.55541992
-0.49896240
-0.42938232
-0.34759521
-0.25421143
-0.15106201
-0.03906250
 0.07995605
 0.20385742
 0.33020020
 0.45562744
 0.57647705
 0.68939209
 0.79132080
 0.88073730
 0.95581055
 1.01531982
 1.05834961
 1.08337402
 1.09039307
 1.07971191
 1.05346680
 1.01318359
 0.95977783
 0.89538574
 0.82183838
 0.74188232
 0.65826416
 0.57403564
 0.49133301
 0.41290283
 0.34179688
 0.27954102
 0.22674561
 0.18371582
 0.14953613
 0.12573242
 0.11199951
 0.10803223
 0.11230469
 0.12237549
 0.13580322
 0.15106201
 0.16662598
 0.18035889
 0.18951416
 0.19195557
 0.18646240
 0.17120361
 0.14526367
 0.10803223
 0.06042480
 0.00366211
-0.06134033
-0.13458252
-0.21606445
-0.30456543
-0.39733887
-0.49102783
-0.58258057
-0.67016602
-0.75225830
-0.82763672
-0.89416504
-0.95031738
-0.99395752
-1.02416992
-1.04095459
-1.04278564
-1.02966309
-1.00067139
-0.95703125
-0.90026855
-0.83099365
-0.75012207
-0.65979004
-0.56213379
-0.46081543
-0.35888672
-0.25695801
-0.15533447
-0.05493164
 0.04089355
 0.12939453
 0.20782471
 0.27648926
 0.33508301
 0.38238525
 0.41656494
 0.43670654
 0.44342041
 0.43853760
 0.42388916
 0.40069580
 0.37017822
 0.33386230
 0.29388428
 0.25207520
 0.21057129
 0.17150879
 0.13702393
 0.10955811
 0.09033203
 0.08056641
 0.08087158
 0.09063721
 0.10955811
 0.13793945
 0.17578125
 0.22308350
 0.27923584
 0.34210205
 0.40893555
 0.47637939
 0.54260254
 0.60577393
 0.66375732
 0.71441650
 0.75622559
 0.78765869
 0.80688477
 0.81359863
 0.80688477
 0.78552246
 0.74920654
 0.69763184
 0.63171387
 0.55297852
 0.46356201
 0.36590576
 0.26214600
 0.15411377
 0.04302979
-0.06958008
-0.18096924
-0.28900146
-0.39001465
-0.48156738
-0.56182861
-0.62927246
-0.68359375
-0.72326660
-0.74829102
-0.75866699
-0.75561523
-0.74035645
-0.71533203
-0.68084717
-0.63781738
-0.58807373
-0.53405762
-0.47821045
-0.42327881
-0.37078857
-0.32257080
-0.28106689
-0.24749756
-0.22216797
-0.20385742
-0.19165039
-0.18585205
-0.18646240
-0.19317627
-0.20385742
-0.21667480
-0.22949219
-0.24108887
-0.25024414
-0.25451660
-0.25268555
-0.24291992
-0.22491455
-0.19836426
-0.16326904
-0.11932373
-0.06713867
-0.00854492
 0.05493164
 0.12268066
 0.19348145
 0.26702881
 0.33996582
 0.40893555
 0.47058105
 0.52307129
 0.56640625
 0.59936523
 0.62133789
 0.63049316
 0.62652588
 0.61065674
 0.58319092
 0.54504395
 0.49652100
 0.43914795
 0.37567139
 0.30822754
 0.23925781
 0.17028809
 0.10284424
 0.03906250
-0.01800537
-0.06713867
-0.10711670
-0.13793945
-0.15808105
-0.16662598
-0.16296387
-0.14770508
-0.12176514
-0.08636475
-0.04333496
 0.00610352
 0.05920410
 0.11352539
 0.16693115
 0.21820068
 0.26641846
 0.30975342
 0.34545898
 0.37139893
 0.38482666
 0.38513184
 0.37200928
 0.34576416
 0.30670166
 0.25604248
 0.19470215
 0.12359619
 0.04516602
-0.03936768
-0.12786865
-0.21881104
-0.31036377
-0.39978027
-0.48400879
-0.55969238
-0.62469482
-0.67840576
-0.71990967
-0.74798584
-0.76141357
-0.76049805
-0.74615479
-0.71990967
-0.68237305
-0.63446045
-0.57586670
-0.50872803
-0.43579102
-0.36010742
-0.28381348
-0.20812988
-0.13488770
-0.06500244
-0.00030518
 0.05706787
 0.10711670
 0.14923096
 0.18249512
 0.20660400
 0.22094727
 0.22583008
 0.22186279
 0.21026611
 0.19165039
 0.16754150
 0.13946533
 0.10833740
 0.07598877
 0.04425049
 0.01342773
-0.01495361
-0.03997803
-0.06011963
-0.07415771
-0.08056641
-0.07873535
-0.06835938
-0.04943848
-0.02258301
 0.01190186
 0.05310059
 0.09948730
 0.15045166
 0.20538330
 0.26367188
 0.32379150
 0.38360596
 0.43975830
 0.49041748
 0.53436279
 0.57006836
 0.59631348
 0.61157227
 0.61492920
 0.60668945
 0.58685303
 0.55572510
 0.51300049
 0.45959473
 0.39733887
 0.32775879
 0.25238037
 0.17181396
 0.08789063
 0.00335693
-0.07873535
-0.15625000
-0.22918701
-0.29663086
-0.35736084
-0.40924072
-0.45043945
-0.48065186
-0.49957275
-0.50750732
-0.50476074
-0.49163818
-0.46936035
-0.43823242
-0.40008545
-0.35614014
-0.30792236
-0.25726318
-0.20538330
-0.15228271
-0.09948730
-0.04791260
-0.00030518
 0.04211426
 0.07751465
 0.10589600
 0.12634277
 0.13824463
 0.14160156
 0.13641357
 0.12359619
 0.10345459
 0.07720947
 0.04547119
 0.00915527
-0.03021240
-0.07202148
-0.11413574
-0.15533447
-0.19348145
-0.22705078
-0.25451660
-0.27496338
-0.28839111
-0.29479980
-0.29388428
-0.28503418
-0.26733398
-0.24047852
-0.20477295
-0.16143799
-0.11077881
-0.05462646
 0.00549316
 0.06713867
 0.12786865
 0.18737793
 0.24505615
 0.29998779
 0.35064697
 0.39459229
 0.43060303
 0.45776367
 0.47637939
 0.48614502
 0.48706055
 0.47882080
 0.46264648
 0.43914795
 0.40863037
 0.37200928
 0.32958984
 0.28350830
 0.23498535
 0.18493652
 0.13458252
 0.08483887
 0.03662109
-0.00762939
-0.04699707
-0.08026123
-0.10650635
-0.12542725
-0.13732910
-0.14221191
-0.14099121
-0.13366699
-0.12084961
-0.10223389
-0.07873535
-0.05126953
-0.02136230
 0.00946045
 0.03967285
 0.06805420
 0.09338379
 0.11474609
 0.13122559
 0.14282227
 0.14801025
 0.14648438
 0.13763428
 0.12145996
 0.09826660
 0.06774902
 0.03082275
-0.01190186
-0.05889893
-0.10772705
-0.15686035
-0.20568848
-0.25299072
-0.29846191
-0.34027100
-0.37658691
-0.40588379
-0.42602539
-0.43701172
-0.43884277
-0.43212891
-0.41656494
-0.39337158
-0.36224365
-0.32440186
-0.28167725
-0.23498535
-0.18585205
-0.13488770
-0.08300781
-0.03112793
 0.01922607
 0.06622314
 0.10894775
 0.14587402
 0.17578125
 0.19805908
 0.21240234
 0.21881104
 0.21759033
 0.20935059
 0.19439697
 0.17303467
 0.14587402
 0.11352539
 0.07781982
 0.04028320
 0.00244141
-0.03417969
-0.06896973
-0.10101318
-0.12878418
-0.15075684
-0.16632080
-0.17486572
-0.17700195
-0.17120361
-0.15716553
-0.13458252
-0.10498047
-0.06835938
-0.02655029
 0.02044678
 0.06988525
 0.12023926
 0.16967773
 0.21697998
 0.26245117
 0.30426025
 0.33966064
 0.36651611
 0.38360596
 0.39093018
 0.38909912
 0.37750244
 0.35614014
 0.32531738
 0.28686523
 0.24139404
 0.19073486
 0.13580322
 0.07812500
 0.01953125
-0.03875732
-0.09552002
-0.14862061
-0.19622803
-0.23681641
-0.26977539
-0.29571533
-0.31372070
-0.32287598
-0.32135010
-0.30975342
-0.29022217
-0.26458740
-0.23345947
-0.19653320
-0.15411377
-0.10803223
-0.06072998
-0.01373291
 0.03143311
 0.07385254
 0.11230469
 0.14465332
 0.16967773
 0.18707275
 0.19744873
 0.20019531
 0.19500732
 0.18157959
 0.15960693
 0.13000488
 0.09399414
 0.05279541
 0.00793457
-0.03997803
-0.08880615
-0.13732910
-0.18432617
-0.22918701
-0.27099609
-0.30883789
-0.34088135
-0.36437988
-0.37933350
-0.38574219
-0.38421631
-0.37445068
-0.35583496
-0.32897949
-0.29571533
-0.25787354
-0.21697998
-0.17333984
-0.12634277
-0.07720947
-0.02746582
 0.02136230
 0.06805420
 0.11199951
 0.15167236
 0.18707275
 0.21759033
 0.24291992
 0.26336670
 0.27862549
 0.28839111
 0.29327393
 0.29418945
 0.29235840
 0.28839111
 0.28289795
 0.27557373
 0.26794434
 0.26031494
 0.25390625
 0.24902344
 0.24597168
 0.24414063
 0.24444580
 0.24597168
 0.24841309
 0.25177002
 0.25543213
 0.25970459
 0.26336670
 0.26641846
 0.26733398
 0.26550293
 0.26031494
 0.25146484
 0.23864746
 0.22186279
 0.19989014
 0.17272949
 0.13977051
 0.10223389
 0.06072998
 0.01647949
-0.03021240
-0.07843018
-0.12725830
-0.17517090
-0.22094727
-0.26336670
-0.30212402
-0.33630371
-0.36346436
-0.38238525
-0.39337158
-0.39672852
-0.39276123
-0.38085938
-0.36041260
-0.33233643
-0.29876709
-0.26245117
-0.22460938
-0.18493652
-0.14404297
-0.10406494
-0.06683350
-0.03479004
-0.00823975
 0.01251221
 0.02593994
 0.03143311
 0.02868652
 0.01770020
-0.00091553
-0.02685547
-0.05950928
-0.09735107
-0.13793945
-0.17883301
-0.21911621
-0.25878906
-0.29571533
-0.32775879
-0.35217285
-0.36743164
-0.37231445
-0.36651611
-0.35003662
-0.32318115
-0.28594971
-0.23925781
-0.18310547
-0.11810303
-0.04577637
 0.03143311
 0.11108398
 0.19134521
 0.27221680
 0.35278320
 0.42968750
 0.49926758
 0.55908203
 0.60821533
 0.64636230
 0.67291260
 0.68725586
 0.68878174
 0.67810059
 0.65551758
 0.62164307
 0.57617188
 0.52032471
 0.45715332
 0.38970947
 0.32073975
 0.25054932
 0.17944336
 0.10894775
 0.04150391
-0.02044678
-0.07598877
-0.12420654
-0.16540527
-0.19866943
-0.22308350
-0.23834229
-0.24536133
-0.24475098
-0.23712158
-0.22399902
-0.20599365
-0.18432617
-0.16082764
-0.13610840
-0.11138916
-0.08758545
-0.06652832
-0.04943848
-0.03692627
-0.02990723
-0.02777100
-0.03082275
-0.03875732
-0.05187988
-0.06988525
-0.09246826
-0.11932373
-0.14892578
-0.17944336
-0.20965576
-0.23895264
-0.26794434
-0.29693604
-0.32470703
-0.34973145
-0.36987305
-0.38513184
-0.39581299
-0.40283203
-0.40588379
-0.40496826
-0.40008545
-0.39123535
-0.37841797
-0.36163330
-0.34118652
-0.31738281
-0.29144287
-0.26428223
-0.23620605
-0.20629883
-0.17486572
-0.14221191
-0.10833740
-0.07415771
-0.03906250
-0.00305176
 0.03387451
 0.07171631
 0.10986328
 0.14831543
 0.18646240
 0.22552490
 0.26580811
 0.30700684
 0.34790039
 0.38696289
 0.42327881
 0.45623779
 0.48675537
 0.51513672
 0.54016113
 0.56091309
 0.57586670
 0.58471680
 0.58746338
 0.58502197
 0.57769775
 0.56488037
 0.54595947
 0.52154541
 0.49224854
 0.45959473
 0.42388916
 0.38513184
 0.34423828
 0.30303955
 0.26245117
 0.22338867
 0.18615723
 0.15045166
 0.11718750
 0.08636475
 0.05828857
 0.03356934
 0.01129150
-0.00823975
-0.02624512
-0.04241943
-0.05798340
-0.07415771
-0.09124756
-0.11077881
-0.13275146
-0.15747070
-0.18493652
-0.21453857
-0.24810791
-0.28656006
-0.32989502
-0.37689209
-0.42541504
-0.47363281
-0.52124023
-0.56823730
-0.61340332
-0.65490723
-0.69030762
-0.71868896
-0.73913574
-0.75012207
-0.75073242
-0.74066162
-0.71960449
-0.68725586
-0.64361572
-0.58746338
-0.51971436
-0.44281006
-0.35949707
-0.27191162
-0.18066406
-0.08697510
 0.00732422
 0.09887695
 0.18524170
 0.26458740
 0.33477783
 0.39428711
 0.43975830
 0.47027588
 0.48553467
 0.48583984
 0.47241211
 0.44555664
 0.40649414
 0.35797119
 0.30212402
 0.24139404
 0.17791748
 0.11352539
 0.05096436
-0.00671387
-0.05554199
-0.09338379
-0.11840820
-0.12939453
-0.12573242
-0.10681152
-0.07263184
-0.02471924
 0.03601074
 0.10772705
 0.18920898
 0.27801514
 0.37139893
 0.46630859
 0.55877686
 0.64636230
 0.72540283
 0.79315186
 0.84747314
 0.88653564
 0.90850830
 0.91278076
