# Supplementary material for: Dataset for time-lapse ultrasonic tomography of a granite slab under uniaxial compression test
Source: Data Brief. 2018 Aug 30;20:614–6. doi: 10.1016/j.dib.2018.08.151 (PMC6128094; doi:10.1016/j.dib.2018.08.151)
Supplement: Supplementary file 2 — Supplementary material [file mmc2.zip › data/Ultrasonic_Tomo_data/Stage_1_0kn/Force_0kn_14_6_7212475.txt]

SOURCE FILE NAME: D:\ct_20141122\ct201411221m100v0kn_sh_1_10_a.TDA
DATE: Saturday, November 22, 2014
TIME: 11:19:55
SAMPLE INTERVAL (Seconds):   0.0000001000
SIGNAL UNITS: volts
TIME UNITS: Seconds
DATA TYPE: WAVEFORM
NUMBER OF DATA POINTS PER WAVEFORM: 1024
CHANNEL NUMBER: 14
HIT NUMBER: 6
TIME OF TEST:   7.2124755000

-0.00335693
-0.00244141
-0.00152588
-0.00061035
 0.00061035
 0.00152588
 0.00213623
 0.00183105
 0.00091553
 0.00030518
-0.00061035
-0.00122070
-0.00183105
-0.00244141
-0.00274658
-0.00305176
-0.00305176
-0.00213623
-0.00091553
 0.00030518
 0.00091553
 0.00061035
 0.00000000
-0.00061035
-0.00091553
-0.00030518
 0.00000000
 0.00030518
-0.00030518
-0.00091553
-0.00152588
-0.00183105
-0.00183105
-0.00122070
-0.00091553
-0.00091553
-0.00091553
-0.00122070
-0.00122070
-0.00122070
-0.00091553
-0.00122070
-0.00122070
-0.00152588
-0.00152588
-0.00122070
-0.00061035
 0.00000000
 0.00030518
 0.00030518
-0.00030518
-0.00122070
-0.00213623
-0.00213623
-0.00183105
-0.00122070
-0.00061035
-0.00030518
-0.00030518
-0.00061035
-0.00061035
-0.00061035
-0.00091553
-0.00122070
-0.00152588
-0.00152588
-0.00152588
-0.00091553
 0.00000000
 0.00061035
 0.00152588
 0.00183105
 0.00152588
 0.00091553
 0.00091553
 0.00091553
 0.00152588
 0.00183105
 0.00122070
 0.00000000
-0.00152588
-0.00274658
-0.00305176
-0.00305176
-0.00274658
-0.00213623
-0.00183105
-0.00122070
-0.00030518
 0.00030518
 0.00061035
 0.00061035
 0.00000000
-0.00091553
-0.00152588
-0.00213623
-0.00213623
-0.00152588
-0.00091553
-0.00061035
-0.00061035
-0.00122070
-0.00152588
-0.00183105
-0.00152588
-0.00061035
 0.00000000
 0.00030518
 0.00030518
 0.00000000
-0.00030518
-0.00091553
-0.00091553
-0.00061035
-0.00061035
-0.00061035
-0.00091553
-0.00061035
-0.00030518
 0.00061035
 0.00091553
 0.00091553
 0.00030518
-0.00030518
-0.00061035
-0.00030518
 0.00000000
 0.00030518
 0.00061035
 0.00061035
 0.00000000
-0.00091553
-0.00152588
-0.00152588
-0.00091553
-0.00030518
 0.00030518
 0.00030518
 0.00030518
 0.00091553
 0.00152588
 0.00213623
 0.00213623
 0.00183105
 0.00091553
 0.00030518
 0.00000000
-0.00030518
 0.00000000
 0.00000000
 0.00000000
-0.00030518
-0.00091553
-0.00152588
-0.00152588
-0.00091553
 0.00030518
 0.00152588
 0.00152588
 0.00122070
 0.00091553
 0.00061035
 0.00061035
 0.00030518
-0.00030518
-0.00091553
-0.00122070
-0.00122070
-0.00091553
 0.00000000
 0.00091553
 0.00152588
 0.00152588
 0.00061035
-0.00030518
-0.00122070
-0.00122070
-0.00061035
 0.00000000
 0.00000000
-0.00030518
-0.00091553
-0.00091553
-0.00061035
-0.00030518
 0.00000000
 0.00000000
 0.00030518
 0.00061035
 0.00091553
 0.00061035
 0.00030518
-0.00030518
-0.00091553
-0.00152588
-0.00213623
-0.00244141
-0.00213623
-0.00152588
-0.00091553
-0.00091553
-0.00122070
-0.00213623
-0.00274658
-0.00244141
-0.00183105
-0.00091553
-0.00030518
 0.00000000
-0.00030518
-0.00030518
-0.00030518
-0.00030518
-0.00061035
-0.00091553
-0.00152588
-0.00244141
-0.00244141
-0.00213623
-0.00152588
-0.00061035
 0.00000000
 0.00000000
-0.00030518
-0.00091553
-0.00091553
-0.00061035
 0.00000000
 0.00061035
 0.00091553
 0.00030518
-0.00061035
-0.00152588
-0.00213623
-0.00213623
-0.00152588
-0.00122070
-0.00091553
-0.00061035
 0.00000000
 0.00061035
 0.00091553
 0.00030518
-0.00091553
-0.00244141
-0.00335693
-0.00335693
-0.00274658
-0.00213623
-0.00122070
-0.00091553
-0.00091553
-0.00122070
-0.00183105
-0.00183105
-0.00152588
-0.00061035
 0.00030518
 0.00061035
 0.00030518
-0.00061035
-0.00122070
-0.00152588
-0.00152588
-0.00213623
-0.00274658
-0.00335693
-0.00366211
-0.00305176
-0.00213623
-0.00091553
-0.00030518
 0.00030518
 0.00000000
-0.00091553
-0.00183105
-0.00213623
-0.00183105
-0.00061035
 0.00030518
 0.00061035
-0.00030518
-0.00122070
-0.00183105
-0.00183105
-0.00183105
-0.00152588
-0.00152588
-0.00091553
-0.00030518
 0.00030518
 0.00030518
 0.00000000
-0.00030518
-0.00091553
-0.00091553
-0.00091553
-0.00091553
-0.00030518
 0.00061035
 0.00122070
 0.00122070
 0.00030518
-0.00091553
-0.00152588
-0.00122070
-0.00030518
 0.00061035
 0.00122070
 0.00152588
 0.00122070
 0.00091553
 0.00030518
 0.00000000
-0.00091553
-0.00152588
-0.00213623
-0.00244141
-0.00183105
-0.00030518
 0.00091553
 0.00213623
 0.00244141
 0.00213623
 0.00122070
 0.00061035
 0.00061035
 0.00061035
 0.00091553
 0.00091553
 0.00091553
 0.00000000
-0.00122070
-0.00213623
-0.00244141
-0.00213623
-0.00122070
-0.00030518
 0.00030518
 0.00061035
 0.00091553
 0.00122070
 0.00122070
 0.00061035
-0.00061035
-0.00122070
-0.00152588
-0.00091553
 0.00000000
 0.00061035
 0.00122070
 0.00122070
 0.00030518
-0.00061035
-0.00152588
-0.00213623
-0.00183105
-0.00091553
 0.00000000
 0.00030518
 0.00000000
-0.00030518
-0.00061035
-0.00061035
-0.00091553
-0.00122070
-0.00183105
-0.00183105
-0.00152588
-0.00061035
 0.00061035
 0.00122070
 0.00122070
 0.00061035
 0.00000000
-0.00091553
-0.00122070
-0.00061035
 0.00030518
 0.00091553
 0.00091553
 0.00000000
-0.00122070
-0.00244141
-0.00274658
-0.00244141
-0.00183105
-0.00122070
-0.00030518
 0.00030518
 0.00091553
 0.00152588
 0.00152588
 0.00122070
 0.00061035
-0.00030518
-0.00152588
-0.00183105
-0.00183105
-0.00122070
-0.00091553
-0.00091553
-0.00122070
-0.00213623
-0.00274658
-0.00274658
-0.00213623
-0.00122070
 0.00030518
 0.00122070
 0.00122070
 0.00091553
 0.00030518
-0.00030518
-0.00091553
-0.00091553
-0.00122070
-0.00152588
-0.00152588
-0.00091553
 0.00000000
 0.00061035
 0.00091553
 0.00030518
-0.00061035
-0.00152588
-0.00244141
-0.00244141
-0.00183105
-0.00122070
-0.00061035
-0.00061035
-0.00091553
-0.00183105
-0.00213623
-0.00213623
-0.00152588
-0.00091553
-0.00030518
-0.00030518
-0.00030518
-0.00030518
-0.00030518
-0.00061035
-0.00091553
-0.00152588
-0.00152588
-0.00122070
-0.00061035
-0.00030518
-0.00030518
-0.00030518
-0.00061035
-0.00122070
-0.00183105
-0.00213623
-0.00183105
-0.00061035
 0.00061035
 0.00122070
 0.00122070
 0.00061035
 0.00030518
 0.00030518
 0.00030518
 0.00000000
-0.00061035
-0.00122070
-0.00152588
-0.00152588
-0.00061035
 0.00000000
 0.00030518
 0.00030518
-0.00030518
-0.00061035
-0.00091553
-0.00061035
 0.00000000
 0.00122070
 0.00213623
 0.00213623
 0.00122070
 0.00000000
-0.00091553
-0.00061035
 0.00000000
 0.00061035
 0.00122070
 0.00152588
 0.00152588
 0.00122070
 0.00091553
 0.00030518
-0.00061035
-0.00152588
-0.00183105
-0.00183105
-0.00122070
-0.00061035
 0.00000000
 0.00030518
 0.00030518
-0.00030518
-0.00091553
-0.00122070
-0.00122070
-0.00061035
 0.00030518
 0.00091553
 0.00122070
 0.00091553
 0.00061035
 0.00030518
 0.00000000
 0.00000000
-0.00030518
-0.00061035
-0.00122070
-0.00152588
-0.00091553
-0.00030518
 0.00030518
 0.00030518
 0.00000000
-0.00061035
-0.00091553
-0.00091553
-0.00030518
 0.00030518
 0.00061035
 0.00091553
 0.00061035
 0.00030518
-0.00061035
-0.00122070
-0.00183105
-0.00183105
-0.00183105
-0.00152588
-0.00122070
-0.00091553
-0.00061035
-0.00030518
-0.00030518
-0.00061035
-0.00122070
-0.00152588
-0.00122070
-0.00061035
 0.00000000
 0.00030518
 0.00000000
 0.00000000
-0.00030518
-0.00030518
-0.00030518
-0.00061035
-0.00030518
 0.00000000
 0.00030518
 0.00030518
-0.00030518
-0.00061035
-0.00061035
-0.00061035
-0.00091553
-0.00122070
-0.00183105
-0.00183105
-0.00091553
 0.00000000
 0.00122070
 0.00152588
 0.00122070
 0.00061035
-0.00030518
-0.00061035
-0.00091553
-0.00061035
 0.00000000
 0.00061035
 0.00030518
-0.00030518
-0.00152588
-0.00244141
-0.00274658
-0.00305176
-0.00305176
-0.00274658
-0.00274658
-0.00274658
-0.00244141
-0.00244141
-0.00213623
-0.00183105
-0.00152588
-0.00122070
-0.00091553
-0.00030518
 0.00000000
 0.00000000
 0.00000000
 0.00000000
-0.00030518
-0.00061035
-0.00091553
-0.00122070
-0.00152588
-0.00122070
-0.00122070
-0.00091553
-0.00091553
-0.00030518
 0.00000000
 0.00030518
 0.00000000
-0.00030518
-0.00091553
-0.00152588
-0.00122070
-0.00061035
 0.00030518
 0.00091553
 0.00091553
 0.00030518
-0.00061035
-0.00091553
-0.00061035
-0.00030518
-0.00030518
-0.00061035
-0.00091553
-0.00122070
-0.00183105
-0.00244141
-0.00244141
-0.00183105
-0.00122070
-0.00061035
-0.00030518
-0.00122070
-0.00915527
-0.03417969
-0.08850098
-0.17333984
-0.27404785
-0.36071777
-0.40496826
-0.39733887
-0.35369873
-0.30242920
-0.26275635
-0.22796631
-0.17242432
-0.07476807
 0.05706787
 0.18524170
 0.26611328
 0.28106689
 0.24902344
 0.20782471
 0.18371582
 0.17944336
 0.18127441
 0.18127441
 0.18127441
 0.18676758
 0.19348145
 0.19134521
 0.17639160
 0.15777588
 0.14709473
 0.14770508
 0.15106201
 0.14678955
 0.13488770
 0.12268066
 0.11718750
 0.11718750
 0.11596680
 0.11047363
 0.10284424
 0.09674072
 0.09338379
 0.09063721
 0.08666992
 0.08117676
 0.07446289
 0.06835938
 0.06286621
 0.05859375
 0.05493164
 0.04974365
 0.04241943
 0.03387451
 0.02655029
 0.02136230
 0.01647949
 0.00946045
 0.00061035
-0.00732422
-0.01220703
-0.01464844
-0.01892090
-0.02655029
-0.03479004
-0.03997803
-0.04119873
-0.04150391
-0.04364014
-0.04730225
-0.04974365
-0.04913330
-0.04638672
-0.04486084
-0.04577637
-0.04760742
-0.04791260
-0.04608154
-0.04364014
-0.04241943
-0.04302979
-0.04364014
-0.04394531
-0.04394531
-0.04547119
-0.04852295
-0.05249023
-0.05493164
-0.05554199
-0.05523682
-0.05584717
-0.05828857
-0.06103516
-0.06286621
-0.06317139
-0.06286621
-0.06317139
-0.06439209
-0.06500244
-0.06469727
-0.06317139
-0.06164551
-0.06134033
-0.06134033
-0.06103516
-0.05981445
-0.05798340
-0.05584717
-0.05401611
-0.05249023
-0.05065918
-0.04852295
-0.04638672
-0.04516602
-0.04455566
-0.04394531
-0.04302979
-0.04180908
-0.04028320
-0.03936768
-0.03875732
-0.03814697
-0.03723145
-0.03631592
-0.03570557
-0.03601074
-0.03692627
-0.03784180
-0.03784180
-0.03692627
-0.03570557
-0.03509521
-0.03540039
-0.03570557
-0.03570557
-0.03479004
-0.03387451
-0.03265381
-0.03082275
-0.02868652
-0.02624512
-0.02349854
-0.02136230
-0.01983643
-0.01861572
-0.01678467
-0.01464844
-0.01251221
-0.01068115
-0.00946045
-0.00854492
-0.00701904
-0.00579834
-0.00549316
-0.00610352
-0.00701904
-0.00762939
-0.00701904
-0.00579834
-0.00427246
-0.00335693
-0.00274658
-0.00244141
-0.00152588
-0.00091553
 0.00000000
 0.00091553
 0.00183105
 0.00274658
 0.00396729
 0.00518799
 0.00640869
 0.00762939
 0.00854492
 0.00946045
 0.01007080
 0.01068115
 0.01098633
 0.01190186
 0.01312256
 0.01495361
 0.01678467
 0.01800537
 0.01831055
 0.01800537
 0.01739502
 0.01739502
 0.01831055
 0.01953125
 0.02105713
 0.02197266
 0.02258301
 0.02258301
 0.02258301
 0.02227783
 0.02197266
 0.02136230
 0.02136230
 0.02166748
 0.02197266
 0.02227783
 0.02227783
 0.02227783
 0.02197266
 0.02197266
 0.02227783
 0.02258301
 0.02288818
 0.02380371
 0.02502441
 0.02655029
 0.02746582
 0.02746582
 0.02746582
 0.02716064
 0.02746582
 0.02777100
 0.02807617
 0.02777100
 0.02716064
 0.02655029
 0.02624512
 0.02593994
 0.02532959
 0.02410889
 0.02319336
 0.02197266
 0.02136230
 0.02136230
 0.02136230
 0.02227783
 0.02349854
 0.02441406
 0.02502441
 0.02471924
 0.02380371
 0.02319336
 0.02288818
 0.02288818
 0.02319336
 0.02319336
 0.02258301
 0.02197266
 0.02136230
 0.02075195
 0.02044678
 0.02014160
 0.01983643
 0.01953125
 0.01953125
 0.01922607
 0.01922607
 0.01892090
 0.01831055
 0.01739502
 0.01678467
 0.01647949
 0.01647949
 0.01708984
 0.01800537
 0.01861572
 0.01922607
 0.01922607
 0.01861572
 0.01800537
 0.01739502
 0.01708984
 0.01708984
 0.01678467
 0.01617432
 0.01556396
 0.01525879
 0.01556396
 0.01586914
 0.01586914
 0.01586914
 0.01525879
 0.01495361
 0.01434326
 0.01434326
 0.01495361
 0.01525879
 0.01525879
 0.01434326
 0.01281738
 0.01098633
 0.00915527
 0.00793457
 0.00732422
 0.00671387
 0.00549316
 0.00396729
 0.00183105
-0.00030518
-0.00213623
-0.00335693
-0.00518799
-0.00732422
-0.01037598
-0.01373291
-0.01770020
-0.02288818
-0.02929688
-0.03753662
-0.04638672
-0.05584717
-0.06530762
-0.07507324
-0.08422852
-0.09246826
-0.09826660
-0.10192871
-0.10314941
-0.10070801
-0.09368896
-0.08117676
-0.06256104
-0.03845215
-0.00885010
 0.02563477
 0.06500244
 0.10772705
 0.15350342
 0.20050049
 0.24841309
 0.29479980
 0.33813477
 0.37567139
 0.40527344
 0.42602539
 0.43670654
 0.43609619
 0.42266846
 0.39642334
 0.35736084
 0.30639648
 0.24475098
 0.17364502
 0.09490967
 0.01037598
-0.07873535
-0.17059326
-0.26245117
-0.35125732
-0.43334961
-0.50659180
-0.56823730
-0.61737061
-0.65246582
-0.67230225
-0.67565918
-0.66314697
-0.63476563
-0.59143066
-0.53375244
-0.46447754
-0.38574219
-0.29968262
-0.20812988
-0.11260986
-0.01617432
 0.07843018
 0.16815186
 0.25115967
 0.32623291
 0.39093018
 0.44219971
 0.47851563
 0.49865723
 0.50323486
 0.49255371
 0.46661377
 0.42602539
 0.37322998
 0.31097412
 0.24139404
 0.16601563
 0.08636475
 0.00549316
-0.07232666
-0.14251709
-0.20355225
-0.25451660
-0.29571533
-0.32501221
-0.34057617
-0.33996582
-0.32470703
-0.29754639
-0.26092529
-0.21636963
-0.16510010
-0.10894775
-0.05065918
 0.00671387
 0.06072998
 0.10864258
 0.14892578
 0.17944336
 0.19897461
 0.20660400
 0.20355225
 0.19042969
 0.16784668
 0.13732910
 0.10131836
 0.06286621
 0.02441406
-0.01159668
-0.04302979
-0.06744385
-0.08300781
-0.08911133
-0.08453369
-0.06958008
-0.04364014
-0.00701904
 0.03845215
 0.09094238
 0.14739990
 0.20568848
 0.26428223
 0.32073975
 0.37231445
 0.41625977
 0.44952393
 0.46936035
 0.47424316
 0.46295166
 0.43548584
 0.39184570
 0.33264160
 0.25817871
 0.16967773
 0.06835938
-0.04302979
-0.16174316
-0.28442383
-0.40802002
-0.52764893
-0.63934326
-0.73913574
-0.82427979
-0.89233398
-0.94085693
-0.96710205
-0.97106934
-0.95275879
-0.91278076
-0.85235596
-0.77209473
-0.67382813
-0.56152344
-0.43914795
-0.31158447
-0.18218994
-0.05279541
 0.07385254
 0.19409180
 0.30364990
 0.39825439
 0.47424316
 0.53039551
 0.56579590
 0.58135986
 0.57861328
 0.55786133
 0.52185059
 0.47271729
 0.41381836
 0.34942627
 0.28289795
 0.21820068
 0.15808105
 0.10589600
 0.06408691
 0.03417969
 0.01770020
 0.01586914
 0.02899170
 0.05676270
 0.09704590
 0.14709473
 0.20446777
 0.26702881
 0.33264160
 0.39703369
 0.45623779
 0.50628662
 0.54534912
 0.57128906
 0.58258057
 0.57708740
 0.55358887
 0.51239014
 0.45654297
 0.38757324
 0.30761719
 0.21789551
 0.12115479
 0.02197266
-0.07537842
-0.16754150
-0.25177002
-0.32623291
-0.38726807
-0.43243408
-0.45928955
-0.46752930
-0.45806885
-0.43243408
-0.39245605
-0.34179688
-0.28320313
-0.22003174
-0.15594482
-0.09368896
-0.03631592
 0.01098633
 0.04425049
 0.05981445
 0.05615234
 0.03295898
-0.00915527
-0.06988525
-0.14862061
-0.24414063
-0.35308838
-0.47058105
-0.59051514
-0.70739746
-0.81604004
-0.91186523
-0.98968506
-1.04492188
-1.07421875
-1.07452393
-1.04278564
-0.97656250
-0.87402344
-0.73730469
-0.57159424
-0.38146973
-0.16967773
 0.06195068
 0.31036377
 0.56701660
 0.81939697
 1.05621338
 1.26983643
 1.45629883
 1.61071777
 1.72637939
 1.79595947
 1.81579590
 1.78619385
 1.70837402
 1.58264160
 1.40991211
 1.19506836
 0.94726563
 0.67626953
 0.38848877
 0.08880615
-0.21636963
-0.51605225
-0.79681396
-1.04736328
-1.26007080
-1.43005371
-1.55212402
-1.62231445
-1.63879395
-1.60278320
-1.51580811
-1.38000488
-1.19964600
-0.98236084
-0.73974609
-0.48126221
-0.21331787
 0.06011963
 0.33111572
 0.58807373
 0.81726074
 1.00799561
 1.15539551
 1.25823975
 1.31469727
 1.32232666
 1.27929688
 1.18560791
 1.04553223
 0.86578369
 0.65490723
 0.41961670
 0.16571045
-0.10101318
-0.37200928
-0.63507080
-0.87799072
-1.08978271
-1.26403809
-1.39556885
-1.48071289
-1.51611328
-1.49993896
-1.43066406
-1.30981445
-1.14135742
-0.93261719
-0.69335938
-0.43182373
-0.15411377
 0.13305664
 0.42053223
 0.69610596
 0.94604492
 1.16058350
 1.33300781
 1.45843506
 1.53350830
 1.55517578
 1.52282715
 1.43829346
 1.30432129
 1.12548828
 0.90972900
 0.66589355
 0.40313721
 0.12817383
-0.15258789
-0.42938232
-0.69061279
-0.92376709
-1.12121582
-1.27746582
-1.38885498
-1.45172119
-1.46362305
-1.42395020
-1.33483887
-1.19903564
-1.02233887
-0.81085205
-0.57373047
-0.31799316
-0.04943848
 0.22674561
 0.50292969
 0.76751709
 1.00952148
 1.22161865
 1.40045166
 1.54388428
 1.65008545
 1.71539307
 1.73767090
 1.71813965
 1.66015625
 1.56768799
 1.44287109
 1.28906250
 1.10931396
 0.91003418
 0.69885254
 0.48217773
 0.26519775
 0.05035400
-0.16052246
-0.36376953
-0.55358887
-0.72448730
-0.87341309
-1.00006104
-1.10504150
-1.18896484
-1.25213623
-1.29486084
-1.31866455
-1.32537842
-1.31622314
-1.29180908
-1.25427246
-1.20483398
-1.14562988
-1.07727051
-1.00006104
-0.91339111
-0.81726074
-0.71197510
-0.59814453
-0.47760010
-0.35186768
-0.22094727
-0.08422852
 0.05981445
 0.20996094
 0.36285400
 0.51422119
 0.66009521
 0.79864502
 0.92773438
 1.04431152
 1.14471436
 1.22528076
 1.28417969
 1.31988525
 1.33087158
 1.31591797
 1.27471924
 1.20849609
 1.11785889
 1.00463867
 0.87158203
 0.72235107
 0.56304932
 0.39978027
 0.23803711
 0.08148193
-0.06652832
-0.20111084
-0.31738281
-0.40954590
-0.47302246
-0.50598145
-0.50750732
-0.47851563
-0.42144775
-0.33905029
-0.23437500
-0.11077881
 0.02746582
 0.17517090
 0.32531738
 0.46905518
 0.59814453
 0.70526123
 0.78704834
 0.83984375
 0.86059570
 0.84411621
 0.78735352
 0.68969727
 0.55450439
 0.38482666
 0.18280029
-0.05096436
-0.31311035
-0.59539795
-0.88745117
-1.17950439
-1.46484375
-1.73736572
-1.98974609
-2.21282959
-2.39837646
-2.54180908
-2.63916016
-2.68737793
-2.68249512
-2.62268066
-2.51007080
-2.34802246
-2.14019775
-1.88842773
-1.59759521
-1.27563477
-0.93383789
-0.58135986
-0.22369385
 0.13427734
 0.48522949
 0.81848145
 1.12243652
 1.39068604
 1.61926270
 1.80633545
 1.94824219
 2.04162598
 2.08648682
 2.08496094
 2.04040527
 1.95587158
 1.83471680
 1.68243408
 1.50604248
 1.31286621
 1.10931396
 0.90209961
 0.69824219
 0.50567627
 0.33020020
 0.17578125
 0.04425049
-0.06134033
-0.13763428
-0.18127441
-0.19256592
-0.17364502
-0.12817383
-0.05950928
 0.02929688
 0.13488770
 0.25146484
 0.37231445
 0.49133301
 0.60241699
 0.69976807
 0.77911377
 0.83679199
 0.86975098
 0.87615967
 0.85266113
 0.79803467
 0.71166992
 0.59661865
 0.45776367
 0.29846191
 0.12115479
-0.07263184
-0.27862549
-0.49011230
-0.69824219
-0.89599609
-1.07696533
-1.23687744
-1.37145996
-1.47674561
-1.54998779
-1.58966064
-1.59484863
-1.56433105
-1.49932861
-1.40319824
-1.28112793
-1.13708496
-0.97534180
-0.79925537
-0.61553955
-0.43121338
-0.25207520
-0.08209229
 0.07598877
 0.21850586
 0.33996582
 0.43640137
 0.50598145
 0.54870605
 0.56427002
 0.55297852
 0.51605225
 0.45684814
 0.38055420
 0.29144287
 0.19287109
 0.08880615
-0.01617432
-0.11535645
-0.20416260
-0.27801514
-0.33416748
-0.36865234
-0.37902832
-0.36376953
-0.32409668
-0.26184082
-0.17791748
-0.07293701
 0.05126953
 0.19195557
 0.34393311
 0.50170898
 0.65917969
 0.81176758
 0.95581055
 1.08734131
 1.20269775
 1.29821777
 1.37023926
 1.41693115
 1.43676758
 1.42944336
 1.39465332
 1.33331299
 1.24603271
 1.13525391
 1.00372314
 0.85571289
 0.69702148
 0.53344727
 0.36987305
 0.20996094
 0.05615234
-0.08758545
-0.21697998
-0.32714844
-0.41381836
-0.47454834
-0.50872803
-0.51635742
-0.49804688
-0.45623779
-0.39398193
-0.31494141
-0.22186279
-0.11901855
-0.01068115
 0.09796143
 0.20141602
 0.29449463
 0.37139893
 0.42694092
 0.45562744
 0.45410156
 0.42083740
 0.35644531
 0.26153564
 0.13702393
-0.01708984
-0.19836426
-0.40283203
-0.62438965
-0.85479736
-1.08795166
-1.31713867
-1.53625488
-1.73797607
-1.91528320
-2.06237793
-2.17468262
-2.24945068
-2.28332520
-2.27325439
-2.21771240
-2.11853027
-1.97906494
-1.80267334
-1.59118652
-1.34857178
-1.08184814
-0.79986572
-0.51147461
-0.22247314
 0.06347656
 0.34027100
 0.60028076
 0.83343506
 1.03271484
 1.19506836
 1.31866455
 1.40228271
 1.44439697
 1.44500732
 1.40716553
 1.33544922
 1.23535156
 1.11083984
 0.96740723
 0.81237793
 0.65307617
 0.49774170
 0.35278320
 0.22216797
 0.11016846
 0.02197266
-0.03814697
-0.06622314
-0.05950928
-0.01892090
 0.05371094
 0.15625000
 0.28472900
 0.43457031
 0.59844971
 0.76751709
 0.93322754
 1.08917236
 1.22955322
 1.34796143
 1.43737793
 1.49200439
 1.50848389
 1.48620605
 1.42547607
 1.32507324
 1.18530273
 1.00891113
 0.80291748
 0.57464600
 0.32989502
 0.07171631
-0.19653320
-0.46783447
-0.73272705
-0.98175049
-1.20758057
-1.40563965
-1.57226563
-1.70288086
-1.79473877
-1.84600830
-1.85729980
-1.82952881
-1.76483154
-1.66687012
-1.54022217
-1.38977051
-1.22039795
-1.03790283
-0.84808350
-0.65734863
-0.47271729
-0.29907227
-0.13977051
 0.00274658
 0.12542725
 0.22644043
 0.30334473
 0.35491943
 0.38085938
 0.38208008
 0.35980225
 0.31738281
 0.25817871
 0.18524170
 0.10284424
 0.01586914
-0.07049561
-0.15136719
-0.22308350
-0.28198242
-0.32470703
-0.34729004
-0.34667969
-0.32287598
-0.27709961
-0.21026611
-0.12268066
-0.01403809
 0.11413574
 0.25909424
 0.41564941
 0.57830811
 0.74218750
 0.90270996
 1.05590820
 1.19750977
 1.32293701
 1.42761230
 1.50787354
 1.56097412
 1.58508301
 1.57928467
 1.54296875
 1.47613525
 1.38122559
 1.26129150
 1.12091064
 0.96374512
 0.79406738
 0.61828613
 0.44189453
 0.27069092
 0.10772705
-0.04425049
-0.18280029
-0.30364990
-0.40191650
-0.47485352
-0.52246094
-0.54687500
-0.55023193
-0.53344727
-0.49835205
-0.44830322
-0.38726807
-0.31982422
-0.25054932
-0.18218994
-0.11749268
-0.06072998
-0.01556396
 0.01434326
 0.02685547
 0.02105713
-0.00335693
-0.04608154
-0.10650635
-0.18341064
-0.27313232
-0.37261963
-0.47729492
-0.58471680
-0.69061279
-0.79132080
-0.88226318
-0.96008301
-1.02142334
-1.06475830
-1.08764648
-1.08917236
-1.06811523
-1.02630615
-0.96527100
-0.88653564
-0.79132080
-0.68267822
-0.56488037
-0.44372559
-0.32348633
-0.20782471
-0.09857178
-0.00030518
 0.08300781
 0.14739990
 0.19042969
 0.21209717
 0.21301270
 0.19470215
 0.15899658
 0.10833740
 0.04699707
-0.02044678
-0.08880615
-0.15258789
-0.20690918
-0.24719238
-0.26977539
-0.27191162
-0.25085449
-0.20507813
-0.13397217
-0.03784180
 0.08239746
 0.22369385
 0.38146973
 0.55023193
 0.72235107
 0.89233398
 1.05468750
 1.20330811
 1.33270264
 1.43737793
 1.51275635
 1.55487061
 1.56127930
 1.53137207
 1.46514893
 1.36444092
 1.23199463
 1.07086182
 0.88562012
 0.68298340
 0.47027588
 0.25299072
 0.03540039
-0.17883301
-0.38360596
-0.57159424
-0.73516846
-0.86944580
-0.97381592
-1.04766846
-1.08978271
-1.09954834
-1.07788086
-1.02813721
-0.95489502
-0.86059570
-0.74798584
-0.62225342
-0.48980713
-0.35858154
-0.23315430
-0.11688232
-0.01220703
 0.07598877
 0.14251709
 0.18463135
 0.20050049
 0.19073486
 0.15594482
 0.09704590
 0.01586914
-0.08453369
-0.20141602
-0.33050537
-0.46783447
-0.60607910
-0.73822021
-0.85754395
-0.96038818
-1.04339600
-1.10351563
-1.13769531
-1.14288330
-1.11846924
-1.06567383
-0.98419189
-0.87554932
-0.74157715
-0.58807373
-0.42175293
-0.24719238
-0.06713867
 0.11596680
 0.29785156
 0.47058105
 0.62713623
 0.76354980
 0.87860107
 0.97198486
 1.04217529
 1.08673096
 1.10534668
 1.10015869
 1.07330322
 1.02844238
 0.96832275
 0.89691162
 0.81787109
 0.73486328
 0.65124512
 0.57037354
 0.49560547
 0.43029785
 0.37597656
 0.33325195
 0.30303955
 0.28625488
 0.28472900
 0.29937744
 0.32745361
 0.36621094
 0.41198730
 0.46295166
 0.51818848
 0.57464600
 0.62988281
 0.68115234
 0.72662354
 0.76446533
 0.79315186
 0.80963135
 0.81176758
 0.79864502
 0.76965332
 0.72509766
 0.66436768
 0.58715820
 0.49438477
 0.38818359
 0.27069092
 0.14282227
 0.00488281
-0.14221191
-0.29541016
-0.45013428
-0.60180664
-0.74615479
-0.88104248
-1.00372314
-1.11114502
-1.20178223
-1.27410889
-1.32690430
-1.35955811
-1.37145996
-1.36291504
-1.33422852
-1.28784180
-1.22497559
-1.14776611
-1.05957031
-0.96282959
-0.86090088
-0.75653076
-0.65216064
-0.55023193
-0.45379639
-0.36529541
-0.28594971
-0.21667480
-0.15747070
-0.10894775
-0.07110596
-0.04486084
-0.02960205
-0.02349854
-0.02471924
-0.03143311
-0.04150391
-0.05340576
-0.06591797
-0.07812500
-0.08850098
-0.09552002
-0.09796143
-0.09460449
-0.08483887
-0.06713867
-0.04089355
-0.00518799
 0.03997803
 0.09429932
 0.15808105
 0.23101807
 0.31341553
 0.40405273
 0.50109863
 0.60119629
 0.70281982
 0.80352783
 0.90087891
 0.99121094
 1.07177734
 1.13952637
 1.19232178
 1.22894287
 1.24725342
 1.24664307
 1.22558594
 1.18469238
 1.12426758
 1.04614258
 0.95184326
 0.84350586
 0.72448730
 0.59844971
 0.46905518
 0.33935547
 0.21240234
 0.09063721
-0.02349854
-0.12786865
-0.22186279
-0.30487061
-0.37567139
-0.43365479
-0.47821045
-0.50994873
-0.53039551
-0.54107666
-0.54412842
-0.54016113
-0.53161621
-0.51971436
-0.50628662
-0.49255371
-0.47912598
-0.46722412
-0.45776367
-0.45135498
-0.44891357
-0.45074463
-0.45745850
-0.46936035
-0.48645020
-0.50811768
-0.53375244
-0.56182861
-0.59204102
-0.62408447
-0.65734863
-0.69122314
-0.72509766
-0.75744629
-0.78674316
-0.81054688
-0.82794189
-0.83709717
-0.83679199
-0.82519531
-0.80230713
-0.76690674
-0.71838379
-0.65612793
-0.58013916
-0.49163818
-0.39306641
-0.28533936
-0.16876221
-0.04364014
 0.08911133
 0.22644043
 0.36346436
 0.49560547
 0.61950684
 0.73333740
 0.83496094
 0.92254639
 0.99365234
 1.04736328
 1.08245850
 1.09863281
 1.09558105
 1.07299805
 1.03302002
 0.97778320
 0.91064453
 0.83435059
 0.74981689
 0.65856934
 0.56427002
 0.46997070
 0.37963867
 0.29479980
 0.21697998
 0.14739990
 0.08819580
 0.04150391
 0.00885010
-0.00885010
-0.01190186
 0.00030518
 0.02655029
 0.06622314
 0.11779785
 0.18127441
 0.25482178
 0.33569336
 0.42053223
 0.50476074
 0.58502197
 0.65856934
 0.72204590
 0.77178955
 0.80474854
 0.81848145
 0.81085205
 0.78063965
 0.72662354
 0.64788818
 0.54656982
 0.42510986
 0.28533936
 0.12817383
-0.04486084
-0.23101807
-0.42358398
-0.61553955
-0.80047607
-0.97381592
-1.13250732
-1.27288818
-1.39038086
-1.48162842
-1.54388428
-1.57562256
-1.57623291
-1.54602051
-1.48620605
-1.40014648
-1.29150391
-1.16363525
-1.02020264
-0.86578369
-0.70678711
-0.54870605
-0.39581299
-0.25146484
-0.11749268
 0.00305176
 0.10681152
 0.19165039
 0.25604248
 0.29968262
 0.32257080
 0.32531738
 0.30883789
 0.27618408
 0.23040771
 0.17456055
 0.11016846
 0.03997803
-0.03204346
-0.10101318
-0.16235352
-0.21240234
-0.24902344
-0.27069092
-0.27557373
-0.26092529
-0.22521973
-0.16754150
-0.08911133
 0.00823975
 0.12268066
 0.25268555
 0.39581299
 0.54779053
 0.70373535
 0.85876465
 1.00891113
 1.15020752
 1.27746582
 1.38671875
 1.47369385
 1.53656006
 1.57318115
 1.58111572
 1.55792236
 1.50360107
 1.41906738
 1.30676270
 1.16882324
 1.00738525
 0.82611084
 0.63140869
 0.42938232
 0.22460938
 0.01953125
-0.18280029
-0.37811279
-0.55969238
-0.72265625
-0.86334229
-0.98114014
-1.07452393
-1.14166260
-1.18164063
-1.19506836
-1.18225098
-1.14593506
-1.08795166
-1.01074219
-0.91705322
-0.80963135
-0.69244385
-0.56976318
-0.44708252
-0.32928467
-0.21850586
-0.11596680
-0.02380371
 0.05462646
 0.11474609
 0.15411377
 0.17242432
 0.17028809
 0.14801025
 0.10620117
 0.04608154
-0.03021240
-0.11932373
-0.21942139
-0.32836914
-0.44250488
-0.55664063
-0.66589355
-0.76629639
-0.85540771
-0.93078613
-0.98907471
-1.02630615
-1.04034424
-1.03057861
-0.99670410
-0.93780518
-0.85235596
-0.74096680
-0.60607910
-0.45196533
-0.28167725
-0.09582520
 0.10345459
 0.31250000
 0.52337646
 0.72906494
 0.92376709
 1.10412598
 1.26678467
 1.40716553
 1.52160645
 1.60705566
 1.66259766
 1.68670654
 1.67999268
 1.64245605
 1.57592773
 1.48254395
 1.36535645
 1.22711182
 1.07208252
 0.90515137
 0.73150635
 0.55541992
 0.38146973
 0.21270752
 0.05249023
-0.09552002
-0.22918701
-0.34515381
-0.44006348
-0.51147461
-0.55877686
-0.58319092
-0.58624268
-0.57006836
-0.53527832
-0.48370361
-0.41839600
-0.34393311
-0.26397705
-0.18066406
-0.09582520
-0.01312256
 0.06256104
 0.12664795
 0.17578125
 0.20874023
 0.22369385
 0.21942139
 0.19378662
 0.14709473
 0.07965088
-0.00762939
-0.11322021
-0.23498535
-0.36926270
-0.51147461
-0.65521240
-0.79559326
-0.92803955
-1.04858398
-1.15325928
-1.23809814
-1.29852295
-1.33148193
-1.33422852
-1.30737305
-1.25183105
-1.16821289
-1.05712891
-0.91979980
-0.75958252
-0.58349609
-0.39855957
-0.20965576
-0.01983643
 0.16815186
 0.34912109
 0.51605225
 0.66192627
 0.78277588
 0.87677002
 0.94360352
 0.98144531
 0.99060059
 0.97229004
 0.92987061
 0.86608887
 0.78430176
 0.68725586
 0.57922363
 0.46630859
 0.35369873
 0.24505615
 0.14312744
 0.05157471
-0.02624512
-0.08575439
-0.12512207
-0.14221191
-0.13671875
-0.10833740
-0.05828857
 0.01098633
 0.09826660
 0.20172119
 0.31890869
 0.44525146
 0.57434082
 0.69915771
 0.81512451
 0.91888428
 1.00708008
 1.07452393
 1.11663818
 1.13006592
 1.11419678
 1.06811523
 0.99121094
 0.88409424
 0.75012207
 0.59448242
 0.42205811
 0.23620605
 0.03814697
-0.16876221
-0.37811279
-0.58197021
-0.77209473
-0.94268799
-1.08947754
-1.21032715
-1.30187988
-1.36260986
-1.39007568
-1.38397217
-1.34490967
-1.27532959
-1.17828369
-1.05773926
-0.91766357
-0.76416016
-0.60363770
-0.44342041
-0.28991699
-0.14709473
-0.01892090
 0.09033203
 0.17639160
 0.23681641
 0.26977539
 0.27587891
 0.25512695
 0.20904541
 0.13946533
 0.04882813
-0.05859375
-0.17852783
-0.30609131
-0.43548584
-0.56182861
-0.67871094
-0.78063965
-0.86242676
-0.91979980
-0.95031738
-0.95062256
-0.91827393
-0.85113525
-0.74890137
-0.61462402
-0.45135498
-0.26184082
-0.04821777
 0.18768311
 0.43884277
 0.69580078
 0.95001221
 1.19537354
 1.42730713
 1.64062500
 1.82647705
 1.97814941
 2.09045410
 2.16094971
 2.18750000
 2.16796875
 2.10113525
 1.98852539
 1.83319092
 1.63909912
 1.40991211
 1.15173340
 0.87463379
 0.58868408
 0.30120850
 0.01647949
-0.26062012
-0.52154541
-0.75500488
-0.95062256
-1.10443115
-1.21612549
-1.28540039
-1.31134033
-1.29425049
-1.23596191
-1.14196777
-1.01776123
-0.86914063
-0.70343018
-0.52947998
-0.35614014
-0.19073486
-0.03875732
 0.09429932
 0.20233154
 0.27832031
 0.31799316
 0.31982422
 0.28594971
 0.21850586
 0.11932373
-0.00885010
-0.16174316
-0.33325195
-0.51574707
-0.70007324
-0.87738037
-1.04034424
-1.18316650
-1.30096436
-1.38946533
-1.44378662
-1.46118164
-1.43981934
-1.38092041
-1.28509521
-1.15325928
-0.98876953
-0.79772949
-0.58776855
-0.36499023
-0.13366699
 0.10345459
 0.33966064
 0.56640625
 0.77392578
 0.95489502
 1.10656738
 1.22711182
 1.31347656
 1.36260986
 1.37329102
 1.34643555
 1.28509521
 1.19232178
 1.07147217
 0.92834473
 0.76934814
 0.60211182
 0.43365479
 0.26947021
 0.11444092
-0.02563477
-0.14617920
-0.24200439
-0.30944824
-0.34576416
-0.34942627
-0.32165527
-0.26458740
-0.18188477
-0.07659912
 0.04699707
 0.18371582
 0.32592773
 0.46569824
 0.59631348
 0.71166992
 0.80627441
 0.87524414
 0.91491699
 0.92315674
 0.89935303
 0.84350586
 0.75714111
 0.64300537
 0.50598145
 0.35247803
 0.18676758
 0.01251221
-0.16723633
-0.34637451
-0.51788330
-0.67504883
-0.81359863
-0.93170166
-1.02752686
-1.09893799
-1.14410400
-1.16210938
-1.15478516
-1.12396240
-1.07299805
-1.00433350
-0.92010498
-0.82336426
-0.71655273
-0.60424805
-0.49072266
-0.38116455
-0.27832031
-0.18371582
-0.09735107
-0.02105713
 0.04425049
 0.09704590
 0.13671875
 0.16479492
 0.18249512
 0.19073486
 0.19073486
 0.18341064
 0.17059326
 0.15380859
 0.13336182
 0.11077881
 0.08819580
 0.06805420
 0.05249023
 0.04211426
 0.03784180
 0.03997803
 0.04974365
 0.06774902
 0.09429932
 0.12786865
 0.16754150
 0.21240234
 0.26123047
 0.31250000
 0.36407471
 0.41259766
 0.45593262
 0.49133301
 0.51818848
 0.53588867
 0.54473877
 0.54473877
 0.53619385
 0.51910400
 0.49468994
 0.46325684
 0.42602539
 0.38421631
 0.33935547
 0.29418945
 0.25024414
 0.20904541
 0.17150879
 0.13702393
 0.10589600
 0.07934570
 0.05859375
 0.04394531
 0.03479004
 0.03021240
 0.02960205
 0.03204346
 0.03723145
 0.04364014
 0.05035400
 0.05615234
 0.06011963
 0.06072998
 0.05676270
 0.04699707
 0.03204346
 0.01190186
-0.01312256
-0.04333496
-0.07873535
-0.11871338
-0.16204834
-0.20812988
-0.25756836
-0.31036377
-0.36468506
-0.41900635
-0.47241211
-0.52429199
-0.57556152
-0.62530518
-0.67169189
-0.71228027
-0.74707031
-0.77484131
-0.79437256
-0.80383301
-0.80169678
-0.78735352
-0.76080322
-0.72296143
-0.67230225
-0.60913086
-0.53405762
-0.44952393
-0.35766602
-0.25970459
-0.15716553
-0.05187988
 0.05340576
 0.15533447
 0.25268555
 0.34240723
 0.42266846
 0.49041748
 0.54321289
 0.58013916
 0.60058594
 0.60516357
 0.59478760
 0.57067871
 0.53466797
 0.48919678
 0.43609619
 0.37933350
 0.32196045
 0.26794434
 0.22033691
 0.18188477
 0.15380859
 0.13824463
 0.13580322
 0.14617920
 0.16967773
 0.20538330
 0.25329590
 0.31188965
 0.37750244
 0.44647217
 0.51452637
 0.57891846
 0.63781738
 0.68847656
 0.72692871
 0.75042725
 0.75714111
 0.74676514
 0.71838379
 0.67077637
 0.60272217
 0.51483154
 0.41015625
 0.29113770
 0.15899658
 0.01495361
-0.13946533
-0.29998779
-0.46203613
-0.62042236
-0.77178955
-0.91156006
-1.03607178
-1.14135742
-1.22497559
-1.28570557
-1.32080078
-1.32812500
-1.30645752
-1.25640869
-1.17858887
-1.07482910
-0.94573975
-0.79437256
-0.62683105
-0.44982910
-0.26794434
-0.08270264
 0.10375977
 0.28625488
 0.45654297
 0.60577393
 0.72814941
 0.82122803
 0.88409424
 0.91583252
 0.91491699
 0.88104248
 0.81512451
 0.72021484
 0.60028076
 0.46112061
 0.30761719
 0.14404297
-0.02716064
-0.20111084
-0.37170410
-0.53070068
-0.67199707
-0.79162598
-0.88745117
-0.95764160
-1.00006104
-1.01348877
-0.99761963
-0.95245361
-0.87768555
-0.77392578
-0.64453125
-0.49468994
-0.32867432
-0.14862061
 0.04577637
 0.25299072
 0.46630859
 0.67779541
 0.88043213
 1.07086182
 1.24633789
 1.40472412
 1.54083252
 1.65161133
 1.73431396
 1.78771973
 1.80969238
 1.79840088
 1.75201416
 1.67266846
 1.56341553
 1.42730713
 1.26525879
 1.07879639
 0.87280273
 0.65460205
 0.43151855
 0.20782471
-0.01434326
-0.23193359
-0.43853760
-0.62713623
-0.79132080
-0.92895508
-1.03912354
-1.12182617
-1.17584229
-1.20117188
-1.19903564
-1.17248535
-1.12396240
-1.05712891
-0.97473145
-0.88134766
-0.78094482
-0.67840576
-0.57769775
-0.48278809
-0.39703369
-0.32409668
-0.26672363
-0.22644043
-0.20385742
-0.19897461
-0.21179199
-0.24108887
-0.28594971
-0.34362793
-0.41137695
-0.48522949
-0.56121826
-0.63537598
-0.70465088
-0.76568604
-0.81512451
-0.84930420
-0.86578369
-0.86364746
-0.84197998
-0.79925537
-0.73364258
-0.64453125
-0.53466797
-0.40710449
-0.26519775
-0.10925293
 0.06011963
 0.24017334
 0.42480469
 0.60638428
 0.77941895
 0.94024658
 1.08489990
 1.21002197
 1.31072998
 1.38458252
 1.42883301
 1.44287109
 1.42608643
 1.37908936
 1.30340576
 1.20330811
 1.08184814
 0.94268799
 0.79101563
 0.63171387
 0.47088623
 0.31433105
 0.16601563
 0.03021240
-0.08941650
-0.18920898
-0.26733398
-0.32257080
-0.35430908
-0.36163330
-0.34606934
-0.31005859
-0.25817871
-0.19470215
-0.12268066
-0.04516602
 0.03387451
 0.10894775
 0.17425537
 0.22613525
 0.26214600
 0.28015137
 0.27801514
 0.25482178
 0.20996094
 0.14526367
 0.06286621
-0.03540039
-0.14709473
-0.26916504
-0.39672852
-0.52490234
-0.64849854
-0.76354980
-0.86700439
-0.95581055
-1.02752686
-1.08032227
-1.11267090
-1.12304688
-1.11145020
-1.07818604
-1.02386475
-0.94940186
-0.85571289
-0.74462891
-0.61889648
-0.48339844
-0.34179688
-0.19744873
-0.05157471
 0.09307861
 0.23345947
 0.36437988
 0.48187256
 0.58227539
 0.66406250
 0.72509766
 0.76446533
 0.78216553
 0.77880859
 0.75622559
 0.71624756
 0.65948486
 0.58807373
 0.50598145
 0.41900635
 0.33172607
 0.24749756
 0.16754150
 0.09429932
 0.03082275
-0.01953125
-0.05462646
-0.07354736
-0.07598877
-0.06286621
-0.03448486
 0.00701904
 0.05828857
 0.11627197
 0.17822266
 0.24291992
 0.30792236
 0.36926270
 0.42205811
 0.46356201
 0.49285889
 0.50933838
 0.51330566
 0.50354004
 0.47943115
 0.44158936
 0.39306641
 0.33630371
 0.27374268
 0.20629883
 0.13641357
 0.06652832
-0.00183105
-0.06652832
-0.12634277
-0.17883301
-0.22277832
-0.25665283
-0.28106689
-0.29724121
-0.30609131
-0.30792236
-0.30212402
-0.28930664
-0.27099609
-0.24780273
-0.22155762
-0.19226074
-0.16052246
-0.12847900
-0.09674072
-0.06652832
-0.03906250
-0.01525879
 0.00396729
 0.01708984
 0.02410889
 0.02471924
 0.01983643
 0.00946045
-0.00610352
-0.02685547
-0.05157471
-0.07934570
-0.10894775
-0.13854980
-0.16601563
-0.19012451
-0.20904541
-0.22186279
-0.22796631
-0.22705078
-0.21820068
-0.20141602
-0.17730713
-0.14648438
-0.11016846
-0.06958008
-0.02655029
 0.01739502
 0.06072998
 0.10131836
 0.13702393
 0.16632080
 0.18737793
 0.19958496
 0.20263672
 0.19653320
 0.18157959
 0.15808105
 0.12695313
 0.08819580
 0.04425049
-0.00335693
-0.05218506
-0.09979248
-0.14434814
-0.18463135
-0.21789551
-0.24322510
-0.25909424
-0.26580811
-0.26367188
-0.25390625
-0.23681641
-0.21331787
-0.18432617
-0.15136719
-0.11596680
-0.07995605
-0.04425049
-0.01068115
 0.01922607
 0.04394531
 0.06286621
 0.07659912
 0.08483887
 0.08789063
 0.08575439
 0.07781982
 0.06439209
 0.04608154
 0.02349854
-0.00244141
-0.03143311
-0.06164551
-0.09185791
-0.12023926
-0.14526367
-0.16601563
-0.18188477
-0.19195557
-0.19561768
-0.19287109
-0.18310547
-0.16662598
-0.14282227
-0.11199951
-0.07537842
-0.03387451
 0.01098633
 0.05828857
 0.10650635
 0.15411377
 0.20019531
 0.24383545
 0.28442383
 0.32104492
 0.35095215
 0.37292480
 0.38604736
 0.38970947
 0.38452148
 0.37017822
 0.34667969
 0.31463623
 0.27557373
 0.23223877
 0.18524170
 0.13671875
 0.08697510
 0.03753662
-0.00946045
-0.05371094
-0.09368896
-0.12908936
-0.15930176
-0.18371582
-0.20294189
-0.21697998
-0.22735596
-0.23437500
-0.23895264
-0.24169922
-0.24383545
-0.24566650
-0.24688721
-0.24749756
-0.24719238
-0.24627686
-0.24475098
-0.24261475
-0.24017334
-0.23681641
-0.23193359
-0.22521973
-0.21575928
-0.20324707
-0.18737793
-0.16784668
-0.14526367
-0.11993408
-0.09246826
-0.06256104
-0.03021240
 0.00335693
 0.03814697
 0.07232666
 0.10437012
 0.13427734
 0.16082764
 0.18310547
 0.20080566
 0.21270752
 0.21850586
 0.21850586
 0.21362305
 0.20416260
 0.19073486
 0.17456055
 0.15594482
 0.13641357
 0.11596680
 0.09582520
 0.07629395
 0.05859375
 0.04425049
 0.03387451
 0.02807617
 0.02685547
 0.03051758
 0.03875732
 0.05310059
 0.07354736
 0.09948730
 0.13031006
 0.16540527
 0.20507813
 0.24963379
 0.29876709
 0.35064697
 0.40191650
 0.45043945
 0.49438477
 0.53314209
 0.56640625
 0.59295654
 0.61157227
 0.62072754
 0.62011719
 0.60943604
 0.58837891
 0.55664063
 0.51483154
 0.46356201
 0.40466309
 0.33996582
 0.26977539
 0.19500732
 0.11657715
 0.03662109
-0.04272461
-0.11901855
-0.19165039
-0.26092529
-0.32592773
-0.38513184
-0.43640137
-0.47851563
-0.51208496
-0.53863525
-0.55908203
-0.57373047
-0.58319092
-0.58776855
-0.58959961
-0.58929443
-0.58715820
-0.58380127
-0.57952881
-0.57556152
-0.57220459
-0.56884766
-0.56579590
-0.56213379
-0.55786133
-0.55236816
-0.54473877
-0.53375244
-0.51818848
-0.49865723
-0.47485352
-0.44586182
-0.41107178
-0.37048340
-0.32440186
-0.27374268
-0.21728516
-0.15472412
-0.08636475
-0.01373291
 0.06042480
 0.13519287
 0.20965576
 0.28411865
 0.35675049
 0.42541504
 0.48797607
 0.54351807
 0.59173584
 0.63232422
 0.66467285
 0.68756104
 0.70129395
 0.70587158
 0.70098877
 0.68756104
 0.66589355
 0.63629150
 0.60028076
 0.55816650
 0.51055908
 0.45867920
 0.40283203
 0.34515381
 0.28686523
 0.22949219
 0.17395020
 0.12176514
 0.07324219
 0.02929688
-0.00946045
-0.04302979
-0.07110596
-0.09399414
-0.11199951
-0.12603760
-0.13702393
-0.14587402
-0.15350342
-0.16052246
-0.16754150
-0.17669678
-0.18859863
-0.20294189
-0.21942139
-0.23773193
-0.25848389
-0.28259277
-0.31005859
-0.33966064
-0.36895752
-0.39672852
-0.42327881
-0.44830322
-0.47119141
-0.49072266
-0.50598145
-0.51696777
-0.52398682
-0.52642822
-0.52459717
-0.51757813
-0.50567627
-0.48980713
-0.47119141
-0.44982910
-0.42633057
-0.39916992
-0.36865234
-0.33477783
-0.29876709
-0.26153564
-0.22338867
-0.18371582
-0.14160156
-0.09704590
-0.05004883
-0.00091553
 0.04974365
 0.10070801
 0.15197754
 0.20355225
 0.25543213
 0.30731201
 0.35827637
 0.40588379
 0.44860840
 0.48645020
 0.51971436
 0.54840088
 0.57037354
 0.58471680
 0.59051514
 0.58837891
 0.57891846
 0.56243896
 0.53924561
 0.50994873
 0.47607422
 0.43823242
 0.39672852
 0.35247803
 0.30700684
 0.26214600
 0.21972656
 0.17944336
 0.14190674
 0.10742188
 0.07751465
 0.05401611
 0.03753662
 0.02807617
 0.02563477
 0.03051758
 0.04150391
 0.05828857
 0.08026123
 0.10620117
 0.13641357
 0.16845703
 0.20080566
 0.23101807
 0.25787354
 0.28045654
 0.29785156
 0.30822754
 0.30944824
 0.30059814
 0.28198242
 0.25390625
 0.21606445
 0.16723633
 0.10772705
 0.03997803
-0.03417969
-0.11291504
-0.19500732
-0.27893066
-0.36193848
-0.44067383
-0.51208496
-0.57403564
-0.62591553
-0.66650391
-0.69396973
-0.70709229
-0.70526123
-0.68908691
-0.65856934
-0.61523438
-0.56030273
-0.49621582
-0.42541504
-0.35034180
-0.27282715
-0.19439697
-0.11688232
-0.04272461
 0.02624512
 0.08789063
 0.14099121
 0.18463135
 0.21850586
 0.24169922
 0.25421143
 0.25695801
 0.25115967
 0.23864746
 0.22033691
 0.19836426
 0.17333984
 0.14709473
 0.12023926
 0.09460449
 0.07141113
 0.05157471
 0.03601074
 0.02563477
 0.02075195
 0.02105713
 0.02716064
 0.03845215
 0.05493164
 0.07568359
 0.09979248
 0.12634277
 0.15350342
 0.18096924
 0.20751953
 0.23254395
 0.25482178
 0.27313232
 0.28686523
 0.29449463
 0.29571533
 0.29052734
 0.27954102
 0.26275635
 0.23986816
 0.21148682
 0.17761230
 0.13916016
 0.09735107
 0.05340576
 0.00823975
-0.03631592
-0.07965088
-0.12054443
-0.15777588
-0.19012451
-0.21697998
-0.23681641
-0.24963379
-0.25604248
-0.25665283
-0.25207520
-0.24291992
-0.22888184
-0.21118164
-0.19012451
-0.16723633
-0.14404297
-0.12176514
-0.10192871
-0.08514404
-0.07263184
-0.06469727
-0.06103516
-0.06195068
-0.06744385
-0.07751465
-0.09155273
-0.10833740
-0.12725830
-0.14739990
-0.16845703
-0.18920898
-0.20904541
-0.22674561
-0.24108887
-0.25238037
-0.26092529
-0.26702881
-0.27099609
-0.27313232
-0.27343750
-0.27191162
-0.26794434
-0.26153564
-0.25238037
-0.23986816
-0.22491455
-0.20660400
-0.18524170
-0.16052246
-0.13214111
-0.10101318
-0.06713867
-0.03143311
 0.00610352
 0.04455566
 0.08331299
 0.12176514
 0.15869141
 0.19287109
 0.22308350
 0.24871826
 0.26855469
 0.28320313
 0.29235840
 0.29632568
 0.29541016
 0.28869629
 0.27648926
 0.25939941
 0.23803711
 0.21423340
 0.18859863
 0.16265869
 0.13763428
 0.11535645
 0.09704590
 0.08331299
 0.07507324
 0.07171631
 0.07446289
 0.08270264
 0.09552002
 0.11230469
 0.13275146
 0.15655518
 0.18310547
 0.21026611
 0.23559570
 0.25726318
 0.27587891
 0.29174805
 0.30487061
 0.31280518
 0.31311035
 0.30548096
 0.29174805
 0.27282715
 0.24841309
 0.21697998
 0.17822266
 0.13336182
 0.08331299
 0.02929688
-0.02807617
-0.08728027
-0.14648438
-0.20385742
-0.25878906
-0.31097412
-0.35980225
-0.40130615
-0.43334961
-0.45410156
-0.46325684
-0.46112061
-0.44677734
-0.42022705
-0.38177490
-0.33416748
-0.27923584
-0.21789551
-0.15014648
-0.07751465
-0.00274658
 0.07019043
 0.13916016
 0.20172119
 0.25726318
 0.30364990
 0.33874512
 0.36010742
 0.36651611
 0.35888672
 0.33843994
 0.30700684
 0.26580811
 0.21667480
 0.16021729
 0.09826660
 0.03295898
-0.03234863
-0.09490967
-0.15197754
-0.20141602
-0.24139404
-0.27130127
-0.29052734
-0.29998779
-0.29998779
-0.29144287
-0.27404785
-0.24841309
-0.21514893
-0.17547607
-0.13092041
-0.08300781
-0.03295898
 0.01739502
 0.06622314
 0.11108398
 0.15106201
 0.18463135
 0.21179199
 0.23193359
 0.24536133
 0.25146484
 0.25054932
 0.24261475
 0.22796631
 0.20690918
 0.18096924
 0.15136719
 0.11962891
 0.08697510
 0.05493164
 0.02410889
-0.00427246
-0.02929688
-0.05035400
-0.06683350
-0.07751465
-0.08239746
-0.08087158
-0.07293701
-0.05859375
-0.03875732
-0.01403809
 0.01373291
 0.04241943
 0.07049561
 0.09643555
 0.11901855
 0.13732910
 0.15014648
 0.15502930
 0.15106201
 0.13763428
 0.11535645
 0.08392334
 0.04425049
-0.00213623
-0.05401611
-0.10833740
-0.16326904
-0.21697998
-0.26763916
-0.31280518
-0.34973145
-0.37628174
-0.39062500
-0.39245605
-0.38085938
-0.35644531
-0.31829834
-0.26763916
-0.20538330
-0.13366699
-0.05523682
 0.02655029
 0.10894775
 0.18890381
 0.26397705
 0.33142090
 0.38757324
 0.42938232
 0.45410156
 0.46051025
 0.44860840
 0.41778564
 0.36895752
 0.30242920
 0.22003174
 0.12329102
 0.01525879
-0.10192871
-0.22521973
-0.35095215
-0.47546387
-0.59417725
-0.70373535
-0.80047607
-0.88104248
-0.94299316
-0.98327637
-1.00067139
-0.99487305
-0.96496582
-0.91156006
-0.83404541
-0.73333740
-0.61218262
-0.47454834
-0.32409668
-0.16387939
 0.00488281
 0.18005371
 0.35675049
 0.52795410
 0.68664551
 0.82702637
 0.94665527
 1.04309082
 1.11419678
 1.15753174
 1.17248535
 1.15905762
 1.11907959
 1.05346680
 0.96405029
 0.85357666
 0.72662354
 0.58929443
 0.44769287
 0.30548096
 0.16693115
 0.03570557
-0.08331299
-0.18615723
-0.27038574
-0.33294678
-0.37231445
-0.38726807
-0.37811279
-0.34759521
-0.29815674
-0.23315430
-0.15441895
-0.06591797
 0.02777100
 0.12054443
 0.20812988
 0.28717041
 0.35491943
 0.40802002
 0.44219971
 0.45532227
 0.44647217
 0.41564941
 0.36437988
 0.29327393
 0.20477295
 0.10040283
-0.01647949
-0.14373779
-0.27801514
-0.41534424
-0.55053711
-0.67749023
-0.79223633
-0.89233398
-0.97564697
-1.04064941
-1.08398438
-1.10260010
-1.09497070
-1.06201172
-1.00494385
-0.92529297
-0.82366943
-0.70220947
-0.56488037
-0.41687012
-0.26245117
-0.10375977
 0.05798340
 0.21942139
 0.37414551
 0.51605225
 0.63995361
 0.74401855
 0.82702637
 0.88745117
 0.92376709
 0.93475342
 0.92193604
 0.88775635
 0.83374023
 0.76202393
 0.67443848
 0.57495117
 0.46813965
 0.35888672
 0.25115967
 0.14831543
 0.05371094
-0.02990723
-0.09948730
-0.15350342
-0.19012451
-0.20904541
-0.21026611
-0.19470215
-0.16387939
-0.11901855
-0.06317139
 0.00091553
 0.07019043
 0.14099121
 0.21118164
 0.27893066
 0.34057617
 0.39306641
 0.43304443
 0.45959473
 0.47302246
 0.47363281
 0.46081543
 0.43395996
 0.39367676
 0.34118652
 0.27862549
 0.20782471
 0.12969971
 0.04669189
-0.03906250
-0.12512207
-0.21026611
-0.29388428
-0.37322998
-0.44647217
-0.51116943
-0.56671143
-0.61309814
-0.65032959
-0.67657471
-0.69152832
-0.69549561
-0.68908691
-0.67321777
-0.64880371
-0.61614990
-0.57678223
-0.53222656
-0.48309326
-0.43060303
-0.37597656
-0.32104492
-0.26885986
-0.22003174
-0.17517090
-0.13336182
-0.09521484
-0.06164551
-0.03326416
-0.00976563
 0.01007080
 0.02716064
 0.04211426
 0.05584717
 0.06866455
 0.08148193
 0.09399414
 0.10650635
 0.11901855
 0.13214111
 0.14678955
 0.16296387
 0.18035889
 0.19683838
 0.21240234
 0.22613525
 0.23803711
 0.24780273
 0.25543213
 0.26062012
 0.26214600
 0.26092529
 0.25665283
 0.25024414
 0.24230957
 0.23345947
 0.22430420
 0.21545410
 0.20782471
 0.20202637
 0.19927979
 0.19958496
 0.20324707
 0.20996094
 0.21881104
 0.22857666
 0.23834229
 0.24688721
 0.25421143
 0.25909424
 0.26092529
 0.25817871
 0.24932861
 0.23345947
 0.21026611
 0.18005371
 0.14312744
 0.09887695
 0.04730225
-0.00976563
-0.07110596
-0.13427734
-0.19805908
-0.26153564
-0.32379150
-0.38238525
-0.43579102
-0.48248291
-0.52124023
-0.55206299
-0.57373047
-0.58471680
-0.58471680
-0.57434082
-0.55480957
-0.52673340
-0.49011230
-0.44525146
-0.39276123
-0.33447266
-0.27221680
-0.20690918
-0.13885498
-0.06958008
-0.00030518
 0.06622314
 0.12817383
 0.18402100
 0.23345947
 0.27648926
 0.31158447
 0.33813477
 0.35461426
 0.36041260
 0.35491943
 0.33874512
 0.31280518
 0.27862549
 0.23803711
 0.19195557
 0.14190674
 0.08941650
 0.03540039
-0.01739502
-0.06713867
-0.11108398
-0.14770508
-0.17578125
-0.19409180
-0.20233154
-0.19958496
-0.18585205
-0.16143799
-0.12725830
-0.08392334
-0.03356934
 0.02197266
 0.07934570
 0.13671875
 0.19256592
 0.24658203
 0.29785156
 0.34454346
 0.38391113
 0.41412354
 0.43426514
 0.44433594
 0.44525146
 0.43731689
 0.42114258
 0.39672852
 0.36529541
 0.32745361
 0.28503418
 0.23956299
 0.19165039
 0.14251709
 0.09307861
 0.04394531
-0.00305176
-0.04608154
-0.08422852
-0.11596680
-0.14099121
-0.15869141
-0.16906738
-0.17272949
-0.16967773
-0.15991211
-0.14312744
-0.12054443
-0.09277344
-0.06195068
-0.02960205
 0.00305176
 0.03417969
 0.06286621
 0.08728027
 0.10620117
 0.11779785
 0.12145996
 0.11627197
 0.10284424
 0.08178711
 0.05279541
 0.01586914
-0.02838135
-0.07843018
-0.13183594
-0.18615723
-0.24017334
-0.29174805
-0.33843994
-0.37719727
-0.40588379
-0.42388916
-0.43182373
-0.42907715
-0.41564941
-0.39031982
-0.35491943
-0.31188965
-0.26489258
-0.21575928
-0.16540527
-0.11505127
-0.06622314
-0.02258301
 0.01342773
 0.04119873
 0.06072998
 0.07171631
 0.07446289
 0.06835938
 0.05462646
 0.03356934
 0.00579834
-0.02746582
-0.06408691
-0.10223389
-0.13854980
-0.17150879
-0.19897461
-0.22033691
-0.23376465
-0.23773193
-0.23162842
-0.21514893
-0.18829346
-0.15045166
-0.10253906
-0.04577637
 0.01800537
 0.08666992
 0.15930176
 0.23406982
 0.30883789
 0.38055420
 0.44525146
 0.50109863
 0.54809570
 0.58624268
 0.61523438
 0.63354492
 0.63934326
 0.63171387
 0.61187744
 0.58074951
 0.53924561
 0.48828125
 0.42968750
 0.36590576
 0.29846191
 0.22979736
 0.16113281
 0.09429932
 0.03112793
-0.02593994
-0.07537842
-0.11535645
-0.14495850
-0.16418457
-0.17272949
-0.17120361
-0.16113281
-0.14495850
-0.12512207
-0.10437012
-0.08453369
-0.06744385
-0.05523682
-0.04943848
-0.05279541
-0.06683350
-0.09216309
-0.12878418
-0.17669678
-0.23498535
-0.30334473
-0.37963867
-0.46142578
-0.54473877
-0.62683105
-0.70404053
-0.77331543
-0.83312988
-0.88012695
-0.91217041
-0.92651367
-0.92132568
-0.89538574
-0.84808350
-0.77880859
-0.68878174
-0.58013916
-0.45776367
-0.32531738
-0.18585205
-0.04058838
 0.10864258
 0.25878906
 0.40374756
 0.53771973
 0.65643311
 0.75805664
 0.84075928
 0.90362549
 0.94390869
 0.96069336
 0.95428467
 0.92590332
 0.87615967
 0.80596924
 0.71716309
 0.61218262
 0.49530029
 0.37048340
 0.24078369
 0.10894775
-0.02197266
-0.14801025
-0.26428223
-0.36590576
-0.44860840
-0.50964355
-0.54687500
-0.55999756
-0.54779053
-0.51086426
-0.44952393
-0.36621094
-0.26458740
-0.14709473
-0.01556396
 0.12786865
 0.27893066
 0.43090820
 0.57647705
 0.70953369
 0.82611084
 0.92407227
 1.00097656
 1.05346680
 1.07910156
 1.07604980
 1.04522705
 0.98632813
 0.90057373
 0.78948975
 0.65704346
 0.50903320
 0.35064697
 0.18524170
 0.01495361
-0.15747070
-0.32653809
-0.48583984
-0.62957764
-0.75439453
-0.85845947
-0.94085693
-1.00006104
-1.03485107
-1.04492188
-1.03149414
-0.99761963
-0.94512939
-0.87615967
-0.79315186
-0.69793701
-0.59478760
-0.48736572
-0.38024902
-0.27648926
-0.17852783
-0.08880615
-0.00946045
 0.05706787
 0.10894775
 0.14404297
 0.16235352
 0.16387939
 0.15014648
 0.12237549
 0.08239746
 0.03204346
-0.02593994
-0.08789063
-0.15045166
-0.21087646
-0.26672363
-0.31555176
-0.35339355
-0.37750244
-0.38574219
-0.37750244
-0.35430908
-0.31707764
-0.26550293
-0.19958496
-0.11993408
-0.02868652
 0.07110596
 0.17700195
 0.28625488
 0.39611816
 0.50231934
 0.60180664
 0.69091797
 0.76782227
 0.83099365
 0.87860107
 0.91064453
 0.92590332
 0.92468262
 0.90728760
 0.87402344
 0.82641602
 0.76629639
 0.69610596
 0.61859131
 0.53527832
 0.44921875
 0.36193848
 0.27618408
 0.19226074
 0.11169434
 0.03540039
-0.03540039
-0.09826660
-0.15289307
-0.19989014
-0.23956299
-0.27282715
-0.29998779
-0.32073975
-0.33538818
-0.34423828
-0.34851074
-0.34912109
-0.34698486
-0.34301758
-0.33782959
-0.33111572
-0.32287598
-0.31341553
-0.30395508
-0.29602051
-0.29052734
-0.28747559
-0.28564453
-0.28472900
-0.28442383
-0.28564453
-0.28839111
-0.29327393
-0.30029297
-0.30975342
-0.32043457
-0.33142090
-0.34179688
-0.35064697
-0.35888672
-0.36651611
-0.37292480
-0.37719727
-0.37933350
-0.37902832
-0.37597656
-0.36895752
-0.35705566
-0.33935547
-0.31646729
-0.28869629
-0.25695801
-0.22125244
-0.18096924
-0.13610840
-0.08605957
-0.03234863
 0.02410889
 0.08209229
 0.14099121
 0.20019531
 0.26062012
 0.32104492
 0.37994385
 0.43487549
 0.48431396
 0.52734375
 0.56427002
 0.59478760
 0.61798096
 0.63262939
 0.63842773
 0.63537598
 0.62438965
 0.60546875
 0.57861328
 0.54412842
 0.50354004
 0.45776367
 0.40832520
 0.35614014
 0.30212402
 0.24749756
 0.19439697
 0.14373779
 0.09613037
 0.05249023
 0.01403809
-0.01770020
-0.04180908
-0.05889893
-0.06927490
-0.07324219
-0.07202148
-0.06652832
-0.05859375
-0.04943848
-0.03997803
-0.03112793
-0.02502441
-0.02288818
-0.02563477
-0.03417969
-0.04821777
-0.06835938
-0.09368896
-0.12298584
-0.15533447
-0.18981934
-0.22552490
-0.26245117
-0.29876709
-0.33294678
-0.36285400
-0.38757324
-0.40710449
-0.42083740
-0.42816162
-0.42846680
-0.42236328
-0.41015625
-0.39184570
-0.36834717
-0.33935547
-0.30731201
-0.27374268
-0.24047852
-0.20751953
-0.17395020
-0.14007568
-0.10772705
-0.07812500
-0.05187988
-0.02899170
-0.00915527
 0.00732422
 0.02044678
 0.03051758
 0.03784180
 0.04333496
 0.04760742
 0.05126953
 0.05401611
 0.05676270
 0.06011963
 0.06469727
 0.07080078
 0.07934570
 0.09063721
 0.10498047
 0.12298584
 0.14465332
 0.16937256
 0.19653320
 0.22674561
 0.26031494
 0.29663086
 0.33477783
 0.37231445
 0.40740967
 0.43914795
 0.46722412
 0.49194336
 0.51147461
 0.52398682
 0.52795410
 0.52337646
 0.51086426
 0.49041748
 0.46234131
 0.42663574
 0.38421631
 0.33691406
 0.28656006
 0.23406982
 0.17974854
 0.12481689
 0.07080078
 0.01892090
-0.02960205
-0.07385254
-0.11383057
-0.14862061
-0.17761230
-0.20141602
-0.22003174
-0.23315430
-0.24200439
-0.24688721
-0.24841309
-0.24780273
-0.24536133
-0.24230957
-0.23986816
-0.23925781
-0.24139404
-0.24597168
-0.25268555
-0.26275635
-0.27709961
-0.29693604
-0.32104492
-0.34820557
-0.37689209
-0.40527344
-0.43365479
-0.46081543
-0.48614502
-0.50811768
-0.52581787
-0.53710938
-0.54107666
-0.53649902
-0.52307129
-0.50048828
-0.46844482
-0.42694092
-0.37628174
-0.31829834
-0.25390625
-0.18310547
-0.10681152
-0.02624512
 0.05615234
 0.13793945
 0.21850586
 0.29693604
 0.37109375
 0.43853760
 0.49621582
 0.54260254
 0.57739258
 0.60119629
 0.61309814
 0.61218262
 0.59906006
 0.57403564
 0.53924561
 0.49560547
 0.44433594
 0.38818359
 0.32928467
 0.27008057
 0.21240234
 0.15655518
 0.10437012
 0.05828857
 0.01983643
-0.00976563
-0.03021240
-0.04150391
-0.04394531
-0.03784180
-0.02349854
-0.00183105
 0.02532959
 0.05645752
 0.08880615
 0.12023926
 0.14892578
 0.17333984
 0.19195557
 0.20294189
 0.20477295
 0.19653320
 0.17761230
 0.14801025
 0.10742188
 0.05737305
-0.00061035
-0.06439209
-0.13153076
-0.20141602
-0.27252197
-0.34271240
-0.40863037
-0.46722412
-0.51666260
-0.55633545
-0.58532715
-0.60180664
-0.60546875
-0.59539795
-0.57281494
-0.53802490
-0.49194336
-0.43548584
-0.37109375
-0.30059814
-0.22521973
-0.14556885
-0.06286621
 0.01953125
 0.09887695
 0.17211914
 0.23925781
 0.29998779
 0.35217285
 0.39398193
 0.42358398
 0.44036865
 0.44586182
 0.44097900
 0.42633057
 0.40161133
 0.36804199
 0.32745361
 0.28198242
 0.23284912
 0.18127441
 0.12817383
 0.07568359
 0.02563477
-0.02105713
-0.06378174
-0.10223389
-0.13610840
-0.16387939
-0.18524170
-0.20019531
-0.20812988
-0.21026611
-0.20599365
-0.19622803
-0.18127441
-0.16174316
-0.13824463
-0.11077881
-0.08117676
-0.04974365
-0.01770020
 0.01434326
 0.04699707
 0.07904053
 0.11047363
 0.14007568
 0.16754150
 0.19317627
 0.21667480
 0.23803711
 0.25665283
 0.27252197
 0.28656006
 0.29815674
 0.30609131
 0.30853271
 0.30456543
 0.29541016
 0.28228760
 0.26580811
 0.24414063
 0.21697998
 0.18432617
 0.14739990
 0.10772705
 0.06622314
 0.02258301
-0.02166748
-0.06561279
-0.10803223
-0.14770508
-0.18371582
-0.21575928
-0.24261475
-0.26367188
-0.27923584
-0.28930664
-0.29449463
-0.29479980
-0.28930664
-0.27801514
-0.26184082
-0.24139404
-0.21759033
-0.19104004
-0.16235352
-0.13244629
-0.10253906
-0.07354736
-0.04669189
-0.02227783
-0.00152588
 0.01586914
 0.02929688
 0.03784180
 0.04241943
 0.04241943
 0.03906250
 0.03295898
 0.02441406
 0.01464844
 0.00427246
-0.00671387
-0.01708984
-0.02746582
-0.03692627
-0.04455566
-0.05035400
-0.05310059
-0.05279541
-0.05004883
-0.04516602
-0.03784180
-0.02838135
-0.01647949
-0.00274658
 0.01251221
 0.02868652
 0.04425049
 0.05920410
 0.07263184
 0.08422852
 0.09277344
 0.09826660
 0.09918213
 0.09490967
 0.08483887
 0.06988525
 0.05004883
 0.02716064
 0.00152588
-0.02655029
-0.05615234
-0.08697510
-0.11779785
-0.14709473
-0.17425537
-0.19714355
-0.21545410
-0.22796631
-0.23437500
-0.23437500
-0.22735596
-0.21270752
-0.19042969
-0.16082764
-0.12481689
-0.08270264
-0.03448486
 0.01831055
 0.07446289
 0.13214111
 0.18981934
 0.24597168
 0.29907227
 0.34729004
 0.38848877
 0.42053223
 0.44311523
 0.45623779
 0.45898438
 0.45104980
 0.43151855
 0.40130615
 0.36132813
 0.31341553
 0.25909424
 0.19927979
 0.13488770
 0.06774902
-0.00030518
-0.06683350
-0.12908936
-0.18554688
-0.23529053
-0.27801514
-0.31280518
-0.33905029
-0.35430908
-0.35736084
-0.34820557
-0.32806396
-0.29937744
-0.26428223
-0.22399902
-0.17852783
-0.12908936
-0.07720947
-0.02502441
 0.02471924
 0.06988525
 0.10925293
 0.14099121
 0.16448975
 0.17883301
 0.18310547
 0.17700195
 0.16082764
 0.13549805
 0.10284424
 0.06317139
 0.01800537
-0.03204346
-0.08422852
-0.13702393
-0.18829346
-0.23651123
-0.27954102
-0.31616211
-0.34332275
-0.36010742
-0.36468506
-0.35736084
-0.33813477
-0.30853271
-0.26916504
-0.22094727
-0.16418457
-0.10040283
-0.03173828
 0.03875732
 0.10864258
 0.17639160
 0.24047852
 0.29937744
 0.35003662
 0.38909912
 0.41564941
 0.43029785
 0.43365479
 0.42633057
 0.40740967
 0.37689209
 0.33569336
 0.28594971
 0.23010254
 0.16998291
 0.10711670
 0.04333496
-0.01831055
-0.07598877
-0.12725830
-0.17059326
-0.20507813
-0.22857666
-0.24078369
-0.24078369
-0.22979736
-0.20751953
-0.17425537
-0.12969971
-0.07568359
-0.01495361
 0.04974365
 0.11535645
 0.18127441
 0.24536133
 0.30578613
 0.35980225
 0.40435791
 0.43762207
 0.45776367
 0.46356201
 0.45379639
 0.42877197
 0.38909912
 0.33660889
 0.27130127
 0.19439697
 0.10711670
 0.01220703
-0.08758545
-0.18981934
-0.29266357
-0.39306641
-0.48767090
-0.57312012
-0.64666748
-0.70678711
-0.75164795
-0.77911377
-0.78887939
-0.78002930
-0.75408936
-0.71197510
-0.65429688
-0.58197021
-0.49743652
-0.40313721
-0.30242920
-0.19744873
-0.09124756
 0.01403809
 0.11627197
 0.21270752
 0.30090332
 0.37811279
 0.44158936
 0.49041748
 0.52368164
 0.54260254
 0.54687500
 0.53680420
 0.51239014
 0.47515869
 0.42755127
 0.37200928
 0.31127930
 0.24780273
 0.18402100
 0.12084961
 0.06072998
 0.00488281
-0.04425049
-0.08483887
-0.11505127
-0.13458252
-0.14312744
-0.14129639
-0.12939453
-0.10772705
-0.07751465
-0.03997803
 0.00244141
 0.04791260
 0.09399414
 0.13854980
 0.17944336
 0.21484375
 0.24322510
 0.26306152
 0.27343750
 0.27282715
 0.26062012
 0.23651123
 0.20050049
 0.15380859
 0.09765625
 0.03479004
-0.03295898
-0.10406494
-0.17669678
-0.24993896
-0.32104492
-0.38665771
-0.44342041
-0.48889160
-0.52276611
-0.54382324
-0.55145264
-0.54351807
-0.51940918
-0.47943115
-0.42602539
-0.36163330
-0.28778076
-0.20507813
-0.11505127
-0.01983643
 0.07659912
 0.17181396
 0.26306152
 0.34729004
 0.42144775
 0.48217773
 0.52764893
 0.55725098
 0.57128906
 0.56854248
 0.54809570
 0.50994873
 0.45684814
 0.39276123
 0.31890869
 0.23712158
 0.14770508
 0.05401611
-0.04028320
-0.13153076
-0.21728516
-0.29571533
-0.36346436
-0.41809082
-0.45715332
-0.48095703
-0.48950195
-0.48156738
-0.45684814
-0.41625977
-0.36193848
-0.29785156
-0.22644043
-0.14831543
-0.06591797
 0.01800537
 0.09887695
 0.17425537
 0.24230957
 0.30181885
 0.35064697
 0.38635254
 0.40679932
 0.41259766
 0.40466309
 0.38421631
 0.35156250
 0.30883789
 0.25756836
 0.20111084
 0.14038086
 0.07720947
 0.01281738
-0.05096436
-0.11108398
-0.16571045
-0.21270752
-0.25085449
-0.27893066
-0.29693604
-0.30517578
-0.30426025
-0.29479980
-0.27679443
-0.25054932
-0.21697998
-0.17761230
-0.13488770
-0.09063721
-0.04699707
-0.00457764
 0.03509521
 0.07080078
 0.10131836
 0.12512207
 0.14190674
 0.15136719
 0.15502930
 0.15319824
 0.14709473
 0.13702393
 0.12390137
 0.10833740
 0.09185791
 0.07568359
 0.06042480
 0.04760742
 0.03845215
 0.03326416
 0.03234863
 0.03601074
 0.04455566
 0.05737305
 0.07415771
 0.09338379
 0.11383057
 0.13458252
 0.15380859
 0.17120361
 0.18493652
 0.19439697
 0.19805908
 0.19470215
 0.18371582
 0.16418457
 0.13702393
 0.10284424
 0.06256104
 0.01678467
-0.03356934
-0.08697510
-0.14160156
-0.19592285
-0.24841309
-0.29846191
-0.34454346
-0.38482666
-0.41748047
-0.44189453
-0.45684814
-0.46234131
-0.45867920
-0.44525146
-0.42205811
-0.39001465
-0.35003662
-0.30364990
-0.25207520
-0.19561768
-0.13427734
-0.06927490
-0.00244141
 0.06317139
 0.12603760
 0.18432617
 0.23803711
 0.28625488
 0.32806396
 0.36163330
 0.38574219
 0.40100098
 0.40802002
 0.40771484
 0.40100098
 0.38818359
 0.36895752
 0.34423828
 0.31555176
 0.28442383
 0.25268555
 0.22094727
 0.18920898
 0.15777588
 0.12695313
 0.09765625
 0.07110596
 0.04791260
 0.02838135
 0.01190186
-0.00122070
-0.01159668
-0.01953125
-0.02532959
-0.02899170
-0.03112793
-0.03295898
-0.03601074
-0.04089355
-0.04760742
-0.05645752
-0.06683350
-0.07904053
-0.09216309
-0.10681152
-0.12207031
-0.13824463
-0.15472412
-0.17089844
-0.18585205
-0.19927979
-0.21026611
-0.21850586
-0.22430420
-0.22766113
-0.22796631
-0.22491455
-0.21881104
-0.20996094
-0.19805908
-0.18341064
-0.16571045
-0.14495850
-0.12145996
-0.09552002
-0.06835938
-0.04058838
-0.01342773
 0.01312256
 0.03814697
 0.06195068
 0.08392334
 0.10345459
 0.11993408
 0.13275146
 0.14099121
 0.14526367
 0.14556885
 0.14221191
 0.13580322
 0.12603760
 0.11260986
 0.09582520
 0.07659912
 0.05554199
 0.03356934
 0.01068115
-0.01312256
-0.03753662
-0.06195068
-0.08544922
-0.10711670
-0.12603760
-0.14160156
-0.15289307
-0.16021729
-0.16357422
-0.16326904
-0.15899658
-0.15075684
-0.13763428
-0.12023926
-0.09918213
-0.07537842
-0.05004883
-0.02349854
 0.00366211
 0.03143311
 0.05889893
 0.08544922
 0.11138916
 0.13641357
 0.16082764
 0.18463135
 0.20751953
 0.22857666
 0.24719238
 0.26367188
 0.27709961
 0.28747559
 0.29541016
 0.30029297
 0.30303955
 0.30273438
 0.29937744
 0.29205322
 0.28076172
 0.26519775
 0.24597168
 0.22277832
 0.19561768
 0.16510010
 0.13183594
 0.09613037
 0.05859375
 0.01983643
-0.01922607
-0.05889893
-0.09887695
-0.13824463
-0.17608643
-0.21026611
-0.23956299
-0.26458740
-0.28594971
-0.30426025
-0.31921387
-0.32958984
-0.33477783
-0.33386230
-0.32806396
-0.31738281
-0.30334473
-0.28717041
-0.27008057
-0.25238037
-0.23406982
-0.21545410
-0.19683838
-0.17944336
-0.16357422
-0.14984131
-0.13763428
-0.12634277
-0.11657715
-0.10864258
-0.10253906
