# Supplementary material for: Dataset for time-lapse ultrasonic tomography of a granite slab under uniaxial compression test
Source: Data Brief. 2018 Aug 30;20:614–6. doi: 10.1016/j.dib.2018.08.151 (PMC6128094; doi:10.1016/j.dib.2018.08.151)
Supplement: Supplementary file 2 — Supplementary material [file mmc2.zip › data/Ultrasonic_Tomo_data/Stage_1_0kn/Force_0kn_14_7_7829524.txt]

SOURCE FILE NAME: D:\ct_20141122\ct201411221m100v0kn_sh_1_10_a.TDA
DATE: Saturday, November 22, 2014
TIME: 11:19:55
SAMPLE INTERVAL (Seconds):   0.0000001000
SIGNAL UNITS: volts
TIME UNITS: Seconds
DATA TYPE: WAVEFORM
NUMBER OF DATA POINTS PER WAVEFORM: 1024
CHANNEL NUMBER: 14
HIT NUMBER: 7
TIME OF TEST:   7.8295242500

-0.00061035
-0.00030518
 0.00000000
 0.00030518
 0.00061035
 0.00091553
 0.00091553
 0.00061035
 0.00000000
-0.00091553
-0.00183105
-0.00244141
-0.00244141
-0.00213623
-0.00152588
-0.00122070
-0.00091553
-0.00091553
-0.00091553
-0.00091553
-0.00091553
-0.00061035
 0.00000000
 0.00091553
 0.00152588
 0.00122070
 0.00091553
 0.00030518
-0.00030518
-0.00061035
-0.00152588
-0.00244141
-0.00305176
-0.00305176
-0.00244141
-0.00152588
-0.00061035
 0.00000000
 0.00030518
 0.00030518
 0.00030518
 0.00000000
-0.00061035
-0.00091553
-0.00122070
-0.00122070
-0.00152588
-0.00213623
-0.00274658
-0.00335693
-0.00305176
-0.00213623
-0.00091553
 0.00000000
 0.00061035
 0.00061035
 0.00061035
 0.00030518
-0.00030518
-0.00122070
-0.00213623
-0.00244141
-0.00183105
-0.00122070
-0.00030518
 0.00000000
 0.00000000
 0.00000000
 0.00000000
 0.00000000
 0.00061035
 0.00091553
 0.00122070
 0.00152588
 0.00122070
 0.00091553
 0.00000000
-0.00091553
-0.00152588
-0.00183105
-0.00213623
-0.00244141
-0.00244141
-0.00213623
-0.00122070
 0.00000000
 0.00122070
 0.00152588
 0.00122070
 0.00061035
 0.00000000
 0.00000000
 0.00030518
 0.00061035
 0.00091553
 0.00061035
 0.00000000
-0.00061035
-0.00122070
-0.00152588
-0.00152588
-0.00122070
-0.00061035
 0.00030518
 0.00061035
 0.00091553
 0.00061035
 0.00030518
-0.00030518
-0.00122070
-0.00152588
-0.00183105
-0.00152588
-0.00091553
-0.00030518
-0.00030518
-0.00091553
-0.00152588
-0.00183105
-0.00122070
-0.00030518
 0.00030518
 0.00122070
 0.00122070
 0.00091553
 0.00030518
-0.00091553
-0.00213623
-0.00305176
-0.00335693
-0.00335693
-0.00335693
-0.00305176
-0.00213623
-0.00122070
 0.00000000
 0.00061035
 0.00030518
-0.00030518
-0.00091553
-0.00122070
-0.00122070
-0.00122070
-0.00152588
-0.00183105
-0.00244141
-0.00335693
-0.00396729
-0.00396729
-0.00366211
-0.00305176
-0.00213623
-0.00183105
-0.00122070
-0.00061035
 0.00000000
 0.00061035
 0.00061035
 0.00000000
-0.00091553
-0.00152588
-0.00183105
-0.00152588
-0.00091553
-0.00061035
-0.00061035
-0.00091553
-0.00152588
-0.00213623
-0.00213623
-0.00183105
-0.00122070
-0.00061035
-0.00030518
-0.00030518
-0.00061035
-0.00061035
-0.00061035
-0.00091553
-0.00091553
-0.00122070
-0.00122070
-0.00152588
-0.00152588
-0.00122070
-0.00030518
 0.00061035
 0.00122070
 0.00152588
 0.00152588
 0.00152588
 0.00152588
 0.00213623
 0.00213623
 0.00152588
 0.00061035
-0.00030518
-0.00091553
-0.00122070
-0.00091553
-0.00030518
 0.00091553
 0.00183105
 0.00274658
 0.00305176
 0.00305176
 0.00274658
 0.00244141
 0.00213623
 0.00152588
 0.00061035
 0.00000000
 0.00000000
 0.00030518
 0.00061035
 0.00061035
 0.00030518
-0.00030518
-0.00030518
 0.00030518
 0.00122070
 0.00244141
 0.00305176
 0.00335693
 0.00335693
 0.00305176
 0.00244141
 0.00183105
 0.00152588
 0.00091553
 0.00091553
 0.00061035
 0.00030518
 0.00030518
 0.00061035
 0.00122070
 0.00152588
 0.00122070
 0.00030518
-0.00030518
-0.00061035
-0.00061035
-0.00061035
-0.00030518
-0.00030518
-0.00061035
-0.00122070
-0.00183105
-0.00244141
-0.00213623
-0.00152588
-0.00091553
 0.00000000
 0.00030518
 0.00030518
 0.00000000
 0.00000000
-0.00030518
-0.00061035
-0.00091553
-0.00122070
-0.00152588
-0.00152588
-0.00152588
-0.00152588
-0.00152588
-0.00244141
-0.00305176
-0.00366211
-0.00305176
-0.00183105
-0.00030518
 0.00061035
 0.00091553
 0.00061035
 0.00000000
-0.00030518
-0.00091553
-0.00152588
-0.00244141
-0.00335693
-0.00366211
-0.00366211
-0.00305176
-0.00213623
-0.00152588
-0.00061035
-0.00061035
-0.00091553
-0.00122070
-0.00152588
-0.00122070
-0.00061035
-0.00030518
-0.00061035
-0.00183105
-0.00274658
-0.00335693
-0.00305176
-0.00244141
-0.00183105
-0.00122070
-0.00091553
-0.00061035
-0.00030518
 0.00000000
-0.00030518
-0.00091553
-0.00183105
-0.00274658
-0.00305176
-0.00335693
-0.00274658
-0.00213623
-0.00122070
-0.00091553
-0.00091553
-0.00152588
-0.00213623
-0.00183105
-0.00122070
 0.00000000
 0.00091553
 0.00091553
 0.00030518
-0.00061035
-0.00091553
-0.00122070
-0.00122070
-0.00122070
-0.00183105
-0.00274658
-0.00335693
-0.00366211
-0.00335693
-0.00244141
-0.00152588
-0.00122070
-0.00122070
-0.00122070
-0.00122070
-0.00091553
 0.00000000
 0.00061035
 0.00061035
 0.00000000
-0.00091553
-0.00183105
-0.00213623
-0.00183105
-0.00152588
-0.00122070
-0.00091553
-0.00030518
 0.00030518
 0.00091553
 0.00091553
 0.00061035
 0.00000000
-0.00061035
-0.00091553
-0.00061035
-0.00030518
 0.00030518
 0.00030518
 0.00000000
-0.00061035
-0.00122070
-0.00152588
-0.00122070
-0.00061035
 0.00061035
 0.00122070
 0.00122070
 0.00061035
-0.00030518
-0.00061035
-0.00061035
-0.00061035
-0.00091553
-0.00152588
-0.00183105
-0.00152588
-0.00061035
 0.00091553
 0.00183105
 0.00244141
 0.00244141
 0.00213623
 0.00183105
 0.00152588
 0.00152588
 0.00213623
 0.00244141
 0.00213623
 0.00122070
 0.00000000
-0.00091553
-0.00122070
-0.00061035
-0.00030518
 0.00000000
-0.00030518
-0.00030518
-0.00030518
 0.00030518
 0.00061035
 0.00061035
 0.00030518
 0.00000000
 0.00000000
 0.00030518
 0.00091553
 0.00122070
 0.00152588
 0.00152588
 0.00061035
-0.00030518
-0.00091553
-0.00091553
-0.00030518
 0.00091553
 0.00122070
 0.00122070
 0.00091553
 0.00091553
 0.00091553
 0.00091553
 0.00061035
 0.00000000
-0.00030518
-0.00061035
-0.00061035
-0.00030518
 0.00030518
 0.00091553
 0.00122070
 0.00152588
 0.00091553
 0.00000000
-0.00061035
-0.00030518
 0.00030518
 0.00061035
 0.00000000
-0.00091553
-0.00244141
-0.00305176
-0.00305176
-0.00274658
-0.00213623
-0.00152588
-0.00091553
-0.00030518
 0.00030518
 0.00061035
 0.00061035
 0.00000000
-0.00061035
-0.00152588
-0.00183105
-0.00152588
-0.00091553
-0.00061035
-0.00030518
-0.00030518
-0.00061035
-0.00152588
-0.00213623
-0.00244141
-0.00213623
-0.00183105
-0.00122070
-0.00091553
-0.00122070
-0.00152588
-0.00152588
-0.00091553
-0.00061035
-0.00091553
-0.00152588
-0.00183105
-0.00183105
-0.00122070
-0.00030518
 0.00030518
 0.00030518
-0.00030518
-0.00122070
-0.00213623
-0.00244141
-0.00244141
-0.00152588
-0.00061035
 0.00000000
 0.00000000
-0.00091553
-0.00183105
-0.00213623
-0.00213623
-0.00152588
-0.00122070
-0.00091553
-0.00091553
-0.00061035
 0.00000000
 0.00000000
-0.00030518
-0.00091553
-0.00152588
-0.00183105
-0.00213623
-0.00183105
-0.00152588
-0.00122070
-0.00122070
-0.00152588
-0.00213623
-0.00274658
-0.00244141
-0.00183105
-0.00061035
 0.00000000
 0.00030518
 0.00061035
 0.00061035
 0.00061035
 0.00061035
 0.00030518
-0.00030518
-0.00091553
-0.00152588
-0.00152588
-0.00061035
 0.00030518
 0.00152588
 0.00183105
 0.00122070
 0.00000000
-0.00122070
-0.00213623
-0.00183105
-0.00091553
 0.00000000
 0.00061035
 0.00061035
 0.00000000
-0.00030518
-0.00061035
-0.00030518
 0.00000000
 0.00061035
 0.00091553
 0.00122070
 0.00152588
 0.00152588
 0.00122070
 0.00091553
 0.00000000
-0.00091553
-0.00122070
-0.00091553
-0.00030518
 0.00030518
 0.00091553
 0.00091553
 0.00061035
 0.00000000
-0.00030518
-0.00030518
-0.00030518
 0.00000000
 0.00061035
 0.00091553
 0.00091553
 0.00091553
 0.00091553
 0.00091553
 0.00061035
 0.00000000
-0.00091553
-0.00152588
-0.00152588
-0.00122070
-0.00061035
-0.00030518
-0.00091553
-0.00152588
-0.00213623
-0.00244141
-0.00244141
-0.00183105
-0.00091553
 0.00030518
 0.00091553
 0.00122070
 0.00030518
-0.00061035
-0.00122070
-0.00122070
-0.00091553
-0.00061035
-0.00030518
 0.00030518
 0.00061035
 0.00091553
 0.00061035
-0.00061035
-0.00213623
-0.00305176
-0.00305176
-0.00244141
-0.00122070
-0.00030518
 0.00030518
 0.00061035
 0.00030518
 0.00000000
-0.00030518
-0.00030518
 0.00000000
 0.00061035
 0.00091553
 0.00091553
 0.00030518
-0.00061035
-0.00091553
-0.00122070
-0.00152588
-0.00183105
-0.00213623
-0.00183105
-0.00152588
-0.00091553
-0.00030518
 0.00030518
 0.00030518
-0.00030518
-0.00122070
-0.00213623
-0.00305176
-0.01037598
-0.03387451
-0.08575439
-0.16754150
-0.26550293
-0.35064697
-0.39489746
-0.38818359
-0.34545898
-0.29602051
-0.25817871
-0.22399902
-0.16632080
-0.06591797
 0.06530762
 0.18615723
 0.25543213
 0.26184082
 0.22949219
 0.19439697
 0.17761230
 0.17639160
 0.17791748
 0.17791748
 0.17974854
 0.18585205
 0.19012451
 0.18402100
 0.16784668
 0.15167236
 0.14465332
 0.14587402
 0.14678955
 0.14099121
 0.13000488
 0.12145996
 0.11749268
 0.11566162
 0.11169434
 0.10467529
 0.09826660
 0.09429932
 0.09277344
 0.09063721
 0.08636475
 0.07995605
 0.07293701
 0.06652832
 0.06164551
 0.05767822
 0.05279541
 0.04638672
 0.03875732
 0.03173828
 0.02655029
 0.02197266
 0.01556396
 0.00701904
-0.00122070
-0.00671387
-0.00946045
-0.01281738
-0.01861572
-0.02593994
-0.03173828
-0.03509521
-0.03784180
-0.04150391
-0.04577637
-0.04852295
-0.04760742
-0.04455566
-0.04302979
-0.04394531
-0.04547119
-0.04547119
-0.04394531
-0.04180908
-0.04180908
-0.04302979
-0.04394531
-0.04394531
-0.04333496
-0.04364014
-0.04547119
-0.04791260
-0.04943848
-0.05035400
-0.05126953
-0.05340576
-0.05615234
-0.05798340
-0.05859375
-0.05798340
-0.05828857
-0.06011963
-0.06225586
-0.06378174
-0.06378174
-0.06256104
-0.06103516
-0.06011963
-0.05920410
-0.05828857
-0.05737305
-0.05645752
-0.05554199
-0.05432129
-0.05279541
-0.05096436
-0.04852295
-0.04669189
-0.04516602
-0.04394531
-0.04302979
-0.04211426
-0.04119873
-0.04089355
-0.04089355
-0.04058838
-0.03997803
-0.03845215
-0.03692627
-0.03662109
-0.03723145
-0.03814697
-0.03814697
-0.03753662
-0.03662109
-0.03631592
-0.03662109
-0.03631592
-0.03570557
-0.03448486
-0.03326416
-0.03234863
-0.03173828
-0.03051758
-0.02868652
-0.02685547
-0.02502441
-0.02288818
-0.02014160
-0.01739502
-0.01495361
-0.01403809
-0.01373291
-0.01342773
-0.01281738
-0.01129150
-0.00976563
-0.00823975
-0.00732422
-0.00671387
-0.00640869
-0.00610352
-0.00610352
-0.00579834
-0.00549316
-0.00488281
-0.00427246
-0.00335693
-0.00244141
-0.00183105
-0.00152588
-0.00091553
-0.00061035
 0.00030518
 0.00152588
 0.00335693
 0.00549316
 0.00701904
 0.00854492
 0.00915527
 0.00946045
 0.00946045
 0.01007080
 0.01098633
 0.01190186
 0.01312256
 0.01434326
 0.01495361
 0.01586914
 0.01647949
 0.01708984
 0.01770020
 0.01831055
 0.01861572
 0.01892090
 0.01922607
 0.01983643
 0.02044678
 0.02105713
 0.02166748
 0.02166748
 0.02105713
 0.02044678
 0.01983643
 0.01983643
 0.01983643
 0.02044678
 0.02136230
 0.02197266
 0.02227783
 0.02197266
 0.02197266
 0.02227783
 0.02288818
 0.02380371
 0.02441406
 0.02502441
 0.02593994
 0.02624512
 0.02655029
 0.02624512
 0.02532959
 0.02471924
 0.02410889
 0.02380371
 0.02410889
 0.02410889
 0.02441406
 0.02410889
 0.02380371
 0.02288818
 0.02197266
 0.02166748
 0.02166748
 0.02166748
 0.02197266
 0.02166748
 0.02136230
 0.02105713
 0.02105713
 0.02166748
 0.02227783
 0.02288818
 0.02288818
 0.02319336
 0.02319336
 0.02349854
 0.02380371
 0.02410889
 0.02410889
 0.02380371
 0.02288818
 0.02197266
 0.02136230
 0.02105713
 0.02136230
 0.02166748
 0.02166748
 0.02105713
 0.02044678
 0.01953125
 0.01892090
 0.01831055
 0.01770020
 0.01739502
 0.01708984
 0.01647949
 0.01617432
 0.01556396
 0.01464844
 0.01342773
 0.01251221
 0.01129150
 0.01037598
 0.01007080
 0.00976563
 0.00976563
 0.00915527
 0.00823975
 0.00610352
 0.00366211
 0.00061035
-0.00274658
-0.00640869
-0.01098633
-0.01708984
-0.02471924
-0.03356934
-0.04302979
-0.05310059
-0.06317139
-0.07324219
-0.08331299
-0.09246826
-0.09979248
-0.10498047
-0.10681152
-0.10498047
-0.09887695
-0.08789063
-0.07263184
-0.05249023
-0.02716064
 0.00366211
 0.04058838
 0.08239746
 0.12786865
 0.17547607
 0.22460938
 0.27526855
 0.32592773
 0.37414551
 0.41717529
 0.45288086
 0.48004150
 0.49835205
 0.50628662
 0.50231934
 0.48522949
 0.45501709
 0.41137695
 0.35491943
 0.28656006
 0.20721436
 0.11840820
 0.02136230
-0.08209229
-0.19104004
-0.30303955
-0.41412354
-0.52062988
-0.61828613
-0.70434570
-0.77667236
-0.83282471
-0.87066650
-0.88806152
-0.88439941
-0.85906982
-0.81115723
-0.74096680
-0.64910889
-0.53894043
-0.41473389
-0.27954102
-0.13519287
 0.01739502
 0.17486572
 0.33203125
 0.48156738
 0.61706543
 0.73455811
 0.83190918
 0.90667725
 0.95642090
 0.97900391
 0.97320557
 0.93841553
 0.87524414
 0.78491211
 0.67047119
 0.53710938
 0.38940430
 0.23132324
 0.06591797
-0.10406494
-0.27313232
-0.43487549
-0.58258057
-0.71197510
-0.81939697
-0.90240479
-0.95825195
-0.98510742
-0.98388672
-0.95520020
-0.90026855
-0.82061768
-0.71868896
-0.59906006
-0.46661377
-0.32653809
-0.18218994
-0.03540039
 0.11016846
 0.24963379
 0.37719727
 0.48858643
 0.58105469
 0.65399170
 0.70617676
 0.73699951
 0.74615479
 0.73486328
 0.70495605
 0.65887451
 0.59936523
 0.52978516
 0.45288086
 0.37261963
 0.29174805
 0.21240234
 0.13671875
 0.06713867
 0.00640869
-0.04364014
-0.08300781
-0.11169434
-0.13031006
-0.13977051
-0.14068604
-0.13488770
-0.12481689
-0.11260986
-0.10162354
-0.09399414
-0.09246826
-0.09857178
-0.11322021
-0.13671875
-0.16998291
-0.21270752
-0.26489258
-0.32440186
-0.38848877
-0.45318604
-0.51513672
-0.57189941
-0.62072754
-0.65826416
-0.68206787
-0.68939209
-0.67871094
-0.64910889
-0.59967041
-0.53222656
-0.44921875
-0.35278320
-0.24536133
-0.12817383
-0.00274658
 0.12725830
 0.25665283
 0.38055420
 0.49438477
 0.59478760
 0.67840576
 0.74188232
 0.78277588
 0.79956055
 0.79162598
 0.75958252
 0.70343018
 0.62561035
 0.52978516
 0.42022705
 0.30181885
 0.17822266
 0.05249023
-0.07080078
-0.18676758
-0.28991699
-0.37536621
-0.43914795
-0.47912598
-0.49285889
-0.47943115
-0.43853760
-0.37292480
-0.28472900
-0.17639160
-0.04913330
 0.09399414
 0.24871826
 0.40771484
 0.56335449
 0.70861816
 0.83679199
 0.94238281
 1.01989746
 1.06536865
 1.07666016
 1.05163574
 0.98876953
 0.88806152
 0.75164795
 0.58441162
 0.39276123
 0.18127441
-0.04608154
-0.28472900
-0.52642822
-0.75927734
-0.97381592
-1.16394043
-1.32598877
-1.45507813
-1.54571533
-1.59271240
-1.59515381
-1.55395508
-1.47064209
-1.34490967
-1.17828369
-0.97595215
-0.74737549
-0.50201416
-0.24475098
 0.02105713
 0.28961182
 0.55114746
 0.79223633
 1.00341797
 1.17828369
 1.31408691
 1.40747070
 1.45446777
 1.45385742
 1.40625000
 1.31408691
 1.18011475
 1.00830078
 0.80566406
 0.58258057
 0.34851074
 0.10894775
-0.13214111
-0.36743164
-0.58563232
-0.77331543
-0.92102051
-1.02539063
-1.08612061
-1.10107422
-1.06628418
-0.98083496
-0.84838867
-0.67749023
-0.47637939
-0.24963379
-0.00183105
 0.26062012
 0.52490234
 0.77667236
 1.00280762
 1.19445801
 1.34521484
 1.45019531
 1.50390625
 1.50146484
 1.43981934
 1.31805420
 1.14013672
 0.91308594
 0.64483643
 0.34210205
 0.01007080
-0.34484863
-0.71136475
-1.07452393
-1.41693115
-1.72637939
-1.99432373
-2.21466064
-2.37945557
-2.48046875
-2.51220703
-2.47406006
-2.36846924
-2.19848633
-1.96563721
-1.67633057
-1.34185791
-0.97686768
-0.59326172
-0.19958496
 0.19531250
 0.57861328
 0.93414307
 1.24725342
 1.50817871
 1.71112061
 1.85180664
 1.92626953
 1.93298340
 1.87438965
 1.75476074
 1.58020020
 1.35742188
 1.09893799
 0.81878662
 0.53100586
 0.24414063
-0.03479004
-0.29602051
-0.52490234
-0.70770264
-0.83587646
-0.90881348
-0.92651367
-0.88958740
-0.79895020
-0.65979004
-0.48065186
-0.26916504
-0.03112793
 0.22613525
 0.49072266
 0.74737549
 0.98205566
 1.18621826
 1.35375977
 1.47827148
 1.55273438
 1.57287598
 1.53686523
 1.44561768
 1.30035400
 1.10534668
 0.86853027
 0.60028076
 0.30914307
 0.00122070
-0.31677246
-0.63262939
-0.92987061
-1.19415283
-1.41723633
-1.59637451
-1.72729492
-1.80480957
-1.82434082
-1.78649902
-1.69616699
-1.55792236
-1.37664795
-1.15783691
-0.91247559
-0.65338135
-0.39154053
-0.13305664
 0.11810303
 0.35339355
 0.56213379
 0.73272705
 0.85906982
 0.94116211
 0.98022461
 0.97747803
 0.93322754
 0.84930420
 0.73272705
 0.59234619
 0.43762207
 0.27557373
 0.11230469
-0.04608154
-0.19287109
-0.32073975
-0.42266846
-0.49377441
-0.53009033
-0.53009033
-0.49560547
-0.42938232
-0.33569336
-0.21820068
-0.07904053
 0.07965088
 0.25268555
 0.43212891
 0.61004639
 0.78002930
 0.93811035
 1.08093262
 1.20452881
 1.30462646
 1.37786865
 1.42242432
 1.43737793
 1.42272949
 1.37847900
 1.30615234
 1.20819092
 1.08673096
 0.94329834
 0.78155518
 0.60607910
 0.42297363
 0.23620605
 0.04821777
-0.14068604
-0.32623291
-0.50354004
-0.66619873
-0.81115723
-0.93750000
-1.04461670
-1.13128662
-1.19537354
-1.23687744
-1.25549316
-1.25122070
-1.22406006
-1.17370605
-1.10198975
-1.01226807
-0.90698242
-0.78826904
-0.65765381
-0.51849365
-0.37567139
-0.23315430
-0.09338379
 0.04211426
 0.17089844
 0.28808594
 0.38940430
 0.47149658
 0.53222656
 0.57128906
 0.58807373
 0.58166504
 0.55175781
 0.49987793
 0.42846680
 0.33966064
 0.23529053
 0.11627197
-0.01525879
-0.15502930
-0.29846191
-0.44006348
-0.57464600
-0.69763184
-0.80566406
-0.89569092
-0.96496582
-1.01165771
-1.03302002
-1.02844238
-0.99853516
-0.94390869
-0.86608887
-0.76629639
-0.64758301
-0.51422119
-0.37078857
-0.22125244
-0.06774902
 0.08880615
 0.24566650
 0.39886475
 0.54351807
 0.67474365
 0.79010010
 0.88745117
 0.96588135
 1.02294922
 1.05743408
 1.06903076
 1.05865479
 1.02813721
 0.97839355
 0.91125488
 0.82733154
 0.72967529
 0.62103271
 0.50445557
 0.38360596
 0.25939941
 0.13336182
 0.00640869
-0.12054443
-0.24597168
-0.36895752
-0.48858643
-0.60302734
-0.71136475
-0.81207275
-0.90332031
-0.98297119
-1.04919434
-1.10107422
-1.13647461
-1.15447998
-1.15356445
-1.13250732
-1.09222412
-1.03240967
-0.95275879
-0.85296631
-0.73486328
-0.60119629
-0.45623779
-0.30303955
-0.14251709
 0.02471924
 0.19622803
 0.36743164
 0.53192139
 0.68511963
 0.82427979
 0.94665527
 1.04949951
 1.12915039
 1.18255615
 1.20727539
 1.20330811
 1.17126465
 1.11236572
 1.02935791
 0.92498779
 0.80261230
 0.66650391
 0.52185059
 0.37384033
 0.22796631
 0.08850098
-0.04150391
-0.15838623
-0.25756836
-0.33538818
-0.38909912
-0.41717529
-0.41992188
-0.39794922
-0.35339355
-0.28839111
-0.20507813
-0.10559082
 0.00762939
 0.13214111
 0.26306152
 0.39398193
 0.51788330
 0.62957764
 0.72418213
 0.79833984
 0.84960938
 0.87524414
 0.87341309
 0.84381104
 0.78704834
 0.70465088
 0.59936523
 0.47515869
 0.33691406
 0.18829346
 0.03265381
-0.12695313
-0.28625488
-0.43945313
-0.58044434
-0.70465088
-0.80963135
-0.89447021
-0.95855713
-1.00006104
-1.01745605
-1.01043701
-0.97869873
-0.92407227
-0.84716797
-0.75042725
-0.63659668
-0.50933838
-0.37414551
-0.23437500
-0.09246826
 0.04943848
 0.18920898
 0.32257080
 0.44464111
 0.55114746
 0.63964844
 0.70953369
 0.76141357
 0.79498291
 0.81024170
 0.80780029
 0.79010010
 0.75836182
 0.71411133
 0.65673828
 0.58746338
 0.50872803
 0.42358398
 0.33447266
 0.24291992
 0.14923096
 0.05584717
-0.03417969
-0.11749268
-0.19287109
-0.25939941
-0.31585693
-0.36102295
-0.39398193
-0.41534424
-0.42633057
-0.42846680
-0.42297363
-0.41046143
-0.39337158
-0.37384033
-0.35278320
-0.33111572
-0.30944824
-0.28808594
-0.26794434
-0.24871826
-0.22979736
-0.20965576
-0.18859863
-0.16815186
-0.14923096
-0.13183594
-0.11657715
-0.10406494
-0.09521484
-0.08972168
-0.08758545
-0.08758545
-0.08941650
-0.09307861
-0.09826660
-0.10375977
-0.10864258
-0.11260986
-0.11535645
-0.11718750
-0.11871338
-0.12054443
-0.12512207
-0.13397217
-0.14801025
-0.16693115
-0.19073486
-0.22003174
-0.25604248
-0.29785156
-0.34454346
-0.39245605
-0.43945313
-0.48370361
-0.52459717
-0.56030273
-0.58929443
-0.60943604
-0.61950684
-0.61798096
-0.60333252
-0.57464600
-0.53100586
-0.47241211
-0.40039063
-0.31555176
-0.21850586
-0.10864258
 0.01342773
 0.14587402
 0.28503418
 0.42663574
 0.56518555
 0.69641113
 0.81573486
 0.91918945
 1.00372314
 1.06658936
 1.10504150
 1.11755371
 1.10321045
 1.06353760
 0.99945068
 0.91247559
 0.80413818
 0.67718506
 0.53710938
 0.38879395
 0.23681641
 0.08300781
-0.07141113
-0.22369385
-0.36804199
-0.49926758
-0.61309814
-0.70709229
-0.77972412
-0.82885742
-0.85266113
-0.84991455
-0.82000732
-0.76324463
-0.67993164
-0.57342529
-0.44891357
-0.31158447
-0.16540527
-0.01220703
 0.14526367
 0.30273438
 0.45196533
 0.58715820
 0.70373535
 0.79986572
 0.87402344
 0.92376709
 0.94757080
 0.94482422
 0.91644287
 0.86303711
 0.78552246
 0.68511963
 0.56579590
 0.43182373
 0.28778076
 0.13610840
-0.02044678
-0.17791748
-0.32928467
-0.46752930
-0.58654785
-0.68206787
-0.75225830
-0.79528809
-0.81054688
-0.79803467
-0.75897217
-0.69580078
-0.61065674
-0.50811768
-0.39306641
-0.27008057
-0.14373779
-0.01739502
 0.10650635
 0.22491455
 0.33325195
 0.42816162
 0.50598145
 0.56549072
 0.60699463
 0.63079834
 0.63720703
 0.62683105
 0.60058594
 0.56091309
 0.50994873
 0.45104980
 0.38787842
 0.32409668
 0.26336670
 0.20782471
 0.15960693
 0.12084961
 0.09216309
 0.07385254
 0.06622314
 0.06835938
 0.07904053
 0.09582520
 0.11596680
 0.13671875
 0.15502930
 0.16784668
 0.17303467
 0.16876221
 0.15289307
 0.12390137
 0.08178711
 0.02746582
-0.03784180
-0.11291504
-0.19775391
-0.29022217
-0.38696289
-0.48370361
-0.57739258
-0.66467285
-0.74218750
-0.80596924
-0.85205078
-0.87799072
-0.88256836
-0.86425781
-0.82183838
-0.75286865
-0.65856934
-0.54290771
-0.41076660
-0.26580811
-0.10925293
 0.05554199
 0.22430420
 0.38818359
 0.53894043
 0.66894531
 0.77239990
 0.84625244
 0.88836670
 0.89782715
 0.87341309
 0.81390381
 0.71960449
 0.59448242
 0.44464111
 0.27526855
 0.08972168
-0.10955811
-0.31677246
-0.52246094
-0.71624756
-0.89019775
-1.04003906
-1.16149902
-1.24969482
-1.29943848
-1.30828857
-1.27624512
-1.20452881
-1.09313965
-0.94329834
-0.76019287
-0.55328369
-0.33111572
-0.09826660
 0.14343262
 0.38757324
 0.62347412
 0.83831787
 1.02386475
 1.17645264
 1.29455566
 1.37420654
 1.41082764
 1.40319824
 1.35437012
 1.26678467
 1.14196777
 0.98205566
 0.79315186
 0.58410645
 0.36468506
 0.13854980
-0.09155273
-0.32043457
-0.53894043
-0.73577881
-0.90423584
-1.04095459
-1.14440918
-1.21093750
-1.23809814
-1.22558594
-1.17645264
-1.09375000
-0.97839355
-0.83251953
-0.66223145
-0.47637939
-0.28198242
-0.08270264
 0.11962891
 0.32012939
 0.50933838
 0.67749023
 0.81817627
 0.92895508
 1.00830078
 1.05438232
 1.06567383
 1.04187012
 0.98510742
 0.89691162
 0.77972412
 0.63873291
 0.47943115
 0.30883789
 0.13153076
-0.04974365
-0.23010254
-0.40252686
-0.55877686
-0.69244385
-0.80078125
-0.88104248
-0.93139648
-0.95031738
-0.93811035
-0.89660645
-0.82763672
-0.73242188
-0.61431885
-0.47760010
-0.32897949
-0.17303467
-0.01190186
 0.15197754
 0.31463623
 0.46905518
 0.60852051
 0.72906494
 0.82946777
 0.90881348
 0.96496582
 0.99639893
 1.00189209
 0.98297119
 0.94238281
 0.88256836
 0.80474854
 0.71075439
 0.60485840
 0.49194336
 0.37689209
 0.26245117
 0.15014648
 0.04211426
-0.05828857
-0.14739990
-0.22277832
-0.28350830
-0.32897949
-0.35827637
-0.37109375
-0.36712646
-0.34790039
-0.31646729
-0.27526855
-0.22613525
-0.16998291
-0.10925293
-0.04791260
 0.01068115
 0.06347656
 0.10803223
 0.14251709
 0.16448975
 0.17333984
 0.16784668
 0.14831543
 0.11474609
 0.06896973
 0.01342773
-0.04913330
-0.11566162
-0.18463135
-0.25512695
-0.32409668
-0.38726807
-0.44036865
-0.48034668
-0.50628662
-0.51849365
-0.51605225
-0.49804688
-0.46386719
-0.41473389
-0.35247803
-0.27893066
-0.19531250
-0.10345459
-0.00610352
 0.09368896
 0.19317627
 0.28991699
 0.38116455
 0.46325684
 0.53222656
 0.58593750
 0.62377930
 0.64605713
 0.65216064
 0.64147949
 0.61279297
 0.56671143
 0.50506592
 0.43090820
 0.34545898
 0.25146484
 0.15075684
 0.04577637
-0.06042480
-0.16601563
-0.26855469
-0.36529541
-0.45318604
-0.52917480
-0.59051514
-0.63629150
-0.66589355
-0.67932129
-0.67565918
-0.65368652
-0.61431885
-0.55938721
-0.49133301
-0.41412354
-0.33050537
-0.24200439
-0.15045166
-0.05798340
 0.03082275
 0.11260986
 0.18249512
 0.23773193
 0.27648926
 0.29785156
 0.30212402
 0.28991699
 0.26062012
 0.21423340
 0.15228271
 0.07751465
-0.00579834
-0.09399414
-0.18463135
-0.27496338
-0.36132813
-0.43945313
-0.50445557
-0.55297852
-0.58410645
-0.59661865
-0.58959961
-0.56304932
-0.51757813
-0.45532227
-0.37933350
-0.29174805
-0.19500732
-0.09185791
 0.01373291
 0.11810303
 0.21850586
 0.31219482
 0.39672852
 0.46813965
 0.52459717
 0.56488037
 0.58990479
 0.60058594
 0.59753418
 0.58135986
 0.55267334
 0.51361084
 0.46569824
 0.41076660
 0.35034180
 0.28717041
 0.22369385
 0.16235352
 0.10437012
 0.05096436
 0.00335693
-0.03753662
-0.07019043
-0.09368896
-0.10803223
-0.11322021
-0.10925293
-0.09735107
-0.07873535
-0.05554199
-0.02899170
-0.00091553
 0.02685547
 0.05187988
 0.07263184
 0.08697510
 0.09490967
 0.09552002
 0.08850098
 0.07354736
 0.05065918
 0.02014160
-0.01647949
-0.05859375
-0.10345459
-0.14923096
-0.19287109
-0.23345947
-0.26947021
-0.30059814
-0.32531738
-0.34149170
-0.34637451
-0.33935547
-0.32165527
-0.29541016
-0.26184082
-0.22155762
-0.17456055
-0.12145996
-0.06530762
-0.00946045
 0.04272461
 0.08972168
 0.13000488
 0.16265869
 0.18707275
 0.20324707
 0.21118164
 0.21179199
 0.20629883
 0.19531250
 0.18157959
 0.16693115
 0.15350342
 0.14282227
 0.13610840
 0.13397217
 0.13610840
 0.14282227
 0.15350342
 0.16662598
 0.18188477
 0.19805908
 0.21392822
 0.22918701
 0.24291992
 0.25482178
 0.26458740
 0.27191162
 0.27587891
 0.27618408
 0.27252197
 0.26428223
 0.25238037
 0.23590088
 0.21514893
 0.18951416
 0.15869141
 0.12329102
 0.08392334
 0.04180908
-0.00183105
-0.04577637
-0.08911133
-0.13092041
-0.16967773
-0.20355225
-0.23193359
-0.25360107
-0.26855469
-0.27648926
-0.27801514
-0.27282715
-0.26092529
-0.24200439
-0.21575928
-0.18218994
-0.14221191
-0.09796143
-0.05126953
-0.00396729
 0.04180908
 0.08483887
 0.12298584
 0.15441895
 0.17761230
 0.19042969
 0.19226074
 0.18188477
 0.15960693
 0.12481689
 0.07904053
 0.02380371
-0.03875732
-0.10620117
-0.17608643
-0.24627686
-0.31463623
-0.37872314
-0.43518066
-0.48217773
-0.51788330
-0.54138184
-0.55206299
-0.54901123
-0.53222656
-0.50170898
-0.45837402
-0.40435791
-0.34088135
-0.26885986
-0.18920898
-0.10375977
-0.01403809
 0.07751465
 0.16906738
 0.25878906
 0.34454346
 0.42419434
 0.49407959
 0.55236816
 0.59661865
 0.62591553
 0.63995361
 0.63903809
 0.62225342
 0.58990479
 0.54229736
 0.48095703
 0.40893555
 0.32745361
 0.23925781
 0.14587402
 0.05035400
-0.04455566
-0.13610840
-0.22277832
-0.30242920
-0.37200928
-0.42907715
-0.47088623
-0.49713135
-0.50720215
-0.50079346
-0.47760010
-0.43762207
-0.38269043
-0.31494141
-0.23681641
-0.15014648
-0.05737305
 0.03875732
 0.13519287
 0.22979736
 0.31951904
 0.40069580
 0.46966553
 0.52337646
 0.55999756
 0.57891846
 0.58013916
 0.56365967
 0.52886963
 0.47698975
 0.40924072
 0.32836914
 0.23620605
 0.13488770
 0.02532959
-0.08941650
-0.20690918
-0.32318115
-0.43426514
-0.53619385
-0.62622070
-0.70159912
-0.75988770
-0.79864502
-0.81726074
-0.81481934
-0.79162598
-0.74737549
-0.68206787
-0.59661865
-0.49468994
-0.38055420
-0.25787354
-0.12908936
 0.00396729
 0.13916016
 0.27221680
 0.39855957
 0.51391602
 0.61492920
 0.69946289
 0.76538086
 0.81146240
 0.83648682
 0.84014893
 0.82183838
 0.78216553
 0.72174072
 0.64270020
 0.54809570
 0.44097900
 0.32501221
 0.20263672
 0.07629395
-0.05126953
-0.17700195
-0.29663086
-0.40557861
-0.50048828
-0.57830811
-0.63781738
-0.67840576
-0.69946289
-0.70098877
-0.68328857
-0.64666748
-0.59326172
-0.52490234
-0.44433594
-0.35461426
-0.25756836
-0.15472412
-0.04882813
 0.05798340
 0.16235352
 0.26123047
 0.35186768
 0.43182373
 0.49926758
 0.55206299
 0.58898926
 0.60943604
 0.61401367
 0.60333252
 0.57739258
 0.53680420
 0.48339844
 0.41931152
 0.34790039
 0.27069092
 0.18981934
 0.10681152
 0.02349854
-0.05737305
-0.13336182
-0.20416260
-0.26916504
-0.32745361
-0.37780762
-0.41809082
-0.44769287
-0.46752930
-0.47882080
-0.48217773
-0.47821045
-0.46722412
-0.44982910
-0.42663574
-0.39916992
-0.36804199
-0.33447266
-0.30090332
-0.26885986
-0.23864746
-0.21118164
-0.18646240
-0.16510010
-0.14862061
-0.13641357
-0.12847900
-0.12298584
-0.11932373
-0.11596680
-0.11169434
-0.10620117
-0.09796143
-0.08575439
-0.06774902
-0.04211426
-0.00823975
 0.03356934
 0.08270264
 0.13824463
 0.20080566
 0.26977539
 0.34423828
 0.42175293
 0.49896240
 0.57464600
 0.64636230
 0.71319580
 0.77209473
 0.82031250
 0.85510254
 0.87432861
 0.87707520
 0.86151123
 0.82794189
 0.77545166
 0.70465088
 0.61676025
 0.51361084
 0.39764404
 0.27160645
 0.13824463
-0.00030518
-0.14099121
-0.28045654
-0.41381836
-0.53680420
-0.64636230
-0.73913574
-0.81329346
-0.86730957
-0.89996338
-0.91064453
-0.89904785
-0.86578369
-0.81207275
-0.73913574
-0.64971924
-0.54687500
-0.43457031
-0.31646729
-0.19622803
-0.07690430
 0.03784180
 0.14556885
 0.24230957
 0.32531738
 0.39062500
 0.43670654
 0.46142578
 0.46447754
 0.44677734
 0.41015625
 0.35797119
 0.29235840
 0.21575928
 0.13092041
 0.04150391
-0.04760742
-0.13244629
-0.20996094
-0.27801514
-0.33294678
-0.37078857
-0.38818359
-0.38391113
-0.35797119
-0.31188965
-0.24688721
-0.16510010
-0.06805420
 0.04180908
 0.16143799
 0.28717041
 0.41412354
 0.53649902
 0.64819336
 0.74493408
 0.82366943
 0.88165283
 0.91674805
 0.92590332
 0.90759277
 0.86212158
 0.79010010
 0.69366455
 0.57617188
 0.44189453
 0.29571533
 0.14160156
-0.01831055
-0.18096924
-0.34210205
-0.49407959
-0.63110352
-0.74829102
-0.84381104
-0.91644287
-0.96496582
-0.98785400
-0.98449707
-0.95611572
-0.90362549
-0.82794189
-0.73028564
-0.61431885
-0.48461914
-0.34637451
-0.20324707
-0.05676270
 0.09033203
 0.23345947
 0.36621094
 0.48278809
 0.57983398
 0.65551758
 0.70922852
 0.73944092
 0.74584961
 0.72784424
 0.68634033
 0.62316895
 0.54138184
 0.44464111
 0.33630371
 0.21972656
 0.09765625
-0.02655029
-0.14923096
-0.26580811
-0.37292480
-0.46600342
-0.54229736
-0.59997559
-0.63751221
-0.65460205
-0.65093994
-0.62713623
-0.58380127
-0.52307129
-0.44891357
-0.36560059
-0.27648926
-0.18341064
-0.08911133
 0.00366211
 0.09094238
 0.16876221
 0.23529053
 0.29022217
 0.33203125
 0.36010742
 0.37322998
 0.37139893
 0.35675049
 0.33203125
 0.29998779
 0.26214600
 0.22033691
 0.17608643
 0.13092041
 0.08544922
 0.04150391
 0.00122070
-0.03448486
-0.06408691
-0.08728027
-0.10406494
-0.11505127
-0.11993408
-0.11932373
-0.11474609
-0.10620117
-0.09521484
-0.08209229
-0.06866455
-0.05676270
-0.04760742
-0.04180908
-0.04028320
-0.04241943
-0.04913330
-0.06072998
-0.07751465
-0.09796143
-0.12084961
-0.14434814
-0.16693115
-0.18737793
-0.20507813
-0.21942139
-0.23010254
-0.23651123
-0.23742676
-0.23254395
-0.22155762
-0.20416260
-0.18005371
-0.14984131
-0.11413574
-0.07354736
-0.02929688
 0.01831055
 0.06805420
 0.11779785
 0.16510010
 0.20782471
 0.24566650
 0.27832031
 0.30426025
 0.32012939
 0.32409668
 0.31524658
 0.29663086
 0.27069092
 0.23956299
 0.20416260
 0.16540527
 0.12481689
 0.08514404
 0.04882813
 0.01739502
-0.00854492
-0.02746582
-0.03875732
-0.04211426
-0.03875732
-0.02960205
-0.01495361
 0.00427246
 0.02685547
 0.05065918
 0.07354736
 0.09399414
 0.11047363
 0.12176514
 0.12603760
 0.12268066
 0.11138916
 0.09155273
 0.06225586
 0.02258301
-0.02593994
-0.08087158
-0.13946533
-0.19989014
-0.26062012
-0.31921387
-0.37231445
-0.41595459
-0.44769287
-0.46569824
-0.46875000
-0.45623779
-0.42755127
-0.38421631
-0.32714844
-0.25848389
-0.17913818
-0.09094238
 0.00335693
 0.09979248
 0.19592285
 0.28900146
 0.37689209
 0.45593262
 0.52276611
 0.57464600
 0.61065674
 0.62866211
 0.62713623
 0.60516357
 0.56182861
 0.49987793
 0.42144775
 0.32867432
 0.22308350
 0.10772705
-0.01403809
-0.13763428
-0.25848389
-0.37109375
-0.47119141
-0.55389404
-0.61523438
-0.65307617
-0.66589355
-0.65277100
-0.61309814
-0.54748535
-0.45898438
-0.35217285
-0.23071289
-0.09704590
 0.04730225
 0.19989014
 0.35461426
 0.50445557
 0.64300537
 0.76538086
 0.86853027
 0.94970703
 1.00463867
 1.03149414
 1.02844238
 0.99517822
 0.93231201
 0.84106445
 0.72387695
 0.58593750
 0.43212891
 0.26702881
 0.09399414
-0.08392334
-0.26031494
-0.42816162
-0.57983398
-0.70953369
-0.81481934
-0.89355469
-0.94421387
-0.96557617
-0.95825195
-0.92285156
-0.86151123
-0.77545166
-0.66772461
-0.54321289
-0.40740967
-0.26489258
-0.11871338
 0.02899170
 0.17486572
 0.31280518
 0.43609619
 0.53894043
 0.61889648
 0.67504883
 0.70739746
 0.71441650
 0.69549561
 0.65032959
 0.58044434
 0.49041748
 0.38421631
 0.26672363
 0.14068604
 0.00946045
-0.12390137
-0.25512695
-0.37872314
-0.49011230
-0.58593750
-0.66314697
-0.72113037
-0.75744629
-0.77178955
-0.76263428
-0.73028564
-0.67596436
-0.60211182
-0.51147461
-0.40771484
-0.29449463
-0.17425537
-0.04913330
 0.07904053
 0.20599365
 0.32745361
 0.43853760
 0.53527832
 0.61523438
 0.67749023
 0.72113037
 0.74584961
 0.75073242
 0.73730469
 0.70648193
 0.65979004
 0.59936523
 0.52764893
 0.44738770
 0.36071777
 0.26916504
 0.17456055
 0.07843018
-0.01525879
-0.10314941
-0.18341064
-0.25512695
-0.31829834
-0.37170410
-0.41351318
-0.44219971
-0.45776367
-0.46173096
-0.45471191
-0.43701172
-0.40893555
-0.37200928
-0.32989502
-0.28472900
-0.23864746
-0.19195557
-0.14617920
-0.10284424
-0.06408691
-0.03112793
-0.00427246
 0.01586914
 0.02807617
 0.03082275
 0.02410889
 0.00854492
-0.01434326
-0.04302979
-0.07720947
-0.11474609
-0.15411377
-0.19378662
-0.23284912
-0.27038574
-0.30517578
-0.33477783
-0.35614014
-0.36865234
-0.37078857
-0.36285400
-0.34362793
-0.31372070
-0.27404785
-0.22583008
-0.17059326
-0.10925293
-0.04333496
 0.02502441
 0.09246826
 0.15777588
 0.22033691
 0.27923584
 0.33203125
 0.37506104
 0.40557861
 0.42388916
 0.43121338
 0.42846680
 0.41564941
 0.39154053
 0.35705566
 0.31372070
 0.26367188
 0.20843506
 0.14892578
 0.08605957
 0.02166748
-0.04089355
-0.09857178
-0.14953613
-0.19134521
-0.22247314
-0.24230957
-0.24963379
-0.24536133
-0.22918701
-0.20172119
-0.16326904
-0.11413574
-0.05615234
 0.00701904
 0.07263184
 0.13793945
 0.20202637
 0.26397705
 0.32104492
 0.36956787
 0.40740967
 0.43273926
 0.44647217
 0.44860840
 0.43792725
 0.41412354
 0.37689209
 0.32806396
 0.26916504
 0.20111084
 0.12451172
 0.04272461
-0.04119873
-0.12329102
-0.20172119
-0.27587891
-0.34454346
-0.40466309
-0.45288086
-0.48767090
-0.50842285
-0.51574707
-0.51025391
-0.49224854
-0.46203613
-0.42205811
-0.37353516
-0.31890869
-0.25939941
-0.19683838
-0.13214111
-0.06683350
-0.00152588
 0.06164551
 0.12084961
 0.17395020
 0.22064209
 0.26092529
 0.29541016
 0.32379150
 0.34576416
 0.36132813
 0.37078857
 0.37536621
 0.37536621
 0.37109375
 0.36346436
 0.35430908
 0.34454346
 0.33477783
 0.32440186
 0.31280518
 0.30090332
 0.29052734
 0.28228760
 0.27465820
 0.26550293
 0.25329590
 0.23742676
 0.21789551
 0.19439697
 0.16662598
 0.13458252
 0.09887695
 0.06042480
 0.01861572
-0.02655029
-0.07415771
-0.12298584
-0.17028809
-0.21545410
-0.25848389
-0.29937744
-0.33691406
-0.36865234
-0.39306641
-0.40893555
-0.41687012
-0.41656494
-0.40740967
-0.38848877
-0.36010742
-0.32348633
-0.28045654
-0.23193359
-0.17974854
-0.12512207
-0.07049561
-0.01831055
 0.02929688
 0.07141113
 0.10742188
 0.13610840
 0.15655518
 0.16815186
 0.17059326
 0.16540527
 0.15258789
 0.13336182
 0.10803223
 0.07812500
 0.04425049
 0.00793457
-0.02929688
-0.06683350
-0.10284424
-0.13549805
-0.16418457
-0.18737793
-0.20355225
-0.21148682
-0.20996094
-0.19744873
-0.17395020
-0.13977051
-0.09552002
-0.04241943
 0.01708984
 0.08087158
 0.14709473
 0.21484375
 0.28198242
 0.34606934
 0.40313721
 0.45013428
 0.48553467
 0.50903320
 0.52001953
 0.51757813
 0.50018311
 0.46813965
 0.42236328
 0.36407471
 0.29479980
 0.21514893
 0.12603760
 0.02990723
-0.07171631
-0.17669678
-0.28167725
-0.38360596
-0.47851563
-0.56274414
-0.63385010
-0.69122314
-0.73394775
-0.76110840
-0.77117920
-0.76446533
-0.74157715
-0.70526123
-0.65673828
-0.59814453
-0.53070068
-0.45745850
-0.38116455
-0.30517578
-0.23162842
-0.16082764
-0.09368896
-0.03112793
 0.02563477
 0.07598877
 0.11871338
 0.15472412
 0.18341064
 0.20477295
 0.21911621
 0.22674561
 0.22918701
 0.22827148
 0.22460938
 0.21942139
 0.21331787
 0.20812988
 0.20568848
 0.20782471
 0.21453857
 0.22583008
 0.24200439
 0.26428223
 0.29296875
 0.32745361
 0.36407471
 0.40100098
 0.43579102
 0.46813965
 0.49682617
 0.51940918
 0.53405762
 0.54046631
 0.53833008
 0.52734375
 0.50598145
 0.47363281
 0.42968750
 0.37536621
 0.31280518
 0.24200439
 0.16296387
 0.07690430
-0.01373291
-0.10620117
-0.19836426
-0.28869629
-0.37475586
-0.45410156
-0.52276611
-0.57861328
-0.62103271
-0.64941406
-0.66345215
-0.66253662
-0.64666748
-0.61737061
-0.57647705
-0.52612305
-0.46813965
-0.40496826
-0.33874512
-0.27160645
-0.20507813
-0.14068604
-0.07995605
-0.02380371
 0.02532959
 0.06652832
 0.09948730
 0.12390137
 0.13977051
 0.14739990
 0.14709473
 0.14038086
 0.12817383
 0.11138916
 0.09155273
 0.06988525
 0.04791260
 0.02746582
 0.01007080
-0.00305176
-0.01068115
-0.01251221
-0.00823975
 0.00213623
 0.01800537
 0.03936768
 0.06652832
 0.09857178
 0.13397217
 0.17089844
 0.20843506
 0.24627686
 0.28472900
 0.32348633
 0.36071777
 0.39398193
 0.42205811
 0.44433594
 0.46112061
 0.47210693
 0.47637939
 0.47302246
 0.46173096
 0.44250488
 0.41656494
 0.38330078
 0.34332275
 0.29693604
 0.24566650
 0.19104004
 0.13366699
 0.07415771
 0.01342773
-0.04760742
-0.10681152
-0.16326904
-0.21697998
-0.26794434
-0.31616211
-0.35980225
-0.39764404
-0.42938232
-0.45471191
-0.47454834
-0.48858643
-0.49652100
-0.49743652
-0.49163818
-0.47943115
-0.46142578
-0.43762207
-0.40740967
-0.37231445
-0.33416748
-0.29388428
-0.25268555
-0.21057129
-0.16693115
-0.12298584
-0.07965088
-0.03845215
-0.00030518
 0.03540039
 0.06805420
 0.09765625
 0.12268066
 0.14282227
 0.15777588
 0.16662598
 0.16998291
 0.16754150
 0.15960693
 0.14678955
 0.13000488
 0.10955811
 0.08666992
 0.06225586
 0.03753662
 0.01434326
-0.00549316
-0.02166748
-0.03295898
-0.03814697
-0.03631592
-0.02746582
-0.01129150
 0.01159668
 0.04119873
 0.07690430
 0.11688232
 0.15960693
 0.20355225
 0.24810791
 0.29205322
 0.33294678
 0.36865234
 0.39581299
 0.41442871
 0.42327881
 0.42236328
 0.40985107
 0.38543701
 0.34881592
 0.30120850
 0.24383545
 0.17669678
 0.10131836
 0.01922607
-0.06774902
-0.15808105
-0.24993896
-0.34088135
-0.42755127
-0.50567627
-0.57342529
-0.62927246
-0.67260742
-0.70190430
-0.71594238
-0.71258545
-0.69213867
-0.65429688
-0.59967041
-0.53009033
-0.44677734
-0.35278320
-0.24993896
-0.14068604
-0.02685547
 0.08911133
 0.20416260
 0.31463623
 0.41625977
 0.50445557
 0.57617188
 0.62927246
 0.66284180
 0.67596436
 0.66802979
 0.63812256
 0.58807373
 0.52032471
 0.43823242
 0.34515381
 0.24322510
 0.13549805
 0.02532959
-0.08361816
-0.18798828
-0.28411865
-0.36865234
-0.43823242
-0.49011230
-0.52307129
-0.53680420
-0.53100586
-0.50598145
-0.46203613
-0.40191650
-0.32836914
-0.24353027
-0.15014648
-0.04974365
 0.05523682
 0.16143799
 0.26550293
 0.36285400
 0.45043945
 0.52581787
 0.58685303
 0.63232422
 0.66192627
 0.67504883
 0.67230225
 0.65399170
 0.62103271
 0.57434082
 0.51452637
 0.44494629
 0.36743164
 0.28472900
 0.19836426
 0.10925293
 0.01983643
-0.06744385
-0.14984131
-0.22674561
-0.29663086
-0.35858154
-0.40985107
-0.44952393
-0.47668457
-0.49224854
-0.49652100
-0.49072266
-0.47576904
-0.45318604
-0.42449951
-0.39154053
-0.35461426
-0.31585693
-0.27770996
-0.24200439
-0.20965576
-0.18066406
-0.15472412
-0.13305664
-0.11627197
-0.10528564
-0.09887695
-0.09643555
-0.09643555
-0.09857178
-0.10162354
-0.10498047
-0.10742188
-0.10925293
-0.10925293
-0.10681152
-0.10009766
-0.08850098
-0.07141113
-0.04943848
-0.02319336
 0.00793457
 0.04333496
 0.08300781
 0.12542725
 0.17028809
 0.21636963
 0.26428223
 0.31250000
 0.35919189
 0.40222168
 0.44067383
 0.47363281
 0.50048828
 0.52062988
 0.53375244
 0.53985596
 0.53863525
 0.53070068
 0.51544189
 0.49285889
 0.46234131
 0.42388916
 0.37841797
 0.32714844
 0.27160645
 0.21209717
 0.14862061
 0.08178711
 0.01251221
-0.05676270
-0.12329102
-0.18646240
-0.24566650
-0.30120850
-0.35156250
-0.39428711
-0.42816162
-0.45288086
-0.46936035
-0.47790527
-0.47821045
-0.47088623
-0.45715332
-0.43884277
-0.41656494
-0.39031982
-0.36041260
-0.32806396
-0.29571533
-0.26489258
-0.23651123
-0.20996094
-0.18524170
-0.16265869
-0.14282227
-0.12573242
-0.11108398
-0.09857178
-0.08789063
-0.07843018
-0.06988525
-0.06103516
-0.05157471
-0.04089355
-0.02807617
-0.01251221
 0.00640869
 0.02929688
 0.05584717
 0.08636475
 0.11932373
 0.15380859
 0.18951416
 0.22583008
 0.26367188
 0.30181885
 0.33905029
 0.37292480
 0.40161133
 0.42327881
 0.43853760
 0.44647217
 0.44708252
 0.43914795
 0.42144775
 0.39367676
 0.35614014
 0.31036377
 0.25756836
 0.19836426
 0.13244629
 0.06103516
-0.01434326
-0.09063721
-0.16632080
-0.23986816
-0.30914307
-0.37231445
-0.42572021
-0.46752930
-0.49682617
-0.51361084
-0.51818848
-0.50964355
-0.48736572
-0.45135498
-0.40405273
-0.34759521
-0.28411865
-0.21514893
-0.14129639
-0.06439209
 0.01220703
 0.08544922
 0.15228271
 0.21087646
 0.26062012
 0.30090332
 0.32989502
 0.34545898
 0.34545898
 0.33020020
 0.30151367
 0.26214600
 0.21423340
 0.15899658
 0.09765625
 0.03173828
-0.03601074
-0.10253906
-0.16510010
-0.22247314
-0.27343750
-0.31616211
-0.34912109
-0.37139893
-0.38146973
-0.37902832
-0.36407471
-0.33752441
-0.30181885
-0.25848389
-0.20874023
-0.15350342
-0.09460449
-0.03295898
 0.02838135
 0.08758545
 0.14221191
 0.19073486
 0.23101807
 0.26245117
 0.28442383
 0.29724121
 0.30212402
 0.29998779
 0.29144287
 0.27679443
 0.25726318
 0.23376465
 0.20751953
 0.18005371
 0.15258789
 0.12634277
 0.10284424
 0.08331299
 0.06866455
 0.05950928
 0.05554199
 0.05615234
 0.06072998
 0.06835938
 0.07812500
 0.08880615
 0.09979248
 0.10955811
 0.11718750
 0.12023926
 0.11718750
 0.10681152
 0.08941650
 0.06500244
 0.03417969
-0.00305176
-0.04608154
-0.09277344
-0.14129639
-0.18920898
-0.23559570
-0.27893066
-0.31768799
-0.35003662
-0.37322998
-0.38543701
-0.38574219
-0.37322998
-0.34790039
-0.30975342
-0.26062012
-0.20111084
-0.13275146
-0.05737305
 0.02258301
 0.10467529
 0.18768311
 0.26916504
 0.34576416
 0.41259766
 0.46630859
 0.50445557
 0.52673340
 0.53283691
 0.52215576
 0.49377441
 0.44891357
 0.39001465
 0.32012939
 0.24108887
 0.15502930
 0.06439209
-0.02716064
-0.11627197
-0.20019531
-0.27557373
-0.33966064
-0.38909912
-0.42144775
-0.43609619
-0.43334961
-0.41412354
-0.37902832
-0.32928467
-0.26519775
-0.18981934
-0.10467529
-0.01312256
 0.08270264
 0.17974854
 0.27526855
 0.36529541
 0.44525146
 0.51147461
 0.56121826
 0.59326172
 0.60760498
 0.60333252
 0.57983398
 0.53802490
 0.47973633
 0.40740967
 0.32318115
 0.22888184
 0.12695313
 0.02166748
-0.08361816
-0.18585205
-0.28350830
-0.37384033
-0.45501709
-0.52368164
-0.57708740
-0.61523438
-0.63781738
-0.64422607
-0.63507080
-0.60943604
-0.56915283
-0.51574707
-0.45196533
-0.38055420
-0.30395508
-0.22460938
-0.14404297
-0.06408691
 0.01373291
 0.08697510
 0.15289307
 0.20874023
 0.25451660
 0.29022217
 0.31616211
 0.33172607
 0.33569336
 0.32897949
 0.31250000
 0.28930664
 0.26031494
 0.22705078
 0.19012451
 0.14984131
 0.10772705
 0.06408691
 0.02105713
-0.02075195
-0.05920410
-0.09307861
-0.12115479
-0.14282227
-0.15838623
-0.16784668
-0.17150879
-0.16906738
-0.16113281
-0.14739990
-0.12847900
-0.10498047
-0.07843018
-0.05065918
-0.02319336
 0.00274658
 0.02685547
 0.04821777
 0.06561279
 0.07904053
 0.08789063
 0.09277344
 0.09460449
 0.09307861
 0.08819580
 0.08056641
 0.06988525
 0.05767822
 0.04394531
 0.03021240
 0.01708984
 0.00549316
-0.00457764
-0.01312256
-0.02105713
-0.02807617
-0.03417969
-0.03845215
-0.04119873
-0.04302979
-0.04516602
-0.04760742
-0.05126953
-0.05645752
-0.06317139
-0.07293701
-0.08544922
-0.10131836
-0.12054443
-0.14251709
-0.16723633
-0.19317627
-0.21850586
-0.24261475
-0.26550293
-0.28747559
-0.30761719
-0.32440186
-0.33508301
-0.33813477
-0.33233643
-0.31829834
-0.29663086
-0.26824951
-0.23345947
-0.19134521
-0.14129639
-0.08392334
-0.02075195
 0.04486084
 0.11138916
 0.17822266
 0.24444580
 0.30853271
 0.36682129
 0.41442871
 0.44952393
 0.47088623
 0.47912598
 0.47363281
 0.45379639
 0.41961670
 0.37200928
 0.31250000
 0.24291992
 0.16479492
 0.08026123
-0.00671387
-0.09246826
-0.17395020
-0.24902344
-0.31524658
-0.36895752
-0.40710449
-0.42663574
-0.42755127
-0.41076660
-0.37719727
-0.32775879
-0.26275635
-0.18402100
-0.09460449
 0.00305176
 0.10620117
 0.21148682
 0.31524658
 0.41290283
 0.49957275
 0.57189941
 0.62713623
 0.66375732
 0.68084717
 0.67687988
 0.65093994
 0.60333252
 0.53558350
 0.44982910
 0.34973145
 0.23803711
 0.11718750
-0.01007080
-0.13977051
-0.26763916
-0.38909912
-0.49896240
-0.59387207
-0.67047119
-0.72662354
-0.76141357
-0.77301025
-0.76110840
-0.72479248
-0.66497803
-0.58471680
-0.48736572
-0.37811279
-0.25909424
-0.13366699
-0.00396729
 0.12664795
 0.25329590
 0.37109375
 0.47485352
 0.56060791
 0.62591553
 0.66955566
 0.69061279
 0.68878174
 0.66406250
 0.61828613
 0.55389404
 0.47424316
 0.38330078
 0.28503418
 0.18157959
 0.07598877
-0.02838135
-0.12725830
-0.21667480
-0.29327393
-0.35400391
-0.39733887
-0.42144775
-0.42572021
-0.41076660
-0.37811279
-0.32989502
-0.26824951
-0.19470215
-0.11169434
-0.02227783
 0.06988525
 0.16174316
 0.25054932
 0.33294678
 0.40527344
 0.46417236
 0.50750732
 0.53436279
 0.54534912
 0.54016113
 0.51818848
 0.48065186
 0.42907715
 0.36621094
 0.29388428
 0.21423340
 0.12908936
 0.04150391
-0.04425049
-0.12573242
-0.20080566
-0.26824951
-0.32562256
-0.37048340
-0.40069580
-0.41625977
-0.41748047
-0.40557861
-0.38116455
-0.34515381
-0.29968262
-0.24719238
-0.18920898
-0.12817383
-0.06591797
-0.00549316
 0.05035400
 0.09887695
 0.13916016
 0.16937256
 0.18890381
 0.19622803
 0.19042969
 0.17181396
 0.14068604
 0.09765625
 0.04425049
-0.01739502
-0.08453369
-0.15563965
-0.22796631
-0.29998779
-0.36834717
-0.42968750
-0.48065186
-0.51971436
-0.54626465
-0.55908203
-0.55725098
-0.53985596
-0.50659180
-0.45867920
-0.39886475
-0.32897949
-0.25115967
-0.16693115
-0.07812500
 0.01220703
 0.10131836
 0.18646240
 0.26611328
 0.33843994
 0.40161133
 0.45288086
 0.49102783
 0.51483154
 0.52429199
 0.51971436
 0.50201416
 0.47149658
 0.42999268
 0.37902832
 0.32104492
 0.25756836
 0.19073486
 0.12145996
 0.05187988
-0.01525879
-0.07751465
-0.13305664
-0.18035889
-0.21850586
-0.24658203
-0.26428223
-0.27191162
-0.26977539
-0.25909424
-0.24017334
-0.21301270
-0.17944336
-0.14038086
-0.09765625
-0.05310059
-0.00823975
 0.03448486
 0.07354736
 0.10681152
 0.13305664
 0.15197754
 0.16235352
 0.16357422
 0.15472412
 0.13610840
 0.10833740
 0.07171631
 0.02777100
-0.02258301
-0.07659912
-0.13214111
-0.18737793
-0.24108887
-0.29205322
-0.33691406
-0.37384033
-0.40039063
-0.41656494
-0.42205811
-0.41717529
-0.40008545
-0.37139893
-0.33172607
-0.28289795
-0.22705078
-0.16387939
-0.09521484
-0.02288818
 0.05065918
 0.12268066
 0.19226074
 0.25878906
 0.32043457
 0.37475586
 0.41900635
 0.45166016
 0.47302246
 0.48278809
 0.48034668
 0.46478271
 0.43670654
 0.39733887
 0.34820557
 0.29205322
 0.22979736
 0.16326904
 0.09399414
 0.02380371
-0.04455566
-0.10772705
-0.16326904
-0.20874023
-0.24261475
-0.26397705
-0.27221680
-0.26733398
-0.24932861
-0.21820068
-0.17364502
-0.11749268
-0.05126953
 0.02197266
 0.10040283
 0.18157959
 0.26367188
 0.34332275
 0.41656494
 0.47943115
 0.52886963
 0.56304932
 0.57983398
 0.57861328
 0.55847168
 0.51940918
 0.46264648
 0.38970947
 0.30212402
 0.20263672
 0.09307861
-0.02288818
-0.14190674
-0.26031494
-0.37414551
-0.47912598
-0.57159424
-0.64849854
-0.70739746
-0.74676514
-0.76599121
-0.76385498
-0.74005127
-0.69427490
-0.62744141
-0.54138184
-0.43914795
-0.32440186
-0.19989014
-0.06896973
 0.06622314
 0.20263672
 0.33508301
 0.45806885
 0.56640625
 0.65612793
 0.72479248
 0.77056885
 0.79223633
 0.78918457
 0.76080322
 0.70739746
 0.63110352
 0.53466797
 0.42205811
 0.29785156
 0.16601563
 0.02899170
-0.10925293
-0.24536133
-0.37414551
-0.49041748
-0.58959961
-0.66864014
-0.72479248
-0.75622559
-0.76232910
-0.74340820
-0.69976807
-0.63354492
-0.54687500
-0.44250488
-0.32470703
-0.19714355
-0.06317139
 0.07476807
 0.21301270
 0.34576416
 0.46691895
 0.57067871
 0.65307617
 0.71319580
 0.75042725
 0.76446533
 0.75439453
 0.72021484
 0.66345215
 0.58624268
 0.49224854
 0.38482666
 0.26733398
 0.14282227
 0.01434326
-0.11444092
-0.23956299
-0.35675049
-0.46203613
-0.55267334
-0.62622070
-0.68023682
-0.71441650
-0.72814941
-0.72204590
-0.69610596
-0.65155029
-0.58990479
-0.51483154
-0.43029785
-0.33996582
-0.24719238
-0.15380859
-0.06347656
 0.02166748
 0.09796143
 0.16387939
 0.21789551
 0.25848389
 0.28533936
 0.29846191
 0.29907227
 0.28808594
 0.26702881
 0.23712158
 0.19927979
 0.15563965
 0.10894775
 0.06134033
 0.01556396
-0.02685547
-0.06439209
-0.09552002
-0.11871338
-0.13275146
-0.13702393
-0.13092041
-0.11535645
-0.09094238
-0.05889893
-0.02166748
 0.01892090
 0.06072998
 0.10223389
 0.14129639
 0.17669678
 0.20568848
 0.22735596
 0.24047852
 0.24475098
 0.24047852
 0.22674561
 0.20446777
 0.17333984
 0.13458252
 0.08911133
 0.03936768
-0.01312256
-0.06652832
-0.11901855
-0.16906738
-0.21575928
-0.25756836
-0.29388428
-0.32379150
-0.34515381
-0.35583496
-0.35461426
-0.34179688
-0.31951904
-0.28961182
-0.25329590
-0.21057129
-0.16143799
-0.10742188
-0.05035400
 0.00701904
 0.06286621
 0.11657715
 0.16632080
 0.21087646
 0.24749756
 0.27679443
 0.29907227
 0.31494141
 0.32409668
 0.32470703
 0.31738281
 0.30334473
 0.28503418
 0.26397705
 0.23956299
 0.21148682
 0.18035889
 0.14831543
 0.11718750
 0.08789063
 0.06042480
 0.03509521
 0.01220703
-0.00701904
-0.02227783
-0.03387451
-0.04272461
-0.04943848
-0.05432129
-0.05706787
-0.05859375
-0.05920410
-0.05950928
-0.06042480
-0.06195068
-0.06500244
-0.06958008
-0.07568359
-0.08209229
-0.08819580
-0.09307861
-0.09674072
-0.09887695
-0.10009766
-0.10009766
-0.09765625
-0.09277344
-0.08514404
-0.07507324
-0.06256104
-0.04760742
-0.02990723
-0.01007080
 0.01129150
 0.03295898
 0.05462646
 0.07537842
 0.09521484
 0.11352539
 0.12939453
 0.14190674
 0.15075684
 0.15472412
 0.15350342
 0.14617920
 0.13366699
 0.11596680
 0.09429932
 0.06958008
 0.04272461
 0.01403809
-0.01556396
-0.04455566
-0.07171631
-0.09643555
-0.11688232
-0.13275146
-0.14282227
-0.14648438
-0.14282227
-0.13183594
-0.11291504
-0.08697510
-0.05523682
-0.01892090
 0.02044678
 0.06195068
 0.10437012
 0.14617920
 0.18554688
 0.22003174
 0.24810791
 0.26794434
 0.27770996
 0.27709961
 0.26550293
 0.24291992
 0.20935059
 0.16448975
 0.10925293
 0.04547119
-0.02441406
-0.09735107
-0.17242432
-0.24749756
-0.32043457
-0.38818359
-0.44677734
-0.49377441
-0.52673340
-0.54565430
-0.54931641
-0.53710938
-0.50842285
-0.46417236
-0.40527344
-0.33325195
-0.24963379
-0.15563965
-0.05340576
 0.05493164
 0.16632080
 0.27709961
 0.38391113
 0.48248291
 0.56976318
 0.64300537
 0.70007324
 0.73913574
 0.75897217
 0.75958252
 0.74127197
 0.70404053
 0.64788818
 0.57342529
 0.48309326
 0.37994385
 0.26763916
 0.14923096
 0.02655029
-0.09765625
-0.22064209
-0.33874512
-0.44830322
-0.54504395
-0.62622070
-0.68969727
-0.73455811
-0.75958252
-0.76507568
-0.75164795
-0.71960449
-0.67016602
-0.60485840
-0.52703857
-0.44036865
-0.34820557
-0.25360107
-0.15808105
-0.06317139
 0.02807617
 0.11169434
 0.18524170
 0.24719238
 0.29693604
 0.33416748
 0.35797119
 0.36682129
 0.36163330
 0.34454346
 0.31707764
 0.28076172
 0.23742676
 0.18798828
 0.13488770
 0.08056641
 0.02716064
-0.02319336
-0.06896973
-0.10833740
-0.13946533
-0.16143799
-0.17364502
-0.17639160
-0.17028809
-0.15563965
-0.13397217
-0.10559082
-0.07171631
-0.03326416
 0.00762939
 0.04943848
 0.08941650
 0.12603760
 0.15808105
 0.18463135
 0.20507813
 0.21820068
 0.22430420
 0.22247314
 0.21331787
 0.19683838
 0.17395020
 0.14587402
 0.11352539
 0.07843018
 0.04180908
 0.00549316
-0.02777100
-0.05676270
-0.07995605
-0.09674072
-0.10681152
-0.10955811
-0.10437012
-0.09063721
-0.06958008
-0.04180908
-0.00885010
 0.02807617
 0.06713867
 0.10589600
 0.14190674
 0.17364502
 0.19927979
 0.21850586
 0.22918701
 0.23040771
 0.22125244
 0.20111084
 0.17089844
 0.13122559
 0.08270264
 0.02563477
-0.03845215
-0.10772705
-0.18035889
-0.25482178
-0.32867432
-0.39916992
-0.46356201
-0.51910400
-0.56396484
-0.59722900
-0.61798096
-0.62438965
-0.61523438
-0.58929443
-0.54718018
-0.49072266
-0.42175293
-0.34210205
-0.25268555
-0.15563965
-0.05279541
 0.05401611
 0.16235352
 0.26947021
 0.37261963
 0.46813965
 0.55358887
 0.62683105
 0.68511963
 0.72723389
 0.75195313
 0.75927734
 0.75042725
 0.72509766
 0.68359375
 0.62622070
 0.55511475
 0.47302246
 0.38330078
 0.28808594
 0.18890381
 0.08880615
-0.00915527
-0.10223389
-0.18829346
-0.26611328
-0.33325195
-0.38757324
-0.42633057
-0.44921875
-0.45623779
-0.44921875
-0.42846680
-0.39428711
-0.34759521
-0.29052734
-0.22521973
-0.15380859
-0.07812500
-0.00030518
 0.07629395
 0.14923096
 0.21667480
 0.27740479
 0.32928467
 0.36926270
 0.39428711
 0.40344238
 0.39672852
 0.37506104
 0.33996582
 0.29205322
 0.23162842
 0.16052246
 0.08087158
-0.00457764
-0.09307861
-0.18218994
-0.26977539
-0.35400391
-0.43090820
-0.49774170
-0.55053711
-0.58837891
-0.61065674
-0.61645508
-0.60546875
-0.57739258
-0.53283691
-0.47332764
-0.40161133
-0.31890869
-0.22766113
-0.12969971
-0.02838135
 0.07354736
 0.17364502
 0.26947021
 0.35736084
 0.43426514
 0.49652100
 0.54199219
 0.57037354
 0.58166504
 0.57617188
 0.55419922
 0.51666260
 0.46478271
 0.40100098
 0.32836914
 0.24932861
 0.16571045
 0.08056641
-0.00366211
-0.08331299
-0.15594482
-0.21972656
-0.27313232
-0.31463623
-0.34271240
-0.35430908
-0.34973145
-0.33020020
-0.29785156
-0.25512695
-0.20202637
-0.13946533
-0.06988525
 0.00335693
 0.07629395
 0.14526367
 0.20935059
 0.26733398
 0.31677246
 0.35552979
 0.38055420
 0.39031982
 0.38513184
 0.36529541
 0.33264160
 0.28869629
 0.23468018
 0.17150879
 0.10101318
 0.02471924
-0.05371094
-0.13092041
-0.20538330
-0.27496338
-0.33813477
-0.39245605
-0.43548584
-0.46539307
-0.48187256
-0.48553467
-0.47637939
-0.45410156
-0.41961670
-0.37445068
-0.32226563
-0.26428223
-0.20233154
-0.13671875
-0.06988525
-0.00396729
 0.05798340
 0.11383057
 0.16235352
 0.20202637
 0.23254395
 0.25268555
 0.26245117
 0.26245117
 0.25329590
 0.23590088
 0.21057129
 0.17852783
 0.14129639
 0.09948730
 0.05523682
 0.00946045
-0.03570557
-0.07812500
-0.11596680
-0.14862061
-0.17547607
-0.19531250
-0.20751953
-0.21118164
-0.20568848
-0.19195557
-0.16998291
-0.14007568
-0.10375977
-0.06195068
-0.01708984
 0.02960205
 0.07720947
 0.12420654
 0.16906738
 0.20935059
 0.24291992
 0.26916504
 0.28717041
 0.29754639
 0.30029297
 0.29510498
 0.28228760
 0.26123047
 0.23162842
 0.19409180
 0.15014648
 0.10192871
 0.05065918
-0.00183105
-0.05554199
-0.10894775
-0.15930176
-0.20538330
-0.24627686
-0.28167725
-0.31127930
-0.33416748
-0.34881592
-0.35430908
-0.35064697
-0.33843994
-0.31890869
-0.29388428
-0.26367188
-0.22979736
-0.19195557
-0.15045166
-0.10589600
-0.05920410
-0.01220703
 0.03326416
 0.07690430
 0.11779785
 0.15533447
 0.18951416
 0.21911621
 0.24353027
 0.26275635
 0.27648926
 0.28472900
 0.28808594
 0.28656006
 0.28076172
 0.27069092
 0.25695801
 0.23956299
 0.21911621
 0.19592285
 0.17181396
 0.14709473
 0.12298584
 0.10009766
 0.07812500
 0.05737305
 0.03753662
 0.01983643
 0.00396729
-0.01007080
-0.02227783
-0.03356934
-0.04333496
-0.05218506
-0.06042480
-0.06866455
-0.07659912
-0.08422852
-0.09155273
-0.09826660
-0.10467529
-0.11108398
-0.11718750
-0.12298584
-0.12786865
-0.13244629
-0.13671875
-0.13977051
-0.14160156
-0.14129639
-0.13854980
-0.13427734
-0.12817383
-0.12023926
-0.11077881
-0.09948730
-0.08697510
-0.07415771
-0.06134033
-0.04913330
-0.03784180
-0.02746582
-0.01831055
-0.01068115
-0.00427246
 0.00091553
 0.00488281
 0.00793457
 0.01007080
 0.01220703
 0.01525879
 0.01953125
 0.02502441
 0.03143311
 0.03845215
 0.04577637
 0.05371094
 0.06317139
 0.07385254
 0.08605957
 0.09918213
 0.11322021
 0.12847900
 0.14404297
 0.16021729
 0.17639160
 0.19195557
 0.20721436
 0.22155762
 0.23498535
 0.24688721
 0.25665283
 0.26428223
 0.26855469
 0.26855469
 0.26428223
 0.25543213
 0.24139404
 0.22277832
 0.19989014
 0.17242432
 0.14129639
 0.10620117
 0.06774902
 0.02655029
-0.01586914
-0.05828857
-0.10040283
-0.14160156
-0.18096924
-0.21636963
-0.24627686
-0.27160645
-0.29235840
-0.30944824
-0.32135010
-0.32623291
-0.32226563
-0.31158447
-0.29602051
-0.27709961
-0.25512695
-0.22918701
-0.19958496
-0.16784668
-0.13641357
-0.10620117
-0.07690430
-0.04943848
-0.02410889
-0.00183105
 0.01678467
 0.03234863
 0.04455566
 0.05340576
 0.05889893
 0.06072998
 0.05920410
 0.05554199
 0.04974365
 0.04272461
 0.03417969
 0.02471924
 0.01464844
 0.00457764
-0.00549316
-0.01434326
-0.02197266
-0.02746582
-0.02990723
-0.02929688
-0.02502441
-0.01800537
-0.00854492
 0.00335693
 0.01739502
 0.03295898
 0.05004883
 0.06744385
 0.08453369
 0.10101318
 0.11627197
 0.13031006
 0.14251709
 0.15167236
 0.15747070
 0.15899658
 0.15686035
 0.15106201
 0.14160156
 0.12939453
 0.11474609
 0.09765625
 0.07873535
 0.05828857
 0.03631592
 0.01434326
-0.00732422
-0.02746582
-0.04486084
-0.06011963
-0.07263184
-0.08270264
-0.09033203
-0.09552002
-0.09826660
-0.09979248
-0.09979248
-0.09857178
-0.09674072
-0.09368896
-0.09033203
-0.08636475
-0.08300781
-0.07995605
-0.07781982
-0.07629395
-0.07537842
-0.07446289
-0.07293701
-0.07080078
-0.06835938
-0.06500244
-0.06164551
-0.05767822
-0.05279541
-0.04730225
-0.04058838
-0.03356934
-0.02624512
-0.01892090
-0.01129150
-0.00366211
 0.00427246
 0.01129150
 0.01708984
 0.02075195
 0.02258301
 0.02258301
 0.02136230
 0.01861572
 0.01403809
 0.00762939
-0.00061035
-0.01159668
-0.02471924
-0.03997803
-0.05645752
-0.07263184
-0.08850098
-0.10314941
-0.11718750
-0.12969971
-0.14068604
-0.14923096
-0.15563965
-0.15960693
-0.16143799
-0.16052246
-0.15594482
-0.14739990
-0.13488770
-0.11871338
-0.09948730
-0.07812500
-0.05462646
-0.02929688
-0.00274658
 0.02471924
 0.05279541
 0.08056641
 0.10742188
 0.13183594
 0.15350342
 0.17150879
 0.18585205
 0.19683838
 0.20385742
 0.20721436
 0.20690918
 0.20385742
 0.19927979
 0.19287109
 0.18554688
 0.17700195
 0.16693115
 0.15686035
 0.14678955
 0.13793945
 0.13092041
 0.12542725
 0.12207031
 0.12084961
 0.12145996
 0.12329102
 0.12603760
 0.12969971
 0.13397217
 0.13854980
 0.14221191
 0.14373779
 0.14282227
 0.13854980
 0.13061523
 0.11810303
 0.10009766
 0.07690430
 0.04791260
 0.01403809
-0.02410889
-0.06500244
-0.10772705
-0.15136719
-0.19470215
-0.23803711
-0.28076172
-0.32165527
-0.35827637
-0.38848877
-0.41015625
-0.42297363
-0.42724609
-0.42327881
-0.41046143
-0.38848877
-0.35705566
-0.31707764
-0.27008057
-0.21667480
-0.15716553
-0.09216309
-0.02319336
 0.04730225
 0.11657715
 0.18341064
 0.24627686
 0.30334473
 0.35217285
 0.39093018
 0.41870117
 0.43548584
 0.44158936
 0.43731689
 0.42236328
 0.39703369
 0.36224365
 0.32012939
 0.27313232
 0.22399902
 0.17333984
 0.12329102
 0.07446289
 0.02899170
-0.01098633
-0.04394531
-0.06896973
-0.08575439
-0.09399414
-0.09246826
-0.08087158
-0.05920410
-0.02899170
 0.00854492
 0.05126953
 0.09735107
 0.14373779
 0.18707275
 0.22644043
 0.26062012
 0.28900146
 0.30883789
 0.31738281
 0.31250000
 0.29327393
 0.26153564
 0.21789551
 0.16326904
 0.09765625
 0.02319336
-0.05798340
-0.14343262
-0.23071289
-0.31799316
-0.40222168
-0.48034668
-0.54931641
-0.60699463
-0.65155029
-0.68115234
-0.69427490
-0.68939209
-0.66558838
-0.62377930
-0.56518555
-0.49194336
-0.40618896
-0.31005859
-0.20599365
-0.09613037
 0.01617432
 0.12786865
 0.23559570
 0.33599854
 0.42541504
 0.50018311
 0.55725098
 0.59509277
 0.61401367
 0.61431885
 0.59631348
 0.56030273
 0.50750732
 0.44006348
 0.36041260
 0.27038574
 0.17211914
 0.06896973
-0.03540039
-0.13763428
-0.23498535
-0.32440186
-0.40222168
-0.46539307
-0.51177979
-0.54016113
-0.55053711
-0.54168701
-0.51361084
-0.46752930
-0.40527344
-0.32989502
-0.24383545
-0.14892578
-0.04852295
 0.05401611
 0.15441895
 0.24902344
 0.33447266
 0.40802002
 0.46691895
 0.50781250
 0.53009033
 0.53222656
 0.51452637
 0.47698975
 0.42022705
 0.34637451
 0.25909424
 0.16082764
 0.05371094
-0.06103516
-0.18005371
-0.29907227
-0.41290283
-0.51696777
-0.60791016
-0.68298340
-0.74066162
-0.77880859
-0.79528809
-0.78918457
-0.76080322
-0.71075439
-0.64117432
-0.55450439
-0.45410156
-0.34271240
-0.22369385
-0.09948730
 0.02807617
 0.15655518
 0.28198242
 0.39978027
 0.50506592
 0.59509277
 0.66772461
 0.72174072
 0.75683594
 0.77239990
 0.76812744
 0.74462891
 0.70343018
 0.64605713
 0.57434082
 0.49102783
 0.39916992
 0.30242920
 0.20263672
 0.10284424
 0.00640869
-0.08300781
-0.16235352
-0.23010254
-0.28564453
-0.32836914
-0.35766602
-0.37170410
-0.36926270
-0.35156250
-0.32104492
-0.28106689
-0.23284912
-0.17852783
-0.11901855
-0.05706787
 0.00457764
 0.06317139
 0.11627197
 0.16235352
 0.20019531
 0.22857666
 0.24719238
 0.25482178
 0.25115967
 0.23620605
 0.21026611
 0.17486572
 0.13122559
 0.08148193
 0.02655029
-0.03143311
-0.09002686
-0.14709473
-0.20172119
-0.25207520
-0.29693604
-0.33477783
-0.36315918
-0.38146973
-0.39001465
-0.38909912
-0.37841797
-0.35766602
-0.32745361
-0.28930664
-0.24536133
-0.19744873
-0.14526367
-0.08880615
-0.02899170
 0.03234863
 0.09277344
 0.15014648
 0.20416260
 0.25390625
 0.29907227
 0.33782959
 0.36926270
 0.39154053
 0.40557861
 0.41107178
 0.40863037
 0.39794922
 0.37872314
 0.35217285
 0.31982422
 0.28289795
 0.24322510
 0.20050049
 0.15594482
 0.11077881
 0.06713867
 0.02593994
-0.01190186
-0.04577637
-0.07507324
-0.09857178
-0.11505127
-0.12390137
-0.12512207
-0.11932373
-0.10742188
-0.08941650
-0.06652832
-0.03967285
-0.01007080
 0.02136230
 0.05279541
 0.08331299
 0.11138916
 0.13580322
 0.15594482
 0.17089844
 0.18066406
 0.18402100
 0.18005371
 0.16784668
 0.14801025
 0.12115479
 0.08850098
 0.05004883
 0.00671387
-0.04089355
-0.09124756
-0.14282227
-0.19470215
-0.24597168
-0.29571533
-0.34210205
-0.38330078
-0.41809082
-0.44525146
-0.46417236
-0.47485352
-0.47698975
-0.46997070
-0.45410156
-0.42968750
-0.39703369
-0.35705566
-0.31097412
-0.26031494
-0.20568848
-0.14831543
-0.08941650
-0.03051758
 0.02593994
 0.07904053
 0.12786865
 0.17181396
 0.20935059
 0.23925781
 0.26092529
 0.27404785
 0.27984619
 0.27923584
 0.27252197
 0.26000977
