# Supplementary material for: Dataset for time-lapse ultrasonic tomography of a granite slab under uniaxial compression test
Source: Data Brief. 2018 Aug 30;20:614–6. doi: 10.1016/j.dib.2018.08.151 (PMC6128094; doi:10.1016/j.dib.2018.08.151)
Supplement: Supplementary file 2 — Supplementary material [file mmc2.zip › data/Ultrasonic_Tomo_data/Stage_1_0kn/Force_0kn_14_8_8446722.txt]

SOURCE FILE NAME: D:\ct_20141122\ct201411221m100v0kn_sh_1_10_a.TDA
DATE: Saturday, November 22, 2014
TIME: 11:19:55
SAMPLE INTERVAL (Seconds):   0.0000001000
SIGNAL UNITS: volts
TIME UNITS: Seconds
DATA TYPE: WAVEFORM
NUMBER OF DATA POINTS PER WAVEFORM: 1024
CHANNEL NUMBER: 14
HIT NUMBER: 8
TIME OF TEST:   8.4467227500

-0.00122070
-0.00152588
-0.00183105
-0.00213623
-0.00183105
-0.00122070
-0.00091553
-0.00061035
-0.00061035
-0.00030518
 0.00000000
 0.00000000
 0.00030518
 0.00061035
 0.00091553
 0.00091553
 0.00091553
 0.00091553
 0.00091553
 0.00061035
 0.00000000
-0.00091553
-0.00183105
-0.00244141
-0.00213623
-0.00152588
-0.00091553
-0.00091553
-0.00122070
-0.00183105
-0.00213623
-0.00183105
-0.00183105
-0.00152588
-0.00122070
-0.00061035
-0.00030518
-0.00030518
-0.00091553
-0.00213623
-0.00305176
-0.00366211
-0.00366211
-0.00335693
-0.00274658
-0.00213623
-0.00183105
-0.00122070
-0.00122070
-0.00152588
-0.00183105
-0.00152588
-0.00122070
-0.00061035
-0.00030518
-0.00030518
-0.00061035
-0.00091553
-0.00122070
-0.00183105
-0.00244141
-0.00274658
-0.00274658
-0.00213623
-0.00091553
 0.00000000
 0.00091553
 0.00091553
 0.00030518
-0.00061035
-0.00183105
-0.00274658
-0.00335693
-0.00305176
-0.00213623
-0.00152588
-0.00061035
-0.00061035
-0.00061035
-0.00061035
-0.00030518
 0.00030518
 0.00091553
 0.00122070
 0.00122070
 0.00091553
 0.00061035
 0.00030518
-0.00061035
-0.00183105
-0.00305176
-0.00335693
-0.00305176
-0.00183105
-0.00061035
 0.00061035
 0.00091553
 0.00091553
 0.00030518
-0.00061035
-0.00122070
-0.00152588
-0.00122070
-0.00030518
 0.00030518
 0.00030518
 0.00000000
-0.00030518
-0.00030518
-0.00061035
-0.00061035
-0.00122070
-0.00122070
-0.00091553
 0.00000000
 0.00091553
 0.00152588
 0.00152588
 0.00122070
 0.00091553
 0.00030518
-0.00030518
-0.00061035
-0.00061035
 0.00000000
 0.00030518
 0.00030518
 0.00000000
-0.00061035
-0.00061035
-0.00030518
 0.00030518
 0.00061035
 0.00091553
 0.00122070
 0.00122070
 0.00061035
-0.00030518
-0.00213623
-0.00366211
-0.00427246
-0.00396729
-0.00244141
-0.00091553
 0.00061035
 0.00183105
 0.00244141
 0.00244141
 0.00183105
 0.00122070
 0.00091553
 0.00122070
 0.00183105
 0.00213623
 0.00183105
 0.00061035
-0.00030518
-0.00061035
-0.00061035
-0.00061035
-0.00091553
-0.00091553
-0.00030518
 0.00091553
 0.00213623
 0.00305176
 0.00305176
 0.00244141
 0.00122070
 0.00000000
-0.00122070
-0.00152588
-0.00091553
 0.00000000
 0.00061035
 0.00091553
 0.00061035
 0.00030518
-0.00030518
-0.00030518
-0.00030518
-0.00030518
 0.00000000
 0.00000000
 0.00030518
 0.00030518
 0.00000000
-0.00091553
-0.00213623
-0.00244141
-0.00213623
-0.00122070
 0.00000000
 0.00122070
 0.00183105
 0.00183105
 0.00152588
 0.00091553
 0.00030518
 0.00000000
 0.00000000
 0.00030518
 0.00030518
 0.00000000
-0.00061035
-0.00152588
-0.00213623
-0.00244141
-0.00274658
-0.00305176
-0.00335693
-0.00305176
-0.00183105
-0.00030518
 0.00122070
 0.00183105
 0.00183105
 0.00091553
 0.00000000
-0.00061035
-0.00061035
-0.00061035
-0.00030518
-0.00030518
-0.00091553
-0.00152588
-0.00244141
-0.00274658
-0.00244141
-0.00152588
-0.00061035
 0.00000000
 0.00030518
 0.00061035
 0.00030518
 0.00000000
-0.00091553
-0.00244141
-0.00427246
-0.00488281
-0.00457764
-0.00305176
-0.00122070
 0.00000000
 0.00030518
 0.00000000
-0.00061035
-0.00122070
-0.00152588
-0.00183105
-0.00183105
-0.00183105
-0.00183105
-0.00213623
-0.00244141
-0.00244141
-0.00244141
-0.00183105
-0.00183105
-0.00183105
-0.00183105
-0.00152588
-0.00061035
 0.00061035
 0.00122070
 0.00122070
 0.00061035
-0.00061035
-0.00152588
-0.00183105
-0.00213623
-0.00152588
-0.00122070
-0.00122070
-0.00183105
-0.00274658
-0.00305176
-0.00335693
-0.00274658
-0.00183105
-0.00122070
-0.00030518
 0.00061035
 0.00122070
 0.00122070
 0.00091553
 0.00000000
-0.00122070
-0.00213623
-0.00213623
-0.00183105
-0.00091553
 0.00000000
 0.00030518
 0.00030518
-0.00030518
-0.00061035
-0.00061035
-0.00030518
 0.00030518
 0.00061035
 0.00030518
 0.00000000
-0.00061035
-0.00122070
-0.00152588
-0.00183105
-0.00183105
-0.00183105
-0.00152588
-0.00091553
 0.00000000
 0.00122070
 0.00244141
 0.00274658
 0.00213623
 0.00061035
-0.00122070
-0.00213623
-0.00213623
-0.00152588
-0.00122070
-0.00091553
-0.00122070
-0.00152588
-0.00122070
-0.00091553
-0.00061035
-0.00030518
 0.00030518
 0.00091553
 0.00122070
 0.00122070
 0.00091553
 0.00030518
-0.00030518
-0.00122070
-0.00213623
-0.00244141
-0.00213623
-0.00152588
-0.00091553
-0.00061035
-0.00061035
-0.00152588
-0.00183105
-0.00183105
-0.00091553
 0.00030518
 0.00122070
 0.00183105
 0.00152588
 0.00091553
 0.00030518
 0.00000000
-0.00030518
-0.00091553
-0.00122070
-0.00152588
-0.00152588
-0.00091553
 0.00000000
 0.00091553
 0.00152588
 0.00152588
 0.00091553
 0.00000000
-0.00091553
-0.00122070
-0.00091553
-0.00030518
 0.00000000
 0.00000000
-0.00061035
-0.00122070
-0.00152588
-0.00091553
 0.00000000
 0.00091553
 0.00183105
 0.00244141
 0.00274658
 0.00244141
 0.00183105
 0.00061035
-0.00091553
-0.00244141
-0.00305176
-0.00305176
-0.00244141
-0.00152588
-0.00061035
 0.00000000
 0.00030518
 0.00000000
 0.00000000
 0.00000000
 0.00030518
 0.00091553
 0.00091553
 0.00091553
 0.00030518
-0.00030518
-0.00061035
-0.00122070
-0.00183105
-0.00213623
-0.00213623
-0.00183105
-0.00152588
-0.00091553
 0.00000000
 0.00061035
 0.00091553
 0.00061035
-0.00030518
-0.00091553
-0.00152588
-0.00122070
-0.00061035
 0.00000000
-0.00030518
-0.00061035
-0.00122070
-0.00152588
-0.00122070
-0.00061035
-0.00030518
 0.00000000
 0.00000000
-0.00030518
-0.00030518
-0.00061035
-0.00091553
-0.00152588
-0.00213623
-0.00274658
-0.00274658
-0.00213623
-0.00152588
-0.00061035
 0.00000000
 0.00030518
 0.00030518
 0.00030518
 0.00061035
 0.00152588
 0.00213623
 0.00244141
 0.00213623
 0.00152588
 0.00061035
-0.00030518
-0.00091553
-0.00152588
-0.00183105
-0.00213623
-0.00183105
-0.00122070
-0.00030518
 0.00061035
 0.00183105
 0.00244141
 0.00244141
 0.00183105
 0.00091553
 0.00030518
 0.00000000
 0.00030518
 0.00061035
 0.00061035
 0.00000000
-0.00061035
-0.00091553
-0.00091553
-0.00030518
 0.00061035
 0.00122070
 0.00122070
 0.00122070
 0.00091553
 0.00061035
 0.00000000
-0.00061035
-0.00122070
-0.00152588
-0.00152588
-0.00122070
-0.00061035
-0.00030518
 0.00030518
 0.00091553
 0.00091553
 0.00091553
 0.00061035
 0.00061035
 0.00061035
 0.00061035
 0.00030518
-0.00030518
-0.00091553
-0.00152588
-0.00183105
-0.00183105
-0.00213623
-0.00213623
-0.00183105
-0.00122070
-0.00030518
 0.00061035
 0.00122070
 0.00152588
 0.00152588
 0.00122070
 0.00061035
 0.00000000
-0.00030518
-0.00030518
-0.00030518
-0.00030518
-0.00122070
-0.00213623
-0.00305176
-0.00305176
-0.00244141
-0.00152588
-0.00030518
 0.00030518
 0.00061035
 0.00061035
 0.00061035
 0.00061035
 0.00000000
-0.00061035
-0.00091553
-0.00122070
-0.00091553
-0.00091553
-0.00091553
-0.00091553
-0.00061035
-0.00061035
-0.00030518
 0.00000000
 0.00061035
 0.00122070
 0.00152588
 0.00122070
 0.00030518
-0.00091553
-0.00183105
-0.00213623
-0.00183105
-0.00183105
-0.00183105
-0.00183105
-0.00152588
-0.00091553
 0.00030518
 0.00122070
 0.00183105
 0.00183105
 0.00122070
 0.00030518
-0.00061035
-0.00183105
-0.00213623
-0.00244141
-0.00244141
-0.00274658
-0.00335693
-0.00396729
-0.00427246
-0.00366211
-0.00274658
-0.00152588
-0.00061035
-0.00030518
-0.00030518
-0.00061035
-0.00122070
-0.00183105
-0.00244141
-0.00274658
-0.00274658
-0.00244141
-0.00244141
-0.00244141
-0.00274658
-0.00305176
-0.00335693
-0.00335693
-0.00305176
-0.00244141
-0.00152588
-0.00061035
 0.00000000
 0.00000000
 0.00000000
-0.00061035
-0.00091553
-0.00122070
-0.00122070
-0.00122070
-0.00152588
-0.00152588
-0.00152588
-0.00091553
-0.00030518
 0.00000000
 0.00000000
-0.00030518
-0.00061035
-0.00091553
-0.00091553
-0.00122070
-0.00152588
-0.00213623
-0.00244141
-0.00274658
-0.00305176
-0.00305176
-0.00274658
-0.00152588
-0.00030518
 0.00091553
 0.00122070
 0.00122070
 0.00122070
 0.00122070
 0.00061035
 0.00030518
-0.00030518
-0.00091553
-0.00122070
-0.00122070
-0.00122070
-0.00122070
-0.00122070
-0.00122070
-0.00091553
-0.00091553
-0.00488281
-0.02166748
-0.06408691
-0.13763428
-0.23376465
-0.32775879
-0.38909912
-0.39947510
-0.36560059
-0.31463623
-0.27069092
-0.23712158
-0.19165039
-0.10772705
 0.01617432
 0.14831543
 0.24353027
 0.27496338
 0.25329590
 0.21301270
 0.18493652
 0.17608643
 0.17700195
 0.17761230
 0.17883301
 0.18402100
 0.19042969
 0.18890381
 0.17578125
 0.15808105
 0.14709473
 0.14617920
 0.14831543
 0.14495850
 0.13519287
 0.12542725
 0.12054443
 0.11871338
 0.11535645
 0.10833740
 0.10070801
 0.09582520
 0.09307861
 0.09033203
 0.08544922
 0.07904053
 0.07263184
 0.06713867
 0.06256104
 0.05920410
 0.05554199
 0.05096436
 0.04455566
 0.03723145
 0.03082275
 0.02563477
 0.02044678
 0.01312256
 0.00457764
-0.00366211
-0.00915527
-0.01342773
-0.01831055
-0.02471924
-0.03021240
-0.03356934
-0.03509521
-0.03723145
-0.04119873
-0.04516602
-0.04699707
-0.04608154
-0.04394531
-0.04394531
-0.04516602
-0.04638672
-0.04547119
-0.04333496
-0.04180908
-0.04211426
-0.04272461
-0.04272461
-0.04180908
-0.04119873
-0.04272461
-0.04577637
-0.04882813
-0.05065918
-0.05187988
-0.05310059
-0.05554199
-0.05828857
-0.05981445
-0.06011963
-0.06042480
-0.06134033
-0.06317139
-0.06439209
-0.06408691
-0.06256104
-0.06042480
-0.05950928
-0.05950928
-0.05950928
-0.05828857
-0.05676270
-0.05523682
-0.05432129
-0.05371094
-0.05310059
-0.05187988
-0.05035400
-0.04882813
-0.04699707
-0.04547119
-0.04364014
-0.04211426
-0.04089355
-0.04028320
-0.03967285
-0.03845215
-0.03692627
-0.03540039
-0.03509521
-0.03601074
-0.03753662
-0.03845215
-0.03845215
-0.03784180
-0.03692627
-0.03662109
-0.03631592
-0.03570557
-0.03479004
-0.03387451
-0.03326416
-0.03265381
-0.03173828
-0.03021240
-0.02807617
-0.02563477
-0.02319336
-0.02136230
-0.01983643
-0.01800537
-0.01617432
-0.01464844
-0.01281738
-0.01068115
-0.00823975
-0.00579834
-0.00427246
-0.00396729
-0.00457764
-0.00518799
-0.00549316
-0.00518799
-0.00518799
-0.00549316
-0.00579834
-0.00549316
-0.00457764
-0.00274658
-0.00122070
 0.00030518
 0.00091553
 0.00152588
 0.00213623
 0.00305176
 0.00457764
 0.00610352
 0.00732422
 0.00823975
 0.00885010
 0.00946045
 0.00976563
 0.01037598
 0.01129150
 0.01220703
 0.01312256
 0.01373291
 0.01434326
 0.01525879
 0.01617432
 0.01739502
 0.01800537
 0.01831055
 0.01861572
 0.01892090
 0.01983643
 0.02075195
 0.02136230
 0.02197266
 0.02166748
 0.02075195
 0.01983643
 0.01892090
 0.01892090
 0.01953125
 0.02044678
 0.02075195
 0.02075195
 0.02044678
 0.02014160
 0.02014160
 0.02044678
 0.02044678
 0.02044678
 0.02044678
 0.02105713
 0.02166748
 0.02258301
 0.02380371
 0.02502441
 0.02593994
 0.02593994
 0.02563477
 0.02532959
 0.02563477
 0.02624512
 0.02685547
 0.02655029
 0.02532959
 0.02380371
 0.02258301
 0.02166748
 0.02136230
 0.02166748
 0.02227783
 0.02319336
 0.02380371
 0.02441406
 0.02441406
 0.02441406
 0.02441406
 0.02410889
 0.02380371
 0.02319336
 0.02288818
 0.02288818
 0.02288818
 0.02258301
 0.02166748
 0.02044678
 0.01892090
 0.01739502
 0.01617432
 0.01525879
 0.01495361
 0.01464844
 0.01434326
 0.01373291
 0.01281738
 0.01190186
 0.01129150
 0.01037598
 0.00885010
 0.00610352
 0.00213623
-0.00213623
-0.00732422
-0.01373291
-0.02227783
-0.03265381
-0.04516602
-0.05981445
-0.07537842
-0.09185791
-0.10803223
-0.12329102
-0.13732910
-0.14953613
-0.15899658
-0.16448975
-0.16387939
-0.15594482
-0.14038086
-0.11596680
-0.08270264
-0.04028320
 0.01098633
 0.06988525
 0.13580322
 0.20843506
 0.28656006
 0.36834717
 0.45013428
 0.52886963
 0.60241699
 0.66833496
 0.72448730
 0.76751709
 0.79498291
 0.80474854
 0.79589844
 0.76660156
 0.71563721
 0.64239502
 0.54779053
 0.43395996
 0.30303955
 0.15625000
-0.00457764
-0.17730713
-0.35797119
-0.54016113
-0.71777344
-0.88470459
-1.03637695
-1.16882324
-1.27838135
-1.36169434
-1.41540527
-1.43646240
-1.42395020
-1.37725830
-1.29669189
-1.18103027
-1.03210449
-0.85357666
-0.65246582
-0.43548584
-0.20629883
 0.03356934
 0.28015137
 0.52459717
 0.75531006
 0.96282959
 1.14196777
 1.28997803
 1.40258789
 1.47491455
 1.50299072
 1.48651123
 1.42822266
 1.32965088
 1.19201660
 1.01898193
 0.81726074
 0.59661865
 0.36376953
 0.12176514
-0.12603760
-0.37200928
-0.60394287
-0.81085205
-0.98602295
-1.12609863
-1.22924805
-1.29150391
-1.31072998
-1.28631592
-1.22039795
-1.11450195
-0.97167969
-0.79772949
-0.60058594
-0.38818359
-0.16540527
 0.06439209
 0.29510498
 0.51696777
 0.71777344
 0.88958740
 1.02905273
 1.13586426
 1.20727539
 1.24084473
 1.23504639
 1.19110107
 1.11267090
 1.00219727
 0.86395264
 0.70373535
 0.52947998
 0.34912109
 0.16815186
-0.01007080
-0.18218994
-0.34118652
-0.48004150
-0.59295654
-0.67749023
-0.73394775
-0.76263428
-0.76416016
-0.73913574
-0.69061279
-0.62225342
-0.53955078
-0.44860840
-0.35400391
-0.26123047
-0.17333984
-0.09429932
-0.02624512
 0.02716064
 0.06225586
 0.07690430
 0.07049561
 0.04455566
 0.00030518
-0.06011963
-0.13458252
-0.22125244
-0.31555176
-0.41229248
-0.50628662
-0.59326172
-0.66925049
-0.73150635
-0.77728271
-0.80322266
-0.80810547
-0.78979492
-0.74829102
-0.68389893
-0.59814453
-0.49499512
-0.37872314
-0.25329590
-0.12054443
 0.01831055
 0.16082764
 0.30242920
 0.43792725
 0.56243896
 0.67382813
 0.77117920
 0.85388184
 0.92071533
 0.97167969
 1.00708008
 1.02874756
 1.03942871
 1.04064941
 1.03393555
 1.02050781
 1.00311279
 0.98449707
 0.96710205
 0.95214844
 0.93933105
 0.92895508
 0.92132568
 0.91522217
 0.90881348
 0.89904785
 0.88287354
 0.85784912
 0.82031250
 0.76751709
 0.69549561
 0.60302734
 0.48980713
 0.35675049
 0.20324707
 0.02838135
-0.16784668
-0.38177490
-0.60791016
-0.84045410
-1.07360840
-1.30157471
-1.51733398
-1.71325684
-1.88262939
-2.02087402
-2.12219238
-2.18139648
-2.19390869
-2.15698242
-2.07061768
-1.93603516
-1.75384521
-1.52740479
-1.26342773
-0.97167969
-0.66162109
-0.34057617
-0.01434326
 0.30975342
 0.62011719
 0.90362549
 1.14685059
 1.34216309
 1.48498535
 1.57226563
 1.60095215
 1.56768799
 1.47125244
 1.31408691
 1.10412598
 0.85144043
 0.56671143
 0.25695801
-0.06958008
-0.40344238
-0.72814941
-1.02600098
-1.28021240
-1.48071289
-1.62139893
-1.69769287
-1.70257568
-1.62994385
-1.47857666
-1.25396729
-0.96649170
-0.62561035
-0.23864746
 0.18798828
 0.64208984
 1.10595703
 1.55761719
 1.97937012
 2.35656738
 2.67883301
 2.93395996
 3.10882568
 3.19366455
 3.18450928
 3.08135986
 2.88665771
 2.60162354
 2.23175049
 1.78833008
 1.28814697
 0.74768066
 0.18005371
-0.40100098
-0.97808838
-1.52923584
-2.03155518
-2.46826172
-2.82745361
-3.10089111
-3.28033447
-3.35998535
-3.33770752
-3.21594238
-2.99896240
-2.69287109
-2.30712891
-1.85729980
-1.36138916
-0.83587646
-0.29541016
 0.24597168
 0.77117920
 1.25915527
 1.69006348
 2.04742432
 2.31994629
 2.50122070
 2.58636475
 2.57324219
 2.45941162
 2.24761963
 1.94488525
 1.56494141
 1.12426758
 0.63812256
 0.11962891
-0.41717529
-0.95367432
-1.46667480
-1.93359375
-2.33703613
-2.66571045
-2.91076660
-3.06335449
-3.11645508
-3.06793213
-2.91961670
-2.67608643
-2.34313965
-1.92993164
-1.45111084
-0.92407227
-0.36437988
 0.21484375
 0.79956055
 1.37054443
 1.90490723
 2.38189697
 2.78686523
 3.11126709
 3.34838867
 3.49029541
 3.53179932
 3.47351074
 3.32153320
 3.08349609
 2.76672363
 2.37976074
 1.93756104
 1.45965576
 0.96435547
 0.46569824
-0.02532959
-0.49621582
-0.93048096
-1.31134033
-1.62750244
-1.87316895
-2.04589844
-2.14385986
-2.16644287
-2.11608887
-1.99981689
-1.82495117
-1.59851074
-1.32934570
-1.03088379
-0.71960449
-0.40802002
-0.10437012
 0.18676758
 0.45532227
 0.68817139
 0.87219238
 1.00097656
 1.07574463
 1.09863281
 1.06872559
 0.98632813
 0.85540771
 0.68634033
 0.48980713
 0.27404785
 0.04425049
-0.19256592
-0.42541504
-0.64178467
-0.83007813
-0.98297119
-1.09619141
-1.16638184
-1.19110107
-1.16851807
-1.09802246
-0.98144531
-0.82397461
-0.63323975
-0.41625977
-0.17852783
 0.07659912
 0.34332275
 0.61035156
 0.86425781
 1.09313965
 1.29119873
 1.45446777
 1.57928467
 1.65954590
 1.69006348
 1.67022705
 1.60339355
 1.49200439
 1.33819580
 1.14654541
 0.92407227
 0.68145752
 0.42694092
 0.16601563
-0.09796143
-0.35888672
-0.60699463
-0.83190918
-1.02783203
-1.19232178
-1.32385254
-1.42089844
-1.48162842
-1.50543213
-1.49353027
-1.44958496
-1.37542725
-1.27380371
-1.14776611
-1.00189209
-0.84136963
-0.67230225
-0.50018311
-0.33142090
-0.16998291
-0.01983643
 0.11779785
 0.24108887
 0.34729004
 0.43334961
 0.49713135
 0.53924561
 0.56274414
 0.57098389
 0.56671143
 0.55236816
 0.52947998
 0.50079346
 0.46936035
 0.43670654
 0.40435791
 0.37231445
 0.34057617
 0.30914307
 0.27801514
 0.24658203
 0.21423340
 0.18005371
 0.14282227
 0.10192871
 0.05615234
 0.00549316
-0.05065918
-0.11260986
-0.18066406
-0.25390625
-0.33111572
-0.40985107
-0.48828125
-0.56427002
-0.63446045
-0.69519043
-0.74310303
-0.77453613
-0.78643799
-0.77545166
-0.73852539
-0.67260742
-0.57830811
-0.45776367
-0.31280518
-0.14434814
 0.04730225
 0.25970459
 0.48614502
 0.71838379
 0.94604492
 1.16241455
 1.36077881
 1.53442383
 1.67602539
 1.77795410
 1.83380127
 1.83990479
 1.79260254
 1.68945313
 1.52801514
 1.31103516
 1.04461670
 0.73638916
 0.39306641
 0.01922607
-0.37841797
-0.78704834
-1.18927002
-1.56738281
-1.90856934
-2.20275879
-2.44079590
-2.61291504
-2.70996094
-2.72705078
-2.66326904
-2.52014160
-2.29797363
-1.99951172
-1.63391113
-1.21551514
-0.75927734
-0.27587891
 0.22613525
 0.73516846
 1.23321533
 1.69891357
 2.11486816
 2.47100830
 2.76031494
 2.97546387
 3.10638428
 3.14727783
 3.09692383
 2.95806885
 2.73437500
 2.42919922
 2.05078125
 1.61254883
 1.13128662
 0.62164307
 0.09368896
-0.44219971
-0.97015381
-1.46972656
-1.92016602
-2.30773926
-2.62451172
-2.86529541
-3.02398682
-3.09478760
-3.07556152
-2.96936035
-2.78045654
-2.51495361
-2.17834473
-1.78070068
-1.33636475
-0.85937500
-0.36254883
 0.14404297
 0.64758301
 1.13159180
 1.57806396
 1.97082520
 2.30010986
 2.55950928
 2.74444580
 2.84942627
 2.87139893
 2.81188965
 2.67639160
 2.47161865
 2.20336914
 1.87927246
 1.51275635
 1.11907959
 0.71228027
 0.30212402
-0.10528564
-0.50109863
-0.87219238
-1.20452881
-1.48834229
-1.71966553
-1.89636230
-2.01385498
-2.06848145
-2.05902100
-1.98944092
-1.86645508
-1.69464111
-1.47796631
-1.22436523
-0.94512939
-0.65277100
-0.35583496
-0.05889893
 0.23193359
 0.50750732
 0.75531006
 0.96527100
 1.13220215
 1.25366211
 1.32843018
 1.35559082
 1.33544922
 1.27044678
 1.16333008
 1.01898193
 0.84259033
 0.64270020
 0.42816162
 0.20568848
-0.01953125
-0.24200439
-0.45257568
-0.64056396
-0.79772949
-0.91979980
-1.00646973
-1.05651855
-1.06994629
-1.04614258
-0.98724365
-0.89569092
-0.77575684
-0.63262939
-0.47332764
-0.30517578
-0.13366699
 0.03723145
 0.20324707
 0.35705566
 0.48919678
 0.59234619
 0.66253662
 0.69763184
 0.69641113
 0.65643311
 0.57769775
 0.46325684
 0.31921387
 0.14953613
-0.04333496
-0.25451660
-0.47515869
-0.69274902
-0.89691162
-1.08062744
-1.24053955
-1.37054443
-1.46484375
-1.51763916
-1.52709961
-1.49383545
-1.41845703
-1.29974365
-1.13891602
-0.94238281
-0.71899414
-0.47760010
-0.22277832
 0.04302979
 0.31311035
 0.57769775
 0.82458496
 1.04522705
 1.23413086
 1.38854980
 1.50421143
 1.57806396
 1.60949707
 1.60034180
 1.55395508
 1.47460938
 1.36657715
 1.23565674
 1.08947754
 0.93536377
 0.77850342
 0.62500000
 0.48034668
 0.35156250
 0.24322510
 0.15838623
 0.09704590
 0.05981445
 0.04760742
 0.05981445
 0.09429932
 0.14678955
 0.21331787
 0.29083252
 0.37506104
 0.46081543
 0.54107666
 0.60913086
 0.66131592
 0.69427490
 0.70404053
 0.68725586
 0.64086914
 0.56457520
 0.46020508
 0.33111572
 0.17883301
 0.00549316
-0.18524170
-0.38696289
-0.59234619
-0.79376221
-0.98541260
-1.16149902
-1.31591797
-1.44256592
-1.53747559
-1.59759521
-1.62200928
-1.61071777
-1.56463623
-1.48590088
-1.37725830
-1.24298096
-1.08734131
-0.91552734
-0.73425293
-0.55175781
-0.37567139
-0.21087646
-0.06195068
 0.06744385
 0.17211914
 0.24780273
 0.29296875
 0.30914307
 0.29968262
 0.26733398
 0.21362305
 0.14221191
 0.05920410
-0.02685547
-0.10864258
-0.17944336
-0.23406982
-0.26763916
-0.27557373
-0.25482178
-0.20416260
-0.12298584
-0.01251221
 0.12634277
 0.29052734
 0.47454834
 0.67169189
 0.87554932
 1.07971191
 1.27746582
 1.46118164
 1.62353516
 1.75872803
 1.86157227
 1.92840576
 1.95465088
 1.93695068
 1.87530518
 1.77124023
 1.62658691
 1.44378662
 1.22589111
 0.98022461
 0.71655273
 0.44403076
 0.16906738
-0.10345459
-0.36682129
-0.61096191
-0.82458496
-1.00158691
-1.13922119
-1.23657227
-1.29180908
-1.30310059
-1.27075195
-1.19842529
-1.09161377
-0.95550537
-0.79559326
-0.61950684
-0.43731689
-0.25726318
-0.08605957
 0.07141113
 0.20721436
 0.31188965
 0.37567139
 0.39337158
 0.36315918
 0.28564453
 0.15991211
-0.01495361
-0.23590088
-0.49591064
-0.78369141
-1.08734131
-1.39495850
-1.69464111
-1.97540283
-2.22564697
-2.43469238
-2.59155273
-2.68768311
-2.71667480
-2.67517090
-2.56164551
-2.37548828
-2.11822510
-1.79595947
-1.41723633
-0.99426270
-0.53649902
-0.05371094
 0.44372559
 0.94238281
 1.42456055
 1.87316895
 2.27447510
 2.61749268
 2.89337158
 3.09509277
 3.21563721
 3.25225830
 3.20556641
 3.07922363
 2.87994385
 2.61505127
 2.29248047
 1.92260742
 1.51947021
 1.09893799
 0.67657471
 0.26336670
-0.13305664
-0.50384521
-0.83587646
-1.11480713
-1.32843018
-1.47308350
-1.55090332
-1.56311035
-1.50970459
-1.39007568
-1.20941162
-0.97839355
-0.71014404
-0.41320801
-0.09429932
 0.23742676
 0.56884766
 0.88256836
 1.16302490
 1.39923096
 1.58477783
 1.71386719
 1.78039551
 1.78009033
 1.71020508
 1.57196045
 1.36932373
 1.10961914
 0.80169678
 0.45501709
 0.07812500
-0.31921387
-0.72265625
-1.11572266
-1.48071289
-1.80389404
-2.07641602
-2.29187012
-2.44293213
-2.52349854
-2.52960205
-2.46459961
-2.33459473
-2.14660645
-1.90704346
-1.62384033
-1.30920410
-0.97869873
-0.64636230
-0.32104492
-0.00976563
 0.28045654
 0.54077148
 0.76080322
 0.93353271
 1.05621338
 1.12976074
 1.15600586
 1.13739014
 1.07757568
 0.98205566
 0.85845947
 0.71472168
 0.55969238
 0.40100098
 0.24597168
 0.10162354
-0.02532959
-0.12817383
-0.20080566
-0.23895264
-0.24078369
-0.20751953
-0.14068604
-0.04211426
 0.08605957
 0.23986816
 0.41351318
 0.59875488
 0.78796387
 0.97351074
 1.14898682
 1.30889893
 1.44744873
 1.55914307
 1.63787842
 1.67907715
 1.68060303
 1.64215088
 1.56341553
 1.44439697
 1.28479004
 1.08825684
 0.86090088
 0.61157227
 0.34576416
 0.06835938
-0.21545410
-0.49560547
-0.75988770
-0.99731445
-1.20025635
-1.36383057
-1.48468018
-1.55822754
-1.58203125
-1.55792236
-1.48956299
-1.38275146
-1.24145508
-1.07208252
-0.88195801
-0.68176270
-0.48248291
-0.29205322
-0.11596680
 0.04089355
 0.17272949
 0.27313232
 0.33752441
 0.36254883
 0.34790039
 0.29632568
 0.21118164
 0.09643555
-0.04455566
-0.20690918
-0.38391113
-0.56701660
-0.74645996
-0.91308594
-1.06140137
-1.18621826
-1.28234863
-1.34490967
-1.36993408
-1.35681152
-1.30676270
-1.22009277
-1.09710693
-0.94024658
-0.75531006
-0.54992676
-0.33020020
-0.09857178
 0.14312744
 0.38970947
 0.63293457
 0.86273193
 1.07238770
 1.25823975
 1.41784668
 1.54907227
 1.64764404
 1.71081543
 1.73706055
 1.72637939
 1.67907715
 1.59729004
 1.48376465
 1.34216309
 1.17584229
 0.98907471
 0.78735352
 0.57830811
 0.36865234
 0.16326904
-0.03479004
-0.22155762
-0.39184570
-0.53863525
-0.65704346
-0.74401855
-0.80047607
-0.82733154
-0.82580566
-0.79742432
-0.74401855
-0.66925049
-0.57861328
-0.47760010
-0.37170410
-0.26550293
-0.16204834
-0.06439209
 0.02410889
 0.09979248
 0.15930176
 0.20111084
 0.22460938
 0.23040771
 0.21881104
 0.19042969
 0.14709473
 0.09155273
 0.02685547
-0.04302979
-0.11444092
-0.18524170
-0.25238037
-0.31341553
-0.36499023
-0.40405273
-0.42907715
-0.44006348
-0.43884277
-0.42633057
-0.40344238
-0.37139893
-0.33264160
-0.29052734
-0.24749756
-0.20568848
-0.16540527
-0.12725830
-0.09216309
-0.06072998
-0.03417969
-0.01251221
 0.00457764
 0.01647949
 0.02319336
 0.02410889
 0.01922607
 0.00915527
-0.00579834
-0.02441406
-0.04608154
-0.06927490
-0.09246826
-0.11322021
-0.12878418
-0.13763428
-0.13793945
-0.12786865
-0.10559082
-0.06927490
-0.01953125
 0.04211426
 0.11444092
 0.19714355
 0.28930664
 0.38848877
 0.49194336
 0.59600830
 0.69793701
 0.79620361
 0.88775635
 0.97045898
 1.04095459
 1.09741211
 1.13739014
 1.15905762
 1.15905762
 1.13586426
 1.08886719
 1.01806641
 0.92346191
 0.80627441
 0.66864014
 0.51513672
 0.35125732
 0.18127441
 0.00823975
-0.16326904
-0.32745361
-0.47760010
-0.60729980
-0.71319580
-0.79498291
-0.85235596
-0.88439941
-0.89111328
-0.87371826
-0.83557129
-0.77941895
-0.70739746
-0.62255859
-0.52856445
-0.42968750
-0.32989502
-0.23132324
-0.13580322
-0.04547119
 0.03631592
 0.10559082
 0.15930176
 0.19622803
 0.21453857
 0.21301270
 0.19104004
 0.14892578
 0.08880615
 0.01342773
-0.07385254
-0.17120361
-0.27526855
-0.38238525
-0.48767090
-0.58685303
-0.67596436
-0.75286865
-0.81665039
-0.86456299
-0.89508057
-0.90637207
-0.89691162
-0.86639404
-0.81420898
-0.74035645
-0.64514160
-0.53070068
-0.40069580
-0.25787354
-0.10467529
 0.05798340
 0.22552490
 0.39215088
 0.54840088
 0.68786621
 0.80627441
 0.90087891
 0.96984863
 1.01013184
 1.02111816
 1.00372314
 0.96160889
 0.89752197
 0.81390381
 0.71380615
 0.60180664
 0.48370361
 0.36499023
 0.24963379
 0.13916016
 0.03662109
-0.05554199
-0.13366699
-0.19531250
-0.23956299
-0.26611328
-0.27526855
-0.26733398
-0.24383545
-0.20629883
-0.15686035
-0.09887695
-0.03509521
 0.03051758
 0.09399414
 0.15197754
 0.20141602
 0.24047852
 0.26824951
 0.28381348
 0.28747559
 0.27984619
 0.26184082
 0.23376465
 0.19561768
 0.14770508
 0.09094238
 0.02746582
-0.04119873
-0.11383057
-0.19012451
-0.26977539
-0.35095215
-0.43151855
-0.50781250
-0.57739258
-0.63842773
-0.68878174
-0.72692871
-0.75012207
-0.75683594
-0.74707031
-0.72174072
-0.68237305
-0.63049316
-0.56762695
-0.49591064
-0.41839600
-0.33782959
-0.25726318
-0.17791748
-0.10192871
-0.03143311
 0.03112793
 0.08422852
 0.12634277
 0.15716553
 0.17700195
 0.18554688
 0.18310547
 0.17028809
 0.14892578
 0.12176514
 0.09124756
 0.06011963
 0.03021240
 0.00457764
-0.01403809
-0.02288818
-0.01953125
-0.00274658
 0.02807617
 0.07232666
 0.12969971
 0.19897461
 0.27954102
 0.36865234
 0.46386719
 0.56182861
 0.65948486
 0.75378418
 0.84259033
 0.92285156
 0.99212646
 1.04949951
 1.09283447
 1.12091064
 1.13159180
 1.12396240
 1.09741211
 1.05316162
 0.99182129
 0.91308594
 0.81726074
 0.70556641
 0.58013916
 0.44555664
 0.30487061
 0.15930176
 0.01068115
-0.13946533
-0.28778076
-0.43060303
-0.56488037
-0.68756104
-0.79559326
-0.88684082
-0.95916748
-1.01257324
-1.04675293
-1.06109619
-1.05499268
-1.02844238
-0.98297119
-0.92071533
-0.84442139
-0.75561523
-0.65643311
-0.55053711
-0.44250488
-0.33660889
-0.23559570
-0.14099121
-0.05523682
 0.01861572
 0.07812500
 0.12145996
 0.14892578
 0.16204834
 0.16174316
 0.14953613
 0.12725830
 0.09826660
 0.06530762
 0.03143311
-0.00122070
-0.03051758
-0.05401611
-0.06958008
-0.07629395
-0.07385254
-0.06225586
-0.04272461
-0.01647949
 0.01495361
 0.05096436
 0.09094238
 0.13275146
 0.17486572
 0.21545410
 0.25268555
 0.28594971
 0.31433105
 0.33630371
 0.34942627
 0.35217285
 0.34484863
 0.32806396
 0.30334473
 0.27130127
 0.23284912
 0.18859863
 0.14007568
 0.08880615
 0.03631592
-0.01525879
-0.06469727
-0.10955811
-0.14862061
-0.18005371
-0.20294189
-0.21728516
-0.22247314
-0.21789551
-0.20294189
-0.17669678
-0.13854980
-0.08850098
-0.02777100
 0.04150391
 0.11779785
 0.19927979
 0.28381348
 0.36773682
 0.44677734
 0.51574707
 0.57098389
 0.60974121
 0.63018799
 0.62957764
 0.60546875
 0.55664063
 0.48400879
 0.38909912
 0.27496338
 0.14282227
-0.00518799
-0.16693115
-0.33721924
-0.51086426
-0.68206787
-0.84625244
-0.99822998
-1.13372803
-1.24908447
-1.34124756
-1.40838623
-1.44775391
-1.45721436
-1.43493652
-1.38122559
-1.29913330
-1.19049072
-1.05773926
-0.90393066
-0.73333740
-0.55236816
-0.36590576
-0.17761230
 0.01037598
 0.19470215
 0.37017822
 0.53039551
 0.67047119
 0.78796387
 0.88317871
 0.95550537
 1.00494385
 1.03057861
 1.03302002
 1.01379395
 0.97503662
 0.91979980
 0.84991455
 0.76812744
 0.67779541
 0.58227539
 0.48583984
 0.39245605
 0.30517578
 0.22674561
 0.15838623
 0.10162354
 0.05828857
 0.02960205
 0.01708984
 0.02014160
 0.03814697
 0.06835938
 0.10803223
 0.15441895
 0.20568848
 0.25939941
 0.31250000
 0.36102295
 0.40130615
 0.42968750
 0.44403076
 0.44372559
 0.42755127
 0.39489746
 0.34515381
 0.27862549
 0.19653320
 0.10070801
-0.00671387
-0.12207031
-0.24261475
-0.36285400
-0.47851563
-0.58532715
-0.67962646
-0.75866699
-0.81939697
-0.85998535
-0.87921143
-0.87615967
-0.85205078
-0.80749512
-0.74401855
-0.66406250
-0.57128906
-0.47027588
-0.36499023
-0.25756836
-0.14984131
-0.04486084
 0.05401611
 0.14343262
 0.22064209
 0.28411865
 0.33294678
 0.36437988
 0.37750244
 0.37292480
 0.35278320
 0.32043457
 0.27832031
 0.22827148
 0.17181396
 0.11199951
 0.05279541
-0.00305176
-0.05279541
-0.09429932
-0.12603760
-0.14587402
-0.15289307
-0.14617920
-0.12542725
-0.09155273
-0.04547119
 0.01068115
 0.07507324
 0.14587402
 0.22277832
 0.30456543
 0.38818359
 0.46997070
 0.54565430
 0.61218262
 0.66772461
 0.71075439
 0.73974609
 0.75317383
 0.75103760
 0.73333740
 0.70129395
 0.65521240
 0.59600830
 0.52581787
 0.44738770
 0.36407471
 0.27923584
 0.19409180
 0.11077881
 0.03143311
-0.04150391
-0.10589600
-0.16021729
-0.20477295
-0.23925781
-0.26397705
-0.27984619
-0.28717041
-0.28869629
-0.28625488
-0.28198242
-0.27679443
-0.27343750
-0.27343750
-0.27923584
-0.29357910
-0.31707764
-0.35034180
-0.39184570
-0.44158936
-0.49774170
-0.55999756
-0.62683105
-0.69610596
-0.76416016
-0.82824707
-0.88531494
-0.93200684
-0.96649170
-0.98602295
-0.98815918
-0.97259521
-0.93933105
-0.88989258
-0.82458496
-0.74432373
-0.65093994
-0.54687500
-0.43670654
-0.32379150
-0.21087646
-0.09887695
 0.01007080
 0.11474609
 0.21301270
 0.30334473
 0.38482666
 0.45654297
 0.51879883
 0.57220459
 0.61798096
 0.65704346
 0.69030762
 0.71868896
 0.74371338
 0.76690674
 0.79040527
 0.81451416
 0.84045410
 0.86853027
 0.89813232
 0.92895508
 0.95977783
 0.98876953
 1.01409912
 1.03454590
 1.04827881
 1.05346680
 1.04797363
 1.03088379
 1.00067139
 0.95642090
 0.89691162
 0.82153320
 0.72998047
 0.62316895
 0.50354004
 0.37292480
 0.23376465
 0.08636475
-0.06835938
-0.22857666
-0.39154053
-0.55206299
-0.70556641
-0.84777832
-0.97625732
-1.08795166
-1.18072510
-1.25091553
-1.29669189
-1.31744385
-1.31378174
-1.28631592
-1.23596191
-1.16424561
-1.07482910
-0.97167969
-0.85876465
-0.73883057
-0.61645508
-0.49713135
-0.38604736
-0.28778076
-0.20355225
-0.13519287
-0.08392334
-0.05249023
-0.04272461
-0.05401611
-0.08453369
-0.13244629
-0.19500732
-0.26947021
-0.35186768
-0.43792725
-0.52276611
-0.60058594
-0.66650391
-0.71624756
-0.74676514
-0.75592041
-0.74096680
-0.69976807
-0.63079834
-0.53436279
-0.41381836
-0.27130127
-0.10711670
 0.07751465
 0.27954102
 0.49255371
 0.70861816
 0.92163086
 1.12854004
 1.32568359
 1.50878906
 1.67266846
 1.81304932
 1.92718506
 2.01354980
 2.06970215
 2.09472656
 2.08831787
 2.05169678
 1.98608398
 1.89300537
 1.77368164
 1.63146973
 1.47064209
 1.29394531
 1.10382080
 0.90393066
 0.69915771
 0.49560547
 0.29693604
 0.10467529
-0.08178711
-0.26031494
-0.42694092
-0.57830811
-0.71289063
-0.83129883
-0.93505859
-1.02416992
-1.09802246
-1.15692139
-1.20147705
-1.23291016
-1.25244141
-1.26037598
-1.25915527
-1.25000000
-1.23413086
-1.21215820
-1.18469238
-1.15325928
-1.12030029
-1.08673096
-1.05407715
-1.02203369
-0.99121094
-0.96221924
-0.93414307
-0.90667725
-0.87860107
-0.84899902
-0.81726074
-0.78247070
-0.74310303
-0.69915771
-0.64971924
-0.59539795
-0.53558350
-0.47088623
-0.40130615
-0.32806396
-0.25207520
-0.17303467
-0.09216309
-0.00976563
 0.07293701
 0.15594482
 0.23986816
 0.32440186
 0.40924072
 0.49346924
 0.57525635
 0.65460205
 0.73150635
 0.80627441
 0.87829590
 0.94665527
 1.01043701
 1.06964111
 1.12396240
 1.17248535
 1.21490479
 1.25061035
 1.27929688
 1.30004883
 1.31225586
 1.31500244
 1.30767822
 1.29058838
 1.26373291
 1.22772217
 1.18194580
 1.12670898
 1.06231689
 0.98968506
 0.91094971
 0.82702637
 0.73974609
 0.64941406
 0.55755615
 0.46630859
 0.37719727
 0.28991699
 0.20385742
 0.11840820
 0.03356934
-0.05004883
-0.13275146
-0.21545410
-0.29937744
-0.38421631
-0.46997070
-0.55633545
-0.64392090
-0.73272705
-0.82214355
-0.91064453
-0.99731445
-1.08215332
-1.16485596
-1.24511719
-1.32141113
-1.39221191
-1.45660400
-1.51336670
-1.56066895
-1.59606934
-1.61651611
-1.62078857
-1.60827637
-1.57775879
-1.52740479
-1.45690918
-1.36596680
-1.25732422
-1.13250732
-0.99334717
-0.84014893
-0.67657471
-0.50720215
-0.33752441
-0.17059326
-0.00762939
 0.15136719
 0.30273438
 0.44250488
 0.56579590
 0.67108154
 0.75775146
 0.82550049
 0.87280273
 0.89996338
 0.90728760
 0.89630127
 0.86853027
 0.82580566
 0.77117920
 0.70800781
 0.64147949
 0.57495117
 0.51177979
 0.45471191
 0.40832520
 0.37658691
 0.36315918
 0.36926270
 0.39611816
 0.44372559
 0.51208496
 0.59906006
 0.70159912
 0.81604004
 0.93902588
 1.06719971
 1.19628906
 1.32019043
 1.43341064
 1.53137207
 1.61102295
 1.66778564
 1.69708252
 1.69494629
 1.65954590
 1.58966064
 1.48468018
 1.34399414
 1.16851807
 0.96160889
 0.72967529
 0.47760010
 0.20874023
-0.07507324
-0.36804199
-0.66009521
-0.94085693
-1.20208740
-1.43920898
-1.64916992
-1.82769775
-1.97021484
-2.07427979
-2.13928223
-2.16674805
-2.15789795
-2.11425781
-2.03857422
-1.93511963
-1.80877686
-1.66442871
-1.50573730
-1.33758545
-1.16516113
-0.99365234
-0.82733154
-0.66894531
-0.52246094
-0.39184570
-0.27984619
-0.18859863
-0.11810303
-0.06866455
-0.03997803
-0.03173828
-0.04272461
-0.07019043
-0.10986328
-0.15716553
-0.20751953
-0.25756836
-0.30334473
-0.34027100
-0.36254883
-0.36621094
-0.34820557
-0.30792236
-0.24475098
-0.15655518
-0.04150391
 0.10070801
 0.26733398
 0.45288086
 0.65246582
 0.86120605
 1.07543945
 1.28967285
 1.49810791
 1.69403076
 1.87103271
 2.02331543
 2.14477539
 2.23144531
 2.27996826
 2.28759766
 2.25372314
 2.17742920
 2.06115723
 1.90795898
 1.72241211
 1.50817871
 1.27014160
 1.01440430
 0.74951172
 0.48370361
 0.22308350
-0.02899170
-0.26855469
-0.49041748
-0.68756104
-0.85510254
-0.99182129
-1.09710693
-1.17126465
-1.21398926
-1.22619629
-1.21032715
-1.17004395
-1.10809326
-1.02783203
-0.93353271
-0.82977295
-0.72265625
-0.61676025
-0.51544189
-0.42266846
-0.34240723
-0.27801514
-0.23193359
-0.20385742
-0.19378662
-0.20324707
-0.23223877
-0.28106689
-0.34606934
-0.42266846
-0.50689697
-0.59539795
-0.68572998
-0.77423096
-0.85723877
-0.93078613
-0.99151611
-1.03668213
-1.06445313
-1.07208252
-1.05804443
-1.02172852
-0.96313477
-0.88348389
-0.78369141
-0.66619873
-0.53527832
-0.39581299
-0.25177002
-0.10467529
 0.04394531
 0.19104004
 0.33142090
 0.45898438
 0.56945801
 0.66192627
 0.73699951
 0.79437256
 0.83404541
 0.85601807
 0.86151123
 0.85357666
 0.83465576
 0.80718994
 0.77331543
 0.73516846
 0.69549561
 0.65795898
 0.62438965
 0.59753418
 0.57861328
 0.56945801
 0.56976318
 0.57891846
 0.59570313
 0.61920166
 0.64788818
 0.68084717
 0.71655273
 0.75256348
 0.78674316
 0.81695557
 0.84136963
 0.85754395
 0.86395264
 0.85937500
 0.84259033
 0.81420898
 0.77362061
 0.72143555
 0.65734863
 0.58258057
 0.49743652
 0.40405273
 0.30334473
 0.19592285
 0.08270264
-0.03509521
-0.15625000
-0.27893066
-0.40069580
-0.51940918
-0.63385010
-0.74310303
-0.84564209
-0.93994141
-1.02386475
-1.09649658
-1.15600586
-1.20239258
-1.23474121
-1.25305176
-1.25671387
-1.24603271
-1.22344971
-1.19018555
-1.14807129
-1.09802246
-1.04187012
-0.98114014
-0.91796875
-0.85418701
-0.79193115
-0.73272705
-0.67779541
-0.62835693
-0.58349609
-0.54290771
-0.50567627
-0.47088623
-0.43731689
-0.40283203
-0.36682129
-0.32806396
-0.28594971
-0.23834229
-0.18310547
-0.11840820
-0.04455566
 0.03875732
 0.13031006
 0.23010254
 0.33630371
 0.44647217
 0.55725098
 0.66558838
 0.76995850
 0.86883545
 0.96099854
 1.04400635
 1.11511230
 1.17248535
 1.21551514
 1.24237061
 1.25335693
 1.24847412
 1.22863770
 1.19537354
 1.14898682
 1.09100342
 1.02325439
 0.94848633
 0.86944580
 0.78765869
 0.70404053
 0.62072754
 0.54107666
 0.46813965
 0.40344238
 0.34851074
 0.30364990
 0.26885986
 0.24505615
 0.23101807
 0.22491455
 0.22583008
 0.23254395
 0.24444580
 0.25970459
 0.27496338
 0.28686523
 0.29327393
 0.29235840
 0.28076172
 0.25573730
 0.21392822
 0.15411377
 0.07598877
-0.02105713
-0.13732910
-0.27313232
-0.42602539
-0.59295654
-0.76934814
-0.95092773
-1.13281250
-1.30981445
-1.47674561
-1.62841797
-1.76055908
-1.86950684
-1.95129395
-2.00225830
-2.02087402
-2.00561523
-1.95739746
-1.87591553
-1.76391602
-1.62414551
-1.46057129
-1.27716064
-1.07788086
-0.86791992
-0.65490723
-0.44586182
-0.24444580
-0.05279541
 0.12847900
 0.29541016
 0.44281006
 0.56610107
 0.66375732
 0.73699951
 0.78918457
 0.82153320
 0.83648682
 0.83648682
 0.82519531
 0.80688477
 0.78521729
 0.76232910
 0.74157715
 0.72509766
 0.71502686
 0.71289063
 0.72082520
 0.73913574
 0.76812744
 0.80657959
 0.85266113
 0.90484619
 0.96130371
 1.02050781
 1.07940674
 1.13525391
 1.18560791
 1.22802734
 1.26037598
 1.28082275
 1.28601074
 1.27288818
 1.24053955
 1.18804932
 1.11602783
 1.02355957
 0.91094971
 0.77911377
 0.63171387
 0.47302246
 0.30700684
 0.13549805
-0.04028320
-0.21820068
-0.39276123
-0.55847168
-0.70983887
-0.84350586
-0.95764160
-1.05072021
-1.12121582
-1.16821289
-1.19171143
-1.19262695
-1.17187500
-1.13098145
-1.07238770
-0.99945068
-0.91674805
-0.82733154
-0.73516846
-0.64514160
-0.56152344
-0.48889160
-0.43060303
-0.38848877
-0.36376953
-0.35766602
-0.36956787
-0.39886475
-0.44342041
-0.50140381
-0.57067871
-0.64758301
-0.72814941
-0.80657959
-0.87890625
-0.94177246
-0.99304199
-1.02935791
-1.04736328
-1.04461670
-1.02111816
-0.97625732
-0.90911865
-0.81878662
-0.70587158
-0.57403564
-0.42785645
-0.26855469
-0.09643555
 0.08819580
 0.28076172
 0.47424316
 0.66253662
 0.84167480
 1.01104736
 1.16882324
 1.31103516
 1.43280029
 1.53167725
 1.60583496
 1.65557861
 1.67968750
 1.67846680
 1.65222168
 1.60278320
 1.53228760
 1.44226074
 1.33544922
 1.21429443
 1.08306885
 0.94543457
 0.80413818
 0.66375732
 0.52825928
 0.40222168
 0.28900146
 0.18981934
 0.10620117
 0.03845215
-0.01068115
-0.04058838
-0.05096436
-0.04364014
-0.02075195
 0.01495361
 0.06011963
 0.11077881
 0.16204834
 0.20965576
 0.25054932
 0.28137207
 0.29998779
 0.30303955
 0.28900146
 0.25543213
 0.20202637
 0.12908936
 0.03723145
-0.07293701
-0.19927979
-0.33966064
-0.49011230
-0.64636230
-0.80383301
-0.95794678
-1.10443115
-1.23992920
-1.36138916
-1.46606445
-1.55090332
-1.61285400
-1.65008545
-1.66137695
-1.64611816
-1.60491943
-1.53930664
-1.45019531
-1.34033203
-1.21215820
-1.06811523
-0.91064453
-0.74279785
-0.56823730
-0.39184570
-0.21667480
-0.04394531
 0.12451172
 0.28594971
 0.43548584
 0.56823730
 0.68145752
 0.77423096
 0.84655762
 0.89843750
 0.92956543
 0.94024658
 0.93170166
 0.90637207
 0.86639404
 0.81604004
 0.75836182
 0.69671631
 0.63446045
 0.57373047
 0.51666260
 0.46661377
 0.42602539
 0.39672852
 0.37841797
 0.37078857
 0.37231445
 0.38269043
 0.40130615
 0.42602539
 0.45471191
 0.48461914
 0.51330566
 0.53802490
 0.55603027
 0.56518555
 0.56427002
 0.55267334
 0.52947998
 0.49438477
 0.44708252
 0.38940430
 0.32348633
 0.25177002
 0.17578125
 0.09643555
 0.01647949
-0.06164551
-0.13488770
-0.20172119
-0.26184082
-0.31463623
-0.35919189
-0.39459229
-0.42022705
-0.43701172
-0.44555664
-0.44769287
-0.44372559
-0.43548584
-0.42449951
-0.41198730
-0.39947510
-0.38696289
-0.37628174
-0.36743164
-0.36132813
-0.35766602
-0.35644531
-0.35827637
-0.36285400
-0.36987305
-0.37872314
-0.38818359
-0.39855957
-0.40893555
-0.41931152
-0.42877197
-0.43579102
-0.44006348
-0.44067383
-0.43731689
-0.43060303
-0.41931152
-0.40344238
-0.38177490
-0.35461426
-0.32257080
-0.28778076
-0.25146484
-0.21453857
-0.17608643
-0.13702393
-0.09765625
-0.06011963
-0.02593994
 0.00366211
 0.02868652
 0.04913330
 0.06378174
 0.07263184
 0.07598877
 0.07415771
 0.06835938
 0.05889893
 0.04730225
 0.03540039
 0.02502441
 0.01831055
 0.01556396
 0.01800537
 0.02685547
 0.04364014
 0.06835938
 0.10101318
 0.14160156
 0.18951416
 0.24475098
 0.30700684
 0.37353516
 0.44189453
 0.51025391
 0.57586670
 0.63720703
 0.69274902
 0.74005127
 0.77819824
 0.80535889
 0.82061768
 0.82275391
 0.81115723
 0.78521729
 0.74493408
 0.69091797
 0.62408447
 0.54626465
 0.46020508
 0.36743164
 0.26916504
 0.16693115
 0.06286621
-0.04058838
-0.14190674
-0.23864746
-0.32897949
-0.41107178
-0.48187256
-0.53985596
-0.58380127
-0.61309814
-0.62866211
-0.62927246
-0.61492920
-0.58532715
-0.54107666
-0.48339844
-0.41412354
-0.33447266
-0.24658203
-0.15289307
-0.05493164
 0.04547119
 0.14648438
 0.24566650
 0.34027100
 0.42694092
 0.50170898
 0.56213379
 0.60729980
 0.63598633
 0.64788818
 0.64208984
 0.61767578
 0.57464600
 0.51391602
 0.43792725
 0.34881592
 0.24841309
 0.13885498
 0.02075195
-0.10467529
-0.23406982
-0.36468506
-0.49224854
-0.61309814
-0.72418213
-0.82305908
-0.90728760
-0.97564697
-1.02661133
-1.05957031
-1.07269287
-1.06567383
-1.03881836
-0.99243164
-0.92803955
-0.84655762
-0.74951172
-0.63964844
-0.52093506
-0.39703369
-0.27038574
-0.14251709
-0.01464844
 0.11199951
 0.23437500
 0.34942627
 0.45471191
 0.54748535
 0.62652588
 0.69122314
 0.74127197
 0.77697754
 0.79925537
 0.80810547
 0.80444336
 0.78979492
 0.76507568
 0.73242188
 0.69305420
 0.64880371
 0.60058594
 0.55084229
 0.50109863
 0.45349121
 0.40924072
 0.36865234
 0.33294678
 0.30303955
 0.28015137
 0.26428223
 0.25482178
 0.25146484
 0.25329590
 0.25970459
 0.26916504
 0.27984619
 0.28991699
 0.29785156
 0.30212402
 0.30151367
 0.29479980
 0.28045654
 0.25726318
 0.22613525
 0.18676758
 0.13916016
 0.08422852
 0.02288818
-0.04333496
-0.11199951
-0.18218994
-0.25329590
-0.32409668
-0.39154053
-0.45318604
-0.50811768
-0.55572510
-0.59722900
-0.63171387
-0.65826416
-0.67657471
-0.68756104
-0.69274902
-0.69366455
-0.69091797
-0.68542480
-0.67810059
-0.67169189
-0.66741943
-0.66589355
-0.66772461
-0.67230225
-0.67993164
-0.69091797
-0.70465088
-0.71868896
-0.73181152
-0.74340820
-0.75225830
-0.75775146
-0.75805664
-0.75073242
-0.73455811
-0.70922852
-0.67413330
-0.62927246
-0.57403564
-0.50842285
-0.43304443
-0.34912109
-0.25756836
-0.15838623
-0.05096436
 0.06408691
 0.18615723
 0.31311035
 0.44189453
 0.56915283
 0.69244385
 0.80963135
 0.91979980
 1.02142334
 1.11236572
 1.19049072
 1.25427246
 1.30187988
 1.33270264
 1.34643555
 1.34429932
 1.32690430
 1.29577637
 1.25122070
 1.19476318
 1.12884521
 1.05560303
 0.97747803
 0.89630127
 0.81298828
 0.72937012
 0.64727783
 0.56854248
 0.49346924
 0.42358398
 0.35949707
 0.30242920
 0.25207520
 0.20721436
 0.16632080
 0.12817383
 0.09185791
 0.05676270
 0.02166748
-0.01525879
-0.05584717
-0.10040283
-0.14984131
-0.20477295
-0.26641846
-0.33416748
-0.40740967
-0.48431396
-0.56335449
-0.64300537
-0.72235107
-0.79925537
-0.87280273
-0.94146729
-1.00494385
-1.06231689
-1.11236572
-1.15386963
-1.18499756
-1.20452881
-1.21185303
-1.20727539
-1.19018555
-1.16027832
-1.11755371
-1.06170654
-0.99395752
-0.91461182
-0.82550049
-0.72753906
-0.62286377
-0.51330566
-0.40100098
-0.28808594
-0.17639160
-0.06744385
 0.03814697
 0.13885498
 0.23376465
 0.32165527
 0.40069580
 0.46997070
 0.52917480
 0.57769775
 0.61614990
 0.64483643
 0.66375732
 0.67413330
 0.67718506
 0.67443848
 0.66711426
 0.65643311
 0.64361572
 0.63018799
 0.61798096
 0.60791016
 0.60119629
 0.59844971
 0.60119629
 0.60974121
 0.62377930
 0.64178467
 0.66223145
 0.68450928
 0.70800781
 0.73242188
 0.75531006
 0.77606201
 0.79284668
 0.80566406
 0.81390381
 0.81604004
 0.81054688
 0.79681396
 0.77453613
 0.74371338
 0.70434570
 0.65490723
 0.59478760
 0.52429199
 0.44555664
 0.35919189
 0.26611328
 0.16540527
 0.05767822
-0.05706787
-0.17669678
-0.29937744
-0.42297363
-0.54534912
-0.66497803
-0.78002930
-0.88958740
-0.99212646
-1.08703613
-1.17218018
-1.24633789
-1.30706787
-1.35375977
-1.38519287
-1.40075684
-1.39984131
-1.38244629
-1.34918213
-1.30035400
-1.23718262
-1.16058350
-1.07269287
-0.97564697
-0.87066650
-0.76019287
-0.64605713
-0.53253174
-0.42297363
-0.32012939
-0.22460938
-0.13641357
-0.05554199
 0.01617432
 0.07720947
 0.12603760
 0.16387939
 0.19195557
 0.21087646
 0.22186279
 0.22613525
 0.22460938
 0.21972656
 0.21270752
 0.20538330
 0.19927979
 0.19714355
 0.19958496
 0.20721436
 0.22003174
 0.23956299
 0.26763916
 0.30578613
 0.35308838
 0.40771484
 0.46783447
 0.53253174
 0.60089111
 0.67108154
 0.74096680
 0.80749512
 0.86944580
 0.92559814
 0.97381592
 1.01226807
 1.03881836
 1.05285645
 1.05346680
 1.04095459
 1.01440430
 0.97412109
 0.92102051
 0.85662842
 0.78247070
 0.70007324
 0.61065674
 0.51635742
 0.41992188
 0.32440186
 0.23223877
 0.14465332
 0.06378174
-0.00823975
-0.06958008
-0.11871338
-0.15594482
-0.18218994
-0.19775391
-0.20477295
-0.20507813
-0.20111084
-0.19653320
-0.19317627
-0.19348145
-0.19897461
-0.21148682
-0.23376465
-0.26763916
-0.31463623
-0.37414551
-0.44464111
-0.52398682
-0.61096191
-0.70465088
-0.80291748
-0.90454102
-1.00646973
-1.10595703
-1.19995117
-1.28631592
-1.36108398
-1.42150879
-1.46545410
-1.49108887
-1.49719238
-1.48132324
-1.44226074
-1.37969971
-1.29547119
-1.19140625
-1.06842041
-0.92681885
-0.76843262
-0.59814453
-0.42114258
-0.23986816
-0.05523682
 0.13275146
 0.32165527
 0.50506592
 0.67749023
 0.83587646
 0.97961426
 1.10809326
 1.21826172
 1.30767822
 1.37390137
 1.41784668
 1.44042969
 1.44195557
 1.42242432
 1.38244629
 1.32476807
 1.25274658
 1.16912842
 1.07635498
 0.97717285
 0.87463379
 0.77209473
 0.67199707
 0.57800293
 0.49224854
 0.41717529
 0.35430908
 0.30456543
 0.26763916
 0.24383545
 0.23254395
 0.23284912
 0.24291992
 0.26184082
 0.28839111
 0.32012939
 0.35400391
 0.38635254
 0.41473389
 0.43640137
 0.45013428
 0.45410156
 0.44555664
 0.42388916
 0.38848877
 0.33935547
 0.27679443
 0.20080566
 0.11108398
 0.00915527
-0.10375977
-0.22552490
-0.35400391
-0.48706055
-0.62133789
-0.75347900
-0.88104248
-1.00280762
-1.11633301
-1.21948242
-1.30981445
-1.38580322
-1.44622803
-1.49047852
-1.51794434
-1.52679443
-1.51672363
-1.48773193
-1.44104004
-1.37756348
-1.29882813
-1.20697021
-1.10443115
-0.99304199
-0.87432861
-0.74951172
-0.62194824
-0.49621582
-0.37658691
-0.26428223
-0.15930176
-0.06164551
 0.02746582
 0.10559082
 0.17120361
 0.22552490
 0.27069092
 0.30792236
 0.33752441
 0.36010742
 0.37689209
 0.39062500
 0.40405273
 0.41992188
 0.43945313
 0.46417236
 0.49499512
 0.53344727
 0.57983398
 0.63354492
 0.69458008
 0.76202393
 0.83465576
 0.91156006
 0.98999023
 1.06750488
 1.14196777
 1.21063232
 1.27166748
 1.32293701
 1.36291504
 1.38916016
 1.39984131
 1.39465332
 1.37207031
 1.33178711
 1.27441406
 1.19934082
 1.10748291
 0.99822998
 0.87280273
 0.73303223
 0.58227539
 0.42388916
 0.26062012
 0.09338379
-0.07751465
-0.24932861
-0.41809082
-0.57891846
-0.72784424
-0.86303711
-0.98236084
-1.08489990
-1.16851807
-1.23107910
-1.27227783
-1.29180908
-1.29089355
-1.27014160
-1.23046875
-1.17431641
-1.10321045
-1.02020264
-0.92803955
-0.82977295
-0.72845459
-0.62744141
-0.52947998
-0.43762207
-0.35461426
-0.28259277
-0.22308350
-0.17578125
-0.14129639
-0.12023926
-0.11322021
-0.11932373
-0.13641357
-0.16174316
-0.19348145
-0.22949219
-0.26824951
-0.30670166
-0.34149170
-0.36926270
-0.38848877
-0.39764404
-0.39520264
-0.38055420
-0.35308838
-0.31311035
-0.26153564
-0.19897461
-0.12634277
-0.04486084
 0.04364014
 0.13702393
 0.23406982
 0.33294678
 0.43151855
 0.52673340
 0.61584473
 0.69732666
 0.76995850
 0.83251953
 0.88317871
 0.92041016
 0.94421387
 0.95489502
 0.95275879
 0.93719482
 0.90942383
 0.87005615
 0.82122803
 0.76507568
 0.70343018
 0.63751221
 0.56945801
 0.50170898
 0.43640137
 0.37597656
 0.32135010
 0.27343750
 0.23345947
 0.20111084
 0.17700195
 0.16052246
 0.15106201
 0.14739990
 0.14892578
 0.15441895
 0.16143799
 0.16815186
 0.17303467
 0.17364502
 0.16784668
 0.15350342
 0.12847900
 0.09155273
 0.04333496
-0.01647949
-0.08697510
-0.16784668
-0.25848389
-0.35705566
-0.46051025
-0.56488037
-0.66711426
-0.76385498
-0.85144043
-0.92712402
-0.98846436
-1.03302002
-1.05987549
-1.06750488
-1.05499268
-1.02294922
-0.97259521
-0.90484619
-0.82061768
-0.72143555
-0.61035156
-0.49163818
-0.36987305
-0.24780273
-0.12786865
-0.01220703
 0.09643555
 0.19409180
 0.27832031
 0.34576416
 0.39428711
 0.42144775
 0.42633057
 0.41015625
 0.37536621
 0.32409668
 0.25817871
 0.17913818
 0.09033203
-0.00427246
-0.10009766
-0.19348145
-0.28167725
-0.36132813
-0.42846680
-0.47882080
-0.51086426
-0.52307129
-0.51452637
-0.48431396
-0.43304443
-0.36224365
-0.27374268
-0.16937256
-0.05126953
 0.07965088
 0.21942139
 0.36376953
 0.50689697
 0.64270020
 0.76721191
 0.87615967
 0.96649170
 1.03546143
 1.08062744
 1.10015869
 1.09436035
 1.06353760
 1.00891113
 0.93261719
 0.83679199
 0.72479248
 0.59997559
 0.46783447
 0.33294678
 0.19989014
 0.07202148
-0.04730225
-0.15441895
-0.24658203
-0.32104492
-0.37628174
-0.41076660
-0.42327881
-0.41412354
-0.38574219
-0.34118652
-0.28381348
-0.21514893
-0.13763428
-0.05371094
 0.03112793
 0.11169434
 0.18402100
 0.24597168
 0.29602051
 0.33142090
 0.34881592
 0.34667969
 0.32531738
 0.28656006
 0.23223877
 0.16296387
 0.08087158
-0.01098633
-0.10955811
-0.21209717
-0.31677246
-0.41961670
-0.51666260
-0.60394287
-0.67932129
-0.74157715
-0.78979492
-0.82183838
-0.83557129
-0.83038330
-0.80688477
-0.76690674
-0.71014404
-0.63751221
-0.55145264
-0.45715332
-0.35827637
-0.25695801
-0.15380859
-0.05218506
 0.04394531
 0.12939453
 0.20080566
 0.25817871
 0.30059814
 0.32623291
 0.33264160
 0.31982422
 0.29022217
 0.24688721
 0.19287109
 0.12878418
 0.05676270
-0.01922607
-0.09429932
-0.16479492
-0.22888184
-0.28442383
-0.32745361
-0.35339355
-0.35949707
-0.34484863
-0.31127930
-0.26000977
-0.19134521
-0.10559082
-0.00396729
 0.11138916
 0.23742676
 0.37048340
 0.50567627
 0.63751221
 0.76080322
 0.87219238
 0.96923828
 1.04949951
 1.11022949
 1.14868164
 1.16333008
 1.15356445
 1.12060547
 1.06445313
 0.98602295
 0.88714600
 0.76965332
 0.63812256
 0.49621582
 0.34851074
 0.19866943
 0.04913330
-0.09735107
-0.23864746
-0.37109375
-0.48950195
-0.59051514
-0.67169189
-0.73272705
-0.77362061
-0.79437256
-0.79406738
-0.77331543
-0.73425293
-0.67871094
-0.61004639
-0.53161621
-0.44677734
-0.35949707
-0.27343750
-0.19042969
-0.11230469
-0.04058838
 0.02044678
 0.06805420
 0.09979248
 0.11627197
 0.11779785
 0.10528564
 0.07843018
 0.03845215
-0.01220703
-0.07110596
-0.13549805
-0.20446777
-0.27587891
-0.34698486
-0.41442871
-0.47424316
-0.52368164
-0.56121826
-0.58532715
-0.59539795
-0.59204102
-0.57525635
-0.54626465
-0.50567627
-0.45410156
-0.39337158
-0.32592773
-0.25421143
-0.18066406
-0.10711670
-0.03540039
 0.03234863
 0.09368896
 0.14739990
 0.19226074
 0.22796631
 0.25451660
 0.27191162
 0.28045654
 0.28167725
 0.27679443
 0.26733398
 0.25329590
 0.23590088
 0.21667480
 0.19775391
 0.18127441
 0.16845703
 0.16082764
 0.15808105
 0.16082764
 0.16876221
 0.18157959
 0.19958496
 0.22277832
 0.25146484
 0.28564453
 0.32379150
 0.36437988
 0.40466309
 0.44403076
 0.48095703
 0.51544189
 0.54595947
 0.57098389
 0.58990479
 0.60180664
 0.60668945
 0.60394287
 0.59265137
 0.57189941
 0.54199219
 0.50415039
 0.45928955
 0.40832520
 0.35308838
 0.29449463
 0.23315430
 0.17028809
 0.10559082
 0.04058838
-0.02410889
-0.08605957
-0.14343262
-0.19622803
-0.24444580
-0.28839111
-0.32806396
-0.36224365
-0.39031982
-0.41351318
-0.43365479
-0.45227051
-0.47027588
-0.48797607
-0.50506592
-0.52215576
-0.53985596
-0.55938721
-0.58074951
-0.60424805
-0.62866211
-0.65277100
-0.67474365
-0.69366455
-0.70892334
-0.71868896
-0.72174072
-0.71685791
-0.70281982
-0.67993164
-0.64758301
-0.60516357
-0.55297852
-0.49102783
-0.42114258
-0.34423828
-0.26184082
-0.17456055
-0.08392334
 0.00793457
 0.09826660
 0.18615723
 0.27038574
 0.35003662
 0.42358398
 0.48889160
 0.54412842
 0.58868408
 0.62286377
 0.64666748
 0.66040039
 0.66406250
 0.65856934
 0.64575195
 0.62652588
 0.60272217
 0.57495117
 0.54443359
 0.51330566
 0.48278809
 0.45349121
 0.42633057
 0.40252686
 0.38299561
 0.36956787
 0.36224365
 0.36041260
 0.36224365
 0.36712646
 0.37475586
 0.38482666
 0.39642334
 0.40832520
 0.41809082
 0.42419434
 0.42572021
 0.42022705
 0.40649414
 0.38330078
 0.34942627
 0.30517578
 0.25085449
 0.18585205
 0.11138916
 0.02899170
-0.06011963
-0.15441895
-0.25207520
-0.35034180
-0.44677734
-0.53802490
-0.62072754
-0.69335938
-0.75317383
-0.79895020
-0.82885742
-0.84320068
-0.84197998
-0.82611084
-0.79589844
-0.75317383
-0.69854736
-0.63476563
-0.56335449
-0.48736572
-0.40985107
-0.33416748
-0.26306152
-0.19866943
-0.14251709
-0.09643555
-0.06225586
-0.04028320
-0.03112793
-0.03417969
-0.04882813
-0.07476807
-0.11047363
-0.15289307
-0.20019531
-0.24963379
-0.29815674
-0.34301758
-0.38024902
-0.40740967
-0.42236328
-0.42388916
-0.41137695
-0.38360596
-0.34027100
-0.28198242
-0.20996094
-0.12542725
-0.02929688
 0.07690430
 0.19073486
 0.30883789
 0.42724609
 0.54199219
 0.64941406
 0.74676514
 0.83190918
 0.90301514
 0.95825195
 0.99578857
 1.01409912
 1.01226807
 0.99121094
 0.95153809
 0.89508057
 0.82366943
 0.73913574
 0.64453125
 0.54412842
 0.44219971
 0.34210205
 0.24688721
 0.15838623
 0.07812500
 0.00854492
-0.04821777
-0.09033203
-0.11718750
-0.12878418
-0.12634277
-0.11108398
-0.08544922
-0.05157471
-0.01251221
 0.02929688
 0.07049561
 0.10864258
 0.13977051
 0.16174316
 0.17150879
 0.16693115
 0.14617920
 0.10833740
 0.05432129
-0.01525879
-0.09887695
-0.19500732
-0.30120850
-0.41381836
-0.52917480
-0.64270020
-0.75042725
-0.84899902
-0.93505859
-1.00585938
-1.05834961
-1.09039307
-1.10076904
-1.08856201
-1.05468750
-1.00006104
-0.92559814
-0.83343506
-0.72601318
-0.60699463
-0.48034668
-0.35034180
-0.22033691
-0.09338379
 0.02807617
 0.14068604
 0.24169922
 0.32745361
 0.39520264
 0.44372559
 0.47241211
 0.48248291
 0.47576904
 0.45379639
 0.41778564
 0.37048340
 0.31494141
 0.25421143
 0.19256592
 0.13275146
 0.07812500
 0.03173828
-0.00427246
-0.02685547
-0.03448486
-0.02563477
-0.00091553
 0.03997803
 0.09613037
 0.16723633
 0.25238037
 0.34912109
 0.45410156
 0.56304932
 0.67260742
 0.77850342
 0.87829590
 0.96801758
 1.04522705
 1.10717773
 1.15234375
 1.17828369
 1.18286133
 1.16485596
 1.12457275
 1.06323242
 0.98205566
 0.88165283
 0.76385498
 0.63140869
 0.48889160
 0.33996582
 0.18768311
 0.03326416
-0.12115479
-0.27160645
-0.41473389
-0.54779053
-0.66833496
-0.77423096
-0.86364746
-0.93536377
-0.98876953
-1.02478027
-1.04431152
-1.04797363
-1.03668213
-1.01257324
-0.97717285
-0.93231201
-0.88043213
-0.82214355
-0.76019287
-0.69641113
-0.63323975
-0.57159424
-0.51300049
-0.45898438
-0.40954590
-0.36499023
-0.32592773
-0.29205322
-0.26458740
-0.24291992
-0.22644043
-0.21453857
-0.20599365
-0.20019531
-0.19592285
-0.19195557
-0.18737793
-0.18096924
-0.17303467
-0.16204834
-0.14739990
-0.12786865
-0.10375977
-0.07446289
-0.04028320
-0.00122070
 0.04211426
 0.08941650
 0.13977051
 0.19256592
 0.24841309
 0.30609131
 0.36437988
 0.42144775
 0.47576904
 0.52764893
 0.57647705
 0.62133789
 0.66070557
 0.69396973
 0.72021484
 0.73944092
 0.75164795
 0.75592041
 0.75286865
 0.74279785
 0.72631836
 0.70343018
 0.67382813
 0.63812256
 0.59753418
 0.55297852
 0.50476074
 0.45288086
 0.39825439
 0.34240723
 0.28717041
 0.23284912
 0.17944336
 0.12573242
 0.07293701
 0.02197266
-0.02624512
-0.07141113
-0.11383057
-0.15319824
-0.18890381
-0.22094727
-0.25024414
-0.27893066
-0.30670166
-0.33294678
-0.35644531
-0.37719727
-0.39611816
-0.41412354
-0.43121338
-0.44677734
-0.46081543
-0.47332764
-0.48522949
-0.49652100
-0.50659180
-0.51544189
-0.52215576
-0.52703857
-0.52947998
-0.52917480
-0.52642822
-0.52215576
-0.51696777
-0.51025391
-0.50140381
-0.49041748
-0.47729492
-0.46356201
-0.44921875
-0.43457031
-0.41931152
-0.40283203
-0.38604736
-0.36804199
-0.34851074
-0.32684326
-0.30303955
-0.27801514
-0.25177002
-0.22338867
-0.19165039
-0.15655518
-0.11779785
-0.07537842
-0.02929688
 0.02166748
 0.07690430
 0.13641357
 0.19927979
 0.26611328
 0.33630371
 0.40954590
 0.48431396
 0.55938721
 0.63415527
 0.70770264
 0.77880859
 0.84625244
 0.90881348
 0.96496582
 1.01440430
 1.05499268
 1.08581543
 1.10504150
 1.11297607
 1.10900879
 1.09313965
 1.06384277
 1.02111816
 0.96588135
 0.89813232
 0.81939697
 0.73028564
 0.63201904
 0.52703857
 0.41748047
 0.30487061
 0.19042969
 0.07537842
-0.03875732
-0.14953613
-0.25512695
-0.35400391
-0.44464111
-0.52581787
-0.59509277
-0.65185547
-0.69580078
-0.72814941
-0.74951172
-0.75958252
-0.75958252
-0.75012207
-0.73303223
-0.70922852
-0.68023682
-0.64666748
-0.61004639
-0.57159424
-0.53314209
-0.49560547
-0.45959473
-0.42541504
-0.39367676
-0.36437988
-0.33752441
-0.31433105
-0.29541016
-0.28106689
-0.27069092
-0.26336670
-0.25878906
-0.25665283
-0.25634766
-0.25726318
-0.25848389
-0.25878906
-0.25787354
-0.25543213
-0.25054932
-0.24383545
-0.23406982
-0.22033691
-0.20233154
-0.17913818
-0.15106201
-0.11840820
-0.08178711
-0.04089355
 0.00427246
 0.05371094
 0.10559082
 0.15991211
 0.21636963
 0.27465820
 0.33477783
 0.39428711
 0.45166016
 0.50537109
 0.55511475
 0.60119629
 0.64270020
 0.67840576
 0.70739746
 0.73028564
 0.74676514
 0.75683594
 0.75958252
 0.75439453
 0.74127197
 0.72204590
 0.69732666
 0.66741943
 0.63201904
 0.59112549
 0.54534912
 0.49560547
 0.44281006
 0.38787842
 0.33081055
 0.27191162
 0.21209717
 0.15045166
 0.08789063
 0.02471924
-0.03784180
-0.09918213
-0.15838623
-0.21667480
-0.27465820
-0.33142090
-0.38635254
-0.43762207
-0.48461914
-0.52795410
-0.56823730
-0.60546875
-0.63903809
-0.66802979
-0.69244385
-0.71258545
-0.72845459
-0.73913574
-0.74401855
-0.74279785
-0.73577881
-0.72357178
-0.70617676
-0.68298340
-0.65368652
-0.61950684
-0.58135986
-0.53955078
-0.49377441
-0.44311523
-0.38909912
-0.33355713
-0.27801514
-0.22308350
-0.16784668
-0.11169434
-0.05554199
-0.00061035
 0.05218506
 0.10131836
 0.14678955
 0.18768311
 0.22369385
 0.25604248
 0.28533936
 0.31097412
 0.33264160
 0.34881592
 0.36041260
 0.36865234
 0.37414551
 0.37750244
 0.37811279
 0.37597656
 0.37170410
 0.36651611
 0.36041260
 0.35339355
 0.34637451
 0.33874512
 0.33050537
 0.32104492
 0.31036377
 0.29998779
 0.29174805
 0.28533936
 0.28045654
 0.27587891
 0.27282715
 0.27221680
 0.27374268
 0.27679443
 0.28106689
 0.28686523
 0.29510498
 0.30578613
 0.31799316
 0.32958984
 0.33966064
 0.34820557
 0.35491943
 0.35949707
 0.35980225
 0.35461426
 0.34271240
 0.32409668
 0.29968262
 0.26885986
 0.23040771
 0.18280029
 0.12634277
 0.06134033
-0.01037598
-0.08789063
-0.17089844
-0.25939941
-0.35156250
-0.44433594
-0.53375244
-0.61798096
-0.69580078
-0.76568604
-0.82611084
-0.87524414
-0.91156006
-0.93414307
-0.94146729
-0.93353271
-0.90942383
-0.86975098
-0.81604004
-0.74890137
-0.66955566
-0.57922363
-0.48004150
-0.37506104
-0.26702881
-0.15747070
-0.04821777
 0.05920410
 0.16235352
 0.25787354
 0.34332275
 0.41687012
 0.47698975
 0.52276611
 0.55419922
 0.57189941
 0.57647705
 0.56884766
 0.54962158
 0.52001953
 0.48187256
 0.43731689
 0.38818359
 0.33660889
 0.28503418
 0.23559570
 0.18951416
 0.14739990
 0.11108398
 0.08239746
 0.06195068
 0.05096436
 0.04852295
 0.05401611
 0.06744385
 0.08880615
 0.11749268
 0.15106201
 0.18768311
 0.22521973
 0.26306152
 0.30090332
 0.33630371
 0.36743164
 0.39154053
 0.40802002
 0.41717529
 0.41839600
 0.41137695
 0.39489746
 0.36865234
 0.33386230
 0.29205322
 0.24444580
 0.19104004
 0.13244629
 0.06958008
 0.00396729
-0.06225586
-0.12817383
-0.19348145
-0.25756836
-0.32043457
-0.37963867
-0.43365479
-0.48156738
-0.52368164
-0.56121826
-0.59387207
-0.62133789
-0.64331055
-0.65856934
-0.66772461
-0.67047119
-0.66802979
-0.66009521
-0.64636230
-0.62652588
-0.60058594
-0.56823730
-0.53009033
-0.48675537
-0.43823242
-0.38543701
-0.32836914
-0.26855469
-0.20629883
-0.14129639
-0.07415771
-0.00671387
 0.05859375
 0.12023926
 0.17761230
 0.23071289
 0.27923584
 0.32226563
 0.35736084
 0.38299561
 0.39886475
 0.40496826
 0.40252686
 0.39123535
 0.37200928
 0.34545898
 0.31372070
 0.27893066
 0.24261475
 0.20599365
 0.16967773
 0.13549805
 0.10467529
 0.07995605
 0.06225586
 0.05310059
 0.05279541
 0.06103516
 0.07751465
 0.10192871
 0.13214111
 0.16723633
 0.20660400
 0.24932861
 0.29388428
 0.33813477
 0.37872314
 0.41381836
 0.44219971
 0.46325684
 0.47546387
 0.47668457
 0.46508789
 0.43975830
 0.40130615
 0.35125732
 0.29052734
 0.22003174
 0.14129639
 0.05584717
-0.03387451
-0.12634277
-0.22003174
-0.31219482
-0.39886475
-0.47698975
-0.54412842
-0.59936523
-0.64117432
-0.66864014
-0.68084717
-0.67810059
-0.66162109
-0.63171387
-0.58898926
-0.53375244
-0.46844482
-0.39550781
-0.31890869
-0.24078369
-0.16326904
-0.08819580
-0.01892090
 0.04241943
 0.09338379
 0.13214111
 0.15777588
 0.16876221
 0.16510010
 0.14678955
 0.11474609
 0.07080078
 0.01678467
-0.04486084
-0.11077881
-0.17791748
-0.24414063
-0.30639648
-0.36071777
-0.40374756
-0.43243408
-0.44555664
-0.44311523
-0.42419434
-0.38757324
-0.33264160
-0.26031494
-0.17242432
-0.07080078
 0.04272461
 0.16662598
 0.29846191
 0.43395996
 0.56793213
 0.69732666
 0.81817627
 0.92742920
 1.02172852
 1.09832764
 1.15509033
 1.19018555
 1.20208740
 1.18957520
 1.15325928
 1.09466553
 1.01623535
 0.92071533
 0.80871582
 0.68298340
 0.54718018
 0.40557861
 0.26245117
 0.12054443
-0.01831055
-0.15106201
-0.27465820
-0.38513184
-0.47973633
-0.55694580
-0.61523438
-0.65460205
-0.67474365
-0.67687988
-0.66223145
-0.63293457
-0.59082031
-0.53802490
-0.47760010
-0.41351318
-0.35034180
-0.29144287
-0.23956299
-0.19653320
-0.16448975
-0.14526367
-0.13916016
-0.14648438
-0.16632080
-0.19836426
-0.24200439
-0.29632568
-0.35827637
-0.42449951
-0.49133301
-0.55541992
-0.61431885
-0.66528320
-0.70617676
-0.73425293
-0.74829102
-0.74707031
-0.72967529
-0.69519043
-0.64361572
-0.57495117
-0.49163818
-0.39581299
-0.29052734
-0.17761230
-0.05981445
 0.06103516
 0.18218994
 0.30059814
 0.41290283
 0.51574707
 0.60607910
