# Supplementary material for: Dataset for time-lapse ultrasonic tomography of a granite slab under uniaxial compression test
Source: Data Brief. 2018 Aug 30;20:614–6. doi: 10.1016/j.dib.2018.08.151 (PMC6128094; doi:10.1016/j.dib.2018.08.151)
Supplement: Supplementary file 2 — Supplementary material [file mmc2.zip › data/Ultrasonic_Tomo_data/Stage_1_0kn/Force_0kn_14_9_9064972.txt]

SOURCE FILE NAME: D:\ct_20141122\ct201411221m100v0kn_sh_1_10_a.TDA
DATE: Saturday, November 22, 2014
TIME: 11:19:55
SAMPLE INTERVAL (Seconds):   0.0000001000
SIGNAL UNITS: volts
TIME UNITS: Seconds
DATA TYPE: WAVEFORM
NUMBER OF DATA POINTS PER WAVEFORM: 1024
CHANNEL NUMBER: 14
HIT NUMBER: 9
TIME OF TEST:   9.0649727500

 0.00091553
 0.00000000
-0.00091553
-0.00183105
-0.00213623
-0.00183105
-0.00152588
-0.00091553
-0.00030518
 0.00000000
 0.00000000
 0.00000000
-0.00030518
-0.00061035
-0.00091553
-0.00122070
-0.00122070
-0.00061035
-0.00030518
 0.00000000
 0.00000000
 0.00030518
 0.00000000
-0.00030518
-0.00030518
-0.00030518
 0.00000000
 0.00061035
 0.00122070
 0.00122070
 0.00091553
 0.00030518
-0.00061035
-0.00091553
-0.00122070
-0.00152588
-0.00183105
-0.00183105
-0.00152588
-0.00091553
 0.00000000
 0.00091553
 0.00091553
 0.00061035
 0.00000000
-0.00091553
-0.00091553
-0.00091553
-0.00091553
-0.00122070
-0.00213623
-0.00274658
-0.00335693
-0.00335693
-0.00305176
-0.00244141
-0.00122070
 0.00000000
 0.00091553
 0.00152588
 0.00152588
 0.00122070
 0.00061035
 0.00030518
-0.00030518
-0.00061035
-0.00061035
-0.00061035
-0.00030518
 0.00000000
-0.00030518
-0.00061035
-0.00122070
-0.00152588
-0.00152588
-0.00152588
-0.00122070
-0.00091553
-0.00091553
-0.00122070
-0.00122070
-0.00152588
-0.00152588
-0.00152588
-0.00183105
-0.00213623
-0.00213623
-0.00152588
-0.00061035
 0.00030518
 0.00061035
 0.00061035
 0.00000000
-0.00091553
-0.00152588
-0.00183105
-0.00183105
-0.00152588
-0.00091553
-0.00061035
-0.00091553
-0.00122070
-0.00183105
-0.00213623
-0.00183105
-0.00122070
-0.00030518
 0.00030518
 0.00091553
 0.00122070
 0.00152588
 0.00122070
 0.00091553
 0.00030518
-0.00030518
-0.00091553
-0.00122070
-0.00152588
-0.00122070
-0.00122070
-0.00152588
-0.00213623
-0.00213623
-0.00183105
-0.00122070
-0.00030518
 0.00030518
 0.00061035
 0.00091553
 0.00091553
 0.00061035
 0.00030518
-0.00030518
-0.00091553
-0.00152588
-0.00183105
-0.00183105
-0.00122070
-0.00030518
 0.00061035
 0.00122070
 0.00091553
 0.00000000
-0.00152588
-0.00244141
-0.00274658
-0.00213623
-0.00152588
-0.00122070
-0.00122070
-0.00122070
-0.00152588
-0.00152588
-0.00122070
-0.00091553
-0.00061035
 0.00030518
 0.00091553
 0.00152588
 0.00152588
 0.00122070
 0.00061035
 0.00000000
-0.00091553
-0.00122070
-0.00152588
-0.00122070
-0.00091553
-0.00061035
-0.00061035
-0.00061035
-0.00061035
-0.00061035
-0.00030518
 0.00000000
 0.00030518
 0.00030518
 0.00061035
 0.00091553
 0.00091553
 0.00061035
 0.00030518
-0.00030518
-0.00122070
-0.00183105
-0.00244141
-0.00244141
-0.00183105
-0.00091553
 0.00000000
 0.00030518
 0.00000000
-0.00030518
-0.00061035
-0.00061035
 0.00000000
 0.00061035
 0.00091553
 0.00091553
 0.00030518
-0.00030518
-0.00061035
-0.00091553
-0.00122070
-0.00091553
-0.00030518
 0.00061035
 0.00152588
 0.00183105
 0.00183105
 0.00061035
-0.00061035
-0.00152588
-0.00244141
-0.00244141
-0.00183105
-0.00122070
-0.00091553
-0.00061035
-0.00061035
-0.00061035
-0.00061035
-0.00061035
-0.00030518
 0.00000000
 0.00030518
 0.00030518
 0.00000000
-0.00030518
-0.00091553
-0.00152588
-0.00244141
-0.00274658
-0.00305176
-0.00305176
-0.00183105
-0.00061035
 0.00091553
 0.00183105
 0.00213623
 0.00183105
 0.00091553
 0.00000000
-0.00061035
-0.00061035
 0.00000000
 0.00061035
 0.00061035
 0.00030518
-0.00030518
-0.00061035
-0.00091553
-0.00091553
-0.00122070
-0.00122070
-0.00091553
-0.00030518
 0.00030518
 0.00061035
 0.00030518
-0.00030518
-0.00061035
-0.00091553
-0.00091553
-0.00061035
 0.00000000
 0.00061035
 0.00091553
 0.00061035
 0.00000000
-0.00091553
-0.00122070
-0.00091553
-0.00061035
 0.00000000
 0.00030518
 0.00030518
 0.00061035
 0.00030518
 0.00000000
-0.00091553
-0.00183105
-0.00274658
-0.00335693
-0.00305176
-0.00183105
-0.00061035
 0.00091553
 0.00183105
 0.00213623
 0.00183105
 0.00091553
 0.00030518
 0.00000000
 0.00000000
 0.00000000
 0.00000000
-0.00030518
-0.00091553
-0.00152588
-0.00183105
-0.00213623
-0.00213623
-0.00183105
-0.00122070
-0.00030518
 0.00061035
 0.00122070
 0.00122070
 0.00061035
-0.00030518
-0.00122070
-0.00152588
-0.00122070
-0.00091553
 0.00000000
 0.00030518
 0.00061035
 0.00030518
-0.00030518
-0.00061035
-0.00091553
-0.00122070
-0.00091553
-0.00091553
-0.00091553
-0.00061035
-0.00061035
-0.00061035
-0.00061035
-0.00061035
-0.00091553
-0.00152588
-0.00183105
-0.00122070
-0.00030518
 0.00091553
 0.00152588
 0.00122070
 0.00030518
-0.00061035
-0.00122070
-0.00122070
-0.00061035
 0.00000000
 0.00030518
 0.00030518
-0.00061035
-0.00152588
-0.00244141
-0.00274658
-0.00213623
-0.00152588
-0.00091553
-0.00030518
 0.00061035
 0.00152588
 0.00183105
 0.00152588
 0.00091553
 0.00000000
-0.00030518
-0.00061035
-0.00030518
 0.00000000
 0.00000000
-0.00030518
-0.00061035
-0.00152588
-0.00183105
-0.00213623
-0.00152588
-0.00091553
-0.00030518
 0.00000000
 0.00030518
 0.00061035
 0.00061035
 0.00061035
 0.00000000
-0.00091553
-0.00152588
-0.00183105
-0.00122070
 0.00000000
 0.00091553
 0.00152588
 0.00152588
 0.00091553
-0.00030518
-0.00122070
-0.00183105
-0.00152588
-0.00122070
-0.00091553
-0.00091553
-0.00152588
-0.00183105
-0.00213623
-0.00183105
-0.00152588
-0.00122070
-0.00091553
-0.00091553
-0.00061035
 0.00000000
 0.00030518
 0.00061035
 0.00030518
-0.00030518
-0.00091553
-0.00122070
-0.00122070
-0.00091553
-0.00030518
-0.00061035
-0.00091553
-0.00183105
-0.00244141
-0.00244141
-0.00213623
-0.00122070
-0.00061035
 0.00000000
 0.00030518
 0.00030518
 0.00061035
 0.00061035
 0.00030518
-0.00030518
-0.00122070
-0.00213623
-0.00305176
-0.00305176
-0.00213623
-0.00152588
-0.00091553
-0.00091553
-0.00122070
-0.00183105
-0.00213623
-0.00244141
-0.00213623
-0.00183105
-0.00122070
-0.00122070
-0.00152588
-0.00183105
-0.00213623
-0.00213623
-0.00152588
-0.00122070
-0.00061035
-0.00030518
 0.00000000
 0.00030518
 0.00061035
 0.00061035
-0.00030518
-0.00122070
-0.00183105
-0.00183105
-0.00152588
-0.00091553
-0.00061035
-0.00061035
-0.00061035
-0.00091553
-0.00152588
-0.00152588
-0.00122070
-0.00061035
-0.00030518
 0.00000000
-0.00030518
-0.00061035
-0.00091553
-0.00091553
-0.00091553
-0.00152588
-0.00213623
-0.00244141
-0.00274658
-0.00213623
-0.00152588
-0.00061035
-0.00030518
-0.00061035
-0.00122070
-0.00152588
-0.00152588
-0.00122070
-0.00030518
 0.00030518
 0.00061035
 0.00061035
 0.00000000
-0.00030518
-0.00061035
-0.00030518
 0.00000000
-0.00030518
-0.00061035
-0.00091553
-0.00091553
-0.00061035
-0.00061035
-0.00061035
-0.00122070
-0.00152588
-0.00122070
-0.00061035
 0.00030518
 0.00091553
 0.00061035
 0.00000000
-0.00061035
-0.00091553
-0.00091553
 0.00000000
 0.00091553
 0.00152588
 0.00183105
 0.00152588
 0.00091553
 0.00030518
 0.00000000
-0.00030518
-0.00061035
-0.00091553
-0.00122070
-0.00091553
-0.00030518
 0.00030518
 0.00091553
 0.00091553
 0.00091553
 0.00030518
 0.00000000
 0.00000000
 0.00030518
 0.00061035
 0.00091553
 0.00091553
 0.00030518
-0.00030518
-0.00091553
-0.00122070
-0.00061035
 0.00000000
 0.00000000
-0.00030518
-0.00091553
-0.00122070
-0.00152588
-0.00122070
-0.00152588
-0.00152588
-0.00152588
-0.00122070
-0.00030518
 0.00061035
 0.00152588
 0.00183105
 0.00183105
 0.00122070
 0.00061035
 0.00000000
 0.00000000
 0.00000000
 0.00030518
 0.00030518
 0.00000000
-0.00030518
-0.00091553
-0.00091553
-0.00030518
 0.00000000
 0.00000000
-0.00030518
-0.00061035
-0.00061035
 0.00000000
 0.00061035
 0.00091553
 0.00061035
-0.00030518
-0.00091553
-0.00091553
-0.00061035
-0.00030518
 0.00030518
 0.00030518
 0.00030518
-0.00030518
-0.00091553
-0.00122070
-0.00091553
-0.00030518
 0.00030518
 0.00030518
 0.00000000
-0.00061035
-0.00061035
-0.00030518
 0.00000000
 0.00030518
 0.00000000
 0.00000000
-0.00030518
 0.00000000
 0.00061035
 0.00091553
 0.00091553
 0.00061035
 0.00000000
-0.00030518
-0.00030518
 0.00030518
 0.00091553
 0.00091553
 0.00000000
-0.00091553
-0.00152588
-0.00152588
-0.00091553
-0.00061035
-0.00030518
-0.00030518
-0.00030518
-0.00061035
-0.00061035
 0.00000000
 0.00061035
 0.00122070
 0.00091553
-0.00030518
-0.00152588
-0.00213623
-0.00213623
-0.00213623
-0.00213623
-0.00427246
-0.01556396
-0.04760742
-0.10925293
-0.19805908
-0.29510498
-0.36956787
-0.39794922
-0.37811279
-0.33111572
-0.28442383
-0.24993896
-0.21331787
-0.14709473
-0.03723145
 0.09674072
 0.21209717
 0.27069092
 0.26794434
 0.23101807
 0.19592285
 0.17974854
 0.17730713
 0.17669678
 0.17456055
 0.17730713
 0.18585205
 0.19165039
 0.18524170
 0.16693115
 0.14892578
 0.14221191
 0.14526367
 0.14739990
 0.14068604
 0.12847900
 0.11840820
 0.11535645
 0.11505127
 0.11260986
 0.10589600
 0.09887695
 0.09368896
 0.09063721
 0.08728027
 0.08209229
 0.07568359
 0.06866455
 0.06286621
 0.05859375
 0.05523682
 0.05096436
 0.04455566
 0.03601074
 0.02838135
 0.02380371
 0.02105713
 0.01678467
 0.00854492
-0.00122070
-0.00854492
-0.01190186
-0.01495361
-0.02075195
-0.02960205
-0.03692627
-0.03997803
-0.04028320
-0.04119873
-0.04455566
-0.04852295
-0.05004883
-0.04882813
-0.04699707
-0.04669189
-0.04730225
-0.04730225
-0.04516602
-0.04272461
-0.04180908
-0.04333496
-0.04547119
-0.04608154
-0.04486084
-0.04394531
-0.04455566
-0.04699707
-0.04974365
-0.05126953
-0.05187988
-0.05249023
-0.05462646
-0.05767822
-0.06011963
-0.06164551
-0.06195068
-0.06195068
-0.06256104
-0.06317139
-0.06317139
-0.06256104
-0.06164551
-0.06072998
-0.06011963
-0.05920410
-0.05706787
-0.05493164
-0.05279541
-0.05187988
-0.05157471
-0.05126953
-0.05004883
-0.04821777
-0.04699707
-0.04638672
-0.04608154
-0.04516602
-0.04302979
-0.04119873
-0.03967285
-0.03936768
-0.03967285
-0.03936768
-0.03814697
-0.03662109
-0.03540039
-0.03479004
-0.03479004
-0.03479004
-0.03509521
-0.03540039
-0.03601074
-0.03631592
-0.03631592
-0.03540039
-0.03387451
-0.03295898
-0.03173828
-0.03021240
-0.02807617
-0.02563477
-0.02319336
-0.02197266
-0.02105713
-0.01983643
-0.01770020
-0.01525879
-0.01312256
-0.01129150
-0.01007080
-0.00885010
-0.00762939
-0.00640869
-0.00549316
-0.00457764
-0.00396729
-0.00366211
-0.00366211
-0.00396729
-0.00457764
-0.00488281
-0.00488281
-0.00457764
-0.00396729
-0.00305176
-0.00183105
-0.00030518
 0.00152588
 0.00335693
 0.00488281
 0.00579834
 0.00640869
 0.00732422
 0.00854492
 0.01007080
 0.01129150
 0.01220703
 0.01251221
 0.01220703
 0.01251221
 0.01281738
 0.01373291
 0.01434326
 0.01495361
 0.01525879
 0.01556396
 0.01647949
 0.01739502
 0.01861572
 0.01953125
 0.02014160
 0.02044678
 0.02044678
 0.02044678
 0.02075195
 0.02105713
 0.02136230
 0.02136230
 0.02136230
 0.02075195
 0.01983643
 0.01953125
 0.01953125
 0.01983643
 0.02044678
 0.02136230
 0.02166748
 0.02227783
 0.02288818
 0.02288818
 0.02288818
 0.02288818
 0.02319336
 0.02410889
 0.02532959
 0.02624512
 0.02716064
 0.02777100
 0.02838135
 0.02868652
 0.02838135
 0.02807617
 0.02746582
 0.02746582
 0.02716064
 0.02655029
 0.02532959
 0.02380371
 0.02258301
 0.02166748
 0.02136230
 0.02105713
 0.02075195
 0.02075195
 0.02075195
 0.02105713
 0.02197266
 0.02227783
 0.02258301
 0.02258301
 0.02197266
 0.02105713
 0.01983643
 0.01831055
 0.01739502
 0.01647949
 0.01556396
 0.01403809
 0.01159668
 0.00823975
 0.00427246
-0.00061035
-0.00640869
-0.01342773
-0.02166748
-0.03143311
-0.04272461
-0.05584717
-0.07019043
-0.08575439
-0.10162354
-0.11657715
-0.12908936
-0.13854980
-0.14404297
-0.14465332
-0.13977051
-0.12878418
-0.11108398
-0.08544922
-0.05157471
-0.00976563
 0.03906250
 0.09368896
 0.15380859
 0.21759033
 0.28411865
 0.35064697
 0.41473389
 0.47454834
 0.52734375
 0.57159424
 0.60516357
 0.62713623
 0.63598633
 0.63049316
 0.60974121
 0.57250977
 0.51849365
 0.44891357
 0.36529541
 0.26947021
 0.16357422
 0.04821777
-0.07385254
-0.20080566
-0.32867432
-0.45379639
-0.57220459
-0.68023682
-0.77423096
-0.85174561
-0.91033936
-0.94848633
-0.96527100
-0.96008301
-0.93322754
-0.88439941
-0.81359863
-0.72143555
-0.61065674
-0.48461914
-0.34729004
-0.20172119
-0.04943848
 0.10711670
 0.26336670
 0.41290283
 0.54962158
 0.66894531
 0.76721191
 0.84259033
 0.89324951
 0.91674805
 0.91308594
 0.88165283
 0.82336426
 0.73974609
 0.63415527
 0.51116943
 0.37506104
 0.22979736
 0.07904053
-0.07354736
-0.22338867
-0.36437988
-0.49133301
-0.59906006
-0.68481445
-0.74615479
-0.78186035
-0.79101563
-0.77270508
-0.72753906
-0.65673828
-0.56457520
-0.45532227
-0.33386230
-0.20355225
-0.06774902
 0.07049561
 0.20721436
 0.33630371
 0.45227051
 0.54962158
 0.62591553
 0.67871094
 0.70739746
 0.71136475
 0.69091797
 0.64727783
 0.58319092
 0.50109863
 0.40527344
 0.29937744
 0.18707275
 0.07171631
-0.04302979
-0.15350342
-0.25573730
-0.34454346
-0.41595459
-0.46813965
-0.49987793
-0.51086426
-0.50079346
-0.47088623
-0.42175293
-0.35675049
-0.27893066
-0.19073486
-0.09490967
 0.00549316
 0.10711670
 0.20599365
 0.29754639
 0.37689209
 0.44036865
 0.48400879
 0.50659180
 0.50689697
 0.48522949
 0.44189453
 0.37780762
 0.29418945
 0.19348145
 0.07781982
-0.05004883
-0.18707275
-0.32897949
-0.47088623
-0.60699463
-0.73150635
-0.84136963
-0.93414307
-1.00769043
-1.05987549
-1.08856201
-1.09222412
-1.07055664
-1.02478027
-0.95489502
-0.86181641
-0.74768066
-0.61614990
-0.47302246
-0.32257080
-0.16723633
-0.00854492
 0.15167236
 0.31005859
 0.46051025
 0.59844971
 0.72082520
 0.82580566
 0.91247559
 0.98144531
 1.03179932
 1.06414795
 1.07971191
 1.07879639
 1.06292725
 1.03424072
 0.99548340
 0.94757080
 0.89202881
 0.83007813
 0.76232910
 0.69122314
 0.61767578
 0.54351807
 0.46936035
 0.39703369
 0.32806396
 0.26214600
 0.19927979
 0.13824463
 0.08026123
 0.02655029
-0.02227783
-0.06683350
-0.10803223
-0.14739990
-0.18371582
-0.21789551
-0.25054932
-0.28381348
-0.31860352
-0.35369873
-0.38787842
-0.41961670
-0.44921875
-0.47698975
-0.50415039
-0.52978516
-0.55389404
-0.57678223
-0.59844971
-0.61859131
-0.63659668
-0.65216064
-0.66497803
-0.67535400
-0.68389893
-0.69091797
-0.69580078
-0.69824219
-0.69763184
-0.69335938
-0.68511963
-0.67230225
-0.65460205
-0.63079834
-0.60089111
-0.56365967
-0.51910400
-0.46752930
-0.40832520
-0.34118652
-0.26428223
-0.17669678
-0.07843018
 0.03082275
 0.15045166
 0.27954102
 0.41625977
 0.55816650
 0.70190430
 0.84411621
 0.98297119
 1.11602783
 1.23931885
 1.34887695
 1.44042969
 1.51062012
 1.55761719
 1.57897949
 1.57165527
 1.53503418
 1.46850586
 1.37298584
 1.24908447
 1.09832764
 0.92224121
 0.72601318
 0.51513672
 0.29479980
 0.06805420
-0.16235352
-0.39031982
-0.60729980
-0.80474854
-0.97656250
-1.12030029
-1.23352051
-1.31256104
-1.35498047
-1.35894775
-1.32629395
-1.25885010
-1.15875244
-1.02691650
-0.86761475
-0.68786621
-0.49652100
-0.30029297
-0.10162354
 0.09674072
 0.28961182
 0.46722412
 0.61950684
 0.73974609
 0.82580566
 0.87646484
 0.88867188
 0.85968018
 0.78857422
 0.67871094
 0.53497314
 0.36224365
 0.16326904
-0.06011963
-0.30242920
-0.55480957
-0.80657959
-1.04766846
-1.27136230
-1.47216797
-1.64459229
-1.78100586
-1.87438965
-1.91986084
-1.91650391
-1.86370850
-1.76177979
-1.60980225
-1.40930176
-1.16577148
-0.88653564
-0.57922363
-0.24871826
 0.09979248
 0.45837402
 0.81512451
 1.15783691
 1.47552490
 1.76086426
 2.00775146
 2.20916748
 2.35992432
 2.45574951
 2.49389648
 2.47467041
 2.39868164
 2.26776123
 2.08526611
 1.85516357
 1.58416748
 1.28112793
 0.95611572
 0.62011719
 0.27954102
-0.06042480
-0.39489746
-0.71472168
-1.00708008
-1.26068115
-1.46942139
-1.63299561
-1.75048828
-1.81976318
-1.83807373
-1.80603027
-1.72821045
-1.61071777
-1.45721436
-1.27044678
-1.05560303
-0.82244873
-0.58074951
-0.33813477
-0.09796143
 0.13702393
 0.36010742
 0.56152344
 0.73333740
 0.87036133
 0.97167969
 1.03729248
 1.06658936
 1.05926514
 1.01654053
 0.94207764
 0.83984375
 0.71563721
 0.57495117
 0.42480469
 0.27252197
 0.12298584
-0.01892090
-0.14892578
-0.26184082
-0.35308838
-0.41961670
-0.46051025
-0.47760010
-0.47149658
-0.44403076
-0.39825439
-0.33813477
-0.26824951
-0.19256592
-0.11474609
-0.03875732
 0.03204346
 0.09307861
 0.14129639
 0.17486572
 0.19287109
 0.19470215
 0.17944336
 0.14770508
 0.10070801
 0.04180908
-0.02593994
-0.09948730
-0.17517090
-0.24871826
-0.31585693
-0.37109375
-0.41076660
-0.43090820
-0.42968750
-0.40649414
-0.36102295
-0.29357910
-0.20416260
-0.09338379
 0.03662109
 0.18310547
 0.34149170
 0.50598145
 0.67077637
 0.82977295
 0.97869873
 1.11389160
 1.23229980
 1.32904053
 1.39892578
 1.43829346
 1.44592285
 1.42059326
 1.36077881
 1.26464844
 1.13128662
 0.96343994
 0.76690674
 0.54809570
 0.31066895
 0.05767822
-0.20599365
-0.47210693
-0.73059082
-0.97198486
-1.18957520
-1.37756348
-1.53106689
-1.64611816
-1.72088623
-1.75354004
-1.74530029
-1.69647217
-1.61041260
-1.49017334
-1.33972168
-1.16302490
-0.96527100
-0.75286865
-0.53283691
-0.31066895
-0.08972168
 0.12756348
 0.33538818
 0.52551270
 0.69000244
 0.82397461
 0.92712402
 0.99822998
 1.03607178
 1.03881836
 1.00738525
 0.94390869
 0.85266113
 0.73730469
 0.60302734
 0.45532227
 0.29968262
 0.14129639
-0.01739502
-0.17242432
-0.31921387
-0.45104980
-0.56274414
-0.65124512
-0.71594238
-0.75561523
-0.76934814
-0.75531006
-0.71197510
-0.64147949
-0.54656982
-0.43182373
-0.30059814
-0.15686035
-0.00305176
 0.15747070
 0.31829834
 0.47119141
 0.60791016
 0.72204590
 0.80963135
 0.86883545
 0.89782715
 0.89538574
 0.86090088
 0.79589844
 0.70312500
 0.58776855
 0.45501709
 0.31005859
 0.15777588
 0.00122070
-0.15563965
-0.30731201
-0.44738770
-0.56945801
-0.66955566
-0.74554443
-0.79681396
-0.82305908
-0.82244873
-0.79437256
-0.73944092
-0.65979004
-0.55938721
-0.44219971
-0.31280518
-0.17456055
-0.03082275
 0.11413574
 0.25573730
 0.38726807
 0.50231934
 0.59539795
 0.66314697
 0.70465088
 0.71990967
 0.70892334
 0.67169189
 0.60913086
 0.52337646
 0.41809082
 0.29785156
 0.16540527
 0.02349854
-0.12512207
-0.27526855
-0.42175293
-0.55847168
-0.68084717
-0.78460693
-0.86517334
-0.91888428
-0.94360352
-0.93780518
-0.90026855
-0.82946777
-0.72601318
-0.59387207
-0.44036865
-0.27099609
-0.08819580
 0.10498047
 0.30273438
 0.49499512
 0.67169189
 0.82550049
 0.95306396
 1.05224609
 1.11938477
 1.15112305
 1.14715576
 1.10992432
 1.04125977
 0.94207764
 0.81359863
 0.66162109
 0.49316406
 0.31433105
 0.12817383
-0.06286621
-0.25482178
-0.44006348
-0.60974121
-0.75805664
-0.88012695
-0.97290039
-1.03271484
-1.05712891
-1.04644775
-1.00189209
-0.92437744
-0.81512451
-0.67779541
-0.51879883
-0.34484863
-0.16021729
 0.03387451
 0.23406982
 0.43395996
 0.62377930
 0.79650879
 0.94879150
 1.07940674
 1.18591309
 1.26342773
 1.30767822
 1.31744385
 1.29333496
 1.23535156
 1.14288330
 1.01501465
 0.85571289
 0.67108154
 0.46813965
 0.25207520
 0.02593994
-0.20629883
-0.43762207
-0.65856934
-0.85998535
-1.03546143
-1.18133545
-1.29608154
-1.37725830
-1.42303467
-1.43188477
-1.40472412
-1.34368896
-1.25213623
-1.13220215
-0.98693848
-0.82092285
-0.64117432
-0.45471191
-0.26641846
-0.07904053
 0.10498047
 0.28167725
 0.44342041
 0.58258057
 0.69396973
 0.77545166
 0.82763672
 0.85113525
 0.84594727
 0.81268311
 0.75256348
 0.66894531
 0.56610107
 0.44891357
 0.32104492
 0.18676758
 0.04913330
-0.08911133
-0.22369385
-0.35034180
-0.46478271
-0.56304932
-0.64178467
-0.69915771
-0.73455811
-0.74676514
-0.73547363
-0.69946289
-0.63903809
-0.55633545
-0.45471191
-0.33843994
-0.20996094
-0.07171631
 0.07354736
 0.22186279
 0.36682129
 0.50170898
 0.62103271
 0.72143555
 0.80108643
 0.85754395
 0.88928223
 0.89538574
 0.87615967
 0.83221436
 0.76507568
 0.67687988
 0.57189941
 0.45501709
 0.33111572
 0.20385742
 0.07598877
-0.04974365
-0.16906738
-0.27709961
-0.36865234
-0.44036865
-0.48980713
-0.51574707
-0.51788330
-0.49652100
-0.45318604
-0.39001465
-0.30975342
-0.21575928
-0.11169434
-0.00091553
 0.11260986
 0.22521973
 0.33264160
 0.43029785
 0.51391602
 0.57983398
 0.62652588
 0.65307617
 0.65979004
 0.64544678
 0.61004639
 0.55389404
 0.47821045
 0.38543701
 0.27832031
 0.15808105
 0.02655029
-0.11505127
-0.26306152
-0.41351318
-0.56091309
-0.69976807
-0.82580566
-0.93475342
-1.02386475
-1.09130859
-1.13494873
-1.15264893
-1.14349365
-1.10778809
-1.04644775
-0.96130371
-0.85418701
-0.72814941
-0.58685303
-0.43640137
-0.28015137
-0.12115479
 0.03967285
 0.19927979
 0.35278320
 0.49438477
 0.61920166
 0.72448730
 0.80871582
 0.87066650
 0.90789795
 0.92010498
 0.90759277
 0.87219238
 0.81573486
 0.74035645
 0.64849854
 0.54443359
 0.43304443
 0.31738281
 0.20080566
 0.08636475
-0.02258301
-0.12298584
-0.21209717
-0.28839111
-0.35034180
-0.39733887
-0.42846680
-0.44342041
-0.44250488
-0.42633057
-0.39611816
-0.35247803
-0.29632568
-0.22888184
-0.15136719
-0.06469727
 0.02868652
 0.12695313
 0.22705078
 0.32623291
 0.42175293
 0.50964355
 0.58715820
 0.65155029
 0.70068359
 0.73303223
 0.74768066
 0.74401855
 0.72204590
 0.68206787
 0.62591553
 0.55480957
 0.47119141
 0.37750244
 0.27648926
 0.16998291
 0.06011963
-0.05249023
-0.16540527
-0.27526855
-0.37902832
-0.47363281
-0.55755615
-0.62957764
-0.68725586
-0.72998047
-0.75622559
-0.76660156
-0.76141357
-0.74188232
-0.70922852
-0.66528320
-0.61340332
-0.55664063
-0.49774170
-0.43853760
-0.38085938
-0.32592773
-0.27557373
-0.23101807
-0.19165039
-0.15655518
-0.12481689
-0.09613037
-0.07049561
-0.04730225
-0.02716064
-0.00976563
 0.00488281
 0.01617432
 0.02471924
 0.03051758
 0.03448486
 0.03692627
 0.03784180
 0.03784180
 0.03814697
 0.03997803
 0.04425049
 0.05187988
 0.06317139
 0.07781982
 0.09552002
 0.11566162
 0.13732910
 0.15899658
 0.18035889
 0.20019531
 0.21759033
 0.23223877
 0.24414063
 0.25329590
 0.26062012
 0.26641846
 0.27008057
 0.27191162
 0.27221680
 0.27160645
 0.27008057
 0.26763916
 0.26336670
 0.25787354
 0.25054932
 0.24169922
 0.23162842
 0.22033691
 0.20965576
 0.20080566
 0.19470215
 0.19165039
 0.19226074
 0.19744873
 0.20751953
 0.22186279
 0.23864746
 0.25634766
 0.27343750
 0.28961182
 0.30334473
 0.31158447
 0.31188965
 0.30364990
 0.28778076
 0.26550293
 0.23681641
 0.20080566
 0.15716553
 0.10772705
 0.05462646
-0.00091553
-0.05767822
-0.11596680
-0.17486572
-0.23498535
-0.29571533
-0.35644531
-0.41656494
-0.47424316
-0.52886963
-0.57891846
-0.62408447
-0.66253662
-0.69335938
-0.71563721
-0.72875977
-0.73333740
-0.72875977
-0.71441650
-0.69030762
-0.65734863
-0.61614990
-0.56793213
-0.51269531
-0.45166016
-0.38574219
-0.31646729
-0.24444580
-0.17028809
-0.09338379
-0.01556396
 0.06103516
 0.13458252
 0.20355225
 0.26763916
 0.32501221
 0.37322998
 0.40924072
 0.43182373
 0.44097900
 0.43853760
 0.42602539
 0.40435791
 0.37414551
 0.33752441
 0.29663086
 0.25390625
 0.21179199
 0.17150879
 0.13458252
 0.10192871
 0.07537842
 0.05493164
 0.04089355
 0.03295898
 0.03112793
 0.03448486
 0.04302979
 0.05645752
 0.07446289
 0.09735107
 0.12451172
 0.15502930
 0.18676758
 0.21850586
 0.25024414
 0.28198242
 0.31280518
 0.34118652
 0.36437988
 0.38146973
 0.39184570
 0.39489746
 0.38970947
 0.37536621
 0.35217285
 0.32104492
 0.28442383
 0.24261475
 0.19653320
 0.14709473
 0.09490967
 0.04119873
-0.01220703
-0.06469727
-0.11566162
-0.16479492
-0.21148682
-0.25604248
-0.29724121
-0.33416748
-0.36499023
-0.38940430
-0.40679932
-0.41778564
-0.42205811
-0.41961670
-0.41046143
-0.39520264
-0.37414551
-0.34851074
-0.32043457
-0.29174805
-0.26489258
-0.24078369
-0.21942139
-0.20080566
-0.18524170
-0.17272949
-0.16265869
-0.15441895
-0.14709473
-0.13946533
-0.13244629
-0.12542725
-0.11840820
-0.11138916
-0.10406494
-0.09643555
-0.08972168
-0.08422852
-0.08056641
-0.07904053
-0.07904053
-0.08056641
-0.08239746
-0.08422852
-0.08514404
-0.08483887
-0.08300781
-0.07873535
-0.07202148
-0.06317139
-0.05218506
-0.03936768
-0.02532959
-0.01007080
 0.00671387
 0.02563477
 0.04791260
 0.07415771
 0.10467529
 0.13854980
 0.17669678
 0.21942139
 0.26733398
 0.32012939
 0.37597656
 0.43273926
 0.48797607
 0.53955078
 0.58624268
 0.62652588
 0.65826416
 0.68054199
 0.69152832
 0.69122314
 0.67962646
 0.65734863
 0.62500000
 0.58258057
 0.53070068
 0.47027588
 0.40283203
 0.32836914
 0.24841309
 0.16357422
 0.07537842
-0.01403809
-0.10345459
-0.19165039
-0.27740479
-0.35797119
-0.43029785
-0.49163818
-0.54016113
-0.57495117
-0.59570313
-0.60241699
-0.59448242
-0.57312012
-0.54016113
-0.49713135
-0.44647217
-0.39123535
-0.33416748
-0.27770996
-0.22338867
-0.17089844
-0.12115479
-0.07507324
-0.03479004
-0.00183105
 0.02380371
 0.04180908
 0.05310059
 0.05767822
 0.05523682
 0.04669189
 0.03173828
 0.01159668
-0.01342773
-0.04211426
-0.07293701
-0.10406494
-0.13336182
-0.15899658
-0.17852783
-0.19104004
-0.19531250
-0.19165039
-0.17974854
-0.16113281
-0.13671875
-0.10742188
-0.07507324
-0.04028320
-0.00396729
 0.03173828
 0.06561279
 0.09643555
 0.12268066
 0.14465332
 0.16296387
 0.17791748
 0.18951416
 0.19836426
 0.20385742
 0.20690918
 0.20751953
 0.20599365
 0.20324707
 0.19958496
 0.19500732
 0.18981934
 0.18493652
 0.18127441
 0.18035889
 0.18218994
 0.18707275
 0.19439697
 0.20324707
 0.21270752
 0.22216797
 0.23040771
 0.23620605
 0.23834229
 0.23620605
 0.22796631
 0.21270752
 0.18920898
 0.15777588
 0.11871338
 0.07385254
 0.02349854
-0.03082275
-0.08666992
-0.14160156
-0.19348145
-0.24169922
-0.28594971
-0.32501221
-0.35675049
-0.38024902
-0.39398193
-0.39855957
-0.39306641
-0.37750244
-0.35247803
-0.31951904
-0.28045654
-0.23712158
-0.18890381
-0.13610840
-0.07934570
-0.02136230
 0.03479004
 0.08636475
 0.13244629
 0.17120361
 0.20141602
 0.22064209
 0.22796631
 0.22247314
 0.20446777
 0.17486572
 0.13397217
 0.08300781
 0.02441406
-0.03906250
-0.10528564
-0.17242432
-0.23956299
-0.30487061
-0.36468506
-0.41503906
-0.45379639
-0.47973633
-0.49316406
-0.49346924
-0.47912598
-0.45013428
-0.40649414
-0.34973145
-0.28137207
-0.20202637
-0.11260986
-0.01556396
 0.08575439
 0.18859863
 0.28930664
 0.38513184
 0.47088623
 0.54290771
 0.59844971
 0.63690186
 0.65887451
 0.66375732
 0.65002441
 0.61737061
 0.56610107
 0.49957275
 0.42144775
 0.33355713
 0.23895264
 0.13916016
 0.03784180
-0.06225586
-0.15869141
-0.24932861
-0.33081055
-0.40008545
-0.45501709
-0.49407959
-0.51666260
-0.52185059
-0.50872803
-0.47668457
-0.42663574
-0.36132813
-0.28289795
-0.19348145
-0.09490967
 0.00976563
 0.11810303
 0.22644043
 0.33111572
 0.42785645
 0.51177979
 0.57891846
 0.62744141
 0.65612793
 0.66467285
 0.65216064
 0.61828613
 0.56335449
 0.48950195
 0.40008545
 0.29846191
 0.18646240
 0.06622314
-0.06011963
-0.18951416
-0.31738281
-0.43853760
-0.54840088
-0.64208984
-0.71746826
-0.77178955
-0.80413818
-0.81359863
-0.79925537
-0.76049805
-0.69824219
-0.61431885
-0.51239014
-0.39703369
-0.27160645
-0.13916016
-0.00274658
 0.13458252
 0.26794434
 0.39123535
 0.49957275
 0.58868408
 0.65734863
 0.70465088
 0.72998047
 0.73303223
 0.71289063
 0.67016602
 0.60638428
 0.52490234
 0.42968750
 0.32440186
 0.21240234
 0.09704590
-0.01861572
-0.13092041
-0.23620605
-0.33081055
-0.41015625
-0.47149658
-0.51239014
-0.53161621
-0.52886963
-0.50415039
-0.45867920
-0.39459229
-0.31463623
-0.22216797
-0.11993408
-0.00946045
 0.10559082
 0.22216797
 0.33630371
 0.44342041
 0.53955078
 0.62072754
 0.68420410
 0.72814941
 0.75225830
 0.75622559
 0.74005127
 0.70281982
 0.64514160
 0.56854248
 0.47607422
 0.37109375
 0.25695801
 0.13549805
 0.00885010
-0.12054443
-0.24963379
-0.37414551
-0.48950195
-0.59143066
-0.67749023
-0.74645996
-0.79742432
-0.83007813
-0.84381104
-0.83801270
-0.81359863
-0.77178955
-0.71411133
-0.64208984
-0.55847168
-0.46691895
-0.37139893
-0.27496338
-0.17822266
-0.08300781
 0.00854492
 0.09338379
 0.16845703
 0.23284912
 0.28686523
 0.32958984
 0.35858154
 0.37261963
 0.37139893
 0.35614014
 0.32989502
 0.29418945
 0.25024414
 0.19897461
 0.14160156
 0.07934570
 0.01342773
-0.05249023
-0.11596680
-0.17395020
-0.22583008
-0.27160645
-0.31036377
-0.33996582
-0.35736084
-0.36041260
-0.34942627
-0.32653809
-0.29296875
-0.24932861
-0.19592285
-0.13214111
-0.05920410
 0.02044678
 0.10528564
 0.19378662
 0.28381348
 0.37292480
 0.45776367
 0.53619385
 0.60577393
 0.66619873
 0.71533203
 0.75103760
 0.77178955
 0.77697754
 0.76721191
 0.74249268
 0.70281982
 0.64788818
 0.57983398
 0.50140381
 0.41503906
 0.32287598
 0.22521973
 0.12359619
 0.02014160
-0.08331299
-0.18493652
-0.28350830
-0.37750244
-0.46386719
-0.53985596
-0.60394287
-0.65704346
-0.69915771
-0.72937012
-0.74645996
-0.75012207
-0.74188232
-0.72326660
-0.69580078
-0.66009521
-0.61614990
-0.56579590
-0.51086426
-0.45318604
-0.39428711
-0.33508301
-0.27679443
-0.21972656
-0.16357422
-0.10864258
-0.05462646
-0.00305176
 0.04455566
 0.08666992
 0.12268066
 0.15350342
 0.17913818
 0.19866943
 0.21240234
 0.21972656
 0.22186279
 0.21911621
 0.21240234
 0.20202637
 0.18920898
 0.17395020
 0.15747070
 0.13977051
 0.12237549
 0.10650635
 0.09216309
 0.08026123
 0.07019043
 0.06286621
 0.05828857
 0.05767822
 0.06134033
 0.06927490
 0.08239746
 0.10101318
 0.12512207
 0.15289307
 0.18280029
 0.21453857
 0.24841309
 0.28442383
 0.32104492
 0.35614014
 0.38726807
 0.41290283
 0.43365479
 0.44891357
 0.45776367
 0.45959473
 0.45349121
 0.43884277
 0.41625977
 0.38604736
 0.34942627
 0.30670166
 0.25939941
 0.20751953
 0.15167236
 0.09277344
 0.03173828
-0.02929688
-0.08789063
-0.14221191
-0.19012451
-0.23071289
-0.26428223
-0.29083252
-0.30975342
-0.31829834
-0.31524658
-0.30151367
-0.27984619
-0.25238037
-0.22064209
-0.18493652
-0.14587402
-0.10620117
-0.06958008
-0.03875732
-0.01525879
 0.00061035
 0.00793457
 0.00518799
-0.00793457
-0.03051758
-0.06256104
-0.10253906
-0.14953613
-0.20263672
-0.26062012
-0.32165527
-0.38330078
-0.44311523
-0.49835205
-0.54718018
-0.58776855
-0.61920166
-0.63934326
-0.64788818
-0.64361572
-0.62683105
-0.59722900
-0.55511475
-0.50109863
-0.43670654
-0.36560059
-0.28961182
-0.21148682
-0.13153076
-0.05187988
 0.02563477
 0.09796143
 0.16357422
 0.22247314
 0.27435303
 0.31951904
 0.35675049
 0.38482666
 0.40466309
 0.41625977
 0.42114258
 0.42053223
 0.41564941
 0.40710449
 0.39611816
 0.38360596
 0.37048340
 0.35858154
 0.34912109
 0.34332275
 0.34179688
 0.34515381
 0.35430908
 0.36987305
 0.39184570
 0.41900635
 0.44952393
 0.48248291
 0.51635742
 0.54992676
 0.58135986
 0.60791016
 0.62774658
 0.63964844
 0.64331055
 0.63751221
 0.62164307
 0.59356689
 0.55267334
 0.49926758
 0.43487549
 0.36102295
 0.27893066
 0.18920898
 0.09307861
-0.00885010
-0.11535645
-0.22460938
-0.33386230
-0.44006348
-0.53985596
-0.63079834
-0.71075439
-0.77850342
-0.83312988
-0.87341309
-0.89874268
-0.90911865
-0.90545654
-0.88958740
-0.86181641
-0.82397461
-0.77636719
-0.72174072
-0.66192627
-0.59997559
-0.53680420
-0.47393799
-0.41259766
-0.35369873
-0.29846191
-0.24780273
-0.20111084
-0.15808105
-0.11840820
-0.08239746
-0.05126953
-0.02563477
-0.00427246
 0.01281738
 0.02624512
 0.03692627
 0.04547119
 0.05279541
 0.06072998
 0.06988525
 0.08026123
 0.09216309
 0.10589600
 0.12268066
 0.14312744
 0.16662598
 0.19287109
 0.22186279
 0.25329590
 0.28717041
 0.32257080
 0.35797119
 0.39215088
 0.42449951
 0.45532227
 0.48461914
 0.51147461
 0.53527832
 0.55511475
 0.56945801
 0.57861328
 0.58166504
 0.57830811
 0.56793213
 0.55084229
 0.52734375
 0.49835205
 0.46508789
 0.42755127
 0.38696289
 0.34393311
 0.29968262
 0.25634766
 0.21484375
 0.17608643
 0.13946533
 0.10528564
 0.07385254
 0.04547119
 0.01922607
-0.00579834
-0.03051758
-0.05523682
-0.07995605
-0.10498047
-0.13092041
-0.15808105
-0.18524170
-0.21209717
-0.23925781
-0.26733398
-0.29785156
-0.32958984
-0.36041260
-0.38848877
-0.41412354
-0.43731689
-0.45867920
-0.47760010
-0.49407959
-0.50781250
-0.51910400
-0.52764893
-0.53283691
-0.53466797
-0.53314209
-0.52917480
-0.52307129
-0.51483154
-0.50537109
-0.49438477
-0.48278809
-0.46997070
-0.45532227
-0.43914795
-0.42053223
-0.39978027
-0.37567139
-0.34820557
-0.31738281
-0.28381348
-0.24749756
-0.20812988
-0.16448975
-0.11718750
-0.06683350
-0.01464844
 0.03784180
 0.09002686
 0.14099121
 0.19012451
 0.23712158
 0.28198242
 0.32531738
 0.36651611
 0.40405273
 0.43762207
 0.46722412
 0.49316406
 0.51605225
 0.53436279
 0.54748535
 0.55541992
 0.55877686
 0.55847168
 0.55450439
 0.54595947
 0.53253174
 0.51544189
 0.49591064
 0.47485352
 0.45196533
 0.42785645
 0.40344238
 0.37963867
 0.35736084
 0.33660889
 0.31707764
 0.29907227
 0.28320313
 0.26977539
 0.25817871
 0.24719238
 0.23620605
 0.22521973
 0.21362305
 0.20050049
 0.18432617
 0.16357422
 0.13793945
 0.10681152
 0.06958008
 0.02655029
-0.02197266
-0.07568359
-0.13427734
-0.19744873
-0.26519775
-0.33569336
-0.40618896
-0.47424316
-0.53802490
-0.59600830
-0.64666748
-0.68786621
-0.71746826
-0.73394775
-0.73699951
-0.72662354
-0.70373535
-0.66955566
-0.62500000
-0.57098389
-0.50842285
-0.44006348
-0.36773682
-0.29479980
-0.22308350
-0.15411377
-0.08850098
-0.02777100
 0.02685547
 0.07385254
 0.11230469
 0.14190674
 0.16296387
 0.17517090
 0.17852783
 0.17364502
 0.16113281
 0.14282227
 0.11962891
 0.09399414
 0.06744385
 0.04150391
 0.01861572
-0.00030518
-0.01312256
-0.01892090
-0.01739502
-0.00793457
 0.01007080
 0.03723145
 0.07232666
 0.11383057
 0.15991211
 0.20996094
 0.26336670
 0.31890869
 0.37384033
 0.42510986
 0.47149658
 0.51208496
 0.54626465
 0.57281494
 0.58959961
 0.59509277
 0.58837891
 0.56945801
 0.53741455
 0.49285889
 0.43670654
 0.37170410
 0.29937744
 0.22155762
 0.13854980
 0.05279541
-0.03265381
-0.11322021
-0.18737793
-0.25299072
-0.30944824
-0.35369873
-0.38391113
-0.39855957
-0.39855957
-0.38513184
-0.35888672
-0.32196045
-0.27587891
-0.22277832
-0.16357422
-0.09979248
-0.03265381
 0.03479004
 0.09918213
 0.15777588
 0.20812988
 0.24902344
 0.27862549
 0.29602051
 0.30120850
 0.29388428
 0.27343750
 0.23895264
 0.18981934
 0.12756348
 0.05493164
-0.02441406
-0.10833740
-0.19561768
-0.28503418
-0.37384033
-0.45806885
-0.53436279
-0.60089111
-0.65673828
-0.70159912
-0.73425293
-0.75378418
-0.75958252
-0.75073242
-0.72631836
-0.68664551
-0.63140869
-0.56213379
-0.48126221
-0.39062500
-0.29205322
-0.18646240
-0.07537842
 0.03906250
 0.15350342
 0.26458740
 0.36895752
 0.46417236
 0.54626465
 0.61248779
 0.66070557
 0.69061279
 0.70312500
 0.69854736
 0.67687988
 0.63781738
 0.58227539
 0.51239014
 0.43121338
 0.34149170
 0.24475098
 0.14312744
 0.03997803
-0.06134033
-0.15838623
-0.24841309
-0.32958984
-0.39916992
-0.45349121
-0.48980713
-0.50750732
-0.50720215
-0.48919678
-0.45501709
-0.40527344
-0.34057617
-0.26336670
-0.17578125
-0.07995605
 0.02136230
 0.12573242
 0.23132324
 0.33477783
 0.43365479
 0.52459717
 0.60424805
 0.67077637
 0.72235107
 0.75744629
 0.77484131
 0.77423096
 0.75469971
 0.71624756
 0.65979004
 0.58532715
 0.49468994
 0.39031982
 0.27557373
 0.15258789
 0.02410889
-0.10803223
-0.24017334
-0.36804199
-0.48614502
-0.59051514
-0.67901611
-0.75073242
-0.80413818
-0.83801270
-0.85113525
-0.84320068
-0.81542969
-0.76873779
-0.70465088
-0.62561035
-0.53558350
-0.43823242
-0.33782959
-0.23590088
-0.13397217
-0.03479004
 0.05767822
 0.13854980
 0.20599365
 0.25939941
 0.29785156
 0.31982422
 0.32348633
 0.30914307
 0.27893066
 0.23651123
 0.18371582
 0.12207031
 0.05340576
-0.01861572
-0.08972168
-0.15655518
-0.21759033
-0.27191162
-0.31707764
-0.34881592
-0.36437988
-0.36285400
-0.34606934
-0.31494141
-0.27099609
-0.21331787
-0.14251709
-0.06011963
 0.03112793
 0.12969971
 0.23254395
 0.33782959
 0.44158936
 0.53955078
 0.62774658
 0.70343018
 0.76507568
 0.81115723
 0.84075928
 0.85235596
 0.84533691
 0.82092285
 0.78002930
 0.72326660
 0.65216064
 0.56915283
 0.47821045
 0.38299561
 0.28686523
 0.19165039
 0.09887695
 0.01068115
-0.06958008
-0.13885498
-0.19500732
-0.23742676
-0.26611328
-0.28198242
-0.28564453
-0.27832031
-0.26062012
-0.23376465
-0.19989014
-0.16143799
-0.12084961
-0.08239746
-0.04821777
-0.02075195
-0.00061035
 0.01007080
 0.01037598
-0.00122070
-0.02532959
-0.06042480
-0.10528564
-0.15808105
-0.21728516
-0.28167725
-0.34881592
-0.41595459
-0.48004150
-0.53771973
-0.58685303
-0.62683105
-0.65612793
-0.67474365
-0.68145752
-0.67596436
-0.65765381
-0.62683105
-0.58380127
-0.52978516
-0.46691895
-0.39703369
-0.32226563
-0.24291992
-0.15991211
-0.07415771
 0.01190186
 0.09643555
 0.17730713
 0.25390625
 0.32501221
 0.38970947
 0.44647217
 0.49346924
 0.53100586
 0.55877686
 0.57769775
 0.58837891
 0.59020996
 0.58410645
 0.57006836
 0.54931641
 0.52215576
 0.48919678
 0.45074463
 0.40802002
 0.36224365
 0.31524658
 0.26733398
 0.21850586
 0.16906738
 0.11901855
 0.06988525
 0.02258301
-0.02166748
-0.06225586
-0.09918213
-0.13244629
-0.16265869
-0.18859863
-0.21057129
-0.22918701
-0.24475098
-0.25787354
-0.26855469
-0.27587891
-0.27984619
-0.27954102
-0.27557373
-0.26763916
-0.25573730
-0.23986816
-0.21942139
-0.19439697
-0.16510010
-0.13214111
-0.09552002
-0.05706787
-0.01770020
 0.02136230
 0.05950928
 0.09521484
 0.12725830
 0.15411377
 0.17425537
 0.18737793
 0.19287109
 0.19104004
 0.18127441
 0.16387939
 0.13854980
 0.10559082
 0.06500244
 0.01770020
-0.03479004
-0.09002686
-0.14678955
-0.20416260
-0.26153564
-0.31768799
-0.37017822
-0.41687012
-0.45593262
-0.48614502
-0.50720215
-0.51879883
-0.52001953
-0.51055908
-0.48980713
-0.45837402
-0.41717529
-0.36773682
-0.31219482
-0.25085449
-0.18402100
-0.11169434
-0.03509521
 0.04425049
 0.12420654
 0.20355225
 0.28137207
 0.35614014
 0.42572021
 0.48828125
 0.54168701
 0.58563232
 0.61889648
 0.64056396
 0.64971924
 0.64605713
 0.63079834
 0.60394287
 0.56640625
 0.51818848
 0.46112061
 0.39764404
 0.33081055
 0.26306152
 0.19500732
 0.12756348
 0.06225586
 0.00122070
-0.05310059
-0.09979248
-0.13763428
-0.16540527
-0.18280029
-0.18951416
-0.18615723
-0.17333984
-0.15197754
-0.12329102
-0.08789063
-0.04760742
-0.00427246
 0.04058838
 0.08483887
 0.12786865
 0.16723633
 0.20233154
 0.23132324
 0.25390625
 0.26916504
 0.27709961
 0.27832031
 0.27313232
 0.26123047
 0.24230957
 0.21636963
 0.18371582
 0.14526367
 0.10192871
 0.05401611
 0.00244141
-0.05157471
-0.10650635
-0.16204834
-0.21697998
-0.27160645
-0.32440186
-0.37322998
-0.41687012
-0.45440674
-0.48614502
-0.51147461
-0.52947998
-0.53863525
-0.53802490
-0.52856445
-0.51116943
-0.48583984
-0.45257568
-0.41168213
-0.36437988
-0.31219482
-0.25695801
-0.19897461
-0.13916016
-0.07873535
-0.01892090
 0.03814697
 0.09094238
 0.13885498
 0.18127441
 0.21789551
 0.24780273
 0.27038574
 0.28594971
 0.29418945
 0.29602051
 0.29113770
 0.27984619
 0.26275635
 0.24047852
 0.21453857
 0.18585205
 0.15502930
 0.12329102
 0.09155273
 0.06134033
 0.03387451
 0.00976563
-0.01007080
-0.02471924
-0.03326416
-0.03479004
-0.02929688
-0.01586914
 0.00488281
 0.03265381
 0.06713867
 0.10650635
 0.14923096
 0.19409180
 0.24139404
 0.28961182
 0.33721924
 0.38085938
 0.41778564
 0.44647217
 0.46569824
 0.47485352
 0.47271729
 0.45837402
 0.43151855
 0.39276123
 0.34271240
 0.28167725
 0.21026611
 0.13000488
 0.04333496
-0.04852295
-0.14312744
-0.23895264
-0.33325195
-0.42327881
-0.50567627
-0.57861328
-0.64086914
-0.69122314
-0.72845459
-0.75225830
-0.76202393
-0.75866699
-0.74218750
-0.71289063
-0.67230225
-0.62164307
-0.56274414
-0.49804688
-0.42938232
-0.35858154
-0.28778076
-0.21881104
-0.15228271
-0.08941650
-0.03082275
 0.02105713
 0.06530762
 0.09979248
 0.12512207
 0.14068604
 0.14709473
 0.14495850
 0.13488770
 0.11840820
 0.09643555
 0.07049561
 0.04150391
 0.01037598
-0.02136230
-0.05157471
-0.07873535
-0.10162354
-0.11901855
-0.13031006
-0.13458252
-0.13122559
-0.12023926
-0.10192871
-0.07690430
-0.04577637
-0.00854492
 0.03356934
 0.07965088
 0.12786865
 0.17669678
 0.22583008
 0.27435303
 0.32043457
 0.36285400
 0.39978027
 0.42938232
 0.45288086
 0.46966553
 0.48004150
 0.48339844
 0.47973633
 0.46936035
 0.45318604
 0.43243408
 0.40832520
 0.38085938
 0.35125732
 0.32104492
 0.29205322
 0.26580811
 0.24291992
 0.22308350
 0.20660400
 0.19256592
 0.18127441
 0.17272949
 0.16754150
 0.16479492
 0.16418457
 0.16448975
 0.16418457
 0.16326904
 0.15991211
 0.15411377
 0.14434814
 0.13061523
 0.11260986
 0.08941650
 0.06011963
 0.02502441
-0.01617432
-0.06256104
-0.11322021
-0.16845703
-0.22766113
-0.28961182
-0.35247803
-0.41381836
-0.47149658
-0.52490234
-0.57250977
-0.61279297
-0.64483643
-0.66741943
-0.68023682
-0.68206787
-0.67260742
-0.65063477
-0.61706543
-0.57281494
-0.51879883
-0.45684814
-0.38848877
-0.31524658
-0.23925781
-0.16174316
-0.08300781
-0.00488281
 0.07019043
 0.14007568
 0.20324707
 0.25878906
 0.30578613
 0.34271240
 0.36804199
 0.38146973
 0.38421631
 0.37811279
 0.36315918
 0.33966064
 0.30822754
 0.27130127
 0.23132324
 0.19073486
 0.15045166
 0.11169434
 0.07659912
 0.04699707
 0.02532959
 0.01129150
 0.00579834
 0.00885010
 0.02105713
 0.04241943
 0.07202148
 0.10894775
 0.15258789
 0.20263672
 0.25787354
 0.31646729
 0.37597656
 0.43334961
 0.48736572
 0.53649902
 0.57983398
 0.61584473
 0.64208984
 0.65765381
 0.66131592
 0.65307617
 0.63232422
 0.59783936
 0.55023193
 0.49072266
 0.42083740
 0.34271240
 0.25665283
 0.16418457
 0.06713867
-0.03265381
-0.13366699
-0.23559570
-0.33782959
-0.43792725
-0.53314209
-0.61950684
-0.69549561
-0.76141357
-0.81695557
-0.86242676
-0.89599609
-0.91735840
-0.92590332
-0.92132568
-0.90484619
-0.87646484
-0.83770752
-0.78979492
-0.73394775
-0.67199707
-0.60577393
-0.53680420
-0.46691895
-0.39794922
-0.33172607
-0.26916504
-0.21087646
-0.15777588
-0.11047363
-0.07049561
-0.03875732
-0.01525879
 0.00061035
 0.00946045
 0.01220703
 0.00915527
 0.00122070
-0.00976563
-0.02349854
-0.03814697
-0.05310059
-0.06652832
-0.07659912
-0.08239746
-0.08300781
-0.07720947
-0.06408691
-0.04150391
-0.00946045
 0.03143311
 0.07934570
 0.13366699
 0.19378662
 0.26062012
 0.33294678
 0.40893555
 0.48553467
 0.56060791
 0.63232422
 0.69915771
 0.75988770
 0.81268311
 0.85601807
 0.88897705
 0.91125488
 0.92193604
 0.92010498
 0.90545654
 0.87799072
 0.83831787
 0.78674316
 0.72265625
 0.64697266
 0.56182861
 0.47088623
 0.37750244
 0.28228760
 0.18554688
 0.08880615
-0.00610352
-0.09613037
-0.18005371
-0.25726318
-0.32745361
-0.38848877
-0.43945313
-0.47973633
-0.51086426
-0.53405762
-0.54962158
-0.55816650
-0.55969238
-0.55572510
-0.54840088
-0.53894043
-0.52734375
-0.51361084
-0.49926758
-0.48492432
-0.47241211
-0.46234131
-0.45501709
-0.45043945
-0.44799805
-0.44738770
-0.44769287
-0.44799805
-0.44769287
-0.44586182
-0.44250488
-0.43609619
-0.42510986
-0.40832520
-0.38391113
-0.35217285
-0.31341553
-0.26885986
-0.21850586
-0.16174316
-0.09857178
-0.03021240
 0.04058838
 0.11230469
 0.18432617
 0.25726318
 0.33020020
 0.40008545
 0.46478271
 0.52154541
 0.57067871
 0.61187744
 0.64483643
 0.66833496
 0.68176270
 0.68420410
 0.67626953
 0.65765381
 0.62988281
 0.59356689
 0.54992676
 0.50048828
 0.44769287
 0.39276123
 0.33843994
 0.28656006
 0.23895264
 0.19683838
 0.16143799
 0.13336182
 0.11322021
 0.10070801
 0.09674072
 0.10131836
 0.11444092
 0.13549805
 0.16235352
 0.19256592
 0.22491455
 0.25878906
 0.29296875
 0.32592773
 0.35461426
 0.37628174
 0.38879395
 0.39093018
 0.38116455
 0.35888672
 0.32318115
 0.27374268
 0.21026611
 0.13336182
 0.04364014
-0.05737305
-0.16723633
-0.28381348
-0.40405273
-0.52520752
-0.64392090
-0.75775146
-0.86303711
-0.95794678
-1.03973389
-1.10656738
-1.15692139
-1.18988037
-1.20483398
-1.20117188
-1.17919922
-1.13861084
-1.08123779
-1.00799561
-0.92010498
-0.81878662
-0.70587158
-0.58441162
-0.45806885
-0.32958984
-0.20141602
-0.07598877
 0.04486084
 0.15747070
 0.26031494
 0.35156250
 0.42968750
 0.49377441
 0.54199219
 0.57464600
 0.59173584
 0.59539795
 0.58746338
 0.56884766
 0.54199219
 0.50872803
 0.47149658
 0.43151855
 0.39062500
 0.35064697
 0.31341553
 0.28015137
 0.25207520
 0.23010254
 0.21514893
 0.20843506
 0.20965576
 0.21881104
 0.23437500
 0.25634766
 0.28411865
 0.31555176
 0.34881592
 0.38146973
 0.41107178
 0.43670654
 0.45654297
 0.46875000
 0.47149658
 0.46478271
 0.44769287
 0.42053223
 0.38360596
 0.33752441
 0.28411865
 0.22430420
 0.15869141
 0.08850098
 0.01525879
-0.05920410
-0.13275146
-0.20507813
-0.27587891
-0.34362793
-0.40496826
-0.45715332
-0.49865723
-0.52947998
-0.55084229
-0.56243896
-0.56396484
-0.55450439
-0.53497314
-0.50659180
-0.46997070
-0.42724609
-0.37963867
-0.33020020
-0.28137207
-0.23437500
-0.19073486
-0.15106201
-0.11657715
-0.08850098
-0.06774902
-0.05462646
-0.04913330
-0.05187988
-0.06225586
-0.07995605
-0.10437012
-0.13397217
-0.16601563
-0.19927979
-0.23162842
-0.26275635
-0.29266357
-0.31921387
-0.33996582
-0.35125732
-0.35125732
-0.33905029
-0.31585693
-0.28137207
-0.23468018
-0.17547607
-0.10406494
-0.02166748
 0.06988525
 0.16815186
 0.27191162
 0.37811279
 0.48370361
 0.58471680
 0.67901611
 0.76385498
 0.83801270
 0.89874268
 0.94421387
 0.97198486
 0.98205566
 0.97442627
 0.95001221
 0.90850830
 0.84991455
 0.77453613
 0.68450928
 0.58197021
 0.47058105
 0.35278320
 0.23162842
 0.10955811
-0.01007080
-0.12420654
-0.22979736
-0.32348633
-0.40222168
-0.46386719
-0.50720215
-0.53222656
-0.53894043
-0.52764893
-0.49896240
-0.45379639
-0.39550781
-0.32714844
-0.25207520
-0.17211914
-0.08972168
-0.00732422
 0.07171631
 0.14373779
 0.20507813
 0.25268555
 0.28533936
 0.30242920
 0.30242920
 0.28442383
 0.24749756
 0.19165039
 0.11840820
 0.03051758
-0.06988525
-0.17944336
-0.29510498
-0.41259766
-0.52703857
-0.63476563
-0.73150635
-0.81420898
-0.87890625
-0.92285156
-0.94390869
-0.94177246
-0.91674805
-0.86883545
-0.79803467
-0.70556641
-0.59509277
-0.47088623
-0.33752441
-0.19653320
-0.05035400
 0.09826660
 0.24505615
 0.38452148
 0.51086426
 0.61950684
 0.70770264
 0.77331543
 0.81512451
 0.83251953
 0.82611084
 0.79528809
 0.74035645
 0.66345215
 0.56823730
 0.45928955
 0.34149170
 0.21881104
 0.09399414
-0.02960205
-0.14770508
-0.25543213
-0.34881592
-0.42419434
-0.47851563
-0.51086426
-0.52001953
-0.50567627
-0.46844482
-0.40954590
-0.33020020
-0.23315430
-0.12115479
 0.00366211
 0.13824463
 0.27862549
 0.42022705
 0.55694580
 0.68298340
 0.79437256
 0.88775635
 0.96038818
 1.00891113
 1.03118896
 1.02539063
 0.99151611
 0.93048096
 0.84259033
 0.73120117
 0.59936523
 0.45196533
 0.29296875
 0.12451172
-0.05096436
-0.22979736
-0.40710449
-0.57617188
-0.73089600
-0.86700439
-0.98236084
-1.07543945
-1.14471436
-1.18835449
-1.20574951
-1.19567871
-1.15936279
-1.09832764
-1.01501465
-0.91186523
-0.79193115
-0.65856934
-0.51727295
-0.37292480
-0.22979736
-0.09063721
 0.04241943
 0.16632080
 0.27709961
 0.37048340
 0.44433594
 0.49713135
 0.52764893
 0.53588867
 0.52185059
 0.48706055
 0.43365479
 0.36468506
 0.28259277
 0.19104004
 0.09246826
-0.00915527
-0.11077881
-0.20874023
-0.29907227
-0.37780762
-0.44067383
-0.48431396
-0.50689697
-0.50720215
-0.48461914
-0.43884277
-0.37109375
-0.28442383
-0.18127441
-0.06317139
 0.06805420
 0.20965576
 0.35736084
 0.50537109
 0.64727783
 0.77850342
 0.89477539
 0.99304199
 1.07147217
 1.12731934
 1.15783691
 1.16149902
 1.13800049
 1.08825684
 1.01348877
 0.91461182
 0.79315186
 0.65246582
 0.49774170
 0.33416748
 0.16448975
-0.00854492
-0.18157959
-0.34851074
-0.50292969
-0.63842773
-0.75195313
-0.84197998
-0.90667725
-0.94360352
-0.95153809
-0.93139648
-0.88439941
-0.81298828
-0.71899414
-0.60577393
-0.47821045
-0.34271240
-0.20385742
-0.06439209
 0.07263184
 0.20324707
 0.32226563
 0.42327881
 0.50231934
 0.55664063
 0.58502197
 0.58624268
 0.55938721
 0.50537109
 0.42785645
 0.33020020
 0.21606445
 0.08758545
-0.05279541
-0.20141602
-0.35247803
-0.49926758
-0.63537598
-0.75531006
-0.85540771
-0.93292236
-0.98510742
-1.01043701
-1.00738525
-0.97625732
-0.91766357
-0.83282471
-0.72418213
-0.59570313
-0.45227051
-0.29846191
-0.13702393
 0.03021240
 0.19989014
 0.36621094
 0.52215576
 0.66070557
 0.77911377
 0.87554932
 0.94909668
 0.99792480
 1.02050781
 1.01623535
 0.98663330
 0.93261719
 0.85632324
 0.75958252
 0.64636230
 0.52185059
 0.39123535
 0.25909424
 0.12939453
 0.00488281
-0.11108398
-0.21514893
-0.30426025
-0.37536621
-0.42663574
-0.45593262
-0.46234131
-0.44738770
-0.41320801
-0.36285400
-0.29815674
-0.22155762
-0.13519287
-0.04211426
 0.05462646
 0.15197754
 0.24719238
 0.33691406
 0.41656494
 0.48278809
 0.53314209
 0.56701660
 0.58258057
 0.57922363
 0.55572510
 0.51361084
 0.45532227
 0.38452148
 0.30364990
 0.21362305
 0.11627197
 0.01403809
-0.09002686
-0.19287109
-0.29296875
-0.38757324
-0.47332764
-0.54748535
-0.60852051
-0.65673828
-0.69274902
-0.71594238
-0.72540283
-0.72143555
-0.70465088
-0.67657471
-0.63812256
-0.58990479
-0.53314209
-0.46966553
-0.40252686
-0.33416748
-0.26611328
-0.19958496
-0.13519287
-0.07415771
-0.01800537
 0.03265381
 0.07629395
 0.11199951
 0.14007568
 0.16052246
 0.17425537
 0.18188477
 0.18402100
 0.18096924
 0.17333984
 0.16235352
 0.14862061
 0.13275146
 0.11627197
 0.09918213
 0.08209229
 0.06530762
 0.04943848
 0.03570557
 0.02502441
 0.01892090
 0.01739502
 0.02014160
 0.02716064
 0.03753662
 0.05157471
 0.06896973
 0.08972168
 0.11352539
 0.13977051
 0.16754150
 0.19500732
 0.22155762
 0.24688721
 0.27130127
 0.29510498
 0.31768799
 0.33752441
 0.35369873
 0.36529541
 0.37292480
 0.37689209
 0.37628174
 0.36987305
 0.35675049
 0.33660889
 0.30975342
 0.27740479
 0.24017334
 0.19805908
 0.15136719
 0.09979248
 0.04425049
-0.01373291
-0.07202148
-0.12908936
-0.18341064
-0.23529053
-0.28381348
-0.32775879
-0.36560059
-0.39520264
-0.41534424
-0.42572021
-0.42755127
-0.42053223
-0.40527344
-0.38146973
-0.34942627
-0.31005859
-0.26458740
-0.21453857
-0.16174316
-0.10742188
-0.05340576
-0.00152588
 0.04608154
 0.08819580
 0.12298584
 0.15014648
 0.16784668
 0.17547607
 0.17242432
 0.15869141
 0.13549805
 0.10375977
 0.06408691
 0.01800537
-0.03265381
-0.08514404
-0.13702393
-0.18737793
-0.23498535
-0.27862549
-0.31707764
-0.34790039
-0.36926270
-0.37933350
-0.37750244
-0.36315918
-0.33782959
-0.30242920
-0.25817871
-0.20507813
-0.14251709
-0.07232666
 0.00335693
 0.08087158
 0.15869141
 0.23529053
 0.30914307
 0.37750244
 0.43701172
 0.48492432
 0.51940918
 0.54046631
 0.54809570
 0.54168701
 0.52215576
 0.49041748
 0.44860840
 0.39855957
 0.34149170
 0.27893066
 0.21270752
 0.14556885
 0.07965088
 0.01678467
-0.04058838
-0.09124756
-0.13275146
-0.16418457
-0.18463135
-0.19378662
-0.19104004
-0.17730713
-0.15228271
-0.11749268
-0.07446289
-0.02441406
 0.03021240
 0.08666992
 0.14251709
 0.19470215
 0.24108887
 0.28076172
 0.31280518
 0.33538818
 0.34667969
 0.34545898
 0.33050537
 0.30364990
 0.26641846
 0.22064209
 0.16662598
 0.10498047
 0.03723145
-0.03387451
-0.10528564
-0.17578125
-0.24414063
-0.30944824
-0.36956787
-0.42205811
-0.46447754
-0.49713135
-0.51940918
-0.53070068
-0.53070068
-0.51879883
-0.49652100
-0.46508789
-0.42633057
-0.38146973
-0.33172607
-0.27923584
-0.22583008
-0.17333984
-0.12268066
-0.07598877
-0.03417969
 0.00030518
 0.02685547
 0.04547119
 0.05615234
 0.05920410
 0.05554199
 0.04516602
 0.02960205
 0.01037598
-0.01220703
-0.03662109
-0.06195068
-0.08666992
-0.10925293
-0.12878418
-0.14404297
-0.15411377
-0.15777588
-0.15411377
-0.14312744
-0.12420654
-0.09765625
-0.06378174
-0.02258301
 0.02410889
 0.07476807
 0.12725830
 0.18066406
 0.23437500
 0.28747559
 0.33721924
 0.38085938
 0.41656494
 0.44372559
 0.46325684
 0.47485352
 0.47851563
 0.47393799
 0.46142578
 0.44158936
 0.41473389
 0.38146973
 0.34271240
 0.30059814
 0.25634766
 0.21087646
 0.16418457
 0.11657715
 0.06958008
 0.02502441
-0.01586914
-0.05157471
-0.08209229
-0.10681152
-0.12451172
-0.13549805
-0.13977051
-0.13763428
-0.13031006
-0.11840820
-0.10223389
-0.08331299
-0.06286621
-0.04211426
-0.02197266
-0.00335693
 0.01312256
 0.02624512
 0.03417969
 0.03692627
 0.03356934
 0.02410889
 0.00823975
-0.01434326
-0.04394531
-0.08026123
-0.12207031
-0.16815186
-0.21820068
-0.27221680
-0.32897949
-0.38665771
-0.44281006
-0.49468994
-0.54046631
-0.57952881
-0.60974121
-0.62957764
-0.63873291
-0.63568115
-0.62042236
-0.59265137
-0.55206299
-0.50018311
-0.43823242
-0.36865234
-0.29174805
-0.20874023
-0.12023926
-0.02807617
 0.06591797
 0.15991211
 0.25238037
 0.34179688
 0.42663574
 0.50415039
 0.57250977
 0.63018799
 0.67626953
 0.70922852
 0.72875977
 0.73486328
 0.72723389
 0.70739746
 0.67596436
 0.63293457
 0.57983398
 0.51818848
 0.45074463
 0.38055420
 0.30944824
 0.23895264
 0.17059326
 0.10528564
 0.04516602
-0.00793457
-0.05187988
-0.08575439
-0.10864258
-0.12084961
-0.12237549
-0.11383057
-0.09582520
-0.06835938
-0.03326416
 0.00793457
 0.05249023
 0.09826660
 0.14312744
 0.18432617
 0.21942139
 0.24566650
 0.26153564
 0.26580811
 0.25787354
 0.23620605
 0.19958496
 0.14801025
 0.08270264
 0.00549316
-0.08178711
-0.17791748
-0.28106689
-0.38848877
-0.49591064
-0.59936523
-0.69549561
-0.78216553
-0.85693359
-0.91796875
-0.96252441
-0.98846436
-0.99426270
-0.97961426
-0.94421387
-0.88836670
-0.81146240
-0.71502686
-0.60058594
-0.47210693
-0.33325195
-0.18646240
-0.03387451
 0.12298584
 0.28015137
 0.43273926
 0.57495117
 0.70129395
 0.80902100
 0.89508057
 0.95825195
 0.99700928
 1.01043701
 0.99853516
 0.96252441
 0.90270996
 0.82061768
 0.71838379
 0.59936523
 0.46875000
 0.33081055
 0.18920898
 0.04669189
-0.09399414
-0.22857666
-0.35217285
-0.45928955
-0.54565430
-0.60913086
-0.64849854
-0.66345215
-0.65277100
-0.61584473
-0.55419922
-0.47088623
-0.36987305
-0.25543213
-0.13000488
 0.00396729
 0.14373779
 0.28442383
 0.42022705
 0.54534912
 0.65521240
 0.74615479
 0.81604004
 0.86242676
 0.88470459
 0.88195801
 0.85296631
 0.79803467
 0.71777344
 0.61523438
 0.49468994
 0.36041260
 0.21575928
 0.06225586
-0.09765625
-0.25970459
-0.41900635
-0.56945801
-0.70556641
-0.82366943
-0.92041016
-0.99395752
-1.04309082
-1.06689453
-1.06445313
-1.03637695
-0.98327637
-0.90728760
-0.81054688
-0.69641113
-0.56884766
-0.43243408
-0.29174805
-0.15045166
-0.01159668
 0.12237549
 0.24780273
 0.36010742
 0.45501709
 0.52947998
 0.58258057
 0.61401367
 0.62347412
 0.61065674
 0.57556152
 0.52093506
 0.45013428
 0.36712646
 0.27496338
 0.17578125
 0.07263184
-0.03082275
-0.12969971
-0.22003174
-0.29846191
-0.36163330
-0.40740967
-0.43395996
-0.44006348
-0.42602539
-0.39245605
-0.33996582
-0.27069092
-0.18676758
-0.09185791
 0.01190186
 0.12207031
 0.23559570
 0.34912109
 0.45806885
 0.55725098
 0.64331055
 0.71319580
 0.76507568
 0.79772949
 0.80932617
 0.79895020
 0.76690674
 0.71289063
 0.63812256
 0.54473877
 0.43609619
 0.31555176
 0.18676758
 0.05126953
-0.08850098
-0.22888184
-0.36468506
-0.49011230
-0.60089111
-0.69427490
-0.76873779
-0.82214355
-0.85357666
-0.86151123
-0.84625244
-0.80749512
-0.74707031
-0.66589355
-0.56732178
-0.45593262
-0.33569336
-0.20996094
-0.08148193
 0.04699707
 0.17272949
 0.29022217
 0.39459229
 0.48217773
 0.55023193
 0.59753418
 0.62255859
 0.62438965
 0.60272217
 0.55847168
 0.49346924
 0.41168213
 0.31646729
 0.21087646
 0.09796143
-0.01953125
-0.13854980
-0.25451660
-0.36315918
-0.45989990
-0.54016113
-0.60150146
-0.64270020
-0.66314697
-0.66284180
-0.64147949
-0.59936523
-0.53771973
-0.45898438
-0.36621094
-0.26184082
-0.14831543
-0.02868652
 0.09490967
 0.21881104
 0.33874512
 0.44952393
 0.54687500
 0.62713623
 0.68847656
 0.73028564
 0.75195313
 0.75317383
 0.73303223
 0.69091797
 0.62896729
 0.54931641
 0.45593262
 0.35217285
 0.24139404
 0.12603760
 0.00915527
-0.10559082
-0.21453857
-0.31402588
-0.39978027
-0.46875000
-0.51879883
-0.54931641
-0.55938721
-0.54809570
-0.51574707
-0.46356201
-0.39459229
-0.31158447
-0.21697998
-0.11413574
-0.00488281
 0.10742188
 0.21911621
 0.32684326
 0.42602539
 0.51147461
 0.57983398
 0.62896729
 0.65795898
 0.66680908
 0.65399170
 0.61889648
 0.56213379
 0.48645020
 0.39520264
 0.29235840
 0.17974854
 0.05920410
-0.06744385
-0.19653320
-0.32409668
-0.44586182
-0.55725098
-0.65521240
-0.73699951
-0.80169678
-0.84777832
-0.87463379
-0.88134766
-0.86761475
-0.83312988
-0.77941895
-0.70770264
-0.62042236
-0.52062988
-0.41137695
-0.29541016
-0.17608643
-0.05523682
 0.06408691
 0.17822266
 0.28381348
 0.37841797
 0.46051025
 0.52825928
 0.58013916
 0.61462402
 0.63140869
 0.63079834
 0.61401367
 0.58135986
 0.53466797
 0.47607422
 0.40893555
 0.33569336
 0.25817871
 0.17761230
 0.09613037
 0.01586914
-0.05981445
-0.12847900
-0.18737793
-0.23529053
-0.27069092
-0.29296875
-0.30242920
-0.29937744
-0.28503418
-0.25939941
-0.22338867
-0.17761230
-0.12329102
-0.06225586
 0.00305176
 0.06988525
 0.13549805
 0.19836426
 0.25756836
 0.31097412
 0.35705566
 0.39276123
 0.41748047
 0.43060303
 0.43243408
 0.42297363
 0.40191650
 0.36956787
 0.32714844
 0.27557373
 0.21484375
 0.14617920
 0.07110596
-0.00762939
-0.08728027
-0.16662598
-0.24475098
-0.32043457
-0.39093018
-0.45318604
-0.50567627
-0.54718018
-0.57739258
-0.59570313
-0.60119629
-0.59326172
-0.57312012
-0.54199219
-0.50048828
-0.44952393
-0.39062500
-0.32592773
-0.25665283
-0.18371582
-0.10803223
-0.03112793
 0.04425049
 0.11413574
 0.17700195
 0.23162842
 0.27832031
 0.31585693
 0.34362793
 0.35949707
 0.36285400
 0.35461426
 0.33538818
 0.30731201
 0.27160645
 0.22949219
 0.18310547
 0.13366699
 0.08270264
 0.03265381
-0.01403809
-0.05554199
-0.09033203
-0.11840820
-0.13885498
-0.15106201
-0.15441895
-0.14801025
-0.13214111
-0.10650635
-0.07110596
-0.02685547
 0.02410889
 0.07965088
 0.13732910
 0.19653320
 0.25665283
 0.31585693
 0.37170410
 0.42083740
 0.46081543
 0.49072266
 0.50964355
 0.51635742
 0.50903320
 0.48675537
 0.45074463
 0.40252686
 0.34362793
 0.27465820
 0.19622803
 0.11016846
 0.01800537
-0.07781982
-0.17547607
-0.27191162
-0.36468506
-0.45013428
-0.52520752
-0.58776855
-0.63598633
-0.66955566
-0.68786621
-0.69000244
-0.67565918
-0.64392090
-0.59539795
-0.53253174
-0.45715332
-0.37231445
-0.27954102
-0.18096924
-0.07934570
 0.02166748
 0.11901855
 0.20996094
 0.29235840
 0.36437988
 0.42297363
 0.46630859
 0.49285889
 0.50201416
 0.49407959
 0.46936035
 0.42877197
 0.37475586
 0.30914307
 0.23376465
 0.15075684
 0.06225586
-0.02899170
-0.11993408
-0.20843506
-0.29174805
-0.36682129
-0.43060303
-0.48004150
-0.51269531
-0.52825928
-0.52581787
-0.50506592
-0.46630859
-0.41107178
-0.34118652
-0.25909424
-0.16632080
-0.06378174
 0.04608154
 0.16082764
 0.27648926
 0.38879395
 0.49346924
 0.58624268
 0.66528320
 0.72814941
 0.77362061
 0.80017090
 0.80688477
 0.79315186
 0.75958252
 0.70709229
 0.63629150
 0.54901123
 0.44738770
 0.33538818
 0.21606445
 0.09277344
-0.03173828
-0.15441895
-0.27191162
-0.38055420
-0.47729492
-0.55969238
-0.62530518
-0.67199707
-0.69885254
-0.70617676
-0.69396973
-0.66345215
-0.61553955
-0.55206299
-0.47637939
-0.39245605
-0.30303955
-0.20935059
-0.11383057
-0.01861572
 0.07263184
 0.15625000
 0.23040771
 0.29357910
 0.34393311
 0.37902832
 0.39733887
 0.39764404
 0.38177490
 0.35095215
 0.30700684
 0.25054932
 0.18249512
 0.10467529
 0.02014160
-0.06835938
-0.15808105
-0.24719238
-0.33294678
-0.41168213
-0.47882080
-0.53161621
-0.56854248
-0.59020996
-0.59661865
-0.58654785
-0.55969238
-0.51544189
-0.45562744
-0.38177490
-0.29571533
-0.19897461
-0.09399414
 0.01708984
 0.13122559
 0.24627686
 0.35888672
 0.46569824
 0.56243896
 0.64636230
 0.71563721
 0.76965332
 0.80749512
 0.82733154
 0.82885742
 0.81207275
 0.77758789
 0.72662354
 0.66009521
 0.58074951
 0.49133301
 0.39459229
 0.29235840
 0.18615723
 0.07751465
-0.03143311
-0.13732910
-0.23712158
-0.32897949
-0.41076660
-0.48095703
-0.53802490
-0.58197021
-0.61126709
-0.62652588
-0.62683105
-0.61340332
-0.58654785
-0.54779053
-0.49774170
-0.43823242
-0.37078857
-0.29815674
-0.22277832
-0.14648438
-0.07141113
 0.00091553
 0.06774902
 0.12756348
 0.17852783
 0.21942139
 0.24932861
 0.26702881
 0.27252197
 0.26611328
 0.24871826
 0.22125244
 0.18463135
 0.13977051
 0.08789063
 0.03173828
-0.02685547
-0.08544922
-0.14221191
-0.19561768
-0.24353027
-0.28503418
-0.31921387
-0.34362793
-0.35614014
-0.35552979
-0.34179688
-0.31646729
-0.28228760
-0.23956299
-0.18829346
-0.12786865
-0.06011963
 0.01281738
 0.08758545
 0.16296387
 0.23834229
 0.31219482
 0.38208008
 0.44525146
 0.49987793
 0.54443359
 0.57891846
 0.60211182
 0.61340332
 0.61187744
 0.59814453
 0.57189941
 0.53344727
 0.48278809
 0.42236328
 0.35430908
 0.28106689
 0.20355225
 0.12268066
 0.03936768
-0.04333496
-0.12268066
-0.19744873
-0.26641846
-0.32867432
-0.38116455
-0.42205811
-0.45013428
-0.46569824
-0.47027588
-0.46325684
-0.44494629
-0.41534424
-0.37658691
-0.33081055
-0.27954102
-0.22399902
-0.16510010
-0.10437012
-0.04394531
 0.01342773
 0.06561279
 0.11169434
 0.15045166
 0.18157959
 0.20446777
 0.21850586
 0.22338867
 0.21881104
 0.20507813
 0.18341064
 0.15533447
 0.12176514
 0.08361816
 0.04211426
-0.00091553
-0.04333496
-0.08361816
-0.12023926
-0.15197754
-0.17822266
-0.19836426
-0.21148682
-0.21759033
-0.21545410
-0.20538330
-0.18737793
-0.16174316
-0.12969971
-0.09246826
-0.05126953
-0.00732422
 0.03814697
 0.08392334
 0.12847900
 0.16998291
 0.20660400
 0.23742676
 0.26031494
 0.27496338
 0.28137207
 0.27954102
 0.26977539
 0.25146484
 0.22583008
 0.19317627
 0.15533447
 0.11322021
 0.06835938
 0.02166748
-0.02502441
-0.06958008
-0.11016846
-0.14495850
-0.17272949
-0.19256592
-0.20355225
-0.20599365
-0.19989014
-0.18493652
-0.16143799
-0.13000488
-0.09155273
-0.04852295
-0.00274658
 0.04425049
 0.09063721
 0.13488770
 0.17456055
 0.20782471
 0.23284912
 0.24841309
 0.25360107
 0.24841309
 0.23345947
 0.20904541
 0.17486572
 0.13092041
 0.07781982
 0.01739502
-0.04760742
-0.11535645
-0.18371582
-0.25207520
-0.31799316
-0.37902832
-0.43334961
-0.47882080
-0.51452637
-0.53985596
-0.55328369
-0.55450439
-0.54290771
-0.51971436
-0.48431396
-0.43792725
-0.38177490
-0.31860352
-0.25024414
-0.17791748
-0.10253906
-0.02532959
 0.05157471
 0.12481689
 0.19317627
 0.25634766
 0.31219482
 0.35919189
 0.39459229
 0.41839600
 0.43090820
 0.43395996
 0.42755127
 0.41107178
 0.38482666
 0.35003662
 0.31005859
 0.26611328
 0.21942139
 0.17059326
 0.12115479
 0.07293701
 0.02868652
-0.01037598
-0.04241943
-0.06652832
-0.08239746
-0.09002686
-0.08941650
-0.08087158
-0.06408691
-0.03967285
-0.00854492
 0.02777100
 0.06713867
 0.10864258
 0.15045166
 0.19012451
 0.22583008
 0.25665283
 0.28289795
 0.30456543
 0.31921387
 0.32440186
 0.31860352
 0.30212402
 0.27709961
 0.24414063
 0.20233154
 0.15045166
 0.08911133
 0.02197266
-0.04882813
-0.12145996
-0.19622803
-0.27282715
-0.34881592
-0.42114258
-0.48645020
-0.54351807
-0.59173584
-0.63018799
-0.65734863
-0.67169189
-0.67321777
-0.66101074
-0.63537598
-0.59631348
-0.54473877
