# Supplementary material for: Dataset for time-lapse ultrasonic tomography of a granite slab under uniaxial compression test
Source: Data Brief. 2018 Aug 30;20:614–6. doi: 10.1016/j.dib.2018.08.151 (PMC6128094; doi:10.1016/j.dib.2018.08.151)
Supplement: Supplementary file 2 — Supplementary material [file mmc2.zip › data/Ultrasonic_Tomo_data/Stage_1_0kn/Force_0kn_15_1_4121988.txt]

SOURCE FILE NAME: D:\ct_20141122\ct201411221m100v0kn_sh_1_10_a.TDA
DATE: Saturday, November 22, 2014
TIME: 11:19:55
SAMPLE INTERVAL (Seconds):   0.0000001000
SIGNAL UNITS: volts
TIME UNITS: Seconds
DATA TYPE: WAVEFORM
NUMBER OF DATA POINTS PER WAVEFORM: 1024
CHANNEL NUMBER: 15
HIT NUMBER: 1
TIME OF TEST:   4.1219882500

-0.00091553
-0.00091553
-0.00091553
-0.00091553
-0.00091553
-0.00122070
-0.00091553
-0.00030518
 0.00000000
-0.00030518
-0.00122070
-0.00183105
-0.00244141
-0.00213623
-0.00152588
-0.00091553
 0.00000000
 0.00061035
 0.00091553
 0.00061035
 0.00030518
 0.00000000
 0.00030518
 0.00061035
 0.00091553
 0.00061035
 0.00000000
-0.00091553
-0.00152588
-0.00183105
-0.00183105
-0.00183105
-0.00183105
-0.00183105
-0.00152588
-0.00091553
-0.00030518
 0.00000000
 0.00000000
-0.00061035
-0.00091553
-0.00122070
-0.00091553
-0.00030518
 0.00030518
 0.00091553
 0.00091553
 0.00061035
 0.00030518
 0.00000000
-0.00030518
-0.00030518
-0.00030518
 0.00000000
-0.00030518
-0.00061035
-0.00091553
-0.00122070
-0.00091553
-0.00061035
-0.00030518
-0.00061035
-0.00122070
-0.00122070
-0.00091553
 0.00030518
 0.00091553
 0.00122070
 0.00091553
 0.00030518
-0.00030518
-0.00030518
-0.00030518
 0.00000000
 0.00030518
 0.00091553
 0.00091553
 0.00061035
-0.00030518
-0.00091553
-0.00091553
-0.00061035
 0.00000000
 0.00030518
 0.00061035
 0.00091553
 0.00122070
 0.00152588
 0.00152588
 0.00122070
 0.00061035
 0.00061035
 0.00061035
 0.00091553
 0.00122070
 0.00091553
 0.00061035
 0.00000000
-0.00091553
-0.00122070
-0.00152588
-0.00091553
-0.00030518
 0.00030518
 0.00030518
 0.00000000
-0.00030518
-0.00061035
-0.00030518
 0.00030518
 0.00030518
 0.00000000
 0.00000000
 0.00000000
 0.00030518
 0.00091553
 0.00152588
 0.00152588
 0.00122070
 0.00091553
 0.00000000
-0.00061035
-0.00091553
-0.00061035
-0.00030518
-0.00030518
-0.00061035
-0.00122070
-0.00183105
-0.00152588
-0.00091553
-0.00061035
-0.00030518
-0.00030518
-0.00030518
-0.00061035
-0.00061035
-0.00061035
-0.00091553
-0.00122070
-0.00213623
-0.00274658
-0.00244141
-0.00183105
-0.00061035
 0.00000000
-0.00030518
-0.00122070
-0.00213623
-0.00274658
-0.00274658
-0.00213623
-0.00183105
-0.00152588
-0.00152588
-0.00152588
-0.00152588
-0.00122070
-0.00091553
-0.00061035
-0.00061035
-0.00061035
-0.00122070
-0.00183105
-0.00183105
-0.00152588
-0.00091553
-0.00030518
-0.00061035
-0.00122070
-0.00213623
-0.00244141
-0.00213623
-0.00183105
-0.00122070
-0.00061035
-0.00061035
-0.00091553
-0.00152588
-0.00183105
-0.00213623
-0.00183105
-0.00122070
-0.00091553
-0.00061035
-0.00030518
-0.00030518
 0.00000000
 0.00030518
-0.00030518
-0.00091553
-0.00183105
-0.00213623
-0.00183105
-0.00091553
-0.00030518
-0.00030518
-0.00061035
-0.00091553
-0.00122070
-0.00122070
-0.00091553
-0.00061035
 0.00000000
 0.00030518
 0.00000000
-0.00061035
-0.00122070
-0.00152588
-0.00152588
-0.00091553
-0.00091553
-0.00061035
-0.00091553
-0.00061035
-0.00061035
-0.00061035
-0.00061035
-0.00091553
-0.00122070
-0.00152588
-0.00152588
-0.00122070
-0.00091553
 0.00000000
 0.00030518
 0.00030518
 0.00000000
 0.00000000
 0.00000000
 0.00000000
 0.00030518
 0.00061035
 0.00030518
 0.00030518
 0.00000000
-0.00030518
-0.00061035
-0.00091553
-0.00091553
-0.00122070
-0.00091553
-0.00091553
-0.00030518
 0.00061035
 0.00122070
 0.00152588
 0.00091553
 0.00000000
-0.00061035
-0.00091553
-0.00030518
 0.00061035
 0.00122070
 0.00152588
 0.00183105
 0.00152588
 0.00122070
 0.00091553
 0.00061035
 0.00030518
 0.00030518
 0.00030518
 0.00030518
 0.00061035
 0.00122070
 0.00152588
 0.00213623
 0.00213623
 0.00183105
 0.00122070
 0.00091553
 0.00091553
 0.00152588
 0.00183105
 0.00183105
 0.00152588
 0.00122070
 0.00061035
 0.00030518
 0.00030518
 0.00061035
 0.00122070
 0.00152588
 0.00183105
 0.00122070
 0.00030518
-0.00061035
-0.00122070
-0.00152588
-0.00152588
-0.00152588
-0.00091553
-0.00030518
 0.00061035
 0.00122070
 0.00152588
 0.00122070
 0.00091553
 0.00061035
 0.00061035
 0.00061035
 0.00061035
 0.00061035
 0.00000000
-0.00061035
-0.00122070
-0.00183105
-0.00183105
-0.00183105
-0.00122070
-0.00091553
-0.00061035
-0.00061035
-0.00030518
 0.00000000
 0.00030518
 0.00030518
 0.00030518
-0.00030518
-0.00061035
-0.00091553
-0.00091553
-0.00061035
-0.00030518
 0.00030518
 0.00030518
-0.00030518
-0.00122070
-0.00183105
-0.00183105
-0.00122070
-0.00061035
 0.00000000
 0.00061035
 0.00061035
 0.00061035
 0.00030518
-0.00030518
-0.00091553
-0.00122070
-0.00122070
-0.00061035
 0.00000000
 0.00061035
 0.00122070
 0.00152588
 0.00122070
 0.00061035
 0.00000000
-0.00030518
 0.00000000
 0.00061035
 0.00091553
 0.00030518
-0.00061035
-0.00152588
-0.00213623
-0.00244141
-0.00244141
-0.00244141
-0.00244141
-0.00183105
-0.00091553
-0.00030518
 0.00000000
 0.00061035
 0.00091553
 0.00091553
 0.00091553
 0.00000000
-0.00091553
-0.00183105
-0.00213623
-0.00213623
-0.00152588
-0.00152588
-0.00183105
-0.00213623
-0.00213623
-0.00213623
-0.00152588
-0.00091553
-0.00061035
-0.00061035
-0.00030518
-0.00061035
-0.00122070
-0.00183105
-0.00274658
-0.00305176
-0.00305176
-0.00274658
-0.00183105
-0.00122070
-0.00030518
 0.00000000
 0.00000000
-0.00061035
-0.00152588
-0.00183105
-0.00183105
-0.00152588
-0.00122070
-0.00122070
-0.00122070
-0.00122070
-0.00122070
-0.00122070
-0.00122070
-0.00122070
-0.00091553
-0.00061035
 0.00000000
 0.00061035
 0.00122070
 0.00183105
 0.00213623
 0.00183105
 0.00122070
 0.00030518
-0.00061035
-0.00091553
-0.00091553
-0.00061035
-0.00061035
-0.00122070
-0.00183105
-0.00213623
-0.00213623
-0.00152588
-0.00030518
 0.00091553
 0.00152588
 0.00152588
 0.00183105
 0.00183105
 0.00152588
 0.00091553
 0.00000000
-0.00091553
-0.00152588
-0.00152588
-0.00091553
 0.00000000
 0.00061035
 0.00091553
 0.00091553
 0.00091553
 0.00061035
 0.00030518
 0.00030518
 0.00061035
 0.00091553
 0.00122070
 0.00061035
 0.00000000
-0.00061035
-0.00091553
-0.00061035
-0.00030518
-0.00030518
-0.00030518
 0.00000000
 0.00030518
 0.00091553
 0.00152588
 0.00183105
 0.00122070
 0.00030518
-0.00061035
-0.00122070
-0.00152588
-0.00122070
-0.00091553
-0.00061035
-0.00061035
-0.00091553
-0.00122070
-0.00152588
-0.00122070
-0.00030518
 0.00061035
 0.00122070
 0.00122070
 0.00122070
 0.00122070
 0.00061035
 0.00000000
-0.00061035
-0.00122070
-0.00183105
-0.00213623
-0.00183105
-0.00152588
-0.00091553
-0.00030518
 0.00000000
 0.00000000
 0.00000000
 0.00000000
 0.00030518
 0.00091553
 0.00152588
 0.00152588
 0.00152588
 0.00091553
 0.00000000
-0.00030518
-0.00061035
-0.00091553
-0.00122070
-0.00152588
-0.00152588
-0.00122070
-0.00030518
 0.00091553
 0.00152588
 0.00122070
 0.00061035
 0.00000000
-0.00061035
-0.00091553
-0.00061035
-0.00030518
-0.00030518
-0.00030518
-0.00061035
-0.00061035
-0.00061035
-0.00030518
 0.00030518
 0.00061035
 0.00091553
 0.00061035
 0.00061035
 0.00030518
-0.00030518
-0.00061035
-0.00152588
-0.00274658
-0.00366211
-0.00396729
-0.00335693
-0.00244141
-0.00122070
-0.00030518
 0.00030518
 0.00030518
 0.00000000
-0.00030518
-0.00061035
-0.00061035
-0.00030518
 0.00000000
 0.00000000
-0.00061035
-0.00122070
-0.00152588
-0.00122070
-0.00091553
-0.00122070
-0.00183105
-0.00213623
-0.00183105
-0.00122070
 0.00000000
 0.00061035
 0.00091553
 0.00061035
 0.00030518
 0.00000000
-0.00030518
-0.00061035
-0.00030518
 0.00000000
 0.00000000
-0.00030518
-0.00091553
-0.00152588
-0.00183105
-0.00152588
-0.00122070
-0.00091553
-0.00122070
-0.00122070
-0.00122070
-0.00122070
-0.00122070
-0.00152588
-0.00213623
-0.00274658
-0.00274658
-0.00213623
-0.00122070
 0.00000000
 0.00091553
 0.00122070
 0.00152588
 0.00122070
 0.00122070
 0.00122070
 0.00122070
 0.00122070
 0.00122070
 0.00061035
 0.00000000
-0.00061035
-0.00091553
-0.00091553
-0.00091553
-0.00152588
-0.00183105
-0.00183105
-0.00122070
 0.00000000
 0.00152588
 0.00244141
 0.00274658
 0.00244141
 0.00152588
 0.00030518
-0.00030518
-0.00030518
-0.00030518
-0.00030518
-0.00030518
 0.00000000
 0.00000000
 0.00000000
 0.00000000
 0.00000000
 0.00000000
 0.00061035
 0.00061035
 0.00061035
 0.00091553
 0.00122070
 0.00183105
 0.00152588
 0.00091553
-0.00213623
-0.01464844
-0.04730225
-0.11047363
-0.20172119
-0.30212402
-0.38116455
-0.41534424
-0.40100098
-0.35858154
-0.31524658
-0.28442383
-0.25329590
-0.19470215
-0.09216309
 0.03936768
 0.15838623
 0.22521973
 0.22888184
 0.19348145
 0.15625000
 0.13977051
 0.14343262
 0.15472412
 0.16510010
 0.17395020
 0.18157959
 0.18402100
 0.17669678
 0.16296387
 0.15197754
 0.15014648
 0.15380859
 0.15472412
 0.14892578
 0.14068604
 0.13580322
 0.13519287
 0.13427734
 0.13000488
 0.12420654
 0.12115479
 0.12115479
 0.12054443
 0.11657715
 0.11047363
 0.10559082
 0.10223389
 0.09857178
 0.09277344
 0.08575439
 0.07965088
 0.07476807
 0.07019043
 0.06500244
 0.05981445
 0.05493164
 0.05004883
 0.04394531
 0.03662109
 0.02990723
 0.02532959
 0.02166748
 0.01678467
 0.01068115
 0.00457764
 0.00030518
-0.00244141
-0.00518799
-0.00885010
-0.01251221
-0.01495361
-0.01586914
-0.01586914
-0.01617432
-0.01678467
-0.01708984
-0.01678467
-0.01678467
-0.01800537
-0.02075195
-0.02380371
-0.02563477
-0.02655029
-0.02746582
-0.02929688
-0.03204346
-0.03448486
-0.03662109
-0.03814697
-0.04028320
-0.04302979
-0.04577637
-0.04791260
-0.04882813
-0.04974365
-0.05065918
-0.05218506
-0.05401611
-0.05523682
-0.05615234
-0.05706787
-0.05798340
-0.05828857
-0.05767822
-0.05615234
-0.05462646
-0.05371094
-0.05340576
-0.05371094
-0.05340576
-0.05279541
-0.05218506
-0.05187988
-0.05218506
-0.05249023
-0.05249023
-0.05279541
-0.05310059
-0.05371094
-0.05462646
-0.05493164
-0.05493164
-0.05462646
-0.05371094
-0.05249023
-0.05157471
-0.05096436
-0.05126953
-0.05187988
-0.05310059
-0.05371094
-0.05401611
-0.05371094
-0.05279541
-0.05157471
-0.05035400
-0.04943848
-0.04882813
-0.04791260
-0.04699707
-0.04547119
-0.04394531
-0.04241943
-0.04119873
-0.03997803
-0.03845215
-0.03723145
-0.03631592
-0.03601074
-0.03601074
-0.03601074
-0.03540039
-0.03387451
-0.03234863
-0.03051758
-0.02899170
-0.02807617
-0.02746582
-0.02716064
-0.02685547
-0.02655029
-0.02563477
-0.02471924
-0.02349854
-0.02258301
-0.02197266
-0.02105713
-0.02044678
-0.01953125
-0.01861572
-0.01770020
-0.01678467
-0.01556396
-0.01403809
-0.01220703
-0.01007080
-0.00793457
-0.00671387
-0.00610352
-0.00610352
-0.00610352
-0.00579834
-0.00518799
-0.00427246
-0.00335693
-0.00244141
-0.00183105
-0.00152588
-0.00091553
 0.00000000
 0.00122070
 0.00213623
 0.00335693
 0.00427246
 0.00549316
 0.00671387
 0.00793457
 0.00823975
 0.00793457
 0.00762939
 0.00701904
 0.00701904
 0.00732422
 0.00885010
 0.01068115
 0.01220703
 0.01342773
 0.01373291
 0.01373291
 0.01373291
 0.01434326
 0.01525879
 0.01556396
 0.01556396
 0.01495361
 0.01495361
 0.01495361
 0.01556396
 0.01586914
 0.01617432
 0.01678467
 0.01739502
 0.01831055
 0.01922607
 0.02014160
 0.02166748
 0.02319336
 0.02410889
 0.02380371
 0.02288818
 0.02197266
 0.02166748
 0.02197266
 0.02288818
 0.02349854
 0.02410889
 0.02410889
 0.02441406
 0.02441406
 0.02441406
 0.02471924
 0.02502441
 0.02563477
 0.02624512
 0.02685547
 0.02716064
 0.02716064
 0.02685547
 0.02655029
 0.02563477
 0.02441406
 0.02349854
 0.02319336
 0.02380371
 0.02441406
 0.02502441
 0.02532959
 0.02532959
 0.02532959
 0.02563477
 0.02624512
 0.02685547
 0.02746582
 0.02777100
 0.02777100
 0.02685547
 0.02624512
 0.02563477
 0.02532959
 0.02563477
 0.02593994
 0.02593994
 0.02624512
 0.02685547
 0.02777100
 0.02899170
 0.02990723
 0.03021240
 0.02990723
 0.02899170
 0.02777100
 0.02655029
 0.02563477
 0.02502441
 0.02471924
 0.02441406
 0.02380371
 0.02288818
 0.02197266
 0.02166748
 0.02136230
 0.02136230
 0.02136230
 0.02136230
 0.02166748
 0.02197266
 0.02166748
 0.02105713
 0.01983643
 0.01831055
 0.01739502
 0.01708984
 0.01647949
 0.01647949
 0.01647949
 0.01678467
 0.01678467
 0.01647949
 0.01617432
 0.01556396
 0.01525879
 0.01556396
 0.01586914
 0.01586914
 0.01495361
 0.01434326
 0.01342773
 0.01312256
 0.01281738
 0.01251221
 0.01190186
 0.01159668
 0.01098633
 0.01068115
 0.01068115
 0.01129150
 0.01220703
 0.01281738
 0.01342773
 0.01281738
 0.01190186
 0.01068115
 0.01037598
 0.01007080
 0.01007080
 0.00976563
 0.00854492
 0.00701904
 0.00610352
 0.00549316
 0.00518799
 0.00549316
 0.00579834
 0.00610352
 0.00579834
 0.00518799
 0.00457764
 0.00366211
 0.00244141
 0.00152588
 0.00000000
-0.00122070
-0.00213623
-0.00274658
-0.00274658
-0.00244141
-0.00213623
-0.00183105
-0.00152588
-0.00122070
-0.00091553
 0.00000000
 0.00091553
 0.00152588
 0.00152588
 0.00122070
 0.00030518
-0.00061035
-0.00122070
-0.00152588
-0.00213623
-0.00244141
-0.00274658
-0.00244141
-0.00213623
-0.00183105
-0.00152588
-0.00183105
-0.00244141
-0.00335693
-0.00457764
-0.00579834
-0.00671387
-0.00732422
-0.00762939
-0.00762939
-0.00793457
-0.00823975
-0.00885010
-0.00885010
-0.00885010
-0.00823975
-0.00762939
-0.00732422
-0.00732422
-0.00732422
-0.00762939
-0.00793457
-0.00885010
-0.00976563
-0.01098633
-0.01190186
-0.01281738
-0.01342773
-0.01373291
-0.01403809
-0.01434326
-0.01464844
-0.01464844
-0.01464844
-0.01495361
-0.01464844
-0.01403809
-0.01342773
-0.01312256
-0.01342773
-0.01434326
-0.01495361
-0.01556396
-0.01617432
-0.01708984
-0.01800537
-0.01892090
-0.01983643
-0.02044678
-0.02105713
-0.02136230
-0.02197266
-0.02288818
-0.02441406
-0.02685547
-0.02929688
-0.03173828
-0.03356934
-0.03448486
-0.03509521
-0.03540039
-0.03540039
-0.03448486
-0.03173828
-0.02807617
-0.02319336
-0.01708984
-0.01068115
-0.00305176
 0.00549316
 0.01434326
 0.02349854
 0.03234863
 0.04119873
 0.04913330
 0.05706787
 0.06378174
 0.06988525
 0.07476807
 0.07812500
 0.07965088
 0.07904053
 0.07598877
 0.07049561
 0.06286621
 0.05371094
 0.04272461
 0.02990723
 0.01556396
-0.00030518
-0.01647949
-0.03295898
-0.04882813
-0.06408691
-0.07843018
-0.09185791
-0.10375977
-0.11383057
-0.12145996
-0.12664795
-0.12939453
-0.12969971
-0.12786865
-0.12481689
-0.12023926
-0.11413574
-0.10650635
-0.09765625
-0.08789063
-0.07690430
-0.06591797
-0.05523682
-0.04455566
-0.03387451
-0.02319336
-0.01312256
-0.00335693
 0.00549316
 0.01342773
 0.02044678
 0.02655029
 0.03204346
 0.03631592
 0.03936768
 0.04150391
 0.04302979
 0.04455566
 0.04547119
 0.04577637
 0.04547119
 0.04486084
 0.04364014
 0.04180908
 0.03967285
 0.03723145
 0.03448486
 0.03082275
 0.02655029
 0.02075195
 0.01373291
 0.00549316
-0.00274658
-0.01129150
-0.02014160
-0.02868652
-0.03753662
-0.04638672
-0.05401611
-0.06072998
-0.06561279
-0.06896973
-0.07110596
-0.07171631
-0.07049561
-0.06744385
-0.06286621
-0.05645752
-0.04852295
-0.03814697
-0.02624512
-0.01342773
 0.00000000
 0.01312256
 0.02624512
 0.03906250
 0.05096436
 0.06134033
 0.06988525
 0.07629395
 0.08056641
 0.08270264
 0.08270264
 0.08056641
 0.07659912
 0.07080078
 0.06347656
 0.05523682
 0.04638672
 0.03723145
 0.02838135
 0.02014160
 0.01312256
 0.00671387
 0.00152588
-0.00244141
-0.00488281
-0.00610352
-0.00579834
-0.00488281
-0.00366211
-0.00244141
-0.00091553
 0.00000000
 0.00030518
-0.00030518
-0.00244141
-0.00640869
-0.01220703
-0.01983643
-0.02899170
-0.03967285
-0.05187988
-0.06561279
-0.08087158
-0.09735107
-0.11444092
-0.13092041
-0.14648438
-0.15991211
-0.17089844
-0.17913818
-0.18402100
-0.18524170
-0.18280029
-0.17608643
-0.16448975
-0.14801025
-0.12756348
-0.10345459
-0.07629395
-0.04699707
-0.01617432
 0.01556396
 0.04730225
 0.07812500
 0.10711670
 0.13427734
 0.15869141
 0.18035889
 0.19775391
 0.21087646
 0.21972656
 0.22430420
 0.22521973
 0.22247314
 0.21636963
 0.20721436
 0.19500732
 0.18035889
 0.16357422
 0.14556885
 0.12664795
 0.10803223
 0.09002686
 0.07293701
 0.05645752
 0.04089355
 0.02685547
 0.01464844
 0.00457764
-0.00366211
-0.01007080
-0.01495361
-0.01892090
-0.02166748
-0.02349854
-0.02471924
-0.02502441
-0.02441406
-0.02288818
-0.02105713
-0.01953125
-0.01861572
-0.01770020
-0.01708984
-0.01617432
-0.01556396
-0.01525879
-0.01525879
-0.01586914
-0.01678467
-0.01831055
-0.02044678
-0.02319336
-0.02685547
-0.03082275
-0.03509521
-0.03936768
-0.04394531
-0.04882813
-0.05401611
-0.05950928
-0.06469727
-0.06958008
-0.07354736
-0.07690430
-0.07965088
-0.08117676
-0.08178711
-0.08148193
-0.07995605
-0.07751465
-0.07415771
-0.06927490
-0.06317139
-0.05615234
-0.04852295
-0.04089355
-0.03295898
-0.02502441
-0.01739502
-0.01129150
-0.00671387
-0.00488281
-0.00549316
-0.00885010
-0.01464844
-0.02319336
-0.03387451
-0.04669189
-0.06103516
-0.07659912
-0.09246826
-0.10772705
-0.12145996
-0.13275146
-0.14038086
-0.14343262
-0.14099121
-0.13183594
-0.11627197
-0.09338379
-0.06347656
-0.02593994
 0.01831055
 0.06774902
 0.12176514
 0.18035889
 0.24322510
 0.30944824
 0.37536621
 0.43731689
 0.49285889
 0.54138184
 0.58258057
 0.61492920
 0.63659668
 0.64605713
 0.64300537
 0.62713623
 0.59844971
 0.55633545
 0.50140381
 0.43609619
 0.36285400
 0.28350830
 0.19805908
 0.10864258
 0.01800537
-0.07110596
-0.15625000
-0.23742676
-0.31341553
-0.38269043
-0.44250488
-0.49102783
-0.52795410
-0.55358887
-0.56884766
-0.57373047
-0.56884766
-0.55511475
-0.53375244
-0.50659180
-0.47454834
-0.44006348
-0.40466309
-0.36895752
-0.33508301
-0.30456543
-0.27923584
-0.26062012
-0.24932861
-0.24475098
-0.24627686
-0.25207520
-0.26123047
-0.27313232
-0.28747559
-0.30334473
-0.31921387
-0.33142090
-0.33630371
-0.33172607
-0.31768799
-0.29479980
-0.26306152
-0.22033691
-0.16540527
-0.09826660
-0.02014160
 0.06744385
 0.16387939
 0.26855469
 0.37963867
 0.49285889
 0.60485840
 0.71258545
 0.81451416
 0.90850830
 0.99182129
 1.06048584
 1.11236572
 1.14532471
 1.15814209
 1.14990234
 1.12030029
 1.06964111
 0.99822998
 0.90698242
 0.79589844
 0.66772461
 0.52551270
 0.37384033
 0.21453857
 0.05004883
-0.11871338
-0.28717041
-0.45074463
-0.60424805
-0.74340820
-0.86639404
-0.97076416
-1.05407715
-1.11480713
-1.15142822
-1.16333008
-1.15081787
-1.11389160
-1.05407715
-0.97290039
-0.87310791
-0.75775146
-0.63018799
-0.49438477
-0.35522461
-0.21636963
-0.08087158
 0.04821777
 0.16845703
 0.27618408
 0.36682129
 0.43731689
 0.48645020
 0.51483154
 0.52276611
 0.51147461
 0.48187256
 0.43579102
 0.37658691
 0.30761719
 0.23193359
 0.15258789
 0.07110596
-0.00885010
-0.08422852
-0.15075684
-0.20599365
-0.24780273
-0.27587891
-0.29113770
-0.29357910
-0.28442383
-0.26336670
-0.23101807
-0.18768311
-0.13519287
-0.07598877
-0.01281738
 0.05096436
 0.11383057
 0.17395020
 0.23071289
 0.28350830
 0.33081055
 0.37139893
 0.40435791
 0.42999268
 0.44952393
 0.46356201
 0.47271729
 0.47576904
 0.47363281
 0.46691895
 0.45745850
 0.44616699
 0.43365479
 0.41931152
 0.40252686
 0.38269043
 0.35980225
 0.33325195
 0.30364990
 0.27099609
 0.23529053
 0.19592285
 0.15106201
 0.09979248
 0.04272461
-0.01831055
-0.08178711
-0.14770508
-0.21667480
-0.28839111
-0.36071777
-0.43029785
-0.49346924
-0.54870605
-0.59417725
-0.62988281
-0.65338135
-0.66314697
-0.65856934
-0.63995361
-0.60729980
-0.56121826
-0.50201416
-0.43212891
-0.35491943
-0.27313232
-0.18981934
-0.10681152
-0.02624512
 0.04852295
 0.11413574
 0.16754150
 0.20751953
 0.23376465
 0.24505615
 0.24108887
 0.22247314
 0.19012451
 0.14556885
 0.09002686
 0.02655029
-0.04119873
-0.10772705
-0.16998291
-0.22552490
-0.27343750
-0.31127930
-0.33538818
-0.34179688
-0.32836914
-0.29602051
-0.24627686
-0.18066406
-0.10009766
-0.00579834
 0.10009766
 0.21514893
 0.33508301
 0.45440674
 0.56823730
 0.67138672
 0.76080322
 0.83496094
 0.89141846
 0.92773438
 0.94177246
 0.93261719
 0.90087891
 0.84869385
 0.77667236
 0.68786621
 0.58563232
 0.47424316
 0.35766602
 0.23925781
 0.12237549
 0.00976563
-0.09429932
-0.18768311
-0.26824951
-0.33538818
-0.38757324
-0.42327881
-0.44311523
-0.44921875
-0.44403076
-0.43121338
-0.41229248
-0.39062500
-0.36926270
-0.35156250
-0.33935547
-0.33477783
-0.33935547
-0.35552979
-0.38421631
-0.42541504
-0.47790527
-0.54016113
-0.61004639
-0.68572998
-0.76293945
-0.83770752
-0.90576172
-0.96466064
-1.01074219
-1.04034424
-1.05041504
-1.03851318
-1.00433350
-0.94787598
-0.86791992
-0.76477051
-0.63964844
-0.49621582
-0.33905029
-0.17089844
 0.00640869
 0.18981934
 0.37414551
 0.55297852
 0.72021484
 0.87280273
 1.00677490
 1.11968994
 1.20727539
 1.26770020
 1.30065918
 1.30645752
 1.28540039
 1.23931885
 1.16973877
 1.08123779
 0.97778320
 0.86334229
 0.74188232
 0.61737061
 0.49499512
 0.37933350
 0.27343750
 0.17913818
 0.09918213
 0.03570557
-0.00946045
-0.03631592
-0.04608154
-0.04028320
-0.02136230
 0.00946045
 0.04913330
 0.09399414
 0.14068604
 0.18524170
 0.22430420
 0.25482178
 0.27404785
 0.28076172
 0.27435303
 0.25390625
 0.21789551
 0.16571045
 0.09918213
 0.02044678
-0.06683350
-0.16113281
-0.26000977
-0.36071777
-0.45898438
-0.55114746
-0.63415527
-0.70526123
-0.76324463
-0.80596924
-0.83221436
-0.84259033
-0.83801270
-0.81970215
-0.78826904
-0.74523926
-0.69244385
-0.63385010
-0.57189941
-0.50842285
-0.44464111
-0.38238525
-0.32440186
-0.27343750
-0.23071289
-0.19653320
-0.17089844
-0.15380859
-0.14556885
-0.14617920
-0.15380859
-0.16754150
-0.18493652
-0.20568848
-0.22766113
-0.24871826
-0.26580811
-0.27648926
-0.27954102
-0.27374268
-0.25726318
-0.22857666
-0.18524170
-0.12756348
-0.05645752
 0.02624512
 0.11932373
 0.22186279
 0.33203125
 0.44677734
 0.56213379
 0.67474365
 0.78308105
 0.88470459
 0.97747803
 1.05773926
 1.12304688
 1.17248535
 1.20574951
 1.22192383
 1.22039795
 1.19995117
 1.16180420
 1.10687256
 1.03698730
 0.95428467
 0.85968018
 0.75531006
 0.64453125
 0.53039551
 0.41687012
 0.30609131
 0.20019531
 0.10162354
 0.01098633
-0.06958008
-0.13885498
-0.19561768
-0.24047852
-0.27404785
-0.29876709
-0.31555176
-0.32318115
-0.32196045
-0.31341553
-0.30151367
-0.28991699
-0.28137207
-0.27557373
-0.27252197
-0.27435303
-0.28442383
-0.30395508
-0.33325195
-0.36987305
-0.41290283
-0.46325684
-0.52154541
-0.58746338
-0.65917969
-0.73333740
-0.80749512
-0.88012695
-0.94879150
-1.01226807
-1.06842041
-1.11480713
-1.15020752
-1.17340088
-1.18377686
-1.18041992
-1.16302490
-1.13159180
-1.08673096
-1.02874756
-0.95886230
-0.87829590
-0.78796387
-0.68939209
-0.58319092
-0.47149658
-0.35552979
-0.23681641
-0.11627197
 0.00549316
 0.12786865
 0.24993896
 0.36865234
 0.48187256
 0.58715820
 0.68420410
 0.77331543
 0.85510254
 0.92864990
 0.99182129
 1.04492188
 1.08825684
 1.12335205
 1.15051270
 1.16943359
 1.18011475
 1.18286133
 1.17950439
 1.17065430
 1.15722656
 1.13891602
 1.11602783
 1.08856201
 1.05743408
 1.02264404
 0.98510742
 0.94543457
 0.90545654
 0.86578369
 0.82641602
 0.78643799
 0.74584961
 0.70495605
 0.66436768
 0.62438965
 0.58471680
 0.54382324
 0.50018311
 0.45379639
 0.40344238
 0.34912109
 0.28930664
 0.22186279
 0.14617920
 0.06072998
-0.03448486
-0.14068604
-0.25909424
-0.38940430
-0.53070068
-0.68084717
-0.83801270
-1.00036621
-1.16516113
-1.32965088
-1.48864746
-1.63818359
-1.77398682
-1.89239502
-1.98883057
-2.05993652
-2.10205078
-2.11273193
-2.08984375
-2.03186035
-1.93847656
-1.81213379
-1.65496826
-1.46850586
-1.25488281
-1.01898193
-0.76843262
-0.51116943
-0.25329590
 0.00305176
 0.25451660
 0.49499512
 0.71594238
 0.90972900
 1.07238770
 1.20300293
 1.29974365
 1.36108398
 1.38519287
 1.37359619
 1.32965088
 1.25732422
 1.15997314
 1.04125977
 0.90515137
 0.75836182
 0.60760498
 0.45928955
 0.31890869
 0.19042969
 0.07812500
-0.01434326
-0.08239746
-0.12237549
-0.13336182
-0.11535645
-0.07049561
-0.00061035
 0.09246826
 0.20568848
 0.33538818
 0.47546387
 0.61920166
 0.76019287
 0.89355469
 1.01470947
 1.11846924
 1.20117188
 1.25823975
 1.28723145
 1.28631592
 1.25518799
 1.19445801
 1.10565186
 0.99060059
 0.85205078
 0.69458008
 0.52337646
 0.34362793
 0.15960693
-0.02593994
-0.20812988
-0.38146973
-0.53924561
-0.67657471
-0.79071045
-0.88134766
-0.94757080
-0.98876953
-1.00494385
-0.99731445
-0.96862793
-0.92224121
-0.86181641
-0.79193115
-0.71655273
-0.64025879
-0.56762695
-0.50231934
-0.44738770
-0.40618896
-0.38055420
-0.37078857
-0.37719727
-0.39978027
-0.43731689
-0.48828125
-0.55084229
-0.62194824
-0.69824219
-0.77575684
-0.85021973
-0.91766357
-0.97473145
-1.01776123
-1.04461670
-1.05316162
-1.04187012
-1.00921631
-0.95520020
-0.87951660
-0.78186035
-0.66467285
-0.53161621
-0.38635254
-0.23223877
-0.07049561
 0.09704590
 0.26672363
 0.43304443
 0.58990479
 0.73303223
 0.86090088
 0.97229004
 1.06597900
 1.13891602
 1.18927002
 1.21612549
 1.22070313
 1.20330811
 1.16577148
 1.10961914
 1.03729248
 0.95245361
 0.85784912
 0.75653076
 0.65185547
 0.54718018
 0.44555664
 0.35095215
 0.26550293
 0.19226074
 0.13275146
 0.08789063
 0.05950928
 0.04791260
 0.05249023
 0.07202148
 0.10375977
 0.14587402
 0.19653320
 0.25482178
 0.31768799
 0.38055420
 0.43914795
 0.48919678
 0.52795410
 0.55358887
 0.56396484
 0.55725098
 0.53222656
 0.48858643
 0.42694092
 0.34851074
 0.25512695
 0.14953613
 0.03326416
-0.09246826
-0.22491455
-0.36132813
-0.49682617
-0.62713623
-0.74859619
-0.85815430
-0.95397949
-1.03424072
-1.09771729
-1.14288330
-1.16943359
-1.17675781
-1.16394043
-1.13098145
-1.07910156
-1.01074219
-0.92712402
-0.83007813
-0.72143555
-0.60394287
-0.48156738
-0.35827637
-0.23590088
-0.11688232
-0.00213623
 0.10742188
 0.20935059
 0.30090332
 0.37902832
 0.44097900
 0.48583984
 0.51391602
 0.52612305
 0.52307129
 0.50415039
 0.46966553
 0.42114258
 0.36132813
 0.29174805
 0.21453857
 0.13122559
 0.04455566
-0.04241943
-0.12603760
-0.20416260
-0.27496338
-0.33569336
-0.38330078
-0.41534424
-0.43029785
-0.42846680
-0.41076660
-0.37780762
-0.32897949
-0.26550293
-0.18829346
-0.09948730
-0.00061035
 0.10772705
 0.22430420
 0.34698486
 0.47210693
 0.59600830
 0.71594238
 0.83099365
 0.93872070
 1.03668213
 1.12121582
 1.18927002
 1.23840332
 1.26770020
 1.27441406
 1.25762939
 1.21612549
 1.15020752
 1.06079102
 0.94909668
 0.81604004
 0.66436768
 0.49804688
 0.32165527
 0.13824463
-0.05004883
-0.24017334
-0.42663574
-0.60302734
-0.76324463
-0.90362549
-1.02233887
-1.11724854
-1.18621826
-1.22650146
-1.23687744
-1.21856689
-1.17340088
-1.10290527
-1.00952148
-0.89599609
-0.76660156
-0.62622070
-0.48126221
-0.33691406
-0.19744873
-0.06622314
 0.05401611
 0.16021729
 0.24902344
 0.31768799
 0.36315918
 0.38391113
 0.37963867
 0.35125732
 0.30120850
 0.23284912
 0.14862061
 0.05126953
-0.05706787
-0.17456055
-0.29724121
-0.42083740
-0.53924561
-0.64819336
-0.74432373
-0.82550049
-0.88928223
-0.93353271
-0.95520020
-0.95367432
-0.92926025
-0.88256836
-0.81390381
-0.72296143
-0.61248779
-0.48583984
-0.34729004
-0.19897461
-0.04150391
 0.12359619
 0.29296875
 0.45989990
 0.61920166
 0.76721191
 0.90179443
 1.02142334
 1.12274170
 1.20330811
 1.26037598
 1.29425049
 1.30432129
 1.29089355
 1.25396729
 1.19567871
 1.11755371
 1.02264404
 0.91400146
 0.79498291
 0.66955566
 0.54229736
 0.41656494
 0.29571533
 0.18188477
 0.07720947
-0.01556396
-0.09368896
-0.15594482
-0.20141602
-0.22949219
-0.24169922
-0.23834229
-0.22186279
-0.19287109
-0.15380859
-0.10589600
-0.05218506
 0.00427246
 0.06042480
 0.11322021
 0.15991211
 0.19775391
 0.22430420
 0.23773193
 0.23681641
 0.22125244
 0.19073486
 0.14556885
 0.08636475
 0.01495361
-0.06622314
-0.15594482
-0.25146484
-0.35003662
-0.44891357
-0.54443359
-0.63385010
-0.71441650
-0.78491211
-0.84228516
-0.88562012
-0.91339111
-0.92407227
-0.91827393
-0.89599609
-0.85662842
-0.80108643
-0.72967529
-0.64422607
-0.54748535
-0.44250488
-0.33203125
-0.21911621
-0.10620117
 0.00457764
 0.11016846
 0.20812988
 0.29602051
 0.37139893
 0.43182373
 0.47515869
 0.50140381
 0.51147461
 0.50659180
 0.48828125
 0.45684814
 0.41351318
 0.36102295
 0.30212402
 0.24017334
 0.17730713
 0.11474609
 0.05401611
-0.00335693
-0.05462646
-0.09735107
-0.13122559
-0.15441895
-0.16754150
-0.16998291
-0.16174316
-0.14373779
-0.11657715
-0.08087158
-0.03814697
 0.01037598
 0.06256104
 0.11596680
 0.16906738
 0.22186279
 0.27313232
 0.32196045
 0.36651611
 0.40527344
 0.43670654
 0.46173096
 0.48065186
 0.49316406
 0.49896240
 0.49804688
 0.49041748
 0.47607422
 0.45501709
 0.42602539
 0.38879395
 0.34454346
 0.29418945
 0.23773193
 0.17578125
 0.10833740
 0.03692627
-0.03601074
-0.10864258
-0.17974854
-0.24932861
-0.31585693
-0.37719727
-0.43090820
-0.47515869
-0.50994873
-0.53527832
-0.55145264
-0.55786133
-0.55511475
-0.54351807
-0.52429199
-0.49804688
-0.46539307
-0.42724609
-0.38452148
-0.33905029
-0.29296875
-0.24780273
-0.20416260
-0.16326904
-0.12573242
-0.09368896
-0.06835938
-0.05096436
-0.04150391
-0.04028320
-0.04669189
-0.06103516
-0.08239746
-0.11016846
-0.14251709
-0.17761230
-0.21423340
-0.25054932
-0.28594971
-0.31799316
-0.34362793
-0.36102295
-0.36804199
-0.36346436
-0.34637451
-0.31677246
-0.27435303
-0.21911621
-0.15075684
-0.06927490
 0.02441406
 0.12878418
 0.24200439
 0.36071777
 0.48156738
 0.59906006
 0.70831299
 0.80627441
 0.89019775
 0.95733643
 1.00402832
 1.02752686
 1.02508545
 0.99700928
 0.94421387
 0.86700439
 0.76660156
 0.64605713
 0.50994873
 0.36346436
 0.21057129
 0.05432129
-0.10192871
-0.25421143
-0.39550781
-0.52062988
-0.62469482
-0.70526123
-0.76019287
-0.78765869
-0.78643799
-0.75592041
-0.69702148
-0.61096191
-0.50201416
-0.37414551
-0.23193359
-0.07781982
 0.08636475
 0.25695801
 0.42663574
 0.58654785
 0.72998047
 0.85296631
 0.95397949
 1.03088379
 1.08062744
 1.09985352
 1.08856201
 1.04858398
 0.98114014
 0.88684082
 0.76721191
 0.62530518
 0.46691895
 0.29754639
 0.11962891
-0.06469727
-0.25207520
-0.43579102
-0.60913086
-0.76568604
-0.90209961
-1.01654053
-1.10656738
-1.16912842
-1.20208740
-1.20513916
-1.17950439
-1.12762451
-1.05133057
-0.95306396
-0.83557129
-0.70281982
-0.56030273
-0.41290283
-0.26641846
-0.12359619
 0.01281738
 0.14099121
 0.25848389
 0.36132813
 0.44525146
 0.50872803
 0.55053711
 0.57098389
 0.57067871
 0.55053711
 0.51177979
 0.45715332
 0.38879395
 0.30883789
 0.22003174
 0.12420654
 0.02441406
-0.07720947
-0.17822266
-0.27618408
-0.36834717
-0.45074463
-0.52032471
-0.57556152
-0.61584473
-0.64086914
-0.65002441
-0.64178467
-0.61614990
-0.57312012
-0.51452637
-0.44097900
-0.35430908
-0.25665283
-0.15014648
-0.03662109
 0.08209229
 0.20416260
 0.32714844
 0.44738770
 0.56030273
 0.66253662
 0.75195313
 0.82672119
 0.88592529
 0.92742920
 0.94970703
 0.95245361
 0.93505859
 0.89843750
 0.84259033
 0.76904297
 0.68084717
 0.58105469
 0.47332764
 0.36071777
 0.24536133
 0.13061523
 0.02014160
-0.08300781
-0.17547607
-0.25482178
-0.31951904
-0.36743164
-0.39764404
-0.40924072
-0.40283203
-0.37994385
-0.34332275
-0.29449463
-0.23712158
-0.17303467
-0.10498047
-0.03570557
 0.03082275
 0.09063721
 0.13946533
 0.17547607
 0.19622803
 0.20080566
 0.18737793
 0.15594482
 0.10650635
 0.04089355
-0.04028320
-0.13519287
-0.24261475
-0.35827637
-0.47760010
-0.59539795
-0.70709229
-0.81024170
-0.90179443
-0.97839355
-1.03759766
-1.07574463
-1.09161377
-1.08337402
-1.05133057
-0.99670410
-0.92041016
-0.82366943
-0.70770264
-0.57586670
-0.43304443
-0.28472900
-0.13427734
 0.01556396
 0.16357422
 0.30548096
 0.43579102
 0.54870605
 0.64147949
 0.71258545
 0.76141357
 0.78735352
 0.79010010
 0.77056885
 0.73150635
 0.67565918
 0.60607910
 0.52520752
 0.43762207
 0.34881592
 0.26367188
 0.18493652
 0.11505127
 0.05706787
 0.01434326
-0.00976563
-0.01342773
 0.00305176
 0.03906250
 0.09460449
 0.16906738
 0.26031494
 0.36499023
 0.47821045
 0.59631348
 0.71533203
 0.83068848
 0.93841553
 1.03332520
 1.11175537
 1.17034912
 1.20574951
 1.21490479
 1.19659424
 1.15020752
 1.07574463
 0.97351074
 0.84411621
 0.69091797
 0.51910400
 0.33294678
 0.13427734
-0.07507324
-0.29266357
-0.51177979
-0.72418213
-0.92376709
-1.10626221
-1.26953125
-1.40991211
-1.52404785
-1.60827637
-1.66168213
-1.68304443
-1.67144775
-1.62658691
-1.54937744
-1.44348145
-1.31317139
-1.16027832
-0.98724365
-0.79864502
-0.60180664
-0.40435791
-0.21057129
-0.02197266
 0.16021729
 0.33111572
 0.48370361
 0.61126709
 0.71105957
 0.78338623
 0.82824707
 0.84533691
 0.83374023
 0.79437256
 0.73089600
 0.64636230
 0.54443359
 0.42785645
 0.30090332
 0.16906738
 0.03662109
-0.09246826
-0.21514893
-0.32745361
-0.42358398
-0.49804688
-0.54809570
-0.57312012
-0.57312012
-0.54870605
-0.50018311
-0.42999268
-0.34149170
-0.23834229
-0.12420654
-0.00030518
 0.12969971
 0.26184082
 0.38909912
 0.50598145
 0.60852051
 0.69396973
 0.76110840
 0.80749512
 0.83160400
 0.83251953
 0.81024170
 0.76538086
 0.69915771
 0.61309814
 0.50933838
 0.39184570
 0.26519775
 0.13305664
-0.00122070
-0.13458252
-0.26275635
-0.38116455
-0.48431396
-0.56823730
-0.63018799
-0.66894531
-0.68328857
-0.67291260
-0.63751221
-0.57830811
-0.49774170
-0.40039063
-0.29022217
-0.17059326
-0.04364014
 0.08819580
 0.22155762
 0.35064697
 0.46966553
 0.57373047
 0.65917969
 0.72387695
 0.76690674
 0.78674316
 0.78216553
 0.75225830
 0.69824219
 0.62255859
 0.52856445
 0.41961670
 0.29876709
 0.16876221
 0.03326416
-0.10528564
-0.24322510
-0.37689209
-0.50140381
-0.61187744
-0.70587158
-0.78125000
-0.83770752
-0.87493896
-0.89263916
-0.88989258
-0.86791992
-0.82824707
-0.77301025
-0.70343018
-0.62103271
-0.52886963
-0.43060303
-0.32989502
-0.22979736
-0.13153076
-0.03692627
 0.05065918
 0.12817383
 0.19348145
 0.24658203
 0.28778076
 0.31616211
 0.32928467
 0.32531738
 0.30578613
 0.27526855
 0.23742676
 0.19317627
 0.14312744
 0.08819580
 0.03082275
-0.02471924
-0.07568359
-0.12115479
-0.15930176
-0.18920898
-0.20904541
-0.21820068
-0.21606445
-0.20324707
-0.17791748
-0.13916016
-0.08819580
-0.02624512
 0.04425049
 0.12176514
 0.20629883
 0.29663086
 0.39031982
 0.48278809
 0.57067871
 0.65155029
 0.72357178
 0.78430176
 0.83129883
 0.86212158
 0.87615967
 0.87280273
 0.85205078
 0.81298828
 0.75653076
 0.68328857
 0.59600830
 0.49591064
 0.38604736
 0.26916504
 0.14831543
 0.02716064
-0.09155273
-0.20568848
-0.31219482
-0.40679932
-0.48492432
-0.54443359
-0.58410645
-0.60394287
-0.60363770
-0.58197021
-0.53955078
-0.47882080
-0.40313721
-0.31616211
-0.22064209
-0.11932373
-0.01525879
 0.08850098
 0.18768311
 0.27832031
 0.35614014
 0.41717529
 0.45867920
 0.48004150
 0.48034668
 0.45867920
 0.41442871
 0.34790039
 0.26092529
 0.15686035
 0.03784180
-0.09399414
-0.23742676
-0.38818359
-0.54168701
-0.69213867
-0.83374023
-0.96313477
-1.07604980
-1.17004395
-1.24206543
-1.28936768
-1.30920410
-1.30004883
-1.26190186
-1.19598389
-1.10412598
-0.98754883
-0.84808350
-0.68908691
-0.51666260
-0.33630371
-0.15167236
 0.03448486
 0.21942139
 0.39825439
 0.56304932
 0.70770264
 0.82885742
 0.92651367
 0.99975586
 1.04766846
 1.06781006
 1.06079102
 1.02813721
 0.97351074
 0.89965820
 0.80780029
 0.70068359
 0.58258057
 0.45898438
 0.33416748
 0.21240234
 0.09613037
-0.01129150
-0.10650635
-0.18463135
-0.24322510
-0.28106689
-0.29846191
-0.29632568
-0.27404785
-0.23101807
-0.16906738
-0.09063721
 0.00061035
 0.10192871
 0.21087646
 0.32379150
 0.43609619
 0.54229736
 0.63781738
 0.71990967
 0.78704834
 0.83679199
 0.86669922
 0.87402344
 0.85815430
 0.81848145
 0.75592041
 0.67138672
 0.56640625
 0.44433594
 0.30914307
 0.16357422
 0.00854492
-0.15380859
-0.32012939
-0.48400879
-0.63995361
-0.78308105
-0.91033936
-1.02050781
-1.11175537
-1.18133545
-1.22802734
-1.25061035
-1.24938965
-1.22467041
-1.17828369
-1.11236572
-1.02935791
-0.93109131
-0.81970215
-0.69824219
-0.57098389
-0.44189453
-0.31494141
-0.19256592
-0.07659912
 0.03112793
 0.12756348
 0.21179199
 0.28198242
 0.33691406
 0.37536621
 0.39642334
 0.40100098
 0.39031982
 0.36682129
 0.33294678
 0.29113770
 0.24414063
 0.19500732
 0.14648438
 0.10070801
 0.05981445
 0.02563477
 0.00000000
-0.01556396
-0.02014160
-0.01342773
 0.00488281
 0.03479004
 0.07415771
 0.12176514
 0.17578125
 0.23559570
 0.30029297
 0.36804199
 0.43579102
 0.50079346
 0.56121826
 0.61584473
 0.66375732
 0.70373535
 0.73425293
 0.75439453
 0.76354980
 0.76110840
 0.74645996
 0.71960449
 0.68145752
 0.63293457
 0.57525635
 0.50933838
 0.43670654
 0.35949707
 0.27984619
 0.19927979
 0.11871338
 0.03936768
-0.03601074
-0.10559082
-0.16815186
-0.22399902
-0.27343750
-0.31677246
-0.35217285
-0.37933350
-0.39703369
-0.40588379
-0.40771484
-0.40344238
-0.39398193
-0.37933350
-0.35949707
-0.33599854
-0.31158447
-0.28839111
-0.26855469
-0.25146484
-0.23742676
-0.22705078
-0.22094727
-0.22094727
-0.22674561
-0.23864746
-0.25634766
-0.28045654
-0.31066895
-0.34576416
-0.38421631
-0.42388916
-0.46508789
-0.50720215
-0.54962158
-0.59082031
-0.62896729
-0.66345215
-0.69335938
-0.71655273
-0.73120117
-0.73455811
-0.72540283
-0.70220947
-0.66375732
-0.60852051
-0.53558350
-0.44616699
-0.34240723
-0.22583008
-0.09674072
 0.04425049
 0.19561768
 0.35278320
 0.50964355
 0.66040039
 0.80047607
 0.92712402
 1.03637695
 1.12487793
 1.18957520
 1.22863770
 1.24053955
 1.22558594
 1.18286133
 1.11267090
 1.01715088
 0.89874268
 0.76141357
 0.60974121
 0.44982910
 0.28686523
 0.12603760
-0.02929688
-0.17547607
-0.30792236
-0.41961670
-0.50537109
-0.56243896
-0.59051514
-0.58990479
-0.56152344
-0.50598145
-0.42694092
-0.32806396
-0.21453857
-0.09033203
 0.04119873
 0.17547607
 0.30639648
 0.42663574
 0.53039551
 0.61309814
 0.67199707
 0.70556641
 0.71197510
 0.68969727
 0.63751221
 0.55725098
 0.45196533
 0.32623291
 0.18341064
 0.02624512
-0.14312744
-0.32043457
-0.49804688
-0.66741943
-0.82244873
-0.95825195
-1.07177734
-1.16027832
-1.21978760
-1.24755859
-1.24298096
-1.20635986
-1.14074707
-1.04797363
-0.93139648
-0.79498291
-0.64361572
-0.48400879
-0.32226563
-0.16296387
-0.01068115
 0.13214111
 0.26153564
 0.37292480
 0.46112061
 0.52398682
 0.56091309
 0.57434082
 0.56579590
 0.53741455
 0.49163818
 0.43121338
 0.36163330
 0.28747559
 0.21331787
 0.14282227
 0.07873535
 0.02532959
-0.01403809
-0.03601074
-0.03845215
-0.02166748
 0.01312256
 0.06347656
 0.12817383
 0.20538330
 0.29266357
 0.38635254
 0.48095703
 0.57159424
 0.65460205
 0.72692871
 0.78643799
 0.83007813
 0.85510254
 0.85998535
 0.84503174
 0.81085205
 0.75775146
 0.68695068
 0.59967041
 0.49865723
 0.38696289
 0.26763916
 0.14404297
 0.01861572
-0.10559082
-0.22552490
-0.33782959
-0.43853760
-0.52520752
-0.59539795
-0.64849854
-0.68420410
-0.70220947
-0.70343018
-0.68847656
-0.65887451
-0.61706543
-0.56518555
-0.50598145
-0.44189453
-0.37597656
-0.31188965
-0.25238037
-0.19927979
-0.15380859
-0.11596680
-0.08636475
-0.06591797
-0.05462646
-0.05218506
-0.05798340
-0.07080078
-0.08972168
-0.11352539
-0.14038086
-0.16815186
-0.19531250
-0.22033691
-0.24230957
-0.26031494
-0.27313232
-0.28015137
-0.28137207
-0.27648926
-0.26519775
-0.24658203
-0.22003174
-0.18585205
-0.14495850
-0.09826660
-0.04730225
 0.00671387
 0.06164551
 0.11566162
 0.16723633
 0.21606445
 0.26245117
 0.30609131
 0.34545898
 0.37780762
 0.40252686
 0.41961670
 0.43121338
 0.43731689
 0.43762207
 0.43243408
 0.42236328
 0.40832520
 0.39154053
 0.37170410
 0.34759521
 0.32043457
 0.29083252
 0.26031494
 0.22888184
 0.19531250
 0.15991211
 0.12329102
 0.08636475
 0.05035400
 0.01434326
-0.02105713
-0.05615234
-0.08941650
-0.11932373
-0.14587402
-0.16784668
-0.18524170
-0.19714355
-0.20324707
-0.20324707
-0.19744873
-0.18646240
-0.17028809
-0.14892578
-0.12268066
-0.09246826
-0.05920410
-0.02380371
 0.01281738
 0.04882813
 0.08300781
 0.11291504
 0.13702393
 0.15502930
 0.16571045
 0.16876221
 0.16387939
 0.15045166
 0.12847900
 0.09796143
 0.05981445
 0.01434326
-0.03662109
-0.09155273
-0.14953613
-0.20965576
-0.27160645
-0.33355713
-0.39398193
-0.44952393
-0.49957275
-0.54321289
-0.58105469
-0.61187744
-0.63415527
-0.64514160
-0.64270020
-0.62530518
-0.59356689
-0.54779053
-0.48828125
-0.41595459
-0.33142090
-0.23651123
-0.13305664
-0.02258301
 0.09307861
 0.21209717
 0.33081055
 0.44433594
 0.54870605
 0.64086914
 0.71868896
 0.78125000
 0.82702637
 0.85479736
 0.86395264
 0.85418701
 0.82641602
 0.78033447
 0.71716309
 0.63842773
 0.54687500
 0.44464111
 0.33477783
 0.22064209
 0.10559082
-0.00732422
-0.11596680
-0.21820068
-0.31097412
-0.39123535
-0.45440674
-0.49896240
-0.52398682
-0.53009033
-0.51788330
-0.48736572
-0.43975830
-0.37689209
-0.30120850
-0.21575928
-0.12390137
-0.02838135
 0.06866455
 0.16448975
 0.25726318
 0.34332275
 0.41900635
 0.48065186
 0.52520752
 0.55206299
 0.56030273
 0.55023193
 0.52124023
 0.47332764
 0.40832520
 0.32836914
 0.23620605
 0.13397217
 0.02441406
-0.09063721
-0.20843506
-0.32470703
-0.43579102
-0.53710938
-0.62469482
-0.69671631
-0.75225830
-0.79040527
-0.81054688
-0.81237793
-0.79559326
-0.76171875
-0.71228027
-0.64819336
-0.57159424
-0.48431396
-0.38970947
-0.29052734
-0.18890381
-0.08728027
 0.01312256
 0.10925293
 0.19927979
 0.28076172
 0.35217285
 0.41107178
 0.45593262
 0.48675537
 0.50354004
 0.50750732
 0.49865723
 0.47821045
 0.44647217
 0.40588379
 0.35827637
 0.30609131
 0.25085449
 0.19348145
 0.13549805
 0.07751465
 0.02075195
-0.03387451
-0.08422852
-0.12939453
-0.16784668
-0.19866943
-0.22155762
-0.23620605
-0.24169922
-0.23803711
-0.22491455
-0.20294189
-0.17242432
-0.13366699
-0.08636475
-0.03234863
 0.02685547
 0.08911133
 0.15319824
 0.21789551
 0.28198242
 0.34332275
 0.39886475
 0.44677734
 0.48553467
 0.51483154
 0.53314209
 0.53894043
 0.53039551
 0.50689697
 0.46966553
 0.41992188
 0.35797119
 0.28442383
 0.20111084
 0.10986328
 0.01373291
-0.08483887
-0.18371582
-0.28076172
-0.37322998
-0.45837402
-0.53253174
-0.59295654
-0.63842773
-0.66802979
-0.68054199
-0.67504883
-0.65216064
-0.61187744
-0.55633545
-0.48706055
-0.40618896
-0.31555176
-0.21789551
-0.11596680
-0.01312256
 0.08911133
 0.18768311
 0.27984619
 0.36102295
 0.42755127
 0.47698975
 0.50842285
 0.52124023
 0.51483154
 0.48919678
 0.44555664
 0.38574219
 0.31250000
 0.22796631
 0.13519287
 0.03723145
-0.06225586
-0.15899658
-0.24993896
-0.33233643
-0.40283203
-0.45745850
-0.49407959
-0.51116943
-0.50872803
-0.48767090
-0.44830322
-0.39154053
-0.32012939
-0.23681641
-0.14373779
-0.04333496
 0.06225586
 0.16967773
 0.27526855
 0.37445068
 0.46325684
 0.53894043
 0.59844971
 0.64117432
 0.66528320
 0.67047119
 0.65612793
 0.62225342
 0.57037354
 0.50231934
 0.42114258
 0.32897949
 0.22857666
 0.12268066
 0.01464844
-0.09185791
-0.19500732
-0.29113770
-0.37780762
-0.45074463
-0.50720215
-0.54534912
-0.56488037
-0.56518555
-0.54595947
-0.50781250
-0.45227051
-0.38299561
-0.30303955
-0.21484375
-0.12084961
-0.02380371
 0.07232666
 0.16357422
 0.24627686
 0.31768799
 0.37475586
 0.41473389
 0.43457031
 0.43457031
 0.41473389
 0.37719727
 0.32257080
 0.25268555
 0.16998291
 0.07781982
-0.02014160
-0.12207031
-0.22552490
-0.32714844
-0.42266846
-0.50720215
-0.57739258
-0.63110352
-0.66772461
-0.68634033
-0.68542480
-0.66467285
-0.62500000
-0.56823730
-0.49621582
-0.41107178
-0.31524658
-0.21179199
-0.10437012
 0.00457764
 0.11383057
 0.22094727
 0.32165527
 0.41229248
 0.48828125
 0.54809570
 0.59082031
 0.61706543
 0.62683105
 0.62011719
 0.59692383
 0.55694580
 0.50262451
 0.43640137
 0.36132813
 0.28045654
 0.19653320
 0.11230469
 0.02990723
-0.04791260
-0.11810303
-0.17761230
-0.22460938
-0.25695801
-0.27496338
-0.27801514
-0.26733398
-0.24291992
-0.20477295
-0.15380859
-0.09124756
-0.02136230
 0.05249023
 0.12664795
 0.19927979
 0.26855469
 0.33203125
 0.38574219
 0.42724609
 0.45532227
 0.46966553
 0.46966553
 0.45471191
 0.42480469
 0.38146973
 0.32714844
 0.26336670
 0.19134521
 0.11291504
 0.03021240
-0.05371094
-0.13641357
-0.21636963
-0.29266357
-0.36315918
-0.42480469
-0.47546387
-0.51330566
-0.53802490
-0.54901123
-0.54656982
-0.53192139
-0.50598145
-0.47058105
-0.42602539
-0.37445068
-0.31707764
-0.25726318
-0.19683838
-0.13702393
-0.07873535
-0.02380371
 0.02563477
 0.06805420
 0.10253906
 0.12847900
 0.14617920
 0.15533447
 0.15625000
 0.14923096
 0.13580322
 0.11718750
 0.09368896
 0.06622314
 0.03570557
 0.00366211
-0.02746582
-0.05584717
-0.08056641
-0.09979248
-0.11352539
-0.12084961
-0.12145996
-0.11474609
-0.10040283
-0.07904053
-0.05065918
-0.01647949
 0.02288818
 0.06591797
 0.11108398
 0.15686035
 0.20172119
 0.24597168
 0.28839111
 0.32775879
 0.36193848
 0.38970947
 0.41137695
 0.42724609
 0.43731689
 0.44097900
 0.43792725
 0.42816162
 0.41229248
 0.39062500
 0.36346436
 0.33172607
 0.29602051
 0.25726318
 0.21636963
 0.17333984
 0.12878418
 0.08361816
 0.03906250
-0.00396729
-0.04577637
-0.08544922
-0.12237549
-0.15655518
-0.18676758
-0.21362305
-0.23620605
-0.25451660
-0.27038574
-0.28503418
-0.29937744
-0.31250000
-0.32226563
-0.32714844
-0.32867432
-0.32897949
-0.32989502
-0.33111572
-0.33172607
-0.33172607
-0.33172607
-0.33294678
-0.33508301
-0.33782959
-0.34088135
-0.34454346
-0.34942627
-0.35552979
-0.36193848
-0.36834717
-0.37353516
-0.37750244
-0.37902832
-0.37750244
-0.37200928
-0.36132813
-0.34454346
-0.32135010
-0.29205322
-0.25787354
-0.21759033
-0.17089844
-0.11627197
-0.05523682
 0.01037598
 0.07843018
 0.14770508
 0.21881104
 0.29113770
 0.36224365
 0.42877197
 0.48889160
 0.54168701
 0.58685303
 0.62469482
 0.65399170
 0.67321777
 0.68206787
 0.68023682
 0.66864014
 0.64758301
 0.61828613
 0.58258057
 0.54107666
 0.49468994
 0.44372559
 0.38909912
 0.33264160
 0.27679443
 0.22247314
 0.17059326
 0.12115479
 0.07507324
 0.03295898
-0.00488281
-0.03753662
-0.06530762
-0.08758545
-0.10467529
-0.11718750
-0.12542725
-0.13000488
-0.13031006
-0.12786865
-0.12359619
-0.11871338
-0.11474609
-0.11169434
-0.11047363
-0.11199951
-0.11657715
-0.12420654
-0.13458252
-0.14801025
-0.16510010
-0.18554688
-0.20782471
-0.23101807
-0.25421143
-0.27862549
-0.30364990
-0.32745361
-0.34637451
-0.35888672
-0.36529541
-0.36621094
-0.36163330
-0.35003662
-0.33081055
-0.30548096
-0.27648926
-0.24536133
-0.21118164
-0.17395020
-0.13427734
-0.09460449
-0.05737305
-0.02349854
 0.00701904
 0.03417969
 0.05737305
 0.07598877
 0.08911133
 0.09704590
 0.10040283
 0.09887695
 0.09368896
 0.08483887
 0.07324219
 0.05920410
 0.04394531
 0.02777100
 0.01190186
-0.00274658
-0.01556396
-0.02532959
-0.03204346
-0.03570557
-0.03570557
-0.03173828
-0.02349854
-0.01007080
 0.00762939
 0.02899170
 0.05371094
 0.08117676
 0.11138916
 0.14343262
 0.17608643
 0.20874023
 0.24169922
 0.27587891
 0.31066895
 0.34484863
 0.37567139
 0.40313721
 0.42694092
 0.44799805
 0.46508789
 0.47790527
 0.48583984
 0.48889160
 0.48767090
 0.48187256
 0.47119141
 0.45532227
 0.43457031
 0.40832520
 0.37689209
 0.34027100
 0.29907227
 0.25482178
 0.20782471
 0.15716553
 0.10253906
 0.04425049
-0.01617432
-0.07690430
-0.13732910
-0.19775391
-0.25787354
-0.31707764
-0.37353516
-0.42480469
-0.46997070
-0.50842285
-0.53955078
-0.56335449
-0.57922363
-0.58624268
-0.58410645
-0.57220459
-0.55206299
-0.52429199
-0.49011230
-0.45013428
-0.40557861
-0.35736084
-0.30792236
-0.25878906
-0.21148682
-0.16723633
-0.12664795
-0.09155273
-0.06256104
-0.04089355
-0.02746582
-0.02258301
-0.02624512
-0.03845215
-0.05767822
-0.08392334
-0.11535645
-0.15045166
-0.18585205
-0.21972656
-0.25207520
-0.28198242
-0.30853271
-0.32684326
-0.33294678
-0.32501221
-0.30517578
-0.27587891
-0.23712158
-0.18768311
-0.12695313
-0.05645752
 0.02044678
 0.10131836
 0.18524170
 0.27160645
 0.35766602
 0.43945313
 0.51361084
 0.57830811
 0.63262939
 0.67504883
 0.70434570
 0.71929932
 0.72021484
 0.70800781
 0.68298340
 0.64514160
 0.59509277
 0.53466797
 0.46661377
 0.39398193
 0.31829834
 0.24230957
 0.16784668
 0.09704590
 0.03204346
-0.02502441
-0.07263184
-0.10925293
-0.13397217
-0.14648438
-0.14648438
-0.13488770
-0.11260986
-0.08087158
-0.04089355
 0.00640869
 0.05920410
 0.11413574
 0.16723633
 0.21606445
 0.26031494
 0.29937744
 0.33081055
 0.35095215
 0.35644531
 0.34606934
 0.32135010
 0.28289795
 0.23132324
 0.16571045
 0.08666992
-0.00396729
-0.10437012
-0.21331787
-0.32867432
-0.44769287
-0.56579590
-0.67901611
-0.78491211
-0.88195801
-0.96740723
-1.03912354
-1.09375000
-1.12976074
-1.14685059
-1.14440918
-1.12243652
-1.08123779
-1.02050781
-0.94177246
-0.84625244
-0.73577881
-0.61248779
-0.48004150
-0.34210205
-0.20202637
-0.06164551
 0.07751465
 0.21392822
 0.34393311
 0.46295166
 0.56671143
 0.65307617
 0.72113037
 0.77087402
 0.80200195
 0.81481934
 0.80932617
 0.78613281
 0.74676514
 0.69305420
 0.62774658
 0.55419922
 0.47515869
 0.39398193
 0.31402588
 0.23834229
 0.16967773
 0.11047363
 0.06256104
 0.02807617
 0.00946045
 0.00793457
 0.02380371
 0.05615234
 0.10406494
 0.16601563
 0.24139404
 0.32775879
 0.42114258
 0.51666260
 0.60974121
 0.69702148
 0.77697754
 0.84594727
 0.90026855
 0.93627930
 0.95092773
 0.94360352
 0.91400146
 0.86212158
 0.78674316
 0.68908691
 0.57159424
 0.43823242
 0.29296875
 0.13854980
-0.02319336
-0.18920898
-0.35491943
-0.51483154
-0.66375732
-0.79803467
-0.91491699
-1.01196289
-1.08673096
-1.13800049
-1.16546631
-1.17034912
-1.15356445
-1.11663818
-1.06109619
-0.98968506
-0.90515137
-0.81207275
-0.71319580
-0.61279297
-0.51361084
-0.41931152
-0.33416748
-0.26031494
-0.19989014
-0.15258789
-0.11871338
-0.09857178
-0.09307861
-0.10131836
-0.12145996
-0.15045166
-0.18554688
-0.22430420
-0.26550293
-0.30609131
-0.34240723
-0.37048340
-0.38635254
-0.38848877
-0.37628174
-0.34851074
-0.30426025
-0.24414063
-0.16876221
-0.07965088
 0.02227783
 0.13519287
 0.25756836
 0.38574219
 0.51513672
 0.64086914
 0.75988770
 0.86944580
 0.96740723
 1.05194092
 1.12030029
 1.17095947
 1.20330811
 1.21704102
 1.21246338
 1.18988037
 1.15020752
 1.09375000
 1.02294922
 0.93994141
 0.84716797
 0.74615479
 0.63903809
 0.52856445
 0.41778564
 0.30944824
 0.20416260
 0.10375977
 0.00946045
-0.07720947
-0.15533447
-0.22460938
-0.28564453
-0.33874512
-0.38360596
-0.41992188
-0.44860840
-0.47088623
-0.48858643
-0.50201416
-0.51177979
-0.51818848
-0.52215576
-0.52429199
-0.52581787
-0.52734375
-0.52886963
-0.53039551
-0.53192139
-0.53314209
-0.53405762
-0.53497314
-0.53558350
-0.53527832
-0.53375244
-0.53070068
-0.52581787
-0.51910400
-0.51147461
-0.50292969
-0.49377441
-0.48339844
-0.47210693
-0.45959473
-0.44616699
-0.43243408
-0.41900635
-0.40557861
-0.39215088
-0.37750244
-0.36132813
-0.34240723
-0.32073975
-0.29571533
-0.26794434
-0.23620605
-0.19958496
-0.15655518
-0.10589600
-0.04852295
 0.01495361
 0.08422852
 0.15960693
 0.24139404
 0.32836914
 0.41839600
 0.50781250
 0.59417725
 0.67596436
 0.75195313
 0.82092285
 0.88073730
 0.92956543
 0.96527100
 0.98663330
 0.99304199
 0.98449707
 0.96069336
 0.92224121
 0.87036133
 0.80627441
 0.73089600
 0.64605713
 0.55389404
 0.45745850
 0.36010742
 0.26489258
 0.17395020
 0.08880615
 0.01098633
-0.05706787
-0.11352539
-0.15625000
-0.18463135
-0.19958496
-0.20141602
-0.19073486
-0.16845703
-0.13671875
-0.09735107
-0.05249023
-0.00457764
 0.04394531
 0.08972168
 0.12908936
 0.15960693
 0.17883301
 0.18554688
 0.17700195
 0.15136719
 0.10864258
 0.04974365
-0.02349854
-0.11016846
-0.20935059
-0.31982422
-0.43853760
-0.55999756
-0.67993164
-0.79406738
-0.89996338
-0.99456787
-1.07391357
-1.13525391
-1.17706299
-1.19812012
-1.19750977
-1.17462158
-1.12915039
-1.06201172
-0.97534180
-0.87036133
-0.75012207
-0.61645508
-0.47393799
-0.32653809
-0.17791748
-0.03051758
 0.11444092
 0.25360107
 0.38330078
 0.49957275
 0.59906006
 0.68115234
 0.74493408
 0.79071045
 0.81787109
 0.82702637
 0.81939697
 0.79650879
 0.76080322
 0.71472168
 0.66040039
 0.60058594
 0.53771973
 0.47515869
 0.41503906
 0.35919189
 0.30975342
 0.26794434
 0.23651123
 0.21575928
 0.20599365
 0.20599365
 0.21545410
 0.23406982
 0.26123047
 0.29571533
 0.33416748
 0.37445068
 0.41351318
 0.45013428
 0.48309326
 0.50964355
 0.52856445
 0.53710938
 0.53497314
 0.52093506
 0.49407959
 0.45440674
 0.40222168
 0.33843994
 0.26489258
 0.18249512
 0.09246826
-0.00305176
-0.10345459
-0.20721436
-0.31280518
-0.41839600
-0.52062988
-0.61645508
-0.70312500
-0.77941895
-0.84381104
-0.89538574
-0.93261719
-0.95520020
-0.96252441
-0.95428467
-0.93017578
-0.89050293
-0.83648682
-0.76934814
-0.69091797
-0.60302734
-0.50842285
-0.41015625
-0.31158447
-0.21453857
-0.12084961
-0.03143311
 0.05126953
 0.12451172
 0.18646240
 0.23651123
 0.27496338
 0.30151367
 0.31463623
 0.31372070
 0.29968262
 0.27648926
 0.24627686
 0.21026611
 0.16845703
 0.12145996
 0.07263184
 0.02410889
-0.02075195
-0.06134033
-0.09613037
-0.12329102
-0.14099121
-0.14831543
-0.14495850
-0.13092041
-0.10498047
-0.06805420
-0.02136230
 0.03295898
 0.09307861
 0.15899658
 0.23071289
 0.30700684
 0.38360596
 0.45684814
 0.52398682
 0.58319092
 0.63354492
 0.67321777
 0.70037842
 0.71350098
 0.71258545
 0.69671631
 0.66558838
 0.61920166
 0.55847168
 0.48522949
 0.40161133
 0.30853271
 0.20782471
 0.10223389
-0.00488281
-0.11108398
-0.21484375
-0.31463623
-0.40771484
-0.49072266
-0.56060791
-0.61645508
-0.65856934
-0.68664551
-0.69885254
-0.69488525
-0.67596436
-0.64422607
-0.60119629
-0.54809570
-0.48522949
-0.41473389
-0.34027100
-0.26458740
-0.18859863
-0.11352539
-0.03997803
 0.02960205
 0.09216309
 0.14678955
 0.19165039
 0.22613525
 0.24871826
 0.25939941
 0.25848389
 0.24810791
 0.22857666
 0.19989014
 0.16204834
 0.11657715
 0.06622314
 0.01281738
-0.04211426
-0.09674072
-0.14862061
-0.19470215
-0.23345947
-0.26428223
-0.28778076
-0.30151367
-0.30426025
-0.29510498
-0.27435303
-0.24322510
-0.20172119
-0.14892578
-0.08514404
-0.01342773
 0.06347656
 0.14343262
 0.22552490
 0.30853271
 0.38879395
 0.46264648
 0.52703857
 0.58135986
 0.62530518
 0.65704346
 0.67443848
 0.67596436
 0.66253662
 0.63446045
 0.59265137
 0.53771973
 0.47058105
 0.39428711
 0.31066895
 0.22155762
 0.12908936
 0.03509521
-0.05798340
-0.14770508
-0.23345947
-0.31402588
-0.38726807
-0.44952393
-0.49865723
-0.53344727
-0.55480957
-0.56365967
-0.56060791
-0.54504395
-0.51727295
-0.47912598
-0.43121338
-0.37628174
-0.31585693
-0.25299072
-0.18890381
-0.12512207
-0.06225586
-0.00274658
 0.05157471
 0.09887695
 0.13854980
 0.17059326
 0.19470215
 0.21057129
 0.21789551
 0.21697998
 0.20874023
 0.19348145
 0.17181396
 0.14556885
 0.11596680
 0.08544922
 0.05493164
 0.02563477
-0.00183105
-0.02593994
-0.04516602
-0.05859375
-0.06530762
-0.06530762
-0.05798340
-0.04425049
-0.02410889
 0.00152588
 0.03265381
 0.06835938
 0.10742188
 0.14801025
 0.18798828
 0.22613525
 0.26275635
 0.29785156
 0.32958984
 0.35614014
 0.37506104
 0.38543701
 0.38726807
 0.38024902
 0.36376953
 0.33813477
 0.30364990
 0.26275635
 0.21606445
 0.16387939
 0.10650635
 0.04425049
-0.02014160
-0.08422852
-0.14648438
-0.20721436
-0.26550293
-0.32012939
-0.36804199
-0.40740967
-0.43792725
-0.45989990
-0.47332764
-0.47882080
-0.47546387
-0.46295166
-0.44128418
-0.41137695
-0.37445068
-0.33203125
-0.28625488
-0.23864746
-0.19073486
-0.14251709
-0.09521484
-0.05035400
-0.00885010
 0.02685547
 0.05676270
 0.07965088
 0.09582520
 0.10498047
 0.10681152
 0.10192871
 0.09033203
 0.07263184
 0.05004883
 0.02349854
-0.00518799
-0.03479004
-0.06408691
-0.09216309
-0.11871338
-0.14221191
-0.16204834
-0.17669678
-0.18524170
-0.18768311
-0.18402100
-0.17425537
-0.15838623
-0.13610840
-0.10772705
-0.07476807
-0.03723145
 0.00335693
 0.04730225
 0.09277344
 0.13793945
 0.18218994
 0.22491455
 0.26641846
 0.30578613
 0.34057617
 0.36895752
 0.39031982
 0.40557861
 0.41564941
 0.42022705
 0.41870117
 0.41046143
 0.39550781
 0.37445068
 0.34790039
 0.31616211
 0.27984619
 0.24047852
 0.19805908
 0.15289307
 0.10620117
 0.05798340
 0.01037598
-0.03509521
-0.07843018
-0.11901855
-0.15594482
-0.18859863
-0.21575928
-0.23651123
-0.25085449
-0.25848389
-0.26000977
-0.25573730
-0.24627686
-0.23132324
-0.21118164
-0.18554688
-0.15502930
-0.12115479
-0.08514404
-0.04791260
-0.01068115
 0.02502441
 0.05798340
 0.08666992
 0.10986328
 0.12664795
 0.13641357
 0.13793945
 0.13122559
 0.11566162
 0.09155273
 0.05798340
 0.01556396
-0.03448486
-0.09033203
-0.15045166
-0.21331787
-0.27862549
-0.34454346
-0.40863037
-0.46722412
-0.51818848
-0.55969238
-0.59082031
-0.61004639
-0.61614990
-0.60821533
-0.58563232
-0.54840088
-0.49652100
-0.43060303
-0.35186768
-0.26306152
-0.16632080
-0.06378174
 0.04364014
 0.15411377
 0.26550293
 0.37475586
 0.47821045
 0.57159424
 0.65307617
 0.72021484
 0.77239990
 0.80902100
 0.82916260
 0.83282471
 0.82000732
 0.79132080
 0.74798584
 0.69183350
 0.62469482
 0.54870605
 0.46661377
 0.38146973
 0.29693604
 0.21453857
 0.13641357
 0.06439209
 0.00061035
-0.05310059
-0.09490967
-0.12512207
-0.14373779
-0.15075684
-0.14678955
-0.13275146
-0.10894775
-0.07781982
-0.04180908
-0.00305176
 0.03570557
 0.07263184
 0.10528564
 0.13244629
 0.15136719
 0.16052246
 0.15960693
 0.14739990
 0.12390137
 0.08911133
 0.04333496
-0.01159668
-0.07385254
-0.14282227
-0.21789551
-0.29724121
-0.37811279
-0.45623779
-0.52764893
-0.59020996
-0.64331055
-0.68603516
-0.71716309
-0.73425293
-0.73608398
-0.72235107
-0.69427490
-0.65246582
-0.59783936
-0.53100586
-0.45471191
-0.37231445
-0.28717041
-0.20080566
-0.11444092
-0.03021240
 0.04913330
 0.12023926
 0.18096924
 0.23101807
 0.27038574
 0.29846191
 0.31280518
 0.31311035
 0.30029297
 0.27740479
 0.24719238
 0.21148682
 0.17059326
 0.12512207
 0.07812500
 0.03295898
-0.00762939
-0.04272461
-0.07141113
-0.09185791
-0.10284424
-0.10406494
-0.09552002
-0.07690430
-0.04913330
-0.01159668
 0.03295898
 0.08239746
 0.13427734
 0.18737793
 0.24139404
 0.29571533
 0.34759521
 0.39459229
 0.43426514
 0.46508789
 0.48675537
 0.49835205
 0.50018311
 0.49194336
 0.47393799
 0.44677734
 0.41137695
 0.36804199
 0.31921387
 0.26580811
 0.20965576
 0.15136719
 0.09185791
 0.03234863
-0.02471924
-0.07781982
-0.12481689
-0.16571045
-0.19989014
-0.22735596
-0.24749756
-0.26062012
-0.26763916
-0.26916504
-0.26489258
-0.25543213
-0.24108887
-0.22277832
-0.20202637
-0.17974854
-0.15625000
-0.13214111
-0.10833740
-0.08544922
-0.06469727
-0.04669189
-0.03143311
-0.01861572
-0.00915527
-0.00335693
-0.00152588
-0.00396729
-0.00976563
-0.01983643
-0.03356934
-0.05096436
-0.07080078
-0.09246826
-0.11566162
-0.14038086
-0.16754150
-0.19561768
-0.22277832
-0.24902344
-0.27435303
-0.29998779
-0.32501221
-0.34606934
-0.36132813
-0.36987305
-0.37322998
-0.37139893
-0.36254883
-0.34484863
-0.31799316
-0.28350830
-0.24322510
-0.19653320
-0.14221191
-0.07995605
-0.01220703
 0.05798340
 0.12908936
 0.20141602
 0.27496338
 0.34820557
 0.41748047
 0.47912598
 0.53192139
 0.57586670
 0.61065674
 0.63537598
 0.64788818
 0.64758301
 0.63476563
 0.61096191
 0.57617188
 0.53161621
 0.47851563
 0.41839600
 0.35400391
 0.28686523
 0.21820068
 0.14892578
 0.08178711
 0.01892090
-0.03692627
-0.08483887
-0.12329102
-0.15258789
-0.17181396
-0.18188477
-0.18249512
-0.17456055
-0.15838623
-0.13549805
-0.10742188
-0.07598877
-0.04272461
-0.00946045
 0.02227783
 0.05035400
 0.07293701
 0.08880615
 0.09765625
 0.09948730
 0.09368896
 0.08056641
 0.06042480
 0.03356934
 0.00061035
-0.03814697
-0.08148193
-0.12695313
-0.17242432
-0.21636963
-0.25756836
-0.29663086
-0.33172607
-0.36041260
-0.38085938
-0.39245605
-0.39611816
-0.39276123
-0.38238525
-0.36376953
-0.33782959
-0.30639648
-0.27130127
-0.23468018
-0.19714355
-0.15869141
-0.12054443
-0.08453369
-0.05218506
-0.02380371
 0.00000000
 0.01983643
 0.03570557
 0.04669189
 0.05249023
 0.05340576
 0.05004883
 0.04364014
 0.03540039
 0.02593994
 0.01617432
 0.00640869
-0.00244141
-0.00915527
-0.01312256
-0.01403809
-0.01190186
-0.00610352
 0.00305176
 0.01647949
 0.03356934
 0.05432129
 0.07720947
 0.10192871
 0.12756348
 0.15289307
 0.17669678
 0.19775391
 0.21636963
 0.23193359
 0.24444580
 0.25329590
 0.25817871
 0.25848389
 0.25512695
 0.24841309
 0.23895264
 0.22674561
 0.21240234
 0.19592285
 0.17852783
 0.16082764
 0.14373779
 0.12695313
 0.11108398
 0.09552002
 0.08026123
 0.06591797
 0.05187988
 0.03875732
 0.02655029
 0.01617432
 0.00701904
-0.00122070
-0.00915527
-0.01739502
-0.02593994
-0.03479004
-0.04364014
-0.05310059
-0.06317139
-0.07385254
-0.08514404
-0.09674072
-0.10894775
-0.12084961
-0.13244629
-0.14373779
-0.15350342
-0.16174316
-0.16784668
-0.17120361
-0.17211914
-0.17120361
-0.16845703
-0.16387939
-0.15747070
-0.14984131
-0.14068604
-0.13031006
-0.11962891
-0.10864258
-0.09857178
-0.09002686
-0.08392334
-0.08087158
-0.08087158
-0.08361816
-0.08941650
-0.09826660
-0.11016846
-0.12420654
-0.13977051
-0.15625000
-0.17242432
-0.18859863
-0.20355225
-0.21697998
-0.22766113
-0.23468018
-0.23712158
-0.23437500
-0.22583008
-0.21118164
-0.19012451
-0.16326904
-0.13000488
-0.09094238
-0.04638672
 0.00366211
 0.05706787
 0.11291504
 0.16937256
 0.22583008
 0.28289795
 0.33874512
 0.39154053
 0.43853760
 0.47760010
 0.50903320
 0.53283691
 0.54931641
 0.55755615
 0.55664063
 0.54626465
 0.52673340
 0.49896240
 0.46264648
 0.41900635
 0.36865234
 0.31402588
 0.25726318
 0.19897461
 0.14068604
 0.08239746
 0.02655029
-0.02471924
-0.07049561
-0.10925293
-0.14099121
-0.16510010
-0.18096924
-0.18829346
-0.18829346
-0.18127441
-0.16815186
-0.14984131
-0.12786865
-0.10375977
-0.07904053
-0.05493164
-0.03204346
-0.01190186
 0.00305176
 0.01159668
 0.01312256
 0.00732422
-0.00640869
-0.02868652
-0.05889893
-0.09613037
-0.13854980
-0.18585205
-0.23773193
-0.29357910
-0.35095215
-0.40618896
-0.45654297
-0.50079346
-0.53710938
-0.56396484
-0.57952881
-0.58288574
-0.57312012
-0.55023193
-0.51422119
-0.46478271
-0.40344238
-0.33172607
-0.25085449
-0.16296387
-0.07019043
 0.02563477
 0.12145996
 0.21575928
 0.30578613
 0.38909912
 0.46203613
 0.52185059
 0.56671143
 0.59631348
 0.61096191
 0.61004639
 0.59295654
 0.56030273
 0.51391602
 0.45562744
 0.38757324
 0.31188965
 0.23162842
 0.14923096
 0.06774902
-0.01068115
-0.08392334
-0.14892578
-0.20294189
-0.24444580
-0.27252197
-0.28747559
-0.28961182
-0.28015137
-0.25848389
-0.22552490
-0.18249512
-0.13061523
-0.07171631
-0.00823975
 0.05645752
 0.12023926
 0.18127441
 0.23895264
 0.29235840
 0.33905029
 0.37536621
 0.39916992
 0.41076660
 0.41137695
 0.40130615
 0.38024902
 0.34820557
 0.30609131
 0.25634766
 0.20141602
 0.14221191
 0.07904053
 0.01281738
-0.05340576
-0.11627197
-0.17425537
-0.22827148
-0.27862549
-0.32440186
-0.36254883
-0.39154053
-0.41107178
-0.42205811
-0.42633057
-0.42419434
-0.41656494
-0.40283203
-0.38391113
-0.35949707
-0.33111572
-0.29968262
-0.26763916
-0.23559570
-0.20355225
-0.17120361
-0.13824463
-0.10498047
-0.07263184
-0.04211426
-0.01342773
 0.01373291
 0.03936768
 0.06347656
 0.08544922
 0.10620117
 0.12573242
 0.14373779
 0.16052246
 0.17578125
 0.19012451
 0.20324707
 0.21484375
 0.22460938
 0.23132324
 0.23529053
 0.23651123
 0.23468018
