# Supplementary material for: Dataset for time-lapse ultrasonic tomography of a granite slab under uniaxial compression test
Source: Data Brief. 2018 Aug 30;20:614–6. doi: 10.1016/j.dib.2018.08.151 (PMC6128094; doi:10.1016/j.dib.2018.08.151)
Supplement: Supplementary file 2 — Supplementary material [file mmc2.zip › data/Ultrasonic_Tomo_data/Stage_1_0kn/Force_0kn_15_10_9684120.txt]

SOURCE FILE NAME: D:\ct_20141122\ct201411221m100v0kn_sh_1_10_a.TDA
DATE: Saturday, November 22, 2014
TIME: 11:19:55
SAMPLE INTERVAL (Seconds):   0.0000001000
SIGNAL UNITS: volts
TIME UNITS: Seconds
DATA TYPE: WAVEFORM
NUMBER OF DATA POINTS PER WAVEFORM: 1024
CHANNEL NUMBER: 15
HIT NUMBER: 10
TIME OF TEST:   9.6841202500

-0.00061035
-0.00091553
-0.00122070
-0.00152588
-0.00122070
-0.00091553
-0.00030518
 0.00000000
 0.00000000
-0.00030518
-0.00061035
-0.00030518
 0.00000000
 0.00000000
-0.00030518
-0.00091553
-0.00122070
-0.00122070
-0.00091553
-0.00061035
-0.00030518
 0.00000000
 0.00000000
-0.00061035
-0.00122070
-0.00122070
-0.00091553
-0.00061035
-0.00030518
-0.00061035
-0.00122070
-0.00152588
-0.00152588
-0.00091553
-0.00030518
 0.00030518
 0.00030518
-0.00030518
-0.00091553
-0.00183105
-0.00213623
-0.00183105
-0.00122070
-0.00061035
-0.00030518
 0.00000000
 0.00000000
 0.00000000
 0.00061035
 0.00122070
 0.00183105
 0.00183105
 0.00152588
 0.00091553
 0.00030518
 0.00000000
-0.00030518
-0.00061035
-0.00122070
-0.00152588
-0.00122070
-0.00091553
-0.00030518
 0.00000000
 0.00000000
-0.00030518
-0.00030518
-0.00030518
 0.00000000
 0.00030518
 0.00061035
 0.00030518
 0.00000000
 0.00000000
 0.00000000
 0.00061035
 0.00091553
 0.00122070
 0.00122070
 0.00091553
 0.00061035
 0.00030518
 0.00000000
 0.00030518
 0.00091553
 0.00122070
 0.00091553
 0.00000000
-0.00091553
-0.00091553
-0.00030518
 0.00061035
 0.00122070
 0.00122070
 0.00122070
 0.00091553
 0.00061035
 0.00061035
 0.00091553
 0.00122070
 0.00122070
 0.00152588
 0.00122070
 0.00122070
 0.00091553
 0.00061035
 0.00030518
 0.00000000
-0.00030518
-0.00061035
-0.00030518
 0.00030518
 0.00061035
 0.00122070
 0.00122070
 0.00122070
 0.00122070
 0.00152588
 0.00152588
 0.00152588
 0.00122070
 0.00122070
 0.00061035
 0.00030518
-0.00030518
-0.00061035
-0.00061035
-0.00061035
-0.00091553
-0.00091553
-0.00091553
-0.00030518
 0.00030518
 0.00091553
 0.00152588
 0.00122070
 0.00061035
 0.00000000
-0.00030518
-0.00030518
 0.00000000
 0.00061035
 0.00091553
 0.00061035
 0.00000000
-0.00030518
 0.00000000
 0.00030518
 0.00030518
 0.00030518
-0.00030518
-0.00091553
-0.00152588
-0.00183105
-0.00213623
-0.00244141
-0.00244141
-0.00244141
-0.00244141
-0.00213623
-0.00152588
-0.00091553
-0.00061035
-0.00030518
-0.00030518
-0.00061035
-0.00091553
-0.00091553
-0.00061035
-0.00061035
-0.00061035
-0.00091553
-0.00122070
-0.00122070
-0.00122070
-0.00122070
-0.00152588
-0.00152588
-0.00152588
-0.00152588
-0.00122070
-0.00091553
-0.00061035
-0.00030518
 0.00030518
 0.00000000
-0.00061035
-0.00152588
-0.00183105
-0.00152588
-0.00061035
 0.00000000
-0.00030518
-0.00091553
-0.00152588
-0.00183105
-0.00183105
-0.00152588
-0.00122070
-0.00061035
 0.00000000
 0.00030518
 0.00030518
 0.00000000
-0.00061035
-0.00091553
-0.00122070
-0.00152588
-0.00152588
-0.00152588
-0.00091553
 0.00000000
 0.00030518
 0.00061035
 0.00000000
-0.00061035
-0.00122070
-0.00152588
-0.00152588
-0.00152588
-0.00183105
-0.00213623
-0.00274658
-0.00274658
-0.00274658
-0.00213623
-0.00183105
-0.00152588
-0.00091553
 0.00000000
 0.00061035
 0.00152588
 0.00183105
 0.00183105
 0.00152588
 0.00091553
 0.00000000
-0.00061035
-0.00061035
-0.00061035
 0.00000000
 0.00000000
 0.00000000
-0.00061035
-0.00122070
-0.00183105
-0.00183105
-0.00152588
-0.00122070
-0.00091553
-0.00061035
-0.00030518
 0.00000000
-0.00030518
-0.00091553
-0.00152588
-0.00152588
-0.00122070
-0.00061035
 0.00000000
 0.00061035
 0.00061035
 0.00061035
 0.00061035
 0.00000000
-0.00030518
-0.00061035
-0.00030518
 0.00000000
 0.00030518
 0.00061035
 0.00030518
 0.00000000
-0.00030518
-0.00061035
-0.00091553
-0.00122070
-0.00152588
-0.00091553
 0.00000000
 0.00122070
 0.00213623
 0.00213623
 0.00183105
 0.00091553
 0.00000000
-0.00091553
-0.00152588
-0.00183105
-0.00122070
-0.00061035
-0.00061035
-0.00061035
-0.00091553
-0.00091553
-0.00030518
 0.00030518
 0.00091553
 0.00152588
 0.00183105
 0.00213623
 0.00213623
 0.00183105
 0.00122070
 0.00030518
-0.00030518
-0.00091553
-0.00061035
 0.00000000
 0.00091553
 0.00152588
 0.00122070
 0.00061035
-0.00030518
-0.00091553
-0.00122070
-0.00091553
-0.00061035
-0.00030518
 0.00000000
-0.00030518
-0.00030518
-0.00030518
-0.00030518
-0.00061035
-0.00061035
-0.00061035
-0.00091553
-0.00061035
 0.00000000
 0.00061035
 0.00091553
 0.00061035
 0.00000000
-0.00091553
-0.00183105
-0.00213623
-0.00183105
-0.00122070
-0.00061035
-0.00030518
-0.00030518
-0.00091553
-0.00122070
-0.00152588
-0.00152588
-0.00122070
-0.00030518
 0.00030518
 0.00091553
 0.00122070
 0.00122070
 0.00061035
-0.00030518
-0.00152588
-0.00244141
-0.00244141
-0.00213623
-0.00122070
 0.00000000
 0.00030518
 0.00061035
 0.00030518
 0.00000000
 0.00000000
 0.00000000
 0.00030518
 0.00061035
 0.00122070
 0.00122070
 0.00091553
 0.00000000
-0.00061035
-0.00122070
-0.00152588
-0.00152588
-0.00152588
-0.00122070
-0.00061035
 0.00030518
 0.00061035
 0.00030518
-0.00091553
-0.00213623
-0.00305176
-0.00335693
-0.00335693
-0.00305176
-0.00244141
-0.00152588
-0.00091553
-0.00061035
-0.00061035
-0.00091553
-0.00061035
 0.00030518
 0.00091553
 0.00152588
 0.00152588
 0.00122070
 0.00122070
 0.00061035
-0.00030518
-0.00122070
-0.00244141
-0.00274658
-0.00213623
-0.00091553
 0.00030518
 0.00122070
 0.00152588
 0.00122070
 0.00061035
-0.00030518
-0.00061035
-0.00030518
 0.00061035
 0.00152588
 0.00152588
 0.00122070
 0.00030518
-0.00030518
-0.00091553
-0.00122070
-0.00152588
-0.00152588
-0.00122070
-0.00061035
 0.00030518
 0.00122070
 0.00183105
 0.00183105
 0.00122070
 0.00030518
-0.00030518
-0.00030518
 0.00000000
 0.00061035
 0.00061035
 0.00030518
-0.00030518
-0.00091553
-0.00122070
-0.00122070
-0.00091553
-0.00030518
 0.00030518
 0.00091553
 0.00122070
 0.00122070
 0.00030518
-0.00061035
-0.00213623
-0.00274658
-0.00305176
-0.00244141
-0.00091553
 0.00061035
 0.00213623
 0.00274658
 0.00274658
 0.00213623
 0.00152588
 0.00152588
 0.00152588
 0.00183105
 0.00183105
 0.00152588
 0.00091553
 0.00030518
-0.00061035
-0.00091553
-0.00122070
-0.00122070
-0.00152588
-0.00152588
-0.00091553
-0.00030518
 0.00091553
 0.00183105
 0.00213623
 0.00183105
 0.00091553
 0.00000000
-0.00030518
 0.00000000
 0.00030518
 0.00061035
 0.00091553
 0.00122070
 0.00091553
 0.00030518
-0.00030518
-0.00091553
-0.00061035
-0.00030518
 0.00030518
 0.00061035
 0.00061035
 0.00061035
 0.00030518
-0.00061035
-0.00152588
-0.00244141
-0.00305176
-0.00305176
-0.00213623
-0.00091553
-0.00030518
-0.00030518
-0.00091553
-0.00152588
-0.00183105
-0.00183105
-0.00122070
-0.00091553
-0.00091553
-0.00122070
-0.00213623
-0.00274658
-0.00305176
-0.00305176
-0.00274658
-0.00244141
-0.00213623
-0.00183105
-0.00091553
 0.00061035
 0.00213623
 0.00305176
 0.00305176
 0.00244141
 0.00091553
-0.00061035
-0.00122070
-0.00152588
-0.00122070
-0.00122070
-0.00122070
-0.00183105
-0.00213623
-0.00244141
-0.00244141
-0.00213623
-0.00152588
-0.00091553
-0.00030518
 0.00000000
 0.00000000
-0.00030518
-0.00122070
-0.00183105
-0.00244141
-0.00305176
-0.00274658
-0.00213623
-0.00091553
 0.00000000
 0.00061035
 0.00061035
-0.00030518
-0.00091553
-0.00122070
-0.00091553
-0.00091553
-0.00061035
-0.00061035
-0.00091553
-0.00122070
-0.00152588
-0.00183105
-0.00213623
-0.00244141
-0.00244141
-0.00183105
-0.00152588
-0.00091553
 0.00000000
 0.00091553
 0.00122070
 0.00091553
 0.00000000
-0.00122070
-0.00183105
-0.00213623
-0.00244141
-0.00244141
-0.00274658
-0.00335693
-0.00366211
-0.00366211
-0.00335693
-0.00274658
-0.00183105
-0.00061035
 0.00091553
 0.00213623
 0.00274658
 0.00305176
 0.00244141
 0.00152588
 0.00061035
-0.00030518
-0.00091553
-0.00091553
-0.00091553
-0.00030518
 0.00030518
 0.00061035
 0.00061035
 0.00030518
 0.00000000
 0.00030518
 0.00061035
 0.00122070
 0.00152588
 0.00152588
 0.00122070
 0.00061035
 0.00000000
-0.00030518
-0.00061035
-0.00030518
-0.00030518
 0.00000000
 0.00030518
 0.00091553
 0.00213623
 0.00335693
 0.00335693
 0.00244141
 0.00091553
 0.00000000
-0.00030518
-0.00061035
-0.00091553
-0.00091553
-0.00030518
 0.00000000
 0.00000000
 0.00000000
-0.00030518
-0.00549316
-0.02593994
-0.07415771
-0.15533447
-0.25787354
-0.35430908
-0.41473389
-0.42358398
-0.39062500
-0.34362793
-0.30578613
-0.27801514
-0.23620605
-0.15380859
-0.02838135
 0.10833740
 0.20843506
 0.24261475
 0.21972656
 0.17700195
 0.14953613
 0.14770508
 0.15930176
 0.16998291
 0.17639160
 0.18188477
 0.18676758
 0.18554688
 0.17456055
 0.15991211
 0.15197754
 0.15411377
 0.15960693
 0.15960693
 0.15228271
 0.14404297
 0.14068604
 0.14099121
 0.13946533
 0.13427734
 0.12756348
 0.12329102
 0.12176514
 0.12023926
 0.11627197
 0.11016846
 0.10437012
 0.09948730
 0.09552002
 0.09185791
 0.08819580
 0.08422852
 0.07873535
 0.07202148
 0.06561279
 0.06011963
 0.05493164
 0.04821777
 0.03997803
 0.03204346
 0.02655029
 0.02319336
 0.01922607
 0.01342773
 0.00701904
 0.00213623
-0.00030518
-0.00213623
-0.00518799
-0.00915527
-0.01220703
-0.01342773
-0.01312256
-0.01403809
-0.01647949
-0.01922607
-0.02044678
-0.02014160
-0.01953125
-0.02075195
-0.02349854
-0.02624512
-0.02777100
-0.02807617
-0.02838135
-0.02990723
-0.03265381
-0.03570557
-0.03784180
-0.03936768
-0.04150391
-0.04455566
-0.04791260
-0.05035400
-0.05187988
-0.05340576
-0.05493164
-0.05706787
-0.05859375
-0.05889893
-0.05798340
-0.05706787
-0.05676270
-0.05706787
-0.05737305
-0.05706787
-0.05615234
-0.05584717
-0.05615234
-0.05676270
-0.05676270
-0.05584717
-0.05493164
-0.05432129
-0.05432129
-0.05493164
-0.05493164
-0.05432129
-0.05371094
-0.05310059
-0.05340576
-0.05371094
-0.05401611
-0.05432129
-0.05493164
-0.05615234
-0.05676270
-0.05706787
-0.05645752
-0.05584717
-0.05554199
-0.05523682
-0.05493164
-0.05371094
-0.05187988
-0.05035400
-0.04943848
-0.04913330
-0.04882813
-0.04882813
-0.04821777
-0.04730225
-0.04638672
-0.04547119
-0.04486084
-0.04394531
-0.04272461
-0.04119873
-0.03936768
-0.03784180
-0.03631592
-0.03509521
-0.03356934
-0.03234863
-0.03112793
-0.03051758
-0.03021240
-0.02990723
-0.02929688
-0.02899170
-0.02838135
-0.02777100
-0.02716064
-0.02593994
-0.02471924
-0.02349854
-0.02258301
-0.02197266
-0.02075195
-0.01922607
-0.01739502
-0.01586914
-0.01495361
-0.01434326
-0.01342773
-0.01251221
-0.01129150
-0.01037598
-0.00976563
-0.00915527
-0.00823975
-0.00671387
-0.00518799
-0.00366211
-0.00183105
-0.00061035
 0.00030518
 0.00061035
 0.00061035
 0.00091553
 0.00122070
 0.00183105
 0.00244141
 0.00274658
 0.00274658
 0.00274658
 0.00335693
 0.00457764
 0.00610352
 0.00762939
 0.00885010
 0.00976563
 0.01037598
 0.01098633
 0.01159668
 0.01190186
 0.01190186
 0.01190186
 0.01190186
 0.01190186
 0.01220703
 0.01312256
 0.01434326
 0.01556396
 0.01708984
 0.01831055
 0.01922607
 0.02014160
 0.02075195
 0.02166748
 0.02227783
 0.02258301
 0.02258301
 0.02258301
 0.02258301
 0.02258301
 0.02288818
 0.02258301
 0.02227783
 0.02166748
 0.02166748
 0.02197266
 0.02227783
 0.02258301
 0.02227783
 0.02166748
 0.02075195
 0.02014160
 0.01953125
 0.01922607
 0.01892090
 0.01892090
 0.01861572
 0.01770020
 0.01586914
 0.01342773
 0.01068115
 0.00701904
 0.00183105
-0.00549316
-0.01525879
-0.02746582
-0.04241943
-0.05981445
-0.08026123
-0.10345459
-0.12878418
-0.15502930
-0.18096924
-0.20568848
-0.22674561
-0.24261475
-0.25146484
-0.25238037
-0.24353027
-0.22308350
-0.18859863
-0.13916016
-0.07476807
 0.00305176
 0.09338379
 0.19531250
 0.30731201
 0.42541504
 0.54382324
 0.65765381
 0.76202393
 0.85418701
 0.93078613
 0.98754883
 1.02142334
 1.02966309
 1.01226807
 0.96832275
 0.89721680
 0.79895020
 0.67626953
 0.53405762
 0.37719727
 0.20935059
 0.03387451
-0.14648438
-0.32653809
-0.50018311
-0.66131592
-0.80566406
-0.92926025
-1.02996826
-1.10626221
-1.15692139
-1.18133545
-1.17919922
-1.15112305
-1.09863281
-1.02416992
-0.92987061
-0.81726074
-0.68969727
-0.55023193
-0.40466309
-0.25573730
-0.10559082
 0.04516602
 0.19439697
 0.33721924
 0.46875000
 0.58471680
 0.68237305
 0.75927734
 0.81390381
 0.84442139
 0.85052490
 0.83221436
 0.79040527
 0.72570801
 0.64147949
 0.54138184
 0.43121338
 0.31494141
 0.19744873
 0.08270264
-0.02410889
-0.11810303
-0.19653320
-0.25726318
-0.29907227
-0.31951904
-0.31768799
-0.29602051
-0.25787354
-0.20660400
-0.14373779
-0.07202148
 0.00427246
 0.07995605
 0.14984131
 0.21118164
 0.26214600
 0.29907227
 0.31860352
 0.31768799
 0.29724121
 0.25878906
 0.20416260
 0.13397217
 0.05065918
-0.04180908
-0.13885498
-0.23590088
-0.32867432
-0.41351318
-0.48553467
-0.54046631
-0.57586670
-0.59051514
-0.58441162
-0.55755615
-0.50994873
-0.44281006
-0.35949707
-0.26428223
-0.15960693
-0.04821777
 0.06866455
 0.18737793
 0.30426025
 0.41442871
 0.51361084
 0.59844971
 0.66619873
 0.71441650
 0.74188232
 0.74615479
 0.72631836
 0.68206787
 0.61340332
 0.52215576
 0.41168213
 0.28533936
 0.14678955
-0.00213623
-0.15899658
-0.31951904
-0.47729492
-0.62530518
-0.75836182
-0.87249756
-0.96527100
-1.03454590
-1.07757568
-1.09313965
-1.08154297
-1.04431152
-0.98327637
-0.89965820
-0.79528809
-0.67352295
-0.53985596
-0.40008545
-0.25878906
-0.11932373
 0.01464844
 0.14038086
 0.25451660
 0.35278320
 0.43243408
 0.49102783
 0.52825928
 0.54504395
 0.54382324
 0.52673340
 0.49713135
 0.45867920
 0.41534424
 0.37170410
 0.33111572
 0.29785156
 0.27557373
 0.26855469
 0.27923584
 0.30822754
 0.35308838
 0.41046143
 0.47851563
 0.55480957
 0.63598633
 0.71746826
 0.79406738
 0.86029053
 0.91278076
 0.94818115
 0.96313477
 0.95489502
 0.92254639
 0.86639404
 0.78826904
 0.68969727
 0.57342529
 0.44342041
 0.30517578
 0.16265869
 0.02075195
-0.11810303
-0.24932861
-0.36865234
-0.47058105
-0.55175781
-0.61096191
-0.64819336
-0.66467285
-0.66253662
-0.64453125
-0.61462402
-0.57708740
-0.53771973
-0.50140381
-0.47210693
-0.45501709
-0.45440674
-0.47485352
-0.51788330
-0.58410645
-0.67169189
-0.77880859
-0.90209961
-1.03668213
-1.17706299
-1.31683350
-1.45019531
-1.57043457
-1.67022705
-1.74285889
-1.78222656
-1.78344727
-1.74285889
-1.65496826
-1.51611328
-1.32415771
-1.08245850
-0.79589844
-0.46691895
-0.09796143
 0.30761719
 0.74127197
 1.18865967
 1.63513184
 2.06756592
 2.47528076
 2.84698486
 3.16986084
 3.43200684
 3.62457275
 3.74206543
 3.78021240
 3.73687744
 3.61145020
 3.40576172
 3.12469482
 2.77343750
 2.35961914
 1.89300537
 1.38671875
 0.85510254
 0.31097412
-0.23437500
-0.76782227
-1.27349854
-1.73370361
-2.13409424
-2.46459961
-2.71942139
-2.89306641
-2.97973633
-2.97790527
-2.89123535
-2.72766113
-2.49481201
-2.20001221
-1.85363770
-1.47186279
-1.07360840
-0.67687988
-0.29144287
 0.07537842
 0.41351318
 0.70770264
 0.94268799
 1.10961914
 1.20544434
 1.23107910
 1.18560791
 1.07086182
 0.89263916
 0.65979004
 0.38238525
 0.06652832
-0.28076172
-0.64697266
-1.01379395
-1.36291504
-1.68090820
-1.95861816
-2.18688965
-2.35473633
-2.45208740
-2.47436523
-2.42095947
-2.29217529
-2.08801270
-1.81274414
-1.47460938
-1.08673096
-0.66162109
-0.20843506
 0.26397705
 0.74249268
 1.20849609
 1.64489746
 2.03826904
 2.37915039
 2.66021729
 2.87506104
 3.01788330
 3.08654785
 3.08135986
 3.00476074
 2.86132813
 2.65777588
 2.40203857
 2.10296631
 1.76910400
 1.41204834
 1.04522705
 0.68237305
 0.33416748
 0.00762939
-0.29144287
-0.55450439
-0.77301025
-0.94024658
-1.05529785
-1.12182617
-1.14440918
-1.12731934
-1.07635498
-1.00097656
-0.91247559
-0.82092285
-0.73577881
-0.66406250
-0.61431885
-0.59387207
-0.60729980
-0.65551758
-0.73760986
-0.85021973
-0.99029541
-1.15173340
-1.32690430
-1.50695801
-1.68304443
-1.84539795
-1.98303223
-2.08526611
-2.14324951
-2.14996338
-2.10021973
-1.98944092
-1.81304932
-1.57012939
-1.26495361
-0.90362549
-0.49377441
-0.04089355
 0.44647217
 0.95550537
 1.46697998
 1.96075439
 2.41912842
 2.82867432
 3.17626953
 3.44848633
 3.63189697
 3.71826172
 3.70422363
 3.59008789
 3.37677002
 3.06549072
 2.66296387
 2.18261719
 1.64367676
 1.06414795
 0.46020508
-0.15319824
-0.75653076
-1.32720947
-1.84265137
-2.28393555
-2.63793945
-2.89489746
-3.04809570
-3.09387207
-3.03222656
-2.86621094
-2.60162354
-2.24822998
-1.82098389
-1.33850098
-0.81909180
-0.27923584
 0.26458740
 0.79467773
 1.28906250
 1.72760010
 2.09411621
 2.37823486
 2.57232666
 2.67211914
 2.67639160
 2.58789063
 2.41333008
 2.16094971
 1.84173584
 1.47033691
 1.06445313
 0.64086914
 0.21392822
-0.20416260
-0.60058594
-0.96008301
-1.26586914
-1.50573730
-1.67297363
-1.76666260
-1.78771973
-1.73675537
-1.61712646
-1.43402100
-1.19903564
-0.92620850
-0.62988281
-0.32073975
-0.00732422
 0.30059814
 0.58837891
 0.83892822
 1.03851318
 1.18072510
 1.26434326
 1.28845215
 1.25061035
 1.14990234
 0.99151611
 0.78643799
 0.54595947
 0.27709961
-0.01373291
-0.31707764
-0.61798096
-0.89843750
-1.14440918
-1.34521484
-1.49444580
-1.58599854
-1.61590576
-1.58294678
-1.48742676
-1.33331299
-1.12731934
-0.88073730
-0.60546875
-0.31127930
-0.00701904
 0.29846191
 0.59204102
 0.85876465
 1.08551025
 1.26495361
 1.39404297
 1.47155762
 1.49566650
 1.46667480
 1.38702393
 1.26159668
 1.09649658
 0.89935303
 0.67871094
 0.44342041
 0.20019531
-0.04608154
-0.29052734
-0.52307129
-0.73364258
-0.91339111
-1.06018066
-1.17431641
-1.25518799
-1.29974365
-1.30584717
-1.27471924
-1.21063232
-1.11663818
-0.99365234
-0.84381104
-0.67230225
-0.48706055
-0.29449463
-0.09643555
 0.10650635
 0.31097412
 0.50903320
 0.69183350
 0.85388184
 0.99243164
 1.10626221
 1.19262695
 1.24786377
 1.27014160
 1.25976563
 1.21856689
 1.14868164
 1.05041504
 0.92498779
 0.77697754
 0.61157227
 0.43548584
 0.25299072
 0.06622314
-0.12268066
-0.31005859
-0.48980713
-0.65521240
-0.80200195
-0.92773438
-1.03057861
-1.11053467
-1.16577148
-1.19628906
-1.20086670
-1.18041992
-1.13586426
-1.06811523
-0.97930908
-0.87097168
-0.74615479
-0.60852051
-0.46264648
-0.31311035
-0.16204834
-0.01129150
 0.13793945
 0.28289795
 0.41870117
 0.54107666
 0.64666748
 0.73425293
 0.80383301
 0.85510254
 0.88836670
 0.90393066
 0.90301514
 0.88714600
 0.85723877
 0.81512451
 0.76202393
 0.69946289
 0.62896729
 0.55145264
 0.46844482
 0.38116455
 0.29022217
 0.19653320
 0.10070801
 0.00335693
-0.09552002
-0.19622803
-0.29754639
-0.39855957
-0.49682617
-0.58990479
-0.67596436
-0.75347900
-0.82061768
-0.87524414
-0.91583252
-0.94055176
-0.94818115
-0.93780518
-0.90942383
-0.86273193
-0.79772949
-0.71472168
-0.61462402
-0.50048828
-0.37536621
-0.24169922
-0.09918213
 0.05187988
 0.21087646
 0.37414551
 0.53680420
 0.69427490
 0.84411621
 0.98388672
 1.11083984
 1.22100830
 1.31042480
 1.37603760
 1.41601563
 1.42852783
 1.41204834
 1.36657715
 1.29241943
 1.19110107
 1.06384277
 0.91247559
 0.74096680
 0.55572510
 0.36285400
 0.16632080
-0.03082275
-0.22552490
-0.41168213
-0.58166504
-0.72875977
-0.84838867
-0.93902588
-1.00036621
-1.03179932
-1.03393555
-1.00799561
-0.95764160
-0.88714600
-0.80169678
-0.70617676
-0.60638428
-0.50842285
-0.41717529
-0.33782959
-0.27221680
-0.22186279
-0.18646240
-0.16632080
-0.16082764
-0.16784668
-0.18463135
-0.20812988
-0.23590088
-0.26550293
-0.29510498
-0.32196045
-0.34332275
-0.35675049
-0.36102295
-0.35491943
-0.33935547
-0.31494141
-0.28320313
-0.24444580
-0.19927979
-0.14739990
-0.08911133
-0.02593994
 0.03875732
 0.10314941
 0.16662598
 0.22979736
 0.29296875
 0.35430908
 0.41198730
 0.46478271
 0.51239014
 0.55572510
 0.59478760
 0.62896729
 0.65673828
 0.67626953
 0.68786621
 0.69122314
 0.68572998
 0.67138672
 0.64758301
 0.61553955
 0.57556152
 0.52856445
 0.47607422
 0.41900635
 0.36010742
 0.30120850
 0.24505615
 0.19317627
 0.14678955
 0.10681152
 0.07354736
 0.04760742
 0.02960205
 0.01861572
 0.01342773
 0.01220703
 0.01281738
 0.01373291
 0.01251221
 0.00793457
-0.00335693
-0.02258301
-0.05126953
-0.08972168
-0.13732910
-0.19409180
-0.25939941
-0.33142090
-0.40740967
-0.48278809
-0.55450439
-0.61950684
-0.67474365
-0.71807861
-0.74737549
-0.76049805
-0.75744629
-0.73791504
-0.70251465
-0.65216064
-0.58807373
-0.51330566
-0.43212891
-0.34790039
-0.26489258
-0.18493652
-0.11016846
-0.04302979
 0.01403809
 0.05828857
 0.08880615
 0.10467529
 0.10650635
 0.09521484
 0.07171631
 0.03723145
-0.00610352
-0.05615234
-0.11016846
-0.16571045
-0.22186279
-0.27770996
-0.33111572
-0.37963867
-0.42022705
-0.45043945
-0.46875000
-0.47424316
-0.46539307
-0.44036865
-0.39794922
-0.33905029
-0.26428223
-0.17364502
-0.06713867
 0.05615234
 0.19409180
 0.34393311
 0.50048828
 0.65887451
 0.81512451
 0.96557617
 1.10534668
 1.23016357
 1.33483887
 1.41479492
 1.46667480
 1.48681641
 1.47399902
 1.42700195
 1.34582520
 1.23077393
 1.08398438
 0.90942383
 0.71441650
 0.50689697
 0.29388428
 0.08117676
-0.12603760
-0.32165527
-0.49743652
-0.64544678
-0.76049805
-0.84014893
-0.88470459
-0.89569092
-0.87432861
-0.82275391
-0.74462891
-0.64544678
-0.53192139
-0.41137695
-0.28930664
-0.17028809
-0.05920410
 0.03936768
 0.11993408
 0.17913818
 0.21423340
 0.22460938
 0.20965576
 0.17089844
 0.11077881
 0.03387451
-0.05523682
-0.15258789
-0.25299072
-0.35217285
-0.44403076
-0.52337646
-0.58685303
-0.63293457
-0.66131592
-0.67108154
-0.66314697
-0.63842773
-0.59936523
-0.54901123
-0.48858643
-0.42114258
-0.34912109
-0.27496338
-0.20111084
-0.12725830
-0.05401611
 0.01800537
 0.08758545
 0.15380859
 0.21728516
 0.27832031
 0.33660889
 0.39031982
 0.43853760
 0.48065186
 0.51666260
 0.54718018
 0.57098389
 0.58807373
 0.59814453
 0.60150146
 0.59753418
 0.58624268
 0.56854248
 0.54534912
 0.51849365
 0.48858643
 0.45715332
 0.42572021
 0.39642334
 0.37048340
 0.34820557
 0.32928467
 0.31372070
 0.30212402
 0.29602051
 0.29602051
 0.30120850
 0.30883789
 0.31555176
 0.31860352
 0.31646729
 0.30944824
 0.29754639
 0.28106689
 0.25878906
 0.23071289
 0.19683838
 0.15716553
 0.11230469
 0.06225586
 0.00793457
-0.04974365
-0.11016846
-0.17395020
-0.24108887
-0.31158447
-0.38452148
-0.45745850
-0.52947998
-0.60058594
-0.67108154
-0.73974609
-0.80535889
-0.86608887
-0.92010498
-0.96710205
-1.00646973
-1.03668213
-1.05590820
-1.06109619
-1.05072021
-1.02355957
-0.97961426
-0.91735840
-0.83526611
-0.73211670
-0.60943604
-0.47088623
-0.32073975
-0.16265869
 0.00152588
 0.16815186
 0.33142090
 0.48278809
 0.61340332
 0.71746826
 0.79132080
 0.83251953
 0.83923340
 0.81115723
 0.74798584
 0.65277100
 0.53070068
 0.38818359
 0.23101807
 0.06500244
-0.10498047
-0.27221680
-0.42816162
-0.56396484
-0.67199707
-0.74951172
-0.79498291
-0.80688477
-0.78308105
-0.72204590
-0.62561035
-0.49957275
-0.35034180
-0.18218994
 0.00152588
 0.19622803
 0.39398193
 0.58441162
 0.75897217
 0.91125488
 1.03729248
 1.13372803
 1.19750977
 1.22619629
 1.21978760
 1.17950439
 1.10900879
 1.01135254
 0.88958740
 0.74859619
 0.59417725
 0.43304443
 0.27038574
 0.10925293
-0.04699707
-0.19470215
-0.32928467
-0.44464111
-0.53649902
-0.60302734
-0.64361572
-0.65856934
-0.64788818
-0.61218262
-0.55328369
-0.47546387
-0.38269043
-0.27954102
-0.16967773
-0.05798340
 0.05065918
 0.15167236
 0.24017334
 0.31158447
 0.36071777
 0.38269043
 0.37536621
 0.33905029
 0.27709961
 0.19195557
 0.08483887
-0.04241943
-0.18524170
-0.33721924
-0.49011230
-0.63629150
-0.76843262
-0.88043213
-0.96527100
-1.01867676
-1.03820801
-1.02203369
-0.96893311
-0.87768555
-0.75195313
-0.59692383
-0.41961670
-0.22552490
-0.01708984
 0.19989014
 0.41717529
 0.62255859
 0.80627441
 0.96099854
 1.08306885
 1.16882324
 1.21429443
 1.21826172
 1.18072510
 1.10412598
 0.99151611
 0.84594727
 0.67504883
 0.48736572
 0.29205322
 0.09552002
-0.09796143
-0.28259277
-0.44860840
-0.58563232
-0.68695068
-0.75195313
-0.78125000
-0.77484131
-0.73089600
-0.65093994
-0.54046631
-0.40618896
-0.25390625
-0.08453369
 0.09948730
 0.29205322
 0.48309326
 0.66223145
 0.82305908
 0.96252441
 1.07788086
 1.16485596
 1.21856689
 1.23626709
 1.21795654
 1.16455078
 1.07604980
 0.95336914
 0.80017090
 0.62255859
 0.42785645
 0.22155762
 0.00793457
-0.20935059
-0.42388916
-0.62744141
-0.81115723
-0.96954346
-1.09954834
-1.19842529
-1.26342773
-1.29180908
-1.28326416
-1.23992920
-1.16394043
-1.05712891
-0.92102051
-0.75988770
-0.58044434
-0.39184570
-0.19958496
-0.00701904
 0.18249512
 0.36163330
 0.51910400
 0.64483643
 0.73394775
 0.78460693
 0.79650879
 0.76782227
 0.69763184
 0.58959961
 0.45104980
 0.28930664
 0.10742188
-0.09124756
-0.30212402
-0.51391602
-0.71502686
-0.89660645
-1.05438232
-1.18560791
-1.28631592
-1.35192871
-1.37908936
-1.36718750
-1.31683350
-1.22802734
-1.10076904
-0.93750000
-0.74401855
-0.52734375
-0.29235840
-0.04211426
 0.21820068
 0.48034668
 0.73272705
 0.96435547
 1.16851807
 1.34094238
 1.47735596
 1.57379150
 1.62628174
 1.63360596
 1.59637451
 1.51824951
 1.40228271
 1.25183105
 1.07147217
 0.86791992
 0.64880371
 0.42205811
 0.19378662
-0.03173828
-0.24963379
-0.45349121
-0.63415527
-0.78399658
-0.89691162
-0.97106934
-1.00524902
-0.99853516
-0.94879150
-0.85662842
-0.72692871
-0.56762695
-0.38635254
-0.18829346
 0.02258301
 0.24047852
 0.45440674
 0.65063477
 0.81695557
 0.94696045
 1.03729248
 1.08551025
 1.08825684
 1.04278564
 0.94909668
 0.81207275
 0.63873291
 0.43487549
 0.20477295
-0.04760742
-0.31646729
-0.59204102
-0.86151123
-1.11389160
-1.34033203
-1.53503418
-1.69281006
-1.80877686
-1.87713623
-1.89544678
-1.86279297
-1.78070068
-1.65130615
-1.47644043
-1.26068115
-1.01287842
-0.74310303
-0.46081543
-0.17211914
 0.11840820
 0.40374756
 0.67413330
 0.91827393
 1.12854004
 1.30157471
 1.43676758
 1.53320313
 1.58966064
 1.60583496
 1.58264160
 1.52313232
 1.43096924
 1.30981445
 1.16333008
 0.99792480
 0.82000732
 0.63720703
 0.45532227
 0.28076172
 0.11810303
-0.02746582
-0.15258789
-0.25329590
-0.32623291
-0.36804199
-0.37841797
-0.35949707
-0.31524658
-0.25054932
-0.16998291
-0.07781982
 0.02044678
 0.11932373
 0.21392822
 0.30029297
 0.37322998
 0.42877197
 0.46264648
 0.47271729
 0.45837402
 0.42083740
 0.36193848
 0.28381348
 0.18951416
 0.08270264
-0.03387451
-0.15594482
-0.27893066
-0.39733887
-0.50476074
-0.59631348
-0.66833496
-0.71960449
-0.74829102
-0.75439453
-0.73791504
-0.70007324
-0.64300537
-0.57006836
-0.48614502
-0.39642334
-0.30487061
-0.21606445
-0.13153076
-0.05401611
 0.01434326
 0.07049561
 0.11199951
 0.13793945
 0.14923096
 0.14709473
 0.13244629
 0.10681152
 0.07202148
 0.03082275
-0.01342773
-0.05828857
-0.10192871
-0.14160156
-0.17517090
-0.20019531
-0.21514893
-0.21850586
-0.20996094
-0.18829346
-0.15258789
-0.10375977
-0.04333496
 0.02471924
 0.09796143
 0.17425537
 0.25207520
 0.32714844
 0.39550781
 0.45196533
 0.49346924
 0.51788330
 0.52459717
 0.51239014
 0.48126221
 0.43182373
 0.36560059
 0.28533936
 0.19348145
 0.09338379
-0.01190186
-0.11901855
-0.22521973
-0.32775879
-0.42327881
-0.50659180
-0.57434082
-0.62316895
-0.65216064
-0.66009521
-0.64514160
-0.60638428
-0.54412842
-0.46081543
-0.35980225
-0.24383545
-0.11383057
 0.02746582
 0.17730713
 0.32867432
 0.47393799
 0.60668945
 0.72143555
 0.81481934
 0.88378906
 0.92651367
 0.94055176
 0.92620850
 0.88348389
 0.81420898
 0.72052002
 0.60638428
 0.47576904
 0.33294678
 0.18157959
 0.02502441
-0.13427734
-0.29174805
-0.44219971
-0.57952881
-0.69976807
-0.80017090
-0.87921143
-0.93597412
-0.96832275
-0.97595215
-0.95886230
-0.91949463
-0.85937500
-0.78125000
-0.68695068
-0.58166504
-0.47058105
-0.35888672
-0.24993896
-0.14526367
-0.04669189
 0.04333496
 0.12268066
 0.18981934
 0.24536133
 0.29052734
 0.32501221
 0.34881592
 0.36163330
 0.36529541
 0.36163330
 0.35186768
 0.33630371
 0.31646729
 0.29388428
 0.27069092
 0.24902344
 0.22857666
 0.20996094
 0.19378662
 0.18188477
 0.17578125
 0.17547607
 0.18035889
 0.18951416
 0.20172119
 0.21575928
 0.23040771
 0.24383545
 0.25512695
 0.26397705
 0.26977539
 0.27313232
 0.27343750
 0.27099609
 0.26580811
 0.25848389
 0.24841309
 0.23559570
 0.21942139
 0.20019531
 0.17730713
 0.15014648
 0.11840820
 0.08209229
 0.04119873
-0.00305176
-0.05035400
-0.09918213
-0.14739990
-0.19165039
-0.23010254
-0.26184082
-0.28564453
-0.30059814
-0.30609131
-0.30120850
-0.28717041
-0.26458740
-0.23437500
-0.19592285
-0.14831543
-0.09277344
-0.03143311
 0.03387451
 0.10192871
 0.17242432
 0.24475098
 0.31646729
 0.38330078
 0.44250488
 0.49102783
 0.52764893
 0.54931641
 0.55328369
 0.53649902
 0.49743652
 0.43670654
 0.35522461
 0.25512695
 0.13763428
 0.00488281
-0.14068604
-0.29541016
-0.45440674
-0.61065674
-0.75805664
-0.89202881
-1.00921631
-1.10656738
-1.17980957
-1.22467041
-1.23809814
-1.21948242
-1.16851807
-1.08520508
-0.96862793
-0.82153320
-0.64910889
-0.45837402
-0.25360107
-0.03784180
 0.18524170
 0.40771484
 0.61859131
 0.80718994
 0.96618652
 1.09191895
 1.18103027
 1.22985840
 1.23596191
 1.19995117
 1.12457275
 1.01318359
 0.87005615
 0.70159912
 0.51544189
 0.32012939
 0.12237549
-0.07293701
-0.26092529
-0.43426514
-0.58288574
-0.70037842
-0.78308105
-0.83160400
-0.84625244
-0.82550049
-0.76812744
-0.67657471
-0.55664063
-0.41473389
-0.25543213
-0.08178711
 0.10223389
 0.28961182
 0.46997070
 0.63323975
 0.77117920
 0.87921143
 0.95397949
 0.99304199
 0.99517822
 0.95977783
 0.88836670
 0.78430176
 0.65246582
 0.49926758
 0.33142090
 0.15441895
-0.02716064
-0.20812988
-0.38299561
-0.54534912
-0.68847656
-0.80902100
-0.90423584
-0.97351074
-1.01562500
-1.02966309
-1.01593018
-0.97534180
-0.90972900
-0.82061768
-0.71136475
-0.58654785
-0.45196533
-0.31341553
-0.17608643
-0.04272461
 0.08300781
 0.19775391
 0.29663086
 0.37567139
 0.43212891
 0.46508789
 0.47607422
 0.46661377
 0.43884277
 0.39520264
 0.33843994
 0.27160645
 0.19744873
 0.11840820
 0.03662109
-0.04577637
-0.12664795
-0.20538330
-0.28106689
-0.35186768
-0.41595459
-0.46966553
-0.51086426
-0.53894043
-0.55358887
-0.55450439
-0.54107666
-0.51208496
-0.46844482
-0.41168213
-0.34423828
-0.26794434
-0.18463135
-0.09613037
-0.00457764
 0.08789063
 0.18005371
 0.27130127
 0.35980225
 0.44433594
 0.52307129
 0.59539795
 0.66131592
 0.72143555
 0.77453613
 0.81939697
 0.85418701
 0.87799072
 0.89050293
 0.89202881
 0.88226318
 0.86151123
 0.83007813
 0.78948975
 0.74066162
 0.68603516
 0.62774658
 0.56854248
 0.51055908
 0.45501709
 0.40222168
 0.35278320
 0.30822754
 0.26855469
 0.23315430
 0.19989014
 0.16632080
 0.13061523
 0.09216309
 0.05065918
 0.00610352
-0.04180908
-0.09307861
-0.14709473
-0.20477295
-0.26672363
-0.33355713
-0.40435791
-0.47698975
-0.55145264
-0.62713623
-0.70404053
-0.78125000
-0.85632324
-0.92651367
-0.98968506
-1.04339600
-1.08520508
-1.11145020
-1.11907959
-1.10626221
-1.07208252
-1.01715088
-0.94146729
-0.84716797
-0.73791504
-0.61737061
-0.49072266
-0.36102295
-0.23223877
-0.10711670
 0.01190186
 0.12268066
 0.22369385
 0.31250000
 0.38818359
 0.44982910
 0.49713135
 0.53009033
 0.54992676
 0.55725098
 0.55419922
 0.54260254
 0.52459717
 0.50140381
 0.47454834
 0.44647217
 0.42053223
 0.40008545
 0.38757324
 0.38574219
 0.39672852
 0.42236328
 0.46325684
 0.51879883
 0.58685303
 0.66497803
 0.75073242
 0.84075928
 0.93078613
 1.01562500
 1.09130859
 1.15417480
 1.20086670
 1.22802734
 1.23260498
 1.21246338
 1.16729736
 1.09710693
 1.00128174
 0.87982178
 0.73455811
 0.56884766
 0.38635254
 0.18707275
-0.02868652
-0.25848389
-0.49713135
-0.73577881
-0.96710205
-1.18591309
-1.38824463
-1.56951904
-1.72302246
-1.84326172
-1.92687988
-1.97265625
-1.97998047
-1.94854736
-1.87988281
-1.77703857
-1.64581299
-1.49139404
-1.31835938
-1.13128662
-0.93658447
-0.74096680
-0.55145264
-0.37292480
-0.20904541
-0.06134033
 0.06835938
 0.17791748
 0.26489258
 0.32775879
 0.36560059
 0.37811279
 0.36682129
 0.33477783
 0.28686523
 0.22705078
 0.15930176
 0.08758545
 0.01556396
-0.05157471
-0.10894775
-0.15289307
-0.18157959
-0.19317627
-0.18646240
-0.16082764
-0.11627197
-0.05523682
 0.01831055
 0.10223389
 0.19470215
 0.29357910
 0.39672852
 0.50079346
 0.60180664
 0.69824219
 0.78796387
 0.87036133
 0.94329834
 1.00555420
 1.05529785
 1.09161377
 1.11358643
 1.11968994
 1.10839844
 1.08032227
 1.03607178
 0.97747803
 0.90606689
 0.82244873
 0.72723389
 0.62316895
 0.51208496
 0.39764404
 0.28167725
 0.16601563
 0.05218506
-0.05950928
-0.16876221
-0.27435303
-0.37597656
-0.47180176
-0.55969238
-0.63873291
-0.70861816
-0.76843262
-0.81787109
-0.85571289
-0.88104248
-0.89385986
-0.89447021
-0.88317871
-0.86059570
-0.82702637
-0.78338623
-0.73089600
-0.67199707
-0.60760498
-0.53924561
-0.46783447
-0.39581299
-0.32409668
-0.25421143
-0.18585205
-0.11993408
-0.05706787
 0.00030518
 0.05065918
 0.09185791
 0.12359619
 0.14495850
 0.15563965
 0.15472412
 0.14251709
 0.11962891
 0.08789063
 0.04943848
 0.00732422
-0.03601074
-0.07781982
-0.11505127
-0.14556885
-0.16662598
-0.17700195
-0.17456055
-0.15838623
-0.12817383
-0.08514404
-0.03021240
 0.03387451
 0.10620117
 0.18585205
 0.27130127
 0.36010742
 0.44982910
 0.53680420
 0.61889648
 0.69366455
 0.75897217
 0.81298828
 0.85357666
 0.88043213
 0.89263916
 0.89050293
 0.87371826
 0.84320068
 0.80047607
 0.74768066
 0.68725586
 0.62072754
 0.55084229
 0.48034668
 0.41137695
 0.34606934
 0.28503418
 0.22735596
 0.17364502
 0.12268066
 0.07415771
 0.02655029
-0.02136230
-0.07049561
-0.12023926
-0.17028809
-0.22125244
-0.27313232
-0.32562256
-0.37628174
-0.42388916
-0.46691895
-0.50506592
-0.53863525
-0.56640625
-0.58746338
-0.60089111
-0.60699463
-0.60699463
-0.60180664
-0.59112549
-0.57464600
-0.55236816
-0.52459717
-0.49285889
-0.45715332
-0.41839600
-0.37719727
-0.33477783
-0.29357910
-0.25482178
-0.21911621
-0.18585205
-0.15563965
-0.12786865
-0.10314941
-0.08087158
-0.06011963
-0.04058838
-0.02136230
-0.00213623
 0.01770020
 0.03814697
 0.06011963
 0.08331299
 0.10711670
 0.13061523
 0.15380859
 0.17517090
 0.19470215
 0.21209717
 0.22705078
 0.23986816
 0.25024414
 0.25787354
 0.26428223
 0.26947021
 0.27404785
 0.27740479
 0.27954102
 0.27954102
 0.27801514
 0.27374268
 0.26641846
 0.25573730
 0.24108887
 0.22216797
 0.19836426
 0.16845703
 0.13183594
 0.08972168
 0.04364014
-0.00549316
-0.05676270
-0.10864258
-0.15838623
-0.20385742
-0.24414063
-0.27862549
-0.30700684
-0.32531738
-0.33020020
-0.32012939
-0.29632568
-0.26123047
-0.21545410
-0.15869141
-0.09155273
-0.01647949
 0.06195068
 0.14038086
 0.21728516
 0.29174805
 0.36041260
 0.41839600
 0.46234131
 0.49072266
 0.50415039
 0.50292969
 0.48675537
 0.45532227
 0.41076660
 0.35552979
 0.29235840
 0.22247314
 0.14709473
 0.06835938
-0.01129150
-0.08941650
-0.16601563
-0.24108887
-0.31402588
-0.38299561
-0.44555664
-0.50048828
-0.54809570
-0.58868408
-0.62255859
-0.64880371
-0.66711426
-0.67687988
-0.67749023
-0.66833496
-0.64910889
-0.62011719
-0.58227539
-0.53649902
-0.48278809
-0.42297363
-0.35888672
-0.29235840
-0.22430420
-0.15533447
-0.08605957
-0.01831055
 0.04486084
 0.10131836
 0.14892578
 0.18646240
 0.21331787
 0.22857666
 0.23193359
 0.22369385
 0.20477295
 0.17700195
 0.14099121
 0.09918213
 0.05371094
 0.00854492
-0.03356934
-0.06988525
-0.09765625
-0.11566162
-0.12268066
-0.11688232
-0.09826660
-0.06652832
-0.02258301
 0.03082275
 0.09246826
 0.16052246
 0.23498535
 0.31433105
 0.39550781
 0.47546387
 0.55114746
 0.62011719
 0.68176270
 0.73486328
 0.77728271
 0.80810547
 0.82672119
 0.83312988
 0.82733154
 0.80902100
 0.77911377
 0.73822021
 0.68878174
 0.63171387
 0.56854248
 0.50018311
 0.42938232
 0.35766602
 0.28717041
 0.21759033
 0.15014648
 0.08544922
 0.02471924
-0.03173828
-0.08361816
-0.13122559
-0.17333984
-0.20965576
-0.24139404
-0.27069092
-0.29937744
-0.32836914
-0.35644531
-0.38330078
-0.41015625
-0.43975830
-0.47393799
-0.51269531
-0.55541992
-0.60089111
-0.64971924
-0.70098877
-0.75347900
-0.80535889
-0.85388184
-0.89691162
-0.93261719
-0.95825195
-0.97106934
-0.96801758
-0.94818115
-0.91094971
-0.85571289
-0.78155518
-0.68878174
-0.57891846
-0.45471191
-0.32043457
-0.17822266
-0.03051758
 0.12023926
 0.27069092
 0.41473389
 0.54626465
 0.66131592
 0.75653076
 0.83068848
 0.88226318
 0.90942383
 0.91156006
 0.88928223
 0.84564209
 0.78369141
 0.70709229
 0.62011719
 0.52673340
 0.43304443
 0.34362793
 0.26367188
 0.19622803
 0.14404297
 0.11016846
 0.09521484
 0.10009766
 0.12390137
 0.16479492
 0.22155762
 0.29113770
 0.36987305
 0.45288086
 0.53527832
 0.61309814
 0.68298340
 0.74249268
 0.78796387
 0.81787109
 0.83007813
 0.82397461
 0.79864502
 0.75286865
 0.68603516
 0.59906006
 0.49438477
 0.37414551
 0.24169922
 0.09979248
-0.05004883
-0.20477295
-0.36071777
-0.51330566
-0.65826416
-0.79101563
-0.90911865
-1.00952148
-1.09100342
-1.15081787
-1.18865967
-1.20422363
-1.19812012
-1.17126465
-1.12396240
-1.05834961
-0.97656250
-0.88134766
-0.77575684
-0.66375732
-0.54962158
-0.43823242
-0.33447266
-0.24169922
-0.16296387
-0.10040283
-0.05584717
-0.03173828
-0.02899170
-0.04730225
-0.08361816
-0.13549805
-0.19927979
-0.27221680
-0.34942627
-0.42510986
-0.49285889
-0.54748535
-0.58593750
-0.60546875
-0.60241699
-0.57373047
-0.51788330
-0.43701172
-0.33447266
-0.21209717
-0.07080078
 0.08819580
 0.26245117
 0.44555664
 0.63018799
 0.81024170
 0.98114014
 1.13922119
 1.28051758
 1.39984131
 1.49322510
 1.55853271
 1.59423828
 1.59912109
 1.57348633
 1.51733398
 1.43218994
 1.32080078
 1.18652344
 1.03302002
 0.86547852
 0.68969727
 0.51208496
 0.33843994
 0.17364502
 0.02136230
-0.11566162
-0.23468018
-0.33355713
-0.40954590
-0.46142578
-0.48828125
-0.49255371
-0.47668457
-0.44403076
-0.39672852
-0.33813477
-0.27282715
-0.20538330
-0.13977051
-0.08026123
-0.03051758
 0.00457764
 0.02044678
 0.01403809
-0.01617432
-0.07080078
-0.15106201
-0.25756836
-0.38940430
-0.54168701
-0.70770264
-0.88104248
-1.05621338
-1.22772217
-1.38977051
-1.53564453
-1.65985107
-1.75689697
-1.82281494
-1.85302734
-1.84509277
-1.79809570
-1.71234131
-1.58813477
-1.42578125
-1.22833252
-1.00128174
-0.75256348
-0.48828125
-0.21209717
 0.07354736
 0.36285400
 0.64605713
 0.91308594
 1.15539551
 1.36871338
 1.54998779
 1.69647217
 1.80480957
 1.87438965
 1.90582275
 1.90063477
 1.86126709
 1.79077148
 1.69372559
 1.57592773
 1.44348145
 1.30065918
 1.15173340
 1.00250244
 0.85876465
 0.72509766
 0.60485840
 0.49957275
 0.41046143
 0.33843994
 0.28320313
 0.24475098
 0.22033691
 0.20751953
 0.20263672
 0.20202637
 0.20202637
 0.19958496
 0.19042969
 0.17181396
 0.14038086
 0.09490967
 0.03448486
-0.04058838
-0.13031006
-0.23406982
-0.35003662
-0.47485352
-0.60424805
-0.73364258
-0.85998535
-0.97991943
-1.08886719
-1.18255615
-1.25701904
-1.30981445
-1.33972168
-1.34460449
-1.32415771
-1.27807617
-1.20727539
-1.11419678
-1.00006104
-0.86700439
-0.71868896
-0.56060791
-0.39855957
-0.23742676
-0.08056641
 0.07019043
 0.21057129
 0.33477783
 0.43701172
 0.51269531
 0.55999756
 0.58013916
 0.57525635
 0.54656982
 0.49682617
 0.42907715
 0.34790039
 0.25909424
 0.16876221
 0.08209229
 0.00427246
-0.06011963
-0.10742188
-0.13366699
-0.13671875
-0.11535645
-0.07049561
-0.00366211
 0.08331299
 0.18920898
 0.31066895
 0.44372559
 0.58074951
 0.71563721
 0.84289551
 0.95794678
 1.05651855
 1.13372803
 1.18469238
 1.20605469
 1.19628906
 1.15600586
 1.08459473
 0.98266602
 0.85174561
 0.69641113
 0.52307129
 0.33752441
 0.14434814
-0.05249023
-0.24902344
-0.43945313
-0.61584473
-0.77239990
-0.90393066
-1.00921631
-1.08734131
-1.13830566
-1.16058350
-1.15478516
-1.12091064
-1.06231689
-0.98144531
-0.88195801
-0.76721191
-0.64208984
-0.51116943
-0.38024902
-0.25329590
-0.13366699
-0.02349854
 0.07385254
 0.15472412
 0.21606445
 0.25604248
 0.27526855
 0.27526855
 0.25787354
 0.22338867
 0.17395020
 0.11169434
 0.04119873
-0.03265381
-0.10650635
-0.17852783
-0.24597168
-0.30670166
-0.35705566
-0.39337158
-0.41381836
-0.41809082
-0.40618896
-0.37994385
-0.34027100
-0.28991699
-0.23040771
-0.16387939
-0.09155273
-0.01647949
 0.05828857
 0.12847900
 0.19165039
 0.24688721
 0.29327393
 0.33020020
 0.35461426
 0.36499023
 0.35980225
 0.34118652
 0.31188965
 0.27526855
 0.23376465
 0.18951416
 0.14343262
 0.09796143
 0.05554199
 0.01983643
-0.00701904
-0.02349854
-0.02899170
-0.02258301
-0.00488281
 0.02410889
 0.06195068
 0.10711670
 0.15686035
 0.20965576
 0.26336670
 0.31463623
 0.36041260
 0.39703369
 0.42266846
 0.43579102
 0.43518066
 0.41931152
 0.38757324
 0.34027100
 0.27923584
 0.20599365
 0.12329102
 0.03326416
-0.06134033
-0.15838623
-0.25482178
-0.34698486
-0.43121338
-0.50292969
-0.55938721
-0.59906006
-0.62194824
-0.62713623
-0.61340332
-0.58074951
-0.53009033
-0.46386719
-0.38513184
-0.29693604
-0.20172119
-0.10253906
-0.00213623
 0.09674072
 0.19165039
 0.27984619
 0.35766602
 0.42053223
 0.46600342
 0.49285889
 0.50170898
 0.49285889
 0.46630859
 0.42297363
 0.36499023
 0.29541016
 0.21636963
 0.13061523
 0.04119873
-0.04821777
-0.13458252
-0.21392822
-0.28350830
-0.34088135
-0.38208008
-0.40496826
-0.40832520
-0.39245605
-0.35888672
-0.30914307
-0.24383545
-0.16510010
-0.07537842
 0.02288818
 0.12664795
 0.23284912
 0.33782959
 0.43701172
 0.52551270
 0.60028076
 0.65887451
 0.69976807
 0.72143555
 0.72265625
 0.70312500
 0.66406250
 0.60668945
 0.53283691
 0.44433594
 0.34454346
 0.23681641
 0.12542725
 0.01434326
-0.09338379
-0.19531250
-0.28869629
-0.37109375
-0.44097900
-0.49621582
-0.53558350
-0.55938721
-0.56793213
-0.56274414
-0.54534912
-0.51635742
-0.47729492
-0.42907715
-0.37414551
-0.31555176
-0.25482178
-0.19378662
-0.13275146
-0.07293701
-0.01586914
 0.03631592
 0.08148193
 0.11901855
 0.14831543
 0.16906738
 0.18127441
 0.18493652
 0.18127441
 0.17120361
 0.15563965
 0.13488770
 0.11016846
 0.08239746
 0.05310059
 0.02349854
-0.00579834
-0.03356934
-0.05859375
-0.07995605
-0.09582520
-0.10589600
-0.10986328
-0.10772705
-0.09948730
-0.08605957
-0.06744385
-0.04486084
-0.01861572
 0.01068115
 0.04180908
 0.07354736
 0.10437012
 0.13305664
 0.15808105
 0.17883301
 0.19531250
 0.20721436
 0.21453857
 0.21728516
 0.21514893
 0.20782471
 0.19653320
 0.18096924
 0.16204834
 0.14038086
 0.11596680
 0.08972168
 0.06286621
 0.03631592
 0.00976563
-0.01647949
-0.04272461
-0.06866455
-0.09521484
-0.12298584
-0.15136719
-0.18005371
-0.20812988
-0.23529053
-0.26336670
-0.29296875
-0.32379150
-0.35369873
-0.38055420
-0.40374756
-0.42327881
-0.43914795
-0.45104980
-0.45715332
-0.45715332
-0.45135498
-0.43945313
-0.42053223
-0.39337158
-0.35797119
-0.31585693
-0.26824951
-0.21423340
-0.15289307
-0.08392334
-0.00946045
 0.06683350
 0.14434814
 0.22186279
 0.29907227
 0.37322998
 0.44067383
 0.49926758
 0.54748535
 0.58563232
 0.61218262
 0.62591553
 0.62591553
 0.61279297
 0.58746338
 0.55023193
 0.50079346
 0.44067383
 0.37200928
 0.29724121
 0.21789551
 0.13519287
 0.05035400
-0.03326416
-0.11291504
-0.18676758
-0.25268555
-0.30914307
-0.35430908
-0.38543701
-0.40191650
-0.40405273
-0.39245605
-0.36773682
-0.33142090
-0.28594971
-0.23345947
-0.17639160
-0.11596680
-0.05371094
 0.00762939
 0.06378174
 0.11138916
 0.14801025
 0.17395020
 0.18768311
 0.18829346
 0.17517090
 0.14984131
 0.11444092
 0.07049561
 0.01953125
-0.03723145
-0.09674072
-0.15380859
-0.20507813
-0.24932861
-0.28686523
-0.31585693
-0.33294678
-0.33416748
-0.31890869
-0.29052734
-0.25177002
-0.20416260
-0.14617920
-0.07843018
-0.00457764
 0.07141113
 0.14526367
 0.21636963
 0.28320313
 0.34301758
 0.39154053
 0.42572021
 0.44555664
 0.45196533
 0.44525146
 0.42541504
 0.39276123
 0.34851074
 0.29571533
 0.23651123
 0.17303467
 0.10711670
 0.04180908
-0.02044678
-0.07598877
-0.12268066
-0.15838623
-0.18157959
-0.19134521
-0.18676758
-0.16815186
-0.13519287
-0.08941650
-0.03234863
 0.03417969
 0.10681152
 0.18371582
 0.26153564
 0.33630371
 0.40374756
 0.45959473
 0.50018311
 0.52459717
 0.53192139
 0.52032471
 0.48858643
 0.43609619
 0.36437988
 0.27648926
 0.17547607
 0.06317139
-0.05889893
-0.18737793
-0.31677246
-0.44097900
-0.55389404
-0.65155029
-0.73089600
-0.78918457
-0.82397461
-0.83282471
-0.81451416
-0.76873779
-0.69610596
-0.59936523
-0.48309326
-0.35156250
-0.20965576
-0.05950928
 0.09521484
 0.24993896
 0.39764404
 0.53100586
 0.64392090
 0.73364258
 0.79772949
 0.83404541
 0.84136963
 0.81817627
 0.76446533
 0.68237305
 0.57495117
 0.44708252
 0.30395508
 0.14923096
-0.01373291
-0.18066406
-0.34515381
-0.50048828
-0.63873291
-0.75561523
-0.84686279
-0.91064453
-0.94482422
-0.94787598
-0.92071533
-0.86364746
-0.77880859
-0.66925049
-0.54016113
-0.39764404
-0.24627686
-0.08941650
 0.07110596
 0.23071289
 0.38238525
 0.51818848
 0.63171387
 0.71990967
 0.78186035
 0.81634521
 0.82183838
 0.79803467
 0.74523926
 0.66619873
 0.56365967
 0.44281006
 0.30822754
 0.16540527
 0.01831055
-0.12847900
-0.26977539
-0.39916992
-0.50994873
-0.59661865
-0.65704346
-0.69030762
-0.69580078
-0.67382813
-0.62438965
-0.55053711
-0.45562744
-0.34484863
-0.22277832
-0.09216309
 0.04302979
 0.17822266
 0.30792236
 0.42541504
 0.52490234
 0.60211182
 0.65429688
 0.68054199
 0.68023682
 0.65277100
 0.59875488
 0.52001953
 0.42022705
 0.30487061
 0.17761230
 0.04241943
-0.09735107
-0.23651123
-0.36987305
-0.49163818
-0.59783936
-0.68450928
-0.74951172
-0.79132080
-0.80871582
-0.80139160
-0.77026367
-0.71685791
-0.64331055
-0.55175781
-0.44647217
-0.33111572
-0.20965576
-0.08605957
 0.03753662
 0.15747070
 0.27038574
 0.37200928
 0.45806885
 0.52612305
 0.57403564
 0.60150146
 0.60913086
 0.59753418
 0.56793213
 0.52246094
 0.46386719
 0.39520264
 0.31951904
 0.23956299
 0.15838623
 0.07843018
 0.00183105
-0.06835938
-0.13031006
-0.18188477
-0.22186279
-0.24963379
-0.26550293
-0.27008057
-0.26428223
-0.24871826
-0.22460938
-0.19317627
-0.15594482
-0.11505127
-0.07232666
-0.02929688
 0.01098633
 0.04730225
 0.07690430
 0.09918213
 0.11383057
 0.12084961
 0.12023926
 0.11291504
 0.10040283
 0.08422852
 0.06530762
 0.04577637
 0.02716064
 0.01220703
 0.00305176
 0.00091553
 0.00610352
 0.01861572
 0.03936768
 0.06805420
 0.10375977
 0.14373779
 0.18646240
 0.23101807
 0.27587891
 0.31921387
 0.35766602
 0.38757324
 0.40771484
 0.41687012
 0.41442871
 0.39947510
 0.37109375
 0.33020020
 0.27770996
 0.21575928
 0.14495850
 0.06683350
-0.01647949
-0.10162354
-0.18524170
-0.26611328
-0.34210205
-0.40954590
-0.46478271
-0.50415039
-0.52764893
-0.53527832
-0.52825928
-0.50598145
-0.46783447
-0.41625977
-0.35461426
-0.28686523
-0.21423340
-0.13824463
-0.06042480
 0.01556396
 0.08636475
 0.14862061
 0.19989014
 0.23925781
 0.26519775
 0.27709961
 0.27435303
 0.25726318
 0.22491455
 0.17822266
 0.11840820
 0.04760742
-0.03112793
-0.11444092
-0.20080566
-0.28717041
-0.37017822
-0.44464111
-0.50628662
-0.55114746
-0.57769775
-0.58471680
-0.57128906
-0.53619385
-0.47973633
-0.40283203
-0.30792236
-0.19744873
-0.07415771
 0.06011963
 0.20263672
 0.34820557
 0.49194336
 0.62713623
 0.74920654
 0.85540771
 0.94390869
 1.01226807
 1.05773926
 1.07849121
 1.07330322
 1.04309082
 0.98907471
 0.91156006
 0.81268311
 0.69458008
 0.56274414
 0.42205811
 0.27740479
 0.13122559
-0.01464844
-0.15686035
-0.29205322
-0.41534424
-0.52276611
-0.61248779
-0.68267822
-0.73364258
-0.76538086
-0.77850342
-0.77423096
-0.75286865
-0.71685791
-0.66802979
-0.60913086
-0.54321289
-0.47241211
-0.39916992
-0.32562256
-0.25482178
-0.18890381
-0.12908936
-0.07751465
-0.03570557
-0.00518799
 0.01342773
 0.02044678
 0.01678467
 0.00213623
-0.02258301
-0.05676270
-0.09765625
-0.14160156
-0.18707275
-0.23284912
-0.27679443
-0.31738281
-0.35095215
-0.37536621
-0.38879395
-0.39001465
-0.37902832
-0.35552979
-0.32104492
-0.27648926
-0.22277832
-0.15930176
-0.08666992
-0.00671387
 0.07751465
 0.16357422
 0.24963379
 0.33477783
 0.41656494
 0.49163818
 0.55725098
 0.61218262
 0.65582275
 0.68817139
 0.70831299
 0.71624756
 0.71258545
 0.69793701
 0.67321777
 0.64025879
 0.59997559
 0.55480957
 0.50628662
 0.45593262
 0.40466309
 0.35278320
 0.30212402
 0.25329590
 0.20690918
 0.16296387
 0.12084961
 0.08056641
 0.04180908
 0.00488281
-0.03143311
-0.06713867
-0.10284424
-0.13824463
-0.17333984
-0.20782471
-0.24291992
-0.27954102
-0.31738281
-0.35552979
-0.39276123
-0.42846680
-0.46203613
-0.49377441
-0.52307129
-0.54840088
-0.56793213
-0.57983398
-0.58319092
-0.57739258
-0.56274414
-0.53955078
-0.50750732
-0.46569824
-0.41503906
-0.35644531
-0.29174805
-0.22308350
-0.15045166
-0.07507324
 0.00152588
 0.07720947
 0.15045166
 0.22003174
 0.28533936
 0.34393311
 0.39276123
 0.42999268
 0.45440674
 0.46661377
 0.46691895
 0.45410156
 0.42785645
 0.38787842
 0.33660889
 0.27709961
 0.21179199
 0.14251709
 0.07141113
 0.00030518
-0.06805420
-0.13061523
-0.18493652
-0.22857666
-0.26000977
-0.27832031
-0.28320313
-0.27526855
-0.25421143
-0.22003174
-0.17242432
-0.11322021
-0.04516602
 0.02990723
 0.10864258
 0.19012451
 0.27221680
 0.35156250
 0.42388916
 0.48461914
 0.53100586
 0.56121826
 0.57464600
 0.57037354
 0.54748535
 0.50659180
 0.44891357
 0.37658691
 0.29235840
 0.19927979
 0.09979248
-0.00183105
-0.10284424
-0.20050049
-0.29266357
-0.37567139
-0.44555664
-0.49804688
-0.53283691
-0.54992676
-0.55053711
-0.53466797
-0.50201416
-0.45318604
-0.39093018
-0.31829834
-0.23773193
-0.15075684
-0.06011963
 0.03051758
 0.11718750
 0.19653320
 0.26641846
 0.32470703
 0.36804199
 0.39276123
 0.39733887
 0.38299561
 0.35095215
 0.30273438
 0.23956299
 0.16265869
 0.07568359
-0.01770020
-0.11505127
-0.21423340
-0.31158447
-0.40252686
-0.48217773
-0.54748535
-0.59722900
-0.63140869
-0.64819336
-0.64544678
-0.62194824
-0.57769775
-0.51513672
-0.43670654
-0.34423828
-0.24047852
-0.12817383
-0.01037598
 0.10986328
 0.22888184
 0.34179688
 0.44372559
 0.52978516
 0.59753418
 0.64514160
 0.67169189
 0.67749023
 0.66223145
 0.62713623
 0.57403564
 0.50628662
 0.42755127
 0.34210205
 0.25268555
 0.16235352
 0.07354736
-0.01098633
-0.08789063
-0.15441895
-0.20782471
-0.24627686
-0.26885986
-0.27648926
-0.26916504
-0.24658203
-0.20935059
-0.15777588
-0.09460449
-0.02319336
 0.05310059
 0.13214111
 0.21179199
 0.28900146
 0.36010742
 0.42053223
 0.46752930
 0.50018311
 0.51727295
 0.51818848
 0.50201416
 0.46936035
 0.42175293
 0.36163330
 0.29022217
 0.20935059
 0.12084961
 0.02807617
-0.06713867
-0.16326904
-0.25909424
-0.35278320
-0.44067383
-0.51818848
-0.58380127
-0.63629150
-0.67626953
-0.70251465
-0.71441650
-0.71136475
-0.69335938
-0.66192627
-0.61798096
-0.56274414
-0.49835205
-0.42785645
-0.35430908
-0.28076172
-0.20843506
-0.13885498
-0.07385254
-0.01464844
 0.03692627
 0.08026123
 0.11535645
 0.14221191
 0.16082764
 0.17242432
 0.17700195
 0.17547607
 0.16906738
 0.15930176
 0.14709473
 0.13366699
 0.11993408
 0.10772705
 0.09765625
 0.09094238
 0.08758545
 0.08911133
 0.09613037
 0.10955811
 0.12939453
 0.15411377
 0.18280029
 0.21545410
 0.25177002
 0.29022217
 0.32867432
 0.36346436
 0.39337158
 0.41687012
 0.43426514
 0.44494629
 0.44830322
 0.44403076
 0.43121338
 0.41015625
 0.38024902
 0.34210205
 0.29663086
 0.24597168
 0.18981934
 0.12847900
 0.06195068
-0.00793457
-0.07995605
-0.15197754
-0.22430420
-0.29602051
-0.36499023
-0.42785645
-0.48187256
-0.52520752
-0.55664063
-0.57556152
-0.58197021
-0.57586670
-0.55694580
-0.52520752
-0.48065186
-0.42449951
-0.35919189
-0.28747559
-0.21148682
-0.13122559
-0.04882813
 0.03356934
 0.11260986
 0.18676758
 0.25543213
 0.31768799
 0.37078857
 0.41137695
 0.43792725
 0.45166016
 0.45288086
 0.44189453
 0.41717529
 0.37841797
 0.32775879
 0.26763916
 0.19989014
 0.12542725
 0.04577637
-0.03692627
-0.12054443
-0.20324707
-0.28381348
-0.36041260
-0.42999268
-0.48980713
-0.53802490
-0.57495117
-0.59997559
-0.61279297
-0.61218262
-0.59783936
-0.57037354
-0.53009033
-0.47760010
-0.41290283
-0.33691406
-0.25177002
-0.15899658
-0.06072998
 0.04150391
 0.14648438
 0.25085449
 0.35186768
 0.44586182
 0.53009033
 0.60272217
 0.66223145
 0.70770264
 0.73822021
 0.75317383
 0.75195313
 0.73577881
 0.70556641
 0.66284180
 0.60882568
 0.54473877
 0.47241211
 0.39459229
 0.31341553
 0.23132324
 0.14923096
 0.06835938
-0.00885010
-0.08026123
-0.14343262
-0.19683838
-0.23864746
-0.26855469
-0.28686523
-0.29449463
-0.29296875
-0.28259277
-0.26428223
-0.23834229
-0.20538330
-0.16784668
-0.12695313
-0.08514404
-0.04364014
-0.00488281
 0.02929688
 0.05767822
 0.07995605
 0.09552002
 0.10345459
 0.10284424
 0.09338379
 0.07598877
 0.05065918
 0.01770020
-0.02288818
-0.06927490
-0.11840820
-0.16815186
-0.21728516
-0.26519775
-0.31127930
-0.35339355
-0.38848877
-0.41442871
-0.43182373
-0.44097900
-0.44281006
-0.43762207
-0.42572021
-0.40710449
-0.38299561
-0.35491943
-0.32440186
-0.29357910
-0.26458740
-0.23834229
-0.21362305
-0.19012451
-0.16754150
-0.14617920
-0.12756348
-0.11108398
-0.09704590
-0.08453369
-0.07324219
-0.06225586
-0.05065918
-0.03784180
-0.02258301
-0.00396729
 0.01983643
 0.04913330
 0.08422852
 0.12542725
 0.17272949
 0.22644043
 0.28686523
 0.35369873
 0.42449951
 0.49652100
 0.56793213
 0.63598633
 0.69946289
 0.75561523
 0.80322266
 0.84045410
 0.86608887
 0.87890625
 0.87738037
 0.86120605
 0.83007813
 0.78399658
 0.72357178
 0.65002441
 0.56365967
 0.46691895
 0.36193848
 0.25177002
 0.13885498
 0.02471924
-0.08911133
-0.20019531
-0.30639648
-0.40435791
-0.49102783
-0.56488037
-0.62408447
-0.66802979
-0.69610596
-0.70861816
-0.70678711
-0.69244385
-0.66711426
-0.63232422
-0.59020996
-0.54290771
-0.49285889
-0.44189453
-0.39093018
-0.34179688
-0.29571533
-0.25512695
-0.22125244
-0.19409180
-0.17364502
-0.15930176
-0.15075684
-0.14831543
-0.15075684
-0.15747070
-0.16723633
-0.17944336
-0.19317627
-0.20690918
-0.21881104
-0.22705078
-0.23071289
-0.22857666
-0.22003174
-0.20385742
-0.18035889
-0.14892578
-0.11016846
-0.06439209
-0.01281738
 0.04272461
 0.10040283
 0.15899658
 0.21789551
 0.27648926
 0.33233643
 0.38238525
 0.42449951
 0.45715332
 0.48095703
 0.49560547
 0.50109863
 0.49774170
 0.48645020
 0.46752930
 0.44219971
 0.41076660
 0.37475586
 0.33569336
 0.29632568
 0.25970459
 0.22705078
 0.19927979
 0.17669678
 0.16082764
 0.15228271
 0.15258789
 0.16082764
 0.17547607
 0.19531250
 0.21942139
 0.24841309
 0.28045654
 0.31402588
 0.34484863
 0.36987305
 0.38726807
 0.39642334
 0.39611816
 0.38543701
 0.36376953
 0.33050537
 0.28625488
 0.23132324
 0.16540527
 0.08880615
 0.00274658
-0.09216309
-0.19378662
-0.30151367
-0.41259766
-0.52368164
-0.63110352
-0.73150635
-0.82214355
-0.90118408
-0.96679688
-1.01654053
-1.04827881
-1.06048584
-1.05194092
-1.02325439
-0.97442627
-0.90637207
-0.82061768
-0.71990967
-0.60729980
-0.48675537
-0.36163330
-0.23559570
-0.11138916
 0.00762939
 0.11901855
 0.21972656
 0.30670166
 0.37689209
 0.42816162
 0.45867920
 0.46936035
 0.46081543
 0.43487549
 0.39398193
 0.34118652
 0.27954102
 0.21179199
 0.14068604
 0.06958008
 0.00152588
-0.05889893
-0.10864258
-0.14465332
-0.16632080
-0.17242432
-0.16174316
-0.13427734
-0.09094238
-0.03326416
 0.03662109
 0.11688232
 0.20629883
 0.30151367
 0.39916992
 0.49468994
 0.58441162
 0.66589355
 0.73699951
 0.79589844
 0.83953857
 0.86669922
 0.87554932
 0.86639404
 0.83984375
 0.79650879
 0.73638916
 0.66040039
 0.57098389
 0.47088623
 0.36346436
 0.25207520
 0.13977051
 0.02990723
-0.07415771
-0.17028809
-0.25573730
-0.32989502
-0.39031982
-0.43518066
-0.46325684
-0.47576904
-0.47485352
-0.46264648
-0.44158936
-0.41229248
-0.37750244
-0.34027100
-0.30395508
-0.27191162
-0.24536133
-0.22552490
-0.21270752
-0.20751953
-0.21057129
-0.22125244
-0.24017334
-0.26672363
-0.29998779
-0.33874512
-0.37902832
-0.41870117
-0.45532227
-0.48767090
-0.51483154
-0.53436279
-0.54504395
-0.54504395
-0.53466797
-0.51452637
-0.48370361
-0.44281006
-0.39215088
-0.33386230
-0.27008057
-0.20233154
-0.13092041
-0.05767822
 0.01556396
 0.08575439
 0.15167236
 0.21270752
 0.26977539
 0.32104492
 0.36468506
 0.39794922
 0.42114258
 0.43609619
 0.44433594
 0.44708252
 0.44494629
 0.43823242
 0.42877197
 0.41809082
 0.40771484
 0.39733887
 0.38787842
 0.37963867
 0.37353516
 0.37048340
 0.37017822
 0.37200928
 0.37536621
 0.37902832
 0.38208008
 0.38330078
 0.38208008
 0.37780762
 0.36926270
 0.35491943
 0.33416748
 0.30731201
 0.27465820
 0.23681641
 0.19439697
 0.14648438
 0.09368896
 0.03631592
-0.02349854
-0.08361816
-0.14251709
-0.19866943
-0.25146484
-0.30029297
-0.34362793
-0.37994385
-0.40710449
-0.42449951
-0.43304443
-0.43334961
-0.42541504
-0.40954590
-0.38513184
-0.35400391
-0.31860352
-0.28167725
-0.24383545
-0.20599365
-0.16845703
-0.13336182
-0.10192871
-0.07537842
-0.05523682
-0.04150391
-0.03540039
-0.03692627
-0.04638672
-0.06317139
-0.08697510
-0.11657715
-0.14984131
-0.18493652
-0.22094727
-0.25817871
-0.29632568
-0.33355713
-0.36682129
-0.39276123
-0.41015625
-0.41992188
-0.42236328
-0.41687012
-0.40130615
-0.37506104
-0.33874512
-0.29479980
-0.24475098
-0.18768311
-0.12420654
-0.05493164
 0.01831055
 0.09368896
 0.17089844
 0.24932861
 0.32745361
 0.40283203
 0.47210693
 0.53375244
 0.58807373
 0.63476563
 0.67260742
 0.70129395
 0.71929932
 0.72723389
 0.72540283
 0.71380615
 0.69274902
 0.66223145
 0.62408447
 0.57983398
 0.53009033
 0.47668457
 0.41992188
 0.36132813
 0.30242920
 0.24475098
 0.18920898
 0.13641357
 0.08789063
 0.04486084
 0.00823975
-0.02227783
-0.04638672
-0.06469727
-0.07781982
-0.08605957
-0.09033203
-0.09124756
-0.09002686
-0.08728027
-0.08422852
-0.08270264
-0.08300781
-0.08575439
-0.09155273
-0.10101318
-0.11505127
-0.13427734
-0.15838623
-0.18646240
-0.21850586
-0.25451660
-0.29479980
-0.33843994
-0.38330078
-0.42694092
-0.46813965
-0.50598145
-0.53894043
-0.56579590
-0.58532715
-0.59661865
-0.59936523
-0.59356689
-0.57922363
-0.55664063
-0.52673340
-0.49011230
-0.44738770
-0.39916992
-0.34667969
-0.29266357
-0.23834229
-0.18524170
-0.13305664
-0.08300781
-0.03540039
 0.00823975
 0.04699707
 0.08117676
 0.11169434
 0.13793945
 0.15960693
 0.17730713
 0.19165039
 0.20385742
 0.21545410
 0.22674561
 0.23773193
 0.24963379
 0.26306152
 0.27984619
 0.30029297
 0.32287598
 0.34667969
 0.37048340
 0.39398193
 0.41748047
 0.44158936
 0.46478271
 0.48583984
 0.50292969
 0.51544189
 0.52276611
 0.52459717
 0.52001953
 0.50903320
 0.49194336
 0.46844482
 0.43914795
 0.40405273
 0.36346436
 0.31890869
 0.27130127
 0.22247314
 0.17242432
 0.12176514
 0.07080078
 0.02105713
-0.02563477
-0.06896973
-0.10864258
-0.14587402
-0.18035889
-0.21087646
-0.23712158
-0.25939941
-0.27923584
-0.29785156
-0.31555176
-0.33111572
-0.34393311
-0.35522461
-0.36499023
-0.37475586
-0.38360596
-0.39184570
-0.39916992
-0.40557861
-0.41076660
-0.41442871
-0.41687012
-0.41748047
-0.41595459
-0.41198730
-0.40527344
-0.39581299
-0.38391113
-0.36987305
-0.35217285
-0.33081055
-0.30639648
-0.28076172
-0.25512695
-0.22949219
-0.20294189
-0.17395020
-0.14312744
-0.11138916
-0.07995605
-0.04913330
-0.01831055
 0.01251221
 0.04241943
 0.07080078
 0.09796143
 0.12512207
 0.15289307
 0.18066406
 0.20751953
 0.23254395
 0.25695801
 0.28198242
 0.30822754
 0.33386230
 0.35705566
 0.37750244
 0.39581299
 0.41351318
 0.43151855
 0.44891357
 0.46478271
 0.47882080
 0.49133301
 0.50170898
 0.51055908
 0.51696777
 0.52093506
 0.52124023
 0.51757813
 0.50903320
 0.49530029
 0.47576904
 0.45013428
 0.41748047
 0.37841797
 0.33416748
 0.28594971
 0.23498535
 0.18127441
 0.12542725
 0.06835938
 0.01129150
-0.04455566
-0.09826660
-0.14862061
-0.19348145
-0.23254395
-0.26641846
-0.29632568
-0.32196045
-0.34210205
-0.35552979
-0.36315918
-0.36651611
-0.36804199
-0.36773682
-0.36560059
-0.36163330
-0.35675049
-0.35369873
-0.35308838
-0.35491943
-0.35888672
-0.36468506
-0.37261963
-0.38208008
-0.39276123
-0.40313721
-0.41351318
-0.42358398
-0.43243408
-0.43945313
-0.44219971
-0.44067383
-0.43457031
-0.42449951
-0.41046143
-0.39093018
-0.36529541
-0.33325195
-0.29632568
-0.25604248
-0.21331787
-0.16754150
-0.11840820
-0.06530762
-0.00976563
 0.04669189
 0.10223389
 0.15655518
 0.20935059
 0.25970459
 0.30731201
 0.35034180
 0.38665771
 0.41625977
 0.43853760
 0.45440674
 0.46386719
 0.46691895
 0.46386719
 0.45562744
 0.44311523
 0.42785645
 0.41107178
 0.39428711
 0.37841797
 0.36499023
 0.35461426
 0.34729004
 0.34240723
 0.33966064
 0.33966064
 0.34210205
 0.34667969
 0.35217285
 0.35675049
 0.35919189
 0.35827637
 0.35308838
 0.34240723
 0.32592773
 0.30303955
 0.27435303
 0.23986816
 0.19989014
 0.15319824
 0.10009766
 0.04211426
-0.01861572
-0.08026123
-0.14221191
-0.20446777
-0.26611328
-0.32653809
-0.38238525
-0.43212891
-0.47332764
-0.50659180
-0.53283691
-0.55206299
-0.56457520
-0.56976318
-0.56762695
-0.55847168
-0.54382324
-0.52520752
-0.50262451
-0.47729492
-0.45013428
-0.42297363
-0.39642334
-0.37109375
-0.34606934
-0.32165527
-0.29907227
-0.27954102
-0.26336670
-0.24871826
-0.23468018
-0.22094727
-0.20782471
-0.19500732
-0.18127441
-0.16510010
-0.14556885
-0.12298584
-0.09704590
-0.06744385
-0.03265381
 0.00701904
 0.05126953
 0.09948730
 0.15167236
 0.20812988
 0.26855469
 0.33203125
 0.39672852
 0.46020508
 0.52185059
 0.58074951
 0.63568115
 0.68481445
 0.72723389
 0.76232910
 0.78979492
 0.80841064
 0.81787109
 0.81726074
 0.80627441
 0.78460693
 0.75256348
 0.71075439
 0.66040039
 0.60272217
 0.53833008
 0.46752930
 0.39215088
 0.31433105
 0.23651123
 0.15899658
 0.08178711
 0.00549316
-0.06713867
-0.13397217
-0.19409180
-0.24780273
-0.29693604
-0.34057617
-0.37780762
-0.40710449
-0.42968750
-0.44708252
-0.46020508
-0.46997070
-0.47668457
-0.48126221
-0.48461914
-0.48736572
-0.48889160
-0.49041748
-0.49194336
-0.49499512
-0.49835205
-0.50079346
-0.50201416
-0.50109863
-0.49865723
-0.49285889
-0.48370361
-0.47088623
-0.45501709
-0.43609619
-0.41320801
-0.38513184
-0.35064697
-0.31158447
-0.26947021
-0.22521973
-0.17791748
-0.12725830
-0.07354736
-0.01770020
 0.03875732
 0.09460449
 0.14862061
 0.20080566
 0.25085449
 0.29785156
 0.34088135
 0.37780762
 0.40710449
 0.42907715
 0.44433594
 0.45379639
 0.45715332
 0.45379639
 0.44403076
 0.42877197
 0.40985107
 0.38696289
 0.36010742
 0.33020020
 0.29968262
 0.27008057
 0.24353027
 0.21972656
 0.19897461
 0.18127441
 0.16815186
 0.15960693
 0.15625000
 0.15716553
 0.16204834
 0.16998291
 0.18005371
 0.19073486
 0.20050049
 0.20812988
 0.21118164
 0.20843506
 0.19775391
 0.17883301
 0.15167236
 0.11596680
 0.07141113
 0.01892090
-0.04058838
-0.10559082
-0.17456055
-0.24658203
-0.31951904
-0.39001465
-0.45471191
-0.51086426
-0.55755615
-0.59356689
-0.61676025
-0.62591553
-0.62072754
-0.60150146
-0.56854248
-0.52215576
-0.46264648
-0.39215088
-0.31341553
-0.22979736
-0.14282227
-0.05432129
 0.03204346
 0.11199951
 0.18280029
 0.24322510
 0.29266357
 0.32928467
 0.34942627
 0.35095215
 0.33508301
 0.30426025
 0.26153564
 0.20782471
 0.14312744
 0.06988525
-0.00823975
