# Supplementary material for: Dataset for time-lapse ultrasonic tomography of a granite slab under uniaxial compression test
Source: Data Brief. 2018 Aug 30;20:614–6. doi: 10.1016/j.dib.2018.08.151 (PMC6128094; doi:10.1016/j.dib.2018.08.151)
Supplement: Supplementary file 2 — Supplementary material [file mmc2.zip › data/Ultrasonic_Tomo_data/Stage_1_0kn/Force_0kn_15_12_16875593.txt]

SOURCE FILE NAME: D:\ct_20141122\ct201411221m100v0kn_sh_12_12_a.TDA
DATE: Saturday, November 22, 2014
TIME: 11:24:48
SAMPLE INTERVAL (Seconds):   0.0000001000
SIGNAL UNITS: volts
TIME UNITS: Seconds
DATA TYPE: WAVEFORM
NUMBER OF DATA POINTS PER WAVEFORM: 1024
CHANNEL NUMBER: 15
HIT NUMBER: 1
TIME OF TEST:  16.8755932500

-0.00091553
-0.00091553
-0.00091553
-0.00091553
-0.00091553
-0.00091553
-0.00122070
-0.00152588
-0.00183105
-0.00213623
-0.00183105
-0.00183105
-0.00122070
-0.00061035
-0.00030518
-0.00030518
-0.00061035
-0.00091553
-0.00122070
-0.00122070
-0.00122070
-0.00122070
-0.00122070
-0.00152588
-0.00183105
-0.00213623
-0.00244141
-0.00244141
-0.00274658
-0.00274658
-0.00305176
-0.00335693
-0.00274658
-0.00183105
-0.00061035
 0.00061035
 0.00122070
 0.00091553
 0.00000000
-0.00091553
-0.00152588
-0.00152588
-0.00152588
-0.00183105
-0.00244141
-0.00335693
-0.00396729
-0.00396729
-0.00335693
-0.00244141
-0.00152588
-0.00091553
-0.00030518
 0.00000000
 0.00030518
 0.00000000
-0.00030518
-0.00091553
-0.00152588
-0.00244141
-0.00305176
-0.00305176
-0.00274658
-0.00213623
-0.00152588
-0.00122070
-0.00122070
-0.00152588
-0.00152588
-0.00122070
-0.00061035
-0.00030518
-0.00030518
-0.00030518
-0.00030518
-0.00030518
 0.00000000
 0.00000000
-0.00030518
-0.00061035
-0.00091553
-0.00061035
 0.00030518
 0.00122070
 0.00213623
 0.00244141
 0.00213623
 0.00122070
 0.00030518
-0.00061035
-0.00091553
-0.00091553
-0.00061035
-0.00091553
-0.00152588
-0.00213623
-0.00244141
-0.00213623
-0.00152588
-0.00061035
 0.00000000
 0.00061035
 0.00091553
 0.00122070
 0.00183105
 0.00244141
 0.00244141
 0.00183105
 0.00061035
-0.00061035
-0.00122070
-0.00122070
-0.00061035
 0.00000000
 0.00030518
 0.00000000
-0.00061035
-0.00091553
-0.00091553
-0.00030518
 0.00091553
 0.00152588
 0.00152588
 0.00091553
 0.00030518
-0.00030518
-0.00030518
-0.00061035
-0.00122070
-0.00213623
-0.00274658
-0.00274658
-0.00183105
-0.00030518
 0.00122070
 0.00213623
 0.00213623
 0.00122070
 0.00000000
-0.00091553
-0.00091553
-0.00030518
 0.00030518
 0.00091553
 0.00091553
 0.00030518
-0.00030518
-0.00030518
 0.00030518
 0.00152588
 0.00244141
 0.00274658
 0.00274658
 0.00244141
 0.00213623
 0.00152588
 0.00122070
 0.00061035
-0.00030518
-0.00122070
-0.00152588
-0.00152588
-0.00122070
-0.00061035
 0.00000000
 0.00000000
-0.00061035
-0.00091553
-0.00091553
-0.00061035
 0.00000000
 0.00061035
 0.00061035
 0.00030518
 0.00000000
-0.00030518
-0.00030518
-0.00061035
-0.00091553
-0.00183105
-0.00244141
-0.00274658
-0.00213623
-0.00122070
 0.00000000
 0.00091553
 0.00091553
 0.00061035
 0.00000000
-0.00030518
-0.00030518
-0.00030518
-0.00030518
-0.00061035
-0.00122070
-0.00183105
-0.00213623
-0.00213623
-0.00152588
-0.00091553
-0.00061035
-0.00061035
-0.00061035
-0.00030518
 0.00000000
 0.00030518
 0.00030518
-0.00061035
-0.00213623
-0.00335693
-0.00396729
-0.00366211
-0.00274658
-0.00183105
-0.00122070
-0.00091553
-0.00122070
-0.00122070
-0.00061035
 0.00030518
 0.00122070
 0.00122070
 0.00091553
 0.00000000
-0.00091553
-0.00152588
-0.00152588
-0.00122070
-0.00152588
-0.00213623
-0.00244141
-0.00244141
-0.00183105
-0.00030518
 0.00122070
 0.00213623
 0.00213623
 0.00122070
 0.00030518
-0.00061035
-0.00061035
-0.00030518
 0.00030518
 0.00061035
 0.00000000
-0.00091553
-0.00152588
-0.00183105
-0.00152588
-0.00091553
-0.00061035
-0.00061035
-0.00061035
-0.00061035
-0.00030518
 0.00000000
 0.00030518
 0.00000000
-0.00030518
-0.00091553
-0.00152588
-0.00122070
-0.00061035
 0.00000000
 0.00030518
 0.00000000
-0.00030518
-0.00061035
 0.00000000
 0.00061035
 0.00122070
 0.00152588
 0.00122070
 0.00030518
 0.00000000
-0.00030518
-0.00061035
-0.00091553
-0.00152588
-0.00213623
-0.00274658
-0.00244141
-0.00183105
-0.00030518
 0.00122070
 0.00244141
 0.00244141
 0.00183105
 0.00091553
 0.00000000
-0.00030518
 0.00000000
 0.00030518
 0.00030518
-0.00030518
-0.00122070
-0.00213623
-0.00244141
-0.00213623
-0.00122070
-0.00030518
 0.00030518
 0.00061035
 0.00061035
 0.00091553
 0.00152588
 0.00183105
 0.00152588
 0.00061035
-0.00030518
-0.00091553
-0.00061035
 0.00030518
 0.00091553
 0.00122070
 0.00122070
 0.00061035
 0.00030518
 0.00000000
 0.00030518
 0.00091553
 0.00091553
 0.00030518
-0.00061035
-0.00122070
-0.00122070
-0.00091553
-0.00030518
-0.00030518
-0.00091553
-0.00152588
-0.00183105
-0.00122070
 0.00000000
 0.00122070
 0.00183105
 0.00183105
 0.00122070
 0.00030518
 0.00000000
 0.00030518
 0.00091553
 0.00122070
 0.00061035
-0.00061035
-0.00213623
-0.00335693
-0.00366211
-0.00305176
-0.00183105
-0.00122070
-0.00091553
-0.00091553
-0.00091553
-0.00061035
 0.00000000
 0.00030518
-0.00030518
-0.00122070
-0.00213623
-0.00274658
-0.00274658
-0.00274658
-0.00244141
-0.00213623
-0.00244141
-0.00274658
-0.00305176
-0.00244141
-0.00152588
-0.00061035
 0.00000000
 0.00000000
-0.00030518
-0.00061035
-0.00091553
-0.00091553
-0.00122070
-0.00152588
-0.00213623
-0.00274658
-0.00213623
-0.00122070
 0.00000000
 0.00091553
 0.00122070
 0.00061035
-0.00061035
-0.00152588
-0.00183105
-0.00152588
-0.00091553
-0.00061035
-0.00091553
-0.00183105
-0.00274658
-0.00274658
-0.00244141
-0.00152588
-0.00030518
 0.00030518
 0.00030518
 0.00030518
 0.00061035
 0.00091553
 0.00122070
 0.00152588
 0.00122070
 0.00030518
-0.00061035
-0.00091553
-0.00091553
-0.00030518
-0.00030518
-0.00061035
-0.00122070
-0.00152588
-0.00152588
-0.00091553
-0.00030518
 0.00061035
 0.00091553
 0.00091553
 0.00061035
 0.00000000
-0.00030518
-0.00030518
-0.00030518
-0.00061035
-0.00152588
-0.00213623
-0.00274658
-0.00244141
-0.00152588
-0.00030518
 0.00030518
 0.00030518
 0.00000000
-0.00030518
-0.00030518
 0.00000000
 0.00061035
 0.00122070
 0.00091553
 0.00030518
-0.00091553
-0.00183105
-0.00183105
-0.00091553
 0.00030518
 0.00122070
 0.00183105
 0.00183105
 0.00122070
 0.00091553
 0.00061035
 0.00061035
 0.00030518
 0.00000000
-0.00061035
-0.00091553
-0.00091553
-0.00061035
 0.00000000
 0.00030518
 0.00061035
 0.00061035
 0.00061035
 0.00122070
 0.00183105
 0.00244141
 0.00244141
 0.00244141
 0.00183105
 0.00122070
 0.00091553
 0.00091553
 0.00091553
 0.00091553
 0.00091553
 0.00061035
 0.00030518
 0.00030518
 0.00030518
 0.00030518
 0.00030518
 0.00000000
-0.00030518
 0.00000000
 0.00030518
 0.00122070
 0.00213623
 0.00213623
 0.00152588
 0.00061035
 0.00000000
-0.00030518
 0.00000000
 0.00030518
 0.00091553
 0.00091553
 0.00091553
 0.00091553
 0.00091553
 0.00091553
 0.00122070
 0.00152588
 0.00122070
 0.00061035
 0.00000000
-0.00030518
-0.00061035
-0.00030518
-0.00030518
-0.00061035
-0.00122070
-0.00152588
-0.00183105
-0.00122070
-0.00061035
 0.00000000
 0.00030518
 0.00000000
-0.00061035
-0.00152588
-0.00183105
-0.00213623
-0.00213623
-0.00244141
-0.00274658
-0.00305176
-0.00305176
-0.00244141
-0.00152588
-0.00030518
 0.00000000
 0.00000000
-0.00030518
-0.00061035
-0.00061035
-0.00030518
 0.00000000
 0.00000000
-0.00061035
-0.00152588
-0.00244141
-0.00274658
-0.00244141
-0.00183105
-0.00122070
-0.00122070
-0.00183105
-0.00244141
-0.00274658
-0.00274658
-0.00213623
-0.00183105
-0.00152588
-0.00152588
-0.00152588
-0.00152588
-0.00152588
-0.00122070
-0.00061035
-0.00030518
-0.00030518
-0.00061035
-0.00091553
-0.00091553
-0.00030518
 0.00000000
 0.00030518
 0.00000000
-0.00061035
-0.00122070
-0.00122070
-0.00091553
-0.00061035
-0.00061035
-0.00091553
-0.00152588
-0.00183105
-0.00183105
-0.00152588
-0.00122070
-0.00122070
-0.00152588
-0.00152588
-0.00091553
-0.00030518
 0.00030518
 0.00030518
 0.00000000
-0.00091553
-0.00183105
-0.00244141
-0.00213623
-0.00183105
-0.00122070
-0.00091553
-0.00091553
-0.00091553
-0.00061035
 0.00000000
 0.00061035
 0.00061035
 0.00030518
 0.00000000
-0.00030518
-0.00061035
-0.00061035
 0.00000000
 0.00000000
-0.00030518
-0.00122070
-0.00244141
-0.00274658
-0.00244141
-0.00152588
-0.00061035
-0.00061035
-0.00122070
-0.00213623
-0.00274658
-0.00305176
-0.00213623
-0.00122070
-0.00030518
 0.00000000
-0.00030518
-0.00091553
-0.00030518
 0.00061035
 0.00183105
 0.00213623
 0.00183105
 0.00122070
 0.00061035
-0.00061035
-0.00122070
-0.00061035
-0.00030518
-0.00640869
-0.02990723
-0.07904053
-0.15136719
-0.22583008
-0.27191162
-0.26733398
-0.21575928
-0.15136719
-0.11962891
-0.14129639
-0.19073486
-0.20568848
-0.13458252
 0.01708984
 0.17730713
 0.25451660
 0.20507813
 0.07202148
-0.04486084
-0.06042480
 0.03540039
 0.17486572
 0.26519775
 0.25299072
 0.15258789
 0.03082275
-0.03906250
-0.01953125
 0.07263184
 0.17944336
 0.23498535
 0.20629883
 0.11291504
 0.01312256
-0.03326416
-0.00335693
 0.07781982
 0.15716553
 0.18737793
 0.15350342
 0.07843018
 0.00610352
-0.02258301
 0.00610352
 0.07110596
 0.13031006
 0.14587402
 0.10925293
 0.04394531
-0.01007080
-0.02380371
 0.00518799
 0.05432129
 0.09216309
 0.09613037
 0.06439209
 0.01464844
-0.02471924
-0.03295898
-0.00762939
 0.03204346
 0.05889893
 0.05462646
 0.02166748
-0.01953125
-0.04577637
-0.04425049
-0.01983643
 0.01037598
 0.02746582
 0.02166748
-0.00305176
-0.03173828
-0.04821777
-0.04302979
-0.02105713
 0.00396729
 0.01617432
 0.00854492
-0.01312256
-0.03509521
-0.04455566
-0.03692627
-0.01892090
-0.00244141
 0.00183105
-0.00793457
-0.02593994
-0.04150391
-0.04638672
-0.03967285
-0.02655029
-0.01647949
-0.01525879
-0.02441406
-0.03814697
-0.04852295
-0.04974365
-0.04211426
-0.03051758
-0.02258301
-0.02258301
-0.03051758
-0.04058838
-0.04699707
-0.04547119
-0.03814697
-0.02899170
-0.02380371
-0.02441406
-0.03051758
-0.03753662
-0.04180908
-0.04089355
-0.03570557
-0.02929688
-0.02563477
-0.02655029
-0.03143311
-0.03692627
-0.03967285
-0.03814697
-0.03326416
-0.02777100
-0.02532959
-0.02655029
-0.03051758
-0.03479004
-0.03662109
-0.03540039
-0.03173828
-0.02838135
-0.02746582
-0.02929688
-0.03326416
-0.03662109
-0.03753662
-0.03540039
-0.03112793
-0.02746582
-0.02593994
-0.02716064
-0.03021240
-0.03295898
-0.03356934
-0.03173828
-0.02868652
-0.02746582
-0.02899170
-0.03387451
-0.04119873
-0.04882813
-0.05615234
-0.06317139
-0.07141113
-0.08209229
-0.09582520
-0.11169434
-0.12786865
-0.14160156
-0.15106201
-0.15625000
-0.15716553
-0.15350342
-0.14434814
-0.12756348
-0.10314941
-0.07049561
-0.03051758
 0.01556396
 0.06530762
 0.11566162
 0.16479492
 0.21179199
 0.25695801
 0.29968262
 0.33752441
 0.36682129
 0.38574219
 0.39459229
 0.39489746
 0.38726807
 0.37170410
 0.34759521
 0.31616211
 0.27893066
 0.23803711
 0.19348145
 0.14526367
 0.09246826
 0.03631592
-0.02258301
-0.08117676
-0.13854980
-0.19378662
-0.24688721
-0.29754639
-0.34454346
-0.38604736
-0.42053223
-0.44769287
-0.46752930
-0.47973633
-0.48461914
-0.48187256
-0.47241211
-0.45745850
-0.43640137
-0.40740967
-0.37048340
-0.32653809
-0.27770996
-0.22399902
-0.16510010
-0.09918213
-0.02685547
 0.04974365
 0.12878418
 0.20904541
 0.28961182
 0.36773682
 0.43914795
 0.50109863
 0.55267334
 0.59387207
 0.62408447
 0.64117432
 0.64392090
 0.63140869
 0.60455322
 0.56427002
 0.51177979
 0.44860840
 0.37597656
 0.29541016
 0.20812988
 0.11657715
 0.02349854
-0.06774902
-0.15472412
-0.23651123
-0.31158447
-0.37658691
-0.42724609
-0.46081543
-0.47607422
-0.47424316
-0.45654297
-0.42388916
-0.37811279
-0.32257080
-0.26123047
-0.19775391
-0.13427734
-0.07293701
-0.01708984
 0.02990723
 0.06500244
 0.08697510
 0.09490967
 0.08972168
 0.07232666
 0.04364014
 0.00427246
-0.04302979
-0.09521484
-0.14770508
-0.19805908
-0.24536133
-0.28808594
-0.32409668
-0.34851074
-0.35644531
-0.34606934
-0.31829834
-0.27496338
-0.21728516
-0.14556885
-0.06103516
 0.03326416
 0.13336182
 0.23498535
 0.33325195
 0.42175293
 0.49407959
 0.54534912
 0.57250977
 0.57556152
 0.55328369
 0.50506592
 0.43121338
 0.33355713
 0.21697998
 0.08575439
-0.05584717
-0.20355225
-0.35095215
-0.49133301
-0.61706543
-0.72174072
-0.80169678
-0.85266113
-0.86944580
-0.84808350
-0.78552246
-0.68267822
-0.54321289
-0.37048340
-0.16632080
 0.06744385
 0.32745361
 0.60394287
 0.88287354
 1.15142822
 1.39984131
 1.62139893
 1.80877686
 1.95251465
 2.04315186
 2.07458496
 2.04589844
 1.95648193
 1.80786133
 1.60125732
 1.34338379
 1.04370117
 0.71411133
 0.36315918
-0.00152588
-0.37139893
-0.73394775
-1.07452393
-1.38061523
-1.64428711
-1.86096191
-2.02697754
-2.13836670
-2.19421387
-2.19512939
-2.14538574
-2.04956055
-1.91406250
-1.74530029
-1.55151367
-1.33972168
-1.11724854
-0.89172363
-0.67138672
-0.46417236
-0.27618408
-0.10986328
 0.03387451
 0.15625000
 0.25726318
 0.33782959
 0.39825439
 0.44158936
 0.47210693
 0.49499512
 0.51605225
 0.54016113
 0.57098389
 0.61248779
 0.66680908
 0.73699951
 0.82366943
 0.92742920
 1.04583740
 1.17675781
 1.31622314
 1.46026611
 1.60461426
 1.74407959
 1.87286377
 1.98486328
 2.07214355
 2.12768555
 2.14508057
 2.12005615
 2.04864502
 1.92657471
 1.75079346
 1.52160645
 1.24206543
 0.91735840
 0.55358887
 0.15716553
-0.26489258
-0.70159912
-1.13861084
-1.56127930
-1.95465088
-2.30682373
-2.60681152
-2.84515381
-3.01269531
-3.10302734
-3.11431885
-3.04748535
-2.90496826
-2.68920898
-2.40417480
-2.05627441
-1.65679932
-1.21978760
-0.75958252
-0.28686523
 0.18707275
 0.64941406
 1.08337402
 1.46942139
 1.79168701
 2.03857422
 2.20336914
 2.28118896
 2.26837158
 2.16217041
 1.96441650
 1.68334961
 1.33087158
 0.92102051
 0.46691895
-0.01892090
-0.52124023
-1.02020264
-1.49414063
-1.92352295
-2.29461670
-2.59704590
-2.82318115
-2.96417236
-3.01452637
-2.97210693
-2.83935547
-2.62023926
-2.31994629
-1.94702148
-1.51275635
-1.03210449
-0.51849365
 0.01525879
 0.55603027
 1.08734131
 1.59088135
 2.04925537
 2.44903564
 2.78076172
 3.03741455
 3.21258545
 3.30200195
 3.30383301
 3.22204590
 3.06304932
 2.83538818
 2.54791260
 2.20947266
 1.83166504
 1.42913818
 1.01715088
 0.61065674
 0.22033691
-0.14587402
-0.47882080
-0.76782227
-1.00189209
-1.17279053
-1.28021240
-1.32659912
-1.31530762
-1.24847412
-1.12915039
-0.96496582
-0.76812744
-0.55175781
-0.32684326
-0.10192871
 0.11474609
 0.31219482
 0.47668457
 0.59539795
 0.65948486
 0.66528320
 0.61401367
 0.50781250
 0.35064697
 0.14526367
-0.10253906
-0.38421631
-0.68847656
-1.00036621
-1.30615234
-1.59332275
-1.85119629
-2.07031250
-2.24121094
-2.35656738
-2.41088867
-2.40325928
-2.33489990
-2.20825195
-2.02667236
-1.79290771
-1.51428223
-1.20147705
-0.86791992
-0.52581787
-0.18463135
 0.14739990
 0.46081543
 0.74371338
 0.98327637
 1.17034912
 1.30065918
 1.37329102
 1.39007568
 1.35375977
 1.26892090
 1.14196777
 0.98236084
 0.80078125
 0.60913086
 0.41839600
 0.23834229
 0.07812500
-0.05432129
-0.15167236
-0.20874023
-0.22277832
-0.19287109
-0.11962891
-0.00396729
 0.15289307
 0.34667969
 0.57128906
 0.81817627
 1.07940674
 1.34796143
 1.61682129
 1.87652588
 2.11761475
 2.33062744
 2.50823975
 2.64434814
 2.73162842
 2.76428223
 2.73803711
 2.65319824
 2.51068115
 2.31231689
 2.06054688
 1.75994873
 1.41937256
 1.05072021
 0.66436768
 0.26733398
-0.13427734
-0.53222656
-0.91552734
-1.27166748
-1.59088135
-1.86614990
-2.09320068
-2.26715088
-2.38433838
-2.44354248
-2.44567871
-2.39471436
-2.29583740
-2.15454102
-1.97875977
-1.77764893
-1.56219482
-1.34338379
-1.13189697
-0.93750000
-0.76904297
-0.63385010
-0.53802490
-0.48461914
-0.47393799
-0.50292969
-0.56823730
-0.66406250
-0.78277588
-0.91522217
-1.05133057
-1.18286133
-1.30218506
-1.40319824
-1.47918701
-1.52526855
-1.53717041
-1.51367188
-1.45202637
-1.35131836
-1.21063232
-1.03240967
-0.82061768
-0.57952881
-0.31127930
-0.01647949
 0.30120850
 0.63446045
 0.97198486
 1.30371094
 1.62139893
 1.91864014
 2.18750000
 2.41973877
 2.60833740
 2.74688721
 2.83325195
 2.86621094
 2.84576416
 2.77343750
 2.65228271
 2.48718262
 2.28363037
 2.04833984
 1.78710938
 1.50634766
 1.21337891
 0.91674805
 0.62469482
 0.34423828
 0.07995605
-0.16510010
-0.38543701
-0.57403564
-0.72265625
-0.82733154
-0.88653564
-0.90240479
-0.87585449
-0.80810547
-0.70312500
-0.56762695
-0.41168213
-0.24261475
-0.06591797
 0.11291504
 0.28656006
 0.44403076
 0.57586670
 0.67687988
 0.74615479
 0.78247070
 0.78399658
 0.74798584
 0.67474365
 0.56762695
 0.43029785
 0.26519775
 0.07202148
-0.14892578
-0.39337158
-0.65490723
-0.92620850
-1.20086670
-1.47308350
-1.73583984
-1.98211670
-2.20367432
-2.39440918
-2.54852295
-2.66143799
-2.72949219
-2.75146484
-2.72766113
-2.65869141
-2.54638672
-2.39318848
-2.20367432
-1.98242188
-1.73553467
-1.46789551
-1.18652344
-0.89782715
-0.60821533
-0.32196045
-0.04119873
 0.23193359
 0.49163818
 0.73181152
 0.94573975
 1.13098145
 1.28692627
 1.41143799
 1.50299072
 1.55822754
 1.57775879
 1.56433105
 1.52099609
 1.45233154
 1.36230469
 1.25610352
 1.14105225
 1.02355957
 0.91003418
 0.80596924
 0.71716309
 0.64880371
 0.60394287
 0.58471680
 0.59082031
 0.62225342
 0.67779541
 0.75531006
 0.85113525
 0.96099854
 1.08093262
 1.20574951
 1.32965088
 1.44714355
 1.55212402
 1.64031982
 1.70745850
 1.74804688
 1.75720215
 1.73156738
 1.67022705
 1.57348633
 1.44165039
 1.27532959
 1.07757568
 0.85357666
 0.61157227
 0.35705566
 0.09460449
-0.17150879
-0.43457031
-0.68603516
-0.91827393
-1.12640381
-1.30920410
-1.46484375
-1.59088135
-1.68426514
-1.74530029
-1.77612305
-1.78039551
-1.75994873
-1.71661377
-1.65252686
-1.57196045
-1.47918701
-1.37969971
-1.27716064
-1.17584229
-1.07879639
-0.98937988
-0.91125488
-0.84716797
-0.79986572
-0.76934814
-0.75592041
-0.75805664
-0.77331543
-0.79956055
-0.83282471
-0.86944580
-0.90484619
-0.93536377
-0.95611572
-0.96313477
-0.95428467
-0.92773438
-0.88348389
-0.82061768
-0.73760986
-0.63446045
-0.51300049
-0.37719727
-0.23010254
-0.07293701
 0.09429932
 0.26916504
 0.44677734
 0.62164307
 0.78918457
 0.94757080
 1.09466553
 1.22680664
 1.34063721
 1.43402100
 1.50695801
 1.56036377
 1.59423828
 1.60797119
 1.60278320
 1.58081055
 1.54602051
 1.50146484
 1.44989014
 1.39404297
 1.33666992
 1.27990723
 1.22528076
 1.17279053
 1.12213135
 1.07452393
 1.02996826
 0.98846436
 0.94818115
 0.90698242
 0.86303711
 0.81573486
 0.76538086
 0.71075439
 0.65124512
 0.58532715
 0.51239014
 0.43182373
 0.34393311
 0.24841309
 0.14526367
 0.03356934
-0.08666992
-0.21636963
-0.35369873
-0.49530029
-0.63781738
-0.77697754
-0.91094971
-1.03668213
-1.15173340
-1.25244141
-1.33514404
-1.39801025
-1.43981934
-1.46118164
-1.46331787
-1.44775391
-1.41662598
-1.37176514
-1.31591797
-1.25183105
-1.18316650
-1.11267090
-1.04278564
-0.97534180
-0.91217041
-0.85235596
-0.79681396
-0.74493408
-0.69793701
-0.65643311
-0.62042236
-0.58898926
-0.56030273
-0.53222656
-0.50384521
-0.47271729
-0.43701172
-0.39489746
-0.34393311
-0.28259277
-0.20935059
-0.12145996
-0.01739502
 0.10467529
 0.24383545
 0.39703369
 0.56030273
 0.72937012
 0.89935303
 1.06567383
 1.22314453
 1.36596680
 1.48956299
 1.58935547
 1.66259766
 1.70684814
 1.72027588
 1.70227051
 1.65283203
 1.57348633
 1.46636963
 1.33453369
 1.18103027
 1.00860596
 0.82092285
 0.62316895
 0.42175293
 0.22216797
 0.02807617
-0.15808105
-0.33203125
-0.48675537
-0.61523438
-0.71258545
-0.77636719
-0.80566406
-0.80017090
-0.75836182
-0.68206787
-0.57617188
-0.44738770
-0.30120850
-0.14038086
 0.03234863
 0.21179199
 0.38879395
 0.55419922
 0.69946289
 0.82000732
 0.91156006
 0.97229004
 0.99975586
 0.99151611
 0.94665527
 0.86425781
 0.74645996
 0.59722900
 0.42205811
 0.22613525
 0.01312256
-0.21270752
-0.44525146
-0.67535400
-0.89263916
-1.08886719
-1.25854492
-1.39770508
-1.50238037
-1.56829834
-1.59271240
-1.57501221
-1.51763916
-1.42425537
-1.29943848
-1.14654541
-0.97137451
-0.78033447
-0.58197021
-0.38452148
-0.19500732
-0.01800537
 0.14282227
 0.28259277
 0.39611816
 0.47912598
 0.52947998
 0.54809570
 0.53649902
 0.49713135
 0.43212891
 0.34545898
 0.24200439
 0.12786865
 0.00823975
-0.11383057
-0.23376465
-0.34667969
-0.44616699
-0.52551270
-0.58044434
-0.60943604
-0.61065674
-0.58288574
-0.52581787
-0.44128418
-0.33203125
-0.20263672
-0.05523682
 0.10711670
 0.28015137
 0.45562744
 0.62438965
 0.77819824
 0.91217041
 1.02325439
 1.10748291
 1.16027832
 1.17858887
 1.16180420
 1.11083984
 1.02691650
 0.91217041
 0.76904297
 0.60485840
 0.42602539
 0.23803711
 0.04425049
-0.15167236
-0.34271240
-0.51940918
-0.67382813
-0.80108643
-0.89935303
-0.96649170
-1.00097656
-1.00067139
-0.96618652
-0.89996338
-0.80505371
-0.68572998
-0.54687500
-0.39581299
-0.23681641
-0.07385254
 0.09124756
 0.25360107
 0.40588379
 0.54107666
 0.65338135
 0.74127197
 0.80413818
 0.84075928
 0.84991455
 0.83068848
 0.78430176
 0.71319580
 0.62103271
 0.51177979
 0.39062500
 0.26245117
 0.13153076
 0.00091553
-0.12573242
-0.24322510
-0.34484863
-0.42572021
-0.48309326
-0.51574707
-0.52398682
-0.50750732
-0.46752930
-0.40679932
-0.32897949
-0.23834229
-0.13916016
-0.03631592
 0.06530762
 0.16082764
 0.24627686
 0.31768799
 0.37078857
 0.40069580
 0.40435791
 0.38055420
 0.33142090
 0.25970459
 0.16754150
 0.05645752
-0.07232666
-0.21514893
-0.36804199
-0.52368164
-0.67504883
-0.81604004
-0.94116211
-1.04644775
-1.12854004
-1.18316650
-1.20635986
-1.19689941
-1.15478516
-1.08154297
-0.97778320
-0.84594727
-0.68969727
-0.51544189
-0.32989502
-0.13702393
 0.05981445
 0.25665283
 0.44738770
 0.62408447
 0.78033447
 0.91369629
 1.02264404
 1.10656738
 1.16424561
 1.19384766
 1.19506836
 1.16943359
 1.11968994
 1.04858398
 0.95916748
 0.85449219
 0.73852539
 0.61492920
 0.48919678
 0.36621094
 0.25085449
 0.14770508
 0.05889893
-0.01281738
-0.06622314
-0.09887695
-0.10986328
-0.09918213
-0.06835938
-0.01953125
 0.04272461
 0.11474609
 0.19226074
 0.27221680
 0.35034180
 0.42236328
 0.48339844
 0.52978516
 0.55999756
 0.57281494
 0.56701660
 0.54168701
 0.49743652
 0.43579102
 0.35888672
 0.26947021
 0.17028809
 0.06347656
-0.04730225
-0.15930176
-0.26947021
-0.37445068
-0.47058105
-0.55450439
-0.62377930
-0.67687988
-0.71289063
-0.73211670
-0.73516846
-0.72326660
-0.69854736
-0.66345215
-0.61981201
-0.57067871
-0.51818848
-0.46691895
-0.41961670
-0.37902832
-0.34637451
-0.32287598
-0.31005859
-0.30853271
-0.31951904
-0.34271240
-0.37780762
-0.42327881
-0.47760010
-0.53771973
-0.59967041
-0.66070557
-0.71868896
-0.77178955
-0.81695557
-0.85083008
-0.86883545
-0.86883545
-0.84960938
-0.80932617
-0.74676514
-0.66162109
-0.55572510
-0.43243408
-0.29510498
-0.14434814
 0.01953125
 0.19348145
 0.37292480
 0.55084229
 0.72204590
 0.88348389
 1.03179932
 1.16333008
 1.27410889
 1.36108398
 1.42242432
 1.45629883
 1.46179199
 1.43829346
 1.38610840
 1.30737305
 1.20452881
 1.07910156
 0.93505859
 0.77667236
 0.61004639
 0.44097900
 0.27557373
 0.11871338
-0.02441406
-0.14984131
-0.25451660
-0.33538818
-0.38879395
-0.41137695
-0.40222168
-0.36285400
-0.29724121
-0.20843506
-0.09857178
 0.03051758
 0.17364502
 0.32318115
 0.47119141
 0.60974121
 0.73303223
 0.83587646
 0.91278076
 0.95947266
 0.97137451
 0.94512939
 0.87860107
 0.77209473
 0.62896729
 0.45379639
 0.24993896
 0.01983643
-0.23162842
-0.49652100
-0.76385498
-1.02264404
-1.26495361
-1.48437500
-1.67480469
-1.83074951
-1.94610596
-2.01660156
-2.03979492
-2.01446533
-1.94213867
-1.82647705
-1.67236328
-1.48406982
-1.26586914
-1.02416992
-0.76812744
-0.50720215
-0.24871826
 0.00366211
 0.24536133
 0.46997070
 0.66802979
 0.83160400
 0.95611572
 1.03973389
 1.08276367
 1.08459473
 1.04522705
 0.96710205
 0.85327148
 0.70983887
 0.54321289
 0.36010742
 0.16754150
-0.02899170
-0.22308350
-0.40618896
-0.56823730
-0.69915771
-0.79467773
-0.85296631
-0.87341309
-0.85357666
-0.79101563
-0.68695068
-0.54748535
-0.37933350
-0.18646240
 0.03021240
 0.26824951
 0.52001953
 0.77392578
 1.01959229
 1.24938965
 1.45904541
 1.64276123
 1.79443359
 1.90826416
 1.97998047
 2.00744629
 1.98883057
 1.92413330
 1.81549072
 1.66656494
 1.48193359
 1.26617432
 1.02661133
 0.77178955
 0.51086426
 0.25085449
-0.00427246
-0.25024414
-0.48156738
-0.68939209
-0.86730957
-1.01196289
-1.12335205
-1.20178223
-1.24664307
-1.25762939
-1.23596191
-1.18560791
-1.10992432
-1.01196289
-0.89416504
-0.76110840
-0.61920166
-0.47515869
-0.33416748
-0.20019531
-0.07659912
 0.03204346
 0.12115479
 0.18676758
 0.22583008
 0.23651123
 0.21942139
 0.17517090
 0.10559082
 0.01342773
-0.09979248
-0.23101807
-0.37689209
-0.53192139
-0.68939209
-0.84320068
-0.98754883
-1.11877441
-1.23260498
-1.32659912
-1.39587402
-1.43707275
-1.44683838
-1.42395020
-1.36810303
-1.27960205
-1.15753174
-1.00402832
-0.82214355
-0.61767578
-0.39672852
-0.16235352
 0.08239746
 0.33325195
 0.58166504
 0.81817627
 1.03454590
 1.22589111
 1.38977051
 1.52282715
 1.62200928
 1.68365479
 1.70684814
 1.69250488
 1.64337158
 1.56188965
 1.45141602
 1.31561279
 1.15905762
 0.98754883
 0.80596924
 0.62133789
 0.43975830
 0.26733398
 0.10833740
-0.03326416
-0.15441895
-0.25238037
-0.32348633
-0.36529541
-0.37719727
-0.36010742
-0.31738281
-0.25238037
-0.16937256
-0.07080078
 0.04089355
 0.16235352
 0.28778076
 0.41076660
 0.52490234
 0.62652588
 0.71228027
 0.77972412
 0.82641602
 0.85021973
 0.84960938
 0.82397461
 0.77178955
 0.69396973
 0.59204102
 0.46844482
 0.32623291
 0.16632080
-0.01037598
-0.20111084
-0.40039063
-0.60058594
-0.79437256
-0.97686768
-1.14471436
-1.29364014
-1.41906738
-1.51611328
-1.58233643
-1.61621094
-1.61804199
-1.58691406
-1.52435303
-1.43218994
-1.31469727
-1.17523193
-1.01684570
-0.84320068
-0.65948486
-0.47271729
-0.28869629
-0.11077881
 0.05889893
 0.21820068
 0.36163330
 0.48309326
 0.57678223
 0.64056396
 0.67413330
 0.67871094
 0.65490723
 0.60333252
 0.52581787
 0.42663574
 0.31097412
 0.18493652
 0.05310059
-0.07934570
-0.20843506
-0.32775879
-0.43029785
-0.51086426
-0.56610107
-0.59417725
-0.59387207
-0.56427002
-0.50506592
-0.41961670
-0.31219482
-0.18524170
-0.04058838
 0.12237549
 0.29998779
 0.48553467
 0.67047119
 0.84808350
 1.01440430
 1.16577148
 1.29791260
 1.40563965
 1.48468018
 1.53228760
 1.54663086
 1.52618408
 1.47064209
 1.38214111
 1.26342773
 1.11846924
 0.95153809
 0.76812744
 0.57525635
 0.38024902
 0.18798828
 0.00274658
-0.17272949
-0.33416748
-0.47546387
-0.59326172
-0.68481445
-0.74981689
-0.78857422
-0.80108643
-0.78857422
-0.75347900
-0.69854736
-0.62591553
-0.53863525
-0.44097900
-0.33813477
-0.23468018
-0.13519287
-0.04272461
 0.03906250
 0.10620117
 0.15472412
 0.18157959
 0.18585205
 0.16693115
 0.12512207
 0.06256104
-0.01739502
-0.11108398
-0.21606445
-0.32867432
-0.44494629
-0.56030273
-0.67016602
-0.77148438
-0.86151123
-0.93841553
-1.00097656
-1.04827881
-1.08001709
-1.09558105
-1.09466553
-1.07696533
-1.04187012
-0.98999023
-0.92254639
-0.84045410
-0.74493408
-0.63842773
-0.52246094
-0.39978027
-0.27343750
-0.14617920
-0.01953125
 0.10437012
 0.22430420
 0.33874512
 0.44555664
 0.54321289
 0.62988281
 0.70556641
 0.77056885
 0.82458496
 0.86791992
 0.90148926
 0.92498779
 0.93963623
 0.94451904
 0.93933105
 0.92468262
 0.90209961
 0.87371826
 0.84045410
 0.80291748
 0.76110840
 0.71624756
 0.67016602
 0.62377930
 0.57861328
 0.53558350
 0.49438477
 0.45593262
 0.41839600
 0.38024902
 0.34179688
 0.30334473
 0.26702881
 0.23345947
 0.20233154
 0.17150879
 0.14099121
 0.11199951
 0.08575439
 0.06347656
 0.04425049
 0.02655029
 0.01007080
-0.00610352
-0.02258301
-0.04089355
-0.06225586
-0.08789063
-0.11749268
-0.15136719
-0.18981934
-0.23345947
-0.28167725
-0.33355713
-0.38604736
-0.43762207
-0.48675537
-0.53314209
-0.57617188
-0.61492920
-0.64849854
-0.67657471
-0.69793701
-0.71258545
-0.72113037
-0.72265625
-0.71746826
-0.70434570
-0.68237305
-0.65216064
-0.61370850
-0.56823730
-0.51666260
-0.45928955
-0.39703369
-0.33172607
-0.26611328
-0.20233154
-0.14251709
-0.08728027
-0.03753662
 0.00579834
 0.04180908
 0.07019043
 0.09094238
 0.10437012
 0.11077881
 0.11077881
 0.10589600
 0.09765625
 0.08666992
 0.07385254
 0.05920410
 0.04364014
 0.02777100
 0.01373291
 0.00274658
-0.00396729
-0.00610352
-0.00183105
 0.01037598
 0.03082275
 0.06042480
 0.09857178
 0.14617920
 0.20263672
 0.26763916
 0.33966064
 0.41595459
 0.49407959
 0.57220459
 0.64910889
 0.72326660
 0.79193115
 0.85266113
 0.90423584
 0.94635010
 0.97808838
 0.99853516
 1.00555420
 0.99792480
 0.97442627
 0.93505859
 0.87982178
 0.81024170
 0.72662354
 0.63049316
 0.52337646
 0.40771484
 0.28656006
 0.16204834
 0.03692627
-0.08697510
-0.20843506
-0.32470703
-0.43426514
-0.53375244
-0.62225342
-0.69793701
-0.76049805
-0.80963135
-0.84472656
-0.86639404
-0.87493896
-0.87036133
-0.85296631
-0.82336426
-0.78186035
-0.73059082
-0.67138672
-0.60577393
-0.53558350
-0.46234131
-0.38879395
-0.31738281
-0.25085449
-0.19134521
-0.13977051
-0.09704590
-0.06439209
-0.04241943
-0.03326416
-0.03784180
-0.05554199
-0.08514404
-0.12542725
-0.17517090
-0.23345947
-0.29907227
-0.36895752
-0.43945313
-0.50689697
-0.56854248
-0.62133789
-0.66253662
-0.68817139
-0.69671631
-0.68664551
-0.65673828
-0.60577393
-0.53375244
-0.44097900
-0.33020020
-0.20324707
-0.06195068
 0.09185791
 0.25573730
 0.42388916
 0.59112549
 0.75134277
 0.90118408
 1.03698730
 1.15509033
 1.25152588
 1.32385254
 1.37084961
 1.39160156
 1.38671875
 1.35681152
 1.30249023
 1.22619629
 1.13006592
 1.01715088
 0.89080811
 0.75469971
 0.61248779
 0.46783447
 0.32409668
 0.18524170
 0.05432129
-0.06591797
-0.17333984
-0.26550293
-0.33996582
-0.39489746
-0.42877197
-0.44097900
-0.43273926
-0.40588379
-0.36376953
-0.31005859
-0.24902344
-0.18402100
-0.11779785
-0.05310059
 0.00579834
 0.05523682
 0.09155273
 0.11260986
 0.11779785
 0.10589600
 0.07659912
 0.02990723
-0.03326416
-0.11138916
-0.20385742
-0.31005859
-0.42633057
-0.54870605
-0.67169189
-0.79254150
-0.90820313
-1.01593018
-1.11236572
-1.19323730
-1.25518799
-1.29638672
-1.31469727
-1.30889893
-1.27807617
-1.22222900
-1.14288330
-1.04125977
-0.91796875
-0.77484131
-0.61706543
-0.45104980
-0.28167725
-0.11108398
 0.06011963
 0.23010254
 0.39459229
 0.54779053
 0.68572998
 0.80657959
 0.91064453
 0.99731445
 1.06475830
 1.11267090
 1.14074707
 1.14990234
 1.14227295
 1.11877441
 1.08062744
 1.03027344
 0.97015381
 0.90332031
 0.83099365
 0.75561523
 0.67901611
 0.60455322
 0.53405762
 0.46936035
 0.41046143
 0.35675049
 0.30822754
 0.26580811
 0.22918701
 0.19775391
 0.17059326
 0.14648438
 0.12542725
 0.10650635
 0.09033203
 0.07690430
 0.06622314
 0.05889893
 0.05401611
 0.05065918
 0.04821777
 0.04608154
 0.04394531
 0.04119873
 0.03631592
 0.02838135
 0.01647949
-0.00030518
-0.02288818
-0.05157471
-0.08575439
-0.12359619
-0.16418457
-0.20782471
-0.25482178
-0.30517578
-0.35766602
-0.41046143
-0.46173096
-0.51269531
-0.56335449
-0.61401367
-0.66375732
-0.71075439
-0.75469971
-0.79467773
-0.82946777
-0.85723877
-0.87677002
-0.88745117
-0.88836670
-0.87890625
-0.85723877
-0.82244873
-0.77484131
-0.71472168
-0.64208984
-0.55725098
-0.46142578
-0.35552979
-0.24139404
-0.12023926
 0.00762939
 0.14160156
 0.27984619
 0.41839600
 0.55267334
 0.67779541
 0.79010010
 0.88623047
 0.96405029
 1.02111816
 1.05499268
 1.06353760
 1.04644775
 1.00463867
 0.94024658
 0.85479736
 0.75134277
 0.63354492
 0.50720215
 0.37811279
 0.25085449
 0.12878418
 0.01464844
-0.08666992
-0.17028809
-0.23162842
-0.27008057
-0.28686523
-0.28259277
-0.25726318
-0.21057129
-0.14282227
-0.05645752
 0.04455566
 0.15655518
 0.27465820
 0.39398193
 0.50750732
 0.61004639
 0.69671631
 0.76416016
 0.80963135
 0.83007813
 0.82244873
 0.78460693
 0.71655273
 0.62042236
 0.49987793
 0.35827637
 0.19866943
 0.02471924
-0.16052246
-0.35095215
-0.54016113
-0.72052002
-0.88653564
-1.03393555
-1.15997314
-1.26251221
-1.33819580
-1.38519287
-1.40167236
-1.38793945
-1.34552002
-1.27624512
-1.18286133
-1.06842041
-0.93566895
-0.78826904
-0.63140869
-0.47119141
-0.31372070
-0.16418457
-0.02563477
 0.09979248
 0.20904541
 0.29907227
 0.36468506
 0.40313721
 0.41412354
 0.40008545
 0.36407471
 0.31005859
 0.24078369
 0.16021729
 0.07110596
-0.02197266
-0.11535645
-0.20477295
-0.28564453
-0.35308838
-0.40374756
-0.43426514
-0.44281006
-0.42724609
-0.38696289
-0.32348633
-0.23803711
-0.13183594
-0.00610352
 0.13824463
 0.29785156
 0.46691895
 0.63842773
 0.80566406
 0.96405029
 1.10839844
 1.23413086
 1.33666992
 1.41235352
 1.45965576
 1.47613525
 1.46087646
 1.41387939
 1.33666992
 1.23107910
 1.09954834
 0.94543457
 0.77301025
 0.58807373
 0.39581299
 0.20050049
 0.00457764
-0.18890381
-0.37475586
-0.54687500
-0.69976807
-0.83129883
-0.93963623
-1.02386475
-1.08245850
-1.11358643
-1.11724854
-1.09497070
-1.04919434
-0.98358154
-0.90087891
-0.80413818
-0.69610596
-0.58135986
-0.46417236
-0.35003662
-0.24353027
-0.14739990
-0.06347656
 0.00549316
 0.05767822
 0.09124756
 0.10528564
 0.09979248
 0.07598877
 0.03570557
-0.01861572
-0.08300781
-0.15441895
-0.23010254
-0.30853271
-0.38604736
-0.45745850
-0.51635742
-0.55877686
-0.58258057
-0.58624268
-0.56854248
-0.52734375
-0.46295166
-0.37628174
-0.27099609
-0.14862061
-0.01098633
 0.13946533
 0.29846191
 0.45898438
 0.61370850
 0.75775146
 0.88714600
 0.99884033
 1.08917236
 1.15447998
 1.19293213
 1.20361328
 1.18774414
 1.14715576
 1.08398438
 1.00006104
 0.89813232
 0.78094482
 0.65246582
 0.51818848
 0.38360596
 0.25360107
 0.13153076
 0.01953125
-0.07995605
-0.16296387
-0.22613525
-0.26794434
-0.28930664
-0.29266357
-0.27984619
-0.25146484
-0.20843506
-0.15319824
-0.08972168
-0.02227783
 0.04455566
 0.10650635
 0.15899658
 0.19958496
 0.22583008
 0.23712158
 0.23193359
 0.20904541
 0.16723633
 0.10742188
 0.03112793
-0.05889893
-0.16082764
-0.27252197
-0.39123535
-0.51300049
-0.63171387
-0.74310303
-0.84320068
-0.92926025
-0.99822998
-1.04675293
-1.07208252
-1.07299805
-1.04980469
-1.00189209
-0.92834473
-0.82946777
-0.70770264
-0.56823730
-0.41748047
-0.26031494
-0.09948730
 0.06378174
 0.22521973
 0.37963867
 0.51910400
 0.63781738
 0.73181152
 0.79925537
 0.83953857
 0.85174561
 0.83465576
 0.78887939
 0.71594238
 0.61889648
 0.50231934
 0.37139893
 0.23132324
 0.08697510
-0.05859375
-0.20111084
-0.33508301
-0.45318604
-0.54809570
-0.61584473
-0.65368652
-0.66131592
-0.63812256
-0.58319092
-0.49865723
-0.38848877
-0.25756836
-0.10864258
 0.05615234
 0.23376465
 0.41595459
 0.59356689
 0.75866699
 0.90637207
 1.03393555
 1.13739014
 1.21093750
 1.25061035
 1.25457764
 1.22314453
 1.15814209
 1.05957031
 0.92864990
 0.76904297
 0.58685303
 0.38757324
 0.17486572
-0.04852295
-0.27709961
-0.50323486
-0.71777344
-0.91339111
-1.08551025
-1.23138428
-1.34796143
-1.43157959
-1.47857666
-1.48742676
-1.45874023
-1.39495850
-1.29852295
-1.17126465
-1.01562500
-0.83679199
-0.64300537
-0.44219971
-0.23986816
-0.04058838
 0.15289307
 0.33477783
 0.49743652
 0.63323975
 0.73760986
 0.80780029
 0.84442139
 0.84777832
 0.81878662
 0.75927734
 0.67260742
 0.56335449
 0.43731689
 0.30059814
 0.15960693
 0.01922607
-0.11596680
-0.24108887
-0.35003662
-0.43701172
-0.49774170
-0.52978516
-0.53222656
-0.50476074
-0.44830322
-0.36590576
-0.26214600
-0.14129639
-0.00579834
 0.14282227
 0.29968262
 0.45684814
 0.60546875
 0.73852539
 0.85235596
 0.94482422
 1.01257324
 1.05194092
 1.06109619
 1.03942871
 0.98846436
 0.90942383
 0.80322266
 0.67291260
 0.52429199
 0.36315918
 0.19378662
 0.01892090
-0.15930176
-0.33599854
-0.50415039
-0.65643311
-0.78796387
-0.89599609
-0.97900391
-1.03576660
-1.06384277
-1.06292725
-1.03424072
-0.97869873
-0.89782715
-0.79345703
-0.66864014
-0.52886963
-0.38116455
-0.22979736
-0.07751465
 0.07293701
 0.21789551
 0.35125732
 0.46691895
 0.55999756
 0.62866211
 0.67260742
 0.69091797
 0.68328857
 0.64941406
 0.59051514
 0.50964355
 0.41107178
 0.29876709
 0.17669678
 0.04882813
-0.08209229
-0.21209717
-0.33630371
-0.44860840
-0.54443359
-0.61981201
-0.67291260
-0.70312500
-0.71014404
-0.69335938
-0.65277100
-0.59051514
-0.50872803
-0.41137695
-0.30273438
-0.18615723
-0.06561279
 0.05615234
 0.17669678
 0.29266357
 0.39947510
 0.49163818
 0.56549072
 0.61859131
 0.65155029
 0.66436768
 0.65795898
 0.63171387
 0.58685303
 0.52551270
 0.45166016
 0.36865234
 0.27984619
 0.18829346
 0.09735107
 0.01037598
-0.06958008
-0.14007568
-0.19744873
-0.23956299
-0.26458740
-0.27313232
-0.26611328
-0.24444580
-0.20874023
-0.15930176
-0.09826660
-0.02899170
 0.04516602
 0.11962891
 0.19226074
 0.25939941
 0.31829834
 0.36499023
 0.39550781
 0.40893555
 0.40374756
 0.37994385
 0.33813477
 0.27862549
 0.20385742
 0.11657715
 0.01953125
-0.08636475
-0.19836426
-0.31402588
-0.42785645
-0.53436279
-0.62866211
-0.70770264
-0.76873779
-0.81024170
-0.82946777
-0.82489014
-0.79620361
-0.74371338
-0.66833496
-0.57250977
-0.45928955
-0.33355713
-0.19989014
-0.06164551
 0.07843018
 0.21820068
 0.35186768
 0.47271729
 0.57434082
 0.65246582
 0.70648193
 0.73669434
 0.74279785
 0.72448730
 0.68145752
 0.61584473
 0.53039551
 0.42938232
 0.31738281
 0.19836426
 0.07751465
-0.04119873
-0.15441895
-0.25909424
-0.35095215
-0.42480469
-0.47668457
-0.50445557
-0.50811768
-0.48889160
-0.44769287
-0.38635254
-0.30700684
-0.21301270
-0.10803223
 0.00518799
 0.12420654
 0.24566650
 0.36468506
 0.47576904
 0.57495117
 0.65887451
 0.72601318
 0.77484131
 0.80352783
 0.81176758
 0.79925537
 0.76660156
 0.71441650
 0.64422607
 0.55816650
 0.45959473
 0.35217285
 0.23895264
 0.12359619
 0.00885010
-0.10253906
-0.20874023
-0.30670166
-0.39367676
-0.46508789
-0.51818848
-0.55206299
-0.56732178
-0.56549072
-0.54687500
-0.51208496
-0.46234131
-0.40069580
-0.33081055
-0.25634766
-0.18096924
-0.10589600
-0.03387451
 0.03143311
 0.08666992
 0.12908936
 0.15686035
 0.16998291
 0.16784668
 0.14984131
 0.11535645
 0.06622314
 0.00518799
-0.06530762
-0.14343262
-0.22796631
-0.31707764
-0.40618896
-0.49163818
-0.56884766
-0.63690186
-0.69366455
-0.73730469
-0.76629639
-0.77911377
-0.77514648
-0.75500488
-0.71929932
-0.66772461
-0.60089111
-0.52001953
-0.42816162
-0.32745361
-0.21881104
-0.10406494
 0.01617432
 0.14038086
 0.26611328
 0.39001465
 0.50964355
 0.62133789
 0.72387695
 0.81573486
 0.89569092
 0.96191406
 1.01226807
 1.04461670
 1.05987549
 1.05804443
 1.03942871
 1.00372314
 0.95031738
 0.88012695
 0.79498291
 0.69732666
 0.58898926
 0.47241211
 0.35003662
 0.22491455
 0.09918213
-0.02593994
-0.14831543
-0.26580811
-0.37445068
-0.47058105
-0.55236816
-0.61889648
-0.66925049
-0.70281982
-0.71868896
-0.71624756
-0.69671631
-0.66101074
-0.61065674
-0.54626465
-0.47088623
-0.38696289
-0.29693604
-0.20324707
-0.10803223
-0.01434326
 0.07568359
 0.15869141
 0.23406982
 0.29937744
 0.35186768
 0.38787842
 0.40527344
 0.40313721
 0.38299561
 0.34637451
 0.29388428
 0.22613525
 0.14404297
 0.05035400
-0.05310059
-0.16448975
-0.28076172
-0.39794922
-0.51177979
-0.61676025
-0.70983887
-0.78796387
-0.84777832
-0.88623047
-0.90148926
-0.89233398
-0.85906982
-0.80200195
-0.72082520
-0.61676025
-0.49407959
-0.35736084
-0.21118164
-0.05767822
 0.10070801
 0.26000977
 0.41442871
 0.55694580
 0.68206787
 0.78735352
 0.86975098
 0.92712402
 0.95642090
 0.95642090
 0.92742920
 0.87097168
 0.78887939
 0.68237305
 0.55511475
 0.41229248
 0.26031494
 0.10406494
-0.05310059
-0.20812988
-0.35583496
-0.48919678
-0.60058594
-0.68511963
-0.74127197
-0.76812744
-0.76385498
-0.72723389
-0.65765381
-0.55816650
-0.43395996
-0.28839111
-0.12359619
 0.05920410
 0.25634766
 0.45989990
 0.66070557
 0.85052490
 1.02416992
 1.17797852
 1.30798340
 1.40960693
 1.47705078
 1.50787354
 1.50115967
 1.45812988
 1.37969971
 1.26556396
 1.11755371
 0.93902588
 0.73730469
 0.51849365
 0.28808594
 0.04882813
-0.19500732
-0.43792725
-0.67169189
-0.88836670
-1.08154297
-1.24725342
-1.38244629
-1.48406982
-1.54998779
-1.57867432
-1.57043457
-1.52648926
-1.44897461
-1.34094238
-1.20666504
-1.05102539
-0.87951660
-0.69915771
-0.51727295
-0.34027100
-0.17303467
-0.01831055
 0.12145996
 0.24261475
 0.34149170
 0.41412354
 0.45867920
 0.47637939
 0.46905518
 0.43914795
 0.39001465
 0.32501221
 0.24749756
 0.16052246
 0.06835938
-0.02441406
-0.11291504
-0.19378662
-0.26397705
-0.32104492
-0.36163330
-0.38116455
-0.37780762
-0.35125732
-0.30395508
-0.23864746
-0.15777588
-0.06225586
 0.04669189
 0.16632080
 0.29357910
 0.42297363
 0.54962158
 0.66833496
 0.77484131
 0.86761475
 0.94512939
 1.00555420
 1.04705811
 1.06781006
 1.06628418
 1.04339600
 0.99945068
 0.93627930
 0.85449219
 0.75653076
 0.64392090
 0.52001953
 0.38757324
 0.25115967
 0.11413574
-0.02014160
-0.14953613
-0.27099609
-0.38146973
-0.47668457
-0.55389404
-0.61218262
-0.65124512
-0.67230225
-0.67504883
-0.66070557
-0.63110352
-0.58990479
-0.53924561
-0.48156738
-0.41870117
-0.35400391
-0.29113770
-0.23315430
-0.18127441
-0.13580322
-0.09735107
-0.06774902
-0.04882813
-0.04119873
-0.04455566
-0.05798340
-0.08087158
-0.11169434
-0.14770508
-0.18676758
-0.22766113
-0.27099609
-0.31555176
-0.35766602
-0.39337158
-0.41900635
-0.43518066
-0.44219971
-0.44036865
-0.42724609
-0.40161133
-0.36346436
-0.31524658
-0.25909424
-0.19592285
-0.12573242
-0.05035400
 0.02807617
 0.10803223
 0.18890381
 0.26977539
 0.34790039
 0.41870117
 0.47912598
 0.52764893
 0.56427002
 0.58776855
 0.59753418
 0.59265137
 0.57281494
 0.53863525
 0.49072266
 0.43029785
 0.35949707
 0.28167725
 0.19897461
 0.11322021
 0.02655029
-0.05706787
-0.13244629
-0.19714355
-0.24993896
-0.29174805
-0.32043457
-0.33325195
-0.32745361
-0.30426025
-0.26672363
-0.21667480
-0.15441895
-0.08056641
 0.00213623
 0.09033203
 0.18066406
 0.27221680
 0.36254883
 0.44830322
 0.52459717
 0.58776855
 0.63598633
 0.66894531
 0.68634033
 0.68603516
 0.66711426
 0.62927246
 0.57373047
 0.50170898
 0.41503906
 0.31646729
 0.20935059
 0.09735107
-0.01800537
-0.13610840
-0.25634766
-0.37567139
-0.48919678
-0.59234619
-0.68206787
-0.75744629
-0.81817627
-0.86364746
-0.89263916
-0.90301514
-0.89477539
-0.86791992
-0.82366943
-0.76232910
-0.68511963
-0.59417725
-0.49255371
-0.38391113
-0.27069092
-0.15625000
-0.04241943
 0.06805420
 0.17272949
 0.27008057
 0.35766602
 0.43365479
 0.49591064
 0.54290771
 0.57434082
 0.59082031
 0.59234619
 0.58013916
 0.55419922
 0.51605225
 0.46630859
 0.40710449
 0.34088135
 0.27008057
 0.19683838
 0.12268066
 0.04852295
-0.02441406
-0.09307861
-0.15533447
-0.20935059
-0.25451660
-0.29144287
-0.31982422
-0.33966064
-0.35003662
-0.35003662
-0.34027100
-0.32226563
-0.29754639
-0.26733398
-0.23315430
-0.19470215
-0.15228271
-0.10650635
-0.05767822
-0.00732422
 0.04364014
 0.09460449
 0.14373779
 0.19042969
 0.23315430
 0.27221680
 0.30639648
 0.33416748
 0.35339355
 0.36224365
 0.36010742
 0.34759521
 0.32501221
 0.29388428
 0.25543213
 0.21148682
 0.16204834
 0.10711670
 0.04760742
-0.01495361
-0.07720947
-0.13671875
-0.19195557
-0.24414063
-0.29235840
-0.33508301
-0.36865234
-0.39093018
-0.40161133
-0.40130615
-0.39001465
-0.36773682
-0.33447266
-0.29235840
-0.24230957
-0.18554688
-0.12176514
-0.05340576
 0.01617432
 0.08361816
 0.14556885
 0.20233154
 0.25360107
 0.29846191
 0.33416748
 0.35827637
 0.37017822
 0.37017822
 0.35858154
 0.33630371
 0.30487061
 0.26641846
 0.22216797
 0.17303467
 0.11993408
 0.06408691
 0.00762939
-0.04699707
-0.09826660
-0.14556885
-0.18798828
-0.22399902
-0.25177002
-0.27069092
-0.28076172
-0.28350830
-0.27923584
-0.26916504
-0.25421143
-0.23529053
-0.21362305
-0.18951416
-0.16510010
-0.14190674
-0.12176514
-0.10559082
-0.09399414
-0.08605957
-0.08239746
-0.08270264
-0.08666992
-0.09368896
-0.10253906
-0.11169434
-0.11962891
-0.12451172
-0.12481689
-0.11993408
-0.10925293
-0.09277344
-0.06896973
-0.03662109
 0.00457764
 0.05371094
 0.11047363
 0.17395020
 0.24353027
 0.31799316
 0.39398193
 0.46813965
 0.53710938
 0.59844971
 0.65032959
 0.69061279
 0.71685791
 0.72692871
 0.71990967
 0.69488525
 0.65185547
 0.59173584
 0.51605225
 0.42724609
 0.32836914
 0.22338867
 0.11505127
 0.00701904
-0.09887695
-0.20019531
-0.29418945
-0.37841797
-0.44891357
-0.50354004
-0.54077148
-0.56121826
-0.56488037
-0.55236816
-0.52398682
-0.48126221
-0.42602539
-0.36193848
-0.29205322
-0.21972656
-0.14709473
-0.07568359
-0.00854492
 0.05187988
 0.10223389
 0.14068604
 0.16571045
 0.17669678
 0.17364502
 0.15716553
 0.12939453
 0.09216309
 0.04730225
-0.00335693
-0.05859375
-0.11474609
-0.16876221
-0.21789551
-0.26123047
-0.29876709
-0.32897949
-0.34912109
-0.35675049
-0.35064697
-0.33172607
-0.30212402
-0.26367188
-0.21789551
-0.16479492
-0.10589600
-0.04241943
 0.02319336
 0.08819580
 0.14892578
 0.20324707
 0.24993896
 0.28778076
 0.31555176
 0.33050537
 0.33111572
 0.31738281
 0.29235840
 0.25878906
 0.21911621
 0.17333984
 0.12329102
 0.07202148
 0.02349854
-0.01922607
-0.05340576
-0.07873535
-0.09307861
-0.09460449
-0.08117676
-0.05340576
-0.01220703
 0.04028320
 0.10223389
 0.17242432
 0.24963379
 0.33081055
 0.41198730
 0.48858643
 0.55633545
 0.61248779
 0.65399170
 0.67810059
 0.68298340
 0.66589355
 0.62591553
 0.56335449
 0.47851563
 0.37414551
 0.25299072
 0.11779785
-0.02868652
-0.18371582
-0.34332275
-0.50201416
-0.65277100
-0.78826904
-0.90515137
-1.00036621
-1.07269287
-1.11877441
-1.13647461
-1.12487793
-1.08551025
-1.01989746
-0.92956543
-0.81512451
-0.67993164
-0.52947998
-0.37078857
-0.20812988
-0.04333496
 0.12145996
 0.28167725
 0.42999268
 0.55908203
 0.66406250
 0.74279785
 0.79467773
 0.81909180
 0.81542969
 0.78308105
 0.72265625
 0.63659668
 0.52856445
 0.40435791
 0.26916504
 0.12664795
-0.01983643
-0.16754150
-0.31188965
-0.44555664
-0.56304932
-0.65887451
-0.73089600
-0.77728271
-0.79772949
-0.79040527
-0.75500488
-0.69152832
-0.60180664
-0.48950195
-0.35949707
-0.21575928
-0.06134033
 0.10162354
 0.26947021
 0.43518066
 0.59143066
 0.73120117
 0.85113525
 0.94879150
 1.02203369
 1.06781006
 1.08459473
 1.07177734
 1.03088379
 0.96496582
 0.87554932
 0.76507568
 0.63781738
 0.49865723
 0.35339355
 0.20690918
 0.06225586
-0.07904053
-0.21362305
-0.33660889
-0.44342041
-0.53100586
-0.59722900
-0.64270020
-0.66772461
-0.67291260
-0.65948486
-0.62957764
-0.58502197
-0.52764893
-0.46020508
-0.38665771
-0.31127930
-0.23773193
-0.16876221
-0.10620117
-0.05096436
-0.00549316
 0.02868652
 0.05004883
 0.05859375
 0.05554199
 0.04150391
 0.01800537
-0.01403809
-0.05279541
-0.09521484
-0.13946533
-0.18218994
-0.22216797
-0.25878906
-0.29083252
-0.31829834
-0.33874512
-0.34942627
-0.34820557
-0.33599854
-0.31433105
-0.28594971
-0.25207520
-0.21179199
-0.16510010
-0.11230469
-0.05493164
 0.00457764
 0.06347656
 0.11962891
 0.17089844
 0.21697998
 0.25787354
 0.29449463
 0.32592773
 0.34942627
 0.36376953
 0.36926270
 0.36743164
 0.36071777
 0.34881592
 0.33203125
 0.31097412
 0.28808594
 0.26550293
 0.24383545
 0.22369385
 0.20507813
 0.18859863
 0.17578125
 0.16723633
 0.16265869
 0.16174316
 0.16479492
 0.17211914
 0.18341064
 0.19714355
 0.21148682
 0.22491455
 0.23712158
 0.24627686
 0.25177002
 0.25238037
 0.24749756
 0.23681641
 0.21972656
 0.19500732
 0.16326904
 0.12573242
 0.08361816
 0.03753662
-0.01190186
-0.06347656
-0.11535645
-0.16540527
-0.21240234
-0.25634766
-0.29815674
-0.33660889
-0.36987305
-0.39642334
-0.41564941
-0.42724609
-0.43121338
-0.42846680
-0.41809082
-0.40039063
-0.37597656
-0.34515381
-0.30914307
-0.26855469
-0.22399902
-0.17608643
-0.12512207
-0.07110596
-0.01495361
 0.04119873
 0.09521484
 0.14617920
 0.19378662
 0.23773193
 0.27740479
 0.31097412
 0.33721924
 0.35491943
 0.36254883
 0.35949707
 0.34515381
 0.31982422
 0.28503418
 0.24261475
 0.19287109
 0.13549805
 0.07110596
 0.00213623
-0.06774902
-0.13549805
-0.19989014
-0.26000977
-0.31402588
-0.35919189
-0.39245605
-0.41290283
-0.42053223
-0.41473389
-0.39459229
-0.36041260
-0.31433105
-0.25878906
-0.19531250
-0.12481689
-0.04791260
 0.03326416
 0.11657715
 0.19989014
 0.28137207
 0.35797119
 0.42602539
 0.48217773
 0.52429199
 0.55236816
 0.56579590
 0.56335449
 0.54351807
 0.50598145
 0.45135498
 0.38177490
 0.29937744
 0.20629883
 0.10437012
-0.00335693
-0.11444092
-0.22644043
-0.33538818
-0.43731689
-0.52734375
-0.60180664
-0.65856934
-0.69641113
-0.71411133
-0.71014404
-0.68298340
-0.63262939
-0.56091309
-0.47058105
-0.36468506
-0.24688721
-0.11901855
 0.01678467
 0.15747070
 0.29846191
 0.43243408
 0.55297852
 0.65521240
 0.73608398
 0.79467773
 0.82916260
 0.83709717
 0.81695557
 0.76904297
 0.69427490
 0.59631348
 0.47912598
 0.34820557
 0.20751953
 0.06072998
-0.08911133
-0.23864746
-0.38238525
-0.51300049
-0.62530518
-0.71624756
-0.78369141
-0.82733154
-0.84533691
-0.83709717
-0.80322266
-0.74523926
-0.66497803
-0.56579590
-0.45104980
-0.32623291
-0.19653320
-0.06530762
 0.06530762
 0.19165039
 0.30914307
 0.41107178
 0.49133301
 0.54687500
 0.57800293
 0.58441162
 0.56640625
 0.52337646
 0.45654297
 0.36895752
 0.26550293
 0.14953613
 0.02471924
-0.10589600
-0.23773193
-0.36590576
-0.48400879
-0.58746338
-0.67108154
-0.73150635
-0.76721191
-0.77636719
-0.75866699
-0.71380615
-0.64208984
-0.54687500
-0.43090820
-0.29815674
-0.15197754
 0.00549316
 0.16998291
 0.33569336
 0.49530029
 0.64239502
 0.77209473
 0.88073730
 0.96557617
 1.02355957
 1.05194092
 1.05072021
 1.02020264
 0.96221924
 0.87829590
 0.77117920
 0.64422607
 0.50231934
 0.35125732
 0.19622803
 0.04180908
-0.10894775
-0.25268555
-0.38482666
-0.50048828
-0.59478760
-0.66528320
-0.71075439
-0.73150635
-0.72784424
-0.69976807
-0.64880371
-0.57769775
-0.48950195
-0.38879395
-0.27862549
-0.16296387
-0.04547119
 0.07019043
 0.18096924
 0.28350830
 0.37384033
 0.44860840
 0.50445557
 0.54046631
 0.55694580
 0.55450439
 0.53314209
 0.49377441
 0.43884277
 0.37231445
 0.29663086
 0.21423340
 0.12603760
 0.03509521
-0.05554199
-0.14160156
-0.22155762
-0.29357910
-0.35614014
-0.40649414
-0.44250488
-0.46234131
-0.46722412
-0.45745850
-0.43457031
-0.39916992
-0.35308838
-0.29907227
-0.24047852
-0.17913818
-0.11688232
-0.05554199
 0.00183105
 0.05187988
 0.09185791
 0.12115479
 0.14007568
 0.14862061
 0.14587402
 0.13092041
 0.10467529
 0.06988525
 0.02807617
-0.01983643
-0.07171631
-0.12481689
-0.17456055
-0.21911621
-0.25817871
-0.29144287
-0.31646729
-0.32928467
-0.32623291
-0.30853271
-0.27954102
-0.24261475
-0.19683838
-0.14099121
-0.07476807
-0.00213623
 0.07202148
 0.14434814
 0.21392822
 0.28015137
 0.34057617
 0.39245605
 0.43334961
 0.46264648
 0.47973633
 0.48553467
 0.47912598
 0.46203613
 0.43548584
 0.40191650
 0.36315918
 0.32043457
 0.27587891
 0.23101807
 0.18829346
 0.14923096
 0.11505127
 0.08666992
 0.06500244
 0.05035400
 0.04272461
 0.04241943
 0.04913330
 0.06225586
 0.08117676
 0.10375977
 0.12786865
 0.15106201
 0.17211914
 0.19012451
 0.20385742
 0.21148682
 0.21118164
 0.20172119
 0.18310547
 0.15533447
 0.11871338
 0.07354736
 0.02136230
-0.03631592
-0.09765625
-0.16143799
-0.22674561
-0.29205322
-0.35400391
-0.40893555
-0.45501709
-0.49133301
-0.51818848
-0.53497314
-0.54046631
-0.53436279
-0.51666260
-0.48889160
-0.45227051
-0.40863037
-0.36010742
-0.31005859
-0.26123047
-0.21575928
-0.17456055
-0.13916016
-0.11077881
-0.09155273
-0.08270264
-0.08483887
-0.09735107
-0.11932373
-0.14892578
-0.18493652
-0.22583008
-0.27069092
-0.31646729
-0.35980225
-0.39642334
-0.42266846
-0.43823242
-0.44189453
-0.43243408
-0.40679932
-0.36376953
-0.30395508
-0.23010254
-0.14404297
-0.04577637
 0.06378174
 0.18402100
 0.31066895
 0.43945313
 0.56518555
 0.68328857
 0.79132080
 0.88623047
 0.96588135
 1.02874756
 1.07208252
 1.09375000
 1.09252930
 1.06811523
 1.02142334
 0.95428467
 0.86883545
 0.76690674
 0.65124512
 0.52551270
 0.39306641
 0.25848389
 0.12512207
-0.00305176
-0.12329102
-0.23284912
-0.32897949
-0.40832520
-0.46813965
-0.50689697
-0.52459717
-0.52185059
-0.50018311
-0.46051025
-0.40588379
-0.33966064
-0.26519775
-0.18402100
-0.09796143
-0.01007080
 0.07507324
 0.15228271
 0.21911621
 0.27526855
 0.31921387
 0.34759521
 0.35827637
 0.34942627
 0.32257080
 0.28045654
 0.22460938
 0.15594482
 0.07537842
-0.01434326
-0.11108398
-0.21270752
-0.31707764
-0.42053223
-0.51879883
-0.60760498
-0.68450928
-0.74920654
-0.80108643
-0.83831787
-0.85968018
-0.86517334
-0.85449219
-0.82885742
-0.78857422
-0.73516846
-0.67108154
-0.59814453
-0.51879883
-0.43487549
-0.34820557
-0.26184082
-0.17730713
-0.09613037
-0.01983643
 0.05096436
 0.11383057
 0.16754150
 0.21179199
 0.24597168
 0.27038574
 0.28533936
 0.29174805
 0.29113770
 0.28594971
 0.27740479
 0.26611328
 0.25268555
 0.23895264
 0.22735596
 0.21972656
 0.21728516
 0.22094727
 0.23162842
 0.25115967
 0.28045654
 0.31921387
 0.36590576
 0.41870117
 0.47607422
 0.53710938
 0.60089111
 0.66497803
 0.72692871
 0.78460693
 0.83618164
 0.88012695
 0.91400146
 0.93566895
 0.94299316
 0.93505859
 0.91064453
 0.87036133
 0.81359863
 0.74127197
 0.65368652
 0.55206299
 0.43853760
 0.31555176
 0.18615723
 0.05279541
-0.08300781
-0.21972656
-0.35522461
-0.48553467
-0.60668945
-0.71533203
-0.80963135
-0.88836670
-0.95184326
-0.99914551
-1.02905273
-1.04125977
-1.03637695
-1.01593018
-0.98083496
-0.93261719
-0.87280273
-0.80413818
-0.72906494
-0.65093994
-0.57037354
-0.48980713
-0.41107178
-0.33752441
-0.27191162
-0.21575928
-0.16906738
-0.13214111
-0.10467529
-0.08819580
-0.08270264
-0.08758545
-0.10162354
-0.12268066
-0.14892578
-0.17761230
-0.20721436
-0.23498535
-0.25939941
-0.27893066
-0.29205322
-0.29724121
-0.29266357
-0.27832031
-0.25299072
-0.21575928
-0.16662598
-0.10559082
-0.03509521
 0.04302979
 0.12817383
 0.21972656
 0.31585693
 0.41381836
 0.50933838
 0.59967041
 0.68328857
 0.75897217
 0.82458496
 0.87890625
 0.92071533
 0.94909668
 0.96527100
 0.96923828
 0.96038818
 0.93933105
 0.90698242
 0.86425781
 0.81298828
 0.75408936
 0.69000244
 0.62225342
 0.55297852
 0.48309326
 0.41351318
 0.34545898
 0.28137207
 0.22186279
 0.16754150
 0.11718750
 0.07019043
 0.02655029
-0.01312256
-0.04852295
-0.08087158
-0.11199951
-0.14190674
-0.17150879
-0.20019531
-0.23010254
-0.26245117
-0.29846191
-0.33813477
-0.37963867
-0.42205811
-0.46508789
-0.50933838
-0.55419922
-0.59875488
-0.64086914
-0.67962646
-0.71350098
-0.74096680
-0.76080322
-0.77178955
-0.77331543
-0.76446533
-0.74554443
-0.71594238
-0.67718506
-0.62957764
-0.57403564
-0.51086426
-0.44158936
-0.36926270
-0.29632568
-0.22521973
-0.15686035
-0.09155273
-0.02990723
 0.02624512
 0.07598877
 0.11779785
 0.15167236
 0.17761230
 0.19592285
 0.20782471
 0.21362305
 0.21453857
 0.21209717
 0.20660400
 0.19927979
 0.19134521
 0.18463135
 0.18066406
 0.18066406
 0.18554688
 0.19470215
 0.20751953
 0.22338867
 0.24230957
 0.26489258
 0.29174805
 0.32135010
 0.35095215
 0.37689209
 0.39733887
 0.41137695
 0.41961670
 0.42144775
 0.41656494
 0.40344238
 0.38085938
 0.34912109
 0.30944824
 0.26428223
 0.21484375
 0.16174316
 0.10559082
 0.04730225
-0.01098633
-0.06622314
-0.11657715
-0.15991211
-0.19500732
-0.22094727
-0.23651123
-0.24139404
-0.23529053
-0.21881104
-0.19165039
-0.15441895
-0.10803223
-0.05462646
 0.00335693
 0.06347656
 0.12359619
 0.18157959
 0.23498535
 0.28198242
 0.32012939
 0.34698486
 0.36010742
 0.35858154
 0.34271240
 0.31402588
 0.27374268
 0.22277832
 0.16113281
 0.08972168
 0.01129150
-0.07080078
-0.15472412
-0.23986816
-0.32409668
-0.40435791
-0.47698975
-0.53863525
-0.58868408
-0.62622070
-0.65063477
-0.66040039
-0.65460205
-0.63385010
-0.59875488
-0.55114746
-0.49102783
-0.42083740
-0.34362793
-0.26245117
-0.18035889
-0.09765625
-0.01586914
 0.06286621
 0.13427734
 0.19592285
 0.24749756
 0.28961182
 0.32196045
 0.34210205
 0.34790039
 0.33935547
 0.31799316
 0.28778076
 0.25054932
 0.20721436
 0.15838623
 0.10559082
 0.05096436
-0.00335693
-0.05554199
-0.10406494
-0.14648438
-0.18066406
-0.20568848
-0.22003174
-0.22430420
-0.21881104
-0.20324707
-0.17822266
-0.14373779
-0.10040283
-0.04882813
 0.00885010
 0.07080078
 0.13519287
 0.20111084
 0.26794434
 0.33386230
 0.39733887
 0.45532227
 0.50567627
 0.54809570
 0.58258057
 0.60852051
 0.62500000
 0.63018799
 0.62408447
 0.60668945
 0.57830811
 0.53894043
 0.48919678
 0.42999268
 0.36346436
 0.29144287
 0.21484375
 0.13488770
 0.05310059
-0.02868652
-0.10772705
-0.18280029
-0.25238037
-0.31616211
-0.37200928
-0.41748047
-0.45104980
-0.47210693
-0.48126221
-0.48004150
-0.46936035
-0.44952393
-0.42083740
-0.38482666
-0.34240723
-0.29602051
-0.24841309
-0.20050049
-0.15441895
-0.11077881
-0.07110596
-0.03692627
-0.00976563
 0.00946045
 0.01983643
 0.02166748
 0.01434326
-0.00152588
-0.02563477
-0.05706787
-0.09399414
-0.13427734
-0.17639160
-0.21911621
-0.26214600
-0.30426025
-0.34271240
-0.37384033
-0.39550781
-0.40802002
-0.41198730
-0.40679932
-0.39093018
-0.36315918
-0.32470703
-0.27801514
-0.22583008
-0.16815186
-0.10467529
-0.03662109
 0.03326416
 0.10040283
 0.16296387
 0.22094727
 0.27465820
 0.32196045
 0.36010742
 0.38726807
 0.40374756
 0.41015625
 0.40710449
 0.39398193
 0.37078857
 0.33905029
 0.30151367
 0.26184082
 0.22186279
 0.18157959
 0.14190674
 0.10406494
 0.07019043
 0.04333496
 0.02502441
 0.01525879
 0.01464844
 0.02319336
 0.04150391
 0.06866455
 0.10284424
 0.14160156
 0.18280029
 0.22552490
 0.26824951
 0.30914307
 0.34484863
 0.37261963
 0.39031982
 0.39642334
 0.39001465
 0.37109375
 0.33905029
 0.29449463
 0.23834229
 0.17211914
 0.09796143
 0.01800537
-0.06652832
-0.15350342
-0.24139404
-0.32714844
-0.40710449
-0.47698975
-0.53466797
-0.57922363
-0.60943604
-0.62469482
-0.62377930
-0.60577393
-0.57159424
-0.52307129
-0.46203613
-0.39154053
-0.31433105
-0.23376465
-0.15167236
-0.06988525
 0.00976563
 0.08422852
 0.14984131
 0.20385742
 0.24444580
 0.27160645
 0.28594971
 0.28747559
 0.27618408
 0.25238037
 0.21728516
 0.17181396
 0.11749268
 0.05645752
-0.00854492
-0.07476807
-0.13916016
-0.20019531
-0.25573730
-0.30395508
-0.34240723
-0.36743164
-0.37689209
-0.36987305
-0.34790039
-0.31188965
-0.26367188
-0.20324707
-0.13183594
-0.05096436
 0.03540039
 0.12451172
 0.21392822
 0.30151367
 0.38360596
 0.45623779
 0.51635742
 0.56121826
 0.58990479
 0.60333252
 0.60058594
 0.58166504
 0.54718018
 0.49774170
 0.43548584
 0.36224365
 0.27984619
 0.19042969
 0.09704590
 0.00457764
-0.08331299
-0.16387939
-0.23559570
-0.29724121
-0.34698486
-0.38085938
-0.39611816
-0.39062500
-0.36682129
-0.32745361
-0.27496338
-0.21118164
-0.13732910
-0.05584717
 0.02960205
 0.11566162
 0.19897461
 0.27709961
 0.34729004
 0.40649414
 0.45104980
 0.47912598
 0.48950195
 0.48248291
 0.45837402
 0.41656494
 0.35858154
 0.28564453
 0.20050049
 0.10711670
 0.00732422
-0.09704590
-0.20355225
-0.30944824
-0.40954590
-0.49835205
-0.57250977
-0.63018799
-0.67108154
-0.69366455
-0.69580078
-0.67626953
-0.63537598
-0.57525635
-0.49926758
-0.41046143
-0.31158447
-0.20568848
-0.09582520
 0.01556396
 0.12634277
 0.23345947
 0.33203125
 0.41717529
 0.48492432
 0.53344727
 0.56243896
 0.57220459
 0.56274414
 0.53314209
 0.48339844
 0.41534424
 0.33172607
 0.23681641
 0.13366699
 0.02563477
-0.08514404
-0.19622803
-0.30364990
-0.40161133
-0.48492432
-0.54962158
-0.59417725
-0.61920166
-0.62438965
-0.60913086
-0.57312012
-0.51696777
-0.44403076
-0.35736084
-0.26062012
-0.15747070
-0.05096436
 0.05584717
 0.16052246
 0.26000977
 0.35095215
 0.42999268
 0.49285889
 0.53833008
 0.56579590
 0.57647705
 0.57128906
 0.55023193
 0.51361084
 0.46295166
 0.40130615
 0.33264160
 0.26062012
 0.18890381
 0.11993408
 0.05523682
-0.00213623
-0.05096436
-0.08850098
-0.11383057
-0.12542725
-0.12390137
-0.10925293
-0.08361816
-0.04852295
-0.00610352
 0.04119873
 0.09094238
 0.14038086
 0.18707275
 0.22796631
 0.26000977
 0.28137207
 0.29144287
 0.28961182
 0.27557373
 0.24810791
 0.20538330
 0.14770508
 0.07659912
-0.00549316
-0.09582520
-0.19226074
-0.29296875
-0.39489746
-0.49346924
-0.58441162
-0.66345215
-0.72814941
-0.77697754
-0.80780029
-0.81909180
-0.80963135
-0.77941895
-0.72845459
-0.65765381
-0.56976318
-0.46783447
-0.35614014
-0.23864746
-0.11901855
 0.00091553
 0.11810303
 0.23040771
 0.33325195
 0.42266846
 0.49438477
 0.54565430
 0.57556152
 0.58502197
 0.57525635
 0.54748535
 0.50262451
 0.44219971
 0.36926270
 0.28747559
 0.20080566
 0.11260986
 0.02655029
-0.05432129
-0.12542725
-0.18280029
-0.22430420
-0.24871826
-0.25543213
-0.24475098
-0.21636963
-0.17028809
-0.10894775
-0.03601074
 0.04486084
 0.13153076
 0.22216797
 0.31311035
 0.39978027
 0.47607422
 0.53771973
 0.58288574
 0.61035156
 0.61950684
 0.60882568
 0.57678223
 0.52337646
 0.44982910
 0.35888672
 0.25360107
 0.13763428
 0.01342773
-0.11627197
-0.24902344
-0.38024902
-0.50445557
-0.61584473
-0.70922852
-0.78216553
-0.83282471
-0.86029053
-0.86364746
-0.84259033
-0.79742432
-0.72845459
-0.63781738
-0.52886963
-0.40618896
-0.27557373
-0.14007568
-0.00213623
 0.13641357
 0.27099609
 0.39642334
 0.50659180
 0.59722900
 0.66589355
 0.71136475
 0.73272705
 0.72967529
 0.70251465
 0.65216064
 0.57983398
 0.48797607
 0.38085938
 0.26336670
 0.13946533
 0.01281738
-0.11444092
-0.23803711
-0.35308838
-0.45440674
-0.53771973
-0.59997559
-0.64056396
-0.65826416
-0.65246582
-0.62347412
-0.57281494
-0.50170898
-0.41381836
-0.31250000
-0.20172119
-0.08483887
 0.03540039
 0.15563965
 0.27221680
 0.38055420
 0.47607422
 0.55480957
 0.61370850
 0.65063477
 0.66467285
 0.65551758
 0.62408447
 0.57220459
 0.50140381
 0.41412354
 0.31280518
 0.20111084
 0.08270264
-0.03906250
-0.16113281
-0.27984619
-0.39031982
-0.48736572
-0.56793213
-0.62957764
-0.67108154
-0.69122314
-0.68878174
-0.66375732
-0.61767578
-0.55236816
-0.46997070
-0.37322998
-0.26550293
-0.14984131
-0.02929688
 0.09338379
 0.21514893
 0.33142090
 0.43731689
 0.52917480
 0.60394287
 0.65979004
 0.69641113
 0.71258545
 0.70770264
 0.68267822
 0.63842773
 0.57769775
 0.50292969
 0.41687012
 0.32196045
 0.22125244
 0.11810303
 0.01647949
-0.07995605
-0.16876221
-0.24871826
-0.31707764
-0.37170410
-0.40954590
-0.42968750
-0.43151855
-0.41625977
-0.38604736
-0.34240723
-0.28778076
-0.22521973
-0.15747070
-0.08666992
-0.01464844
 0.05554199
 0.11932373
 0.17395020
 0.21728516
 0.24871826
 0.26824951
 0.27435303
 0.26672363
 0.24597168
 0.21270752
 0.16876221
 0.11535645
 0.05462646
-0.01037598
-0.07598877
-0.13977051
-0.20111084
-0.25817871
-0.30914307
-0.35064697
-0.37963867
-0.39550781
-0.39855957
-0.38909912
-0.36773682
-0.33477783
-0.29235840
-0.24261475
-0.18798828
-0.12908936
-0.06835938
-0.00732422
 0.05096436
 0.10375977
 0.15014648
 0.18829346
 0.21759033
 0.23620605
 0.24383545
 0.24108887
 0.22857666
 0.20782471
 0.17974854
 0.14465332
 0.10406494
 0.06042480
 0.01495361
-0.02990723
-0.07293701
-0.11230469
-0.14587402
-0.17242432
-0.19134521
-0.20202637
-0.20416260
-0.19714355
-0.18096924
-0.15594482
-0.12359619
-0.08392334
-0.03784180
 0.01312256
 0.06774902
 0.12237549
 0.17578125
 0.22674561
 0.27526855
 0.31982422
 0.35766602
 0.38635254
 0.40466309
 0.41320801
