# Supplementary material for: Dataset for time-lapse ultrasonic tomography of a granite slab under uniaxial compression test
Source: Data Brief. 2018 Aug 30;20:614–6. doi: 10.1016/j.dib.2018.08.151 (PMC6128094; doi:10.1016/j.dib.2018.08.151)
Supplement: Supplementary file 2 — Supplementary material [file mmc2.zip › data/Ultrasonic_Tomo_data/Stage_1_0kn/Force_0kn_15_2_4738955.txt]

SOURCE FILE NAME: D:\ct_20141122\ct201411221m100v0kn_sh_1_10_a.TDA
DATE: Saturday, November 22, 2014
TIME: 11:19:55
SAMPLE INTERVAL (Seconds):   0.0000001000
SIGNAL UNITS: volts
TIME UNITS: Seconds
DATA TYPE: WAVEFORM
NUMBER OF DATA POINTS PER WAVEFORM: 1024
CHANNEL NUMBER: 15
HIT NUMBER: 2
TIME OF TEST:   4.7389557500

-0.00305176
-0.00274658
-0.00244141
-0.00213623
-0.00152588
-0.00122070
-0.00122070
-0.00122070
-0.00091553
-0.00061035
 0.00000000
 0.00061035
 0.00122070
 0.00183105
 0.00213623
 0.00183105
 0.00152588
 0.00061035
-0.00030518
-0.00122070
-0.00244141
-0.00305176
-0.00335693
-0.00274658
-0.00183105
-0.00122070
-0.00091553
-0.00061035
-0.00091553
-0.00061035
-0.00030518
 0.00000000
 0.00061035
 0.00061035
 0.00091553
 0.00061035
 0.00030518
 0.00000000
-0.00030518
-0.00030518
-0.00091553
-0.00122070
-0.00122070
-0.00091553
 0.00000000
 0.00091553
 0.00183105
 0.00183105
 0.00122070
 0.00030518
-0.00030518
-0.00030518
-0.00030518
 0.00000000
 0.00000000
 0.00000000
-0.00030518
-0.00030518
-0.00030518
 0.00000000
 0.00030518
 0.00091553
 0.00122070
 0.00152588
 0.00183105
 0.00183105
 0.00152588
 0.00091553
 0.00000000
-0.00122070
-0.00213623
-0.00244141
-0.00213623
-0.00122070
-0.00030518
 0.00091553
 0.00152588
 0.00152588
 0.00152588
 0.00152588
 0.00183105
 0.00244141
 0.00244141
 0.00183105
 0.00061035
-0.00030518
-0.00091553
-0.00152588
-0.00183105
-0.00244141
-0.00274658
-0.00244141
-0.00152588
-0.00030518
 0.00061035
 0.00122070
 0.00152588
 0.00152588
 0.00091553
 0.00000000
-0.00091553
-0.00152588
-0.00122070
-0.00091553
-0.00091553
-0.00091553
-0.00122070
-0.00122070
-0.00122070
-0.00091553
-0.00091553
-0.00091553
-0.00061035
-0.00061035
-0.00061035
-0.00091553
-0.00122070
-0.00152588
-0.00213623
-0.00244141
-0.00274658
-0.00305176
-0.00274658
-0.00183105
-0.00122070
-0.00061035
-0.00091553
-0.00122070
-0.00152588
-0.00122070
-0.00091553
-0.00030518
-0.00030518
-0.00030518
-0.00091553
-0.00152588
-0.00213623
-0.00274658
-0.00335693
-0.00396729
-0.00427246
-0.00396729
-0.00335693
-0.00213623
-0.00091553
 0.00000000
 0.00061035
 0.00061035
 0.00000000
-0.00061035
-0.00122070
-0.00122070
-0.00091553
-0.00122070
-0.00152588
-0.00213623
-0.00274658
-0.00305176
-0.00305176
-0.00274658
-0.00213623
-0.00152588
-0.00091553
-0.00030518
 0.00000000
 0.00030518
 0.00030518
-0.00030518
-0.00122070
-0.00244141
-0.00305176
-0.00274658
-0.00213623
-0.00152588
-0.00091553
-0.00030518
-0.00030518
-0.00030518
-0.00061035
-0.00061035
-0.00030518
-0.00030518
-0.00030518
-0.00091553
-0.00152588
-0.00183105
-0.00183105
-0.00183105
-0.00183105
-0.00213623
-0.00213623
-0.00152588
-0.00061035
 0.00061035
 0.00122070
 0.00152588
 0.00152588
 0.00152588
 0.00122070
 0.00061035
 0.00030518
-0.00030518
-0.00030518
-0.00061035
-0.00091553
-0.00122070
-0.00183105
-0.00183105
-0.00152588
-0.00091553
-0.00030518
 0.00030518
 0.00091553
 0.00122070
 0.00183105
 0.00183105
 0.00122070
 0.00030518
 0.00000000
 0.00000000
 0.00030518
 0.00030518
 0.00030518
 0.00000000
 0.00000000
 0.00000000
 0.00030518
 0.00061035
 0.00122070
 0.00152588
 0.00213623
 0.00244141
 0.00244141
 0.00183105
 0.00122070
 0.00091553
 0.00030518
 0.00030518
 0.00000000
-0.00030518
 0.00000000
 0.00061035
 0.00152588
 0.00213623
 0.00274658
 0.00274658
 0.00244141
 0.00183105
 0.00091553
 0.00030518
-0.00030518
-0.00030518
-0.00030518
-0.00030518
-0.00061035
-0.00091553
-0.00091553
-0.00061035
-0.00030518
 0.00061035
 0.00122070
 0.00213623
 0.00274658
 0.00305176
 0.00274658
 0.00183105
 0.00091553
 0.00000000
-0.00030518
-0.00030518
 0.00000000
 0.00030518
 0.00061035
 0.00030518
-0.00030518
-0.00122070
-0.00152588
-0.00122070
-0.00061035
 0.00030518
 0.00061035
 0.00122070
 0.00152588
 0.00152588
 0.00122070
 0.00091553
 0.00061035
 0.00030518
 0.00000000
-0.00030518
-0.00030518
-0.00030518
 0.00030518
 0.00122070
 0.00183105
 0.00213623
 0.00183105
 0.00183105
 0.00152588
 0.00152588
 0.00122070
 0.00091553
 0.00030518
 0.00000000
-0.00061035
-0.00091553
-0.00091553
-0.00091553
-0.00030518
 0.00030518
 0.00091553
 0.00152588
 0.00183105
 0.00213623
 0.00152588
 0.00061035
-0.00030518
-0.00152588
-0.00183105
-0.00183105
-0.00152588
-0.00152588
-0.00152588
-0.00183105
-0.00152588
-0.00122070
-0.00061035
-0.00030518
 0.00000000
 0.00000000
 0.00030518
 0.00030518
 0.00000000
-0.00061035
-0.00122070
-0.00152588
-0.00183105
-0.00213623
-0.00244141
-0.00244141
-0.00183105
-0.00091553
-0.00030518
-0.00061035
-0.00091553
-0.00152588
-0.00183105
-0.00183105
-0.00183105
-0.00183105
-0.00152588
-0.00152588
-0.00152588
-0.00183105
-0.00213623
-0.00213623
-0.00183105
-0.00122070
-0.00061035
-0.00030518
 0.00000000
 0.00000000
 0.00000000
-0.00030518
-0.00091553
-0.00152588
-0.00183105
-0.00183105
-0.00152588
-0.00122070
-0.00061035
-0.00061035
-0.00091553
-0.00122070
-0.00152588
-0.00122070
-0.00061035
 0.00000000
 0.00091553
 0.00122070
 0.00152588
 0.00152588
 0.00122070
 0.00061035
 0.00000000
-0.00091553
-0.00152588
-0.00213623
-0.00244141
-0.00183105
-0.00091553
 0.00000000
 0.00061035
 0.00061035
 0.00000000
-0.00030518
-0.00061035
-0.00061035
-0.00030518
 0.00000000
-0.00030518
-0.00061035
-0.00152588
-0.00244141
-0.00305176
-0.00305176
-0.00244141
-0.00122070
-0.00061035
 0.00000000
-0.00030518
-0.00091553
-0.00152588
-0.00183105
-0.00244141
-0.00274658
-0.00305176
-0.00274658
-0.00183105
-0.00061035
 0.00000000
 0.00030518
-0.00030518
-0.00091553
-0.00122070
-0.00091553
 0.00000000
 0.00061035
 0.00091553
 0.00091553
 0.00061035
 0.00030518
-0.00030518
-0.00091553
-0.00122070
-0.00152588
-0.00183105
-0.00213623
-0.00183105
-0.00122070
-0.00030518
 0.00061035
 0.00091553
 0.00091553
 0.00030518
 0.00000000
 0.00000000
 0.00030518
 0.00091553
 0.00152588
 0.00152588
 0.00091553
 0.00000000
-0.00091553
-0.00122070
-0.00122070
-0.00061035
 0.00000000
 0.00061035
 0.00091553
 0.00122070
 0.00122070
 0.00122070
 0.00091553
 0.00061035
 0.00030518
 0.00030518
 0.00061035
 0.00122070
 0.00152588
 0.00152588
 0.00091553
 0.00030518
-0.00030518
-0.00030518
-0.00030518
 0.00030518
 0.00122070
 0.00152588
 0.00122070
 0.00030518
-0.00030518
-0.00061035
-0.00091553
-0.00091553
-0.00122070
-0.00152588
-0.00152588
-0.00091553
-0.00030518
 0.00030518
 0.00091553
 0.00122070
 0.00091553
 0.00030518
-0.00030518
-0.00061035
-0.00061035
-0.00030518
-0.00030518
-0.00061035
-0.00152588
-0.00244141
-0.00274658
-0.00274658
-0.00213623
-0.00183105
-0.00122070
-0.00091553
-0.00030518
-0.00030518
-0.00030518
-0.00061035
-0.00122070
-0.00122070
-0.00122070
-0.00061035
-0.00030518
 0.00030518
 0.00061035
 0.00091553
 0.00030518
-0.00061035
-0.00122070
-0.00152588
-0.00091553
 0.00000000
 0.00061035
 0.00091553
 0.00091553
 0.00061035
 0.00061035
 0.00061035
 0.00091553
 0.00061035
 0.00030518
 0.00000000
-0.00030518
-0.00030518
 0.00030518
 0.00091553
 0.00152588
 0.00122070
 0.00061035
 0.00000000
 0.00000000
 0.00000000
 0.00061035
 0.00061035
 0.00030518
-0.00061035
-0.00122070
-0.00213623
-0.00274658
-0.00244141
-0.00152588
-0.00061035
 0.00030518
 0.00091553
 0.00122070
 0.00122070
 0.00091553
 0.00061035
 0.00000000
-0.00061035
-0.00122070
-0.00152588
-0.00152588
-0.00122070
-0.00091553
-0.00122070
-0.00152588
-0.00244141
-0.00305176
-0.00305176
-0.00213623
-0.00091553
 0.00000000
 0.00000000
-0.00061035
-0.00122070
-0.00152588
-0.00183105
-0.00183105
-0.00183105
-0.00213623
-0.00244141
-0.00274658
-0.00244141
-0.00213623
-0.00152588
-0.00152588
-0.00152588
-0.00183105
-0.00183105
-0.00122070
-0.00061035
 0.00030518
 0.00122070
 0.00152588
 0.00091553
 0.00000000
-0.00061035
-0.00091553
-0.00061035
 0.00000000
 0.00030518
 0.00061035
 0.00091553
 0.00091553
 0.00091553
 0.00061035
 0.00061035
 0.00030518
 0.00030518
 0.00000000
 0.00000000
 0.00000000
 0.00000000
 0.00000000
-0.00030518
-0.00061035
-0.00122070
-0.00122070
-0.00030518
 0.00091553
 0.00183105
 0.00274658
 0.00274658
 0.00213623
 0.00183105
 0.00122070
 0.00122070
 0.00091553
 0.00030518
-0.00030518
-0.00061035
-0.00061035
-0.00030518
 0.00000000
 0.00061035
 0.00061035
-0.00457764
-0.02471924
-0.06988525
-0.14465332
-0.23834229
-0.32745361
-0.38421631
-0.39428711
-0.36560059
-0.32318115
-0.28869629
-0.26245117
-0.22216797
-0.14312744
-0.02563477
 0.09948730
 0.18859863
 0.21759033
 0.19805908
 0.16235352
 0.13885498
 0.13488770
 0.14221191
 0.15167236
 0.16082764
 0.16967773
 0.17456055
 0.17028809
 0.15869141
 0.14709473
 0.14343262
 0.14648438
 0.14892578
 0.14556885
 0.13854980
 0.13397217
 0.13275146
 0.13183594
 0.12817383
 0.12268066
 0.11871338
 0.11749268
 0.11596680
 0.11169434
 0.10589600
 0.10101318
 0.09826660
 0.09582520
 0.09155273
 0.08636475
 0.08117676
 0.07629395
 0.07141113
 0.06591797
 0.06072998
 0.05645752
 0.05187988
 0.04577637
 0.03845215
 0.03112793
 0.02593994
 0.02227783
 0.01800537
 0.01251221
 0.00701904
 0.00335693
 0.00061035
-0.00213623
-0.00579834
-0.01007080
-0.01251221
-0.01342773
-0.01373291
-0.01464844
-0.01617432
-0.01708984
-0.01647949
-0.01586914
-0.01647949
-0.01831055
-0.02075195
-0.02197266
-0.02227783
-0.02288818
-0.02471924
-0.02777100
-0.03051758
-0.03295898
-0.03448486
-0.03662109
-0.03967285
-0.04333496
-0.04608154
-0.04791260
-0.04882813
-0.04974365
-0.05065918
-0.05126953
-0.05187988
-0.05187988
-0.05218506
-0.05310059
-0.05371094
-0.05371094
-0.05279541
-0.05157471
-0.05096436
-0.05126953
-0.05157471
-0.05157471
-0.05096436
-0.05065918
-0.05065918
-0.05096436
-0.05157471
-0.05157471
-0.05126953
-0.05096436
-0.05096436
-0.05126953
-0.05157471
-0.05187988
-0.05157471
-0.05126953
-0.05065918
-0.05035400
-0.05035400
-0.05035400
-0.05065918
-0.05065918
-0.05065918
-0.05065918
-0.05035400
-0.04974365
-0.04882813
-0.04791260
-0.04730225
-0.04669189
-0.04608154
-0.04516602
-0.04425049
-0.04333496
-0.04241943
-0.04119873
-0.03967285
-0.03784180
-0.03601074
-0.03448486
-0.03356934
-0.03295898
-0.03234863
-0.03143311
-0.03051758
-0.02960205
-0.02868652
-0.02807617
-0.02777100
-0.02777100
-0.02777100
-0.02746582
-0.02685547
-0.02593994
-0.02471924
-0.02380371
-0.02288818
-0.02197266
-0.02075195
-0.01953125
-0.01831055
-0.01739502
-0.01678467
-0.01556396
-0.01403809
-0.01251221
-0.01098633
-0.00946045
-0.00854492
-0.00793457
-0.00762939
-0.00701904
-0.00701904
-0.00671387
-0.00610352
-0.00549316
-0.00427246
-0.00335693
-0.00244141
-0.00152588
-0.00061035
 0.00030518
 0.00091553
 0.00152588
 0.00213623
 0.00305176
 0.00457764
 0.00579834
 0.00701904
 0.00762939
 0.00762939
 0.00732422
 0.00732422
 0.00762939
 0.00823975
 0.00885010
 0.00976563
 0.01068115
 0.01098633
 0.01129150
 0.01129150
 0.01159668
 0.01190186
 0.01251221
 0.01312256
 0.01342773
 0.01403809
 0.01495361
 0.01586914
 0.01678467
 0.01739502
 0.01739502
 0.01739502
 0.01770020
 0.01800537
 0.01892090
 0.01953125
 0.02014160
 0.02044678
 0.02044678
 0.02044678
 0.02044678
 0.02075195
 0.02105713
 0.02166748
 0.02227783
 0.02258301
 0.02288818
 0.02349854
 0.02410889
 0.02471924
 0.02502441
 0.02532959
 0.02502441
 0.02502441
 0.02502441
 0.02563477
 0.02624512
 0.02685547
 0.02685547
 0.02624512
 0.02502441
 0.02380371
 0.02319336
 0.02319336
 0.02349854
 0.02380371
 0.02410889
 0.02441406
 0.02471924
 0.02471924
 0.02471924
 0.02502441
 0.02532959
 0.02593994
 0.02655029
 0.02655029
 0.02655029
 0.02624512
 0.02593994
 0.02563477
 0.02502441
 0.02471924
 0.02502441
 0.02593994
 0.02655029
 0.02716064
 0.02685547
 0.02655029
 0.02593994
 0.02593994
 0.02563477
 0.02532959
 0.02502441
 0.02441406
 0.02410889
 0.02410889
 0.02441406
 0.02441406
 0.02410889
 0.02380371
 0.02288818
 0.02227783
 0.02136230
 0.02075195
 0.02075195
 0.02075195
 0.02105713
 0.02044678
 0.01953125
 0.01831055
 0.01708984
 0.01678467
 0.01678467
 0.01678467
 0.01678467
 0.01647949
 0.01617432
 0.01586914
 0.01525879
 0.01495361
 0.01464844
 0.01434326
 0.01434326
 0.01434326
 0.01434326
 0.01434326
 0.01434326
 0.01373291
 0.01281738
 0.01159668
 0.01068115
 0.01037598
 0.01037598
 0.01068115
 0.01129150
 0.01129150
 0.01159668
 0.01159668
 0.01159668
 0.01159668
 0.01159668
 0.01190186
 0.01159668
 0.01098633
 0.01007080
 0.00946045
 0.00915527
 0.00885010
 0.00823975
 0.00732422
 0.00640869
 0.00549316
 0.00488281
 0.00457764
 0.00457764
 0.00427246
 0.00366211
 0.00274658
 0.00152588
 0.00000000
-0.00152588
-0.00213623
-0.00183105
-0.00122070
-0.00091553
-0.00091553
-0.00122070
-0.00091553
-0.00061035
 0.00000000
 0.00030518
 0.00030518
 0.00061035
 0.00091553
 0.00122070
 0.00122070
 0.00091553
 0.00000000
-0.00091553
-0.00152588
-0.00183105
-0.00183105
-0.00152588
-0.00183105
-0.00213623
-0.00274658
-0.00396729
-0.00518799
-0.00640869
-0.00701904
-0.00732422
-0.00793457
-0.00885010
-0.01037598
-0.01129150
-0.01220703
-0.01312256
-0.01434326
-0.01617432
-0.01831055
-0.02075195
-0.02258301
-0.02471924
-0.02685547
-0.02929688
-0.03265381
-0.03631592
-0.04089355
-0.04608154
-0.05126953
-0.05554199
-0.05889893
-0.06103516
-0.06195068
-0.06134033
-0.05920410
-0.05493164
-0.04760742
-0.03753662
-0.02410889
-0.00793457
 0.01098633
 0.03234863
 0.05584717
 0.08117676
 0.10742188
 0.13336182
 0.15777588
 0.18035889
 0.20019531
 0.21667480
 0.22888184
 0.23559570
 0.23620605
 0.23040771
 0.21728516
 0.19561768
 0.16662598
 0.13031006
 0.08850098
 0.04119873
-0.01068115
-0.06561279
-0.12115479
-0.17517090
-0.22644043
-0.27526855
-0.32073975
-0.36071777
-0.39154053
-0.41168213
-0.42114258
-0.42083740
-0.41046143
-0.38970947
-0.35919189
-0.32012939
-0.27496338
-0.22491455
-0.17028809
-0.11138916
-0.04943848
 0.01281738
 0.07202148
 0.12603760
 0.17456055
 0.21636963
 0.25024414
 0.27526855
 0.29113770
 0.29754639
 0.29541016
 0.28442383
 0.26519775
 0.23742676
 0.20294189
 0.16265869
 0.11840820
 0.07202148
 0.02532959
-0.01953125
-0.06134033
-0.09918213
-0.13153076
-0.15777588
-0.17700195
-0.18829346
-0.19195557
-0.18737793
-0.17486572
-0.15563965
-0.13092041
-0.10192871
-0.06958008
-0.03509521
 0.00030518
 0.03540039
 0.06835938
 0.09765625
 0.12207031
 0.14190674
 0.15625000
 0.16448975
 0.16632080
 0.16143799
 0.15075684
 0.13427734
 0.11322021
 0.08819580
 0.06134033
 0.03417969
 0.00762939
-0.01739502
-0.04089355
-0.06195068
-0.07904053
-0.09185791
-0.09979248
-0.10345459
-0.10345459
-0.10009766
-0.09368896
-0.08483887
-0.07476807
-0.06378174
-0.05340576
-0.04394531
-0.03570557
-0.02929688
-0.02471924
-0.02258301
-0.02227783
-0.02471924
-0.02960205
-0.03692627
-0.04608154
-0.05615234
-0.06591797
-0.07476807
-0.08209229
-0.08789063
-0.09185791
-0.09399414
-0.09399414
-0.09155273
-0.08636475
-0.07934570
-0.07019043
-0.05981445
-0.04913330
-0.03814697
-0.02716064
-0.01678467
-0.00793457
-0.00061035
 0.00366211
 0.00549316
 0.00518799
 0.00335693
 0.00030518
-0.00335693
-0.00793457
-0.01312256
-0.01831055
-0.02319336
-0.02685547
-0.02807617
-0.02655029
-0.02166748
-0.01342773
-0.00244141
 0.01098633
 0.02685547
 0.04547119
 0.06622314
 0.08850098
 0.11138916
 0.13488770
 0.15808105
 0.18127441
 0.20355225
 0.22399902
 0.24169922
 0.25634766
 0.26733398
 0.27465820
 0.27801514
 0.27740479
 0.27282715
 0.26397705
 0.25024414
 0.23132324
 0.20721436
 0.17822266
 0.14587402
 0.11047363
 0.07232666
 0.03204346
-0.00946045
-0.05126953
-0.09246826
-0.13275146
-0.17120361
-0.20599365
-0.23681641
-0.26336670
-0.28656006
-0.30700684
-0.32287598
-0.33172607
-0.33142090
-0.32287598
-0.30853271
-0.29113770
-0.27130127
-0.24780273
-0.21972656
-0.18707275
-0.15106201
-0.11352539
-0.07598877
-0.03906250
-0.00335693
 0.03021240
 0.06072998
 0.08697510
 0.10894775
 0.12573242
 0.13732910
 0.14343262
 0.14373779
 0.13793945
 0.12634277
 0.10833740
 0.08453369
 0.05584717
 0.02380371
-0.01007080
-0.04425049
-0.07781982
-0.10955811
-0.13824463
-0.16143799
-0.17761230
-0.18524170
-0.18310547
-0.17028809
-0.14587402
-0.10925293
-0.06103516
-0.00305176
 0.06317139
 0.13671875
 0.21636963
 0.29937744
 0.38238525
 0.46112061
 0.53314209
 0.59661865
 0.64971924
 0.69000244
 0.71411133
 0.72021484
 0.70770264
 0.67657471
 0.62744141
 0.56030273
 0.47668457
 0.37750244
 0.26580811
 0.14404297
 0.01434326
-0.12145996
-0.25970459
-0.39581299
-0.52490234
-0.64239502
-0.74462891
-0.82977295
-0.89538574
-0.93994141
-0.96099854
-0.95825195
-0.93231201
-0.88317871
-0.81146240
-0.71777344
-0.60424805
-0.47607422
-0.33782959
-0.19287109
-0.04364014
 0.10772705
 0.25756836
 0.39978027
 0.52795410
 0.63720703
 0.72357178
 0.78460693
 0.81848145
 0.82366943
 0.79925537
 0.74493408
 0.66101074
 0.55053711
 0.41900635
 0.27099609
 0.10986328
-0.06164551
-0.23956299
-0.41656494
-0.58349609
-0.73333740
-0.86181641
-0.96527100
-1.03973389
-1.08154297
-1.08856201
-1.06140137
-1.00097656
-0.90820313
-0.78460693
-0.63415527
-0.46386719
-0.28015137
-0.08605957
 0.11688232
 0.32409668
 0.52673340
 0.71472168
 0.87951660
 1.01837158
 1.12915039
 1.20910645
 1.25488281
 1.26403809
 1.23840332
 1.17980957
 1.09039307
 0.97106934
 0.82519531
 0.65979004
 0.48278809
 0.30090332
 0.11749268
-0.06347656
-0.23712158
-0.39611816
-0.53375244
-0.64514160
-0.72753906
-0.77972412
-0.80139160
-0.79284668
-0.75500488
-0.69000244
-0.60058594
-0.49133301
-0.36865234
-0.23803711
-0.10437012
 0.02838135
 0.15563965
 0.27191162
 0.36987305
 0.44464111
 0.49163818
 0.50964355
 0.49713135
 0.45440674
 0.38299561
 0.28594971
 0.16693115
 0.02929688
-0.12237549
-0.28259277
-0.44372559
-0.59753418
-0.73638916
-0.85388184
-0.94573975
-1.00799561
-1.03790283
-1.03240967
-0.98937988
-0.90728760
-0.78765869
-0.63568115
-0.45806885
-0.26000977
-0.04394531
 0.18554688
 0.42175293
 0.65399170
 0.87066650
 1.06445313
 1.23016357
 1.36383057
 1.46087646
 1.51641846
 1.52832031
 1.49597168
 1.42089844
 1.30523682
 1.15081787
 0.96405029
 0.75286865
 0.52734375
 0.29418945
 0.05798340
-0.17669678
-0.40100098
-0.60424805
-0.77514648
-0.90637207
-0.99578857
-1.04248047
-1.04553223
-1.00128174
-0.90942383
-0.77484131
-0.60455322
-0.40588379
-0.18188477
 0.06439209
 0.32684326
 0.59326172
 0.84960938
 1.08398438
 1.28875732
 1.45721436
 1.58264160
 1.65802002
 1.67846680
 1.64123535
 1.54541016
 1.39190674
 1.18286133
 0.92468262
 0.62469482
 0.29052734
-0.07141113
-0.45257568
-0.84045410
-1.22039795
-1.57775879
-1.90124512
-2.18292236
-2.41577148
-2.59216309
-2.70568848
-2.75177002
-2.72918701
-2.63916016
-2.48413086
-2.26593018
-1.98944092
-1.66137695
-1.29272461
-0.89599609
-0.48187256
-0.05798340
 0.36712646
 0.78155518
 1.17065430
 1.51885986
 1.81610107
 2.05627441
 2.23571777
 2.34954834
 2.39349365
 2.36724854
 2.27478027
 2.12158203
 1.91467285
 1.65985107
 1.36657715
 1.04797363
 0.71746826
 0.38543701
 0.05920410
-0.25421143
-0.54534912
-0.80200195
-1.01318359
-1.17248535
-1.27838135
-1.33178711
-1.33422852
-1.28601074
-1.18896484
-1.04736328
-0.86975098
-0.66558838
-0.44464111
-0.21331787
 0.02319336
 0.25848389
 0.48278809
 0.68389893
 0.85144043
 0.97900391
 1.06475830
 1.10839844
 1.10961914
 1.06689453
 0.98144531
 0.85632324
 0.69824219
 0.51361084
 0.30853271
 0.08789063
-0.14373779
-0.37902832
-0.60974121
-0.82641602
-1.02172852
-1.19110107
-1.33117676
-1.43951416
-1.51367188
-1.55181885
-1.55303955
-1.51855469
-1.45111084
-1.35498047
-1.23535156
-1.09710693
-0.94543457
-0.78643799
-0.62652588
-0.47302246
-0.33142090
-0.20507813
-0.09643555
-0.00640869
 0.06317139
 0.11047363
 0.13641357
 0.14282227
 0.13397217
 0.11352539
 0.08575439
 0.05371094
 0.02227783
-0.00427246
-0.02044678
-0.02288818
-0.00946045
 0.02166748
 0.07110596
 0.14068604
 0.23071289
 0.33996582
 0.46600342
 0.60516357
 0.75317383
 0.90606689
 1.05957031
 1.20788574
 1.34521484
 1.46606445
 1.56707764
 1.64489746
 1.69555664
 1.71539307
 1.70166016
 1.65344238
 1.57226563
 1.46026611
 1.31866455
 1.14929199
 0.95611572
 0.74707031
 0.52978516
 0.31066895
 0.09368896
-0.11779785
-0.31799316
-0.49926758
-0.65429688
-0.77697754
-0.86547852
-0.91949463
-0.93902588
-0.92376709
-0.87554932
-0.79681396
-0.69274902
-0.56945801
-0.43304443
-0.28991699
-0.14587402
-0.00671387
 0.12268066
 0.23620605
 0.32745361
 0.39154053
 0.42358398
 0.42144775
 0.38574219
 0.31860352
 0.22369385
 0.10406494
-0.03723145
-0.19531250
-0.36468506
-0.53802490
-0.70709229
-0.86486816
-1.00524902
-1.12365723
-1.21612549
-1.27990723
-1.31256104
-1.31286621
-1.28112793
-1.21887207
-1.12854004
-1.01318359
-0.87677002
-0.72448730
-0.56213379
-0.39672852
-0.23315430
-0.07507324
 0.07476807
 0.21179199
 0.33111572
 0.42724609
 0.49713135
 0.53985596
 0.55755615
 0.55175781
 0.52429199
 0.47698975
 0.41473389
 0.34240723
 0.26611328
 0.19042969
 0.11993408
 0.05950928
 0.01434326
-0.01037598
-0.01159668
 0.01312256
 0.06561279
 0.14801025
 0.26092529
 0.40161133
 0.56518555
 0.74554443
 0.93780518
 1.13708496
 1.33819580
 1.53381348
 1.71539307
 1.87591553
 2.00897217
 2.10998535
 2.17346191
 2.19390869
 2.16918945
 2.09899902
 1.98425293
 1.82464600
 1.62139893
 1.37847900
 1.10321045
 0.80322266
 0.48400879
 0.14923096
-0.19622803
-0.54290771
-0.88012695
-1.19903564
-1.49383545
-1.76177979
-1.99829102
-2.19757080
-2.35565186
-2.47222900
-2.54852295
-2.58605957
-2.58666992
-2.55249023
-2.48779297
-2.39868164
-2.29034424
-2.16705322
-2.03430176
-1.89788818
-1.76483154
-1.63909912
-1.52374268
-1.42028809
-1.33087158
-1.25701904
-1.19903564
-1.15539551
-1.12457275
-1.10382080
-1.08917236
-1.07635498
-1.06018066
-1.03607178
-1.00067139
-0.94848633
-0.87524414
-0.77697754
-0.65216064
-0.50170898
-0.32379150
-0.11657715
 0.12207031
 0.38970947
 0.68084717
 0.98815918
 1.30584717
 1.63055420
 1.95739746
 2.27966309
 2.58850098
 2.87597656
 3.13690186
 3.36639404
 3.55987549
 3.71063232
 3.81286621
 3.86413574
 3.86383057
 3.81286621
 3.71063232
 3.55743408
 3.35510254
 3.10882568
 2.82409668
 2.50610352
 2.15789795
 1.78527832
 1.39678955
 1.00219727
 0.60882568
 0.22033691
-0.16174316
-0.53192139
-0.88287354
-1.20697021
-1.50085449
-1.76452637
-1.99829102
-2.20031738
-2.36816406
-2.50091553
-2.60040283
-2.66967773
-2.70965576
-2.72125244
-2.70507813
-2.66387939
-2.60040283
-2.51617432
-2.41271973
-2.29125977
-2.15362549
-2.00225830
-1.84020996
-1.66931152
-1.49261475
-1.31317139
-1.13311768
-0.95397949
-0.77880859
-0.61004639
-0.45043945
-0.30212402
-0.16601563
-0.04272461
 0.06652832
 0.16174316
 0.24291992
 0.31158447
 0.36834717
 0.41381836
 0.44952393
 0.47760010
 0.50109863
 0.52368164
 0.54748535
 0.57525635
 0.60882568
 0.65002441
 0.70037842
 0.76019287
 0.83038330
 0.91094971
 1.00158691
 1.09954834
 1.20178223
 1.30493164
 1.40563965
 1.50146484
 1.58996582
 1.66717529
 1.73004150
 1.77581787
 1.80175781
 1.80664063
 1.78924561
 1.74804688
 1.68457031
 1.59973145
 1.49658203
 1.37725830
 1.24328613
 1.09710693
 0.94238281
 0.78308105
 0.62377930
 0.46691895
 0.31555176
 0.17242432
 0.03967285
-0.08026123
-0.18585205
-0.27770996
-0.35644531
-0.42175293
-0.47454834
-0.51635742
-0.55084229
-0.58166504
-0.61187744
-0.64453125
-0.68267822
-0.72937012
-0.78735352
-0.85876465
-0.94421387
-1.04400635
-1.15814209
-1.28479004
-1.42120361
-1.56250000
-1.70440674
-1.84295654
-1.97326660
-2.08953857
-2.18566895
-2.25708008
-2.30041504
-2.31231689
-2.28881836
-2.22686768
-2.12585449
-1.98791504
-1.81549072
-1.61102295
-1.37725830
-1.11877441
-0.84503174
-0.56427002
-0.28228760
-0.00213623
 0.27252197
 0.53314209
 0.76934814
 0.97320557
 1.14105225
 1.27227783
 1.36596680
 1.42089844
 1.43615723
 1.41448975
 1.36047363
 1.27929688
 1.17553711
 1.05438232
 0.92224121
 0.78765869
 0.65917969
 0.54168701
 0.43975830
 0.35766602
 0.29937744
 0.26947021
 0.27069092
 0.30395508
 0.36743164
 0.45776367
 0.57189941
 0.70495605
 0.85327148
 1.01196289
 1.17492676
 1.33453369
 1.48376465
 1.61712646
 1.72943115
 1.81488037
 1.86767578
 1.88323975
 1.86004639
 1.79809570
 1.69738770
 1.55731201
 1.37786865
 1.16210938
 0.91766357
 0.65093994
 0.36651611
 0.06652832
-0.24475098
-0.56121826
-0.87280273
-1.17187500
-1.45294189
-1.71173096
-1.94427490
-2.14508057
-2.31018066
-2.43621826
-2.52136230
-2.56530762
-2.56683350
-2.52746582
-2.44812012
-2.33154297
-2.18109131
-2.00042725
-1.79473877
-1.56921387
-1.32812500
-1.07696533
-0.82275391
-0.57281494
-0.33294678
-0.10498047
 0.11016846
 0.31005859
 0.48919678
 0.64147949
 0.76477051
 0.85968018
 0.92742920
 0.96923828
 0.98327637
 0.97076416
 0.93414307
 0.87738037
 0.80413818
 0.71685791
 0.61920166
 0.51574707
 0.41168213
 0.31097412
 0.21667480
 0.13214111
 0.06103516
 0.00823975
-0.02349854
-0.03234863
-0.01739502
 0.02105713
 0.08331299
 0.16937256
 0.27740479
 0.40466309
 0.54748535
 0.70190430
 0.86334229
 1.02813721
 1.19171143
 1.35009766
 1.49688721
 1.62689209
 1.73431396
 1.81610107
 1.86920166
 1.89086914
 1.87835693
 1.82922363
 1.74407959
 1.62445068
 1.47216797
 1.28967285
 1.08032227
 0.85083008
 0.60882568
 0.36010742
 0.10833740
-0.14343262
-0.38970947
-0.62255859
-0.83435059
-1.01959229
-1.17767334
-1.30706787
-1.40655518
-1.47399902
-1.50909424
-1.51336670
-1.49047852
-1.44256592
-1.37329102
-1.28631592
-1.18774414
-1.08245850
-0.97534180
-0.87097168
-0.77331543
-0.68786621
-0.61889648
-0.56976318
-0.54199219
-0.53741455
-0.55603027
-0.59692383
-0.65856934
-0.73760986
-0.83068848
-0.93353271
-1.04095459
-1.14807129
-1.24969482
-1.34216309
-1.42120361
-1.48071289
-1.51550293
-1.52069092
-1.49475098
-1.43737793
-1.34643555
-1.22070313
-1.05987549
-0.86730957
-0.64849854
-0.40740967
-0.14556885
 0.13458252
 0.42755127
 0.72448730
 1.01501465
 1.29150391
 1.54876709
 1.78222656
 1.98577881
 2.15301514
 2.27966309
 2.36297607
 2.40295410
 2.39990234
 2.35443115
 2.26867676
 2.14599609
 1.99066162
 1.80816650
 1.60430908
 1.38610840
 1.15997314
 0.93292236
 0.71166992
 0.50201416
 0.30944824
 0.13824463
-0.00823975
-0.12786865
-0.21911621
-0.28106689
-0.31280518
-0.31616211
-0.29510498
-0.25360107
-0.19592285
-0.12603760
-0.04821777
 0.03143311
 0.10681152
 0.17211914
 0.22369385
 0.25817871
 0.27282715
 0.26428223
 0.23101807
 0.17211914
 0.08850098
-0.01770020
-0.14587402
-0.29357910
-0.45745850
-0.63140869
-0.81024170
-0.98937988
-1.16516113
-1.33331299
-1.48895264
-1.62811279
-1.74682617
-1.84265137
-1.91345215
-1.95617676
-1.96960449
-1.95373535
-1.91009521
-1.83990479
-1.74438477
-1.62506104
-1.48498535
-1.32781982
-1.15570068
-0.97106934
-0.77758789
-0.58044434
-0.38482666
-0.19287109
-0.00427246
 0.18096924
 0.36071777
 0.52978516
 0.68420410
 0.82305908
 0.94604492
 1.05377197
 1.14410400
 1.21551514
 1.26892090
 1.30584717
 1.32812500
 1.33605957
 1.32995605
 1.31042480
 1.28021240
 1.24145508
 1.19537354
 1.14349365
 1.08734131
 1.02966309
 0.97320557
 0.91949463
 0.87005615
 0.82672119
 0.79071045
 0.76416016
 0.74890137
 0.74462891
 0.75164795
 0.76965332
 0.79895020
 0.83801270
 0.88562012
 0.93841553
 0.99395752
 1.04858398
 1.09802246
 1.13769531
 1.16241455
 1.16912842
 1.15509033
 1.11755371
 1.05285645
 0.95764160
 0.83068848
 0.67382813
 0.48889160
 0.27679443
 0.03723145
-0.22796631
-0.51239014
-0.80810547
-1.10778809
-1.40655518
-1.69860840
-1.97723389
-2.23449707
-2.46307373
-2.65777588
-2.81311035
-2.92419434
-2.98706055
-2.99987793
-2.96264648
-2.87597656
-2.74139404
-2.56195068
-2.34283447
-2.09045410
-1.81030273
-1.50909424
-1.19415283
-0.87646484
-0.56518555
-0.26702881
 0.01525879
 0.27832031
 0.51544189
 0.71868896
 0.88348389
 1.00952148
 1.09924316
 1.15478516
 1.17736816
 1.16912842
 1.13464355
 1.07910156
 1.00921631
 0.92987061
 0.84625244
 0.76324463
 0.68634033
 0.62011719
 0.56701660
 0.52947998
 0.50933838
 0.50720215
 0.52276611
 0.55480957
 0.60180664
 0.66162109
 0.73120117
 0.80718994
 0.88653564
 0.96618652
 1.04248047
 1.11175537
 1.16973877
 1.21368408
 1.24237061
 1.25427246
 1.24755859
 1.22009277
 1.17095947
 1.10046387
 1.00982666
 0.89935303
 0.77117920
 0.62713623
 0.47149658
 0.30822754
 0.13916016
-0.03417969
-0.20904541
-0.38146973
-0.54595947
-0.69854736
-0.83679199
-0.95947266
-1.06475830
-1.14959717
-1.21093750
-1.24877930
-1.26312256
-1.25579834
-1.22802734
-1.18041992
-1.11541748
-1.03515625
-0.94207764
-0.83923340
-0.72967529
-0.61737061
-0.50659180
-0.40191650
-0.30578613
-0.22033691
-0.14709473
-0.08728027
-0.04211426
-0.01251221
 0.00183105
 0.00244141
-0.01007080
-0.03479004
-0.06988525
-0.11291504
-0.16082764
-0.21118164
-0.26214600
-0.31097412
-0.35522461
-0.39093018
-0.41564941
-0.42694092
-0.42480469
-0.40802002
-0.37567139
-0.32684326
-0.26245117
-0.18402100
-0.09216309
 0.01159668
 0.12634277
 0.24963379
 0.37750244
 0.50445557
 0.62652588
 0.73974609
 0.84167480
 0.93048096
 1.00402832
 1.06048584
 1.09771729
 1.11480713
 1.11145020
 1.08886719
 1.04858398
 0.99182129
 0.92163086
 0.84045410
 0.75073242
 0.65582275
 0.55908203
 0.46417236
 0.37506104
 0.29449463
 0.22521973
 0.16845703
 0.12573242
 0.09918213
 0.08941650
 0.09643555
 0.11779785
 0.15075684
 0.19226074
 0.24017334
 0.29083252
 0.34057617
 0.38421631
 0.41809082
 0.43792725
 0.44128418
 0.42541504
 0.38879395
 0.33081055
 0.25146484
 0.15167236
 0.03234863
-0.10498047
-0.25909424
-0.42572021
-0.60028076
-0.77636719
-0.94848633
-1.11206055
-1.26281738
-1.39648438
-1.50817871
-1.59393311
-1.65039063
-1.67480469
-1.66687012
-1.62689209
-1.55548096
-1.45568848
-1.32995605
-1.18194580
-1.01501465
-0.83374023
-0.64453125
-0.45379639
-0.26763916
-0.08819580
 0.08239746
 0.24169922
 0.38391113
 0.50354004
 0.59570313
 0.65979004
 0.69671631
 0.70709229
 0.69122314
 0.64941406
 0.58380127
 0.49835205
 0.39764404
 0.28625488
 0.16815186
 0.04852295
-0.06744385
-0.17456055
-0.26824951
-0.34454346
-0.39825439
-0.42572021
-0.42419434
-0.39367676
-0.33630371
-0.25421143
-0.14831543
-0.01922607
 0.13092041
 0.29785156
 0.47485352
 0.65368652
 0.82763672
 0.99212646
 1.14288330
 1.27563477
 1.38641357
 1.47064209
 1.52618408
 1.55059814
 1.54327393
 1.50360107
 1.43341064
 1.33483887
 1.21124268
 1.06567383
 0.90240479
 0.72570801
 0.54199219
 0.35736084
 0.17486572
-0.00335693
-0.17456055
-0.33599854
-0.48309326
-0.61279297
-0.72418213
-0.81756592
-0.89324951
-0.95275879
-0.99700928
-1.02783203
-1.04736328
-1.05804443
-1.06018066
-1.05529785
-1.04431152
-1.02905273
-1.01135254
-0.99212646
-0.97229004
-0.95214844
-0.93200684
-0.91156006
-0.89080811
-0.86944580
-0.84686279
-0.82122803
-0.79254150
-0.75927734
-0.72113037
-0.67687988
-0.62500000
-0.56518555
-0.49743652
-0.42205811
-0.33966064
-0.24993896
-0.15380859
-0.05187988
 0.05554199
 0.16693115
 0.28106689
 0.39611816
 0.50933838
 0.61828613
 0.72113037
 0.81756592
 0.90606689
 0.98571777
 1.05407715
 1.11053467
 1.15447998
 1.18560791
 1.20361328
 1.20849609
 1.20025635
 1.18041992
 1.14990234
 1.10900879
 1.05865479
 0.99975586
 0.93414307
 0.86334229
 0.78918457
 0.71197510
 0.63354492
 0.55389404
 0.47393799
 0.39398193
 0.31524658
 0.23864746
 0.16448975
 0.09216309
 0.02166748
-0.04608154
-0.10894775
-0.16601563
-0.21697998
-0.26306152
-0.30456543
-0.34027100
-0.36773682
-0.38665771
-0.39733887
-0.40100098
-0.39733887
-0.38574219
-0.36590576
-0.33966064
-0.30944824
-0.27770996
-0.24536133
-0.21301270
-0.18096924
-0.15136719
-0.12603760
-0.10681152
-0.09552002
-0.09399414
-0.10314941
-0.12298584
-0.15441895
-0.19683838
-0.25146484
-0.31768799
-0.39276123
-0.47363281
-0.55755615
-0.64178467
-0.72509766
-0.80413818
-0.87554932
-0.93475342
-0.97930908
-1.00860596
-1.02142334
-1.01623535
-0.99182129
-0.94757080
-0.88439941
-0.80383301
-0.70648193
-0.59478760
-0.47180176
-0.34088135
-0.20568848
-0.06652832
 0.07507324
 0.21697998
 0.35491943
 0.48309326
 0.59844971
 0.69854736
 0.78277588
 0.85083008
 0.90057373
 0.93139648
 0.94360352
 0.93811035
 0.91522217
 0.87677002
 0.82427979
 0.76019287
 0.68725586
 0.60791016
 0.52459717
 0.43945313
 0.35644531
 0.27770996
 0.20568848
 0.14068604
 0.08453369
 0.03875732
 0.00549316
-0.01525879
-0.02349854
-0.01983643
-0.00457764
 0.02166748
 0.05767822
 0.10101318
 0.14923096
 0.20111084
 0.25573730
 0.31036377
 0.36224365
 0.40679932
 0.44128418
 0.46447754
 0.47454834
 0.47088623
 0.45074463
 0.41442871
 0.36193848
 0.29449463
 0.21392822
 0.12145996
 0.01831055
-0.09399414
-0.21453857
-0.34118652
-0.47088623
-0.59906006
-0.72174072
-0.83526611
-0.93811035
-1.02844238
-1.10443115
-1.16455078
-1.20697021
-1.23077393
-1.23535156
-1.22039795
-1.18682861
-1.13555908
-1.06872559
-0.98815918
-0.89508057
-0.79162598
-0.67962646
-0.56243896
-0.44311523
-0.32348633
-0.20446777
-0.08697510
 0.02838135
 0.14007568
 0.24627686
 0.34515381
 0.43518066
 0.51483154
 0.58288574
 0.63964844
 0.68450928
 0.71807861
 0.73974609
 0.75012207
 0.74951172
 0.73974609
 0.72235107
 0.69885254
 0.67047119
 0.63842773
 0.60455322
 0.56945801
 0.53466797
 0.50079346
 0.46783447
 0.43609619
 0.40435791
 0.37231445
 0.33874512
 0.30395508
 0.26916504
 0.23437500
 0.19866943
 0.16174316
 0.12329102
 0.08331299
 0.04302979
 0.00274658
-0.03601074
-0.07232666
-0.10498047
-0.13336182
-0.15563965
-0.17150879
-0.17944336
-0.17883301
-0.16876221
-0.14892578
-0.11871338
-0.07843018
-0.02807617
 0.03021240
 0.09490967
 0.16418457
 0.23681641
 0.31097412
 0.38238525
 0.44708252
 0.50140381
 0.54351807
 0.57220459
 0.58685303
 0.58624268
 0.57006836
 0.53802490
 0.49102783
 0.43121338
 0.36010742
 0.27954102
 0.19256592
 0.10192871
 0.01037598
-0.08026123
-0.16876221
-0.25299072
-0.33172607
-0.40313721
-0.46569824
-0.51849365
-0.56121826
-0.59295654
-0.61431885
-0.62500000
-0.62591553
-0.61859131
-0.60455322
-0.58441162
-0.55938721
-0.53070068
-0.50048828
-0.47088623
-0.44372559
-0.42083740
-0.40344238
-0.39276123
-0.38970947
-0.39489746
-0.40771484
-0.42755127
-0.45318604
-0.48309326
-0.51513672
-0.54809570
-0.58013916
-0.60974121
-0.63507080
-0.65307617
-0.66101074
-0.65643311
-0.63842773
-0.60546875
-0.55694580
-0.49224854
-0.41107178
-0.31402588
-0.20233154
-0.07598877
 0.06378174
 0.21575928
 0.37567139
 0.53894043
 0.70068359
 0.85693359
 1.00433350
 1.13952637
 1.25885010
 1.35864258
 1.43676758
 1.49139404
 1.52221680
 1.52984619
 1.51397705
 1.47460938
 1.41265869
 1.33087158
 1.23199463
 1.11938477
 0.99548340
 0.86212158
 0.72357178
 0.58319092
 0.44586182
 0.31433105
 0.18981934
 0.07446289
-0.02929688
-0.11932373
-0.19409180
-0.25421143
-0.30151367
-0.33630371
-0.35888672
-0.36987305
-0.37231445
-0.36895752
-0.36376953
-0.35827637
-0.35430908
-0.35461426
-0.36102295
-0.37506104
-0.39794922
-0.42938232
-0.46997070
-0.51910400
-0.57617188
-0.63903809
-0.70617676
-0.77575684
-0.84625244
-0.91552734
-0.98144531
-1.04217529
-1.09619141
-1.14227295
-1.17858887
-1.20330811
-1.21429443
-1.21002197
-1.19049072
-1.15478516
-1.10382080
-1.03698730
-0.95581055
-0.86120605
-0.75500488
-0.63903809
-0.51635742
-0.39062500
-0.26458740
-0.14160156
-0.02288818
 0.08972168
 0.19470215
 0.28930664
 0.37170410
 0.44006348
 0.49377441
 0.53405762
 0.56274414
 0.58105469
 0.59112549
 0.59478760
 0.59417725
 0.59143066
 0.58929443
 0.59082031
 0.59814453
 0.61401367
 0.63995361
 0.67626953
 0.72387695
 0.78216553
 0.85083008
 0.92864990
 1.01409912
 1.10443115
 1.19689941
 1.28845215
 1.37542725
 1.45477295
 1.52252197
 1.57501221
 1.61010742
 1.62506104
 1.61712646
 1.58477783
 1.52648926
 1.44348145
 1.33514404
 1.20208740
 1.04461670
 0.86547852
 0.66864014
 0.45867920
 0.23864746
 0.00976563
-0.22460938
-0.45959473
-0.68756104
-0.90301514
-1.10137939
-1.28021240
-1.43707275
-1.56799316
-1.67083740
-1.74438477
-1.78741455
-1.80053711
-1.78466797
-1.74163818
-1.67388916
-1.58508301
-1.47827148
-1.35742188
-1.22711182
-1.09161377
-0.95520020
-0.82214355
-0.69641113
-0.58288574
-0.48614502
-0.40771484
-0.34851074
-0.30975342
-0.29327393
-0.30059814
-0.32989502
-0.37658691
-0.43518066
-0.50140381
-0.57342529
-0.64788818
-0.71899414
-0.78063965
-0.82702637
-0.85540771
-0.86181641
-0.84197998
-0.79162598
-0.70953369
-0.59783936
-0.45928955
-0.29479980
-0.10314941
 0.11535645
 0.35644531
 0.61187744
 0.87310791
 1.13372803
 1.38916016
 1.63269043
 1.85791016
 2.05841064
 2.22839355
 2.36450195
 2.46276855
 2.52105713
 2.53814697
 2.51464844
 2.45086670
 2.34802246
 2.20764160
 2.03430176
 1.83319092
 1.60949707
 1.36718750
 1.11145020
 0.84899902
 0.58715820
 0.33142090
 0.08422852
-0.15289307
-0.37536621
-0.57678223
-0.75012207
-0.89294434
-1.00555420
-1.08886719
-1.14349365
-1.16851807
-1.16577148
-1.13861084
-1.09191895
-1.02905273
-0.95397949
-0.87066650
-0.78308105
-0.69580078
-0.61279297
-0.53741455
-0.47332764
-0.42297363
-0.38909912
-0.37170410
-0.37078857
-0.38604736
-0.41625977
-0.46081543
-0.51849365
-0.58746338
-0.66436768
-0.74645996
-0.83038330
-0.91339111
-0.99304199
-1.06536865
-1.12731934
-1.17584229
-1.20971680
-1.22741699
-1.22802734
-1.21063232
-1.17401123
-1.11846924
-1.04461670
-0.95275879
-0.84228516
-0.71472168
-0.57342529
-0.42297363
-0.26580811
-0.10101318
 0.07263184
 0.25360107
 0.43609619
 0.61492920
 0.78582764
 0.94757080
 1.09924316
 1.23718262
 1.35711670
 1.45568848
 1.53137207
 1.58477783
 1.61499023
 1.62139893
 1.60369873
 1.56311035
 1.50085449
 1.41906738
 1.31958008
 1.20513916
 1.07940674
 0.94696045
 0.81085205
 0.67504883
 0.54260254
 0.41748047
 0.30273438
 0.20141602
 0.11535645
 0.04577637
-0.00518799
-0.03631592
-0.04760742
-0.03906250
-0.01312256
 0.02777100
 0.08026123
 0.14038086
 0.20477295
 0.26885986
 0.32806396
 0.37750244
 0.41229248
 0.42816162
 0.42175293
 0.39123535
 0.33508301
 0.25329590
 0.14587402
 0.01342773
-0.14312744
-0.32135010
-0.51635742
-0.72204590
-0.93139648
-1.13891602
-1.33941650
-1.52801514
-1.69921875
-1.84661865
-1.96563721
-2.05230713
-2.10357666
-2.11669922
-2.08923340
-2.02087402
-1.91375732
-1.77154541
-1.59759521
-1.39495850
-1.16760254
-0.92193604
-0.66650391
-0.40954590
-0.15563965
 0.09185791
 0.32836914
 0.54626465
 0.73791504
 0.89782715
 1.02386475
 1.11755371
 1.17889404
 1.20788574
 1.20483398
 1.17218018
 1.11419678
 1.03515625
 0.93872070
 0.82916260
 0.71075439
 0.58990479
 0.47302246
 0.36560059
 0.27130127
 0.19256592
 0.13275146
 0.09429932
 0.07934570
 0.08911133
 0.12390137
 0.18310547
 0.26489258
 0.36590576
 0.48217773
 0.60791016
 0.73760986
 0.86639404
 0.98999023
 1.10351563
 1.20178223
 1.28082275
 1.33789063
 1.36962891
 1.37390137
 1.35009766
 1.29791260
 1.21795654
 1.11175537
 0.98083496
 0.82763672
 0.65734863
 0.47637939
 0.28869629
 0.09674072
-0.09796143
-0.29144287
-0.47760010
-0.65063477
-0.80657959
-0.94421387
-1.06231689
-1.15966797
-1.23443604
-1.28662109
-1.31744385
-1.32904053
-1.32293701
-1.30004883
-1.26220703
-1.21124268
-1.15020752
-1.08062744
-1.00463867
-0.92468262
-0.84350586
-0.76324463
-0.68572998
-0.61187744
-0.54321289
-0.48217773
-0.42968750
-0.38604736
-0.35003662
-0.32196045
-0.30181885
-0.28961182
-0.28411865
-0.28320313
-0.28442383
-0.28594971
-0.28503418
-0.28045654
-0.26977539
-0.25146484
-0.22430420
-0.18768311
-0.14068604
-0.08392334
-0.01892090
 0.05371094
 0.13336182
 0.22064209
 0.31433105
 0.41107178
 0.50811768
 0.60241699
 0.69305420
 0.78033447
 0.86273193
 0.93872070
 1.00646973
 1.06445313
 1.11267090
 1.15051270
 1.17767334
 1.19262695
 1.19506836
 1.18530273
 1.16394043
 1.13250732
 1.09161377
 1.04156494
 0.98297119
 0.91705322
 0.84594727
 0.76995850
 0.69030762
 0.60699463
 0.52154541
 0.43487549
 0.34851074
 0.26245117
 0.17608643
 0.08972168
 0.00396729
-0.08087158
-0.16510010
-0.25024414
-0.33721924
-0.42449951
-0.51055908
-0.59509277
-0.67871094
-0.76171875
-0.84411621
-0.92376709
-1.00006104
-1.07238770
-1.13983154
-1.20117188
-1.25427246
-1.29730225
-1.32904053
-1.34887695
-1.35559082
-1.34826660
-1.32659912
-1.28997803
-1.23901367
-1.17401123
-1.09558105
-1.00616455
-0.90667725
-0.79864502
-0.68359375
-0.56488037
-0.44677734
-0.33264160
-0.22277832
-0.11779785
-0.01892090
 0.07110596
 0.14953613
 0.21606445
 0.27130127
 0.31585693
 0.34881592
 0.36956787
 0.37841797
 0.37841797
 0.37261963
 0.36315918
 0.35156250
 0.34027100
 0.33233643
 0.33020020
 0.33599854
 0.35034180
 0.37475586
 0.41015625
 0.45806885
 0.51788330
 0.58898926
 0.66955566
 0.75836182
 0.85296631
 0.94970703
 1.04644775
 1.14044189
 1.22894287
 1.30859375
 1.37603760
 1.42730713
 1.46057129
 1.47369385
 1.46423340
 1.43096924
 1.37298584
 1.29180908
 1.18804932
 1.06292725
 0.91735840
 0.75408936
 0.57800293
 0.39367676
 0.20446777
 0.01159668
-0.18249512
-0.37384033
-0.55603027
-0.72357178
-0.87371826
-1.00433350
-1.11480713
-1.20330811
-1.26892090
-1.31103516
-1.33056641
-1.32812500
-1.30493164
-1.26312256
-1.20452881
-1.13250732
-1.05010986
-0.96099854
-0.86822510
-0.77453613
-0.68359375
-0.59783936
-0.52093506
-0.45471191
-0.40008545
-0.35614014
-0.32318115
-0.30242920
-0.29632568
-0.30487061
-0.32470703
-0.35034180
-0.37811279
-0.40588379
-0.43273926
-0.45684814
-0.47363281
-0.47943115
-0.47210693
-0.45013428
-0.41229248
-0.35858154
-0.28839111
-0.20202637
-0.10040283
 0.01586914
 0.14556885
 0.28625488
 0.43365479
 0.58227539
 0.72875977
 0.86944580
 1.00189209
 1.12274170
 1.22802734
 1.31500244
 1.38122559
 1.42608643
 1.44775391
 1.44561768
 1.41906738
 1.36840820
 1.29577637
 1.20361328
 1.09436035
 0.97045898
 0.83557129
 0.69305420
 0.54718018
 0.40161133
 0.25970459
 0.12451172
-0.00122070
-0.11474609
-0.21423340
-0.29724121
-0.36254883
-0.40954590
-0.43762207
-0.44708252
-0.43884277
-0.41442871
-0.37597656
-0.32653809
-0.26885986
-0.20538330
-0.13793945
-0.06958008
-0.00305176
 0.05706787
 0.10772705
 0.14678955
 0.17272949
 0.18402100
 0.17883301
 0.15625000
 0.11535645
 0.05706787
-0.01708984
-0.10650635
-0.20965576
-0.32409668
-0.44647217
-0.57312012
-0.70068359
-0.82519531
-0.94360352
-1.05255127
-1.14807129
-1.22833252
-1.29058838
-1.33361816
-1.35528564
-1.35375977
-1.32781982
-1.27746582
-1.20483398
-1.11145020
-0.99914551
-0.86944580
-0.72570801
-0.57159424
-0.41259766
-0.25299072
-0.09552002
 0.05767822
 0.20416260
 0.33843994
 0.45623779
 0.55297852
 0.62744141
 0.67901611
 0.70770264
 0.71441650
 0.69976807
 0.66619873
 0.61523438
 0.54992676
 0.47363281
 0.38970947
 0.30242920
 0.21636963
 0.13488770
 0.06164551
 0.00091553
-0.04394531
-0.06896973
-0.07141113
-0.05096436
-0.00610352
 0.06317139
 0.15869141
 0.27862549
 0.41961670
 0.57586670
 0.74157715
 0.91217041
 1.08215332
 1.24603271
 1.39617920
 1.52709961
 1.63360596
 1.71203613
 1.75842285
 1.76971436
 1.74377441
 1.68090820
 1.58233643
 1.44866943
 1.28082275
 1.08123779
 0.85662842
 0.61462402
 0.36102295
 0.09918213
-0.16845703
-0.43609619
-0.69396973
-0.93322754
-1.14776611
-1.33453369
-1.49139404
-1.61529541
-1.70318604
-1.75415039
-1.76940918
-1.75079346
-1.70104980
-1.62261963
-1.51947021
-1.39617920
-1.25885010
-1.11114502
-0.95794678
-0.80352783
-0.65277100
-0.51116943
-0.38299561
-0.27069092
-0.17669678
-0.10101318
-0.04486084
-0.00854492
 0.00701904
 0.00152588
-0.02227783
-0.06103516
-0.11016846
-0.16632080
-0.22735596
-0.28961182
-0.34759521
-0.39611816
-0.42999268
-0.44647217
-0.44372559
-0.42114258
-0.37811279
-0.31585693
-0.23590088
-0.14038086
-0.03021240
 0.09307861
 0.22644043
 0.36560059
 0.50537109
 0.64056396
 0.76812744
 0.88562012
 0.99060059
 1.08062744
 1.15356445
 1.20788574
 1.24237061
 1.25701904
 1.25152588
 1.22711182
 1.18438721
 1.12426758
 1.04919434
 0.96160889
 0.86547852
 0.76354980
 0.65948486
 0.55603027
 0.45562744
 0.36163330
 0.27618408
 0.20080566
 0.13610840
 0.08239746
 0.03967285
 0.00762939
-0.01434326
-0.02899170
-0.03845215
-0.04455566
-0.04913330
-0.05371094
-0.06042480
-0.07141113
-0.08789063
-0.11077881
-0.13946533
-0.17425537
-0.21545410
-0.26458740
-0.32135010
-0.38360596
-0.44860840
-0.51391602
-0.57800293
-0.63934326
-0.69702148
-0.74859619
-0.79223633
-0.82763672
-0.85357666
-0.87066650
-0.87829590
-0.87585449
-0.86395264
-0.84411621
-0.81787109
-0.78582764
-0.74890137
-0.70739746
-0.66284180
-0.61645508
-0.56945801
-0.52124023
-0.47058105
-0.41748047
-0.36285400
-0.30822754
-0.25451660
-0.20141602
-0.14801025
-0.09399414
-0.04028320
 0.01190186
 0.06225586
 0.11016846
 0.15502930
 0.19531250
 0.23101807
 0.26306152
 0.29205322
 0.31829834
 0.34088135
 0.35858154
 0.37170410
 0.38146973
 0.39001465
 0.39764404
 0.40435791
 0.40924072
 0.41259766
 0.41473389
 0.41625977
 0.41717529
 0.41809082
 0.41961670
 0.42175293
 0.42449951
 0.42755127
 0.43090820
 0.43579102
 0.44219971
 0.45104980
 0.46234131
 0.47546387
 0.49072266
 0.50750732
 0.52520752
 0.54290771
 0.56030273
 0.57647705
 0.59112549
 0.60302734
 0.61126709
 0.61462402
 0.61187744
 0.60241699
 0.58441162
 0.55725098
 0.51971436
 0.47180176
 0.41442871
 0.34790039
 0.27343750
 0.19104004
 0.10223389
 0.00793457
-0.09094238
-0.19226074
-0.29449463
-0.39428711
-0.48950195
-0.57739258
-0.65704346
-0.72723389
-0.78613281
-0.83282471
-0.86639404
-0.88684082
-0.89508057
-0.89141846
-0.87677002
-0.85144043
-0.81634521
-0.77209473
-0.72021484
-0.66284180
-0.60272217
-0.54199219
-0.48156738
-0.42266846
-0.36560059
-0.31250000
-0.26580811
-0.22583008
-0.19287109
-0.16662598
-0.14648438
-0.13305664
-0.12542725
-0.12268066
-0.12390137
-0.12756348
-0.13305664
-0.13946533
-0.14495850
-0.14862061
-0.14984131
-0.14831543
-0.14343262
-0.13366699
-0.11901855
-0.09796143
-0.07110596
-0.03814697
 0.00091553
 0.04516602
 0.09368896
 0.14587402
 0.20233154
 0.26275635
 0.32684326
 0.39184570
 0.45471191
 0.51391602
 0.56915283
 0.62011719
 0.66467285
 0.70129395
 0.72814941
 0.74401855
 0.74981689
 0.74493408
 0.72967529
 0.70434570
 0.66955566
 0.62652588
 0.57647705
 0.52032471
 0.45989990
 0.39764404
 0.33660889
 0.27862549
 0.22521973
 0.17761230
 0.13610840
 0.10223389
 0.07629395
 0.05920410
 0.05065918
 0.05004883
 0.05645752
 0.06866455
 0.08483887
 0.10345459
 0.12268066
 0.14007568
 0.15411377
 0.16235352
 0.16387939
 0.15747070
 0.14312744
 0.12054443
 0.08911133
 0.04913330
 0.00122070
-0.05310059
-0.11322021
-0.17822266
-0.24749756
-0.31982422
-0.39306641
-0.46539307
-0.53527832
-0.60180664
-0.66436768
-0.72204590
-0.77423096
-0.82000732
-0.85906982
-0.89172363
-0.91766357
-0.93597412
-0.94604492
-0.94757080
-0.94177246
-0.92956543
-0.91003418
-0.88287354
-0.84686279
-0.80230713
-0.74981689
-0.68878174
-0.61981201
-0.54351807
-0.46173096
-0.37689209
-0.28991699
-0.20050049
-0.10955811
-0.01892090
 0.06958008
 0.15350342
 0.23315430
 0.30792236
 0.37628174
 0.43548584
 0.48339844
 0.52062988
 0.54962158
 0.57220459
 0.58868408
 0.59844971
 0.60180664
 0.60119629
 0.59814453
 0.59448242
 0.59051514
 0.58685303
 0.58502197
 0.58593750
 0.59143066
 0.60089111
 0.61523438
 0.63415527
 0.65734863
 0.68389893
 0.71380615
 0.74584961
 0.78002930
 0.81481934
 0.85021973
 0.88562012
 0.91949463
 0.95062256
 0.97717285
 0.99761963
 1.01043701
 1.01501465
 1.00982666
 0.99395752
 0.96557617
 0.92437744
 0.86944580
 0.79925537
 0.71197510
 0.60699463
 0.48645020
 0.35247803
 0.20629883
 0.04638672
-0.12695313
-0.31188965
-0.50354004
-0.69610596
-0.88714600
-1.07421875
-1.25488281
-1.42517090
-1.57928467
-1.71386719
-1.82708740
-1.91772461
-1.98455811
-2.02514648
-2.03887939
-2.02514648
-1.98577881
-1.92230225
-1.83593750
-1.72912598
-1.60430908
-1.46484375
-1.31317139
-1.15203857
-0.98449707
-0.81359863
-0.64392090
-0.47882080
-0.32104492
-0.17150879
-0.02990723
 0.10345459
 0.22857666
 0.34332275
 0.44494629
 0.53283691
 0.60760498
 0.67138672
 0.72540283
 0.77056885
 0.80688477
 0.83526611
 0.85693359
 0.87310791
 0.88500977
 0.89263916
 0.89782715
 0.90209961
 0.90637207
 0.91186523
 0.91918945
 0.92834473
 0.93963623
 0.95306396
 0.96710205
 0.98144531
 0.99548340
 1.00799561
 1.01837158
 1.02478027
 1.02600098
 1.02142334
 1.00982666
 0.99029541
 0.96191406
 0.92346191
 0.87493896
 0.81726074
 0.75073242
 0.67504883
 0.59204102
 0.50262451
 0.40924072
 0.31311035
 0.21514893
 0.11596680
 0.01739502
-0.07751465
-0.16784668
-0.25329590
-0.33325195
-0.40649414
-0.47119141
-0.52642822
-0.57342529
-0.61340332
-0.64788818
-0.67687988
-0.70007324
-0.71807861
-0.73303223
-0.74615479
-0.75958252
-0.77362061
-0.78857422
-0.80474854
-0.82244873
-0.84197998
-0.86395264
-0.88745117
-0.91186523
-0.93688965
-0.96099854
-0.98419189
-1.00555420
-1.02447510
-1.03942871
-1.04919434
-1.05224609
-1.04827881
-1.03668213
-1.01745605
-0.99029541
-0.95489502
-0.91033936
-0.85632324
-0.79284668
-0.71990967
-0.63751221
-0.54595947
-0.44586182
-0.33874512
-0.22491455
-0.10467529
 0.02227783
 0.15594482
 0.29418945
 0.43365479
 0.57159424
 0.70617676
 0.83618164
 0.96038818
 1.07635498
 1.18133545
 1.27258301
 1.34948730
 1.41143799
 1.45782471
 1.48864746
 1.50299072
 1.50146484
 1.48406982
 1.45324707
 1.40991211
 1.35650635
 1.29425049
 1.22497559
 1.15081787
 1.07452393
 0.99884033
 0.92498779
 0.85510254
 0.78887939
 0.72753906
 0.67108154
 0.61920166
 0.57189941
 0.52886963
 0.48889160
 0.45104980
 0.41351318
 0.37445068
 0.33142090
 0.28289795
 0.22827148
 0.16662598
 0.09674072
 0.01800537
-0.07080078
-0.16906738
-0.27679443
-0.39184570
-0.51239014
-0.63751221
-0.76477051
-0.89324951
-1.02050781
-1.14410400
-1.26098633
-1.36901855
-1.46636963
-1.55090332
-1.62139893
-1.67572021
-1.71295166
-1.73187256
-1.73217773
-1.71325684
-1.67602539
-1.62078857
-1.54846191
-1.45996094
-1.35742188
-1.24237061
-1.11785889
-0.98602295
-0.84869385
-0.70739746
-0.56457520
-0.42266846
-0.28503418
-0.15289307
-0.02655029
 0.09338379
 0.20599365
 0.30975342
 0.40222168
 0.48248291
 0.55053711
 0.60668945
 0.65216064
 0.68695068
 0.71228027
 0.72967529
 0.74096680
 0.74798584
 0.75286865
 0.75683594
 0.76171875
 0.76873779
 0.77880859
 0.79254150
 0.81024170
 0.83221436
 0.85784912
 0.88592529
 0.91552734
 0.94543457
 0.97473145
 1.00311279
 1.02935791
 1.05224609
 1.06964111
 1.08093262
 1.08489990
 1.08154297
 1.07055664
 1.05224609
 1.02569580
 0.99151611
 0.94909668
 0.89935303
 0.84289551
 0.78002930
 0.71136475
 0.63659668
 0.55725098
 0.47363281
 0.38757324
 0.29907227
 0.20843506
 0.11505127
 0.01861572
-0.08087158
-0.18432617
-0.29144287
-0.40222168
-0.51483154
-0.62866211
-0.74218750
-0.85540771
-0.96832275
-1.07910156
-1.18560791
-1.28540039
-1.37756348
-1.45996094
-1.53198242
-1.59118652
-1.63574219
-1.66473389
-1.67724609
-1.67358398
-1.65405273
-1.61865234
-1.56768799
-1.50177002
-1.42181396
-1.32843018
-1.22344971
-1.10809326
-0.98388672
-0.85235596
-0.71502686
-0.57464600
-0.43457031
-0.29663086
-0.16235352
-0.03265381
 0.09185791
 0.20935059
 0.31768799
 0.41473389
 0.49957275
 0.57220459
 0.63262939
 0.68145752
 0.71929932
 0.74768066
 0.76843262
 0.78277588
 0.79162598
 0.79498291
 0.79406738
 0.79071045
 0.78704834
 0.78399658
 0.78277588
 0.78430176
 0.79010010
 0.80047607
 0.81573486
 0.83465576
 0.85784912
 0.88562012
 0.91827393
 0.95458984
 0.99243164
 1.02935791
 1.06445313
 1.09588623
 1.12243652
 1.14105225
 1.14959717
 1.14654541
 1.13037109
 1.10046387
 1.05590820
 0.99639893
 0.92254639
 0.83526611
 0.73516846
 0.62255859
 0.49896240
 0.36651611
 0.22827148
 0.08575439
-0.06072998
-0.20996094
-0.35919189
-0.50506592
-0.64453125
-0.77575684
-0.89813232
-1.01074219
-1.11145020
-1.19964600
-1.27502441
-1.33666992
-1.38519287
-1.41967773
-1.44012451
-1.44805908
-1.44439697
-1.43005371
-1.40563965
-1.37176514
-1.32934570
-1.27990723
-1.22467041
-1.16424561
-1.09954834
-1.03179932
-0.96252441
-0.89233398
-0.82153320
-0.75012207
-0.67993164
-0.61157227
-0.54534912
-0.48065186
-0.41656494
-0.35369873
-0.29296875
-0.23498535
-0.17761230
-0.11932373
-0.05828857
 0.00549316
 0.07141113
 0.14099121
 0.21575928
 0.29571533
 0.37994385
 0.46691895
 0.55480957
 0.64453125
 0.73638916
 0.82885742
 0.92010498
 1.00769043
 1.09008789
 1.16638184
 1.23565674
 1.29638672
 1.34704590
 1.38610840
 1.41357422
 1.42913818
 1.43188477
 1.42211914
 1.39923096
 1.36322021
 1.31500244
 1.25488281
 1.18438721
 1.10443115
 1.01776123
 0.92559814
 0.82977295
 0.73059082
 0.62988281
 0.52917480
 0.43121338
 0.33721924
 0.24780273
 0.16204834
 0.07965088
 0.00122070
-0.07263184
-0.14129639
-0.20660400
-0.27008057
-0.33355713
-0.39703369
-0.46051025
-0.52398682
-0.58837891
-0.65460205
-0.72265625
-0.79193115
-0.86242676
-0.93353271
-1.00524902
-1.07696533
-1.14654541
-1.21276855
-1.27410889
-1.32965088
-1.37786865
-1.41693115
-1.44470215
-1.45996094
-1.46179199
-1.44927979
-1.42150879
-1.37664795
-1.31408691
-1.23443604
-1.13891602
-1.02844238
-0.90332031
-0.76507568
-0.61645508
-0.46234131
-0.30517578
-0.14648438
 0.01342773
 0.17303467
 0.32897949
 0.47576904
 0.61004639
 0.72937012
 0.83343506
 0.92193604
 0.99304199
 1.04583740
 1.08032227
 1.09741211
 1.09832764
 1.08551025
 1.06018066
 1.02478027
 0.98083496
 0.93139648
 0.87860107
 0.82489014
 0.77301025
 0.72540283
 0.68359375
 0.64880371
 0.62164307
 0.60180664
 0.58898926
 0.58197021
 0.58044434
 0.58349609
 0.58929443
 0.59570313
 0.60028076
 0.60119629
 0.59722900
 0.58624268
 0.56732178
 0.53863525
 0.49957275
 0.44982910
 0.39093018
 0.32257080
 0.24597168
 0.16113281
 0.06958008
-0.02716064
-0.12756348
-0.23071289
-0.33386230
-0.43487549
-0.52978516
-0.61737061
-0.69610596
-0.76507568
-0.82305908
-0.86822510
-0.89965820
-0.91766357
-0.92315674
-0.91705322
-0.89935303
-0.87005615
-0.83099365
-0.78460693
-0.73333740
-0.67871094
-0.62255859
-0.56732178
-0.51513672
-0.46783447
-0.42602539
-0.39062500
-0.36193848
-0.34057617
-0.32775879
-0.32226563
-0.32348633
-0.32958984
-0.33905029
-0.35064697
-0.36224365
-0.37231445
-0.37994385
-0.38269043
-0.37872314
-0.36621094
-0.34454346
-0.31341553
-0.27343750
-0.22369385
-0.16326904
-0.09307861
-0.01373291
 0.07263184
 0.16448975
 0.26123047
 0.36102295
 0.46142578
 0.55938721
 0.65216064
 0.73913574
 0.81878662
 0.88989258
 0.95062256
 0.99975586
 1.03698730
 1.06201172
 1.07421875
 1.07330322
 1.05957031
 1.03332520
 0.99517822
 0.94573975
 0.88653564
 0.81878662
 0.74340820
 0.66101074
 0.57250977
 0.47943115
 0.38452148
 0.29113770
 0.19958496
 0.11047363
 0.02410889
-0.05737305
-0.13153076
-0.19744873
-0.25543213
-0.30609131
-0.34820557
-0.38024902
-0.40100098
-0.41198730
-0.41473389
-0.41076660
-0.40100098
-0.38635254
-0.36743164
-0.34606934
-0.32318115
-0.30029297
-0.28015137
-0.26428223
-0.25421143
-0.24963379
-0.24963379
-0.25451660
-0.26611328
-0.28564453
-0.31280518
-0.34454346
-0.37963867
-0.41656494
-0.45501709
-0.49468994
-0.53314209
-0.56854248
-0.59967041
-0.62561035
-0.64514160
-0.65582275
-0.65643311
-0.64636230
-0.62622070
-0.59600830
-0.55572510
-0.50506592
-0.44555664
-0.37872314
-0.30548096
-0.22613525
-0.14160156
-0.05340576
 0.03570557
 0.12451172
 0.21179199
 0.29663086
 0.37719727
 0.45043945
 0.51513672
 0.57037354
 0.61676025
 0.65490723
 0.68450928
 0.70465088
 0.71624756
 0.71990967
 0.71777344
 0.71166992
 0.70220947
 0.69000244
 0.67474365
 0.65826416
 0.64086914
 0.62438965
 0.60852051
 0.59356689
 0.57891846
 0.56457520
 0.55084229
 0.53710938
 0.52185059
 0.50445557
 0.48400879
 0.46020508
 0.43212891
 0.39855957
 0.35888672
 0.31311035
 0.26123047
 0.20385742
 0.14007568
 0.07019043
-0.00579834
-0.08697510
-0.17242432
-0.26153564
-0.35278320
-0.44433594
-0.53344727
-0.61828613
-0.69763184
-0.77026367
-0.83526611
-0.89111328
-0.93597412
-0.96893311
-0.98937988
-0.99731445
-0.99273682
-0.97595215
-0.94757080
-0.90698242
-0.85510254
-0.79345703
-0.72326660
-0.64605713
-0.56243896
-0.47393799
-0.38330078
-0.29266357
-0.20355225
-0.11688232
-0.03295898
 0.04577637
 0.11688232
 0.17913818
 0.23315430
 0.27984619
 0.31860352
 0.34759521
 0.36560059
 0.37261963
 0.37109375
 0.36193848
 0.34606934
 0.32348633
 0.29632568
 0.26672363
 0.23651123
 0.20629883
 0.17578125
 0.14617920
 0.11932373
 0.09704590
 0.08026123
 0.06896973
 0.06378174
 0.06683350
 0.07904053
 0.10040283
 0.12969971
 0.16632080
 0.21118164
 0.26428223
 0.32470703
 0.39031982
 0.45806885
 0.52581787
 0.59143066
 0.65338135
 0.70953369
 0.75744629
 0.79467773
 0.81878662
 0.82733154
 0.81970215
 0.79498291
 0.75347900
 0.69488525
 0.61859131
 0.52551270
 0.41717529
 0.29693604
 0.16693115
 0.02868652
-0.11596680
-0.26458740
-0.41290283
-0.55633545
-0.69122314
-0.81451416
-0.92315674
-1.01501465
-1.08795166
-1.14013672
-1.17065430
-1.17858887
-1.16424561
-1.12792969
-1.07116699
-0.99609375
-0.90454102
-0.79925537
-0.68359375
-0.56152344
-0.43701172
-0.31280518
-0.19195557
-0.07690430
 0.02960205
 0.12512207
 0.20812988
 0.27709961
 0.33111572
 0.36926270
 0.39062500
 0.39550781
 0.38513184
 0.36193848
 0.32867432
 0.28778076
 0.24200439
 0.19378662
 0.14495850
 0.09826660
 0.05706787
 0.02410889
 0.00122070
-0.00946045
-0.00793457
 0.00671387
 0.03356934
 0.07141113
 0.11901855
 0.17517090
 0.23956299
 0.31005859
 0.38269043
 0.45257568
 0.51666260
 0.57281494
 0.61981201
 0.65551758
 0.67749023
 0.68359375
 0.67321777
 0.64697266
 0.60577393
 0.54992676
 0.48126221
 0.40130615
 0.31250000
 0.21728516
 0.11810303
 0.01861572
-0.07781982
-0.16815186
-0.25054932
-0.32226563
-0.38116455
-0.42480469
-0.45074463
-0.45928955
-0.45104980
-0.42663574
-0.38757324
-0.33630371
-0.27526855
-0.20812988
-0.13763428
-0.06591797
 0.00427246
 0.06927490
 0.12634277
 0.17242432
 0.20568848
 0.22583008
 0.23193359
 0.22277832
 0.19775391
 0.15686035
 0.10162354
 0.03509521
-0.04028320
-0.12268066
-0.21057129
-0.30120850
-0.39123535
-0.47668457
-0.55419922
-0.62164307
-0.67749023
-0.71960449
-0.74554443
-0.75469971
-0.74645996
-0.72174072
-0.68084717
-0.62347412
-0.55236816
-0.46997070
-0.37963867
-0.28442383
-0.18554688
-0.08483887
 0.01617432
 0.11474609
 0.20812988
 0.29388428
 0.36956787
 0.43243408
 0.48095703
 0.51361084
 0.53100586
 0.53375244
 0.52246094
 0.49835205
 0.46203613
 0.41595459
 0.36193848
 0.30334473
 0.24291992
 0.18371582
 0.12786865
 0.07751465
 0.03479004
 0.00244141
-0.01800537
-0.02624512
-0.02319336
-0.00885010
 0.01556396
 0.05035400
 0.09338379
 0.14221191
 0.19531250
 0.25024414
 0.30548096
 0.35766602
 0.40283203
 0.43762207
 0.46112061
 0.47332764
 0.47393799
 0.46142578
 0.43457031
 0.39428711
 0.34271240
 0.28198242
 0.21362305
 0.13763428
 0.05645752
-0.02716064
-0.11047363
-0.19165039
-0.26977539
-0.34301758
-0.40863037
-0.46386719
-0.50811768
-0.54168701
-0.56488037
-0.57769775
-0.57952881
-0.56976318
-0.55053711
-0.52368164
-0.49041748
-0.45227051
-0.40893555
-0.36285400
-0.31616211
-0.27099609
-0.22796631
-0.18768311
-0.15045166
-0.11627197
-0.08697510
-0.06286621
-0.04486084
-0.03234863
-0.02532959
-0.02227783
-0.02197266
-0.02319336
-0.02471924
-0.02593994
-0.02655029
-0.02502441
-0.01983643
-0.01037598
 0.00457764
 0.02532959
 0.05218506
 0.08514404
 0.12390137
 0.16784668
 0.21636963
 0.26977539
 0.32684326
 0.38543701
 0.44219971
 0.49438477
 0.54077148
 0.58105469
 0.61462402
 0.63934326
 0.65277100
 0.65368652
 0.64117432
 0.61584473
 0.57769775
 0.52734375
 0.46630859
 0.39703369
 0.32165527
 0.24169922
 0.15869141
 0.07385254
-0.00946045
-0.08880615
-0.16113281
-0.22674561
-0.28442383
-0.33294678
-0.37048340
-0.39489746
-0.40649414
-0.40679932
-0.39672852
-0.37780762
-0.35064697
-0.31677246
-0.27801514
-0.23712158
-0.19561768
-0.15472412
-0.11596680
-0.08178711
-0.05401611
-0.03417969
-0.02288818
-0.02014160
-0.02563477
-0.03936768
-0.06134033
-0.09033203
-0.12451172
-0.16113281
-0.19958496
-0.23864746
-0.27801514
-0.31463623
-0.34606934
-0.36987305
-0.38360596
-0.38665771
-0.37841797
-0.35858154
-0.32806396
-0.28747559
-0.23742676
-0.17791748
-0.10925293
-0.03387451
 0.04547119
 0.12603760
 0.20538330
 0.28137207
 0.35125732
 0.41107178
 0.45806885
 0.48980713
 0.50598145
 0.50598145
 0.48919678
 0.45562744
 0.40679932
 0.34393311
 0.26855469
 0.18341064
 0.09155273
-0.00396729
-0.09979248
-0.19256592
-0.27984619
-0.35766602
-0.42236328
-0.47180176
-0.50384521
-0.51849365
-0.51452637
-0.49255371
-0.45257568
-0.39642334
-0.32653809
-0.24475098
-0.15411377
-0.05767822
 0.04150391
 0.14038086
 0.23559570
 0.32409668
 0.40100098
 0.46325684
 0.50842285
 0.53558350
 0.54443359
 0.53436279
 0.50476074
 0.45654297
 0.39337158
 0.31799316
 0.23315430
 0.14129639
 0.04486084
-0.05279541
-0.14831543
-0.23895264
-0.32196045
-0.39398193
-0.45166016
-0.49224854
-0.51513672
-0.52032471
-0.50750732
-0.47729492
-0.43029785
-0.36895752
-0.29632568
-0.21453857
-0.12573242
-0.03265381
 0.06134033
 0.15350342
 0.23956299
 0.31738281
 0.38330078
 0.43426514
 0.46783447
 0.48339844
 0.48126221
 0.46173096
 0.42633057
 0.37597656
 0.31402588
 0.24291992
 0.16571045
 0.08422852
 0.00213623
-0.07690430
-0.14831543
-0.21026611
-0.26031494
-0.29693604
-0.31677246
-0.31829834
-0.30151367
-0.26794434
-0.21942139
-0.15747070
-0.08300781
 0.00213623
 0.09399414
 0.18890381
 0.28320313
 0.37384033
 0.45623779
 0.52612305
 0.58044434
 0.61737061
 0.63659668
 0.63690186
 0.61828613
 0.58044434
 0.52551270
 0.45532227
 0.37200928
 0.27770996
 0.17486572
 0.06713867
-0.04180908
-0.15014648
-0.25482178
-0.35339355
-0.44189453
-0.51757813
-0.57891846
-0.62561035
-0.65765381
-0.67352295
-0.67260742
-0.65551758
-0.62408447
-0.57983398
-0.52429199
-0.45898438
-0.38635254
-0.30944824
-0.23132324
-0.15319824
-0.07659912
-0.00366211
 0.06408691
 0.12420654
 0.17578125
 0.21850586
 0.25146484
 0.27465820
 0.28808594
 0.29266357
 0.28991699
 0.28137207
 0.26763916
 0.24902344
 0.22674561
 0.20233154
 0.17761230
 0.15380859
 0.13214111
 0.11383057
 0.10009766
 0.09185791
 0.09002686
 0.09429932
 0.10467529
 0.12023926
 0.14007568
 0.16265869
 0.18646240
 0.20965576
 0.23101807
 0.24841309
 0.26123047
 0.26794434
 0.26733398
 0.25787354
 0.23895264
 0.21087646
 0.17395020
 0.12847900
 0.07507324
 0.01556396
-0.04821777
-0.11383057
-0.18035889
-0.24719238
-0.31311035
-0.37597656
-0.43212891
-0.48065186
-0.52062988
-0.55236816
-0.57556152
-0.58929443
-0.59356689
-0.58837891
-0.57434082
-0.55328369
-0.52612305
-0.49407959
-0.45776367
-0.41809082
-0.37597656
-0.33294678
-0.29083252
-0.25085449
-0.21301270
-0.17791748
-0.14495850
-0.11444092
-0.08758545
-0.06347656
-0.04150391
-0.02166748
-0.00274658
 0.01495361
 0.03234863
 0.05004883
 0.06774902
 0.08666992
 0.10711670
 0.12969971
 0.15502930
 0.18188477
 0.20996094
 0.23956299
 0.27191162
 0.30731201
 0.34423828
 0.38085938
 0.41534424
 0.44738770
 0.47698975
 0.50415039
 0.52764893
 0.54595947
 0.55786133
 0.56304932
 0.56060791
 0.54962158
 0.53009033
 0.50201416
 0.46630859
 0.42297363
 0.37231445
 0.31585693
 0.25512695
 0.19134521
 0.12512207
 0.05676270
-0.01190186
-0.07873535
-0.14068604
-0.19683838
-0.24749756
-0.29266357
