# Supplementary material for: Dataset for time-lapse ultrasonic tomography of a granite slab under uniaxial compression test
Source: Data Brief. 2018 Aug 30;20:614–6. doi: 10.1016/j.dib.2018.08.151 (PMC6128094; doi:10.1016/j.dib.2018.08.151)
Supplement: Supplementary file 2 — Supplementary material [file mmc2.zip › data/Ultrasonic_Tomo_data/Stage_1_0kn/Force_0kn_15_24_32103088.txt]

SOURCE FILE NAME: D:\ct_20141122\ct201411221m100v0kn_sh_24_26_a.TDA
DATE: Saturday, November 22, 2014
TIME: 11:31:53
SAMPLE INTERVAL (Seconds):   0.0000001000
SIGNAL UNITS: volts
TIME UNITS: Seconds
DATA TYPE: WAVEFORM
NUMBER OF DATA POINTS PER WAVEFORM: 1024
CHANNEL NUMBER: 15
HIT NUMBER: 1
TIME OF TEST:  32.1030880000

-0.00366211
-0.00274658
-0.00183105
-0.00091553
 0.00030518
 0.00152588
 0.00274658
 0.00305176
 0.00274658
 0.00183105
 0.00091553
 0.00000000
-0.00030518
-0.00061035
-0.00061035
-0.00061035
-0.00122070
-0.00183105
-0.00213623
-0.00213623
-0.00122070
-0.00030518
 0.00061035
 0.00122070
 0.00183105
 0.00183105
 0.00152588
 0.00091553
 0.00000000
-0.00061035
-0.00122070
-0.00122070
-0.00091553
-0.00030518
 0.00030518
 0.00030518
 0.00000000
-0.00061035
-0.00091553
-0.00122070
-0.00091553
-0.00030518
 0.00000000
 0.00030518
 0.00000000
-0.00061035
-0.00091553
-0.00122070
-0.00122070
-0.00122070
-0.00152588
-0.00183105
-0.00183105
-0.00152588
-0.00091553
 0.00030518
 0.00091553
 0.00122070
 0.00091553
 0.00000000
-0.00030518
-0.00061035
-0.00061035
-0.00091553
-0.00122070
-0.00213623
-0.00335693
-0.00396729
-0.00396729
-0.00305176
-0.00213623
-0.00122070
-0.00061035
 0.00000000
 0.00061035
 0.00122070
 0.00152588
 0.00091553
-0.00030518
-0.00183105
-0.00305176
-0.00335693
-0.00305176
-0.00244141
-0.00183105
-0.00183105
-0.00183105
-0.00213623
-0.00183105
-0.00122070
-0.00030518
 0.00030518
 0.00030518
 0.00000000
-0.00061035
-0.00091553
-0.00122070
-0.00122070
-0.00122070
-0.00183105
-0.00244141
-0.00274658
-0.00244141
-0.00152588
 0.00000000
 0.00091553
 0.00152588
 0.00091553
 0.00030518
-0.00061035
-0.00122070
-0.00152588
-0.00152588
-0.00152588
-0.00152588
-0.00152588
-0.00183105
-0.00213623
-0.00213623
-0.00183105
-0.00122070
-0.00061035
 0.00000000
 0.00061035
 0.00091553
 0.00122070
 0.00091553
 0.00030518
-0.00091553
-0.00213623
-0.00305176
-0.00305176
-0.00305176
-0.00274658
-0.00244141
-0.00274658
-0.00274658
-0.00244141
-0.00183105
-0.00122070
-0.00030518
 0.00030518
 0.00091553
 0.00091553
 0.00061035
 0.00030518
 0.00000000
-0.00030518
-0.00091553
-0.00183105
-0.00274658
-0.00305176
-0.00335693
-0.00274658
-0.00152588
-0.00030518
 0.00091553
 0.00122070
 0.00091553
 0.00030518
-0.00030518
-0.00061035
-0.00061035
-0.00061035
-0.00061035
-0.00091553
-0.00152588
-0.00213623
-0.00183105
-0.00122070
-0.00030518
 0.00030518
 0.00091553
 0.00122070
 0.00183105
 0.00183105
 0.00152588
 0.00061035
-0.00061035
-0.00183105
-0.00244141
-0.00213623
-0.00152588
-0.00061035
 0.00000000
 0.00061035
 0.00061035
 0.00061035
 0.00061035
 0.00122070
 0.00183105
 0.00213623
 0.00183105
 0.00152588
 0.00091553
 0.00061035
 0.00030518
 0.00061035
 0.00030518
-0.00030518
-0.00122070
-0.00213623
-0.00244141
-0.00213623
-0.00091553
 0.00030518
 0.00091553
 0.00091553
 0.00030518
 0.00000000
 0.00000000
 0.00061035
 0.00091553
 0.00091553
 0.00030518
-0.00030518
-0.00091553
-0.00091553
-0.00091553
-0.00091553
-0.00061035
-0.00091553
-0.00091553
-0.00061035
 0.00030518
 0.00122070
 0.00152588
 0.00122070
-0.00030518
-0.00152588
-0.00244141
-0.00244141
-0.00152588
-0.00091553
-0.00061035
-0.00061035
-0.00061035
-0.00061035
-0.00030518
 0.00000000
 0.00061035
 0.00091553
 0.00091553
 0.00030518
-0.00030518
-0.00091553
-0.00122070
-0.00122070
-0.00152588
-0.00183105
-0.00244141
-0.00274658
-0.00213623
-0.00122070
 0.00061035
 0.00213623
 0.00274658
 0.00274658
 0.00213623
 0.00152588
 0.00122070
 0.00091553
 0.00091553
 0.00061035
 0.00030518
-0.00030518
-0.00061035
-0.00091553
-0.00091553
-0.00091553
-0.00091553
-0.00122070
-0.00091553
-0.00061035
 0.00030518
 0.00091553
 0.00122070
 0.00061035
-0.00030518
-0.00122070
-0.00183105
-0.00152588
-0.00091553
-0.00030518
 0.00000000
 0.00000000
-0.00061035
-0.00091553
-0.00091553
-0.00061035
 0.00030518
 0.00061035
 0.00091553
 0.00061035
 0.00030518
 0.00000000
 0.00000000
 0.00000000
-0.00030518
-0.00091553
-0.00183105
-0.00244141
-0.00213623
-0.00152588
 0.00000000
 0.00122070
 0.00213623
 0.00244141
 0.00213623
 0.00122070
 0.00061035
 0.00030518
 0.00000000
-0.00030518
-0.00091553
-0.00152588
-0.00244141
-0.00274658
-0.00244141
-0.00152588
-0.00091553
-0.00030518
 0.00030518
 0.00091553
 0.00122070
 0.00152588
 0.00152588
 0.00091553
-0.00030518
-0.00152588
-0.00213623
-0.00244141
-0.00183105
-0.00122070
-0.00061035
-0.00061035
-0.00091553
-0.00122070
-0.00091553
-0.00061035
-0.00030518
 0.00000000
 0.00000000
 0.00000000
-0.00030518
-0.00030518
 0.00000000
 0.00030518
 0.00030518
 0.00000000
-0.00061035
-0.00152588
-0.00152588
-0.00091553
 0.00030518
 0.00152588
 0.00213623
 0.00152588
 0.00061035
-0.00061035
-0.00122070
-0.00152588
-0.00122070
-0.00091553
-0.00122070
-0.00152588
-0.00213623
-0.00244141
-0.00244141
-0.00183105
-0.00152588
-0.00152588
-0.00152588
-0.00122070
 0.00000000
 0.00122070
 0.00183105
 0.00152588
 0.00030518
-0.00122070
-0.00213623
-0.00244141
-0.00213623
-0.00152588
-0.00122070
-0.00152588
-0.00213623
-0.00213623
-0.00183105
-0.00122070
-0.00030518
 0.00000000
 0.00000000
-0.00030518
-0.00091553
-0.00122070
-0.00091553
-0.00061035
-0.00091553
-0.00183105
-0.00274658
-0.00335693
-0.00305176
-0.00183105
 0.00000000
 0.00122070
 0.00122070
 0.00030518
-0.00061035
-0.00152588
-0.00152588
-0.00091553
-0.00030518
-0.00030518
-0.00061035
-0.00122070
-0.00152588
-0.00152588
-0.00122070
-0.00091553
-0.00061035
-0.00061035
-0.00061035
-0.00030518
-0.00030518
 0.00030518
 0.00061035
 0.00000000
-0.00122070
-0.00274658
-0.00396729
-0.00427246
-0.00335693
-0.00213623
-0.00122070
-0.00091553
-0.00122070
-0.00152588
-0.00152588
-0.00091553
-0.00030518
 0.00030518
 0.00061035
 0.00061035
 0.00061035
 0.00061035
 0.00061035
 0.00061035
 0.00000000
-0.00061035
-0.00152588
-0.00244141
-0.00244141
-0.00183105
-0.00061035
 0.00061035
 0.00152588
 0.00122070
 0.00061035
 0.00000000
-0.00030518
 0.00000000
 0.00030518
 0.00030518
 0.00000000
-0.00030518
-0.00091553
-0.00122070
-0.00122070
-0.00091553
-0.00030518
 0.00000000
 0.00061035
 0.00122070
 0.00183105
 0.00213623
 0.00183105
 0.00091553
-0.00061035
-0.00183105
-0.00213623
-0.00183105
-0.00091553
 0.00000000
 0.00061035
 0.00061035
 0.00000000
 0.00000000
 0.00000000
 0.00061035
 0.00122070
 0.00122070
 0.00091553
 0.00000000
-0.00061035
-0.00091553
-0.00091553
-0.00091553
-0.00122070
-0.00183105
-0.00213623
-0.00244141
-0.00183105
-0.00061035
 0.00061035
 0.00152588
 0.00183105
 0.00122070
 0.00030518
 0.00000000
 0.00030518
 0.00091553
 0.00122070
 0.00122070
 0.00061035
-0.00030518
-0.00091553
-0.00122070
-0.00091553
-0.00061035
-0.00030518
-0.00030518
-0.00061035
-0.00091553
-0.00091553
-0.00030518
 0.00000000
-0.00030518
-0.00091553
-0.00183105
-0.00244141
-0.00213623
-0.00122070
-0.00030518
 0.00000000
-0.00030518
-0.00091553
-0.00122070
-0.00091553
-0.00030518
 0.00061035
 0.00091553
 0.00061035
 0.00000000
-0.00061035
-0.00091553
-0.00091553
-0.00122070
-0.00152588
-0.00213623
-0.00274658
-0.00274658
-0.00213623
-0.00091553
 0.00030518
 0.00122070
 0.00122070
 0.00061035
 0.00000000
-0.00030518
-0.00030518
-0.00030518
-0.00030518
-0.00091553
-0.00152588
-0.00244141
-0.00274658
-0.00274658
-0.00213623
-0.00152588
-0.00122070
-0.00122070
-0.00122070
-0.00091553
-0.00030518
 0.00061035
 0.00091553
 0.00030518
-0.00061035
-0.00152588
-0.00152588
-0.00091553
-0.00030518
 0.00000000
-0.00030518
-0.00122070
-0.00244141
-0.00305176
-0.00274658
-0.00213623
-0.00152588
-0.00122070
-0.00152588
-0.00213623
-0.00213623
-0.00152588
-0.00030518
 0.00030518
 0.00030518
-0.00091553
-0.00152588
-0.00152588
-0.00061035
 0.00061035
 0.00152588
 0.00183105
 0.00152588
 0.00091553
 0.00061035
 0.00061035
 0.00091553
 0.00152588
 0.00183105
 0.00122070
 0.00000000
-0.00122070
-0.00213623
-0.00213623
-0.00152588
-0.00061035
 0.00000000
 0.00030518
 0.00061035
 0.00122070
 0.00152588
 0.00152588
 0.00122070
 0.00091553
 0.00030518
 0.00000000
-0.00061035
-0.00091553
-0.00091553
-0.00061035
-0.00061035
-0.00122070
-0.00183105
-0.00183105
-0.00091553
-0.00030518
 0.00061035
 0.00091553
-0.00213623
-0.01770020
-0.05615234
-0.12237549
-0.20416260
-0.27496338
-0.30822754
-0.29510498
-0.25543213
-0.22430420
-0.22430420
-0.24261475
-0.23559570
-0.16052246
-0.01861572
 0.13275146
 0.21636963
 0.19378662
 0.10223389
 0.02899170
 0.04211426
 0.13275146
 0.22369385
 0.23773193
 0.16387939
 0.06561279
 0.02410889
 0.06896973
 0.15869141
 0.21972656
 0.20599365
 0.13275146
 0.05706787
 0.03326416
 0.07293701
 0.14038086
 0.18127441
 0.16387939
 0.10162354
 0.04302979
 0.03204346
 0.07324219
 0.12908936
 0.15228271
 0.12420654
 0.06896973
 0.02990723
 0.03356934
 0.07049561
 0.10742188
 0.11413574
 0.08575439
 0.04302979
 0.01525879
 0.01831055
 0.04516602
 0.07080078
 0.07202148
 0.04455566
 0.00732422
-0.01342773
-0.00518799
 0.02075195
 0.03936768
 0.03295898
 0.00549316
-0.02227783
-0.03112793
-0.01831055
 0.00274658
 0.01312256
 0.00488281
-0.01525879
-0.03265381
-0.03509521
-0.02288818
-0.00610352
 0.00183105
-0.00427246
-0.01953125
-0.03173828
-0.03265381
-0.02258301
-0.01129150
-0.00854492
-0.01770020
-0.03265381
-0.04272461
-0.04180908
-0.03265381
-0.02410889
-0.02410889
-0.03387451
-0.04638672
-0.05279541
-0.04974365
-0.04058838
-0.03387451
-0.03509521
-0.04302979
-0.05126953
-0.05371094
-0.04913330
-0.04150391
-0.03753662
-0.03967285
-0.04547119
-0.05035400
-0.05035400
-0.04577637
-0.03997803
-0.03753662
-0.03936768
-0.04364014
-0.04699707
-0.04638672
-0.04302979
-0.03906250
-0.03723145
-0.03875732
-0.04211426
-0.04455566
-0.04455566
-0.04211426
-0.03997803
-0.03967285
-0.04150391
-0.04394531
-0.04486084
-0.04364014
-0.04058838
-0.03875732
-0.03875732
-0.04028320
-0.04180908
-0.04150391
-0.03936768
-0.03662109
-0.03509521
-0.03540039
-0.03662109
-0.03723145
-0.03570557
-0.03326416
-0.03051758
-0.02868652
-0.02807617
-0.02777100
-0.02746582
-0.02624512
-0.02471924
-0.02380371
-0.02349854
-0.02349854
-0.02380371
-0.02349854
-0.02288818
-0.02197266
-0.02105713
-0.02044678
-0.01983643
-0.01922607
-0.01861572
-0.01800537
-0.01739502
-0.01678467
-0.01586914
-0.01464844
-0.01373291
-0.01251221
-0.01159668
-0.01098633
-0.01068115
-0.01037598
-0.00976563
-0.00854492
-0.00732422
-0.00610352
-0.00549316
-0.00488281
-0.00427246
-0.00366211
-0.00305176
-0.00244141
-0.00213623
-0.00152588
-0.00061035
 0.00061035
 0.00183105
 0.00274658
 0.00305176
 0.00305176
 0.00335693
 0.00366211
 0.00457764
 0.00549316
 0.00610352
 0.00640869
 0.00671387
 0.00701904
 0.00793457
 0.00885010
 0.00976563
 0.01007080
 0.01007080
 0.01007080
 0.00976563
 0.01007080
 0.01068115
 0.01129150
 0.01190186
 0.01220703
 0.01220703
 0.01220703
 0.01251221
 0.01312256
 0.01403809
 0.01495361
 0.01525879
 0.01525879
 0.01495361
 0.01464844
 0.01434326
 0.01464844
 0.01495361
 0.01525879
 0.01556396
 0.01586914
 0.01647949
 0.01678467
 0.01739502
 0.01770020
 0.01770020
 0.01770020
 0.01770020
 0.01800537
 0.01831055
 0.01892090
 0.01953125
 0.01983643
 0.01983643
 0.01953125
 0.01861572
 0.01800537
 0.01800537
 0.01861572
 0.01922607
 0.01953125
 0.01953125
 0.01922607
 0.01861572
 0.01861572
 0.01892090
 0.01892090
 0.01892090
 0.01861572
 0.01800537
 0.01770020
 0.01800537
 0.01861572
 0.01953125
 0.01983643
 0.01983643
 0.01953125
 0.01922607
 0.01922607
 0.01922607
 0.01983643
 0.02014160
 0.02044678
 0.02075195
 0.02044678
 0.02014160
 0.01953125
 0.01892090
 0.01892090
 0.01892090
 0.01892090
 0.01861572
 0.01831055
 0.01800537
 0.01800537
 0.01770020
 0.01770020
 0.01708984
 0.01647949
 0.01617432
 0.01617432
 0.01678467
 0.01678467
 0.01647949
 0.01556396
 0.01434326
 0.01342773
 0.01342773
 0.01373291
 0.01434326
 0.01495361
 0.01525879
 0.01495361
 0.01464844
 0.01403809
 0.01403809
 0.01434326
 0.01464844
 0.01464844
 0.01434326
 0.01373291
 0.01342773
 0.01373291
 0.01464844
 0.01495361
 0.01464844
 0.01373291
 0.01220703
 0.01129150
 0.01068115
 0.01098633
 0.01098633
 0.01068115
 0.00976563
 0.00915527
 0.00854492
 0.00854492
 0.00854492
 0.00885010
 0.00854492
 0.00793457
 0.00762939
 0.00732422
 0.00732422
 0.00701904
 0.00671387
 0.00549316
 0.00457764
 0.00396729
 0.00396729
 0.00457764
 0.00518799
 0.00579834
 0.00549316
 0.00488281
 0.00396729
 0.00335693
 0.00335693
 0.00396729
 0.00457764
 0.00457764
 0.00396729
 0.00274658
 0.00213623
 0.00244141
 0.00305176
 0.00335693
 0.00274658
 0.00183105
 0.00091553
 0.00030518
 0.00061035
 0.00091553
 0.00122070
 0.00091553
 0.00030518
-0.00061035
-0.00122070
-0.00152588
-0.00091553
-0.00061035
-0.00030518
-0.00091553
-0.00183105
-0.00274658
-0.00335693
-0.00335693
-0.00335693
-0.00366211
-0.00427246
-0.00457764
-0.00488281
-0.00457764
-0.00427246
-0.00427246
-0.00488281
-0.00610352
-0.00762939
-0.00885010
-0.00915527
-0.00915527
-0.00885010
-0.00915527
-0.00976563
-0.01068115
-0.01159668
-0.01281738
-0.01342773
-0.01434326
-0.01525879
-0.01647949
-0.01831055
-0.02044678
-0.02288818
-0.02532959
-0.02746582
-0.02960205
-0.03173828
-0.03356934
-0.03509521
-0.03601074
-0.03540039
-0.03387451
-0.03173828
-0.02899170
-0.02624512
-0.02319336
-0.01861572
-0.01190186
-0.00335693
 0.00701904
 0.01800537
 0.02929688
 0.04058838
 0.05218506
 0.06408691
 0.07568359
 0.08636475
 0.09552002
 0.10253906
 0.10742188
 0.10986328
 0.11016846
 0.10742188
 0.10162354
 0.09216309
 0.07873535
 0.06225586
 0.04364014
 0.02319336
 0.00122070
-0.02227783
-0.04730225
-0.07385254
-0.10040283
-0.12603760
-0.14953613
-0.16967773
-0.18646240
-0.19927979
-0.20843506
-0.21362305
-0.21453857
-0.21026611
-0.20141602
-0.18798828
-0.17059326
-0.14923096
-0.12451172
-0.09643555
-0.06530762
-0.03234863
 0.00122070
 0.03387451
 0.06439209
 0.09155273
 0.11566162
 0.13610840
 0.15228271
 0.16418457
 0.17120361
 0.17211914
 0.16754150
 0.15686035
 0.14129639
 0.12145996
 0.09765625
 0.07110596
 0.04211426
 0.01159668
-0.01953125
-0.04974365
-0.07843018
-0.10467529
-0.12786865
-0.14801025
-0.16326904
-0.17364502
-0.17761230
-0.17547607
-0.16693115
-0.15319824
-0.13488770
-0.11322021
-0.08850098
-0.06072998
-0.03051758
 0.00152588
 0.03356934
 0.06439209
 0.09277344
 0.11779785
 0.14007568
 0.15899658
 0.17395020
 0.18463135
 0.18951416
 0.18920898
 0.18371582
 0.17456055
 0.16235352
 0.14770508
 0.13031006
 0.11016846
 0.08697510
 0.06225586
 0.03662109
 0.01220703
-0.01007080
-0.03021240
-0.04882813
-0.06591797
-0.08148193
-0.09521484
-0.10650635
-0.11535645
-0.12207031
-0.12634277
-0.12939453
-0.13092041
-0.13122559
-0.13031006
-0.12847900
-0.12634277
-0.12390137
-0.12145996
-0.11901855
-0.11596680
-0.11138916
-0.10498047
-0.09735107
-0.08941650
-0.08178711
-0.07385254
-0.06561279
-0.05645752
-0.04638672
-0.03540039
-0.02380371
-0.01281738
-0.00274658
 0.00640869
 0.01464844
 0.02227783
 0.02929688
 0.03479004
 0.03906250
 0.04150391
 0.04302979
 0.04394531
 0.04486084
 0.04547119
 0.04516602
 0.04333496
 0.04058838
 0.03692627
 0.03326416
 0.03112793
 0.03051758
 0.03173828
 0.03448486
 0.03814697
 0.04302979
 0.04943848
 0.05767822
 0.06744385
 0.07904053
 0.09124756
 0.10345459
 0.11566162
 0.12695313
 0.13763428
 0.14648438
 0.15319824
 0.15686035
 0.15655518
 0.15228271
 0.14465332
 0.13397217
 0.12023926
 0.10284424
 0.08178711
 0.05676270
 0.02807617
-0.00274658
-0.03417969
-0.06500244
-0.09460449
-0.12176514
-0.14587402
-0.16693115
-0.18341064
-0.19470215
-0.20050049
-0.20019531
-0.19439697
-0.18341064
-0.16754150
-0.14648438
-0.12084961
-0.09124756
-0.05889893
-0.02593994
 0.00671387
 0.03723145
 0.06500244
 0.08941650
 0.11047363
 0.12695313
 0.13854980
 0.14404297
 0.14343262
 0.13610840
 0.12298584
 0.10437012
 0.08148193
 0.05462646
 0.02471924
-0.00732422
-0.04058838
-0.07354736
-0.10498047
-0.13458252
-0.16082764
-0.18341064
-0.20141602
-0.21392822
-0.22064209
-0.22094727
-0.21484375
-0.20202637
-0.18371582
-0.16021729
-0.13183594
-0.09918213
-0.06225586
-0.02197266
 0.02044678
 0.06408691
 0.10772705
 0.14984131
 0.18920898
 0.22460938
 0.25604248
 0.28381348
 0.30761719
 0.32592773
 0.33569336
 0.33538818
 0.32531738
 0.30731201
 0.28381348
 0.25482178
 0.21972656
 0.17761230
 0.12969971
 0.07843018
 0.02563477
-0.02685547
-0.07843018
-0.12786865
-0.17333984
-0.21331787
-0.24566650
-0.27008057
-0.28594971
-0.29357910
-0.29357910
-0.28625488
-0.27130127
-0.24810791
-0.21636963
-0.17700195
-0.13183594
-0.08239746
-0.03082275
 0.02166748
 0.07385254
 0.12420654
 0.17059326
 0.21179199
 0.24536133
 0.27038574
 0.28594971
 0.29266357
 0.29174805
 0.28320313
 0.26702881
 0.24200439
 0.20782471
 0.16601563
 0.11840820
 0.06591797
 0.01037598
-0.04669189
-0.10253906
-0.15533447
-0.20446777
-0.24993896
-0.29083252
-0.32531738
-0.35034180
-0.36499023
-0.36895752
-0.36285400
-0.34667969
-0.32043457
-0.28472900
-0.24169922
-0.19287109
-0.13824463
-0.07843018
-0.01495361
 0.04913330
 0.11016846
 0.16723633
 0.22033691
 0.26855469
 0.31005859
 0.34149170
 0.36163330
 0.36895752
 0.36376953
 0.34545898
 0.31616211
 0.27770996
 0.23193359
 0.17944336
 0.11993408
 0.05432129
-0.01464844
-0.08392334
-0.15075684
-0.21484375
-0.27587891
-0.33111572
-0.37658691
-0.40924072
-0.42907715
-0.43579102
-0.42968750
-0.40954590
-0.37567139
-0.32867432
-0.27099609
-0.20385742
-0.12847900
-0.04608154
 0.04150391
 0.13244629
 0.22460938
 0.31585693
 0.40191650
 0.47943115
 0.54534912
 0.59814453
 0.63781738
 0.66375732
 0.67321777
 0.66467285
 0.63720703
 0.59204102
 0.52978516
 0.45104980
 0.35766602
 0.25299072
 0.14038086
 0.02166748
-0.10223389
-0.22918701
-0.35461426
-0.47210693
-0.57708740
-0.66680908
-0.73913574
-0.79193115
-0.82183838
-0.82702637
-0.80627441
-0.76019287
-0.69000244
-0.59661865
-0.48370361
-0.35583496
-0.21667480
-0.06927490
 0.08422852
 0.23956299
 0.39062500
 0.52947998
 0.64910889
 0.74523926
 0.81512451
 0.85693359
 0.86883545
 0.84991455
 0.79864502
 0.71594238
 0.60455322
 0.46936035
 0.31585693
 0.14801025
-0.03173828
-0.21911621
-0.40740967
-0.58685303
-0.74859619
-0.88653564
-0.99700928
-1.07635498
-1.12182617
-1.13098145
-1.10351563
-1.03942871
-0.93933105
-0.80505371
-0.64239502
-0.45867920
-0.26031494
-0.05187988
 0.16479492
 0.38269043
 0.59265137
 0.78277588
 0.94604492
 1.07879639
 1.17919922
 1.24420166
 1.26983643
 1.25427246
 1.19873047
 1.10534668
 0.97747803
 0.81970215
 0.63903809
 0.44403076
 0.24230957
 0.03875732
-0.16235352
-0.35522461
-0.53009033
-0.67718506
-0.79010010
-0.86578369
-0.90515137
-0.90789795
-0.87280273
-0.80017090
-0.69366455
-0.55969238
-0.40557861
-0.23773193
-0.06011963
 0.12298584
 0.30548096
 0.47882080
 0.63385010
 0.76477051
 0.86669922
 0.93719482
 0.97412109
 0.97686768
 0.94482422
 0.87982178
 0.78399658
 0.66101074
 0.51635742
 0.35583496
 0.18493652
 0.00823975
-0.17059326
-0.34637451
-0.51239014
-0.66070557
-0.78552246
-0.88378906
-0.95489502
-0.99700928
-1.01013184
-0.99395752
-0.95031738
-0.88287354
-0.79437256
-0.68756104
-0.56579590
-0.43457031
-0.29907227
-0.16540527
-0.03570557
 0.08758545
 0.20263672
 0.30517578
 0.39093018
 0.45684814
 0.50201416
 0.52642822
 0.53009033
 0.51361084
 0.47790527
 0.42480469
 0.35736084
 0.27832031
 0.18981934
 0.09490967
-0.00366211
-0.10192871
-0.19775391
-0.28869629
-0.37200928
-0.44433594
-0.50262451
-0.54504395
-0.57098389
-0.58074951
-0.57403564
-0.54992676
-0.50933838
-0.45349121
-0.38482666
-0.30548096
-0.21728516
-0.12176514
-0.02136230
 0.08178711
 0.18676758
 0.29144287
 0.39367676
 0.48980713
 0.57647705
 0.65124512
 0.71350098
 0.76354980
 0.80108643
 0.82641602
 0.83831787
 0.83770752
 0.82519531
 0.80169678
 0.76782227
 0.72540283
 0.67565918
 0.62103271
 0.56121826
 0.49682617
 0.42877197
 0.35827637
 0.28747559
 0.21697998
 0.14648438
 0.07537842
 0.00396729
-0.06591797
-0.13427734
-0.20202637
-0.26977539
-0.33660889
-0.40008545
-0.45867920
-0.51239014
-0.56182861
-0.60729980
-0.64758301
-0.68145752
-0.70892334
-0.73089600
-0.74768066
-0.75958252
-0.76629639
-0.76690674
-0.76202393
-0.75164795
-0.73608398
-0.71563721
-0.69122314
-0.66192627
-0.62774658
-0.58868408
-0.54595947
-0.50170898
-0.45776367
-0.41412354
-0.37017822
-0.32684326
-0.28625488
-0.25085449
-0.22155762
-0.19775391
-0.17852783
-0.16296387
-0.15136719
-0.14343262
-0.13763428
-0.13214111
-0.12573242
-0.11810303
-0.10711670
-0.09033203
-0.06439209
-0.02777100
 0.02014160
 0.07934570
 0.15106201
 0.23712158
 0.33721924
 0.44952393
 0.57128906
 0.69824219
 0.82763672
 0.95520020
 1.07696533
 1.18743896
 1.28265381
 1.35772705
 1.40899658
 1.43188477
 1.42364502
 1.38336182
 1.31072998
 1.20697021
 1.07330322
 0.91247559
 0.72967529
 0.53222656
 0.32714844
 0.11993408
-0.08514404
-0.28289795
-0.46539307
-0.62316895
-0.74951172
-0.83984375
-0.89263916
-0.90606689
-0.87768555
-0.80780029
-0.69946289
-0.55999756
-0.39611816
-0.21240234
-0.01251221
 0.19866943
 0.41076660
 0.61065674
 0.78552246
 0.92712402
 1.03088379
 1.09313965
 1.10839844
 1.07147217
 0.97961426
 0.83618164
 0.64697266
 0.41717529
 0.15167236
-0.14495850
-0.46386719
-0.79284668
-1.11877441
-1.42913818
-1.71417236
-1.96472168
-2.17163086
-2.32696533
-2.42492676
-2.46185303
-2.43621826
-2.34893799
-2.20062256
-1.99462891
-1.73553467
-1.43218994
-1.09558105
-0.73669434
-0.36529541
 0.01098633
 0.38269043
 0.73852539
 1.06475830
 1.34948730
 1.58416748
 1.76483154
 1.88934326
 1.95526123
 1.96228027
 1.91223145
 1.80999756
 1.66137695
 1.47369385
 1.25488281
 1.01531982
 0.76660156
 0.51971436
 0.28442383
 0.06744385
-0.12542725
-0.28778076
-0.41229248
-0.49255371
-0.52398682
-0.50781250
-0.44921875
-0.35461426
-0.22979736
-0.07690430
 0.09979248
 0.29205322
 0.48828125
 0.67565918
 0.84503174
 0.99060059
 1.10687256
 1.18865967
 1.23107910
 1.23107910
 1.18896484
 1.10504150
 0.98083496
 0.82092285
 0.63323975
 0.42602539
 0.20599365
-0.02227783
-0.25360107
-0.47821045
-0.68511963
-0.86364746
-1.00860596
-1.11724854
-1.18804932
-1.21887207
-1.20819092
-1.15661621
-1.06719971
-0.94390869
-0.79254150
-0.62072754
-0.43731689
-0.25115967
-0.06805420
 0.10650635
 0.26580811
 0.40069580
 0.50170898
 0.56152344
 0.57800293
 0.55053711
 0.48187256
 0.37384033
 0.22918701
 0.05035400
-0.15869141
-0.39123535
-0.63720703
-0.88439941
-1.12213135
-1.34185791
-1.53656006
-1.70013428
-1.82464600
-1.90307617
-1.93084717
-1.90612793
-1.82800293
-1.69708252
-1.51458740
-1.28601074
-1.01867676
-0.72326660
-0.40771484
-0.07904053
 0.25604248
 0.58746338
 0.90209961
 1.18713379
 1.43310547
 1.63452148
 1.78802490
 1.89025879
 1.93695068
 1.92687988
 1.86309814
 1.75201416
 1.59942627
 1.41052246
 1.19140625
 0.95153809
 0.70343018
 0.45715332
 0.22033691
-0.00122070
-0.20141602
-0.37200928
-0.50506592
-0.59539795
-0.64025879
-0.63934326
-0.59448242
-0.50964355
-0.39184570
-0.24688721
-0.08087158
 0.10192871
 0.29418945
 0.48614502
 0.66589355
 0.82366943
 0.95245361
 1.04827881
 1.10656738
 1.12365723
 1.09680176
 1.02508545
 0.91094971
 0.75836182
 0.57281494
 0.36010742
 0.12512207
-0.12695313
-0.38940430
-0.65246582
-0.90332031
-1.13189697
-1.33087158
-1.49505615
-1.61987305
-1.69860840
-1.72698975
-1.70501709
-1.63482666
-1.51855469
-1.35894775
-1.15875244
-0.92590332
-0.67138672
-0.40496826
-0.13366699
 0.13671875
 0.39855957
 0.64147949
 0.85388184
 1.02691650
 1.15539551
 1.23718262
 1.27166748
 1.25885010
 1.19873047
 1.09313965
 0.94665527
 0.76629639
 0.56091309
 0.33752441
 0.10101318
-0.14343262
-0.38757324
-0.62011719
-0.82916260
-1.00708008
-1.15020752
-1.25579834
-1.32049561
-1.34155273
-1.31744385
-1.25030518
-1.14196777
-0.99578857
-0.81726074
-0.61431885
-0.39581299
-0.16815186
 0.06317139
 0.29388428
 0.51483154
 0.71594238
 0.88928223
 1.03057861
 1.13891602
 1.21276855
 1.24877930
 1.24603271
 1.20574951
 1.13311768
 1.03332520
 0.91033936
 0.76965332
 0.61676025
 0.45898438
 0.30242920
 0.15350342
 0.01708984
-0.10162354
-0.19866943
-0.27160645
-0.31768799
-0.33508301
-0.32257080
-0.28106689
-0.21423340
-0.12634277
-0.02197266
 0.09674072
 0.22552490
 0.35827637
 0.48797607
 0.60729980
 0.71228027
 0.79925537
 0.86456299
 0.90484619
 0.91796875
 0.90332031
 0.86212158
 0.79498291
 0.70343018
 0.59020996
 0.45928955
 0.31616211
 0.16510010
 0.00793457
-0.15258789
-0.31311035
-0.46844482
-0.61218262
-0.74066162
-0.85174561
-0.94421387
-1.01776123
-1.07177734
-1.10656738
-1.12365723
-1.12457275
-1.11114502
-1.08520508
-1.04858398
-1.00402832
-0.95458984
-0.90240479
-0.84777832
-0.79193115
-0.73486328
-0.67779541
-0.62042236
-0.56274414
-0.50292969
-0.44036865
-0.37384033
-0.30273438
-0.22735596
-0.14770508
-0.06408691
 0.02258301
 0.11260986
 0.20507813
 0.29937744
 0.39276123
 0.48187256
 0.56365967
 0.63507080
 0.69458008
 0.74035645
 0.77087402
 0.78399658
 0.77911377
 0.75531006
 0.71319580
 0.65246582
 0.57434082
 0.48034668
 0.37384033
 0.25939941
 0.14038086
 0.01983643
-0.09979248
-0.21392822
-0.31677246
-0.40191650
-0.46539307
-0.50445557
-0.51757813
-0.50323486
-0.46051025
-0.39062500
-0.29571533
-0.17852783
-0.04028320
 0.11749268
 0.29144287
 0.47363281
 0.65551758
 0.82946777
 0.99060059
 1.13464355
 1.25701904
 1.35131836
 1.41174316
 1.43554688
 1.42150879
 1.36962891
 1.27899170
 1.14929199
 0.98327637
 0.78765869
 0.56915283
 0.33447266
 0.08728027
-0.16693115
-0.42144775
-0.66741943
-0.89569092
-1.09954834
-1.27380371
-1.41479492
-1.51977539
-1.58660889
-1.61468506
-1.60522461
-1.55975342
-1.48162842
-1.37542725
-1.24633789
-1.09954834
-0.93994141
-0.77301025
-0.60516357
-0.44403076
-0.29510498
-0.16265869
-0.04974365
 0.04119873
 0.10711670
 0.14587402
 0.15808105
 0.14556885
 0.11138916
 0.05859375
-0.00823975
-0.08361816
-0.16204834
-0.23864746
-0.30853271
-0.36651611
-0.40679932
-0.42327881
-0.41229248
-0.37322998
-0.30883789
-0.22064209
-0.10955811
 0.02380371
 0.17639160
 0.34240723
 0.51513672
 0.68725586
 0.85327148
 1.00830078
 1.14685059
 1.26281738
 1.35162354
 1.40930176
 1.43341064
 1.42242432
 1.37725830
 1.29882813
 1.18957520
 1.05255127
 0.89172363
 0.71319580
 0.52398682
 0.33203125
 0.14221191
-0.04058838
-0.21209717
-0.36560059
-0.49316406
-0.58898926
-0.65063477
-0.67901611
-0.67596436
-0.64300537
-0.58135986
-0.49407959
-0.38726807
-0.26672363
-0.13763428
-0.00457764
 0.12756348
 0.25268555
 0.36376953
 0.45410156
 0.51849365
 0.55419922
 0.55877686
 0.53192139
 0.47424316
 0.38787842
 0.27648926
 0.14282227
-0.00976563
-0.17852783
-0.35736084
-0.53863525
-0.71289063
-0.87127686
-1.00830078
-1.11968994
-1.20239258
-1.25335693
-1.26922607
-1.25000000
-1.19598389
-1.10992432
-0.99334717
-0.84960938
-0.68481445
-0.50598145
-0.32043457
-0.13366699
 0.05157471
 0.23071289
 0.39825439
 0.54656982
 0.66986084
 0.76599121
 0.83404541
 0.87432861
 0.88623047
 0.86944580
 0.82641602
 0.75958252
 0.67321777
 0.57281494
 0.46356201
 0.35156250
 0.24169922
 0.13824463
 0.04516602
-0.03387451
-0.09490967
-0.13458252
-0.15136719
-0.14587402
-0.11901855
-0.07202148
-0.00732422
 0.07171631
 0.16113281
 0.25634766
 0.35217285
 0.44342041
 0.52307129
 0.58685303
 0.63140869
 0.65490723
 0.65582275
 0.63232422
 0.58258057
 0.50720215
 0.40924072
 0.29357910
 0.16296387
 0.01983643
-0.13275146
-0.28991699
-0.44494629
-0.59051514
-0.72113037
-0.83190918
-0.92010498
-0.98327637
-1.02020264
-1.02935791
-1.01074219
-0.96496582
-0.89355469
-0.79925537
-0.68572998
-0.55725098
-0.42053223
-0.28045654
-0.14160156
-0.00671387
 0.12145996
 0.23925781
 0.34179688
 0.42419434
 0.48309326
 0.51727295
 0.52642822
 0.51177979
 0.47454834
 0.41748047
 0.34423828
 0.25756836
 0.16204834
 0.06286621
-0.03448486
-0.12451172
-0.20446777
-0.27252197
-0.32531738
-0.35888672
-0.36834717
-0.35186768
-0.31188965
-0.25329590
-0.17944336
-0.09216309
 0.00640869
 0.11291504
 0.22277832
 0.32958984
 0.42816162
 0.51330566
 0.58044434
 0.62622070
 0.64849854
 0.64605713
 0.61889648
 0.56732178
 0.49224854
 0.39642334
 0.28503418
 0.16265869
 0.03387451
-0.09796143
-0.22949219
-0.35552979
-0.47027588
-0.56671143
-0.63964844
-0.68634033
-0.70556641
-0.69793701
-0.66375732
-0.60424805
-0.52246094
-0.42236328
-0.30914307
-0.18768311
-0.06317139
 0.05950928
 0.17486572
 0.27709961
 0.36132813
 0.42327881
 0.45837402
 0.46386719
 0.43823242
 0.38330078
 0.30242920
 0.19836426
 0.07476807
-0.06500244
-0.21575928
-0.37109375
-0.52337646
-0.66436768
-0.78643799
-0.88256836
-0.94787598
-0.97869873
-0.97198486
-0.92620850
-0.83953857
-0.71472168
-0.55633545
-0.37109375
-0.16387939
 0.06164551
 0.29846191
 0.53680420
 0.76446533
 0.97045898
 1.14868164
 1.29333496
 1.39892578
 1.45935059
 1.47064209
 1.43310547
 1.34948730
 1.22253418
 1.05560303
 0.85388184
 0.62561035
 0.38055420
 0.12664795
-0.12969971
-0.38116455
-0.61676025
-0.82366943
-0.99060059
-1.11236572
-1.18774414
-1.21520996
-1.19110107
-1.11328125
-0.98388672
-0.81176758
-0.60607910
-0.37506104
-0.12359619
 0.14190674
 0.41076660
 0.66986084
 0.90484619
 1.10534668
 1.26373291
 1.37512207
 1.43615723
 1.44439697
 1.39831543
 1.29730225
 1.14379883
 0.94543457
 0.71228027
 0.45471191
 0.18005371
-0.10650635
-0.39703369
-0.67840576
-0.93597412
-1.15722656
-1.33666992
-1.47094727
-1.55700684
-1.59149170
-1.57287598
-1.50329590
-1.38702393
-1.22894287
-1.03363037
-0.80932617
-0.56793213
-0.32104492
-0.07690430
 0.15869141
 0.37994385
 0.57739258
 0.73913574
 0.85723877
 0.92956543
 0.95794678
 0.94543457
 0.89233398
 0.80017090
 0.67443848
 0.52520752
 0.36102295
 0.18859863
 0.01281738
-0.16082764
-0.32287598
-0.46356201
-0.57525635
-0.65399170
-0.69824219
-0.70526123
-0.67382813
-0.60485840
-0.50231934
-0.37231445
-0.22003174
-0.04852295
 0.13824463
 0.33416748
 0.52947998
 0.71411133
 0.88043213
 1.02294922
 1.13830566
 1.22222900
 1.27258301
 1.28784180
 1.26770020
 1.21368408
 1.12762451
 1.01257324
 0.87310791
 0.71533203
 0.54595947
 0.37231445
 0.19897461
 0.02990723
-0.13122559
-0.28045654
-0.41229248
-0.52154541
-0.60424805
-0.65979004
-0.68847656
-0.69183350
-0.67169189
-0.62957764
-0.56823730
-0.49194336
-0.40496826
-0.31311035
-0.22155762
-0.13519287
-0.05706787
 0.00915527
 0.06042480
 0.09368896
 0.10498047
 0.09246826
 0.05737305
 0.00091553
-0.07415771
-0.16693115
-0.27526855
-0.39550781
-0.52246094
-0.65063477
-0.77514648
-0.89263916
-0.99884033
-1.09008789
-1.16333008
-1.21520996
-1.24450684
-1.24877930
-1.22680664
-1.17919922
-1.10656738
-1.01135254
-0.89477539
-0.75897217
-0.60699463
-0.44403076
-0.27465820
-0.10162354
 0.07263184
 0.24566650
 0.41229248
 0.56732178
 0.70709229
 0.83007813
 0.93597412
 1.02447510
 1.09344482
 1.14288330
 1.17279053
 1.18530273
 1.18194580
 1.16333008
 1.13037109
 1.08459473
 1.02722168
 0.96099854
 0.88714600
 0.80841064
 0.72753906
 0.64636230
 0.56671143
 0.48919678
 0.41595459
 0.34912109
 0.29113770
 0.24414063
 0.20690918
 0.17913818
 0.15930176
 0.14678955
 0.14099121
 0.14007568
 0.14312744
 0.14831543
 0.15380859
 0.15716553
 0.15686035
 0.15136719
 0.14007568
 0.12145996
 0.09368896
 0.05615234
 0.00823975
-0.04821777
-0.11352539
-0.18768311
-0.27038574
-0.36102295
-0.45623779
-0.55267334
-0.64880371
-0.74218750
-0.83160400
-0.91400146
-0.98632813
-1.04705811
-1.09527588
-1.13037109
-1.15203857
-1.15905762
-1.15081787
-1.12884521
-1.09436035
-1.04919434
-0.99487305
-0.93292236
-0.86486816
-0.79193115
-0.71563721
-0.63781738
-0.55938721
-0.48156738
-0.40496826
-0.33081055
-0.26000977
-0.19256592
-0.12847900
-0.06652832
-0.00640869
 0.05126953
 0.10528564
 0.15563965
 0.20446777
 0.25390625
 0.30548096
 0.35858154
 0.41259766
 0.46752930
 0.52429199
 0.58380127
 0.64605713
 0.71044922
 0.77545166
 0.84075928
 0.90545654
 0.96862793
 1.02874756
 1.08337402
 1.13128662
 1.17034912
 1.20025635
 1.21978760
 1.22772217
 1.22375488
 1.20697021
 1.17767334
 1.13586426
 1.08123779
 1.01531982
 0.93902588
 0.85388184
 0.76110840
 0.66162109
 0.55725098
 0.45074463
 0.34576416
 0.24505615
 0.14984131
 0.05981445
-0.02349854
-0.09826660
-0.16204834
-0.21423340
-0.25665283
-0.29205322
-0.32135010
-0.34393311
-0.36041260
-0.37231445
-0.38299561
-0.39581299
-0.41290283
-0.43548584
-0.46478271
-0.50262451
-0.54992676
-0.60668945
-0.67230225
-0.74523926
-0.82458496
-0.90881348
-0.99548340
-1.08184814
-1.16455078
-1.23992920
-1.30401611
-1.35437012
-1.38885498
-1.40563965
-1.40258789
-1.37817383
-1.33087158
-1.26159668
-1.17187500
-1.06353760
-0.93719482
-0.79406738
-0.63720703
-0.47149658
-0.30181885
-0.13122559
 0.03906250
 0.20660400
 0.36804199
 0.51879883
 0.65368652
 0.77087402
 0.86914063
 0.94818115
 1.00616455
 1.04187012
 1.05621338
 1.05010986
 1.02600098
 0.98571777
 0.93078613
 0.86303711
 0.78582764
 0.70281982
 0.61767578
 0.53344727
 0.45166016
 0.37506104
 0.30700684
 0.25085449
 0.20965576
 0.18463135
 0.17517090
 0.18096924
 0.20263672
 0.24017334
 0.29296875
 0.35919189
 0.43457031
 0.51483154
 0.59631348
 0.67535400
 0.74920654
 0.81390381
 0.86547852
 0.89996338
 0.91461182
 0.90759277
 0.87829590
 0.82550049
 0.74920654
 0.65063477
 0.53283691
 0.40008545
 0.25604248
 0.10375977
-0.05493164
-0.21636963
-0.37506104
-0.52520752
-0.66070557
-0.77789307
-0.87463379
-0.94909668
-1.00006104
-1.02722168
-1.03057861
-1.01196289
-0.97259521
-0.91522217
-0.84259033
-0.75897217
-0.66864014
-0.57556152
-0.48370361
-0.39611816
-0.31646729
-0.24932861
-0.19805908
-0.16479492
-0.14862061
-0.14831543
-0.16387939
-0.19592285
-0.24444580
-0.30853271
-0.38421631
-0.46569824
-0.54870605
-0.62988281
-0.70648193
-0.77545166
-0.83374023
-0.87768555
-0.90423584
-0.91064453
-0.89630127
-0.86059570
-0.80322266
-0.72387695
-0.62347412
-0.50476074
-0.37139893
-0.22644043
-0.07293701
 0.08697510
 0.24932861
 0.40863037
 0.55908203
 0.69549561
 0.81542969
 0.91674805
 0.99761963
 1.05560303
 1.08947754
 1.09893799
 1.08612061
 1.05285645
 1.00219727
 0.93658447
 0.86029053
 0.77636719
 0.68878174
 0.60180664
 0.51910400
 0.44525146
 0.38208008
 0.33081055
 0.29327393
 0.27160645
 0.26855469
 0.28411865
 0.31646729
 0.36071777
 0.41320801
 0.47058105
 0.52917480
 0.58654785
 0.63873291
 0.68206787
 0.71350098
 0.72937012
 0.72723389
 0.70556641
 0.66436768
 0.60455322
 0.52642822
 0.43151855
 0.32257080
 0.20294189
 0.07629395
-0.05462646
-0.18737793
-0.31890869
-0.44525146
-0.56152344
-0.66558838
-0.75531006
-0.83007813
-0.88806152
-0.92742920
-0.94818115
-0.95214844
-0.94146729
-0.91857910
-0.88409424
-0.83984375
-0.78887939
-0.73486328
-0.68115234
-0.63110352
-0.58654785
-0.54962158
-0.52215576
-0.50598145
-0.50170898
-0.50964355
-0.52856445
-0.55633545
-0.59051514
-0.62774658
-0.66406250
-0.69641113
-0.72082520
-0.73455811
-0.73638916
-0.72357178
-0.69366455
-0.64422607
-0.57312012
-0.48248291
-0.37506104
-0.25390625
-0.12054443
 0.02532959
 0.18218994
 0.34576416
 0.50933838
 0.66680908
 0.81329346
 0.94482422
 1.05957031
 1.15356445
 1.22283936
 1.26464844
 1.27655029
 1.25793457
 1.20941162
 1.13342285
 1.03240967
 0.91033936
 0.77178955
 0.62164307
 0.46508789
 0.30853271
 0.15777588
 0.01739502
-0.10711670
-0.21301270
-0.29541016
-0.35034180
-0.37414551
-0.36529541
-0.32562256
-0.25817871
-0.16723633
-0.05462646
 0.07812500
 0.22796631
 0.38879395
 0.55175781
 0.70922852
 0.85510254
 0.98419189
 1.09130859
 1.17034912
 1.21704102
 1.22924805
 1.20605469
 1.14776611
 1.05285645
 0.92224121
 0.75988770
 0.57250977
 0.36590576
 0.14465332
-0.08880615
-0.32897949
-0.56762695
-0.79528809
-1.00433350
-1.18957520
-1.34735107
-1.47399902
-1.56646729
-1.62353516
-1.64550781
-1.63299561
-1.58630371
-1.50604248
-1.39526367
-1.25854492
-1.10229492
-0.93139648
-0.75073242
-0.56640625
-0.38513184
-0.21331787
-0.05615234
 0.08331299
 0.20202637
 0.29632568
 0.36193848
 0.39550781
 0.39703369
 0.36804199
 0.31188965
 0.23254395
 0.13366699
 0.01953125
-0.10528564
-0.23529053
-0.36499023
-0.48797607
-0.59692383
-0.68695068
-0.75347900
-0.79376221
-0.80596924
-0.78674316
-0.73455811
-0.64910889
-0.53344727
-0.39276123
-0.23040771
-0.04760742
 0.15350342
 0.36773682
 0.58563232
 0.79833984
 0.99822998
 1.18072510
 1.34124756
 1.47552490
 1.57775879
 1.64459229
 1.67449951
 1.66778564
 1.62475586
 1.54785156
 1.44042969
 1.30737305
 1.15203857
 0.97900391
 0.79315186
 0.60119629
 0.41137695
 0.23010254
 0.06072998
-0.09460449
-0.23284912
-0.34942627
-0.43945313
-0.49987793
-0.53131104
-0.53466797
-0.51239014
-0.46722412
-0.40191650
-0.32073975
-0.22705078
-0.12603760
-0.02319336
 0.07659912
 0.16723633
 0.24536133
 0.30761719
 0.34942627
 0.36773682
 0.35919189
 0.32379150
 0.26367188
 0.18127441
 0.07812500
-0.04455566
-0.18432617
-0.33752441
-0.49835205
-0.66070557
-0.81909180
-0.96832275
-1.10382080
-1.22131348
-1.31774902
-1.39068604
-1.43768311
-1.45782471
-1.44927979
-1.41235352
-1.34765625
-1.25762939
-1.14501953
-1.01318359
-0.86547852
-0.70617676
-0.54016113
-0.37292480
-0.20935059
-0.05218506
 0.09674072
 0.23498535
 0.35919189
 0.46569824
 0.55175781
 0.61737061
 0.66345215
 0.69152832
 0.70220947
 0.69702148
 0.67901611
 0.65093994
 0.61523438
 0.57464600
 0.53131104
 0.48736572
 0.44494629
 0.40710449
 0.37536621
 0.35095215
 0.33538818
 0.32836914
 0.32989502
 0.33874512
 0.35400391
 0.37475586
 0.40039063
 0.42846680
 0.45715332
 0.48370361
 0.50689697
 0.52490234
 0.53741455
 0.54260254
 0.53894043
 0.52612305
 0.50384521
 0.47302246
 0.43426514
 0.38818359
 0.33599854
 0.27954102
 0.22094727
 0.16082764
 0.09887695
 0.03570557
-0.02777100
-0.08850098
-0.14404297
-0.19531250
-0.24322510
-0.28900146
-0.33172607
-0.36956787
-0.40069580
-0.42510986
-0.44372559
-0.45837402
-0.46875000
-0.47393799
-0.47363281
-0.46752930
-0.45654297
-0.44250488
-0.42541504
-0.40588379
-0.38299561
-0.35644531
-0.32623291
-0.29327393
-0.26031494
-0.22857666
-0.19805908
-0.16693115
-0.13427734
-0.10162354
-0.07110596
-0.04425049
-0.02044678
 0.00000000
 0.01739502
 0.03051758
 0.03784180
 0.04028320
 0.03753662
 0.02929688
 0.01464844
-0.00610352
-0.03112793
-0.05828857
-0.08728027
-0.11871338
-0.15258789
-0.18646240
-0.21728516
-0.24383545
-0.26763916
-0.28991699
-0.30822754
-0.31768799
-0.31433105
-0.29876709
-0.27374268
-0.24108887
-0.19927979
-0.14587402
-0.08026123
-0.00579834
 0.07537842
 0.16174316
 0.25299072
 0.34729004
 0.44067383
 0.52825928
 0.60729980
 0.67626953
 0.73516846
 0.78216553
 0.81481934
 0.83190918
 0.83221436
 0.81665039
 0.78613281
 0.74035645
 0.68054199
 0.60791016
 0.52490234
 0.43426514
 0.33874512
 0.24078369
 0.14221191
 0.04577637
-0.04547119
-0.12939453
-0.20538330
-0.27313232
-0.33081055
-0.37628174
-0.40740967
-0.42388916
-0.42663574
-0.41748047
-0.39642334
-0.36407471
-0.32196045
-0.27404785
-0.22247314
-0.16815186
-0.11138916
-0.05310059
 0.00366211
 0.05584717
 0.10101318
 0.13854980
 0.16784668
 0.18737793
 0.19561768
 0.19226074
 0.17883301
 0.15502930
 0.12115479
 0.07659912
 0.02288818
-0.03814697
-0.10345459
-0.17181396
-0.24291992
-0.31433105
-0.38330078
-0.44525146
-0.49743652
-0.53894043
-0.56884766
-0.58593750
-0.58807373
-0.57434082
-0.54412842
-0.49804688
-0.43731689
-0.36285400
-0.27587891
-0.17944336
-0.07568359
 0.03234863
 0.14251709
 0.25207520
 0.35736084
 0.45440674
 0.53894043
 0.60821533
 0.65948486
 0.69152832
 0.70251465
 0.69183350
 0.65948486
 0.60668945
 0.53466797
 0.44494629
 0.34088135
 0.22613525
 0.10406494
-0.02349854
-0.15411377
-0.28533936
-0.41168213
-0.52764893
-0.62835693
-0.71166992
-0.77514648
-0.81726074
-0.83587646
-0.83038330
-0.80078125
-0.74768066
-0.67108154
-0.57159424
-0.45227051
-0.31707764
-0.17059326
-0.01525879
 0.14770508
 0.31524658
 0.48126221
 0.63842773
 0.77972412
 0.90209961
 1.00372314
 1.08215332
 1.13372803
 1.15631104
 1.14929199
 1.11358643
 1.05010986
 0.95855713
 0.84045410
 0.69915771
 0.54138184
 0.37353516
 0.20019531
 0.02288818
-0.15594482
-0.33142090
-0.49621582
-0.64422607
-0.77056885
-0.87280273
-0.94940186
-0.99914551
-1.02081299
-1.01470947
-0.98144531
-0.92346191
-0.84289551
-0.74310303
-0.62835693
-0.50323486
-0.37292480
-0.24108887
-0.11169434
 0.01220703
 0.12634277
 0.22766113
 0.31219482
 0.37719727
 0.42022705
 0.44067383
 0.43914795
 0.41687012
 0.37658691
 0.32012939
 0.24932861
 0.16754150
 0.07843018
-0.01403809
-0.10711670
-0.19744873
-0.28320313
-0.35980225
-0.42297363
-0.46936035
-0.49743652
-0.50720215
-0.49926758
-0.47332764
-0.43029785
-0.37109375
-0.29815674
-0.21484375
-0.12359619
-0.02716064
 0.07141113
 0.16967773
 0.26397705
 0.35156250
 0.42968750
 0.49530029
 0.54595947
 0.58044434
 0.59783936
 0.59936523
 0.58532715
 0.55664063
 0.51330566
 0.45684814
 0.39001465
 0.31585693
 0.23742676
 0.15747070
 0.07812500
 0.00122070
-0.07110596
-0.13641357
-0.19226074
-0.23651123
-0.26763916
-0.28564453
-0.29205322
-0.28747559
-0.27282715
-0.24871826
-0.21545410
-0.17395020
-0.12634277
-0.07507324
-0.02288818
 0.02807617
 0.07568359
 0.11840820
 0.15533447
 0.18493652
 0.20690918
 0.22064209
 0.22583008
 0.22216797
 0.21026611
 0.19134521
 0.16693115
 0.13854980
 0.10742188
 0.07415771
 0.03967285
 0.00518799
-0.02838135
-0.05920410
-0.08666992
-0.10955811
-0.12847900
-0.14312744
-0.15380859
-0.16113281
-0.16479492
-0.16540527
-0.16326904
-0.15869141
-0.15319824
-0.14648438
-0.13854980
-0.12939453
-0.11871338
-0.10711670
-0.09552002
-0.08422852
-0.07324219
-0.06195068
-0.04974365
-0.03692627
-0.02380371
-0.01068115
 0.00183105
 0.01312256
 0.02319336
 0.03204346
 0.04028320
 0.04760742
 0.05462646
 0.06103516
 0.06683350
 0.07202148
 0.07781982
 0.08453369
 0.09246826
 0.10101318
 0.10986328
 0.11840820
 0.12603760
 0.13336182
 0.14038086
 0.14739990
 0.15350342
 0.15808105
 0.16021729
 0.15960693
 0.15625000
 0.15014648
 0.14251709
 0.13275146
 0.12145996
 0.10803223
 0.09246826
 0.07537842
 0.05737305
 0.03967285
 0.02258301
 0.00671387
-0.00762939
-0.01892090
-0.02655029
-0.02960205
-0.02746582
-0.02075195
-0.00976563
 0.00427246
 0.02044678
 0.03753662
 0.05462646
 0.07171631
 0.08728027
 0.10009766
 0.10772705
 0.10864258
 0.10192871
 0.08789063
 0.06713867
 0.03875732
 0.00274658
-0.03997803
-0.08758545
-0.13824463
-0.19134521
-0.24658203
-0.30273438
-0.35705566
-0.40618896
-0.44769287
-0.48034668
-0.50292969
-0.51513672
-0.51452637
-0.50018311
-0.47149658
-0.42938232
-0.37536621
-0.31097412
-0.23681641
-0.15472412
-0.06530762
 0.02929688
 0.12725830
 0.22583008
 0.32165527
 0.41168213
 0.49346924
 0.56396484
 0.62164307
 0.66467285
 0.69152832
 0.70220947
 0.69641113
 0.67474365
 0.63720703
 0.58410645
 0.51605225
 0.43487549
 0.34332275
 0.24536133
 0.14343262
 0.03936768
-0.06530762
-0.16967773
-0.27069092
-0.36468506
-0.44799805
-0.51696777
-0.57006836
-0.60699463
-0.62774658
-0.63201904
-0.61920166
-0.58868408
-0.54168701
-0.48004150
-0.40679932
-0.32470703
-0.23742676
-0.14648438
-0.05432129
 0.03723145
 0.12603760
 0.20904541
 0.28381348
 0.34698486
 0.39611816
 0.42968750
 0.44677734
 0.44677734
 0.43029785
 0.39794922
 0.34942627
 0.28564453
 0.20843506
 0.12145996
 0.02685547
-0.07385254
-0.17944336
-0.28808594
-0.39581299
-0.49743652
-0.58807373
-0.66497803
-0.72723389
-0.77362061
-0.80169678
-0.80963135
-0.79589844
-0.76080322
-0.70312500
-0.62347412
-0.52337646
-0.40588379
-0.27496338
-0.13153076
 0.02349854
 0.18920898
 0.36102295
 0.53344727
 0.69946289
 0.85418701
 0.99456787
 1.11724854
 1.21826172
 1.29394531
 1.34094238
 1.35681152
 1.34033203
 1.29211426
 1.21307373
 1.10473633
 0.96862793
 0.80841064
 0.62866211
 0.43609619
 0.23651123
 0.03356934
-0.16967773
-0.36865234
-0.55572510
-0.72265625
-0.86334229
-0.97564697
-1.05865479
-1.11175537
-1.13311768
-1.12213135
-1.08001709
-1.01043701
-0.91583252
-0.79864502
-0.66284180
-0.51361084
-0.35858154
-0.20416260
-0.05432129
 0.08850098
 0.22186279
 0.34057617
 0.43792725
 0.50964355
 0.55389404
 0.57098389
 0.56152344
 0.52551270
 0.46386719
 0.37994385
 0.27832031
 0.16296387
 0.03662109
-0.09826660
-0.23773193
-0.37536621
-0.50415039
-0.61828613
-0.71472168
-0.79040527
-0.84320068
-0.87036133
-0.87036133
-0.84228516
-0.78582764
-0.70220947
-0.59356689
-0.46508789
-0.32165527
-0.16784668
-0.00457764
 0.16601563
 0.33935547
 0.50781250
 0.66345215
 0.80078125
 0.91735840
 1.01104736
 1.08001709
 1.12152100
 1.13311768
 1.11480713
 1.06842041
 0.99670410
 0.90240479
 0.78826904
 0.65765381
 0.51452637
 0.36529541
 0.21545410
 0.06927490
-0.07019043
-0.19989014
-0.31646729
-0.41442871
-0.48950195
-0.53985596
-0.56549072
-0.56762695
-0.54687500
-0.50445557
-0.44311523
-0.36590576
-0.27770996
-0.18127441
-0.08026123
 0.02166748
 0.12023926
 0.21026611
 0.28839111
 0.35156250
 0.39611816
 0.42053223
 0.42327881
 0.40435791
 0.36437988
 0.30456543
 0.22796631
 0.13671875
 0.03448486
-0.07690430
-0.19470215
-0.31616211
-0.43579102
-0.54809570
-0.64788818
-0.73272705
-0.80139160
-0.85266113
-0.88470459
-0.89569092
-0.88470459
-0.85205078
-0.79895020
-0.72662354
-0.63751221
-0.53436279
-0.42144775
-0.30242920
-0.18066406
-0.05920410
 0.05950928
 0.17303467
 0.27801514
 0.37139893
 0.44891357
 0.50811768
 0.54748535
 0.56823730
 0.57128906
 0.55694580
 0.52581787
 0.47882080
 0.41961670
 0.35156250
 0.27893066
 0.20416260
 0.12878418
 0.05554199
-0.01220703
-0.07171631
-0.11993408
-0.15502930
-0.17547607
-0.18066406
-0.17150879
-0.14801025
-0.11138916
-0.06225586
-0.00274658
 0.06469727
 0.13732910
 0.21423340
 0.29327393
 0.37170410
 0.44677734
 0.51391602
 0.57128906
 0.61767578
 0.65246582
 0.67504883
 0.68420410
 0.67962646
 0.66314697
 0.63568115
 0.59722900
 0.54779053
 0.48767090
 0.41961670
 0.34637451
 0.26947021
 0.18920898
 0.10620117
 0.02166748
-0.06195068
-0.14373779
-0.22430420
-0.30303955
-0.37872314
-0.44860840
-0.51086426
-0.56579590
-0.61431885
-0.65521240
-0.68664551
-0.70709229
-0.71685791
-0.71716309
-0.70861816
-0.69061279
-0.66223145
-0.62408447
-0.57708740
-0.52246094
-0.46081543
-0.39367676
-0.32226563
-0.24993896
-0.17822266
-0.10742188
-0.03875732
 0.02563477
 0.08331299
 0.13244629
 0.17211914
 0.20202637
 0.22216797
 0.23132324
 0.22857666
 0.21453857
 0.19073486
 0.15808105
 0.11871338
 0.07324219
 0.02410889
-0.02685547
-0.07781982
-0.12634277
-0.16998291
-0.20568848
-0.23101807
-0.24536133
-0.24810791
-0.23925781
-0.21759033
-0.18066406
-0.12878418
-0.06347656
 0.01281738
 0.09735107
 0.18951416
 0.28808594
 0.39031982
 0.49255371
 0.58959961
 0.67871094
 0.75683594
 0.82214355
 0.87188721
 0.90393066
 0.91705322
 0.91094971
 0.88592529
 0.84259033
 0.78063965
 0.70098877
 0.60607910
 0.49835205
 0.38177490
 0.26000977
 0.13580322
 0.01129150
-0.11169434
-0.23132324
-0.34362793
-0.44494629
-0.53161621
-0.60180664
-0.65521240
-0.69183350
-0.71044922
-0.71075439
-0.69274902
-0.65887451
-0.61126709
-0.55206299
-0.48400879
-0.40893555
-0.33050537
-0.25207520
-0.17730713
-0.10772705
-0.04516602
 0.00885010
 0.05187988
 0.08270264
 0.09979248
 0.10406494
 0.09613037
 0.07659912
 0.04547119
 0.00396729
-0.04486084
-0.09704590
-0.14892578
-0.20050049
-0.25177002
-0.30181885
-0.34637451
-0.38116455
-0.40313721
-0.41290283
-0.41107178
-0.39733887
-0.37078857
-0.33264160
-0.28503418
-0.23101807
-0.17181396
-0.10681152
-0.03753662
 0.03356934
 0.10223389
 0.16601563
 0.22521973
 0.27923584
 0.32592773
 0.36163330
 0.38421631
 0.39367676
 0.39184570
 0.37933350
 0.35614014
 0.32257080
 0.28076172
 0.23315430
 0.18127441
 0.12603760
 0.06866455
 0.01159668
-0.04211426
-0.09063721
-0.13275146
-0.16754150
-0.19378662
-0.21026611
-0.21575928
-0.20996094
-0.19348145
-0.16723633
-0.13122559
-0.08575439
-0.03173828
 0.02899170
 0.09399414
 0.16113281
 0.22888184
 0.29571533
 0.35888672
 0.41534424
 0.46325684
 0.50109863
 0.52825928
 0.54382324
 0.54718018
 0.53771973
 0.51605225
 0.48309326
 0.44036865
 0.38848877
 0.32897949
 0.26428223
 0.19683838
 0.12786865
 0.05859375
-0.01037598
-0.07598877
-0.13549805
-0.18707275
-0.23223877
-0.27130127
-0.30395508
-0.32836914
-0.34271240
-0.34820557
-0.34698486
-0.34027100
-0.32745361
-0.30944824
-0.28900146
-0.26916504
-0.25177002
-0.23681641
-0.22338867
-0.21148682
-0.20233154
-0.19653320
-0.19470215
-0.19531250
-0.19866943
-0.20477295
-0.21270752
-0.22186279
-0.23010254
-0.23681641
-0.24200439
-0.24597168
-0.24810791
-0.24749756
-0.24353027
-0.23529053
-0.22277832
-0.20599365
-0.18524170
-0.16143799
-0.13458252
-0.10528564
-0.07415771
-0.04119873
-0.00793457
 0.02441406
 0.05554199
 0.08514404
 0.11260986
 0.13793945
 0.16021729
 0.17822266
 0.19226074
 0.20233154
 0.20874023
 0.21240234
 0.21392822
 0.21270752
 0.20996094
 0.20507813
 0.19866943
 0.19104004
 0.18371582
 0.17700195
 0.17181396
 0.16845703
 0.16601563
 0.16418457
 0.16418457
 0.16693115
 0.17272949
 0.18157959
 0.19256592
 0.20477295
 0.21850586
 0.23345947
 0.24841309
 0.26214600
 0.27496338
 0.28778076
 0.29998779
 0.30914307
 0.31158447
 0.30639648
 0.29632568
 0.28442383
 0.27099609
 0.25543213
 0.23468018
 0.20965576
 0.18157959
 0.15289307
 0.12420654
 0.09552002
 0.06744385
 0.04089355
 0.01647949
-0.00640869
-0.02716064
-0.04516602
-0.06072998
-0.07446289
-0.08697510
-0.09948730
-0.11138916
-0.12268066
-0.13397217
-0.14739990
-0.16357422
-0.18310547
-0.20507813
-0.23010254
-0.26000977
-0.29541016
-0.33538818
-0.37750244
-0.41900635
-0.45989990
-0.49987793
-0.53894043
-0.57556152
-0.60791016
-0.63446045
-0.65551758
-0.66986084
-0.67687988
-0.67504883
-0.66436768
-0.64483643
-0.61676025
-0.58013916
-0.53436279
-0.48004150
-0.41778564
-0.34851074
-0.27313232
-0.19165039
-0.10620117
-0.01739502
 0.07293701
 0.16418457
 0.25451660
 0.34271240
 0.42602539
 0.50170898
 0.56762695
 0.62164307
 0.66314697
 0.69122314
 0.70617676
 0.70770264
 0.69580078
 0.67077637
 0.63354492
 0.58624268
 0.53100586
 0.46966553
 0.40435791
 0.33660889
 0.26885986
 0.20294189
 0.14190674
 0.08697510
 0.04058838
 0.00457764
-0.01983643
-0.03234863
-0.03295898
-0.02136230
 0.00213623
 0.03753662
 0.08270264
 0.13549805
 0.19348145
 0.25573730
 0.32012939
 0.38330078
 0.44097900
 0.48919678
 0.52673340
 0.55145264
 0.56304932
 0.55969238
 0.54077148
 0.50659180
 0.45806885
 0.39581299
 0.32073975
 0.23376465
 0.13732910
 0.03387451
-0.07385254
-0.18554688
-0.29846191
-0.40954590
-0.51544189
-0.61279297
-0.70007324
-0.77606201
-0.83862305
-0.88653564
-0.91857910
-0.93444824
-0.93536377
-0.92102051
-0.89111328
-0.84686279
-0.79010010
-0.72418213
-0.65155029
-0.57312012
-0.49072266
-0.40588379
-0.32226563
-0.24230957
-0.16754150
-0.09887695
-0.03723145
 0.01647949
 0.06103516
 0.09552002
 0.12054443
 0.13610840
 0.14312744
 0.14160156
 0.13336182
 0.11993408
 0.10284424
 0.08331299
 0.06225586
 0.04150391
 0.02349854
 0.01007080
 0.00305176
 0.00335693
 0.01220703
 0.02990723
 0.05645752
 0.09063721
 0.13153076
 0.17822266
 0.23101807
 0.28869629
 0.34942627
 0.41015625
 0.46722412
 0.51849365
 0.56274414
 0.59844971
 0.62500000
 0.64056396
 0.64392090
 0.63537598
 0.61584473
 0.58593750
 0.54626465
 0.49682617
 0.43853760
 0.37292480
 0.30242920
 0.22949219
 0.15594482
 0.08331299
 0.01312256
-0.05310059
-0.11322021
-0.16540527
-0.20843506
-0.24169922
-0.26458740
-0.27770996
-0.28137207
-0.27618408
-0.26184082
-0.23925781
-0.20812988
-0.16967773
-0.12542725
-0.07720947
-0.02777100
 0.02075195
 0.06652832
 0.10833740
 0.14434814
 0.17272949
 0.19195557
 0.20050049
 0.19714355
 0.18127441
 0.15289307
 0.11169434
 0.05889893
-0.00335693
-0.07354736
-0.15136719
-0.23559570
-0.32440186
-0.41503906
-0.50292969
-0.58532715
-0.65948486
-0.72418213
-0.77728271
-0.81604004
-0.83831787
-0.84320068
-0.83038330
-0.80108643
-0.75561523
-0.69427490
-0.61828613
-0.52978516
-0.43212891
-0.32806396
-0.22064209
-0.11230469
-0.00579834
 0.09674072
 0.19195557
 0.27801514
 0.35278320
 0.41412354
 0.45989990
 0.48950195
 0.50323486
 0.50292969
 0.48950195
 0.46325684
 0.42480469
 0.37597656
 0.32043457
 0.26214600
 0.20416260
 0.14801025
 0.09643555
 0.05126953
 0.01495361
-0.01068115
-0.02441406
-0.02502441
-0.01159668
 0.01586914
 0.05584717
 0.10742188
 0.16845703
 0.23895264
 0.31585693
 0.39611816
 0.47454834
 0.54809570
 0.61401367
 0.67016602
 0.71441650
 0.74493408
 0.75988770
 0.75805664
 0.73913574
 0.70159912
 0.64544678
 0.57220459
 0.48431396
 0.38543701
 0.27862549
 0.16571045
 0.04974365
-0.06805420
-0.18432617
-0.29693604
-0.40069580
-0.49194336
-0.56701660
-0.62469482
-0.66467285
-0.68664551
-0.68969727
-0.67413330
-0.64086914
-0.59356689
-0.53405762
-0.46569824
-0.39062500
-0.31311035
-0.23712158
-0.16540527
-0.09918213
-0.03967285
 0.01037598
 0.04791260
 0.07049561
 0.07904053
 0.07507324
 0.05950928
 0.03204346
-0.00610352
-0.05310059
-0.10528564
-0.16021729
-0.21667480
-0.27465820
-0.33203125
-0.38452148
-0.42846680
-0.46142578
-0.48278809
-0.49285889
-0.49133301
-0.47790527
-0.45349121
-0.41809082
-0.37322998
-0.32043457
-0.26245117
-0.20080566
-0.13671875
-0.07141113
-0.00518799
 0.05950928
 0.11962891
 0.17395020
 0.22277832
 0.26763916
 0.30792236
 0.34240723
 0.36865234
 0.38635254
 0.39733887
 0.40374756
 0.40557861
 0.40222168
 0.39306641
 0.38024902
 0.36560059
 0.35034180
 0.33386230
 0.31616211
 0.29876709
 0.28350830
 0.27221680
 0.26428223
 0.25878906
 0.25543213
 0.25390625
 0.25512695
 0.25787354
 0.26184082
 0.26580811
 0.27008057
 0.27435303
 0.27770996
 0.27984619
 0.27984619
 0.27801514
 0.27465820
 0.27038574
 0.26428223
 0.25634766
 0.24536133
 0.23132324
 0.21392822
 0.19317627
 0.16906738
 0.14221191
 0.11291504
 0.08056641
 0.04516602
 0.00610352
-0.03662109
-0.08117676
-0.12664795
-0.17181396
-0.21820068
-0.26672363
-0.31799316
-0.36987305
-0.41900635
-0.46386719
-0.50445557
-0.54260254
-0.57861328
-0.61157227
-0.63934326
-0.66070557
-0.67504883
-0.68145752
-0.67901611
-0.66772461
-0.64727783
-0.61920166
-0.58319092
-0.53955078
-0.48736572
-0.42785645
-0.36346436
-0.29724121
-0.23162842
-0.16662598
-0.10284424
-0.04058838
 0.01800537
 0.07019043
 0.11505127
 0.15136719
 0.17974854
 0.20111084
 0.21514893
 0.22125244
 0.22003174
 0.21179199
 0.19836426
 0.18127441
 0.16235352
 0.14312744
 0.12542725
 0.11047363
 0.09918213
 0.09216309
 0.09124756
 0.09735107
 0.11199951
 0.13397217
 0.16143799
 0.19378662
 0.23071289
 0.27343750
 0.32165527
 0.37261963
 0.42327881
 0.47027588
 0.51269531
 0.55023193
 0.58227539
 0.60760498
 0.62561035
 0.63507080
 0.63568115
 0.62683105
 0.60791016
 0.57922363
 0.54229736
 0.49804688
 0.44708252
 0.38940430
 0.32684326
 0.26092529
 0.19439697
 0.12786865
 0.06103516
-0.00610352
-0.07171631
-0.13244629
-0.18798828
-0.23895264
-0.28625488
-0.32958984
-0.36651611
-0.39642334
-0.41931152
-0.43731689
-0.45135498
-0.46112061
-0.46600342
-0.46600342
-0.46356201
-0.45989990
-0.45532227
-0.44860840
-0.43975830
-0.42938232
-0.41870117
-0.40802002
-0.39703369
-0.38543701
-0.37445068
-0.36376953
-0.35186768
-0.33721924
-0.31921387
-0.29968262
-0.28137207
-0.26519775
-0.25054932
-0.23498535
-0.21728516
-0.19836426
-0.17944336
-0.16204834
-0.14648438
-0.13214111
-0.11901855
-0.10742188
-0.09704590
-0.08819580
-0.08056641
-0.07385254
-0.06744385
-0.06103516
-0.05340576
-0.04394531
-0.03173828
-0.01708984
 0.00030518
 0.02136230
 0.04730225
 0.07812500
 0.11352539
 0.15197754
 0.19317627
 0.23712158
 0.28472900
 0.33569336
 0.38757324
 0.43792725
 0.48431396
 0.52642822
 0.56396484
 0.59570313
 0.62072754
 0.63751221
 0.64636230
 0.64788818
 0.64117432
 0.62591553
 0.60180664
 0.57098389
 0.53527832
 0.49621582
 0.45410156
 0.40771484
 0.35827637
 0.30761719
 0.25817871
 0.21118164
 0.16662598
 0.12420654
 0.08422852
 0.04608154
 0.01068115
-0.02227783
-0.05218506
-0.07965088
-0.10528564
-0.13061523
-0.15625000
-0.18157959
-0.20660400
-0.23254395
-0.26123047
-0.29449463
-0.33111572
-0.36926270
-0.40679932
-0.44281006
-0.47851563
-0.51269531
-0.54412842
-0.57098389
-0.59234619
-0.60852051
-0.61798096
-0.61889648
-0.61004639
-0.59143066
-0.56427002
-0.52886963
-0.48522949
-0.43334961
-0.37414551
-0.30975342
-0.24261475
-0.17425537
-0.10528564
-0.03723145
 0.02807617
 0.08880615
 0.14343262
 0.19042969
 0.22796631
 0.25512695
 0.27099609
 0.27557373
 0.27038574
 0.25604248
 0.23284912
 0.20050049
 0.15991211
 0.11230469
 0.06042480
 0.00701904
-0.04516602
-0.09399414
-0.13702393
-0.17272949
-0.19897461
-0.21453857
-0.21820068
-0.20965576
-0.18737793
-0.15136719
-0.10223389
-0.04241943
 0.02716064
 0.10437012
 0.18920898
 0.27984619
 0.37353516
 0.46569824
 0.55206299
 0.62988281
 0.69763184
 0.75408936
 0.79803467
 0.82702637
 0.83953857
 0.83465576
 0.81298828
 0.77606201
 0.72540283
 0.66223145
 0.58807373
 0.50476074
 0.41503906
 0.32226563
 0.22918701
 0.13732910
 0.04882813
-0.03417969
-0.10955811
-0.17578125
-0.23345947
-0.28289795
-0.32440186
-0.35675049
-0.37780762
-0.38818359
-0.38970947
-0.38574219
-0.37750244
-0.36529541
-0.34851074
-0.32836914
-0.30700684
-0.28747559
-0.27191162
-0.26062012
-0.25421143
-0.25146484
-0.25177002
-0.25512695
-0.26184082
-0.27313232
-0.28930664
-0.30975342
-0.33081055
-0.35034180
-0.36651611
-0.38085938
-0.39367676
-0.40466309
-0.41198730
-0.41412354
-0.41107178
-0.40374756
-0.39215088
-0.37506104
-0.35186768
-0.32318115
-0.29144287
-0.25787354
-0.22308350
-0.18615723
-0.14709473
-0.10650635
-0.06530762
-0.02380371
 0.01739502
 0.05706787
 0.09460449
 0.12939453
 0.16174316
 0.19165039
 0.21850586
 0.24230957
 0.26458740
 0.28625488
 0.30853271
 0.32958984
 0.34820557
 0.36407471
 0.37841797
 0.39398193
 0.41046143
 0.42663574
 0.44219971
 0.45654297
 0.47058105
 0.48400879
 0.49591064
 0.50506592
 0.51086426
 0.51361084
 0.51300049
 0.50842285
 0.49926758
 0.48553467
 0.46752930
 0.44464111
 0.41595459
 0.38177490
 0.34240723
 0.29968262
 0.25451660
 0.20721436
 0.15747070
 0.10528564
 0.05157471
-0.00274658
-0.05706787
-0.10894775
-0.15838623
-0.20477295
-0.24963379
-0.29327393
-0.33508301
-0.37322998
-0.40557861
-0.43243408
-0.45410156
-0.47210693
-0.48675537
-0.49743652
-0.50384521
-0.50537109
-0.50231934
-0.49591064
-0.48645020
-0.47454834
-0.46020508
-0.44311523
-0.42449951
-0.40496826
-0.38482666
-0.36376953
-0.34118652
-0.31707764
-0.29327393
-0.27160645
-0.25329590
-0.23742676
-0.22216797
-0.20660400
-0.19042969
-0.17456055
-0.15838623
-0.14221191
-0.12451172
-0.10528564
-0.08422852
-0.06072998
-0.03387451
-0.00366211
 0.03082275
 0.06835938
 0.10833740
 0.15045166
 0.19500732
 0.24200439
 0.29144287
 0.34149170
 0.39062500
 0.43670654
 0.47912598
 0.51727295
 0.55053711
 0.57769775
 0.59753418
 0.60913086
 0.61187744
 0.60577393
 0.58990479
 0.56488037
 0.53070068
 0.48797607
 0.43701172
 0.37872314
 0.31463623
 0.24719238
 0.17730713
 0.10620117
 0.03448486
-0.03570557
-0.10162354
-0.16052246
-0.21240234
-0.25787354
-0.29663086
-0.32806396
-0.34973145
-0.36010742
-0.35949707
-0.34820557
-0.32806396
-0.30029297
-0.26794434
-0.23223877
-0.19409180
-0.15380859
-0.11169434
-0.07019043
-0.03143311
 0.00335693
 0.03326416
 0.05706787
 0.07415771
 0.08300781
 0.08361816
 0.07598877
 0.06134033
 0.04028320
 0.01312256
-0.01953125
-0.05584717
-0.09399414
-0.13244629
-0.16876221
-0.20202637
-0.23040771
-0.25299072
-0.26885986
-0.27801514
-0.27954102
-0.27282715
-0.25817871
-0.23468018
-0.20355225
-0.16540527
-0.12176514
-0.07354736
-0.02288818
 0.02899170
 0.07965088
 0.12756348
 0.17089844
 0.20782471
 0.23712158
 0.25817871
 0.27038574
 0.27313232
 0.26672363
 0.25177002
 0.22888184
 0.19927979
 0.16387939
 0.12359619
 0.07965088
 0.03387451
-0.01159668
-0.05462646
-0.09338379
-0.12603760
-0.15228271
-0.17120361
-0.18310547
-0.18707275
-0.18341064
-0.17181396
-0.15319824
-0.12786865
-0.09765625
-0.06378174
-0.02777100
 0.00976563
 0.04699707
 0.08270264
 0.11596680
 0.14434814
 0.16632080
 0.18127441
 0.18829346
 0.18829346
 0.18157959
 0.16876221
 0.14923096
 0.12390137
 0.09307861
 0.05828857
 0.02166748
-0.01556396
-0.05126953
-0.08422852
-0.11291504
-0.13610840
-0.15258789
-0.16174316
-0.16265869
-0.15533447
-0.14068604
-0.11871338
-0.09033203
-0.05584717
-0.01647949
 0.02624512
 0.07080078
 0.11505127
 0.15686035
 0.19409180
 0.22521973
 0.24932861
 0.26641846
 0.27587891
 0.27709961
 0.27008057
 0.25390625
 0.22918701
 0.19653320
 0.15686035
 0.11199951
 0.06317139
 0.01220703
-0.03936768
-0.08941650
-0.13549805
-0.17517090
-0.20721436
-0.23101807
-0.24597168
-0.25299072
-0.25177002
-0.24230957
-0.22460938
-0.19866943
-0.16510010
-0.12481689
-0.08026123
-0.03356934
 0.01312256
 0.05859375
 0.10162354
 0.14038086
 0.17333984
 0.19897461
 0.21667480
 0.22521973
 0.22460938
 0.21392822
 0.19348145
 0.16357422
 0.12512207
 0.07934570
 0.02716064
-0.02838135
-0.08514404
-0.14068604
-0.19531250
-0.24871826
-0.30059814
-0.34881592
-0.39001465
-0.42175293
-0.44281006
-0.45410156
-0.45684814
-0.45196533
-0.43945313
-0.41839600
-0.38879395
-0.35064697
-0.30639648
-0.25878906
-0.20935059
-0.15808105
-0.10467529
-0.04913330
 0.00640869
 0.06042480
 0.11047363
 0.15625000
 0.19653320
 0.23162842
 0.26275635
 0.29174805
 0.31890869
 0.34271240
 0.36132813
 0.37414551
 0.38269043
 0.38909912
 0.39550781
 0.40069580
 0.40344238
 0.40435791
 0.40344238
 0.40130615
 0.39794922
 0.39245605
 0.38513184
 0.37536621
 0.36285400
 0.34606934
 0.32409668
 0.29876709
 0.27191162
 0.24383545
 0.21331787
 0.17761230
 0.13641357
 0.09155273
 0.04547119
-0.00091553
-0.04821777
-0.09613037
-0.14221191
-0.18463135
-0.22277832
-0.25756836
-0.28930664
-0.31616211
-0.33630371
-0.34851074
-0.35369873
-0.35156250
-0.34149170
-0.32379150
-0.30059814
-0.27526855
-0.25115967
-0.22857666
-0.20629883
-0.18341064
-0.16143799
-0.14221191
-0.12725830
-0.11627197
-0.11016846
-0.10864258
-0.11260986
-0.12145996
-0.13336182
-0.14770508
-0.16387939
-0.18188477
-0.20050049
-0.21759033
-0.23223877
-0.24322510
-0.24993896
-0.25268555
-0.25024414
-0.24230957
-0.22796631
-0.20629883
-0.17791748
-0.14343262
-0.10406494
-0.06195068
-0.01892090
 0.02410889
 0.06683350
 0.10803223
 0.14678955
 0.18188477
 0.21240234
 0.23681641
 0.25512695
 0.26763916
 0.27526855
 0.27832031
 0.27648926
 0.27038574
 0.25970459
 0.24627686
 0.23162842
 0.21636963
 0.20172119
 0.18768311
 0.17486572
 0.16479492
 0.15808105
 0.15533447
 0.15808105
 0.16662598
 0.18096924
 0.19897461
 0.21850586
 0.23895264
 0.26092529
 0.28472900
 0.30944824
 0.33172607
 0.34851074
 0.35797119
 0.36010742
 0.35400391
 0.33905029
 0.31524658
 0.28259277
 0.24322510
 0.19683838
 0.14343262
 0.08300781
 0.01800537
-0.04821777
-0.11322021
-0.17669678
-0.23895264
-0.29907227
-0.35430908
-0.40069580
-0.43518066
-0.45684814
-0.46691895
-0.46661377
-0.45593262
-0.43487549
-0.40283203
-0.36102295
-0.31250000
-0.26092529
