# Supplementary material for: Dataset for time-lapse ultrasonic tomography of a granite slab under uniaxial compression test
Source: Data Brief. 2018 Aug 30;20:614–6. doi: 10.1016/j.dib.2018.08.151 (PMC6128094; doi:10.1016/j.dib.2018.08.151)
Supplement: Supplementary file 2 — Supplementary material [file mmc2.zip › data/Ultrasonic_Tomo_data/Stage_1_0kn/Force_0kn_15_25_32721042.txt]

SOURCE FILE NAME: D:\ct_20141122\ct201411221m100v0kn_sh_24_26_a.TDA
DATE: Saturday, November 22, 2014
TIME: 11:31:53
SAMPLE INTERVAL (Seconds):   0.0000001000
SIGNAL UNITS: volts
TIME UNITS: Seconds
DATA TYPE: WAVEFORM
NUMBER OF DATA POINTS PER WAVEFORM: 1024
CHANNEL NUMBER: 15
HIT NUMBER: 2
TIME OF TEST:  32.7210420000

 0.00152588
 0.00091553
 0.00030518
-0.00030518
-0.00122070
-0.00213623
-0.00274658
-0.00244141
-0.00183105
-0.00122070
-0.00091553
-0.00091553
-0.00122070
-0.00122070
-0.00122070
-0.00061035
 0.00000000
 0.00061035
 0.00061035
 0.00000000
-0.00091553
-0.00183105
-0.00183105
-0.00183105
-0.00183105
-0.00213623
-0.00244141
-0.00244141
-0.00213623
-0.00152588
-0.00061035
 0.00030518
 0.00091553
 0.00122070
 0.00122070
 0.00061035
 0.00030518
 0.00030518
 0.00030518
 0.00030518
-0.00030518
-0.00152588
-0.00244141
-0.00274658
-0.00244141
-0.00183105
-0.00122070
-0.00091553
-0.00061035
-0.00030518
-0.00030518
-0.00030518
-0.00091553
-0.00183105
-0.00244141
-0.00274658
-0.00274658
-0.00244141
-0.00213623
-0.00152588
-0.00091553
-0.00061035
-0.00061035
-0.00030518
 0.00030518
 0.00091553
 0.00152588
 0.00152588
 0.00061035
-0.00030518
-0.00122070
-0.00152588
-0.00152588
-0.00122070
-0.00152588
-0.00152588
-0.00152588
-0.00091553
-0.00030518
 0.00061035
 0.00122070
 0.00152588
 0.00122070
 0.00061035
 0.00000000
-0.00061035
-0.00091553
-0.00122070
-0.00122070
-0.00152588
-0.00213623
-0.00244141
-0.00305176
-0.00274658
-0.00244141
-0.00152588
-0.00091553
-0.00030518
 0.00000000
 0.00030518
 0.00030518
 0.00000000
-0.00030518
-0.00091553
-0.00122070
-0.00091553
-0.00061035
 0.00000000
 0.00030518
 0.00030518
 0.00000000
-0.00030518
-0.00030518
 0.00000000
 0.00030518
 0.00091553
 0.00091553
 0.00061035
 0.00000000
-0.00061035
-0.00122070
-0.00152588
-0.00152588
-0.00152588
-0.00183105
-0.00213623
-0.00183105
-0.00091553
 0.00061035
 0.00152588
 0.00183105
 0.00152588
 0.00091553
 0.00030518
 0.00000000
-0.00030518
-0.00030518
-0.00061035
-0.00122070
-0.00183105
-0.00244141
-0.00274658
-0.00244141
-0.00152588
-0.00030518
 0.00091553
 0.00152588
 0.00183105
 0.00183105
 0.00183105
 0.00152588
 0.00061035
-0.00061035
-0.00152588
-0.00183105
-0.00122070
-0.00061035
 0.00000000
 0.00030518
 0.00030518
 0.00000000
-0.00030518
-0.00091553
-0.00091553
-0.00061035
 0.00000000
 0.00030518
 0.00030518
 0.00000000
-0.00061035
-0.00061035
-0.00030518
-0.00061035
-0.00061035
-0.00091553
-0.00091553
 0.00000000
 0.00091553
 0.00183105
 0.00213623
 0.00183105
 0.00122070
 0.00061035
 0.00000000
 0.00000000
 0.00000000
 0.00000000
-0.00030518
-0.00061035
-0.00122070
-0.00152588
-0.00183105
-0.00152588
-0.00122070
-0.00030518
 0.00061035
 0.00122070
 0.00183105
 0.00183105
 0.00152588
 0.00091553
 0.00000000
-0.00091553
-0.00152588
-0.00183105
-0.00183105
-0.00152588
-0.00122070
-0.00091553
-0.00122070
-0.00152588
-0.00152588
-0.00061035
 0.00030518
 0.00122070
 0.00183105
 0.00152588
 0.00091553
 0.00061035
 0.00030518
 0.00000000
-0.00061035
-0.00122070
-0.00122070
-0.00061035
 0.00030518
 0.00152588
 0.00244141
 0.00244141
 0.00213623
 0.00091553
 0.00000000
-0.00091553
-0.00091553
-0.00061035
-0.00030518
 0.00000000
 0.00000000
-0.00030518
-0.00061035
-0.00122070
-0.00122070
-0.00061035
 0.00030518
 0.00091553
 0.00122070
 0.00122070
 0.00061035
 0.00000000
-0.00061035
-0.00122070
-0.00183105
-0.00183105
-0.00152588
-0.00091553
-0.00030518
 0.00000000
 0.00000000
-0.00030518
-0.00030518
 0.00000000
 0.00030518
 0.00061035
 0.00122070
 0.00183105
 0.00244141
 0.00274658
 0.00244141
 0.00183105
 0.00122070
 0.00061035
 0.00000000
-0.00061035
-0.00091553
-0.00091553
-0.00030518
 0.00061035
 0.00091553
 0.00091553
 0.00030518
 0.00000000
-0.00030518
-0.00030518
-0.00030518
 0.00000000
-0.00030518
-0.00030518
-0.00061035
-0.00122070
-0.00152588
-0.00183105
-0.00152588
-0.00091553
 0.00000000
 0.00091553
 0.00152588
 0.00152588
 0.00122070
 0.00030518
-0.00091553
-0.00183105
-0.00244141
-0.00244141
-0.00183105
-0.00091553
-0.00030518
 0.00030518
 0.00030518
 0.00000000
-0.00030518
 0.00000000
 0.00030518
 0.00091553
 0.00091553
 0.00091553
 0.00030518
-0.00030518
-0.00091553
-0.00183105
-0.00244141
-0.00305176
-0.00305176
-0.00274658
-0.00183105
-0.00061035
 0.00030518
 0.00091553
 0.00091553
 0.00030518
-0.00030518
-0.00122070
-0.00122070
-0.00091553
 0.00000000
 0.00030518
 0.00061035
 0.00061035
 0.00000000
-0.00061035
-0.00152588
-0.00183105
-0.00183105
-0.00152588
-0.00091553
-0.00030518
-0.00030518
-0.00061035
-0.00091553
-0.00152588
-0.00213623
-0.00244141
-0.00213623
-0.00183105
-0.00152588
-0.00122070
-0.00122070
-0.00152588
-0.00183105
-0.00183105
-0.00183105
-0.00122070
-0.00091553
-0.00061035
-0.00030518
-0.00030518
-0.00030518
-0.00122070
-0.00213623
-0.00305176
-0.00366211
-0.00366211
-0.00335693
-0.00244141
-0.00122070
 0.00000000
 0.00091553
 0.00152588
 0.00122070
 0.00061035
-0.00030518
-0.00061035
-0.00030518
-0.00030518
 0.00000000
-0.00061035
-0.00122070
-0.00213623
-0.00274658
-0.00305176
-0.00305176
-0.00274658
-0.00213623
-0.00152588
-0.00091553
-0.00030518
-0.00030518
-0.00061035
-0.00122070
-0.00183105
-0.00183105
-0.00183105
-0.00122070
-0.00091553
-0.00061035
-0.00091553
-0.00122070
-0.00122070
-0.00152588
-0.00152588
-0.00122070
-0.00091553
-0.00091553
-0.00061035
-0.00061035
-0.00091553
-0.00091553
-0.00091553
-0.00091553
-0.00122070
-0.00152588
-0.00122070
-0.00091553
 0.00000000
 0.00061035
 0.00122070
 0.00091553
 0.00061035
 0.00000000
-0.00061035
-0.00091553
-0.00122070
-0.00061035
-0.00030518
-0.00030518
-0.00122070
-0.00213623
-0.00335693
-0.00366211
-0.00366211
-0.00335693
-0.00274658
-0.00183105
-0.00091553
 0.00030518
 0.00091553
 0.00061035
 0.00000000
-0.00091553
-0.00122070
-0.00091553
-0.00061035
-0.00061035
-0.00061035
-0.00091553
-0.00091553
-0.00122070
-0.00122070
-0.00152588
-0.00122070
-0.00061035
 0.00000000
 0.00061035
 0.00061035
 0.00061035
 0.00061035
 0.00061035
 0.00000000
-0.00061035
-0.00152588
-0.00183105
-0.00122070
-0.00030518
 0.00061035
 0.00152588
 0.00152588
 0.00122070
 0.00000000
-0.00091553
-0.00152588
-0.00152588
-0.00122070
-0.00091553
-0.00091553
-0.00152588
-0.00213623
-0.00244141
-0.00213623
-0.00152588
-0.00122070
-0.00091553
-0.00061035
-0.00030518
 0.00000000
 0.00000000
-0.00030518
-0.00091553
-0.00152588
-0.00183105
-0.00152588
-0.00091553
 0.00000000
 0.00000000
-0.00030518
-0.00122070
-0.00213623
-0.00274658
-0.00305176
-0.00274658
-0.00213623
-0.00152588
-0.00091553
-0.00030518
 0.00000000
 0.00030518
 0.00061035
 0.00061035
 0.00030518
-0.00030518
-0.00091553
-0.00122070
-0.00091553
-0.00030518
 0.00030518
 0.00030518
 0.00030518
-0.00030518
-0.00061035
-0.00061035
-0.00061035
-0.00030518
 0.00000000
 0.00030518
 0.00030518
 0.00000000
-0.00061035
-0.00122070
-0.00122070
-0.00061035
 0.00000000
 0.00030518
 0.00030518
 0.00030518
 0.00030518
 0.00000000
-0.00030518
-0.00091553
-0.00183105
-0.00213623
-0.00183105
-0.00122070
-0.00091553
-0.00061035
-0.00091553
-0.00091553
-0.00091553
-0.00061035
-0.00030518
 0.00000000
 0.00030518
 0.00061035
 0.00061035
 0.00061035
 0.00030518
 0.00030518
 0.00000000
 0.00000000
-0.00061035
-0.00091553
-0.00091553
-0.00061035
 0.00000000
 0.00061035
 0.00061035
-0.00030518
-0.00122070
-0.00213623
-0.00244141
-0.00213623
-0.00152588
-0.00061035
 0.00000000
 0.00030518
 0.00000000
-0.00061035
-0.00091553
-0.00152588
-0.00152588
-0.00152588
-0.00122070
-0.00122070
-0.00091553
-0.00091553
-0.00122070
-0.00122070
-0.00122070
-0.00091553
-0.00030518
 0.00030518
 0.00122070
 0.00183105
 0.00183105
 0.00152588
 0.00091553
 0.00000000
-0.00030518
 0.00000000
 0.00061035
 0.00091553
 0.00152588
 0.00152588
 0.00152588
 0.00122070
 0.00091553
 0.00061035
 0.00030518
 0.00000000
-0.00061035
-0.00122070
-0.00091553
-0.00030518
 0.00061035
 0.00091553
 0.00061035
 0.00030518
 0.00030518
 0.00061035
 0.00091553
 0.00091553
 0.00122070
 0.00122070
 0.00122070
 0.00061035
-0.00030518
-0.00061035
-0.00030518
 0.00061035
 0.00091553
 0.00122070
 0.00122070
 0.00122070
 0.00091553
-0.00030518
-0.00549316
-0.02288818
-0.06317139
-0.13244629
-0.22216797
-0.30975342
-0.36651611
-0.37628174
-0.34729004
-0.30548096
-0.27374268
-0.25299072
-0.22003174
-0.14862061
-0.03540039
 0.09002686
 0.18249512
 0.21392822
 0.19378662
 0.15777588
 0.13702393
 0.13885498
 0.14801025
 0.15075684
 0.14862061
 0.15197754
 0.16326904
 0.17211914
 0.16662598
 0.14862061
 0.13305664
 0.13214111
 0.14190674
 0.14831543
 0.14282227
 0.12969971
 0.12054443
 0.12084961
 0.12481689
 0.12481689
 0.11840820
 0.11047363
 0.10650635
 0.10620117
 0.10620117
 0.10314941
 0.09704590
 0.09002686
 0.08422852
 0.08087158
 0.07904053
 0.07629395
 0.07080078
 0.06286621
 0.05584717
 0.05218506
 0.05035400
 0.04699707
 0.03906250
 0.02929688
 0.02227783
 0.02014160
 0.01953125
 0.01617432
 0.00854492
 0.00030518
-0.00427246
-0.00518799
-0.00610352
-0.00946045
-0.01464844
-0.01770020
-0.01708984
-0.01464844
-0.01312256
-0.01464844
-0.01708984
-0.01831055
-0.01739502
-0.01647949
-0.01800537
-0.02136230
-0.02471924
-0.02624512
-0.02624512
-0.02655029
-0.02929688
-0.03387451
-0.03784180
-0.03967285
-0.04028320
-0.04089355
-0.04302979
-0.04608154
-0.04821777
-0.04882813
-0.04913330
-0.05035400
-0.05279541
-0.05493164
-0.05523682
-0.05340576
-0.05157471
-0.05065918
-0.05096436
-0.05096436
-0.05035400
-0.04943848
-0.04913330
-0.04974365
-0.05096436
-0.05096436
-0.05004883
-0.04852295
-0.04821777
-0.04913330
-0.05065918
-0.05126953
-0.05065918
-0.04974365
-0.04943848
-0.04974365
-0.05004883
-0.04974365
-0.04913330
-0.04821777
-0.04821777
-0.04913330
-0.05004883
-0.05035400
-0.05004883
-0.04943848
-0.04913330
-0.04882813
-0.04821777
-0.04791260
-0.04730225
-0.04730225
-0.04730225
-0.04669189
-0.04516602
-0.04302979
-0.04058838
-0.03875732
-0.03784180
-0.03723145
-0.03692627
-0.03601074
-0.03479004
-0.03387451
-0.03326416
-0.03265381
-0.03143311
-0.02960205
-0.02838135
-0.02746582
-0.02746582
-0.02777100
-0.02746582
-0.02685547
-0.02593994
-0.02502441
-0.02441406
-0.02349854
-0.02288818
-0.02227783
-0.02166748
-0.02136230
-0.02044678
-0.01892090
-0.01708984
-0.01525879
-0.01312256
-0.01159668
-0.01007080
-0.00854492
-0.00793457
-0.00762939
-0.00793457
-0.00793457
-0.00762939
-0.00640869
-0.00518799
-0.00427246
-0.00366211
-0.00305176
-0.00274658
-0.00183105
-0.00061035
 0.00091553
 0.00244141
 0.00366211
 0.00427246
 0.00488281
 0.00549316
 0.00549316
 0.00549316
 0.00518799
 0.00549316
 0.00640869
 0.00793457
 0.00976563
 0.01068115
 0.01098633
 0.01098633
 0.01068115
 0.01068115
 0.01068115
 0.01098633
 0.01159668
 0.01251221
 0.01373291
 0.01464844
 0.01495361
 0.01464844
 0.01434326
 0.01464844
 0.01525879
 0.01617432
 0.01678467
 0.01708984
 0.01800537
 0.01892090
 0.01983643
 0.02044678
 0.02044678
 0.01983643
 0.01953125
 0.01953125
 0.01983643
 0.02044678
 0.02105713
 0.02166748
 0.02197266
 0.02197266
 0.02166748
 0.02166748
 0.02197266
 0.02288818
 0.02410889
 0.02502441
 0.02563477
 0.02593994
 0.02563477
 0.02471924
 0.02380371
 0.02258301
 0.02197266
 0.02166748
 0.02197266
 0.02258301
 0.02319336
 0.02349854
 0.02410889
 0.02441406
 0.02441406
 0.02441406
 0.02410889
 0.02441406
 0.02471924
 0.02502441
 0.02532959
 0.02502441
 0.02471924
 0.02471924
 0.02471924
 0.02532959
 0.02563477
 0.02563477
 0.02563477
 0.02563477
 0.02593994
 0.02624512
 0.02624512
 0.02593994
 0.02532959
 0.02471924
 0.02380371
 0.02349854
 0.02319336
 0.02349854
 0.02349854
 0.02319336
 0.02288818
 0.02227783
 0.02136230
 0.02105713
 0.02075195
 0.02075195
 0.02075195
 0.02075195
 0.02044678
 0.01983643
 0.01922607
 0.01861572
 0.01770020
 0.01678467
 0.01556396
 0.01525879
 0.01556396
 0.01647949
 0.01708984
 0.01739502
 0.01708984
 0.01678467
 0.01647949
 0.01678467
 0.01739502
 0.01770020
 0.01770020
 0.01739502
 0.01647949
 0.01525879
 0.01434326
 0.01312256
 0.01251221
 0.01220703
 0.01159668
 0.01098633
 0.01068115
 0.01068115
 0.01098633
 0.01159668
 0.01129150
 0.01007080
 0.00854492
 0.00732422
 0.00671387
 0.00640869
 0.00640869
 0.00610352
 0.00579834
 0.00549316
 0.00518799
 0.00488281
 0.00488281
 0.00518799
 0.00549316
 0.00549316
 0.00549316
 0.00518799
 0.00488281
 0.00457764
 0.00427246
 0.00335693
 0.00244141
 0.00152588
 0.00122070
 0.00152588
 0.00213623
 0.00274658
 0.00335693
 0.00305176
 0.00274658
 0.00213623
 0.00152588
 0.00122070
 0.00061035
 0.00030518
-0.00030518
-0.00091553
-0.00152588
-0.00213623
-0.00274658
-0.00305176
-0.00335693
-0.00366211
-0.00366211
-0.00335693
-0.00274658
-0.00183105
-0.00122070
-0.00091553
-0.00122070
-0.00183105
-0.00244141
-0.00305176
-0.00335693
-0.00366211
-0.00366211
-0.00366211
-0.00427246
-0.00549316
-0.00640869
-0.00701904
-0.00701904
-0.00701904
-0.00701904
-0.00701904
-0.00732422
-0.00762939
-0.00762939
-0.00793457
-0.00885010
-0.01037598
-0.01190186
-0.01281738
-0.01342773
-0.01342773
-0.01342773
-0.01312256
-0.01312256
-0.01342773
-0.01434326
-0.01495361
-0.01586914
-0.01708984
-0.01861572
-0.02075195
-0.02349854
-0.02593994
-0.02868652
-0.03173828
-0.03448486
-0.03753662
-0.04028320
-0.04302979
-0.04577637
-0.04760742
-0.04852295
-0.04852295
-0.04730225
-0.04547119
-0.04333496
-0.03997803
-0.03479004
-0.02777100
-0.01861572
-0.00732422
 0.00549316
 0.01922607
 0.03417969
 0.04943848
 0.06530762
 0.08148193
 0.09704590
 0.11169434
 0.12451172
 0.13549805
 0.14312744
 0.14770508
 0.14862061
 0.14617920
 0.13946533
 0.12847900
 0.11352539
 0.09429932
 0.07232666
 0.04760742
 0.02044678
-0.00885010
-0.04028320
-0.07232666
-0.10437012
-0.13488770
-0.16296387
-0.18829346
-0.20996094
-0.22766113
-0.24078369
-0.24932861
-0.25238037
-0.25024414
-0.24291992
-0.23010254
-0.21240234
-0.18920898
-0.16143799
-0.12969971
-0.09490967
-0.05859375
-0.02197266
 0.01342773
 0.04730225
 0.07812500
 0.10589600
 0.13000488
 0.14953613
 0.16418457
 0.17364502
 0.17761230
 0.17608643
 0.16937256
 0.15808105
 0.14251709
 0.12298584
 0.10040283
 0.07507324
 0.04821777
 0.02075195
-0.00671387
-0.03326416
-0.05828857
-0.08056641
-0.09979248
-0.11535645
-0.12664795
-0.13366699
-0.13610840
-0.13458252
-0.12969971
-0.12145996
-0.11016846
-0.09643555
-0.08087158
-0.06378174
-0.04608154
-0.02838135
-0.01129150
 0.00457764
 0.01892090
 0.03204346
 0.04302979
 0.05126953
 0.05706787
 0.06042480
 0.06134033
 0.06072998
 0.05828857
 0.05432129
 0.04882813
 0.04180908
 0.03356934
 0.02532959
 0.01708984
 0.00976563
 0.00335693
-0.00183105
-0.00610352
-0.00976563
-0.01281738
-0.01464844
-0.01525879
-0.01403809
-0.01220703
-0.00976563
-0.00732422
-0.00457764
-0.00183105
 0.00091553
 0.00335693
 0.00488281
 0.00579834
 0.00579834
 0.00457764
 0.00274658
 0.00030518
-0.00274658
-0.00640869
-0.01129150
-0.01678467
-0.02349854
-0.03112793
-0.03936768
-0.04791260
-0.05706787
-0.06591797
-0.07476807
-0.08331299
-0.09094238
-0.09735107
-0.10253906
-0.10589600
-0.10772705
-0.10711670
-0.10406494
-0.09796143
-0.08880615
-0.07629395
-0.06134033
-0.04425049
-0.02471924
-0.00366211
 0.01892090
 0.04272461
 0.06805420
 0.09429932
 0.12084961
 0.14648438
 0.17089844
 0.19287109
 0.21209717
 0.22796631
 0.24017334
 0.24810791
 0.25146484
 0.25024414
 0.24414063
 0.23345947
 0.21789551
 0.19805908
 0.17395020
 0.14648438
 0.11566162
 0.08331299
 0.04943848
 0.01464844
-0.01983643
-0.05432129
-0.08758545
-0.11932373
-0.14831543
-0.17456055
-0.19714355
-0.21606445
-0.23040771
-0.24078369
-0.24688721
-0.24841309
-0.24536133
-0.23773193
-0.22521973
-0.20874023
-0.18829346
-0.16387939
-0.13610840
-0.10498047
-0.07171631
-0.03784180
-0.00366211
 0.02960205
 0.06134033
 0.09063721
 0.11688232
 0.13977051
 0.15899658
 0.17486572
 0.18585205
 0.19226074
 0.19317627
 0.18981934
 0.18218994
 0.16998291
 0.15319824
 0.13183594
 0.10681152
 0.07843018
 0.04791260
 0.01617432
-0.01647949
-0.04852295
-0.07873535
-0.10650635
-0.13031006
-0.14953613
-0.16235352
-0.16876221
-0.16845703
-0.16113281
-0.14678955
-0.12542725
-0.09704590
-0.06317139
-0.02410889
 0.01892090
 0.06439209
 0.11108398
 0.15625000
 0.19866943
 0.23773193
 0.27374268
 0.30578613
 0.33081055
 0.34637451
 0.35034180
 0.34362793
 0.32714844
 0.30151367
 0.26763916
 0.22613525
 0.17730713
 0.12237549
 0.06225586
-0.00122070
-0.06469727
-0.12542725
-0.18188477
-0.23437500
-0.28289795
-0.32531738
-0.35888672
-0.38085938
-0.39123535
-0.39184570
-0.38299561
-0.36407471
-0.33569336
-0.29998779
-0.26000977
-0.21789551
-0.17425537
-0.12847900
-0.08117676
-0.03479004
 0.00732422
 0.04455566
 0.07598877
 0.10162354
 0.12023926
 0.13183594
 0.13641357
 0.13427734
 0.12664795
 0.11352539
 0.09613037
 0.07537842
 0.05340576
 0.03112793
 0.00976563
-0.00976563
-0.02655029
-0.03967285
-0.04882813
-0.05371094
-0.05432129
-0.05065918
-0.04364014
-0.03448486
-0.02471924
-0.01464844
-0.00488281
 0.00427246
 0.01190186
 0.01708984
 0.01953125
 0.01922607
 0.01647949
 0.01098633
 0.00335693
-0.00610352
-0.01647949
-0.02685547
-0.03692627
-0.04608154
-0.05371094
-0.05889893
-0.06072998
-0.05859375
-0.05279541
-0.04241943
-0.02807617
-0.00946045
 0.01312256
 0.03845215
 0.06469727
 0.09094238
 0.11566162
 0.13763428
 0.15563965
 0.16906738
 0.17669678
 0.17791748
 0.17211914
 0.15930176
 0.13946533
 0.11322021
 0.08148193
 0.04547119
 0.00671387
-0.03356934
-0.07354736
-0.11108398
-0.14434814
-0.17211914
-0.19317627
-0.20690918
-0.21240234
-0.20965576
-0.19775391
-0.17700195
-0.14770508
-0.10986328
-0.06530762
-0.01586914
 0.03601074
 0.08789063
 0.13854980
 0.18524170
 0.22613525
 0.25878906
 0.28137207
 0.29388428
 0.29632568
 0.28869629
 0.27038574
 0.24078369
 0.20050049
 0.15106201
 0.09490967
 0.03356934
-0.02990723
-0.09338379
-0.15350342
-0.20874023
-0.25817871
-0.30120850
-0.33599854
-0.35888672
-0.36621094
-0.35644531
-0.33203125
-0.29571533
-0.24932861
-0.19256592
-0.12512207
-0.04852295
 0.03417969
 0.11993408
 0.20629883
 0.29205322
 0.37445068
 0.44952393
 0.51361084
 0.56427002
 0.60119629
 0.62347412
 0.63049316
 0.62103271
 0.59600830
 0.55603027
 0.50323486
 0.43945313
 0.36621094
 0.28503418
 0.19805908
 0.10803223
 0.01739502
-0.07110596
-0.15533447
-0.23406982
-0.30639648
-0.36956787
-0.42083740
-0.45806885
-0.48034668
-0.48828125
-0.48370361
-0.46661377
-0.43670654
-0.39428711
-0.34118652
-0.28106689
-0.21667480
-0.15014648
-0.08209229
-0.01403809
 0.05157471
 0.11138916
 0.16326904
 0.20568848
 0.23712158
 0.25665283
 0.26367188
 0.25756836
 0.23925781
 0.20935059
 0.16815186
 0.11596680
 0.05462646
-0.01220703
-0.08056641
-0.14739990
-0.21179199
-0.27374268
-0.33111572
-0.37933350
-0.41503906
-0.43670654
-0.44403076
-0.43731689
-0.41564941
-0.37902832
-0.32775879
-0.26489258
-0.19226074
-0.11169434
-0.02288818
 0.07324219
 0.17425537
 0.27709961
 0.37811279
 0.47302246
 0.55938721
 0.63476563
 0.69732666
 0.74584961
 0.77819824
 0.79315186
 0.78948975
 0.76751709
 0.72814941
 0.67108154
 0.59539795
 0.50140381
 0.39123535
 0.26824951
 0.13549805
-0.00549316
-0.15441895
-0.30883789
-0.46417236
-0.61553955
-0.75744629
-0.88714600
-1.00128174
-1.09710693
-1.17187500
-1.22314453
-1.24969482
-1.24969482
-1.22344971
-1.17065430
-1.09344482
-0.99365234
-0.87371826
-0.73577881
-0.58441162
-0.42419434
-0.26000977
-0.09521484
 0.06866455
 0.22796631
 0.37719727
 0.50994873
 0.62194824
 0.71136475
 0.77758789
 0.81909180
 0.83526611
 0.82641602
 0.79376221
 0.74035645
 0.66772461
 0.57861328
 0.47729492
 0.36895752
 0.25817871
 0.14770508
 0.04119873
-0.05798340
-0.14587402
-0.22003174
-0.27984619
-0.32501221
-0.35278320
-0.36010742
-0.34545898
-0.31250000
-0.26611328
-0.21026611
-0.14556885
-0.07232666
 0.00640869
 0.08422852
 0.15594482
 0.21942139
 0.27465820
 0.31951904
 0.35034180
 0.36224365
 0.35400391
 0.32775879
 0.28533936
 0.22888184
 0.15808105
 0.07537842
-0.01556396
-0.11016846
-0.20477295
-0.29724121
-0.38360596
-0.45867920
-0.51757813
-0.55633545
-0.57464600
-0.57189941
-0.54718018
-0.49926758
-0.42907715
-0.33996582
-0.23590088
-0.12054443
 0.00457764
 0.13732910
 0.27343750
 0.40740967
 0.53314209
 0.64666748
 0.74493408
 0.82550049
 0.88592529
 0.92376709
 0.93780518
 0.92864990
 0.89660645
 0.84289551
 0.76934814
 0.67932129
 0.57617188
 0.46356201
 0.34423828
 0.22155762
 0.09979248
-0.01708984
-0.12634277
-0.22674561
-0.31738281
-0.39520264
-0.45684814
-0.50048828
-0.52734375
-0.54016113
-0.54077148
-0.53100586
-0.51208496
-0.48614502
-0.45501709
-0.42022705
-0.38177490
-0.34118652
-0.30120850
-0.26519775
-0.23498535
-0.20965576
-0.18707275
-0.16540527
-0.14587402
-0.12878418
-0.11413574
-0.10131836
-0.08789063
-0.07354736
-0.05767822
-0.03997803
-0.01892090
 0.00701904
 0.03845215
 0.07507324
 0.11596680
 0.15991211
 0.20751953
 0.25817871
 0.31036377
 0.36163330
 0.40893555
 0.45043945
 0.48431396
 0.50933838
 0.52398682
 0.52642822
 0.51574707
 0.49102783
 0.45379639
 0.40435791
 0.34484863
 0.27709961
 0.20324707
 0.12634277
 0.04882813
-0.02685547
-0.09765625
-0.16082764
-0.21270752
-0.25085449
-0.27435303
-0.28289795
-0.27679443
-0.25573730
-0.21850586
-0.16571045
-0.09979248
-0.02502441
 0.05493164
 0.13702393
 0.21972656
 0.29876709
 0.36987305
 0.42694092
 0.46630859
 0.48461914
 0.48095703
 0.45379639
 0.40283203
 0.32897949
 0.23468018
 0.12176514
-0.00762939
-0.15197754
-0.30761719
-0.46966553
-0.63079834
-0.78491211
-0.92590332
-1.04949951
-1.15295410
-1.23229980
-1.28417969
-1.30523682
-1.29425049
-1.25213623
-1.18072510
-1.08093262
-0.95367432
-0.80078125
-0.62774658
-0.44158936
-0.24780273
-0.04913330
 0.15258789
 0.35186768
 0.54016113
 0.70800781
 0.84991455
 0.96374512
 1.04766846
 1.10015869
 1.11785889
 1.10046387
 1.04980469
 0.96801758
 0.85784912
 0.72265625
 0.56854248
 0.40405273
 0.23559570
 0.06744385
-0.09704590
-0.25360107
-0.39520264
-0.51452637
-0.60699463
-0.67077637
-0.70648193
-0.71319580
-0.69122314
-0.64117432
-0.56549072
-0.46936035
-0.35827637
-0.23651123
-0.10955811
 0.01983643
 0.14709473
 0.26794434
 0.37719727
 0.46905518
 0.53985596
 0.58715820
 0.61126709
 0.61218262
 0.59051514
 0.54718018
 0.48553467
 0.41015625
 0.32562256
 0.23681641
 0.14678955
 0.06042480
-0.01892090
-0.08728027
-0.14129639
-0.17913818
-0.19927979
-0.20141602
-0.18585205
-0.15502930
-0.11016846
-0.05401611
 0.00946045
 0.07537842
 0.13946533
 0.19744873
 0.24780273
 0.28808594
 0.31494141
 0.32470703
 0.31433105
 0.28381348
 0.23376465
 0.16632080
 0.08148193
-0.02014160
-0.13641357
-0.26397705
-0.39733887
-0.53100586
-0.66009521
-0.77972412
-0.88562012
-0.97442627
-1.04278564
-1.08703613
-1.10504150
-1.09466553
-1.05590820
-0.99029541
-0.89904785
-0.78338623
-0.64727783
-0.49560547
-0.33447266
-0.16784668
 0.00244141
 0.17456055
 0.34423828
 0.50506592
 0.65124512
 0.77941895
 0.88806152
 0.97686768
 1.04492188
 1.09069824
 1.11511230
 1.11938477
 1.10595703
 1.07696533
 1.03363037
 0.97808838
 0.91400146
 0.84472656
 0.77270508
 0.69976807
 0.62774658
 0.55877686
 0.49346924
 0.43212891
 0.37414551
 0.31921387
 0.26733398
 0.21911621
 0.17333984
 0.12817383
 0.08117676
 0.03143311
-0.02075195
-0.07446289
-0.13153076
-0.19317627
-0.26092529
-0.33416748
-0.40954590
-0.48522949
-0.55938721
-0.63201904
-0.70190430
-0.76690674
-0.82366943
-0.87005615
-0.90454102
-0.92590332
-0.93292236
-0.92376709
-0.89721680
-0.85327148
-0.79162598
-0.71319580
-0.61920166
-0.51147461
-0.39337158
-0.26885986
-0.14038086
-0.00854492
 0.12542725
 0.25817871
 0.38452148
 0.49896240
 0.59753418
 0.67779541
 0.73944092
 0.78063965
 0.80047607
 0.79711914
 0.77087402
 0.72235107
 0.65277100
 0.56304932
 0.45623779
 0.33599854
 0.20660400
 0.07080078
-0.06958008
-0.21148682
-0.34973145
-0.47790527
-0.59020996
-0.68328857
-0.75531006
-0.80474854
-0.82946777
-0.82824707
-0.80047607
-0.74645996
-0.66802979
-0.56823730
-0.45104980
-0.32165527
-0.18432617
-0.04119873
 0.10498047
 0.25146484
 0.39245605
 0.52124023
 0.63262939
 0.72418213
 0.79437256
 0.84228516
 0.86639404
 0.86547852
 0.84045410
 0.79315186
 0.72509766
 0.63934326
 0.53863525
 0.42724609
 0.31005859
 0.19042969
 0.07171631
-0.04364014
-0.15228271
-0.25177002
-0.33874512
-0.41015625
-0.46417236
-0.49987793
-0.51757813
-0.51849365
-0.50415039
-0.47546387
-0.43304443
-0.37963867
-0.31799316
-0.25177002
-0.18310547
-0.11505127
-0.04882813
 0.01251221
 0.06622314
 0.10925293
 0.13977051
 0.15686035
 0.16052246
 0.15136719
 0.12908936
 0.09368896
 0.04669189
-0.00915527
-0.06988525
-0.13275146
-0.19592285
-0.25787354
-0.31585693
-0.36560059
-0.40283203
-0.42510986
-0.43182373
-0.42297363
-0.39825439
-0.35766602
-0.30212402
-0.23376465
-0.15380859
-0.06469727
 0.03326416
 0.13763428
 0.24597168
 0.35430908
 0.45959473
 0.55847168
 0.64819336
 0.72723389
 0.79376221
 0.84594727
 0.88256836
 0.90209961
 0.90484619
 0.89080811
 0.86029053
 0.81390381
 0.75134277
 0.67413330
 0.58410645
 0.48400879
 0.37628174
 0.26306152
 0.14709473
 0.02990723
-0.08666992
-0.20080566
-0.30944824
-0.40893555
-0.49468994
-0.56396484
-0.61645508
-0.65246582
-0.67138672
-0.67169189
-0.65368652
-0.61859131
-0.56823730
-0.50506592
-0.43090820
-0.34912109
-0.26275635
-0.17547607
-0.08880615
-0.00457764
 0.07446289
 0.14404297
 0.20233154
 0.24963379
 0.28717041
 0.31494141
 0.33050537
 0.33111572
 0.31768799
 0.29388428
 0.26428223
 0.23040771
 0.19165039
 0.14770508
 0.10040283
 0.05187988
 0.00305176
-0.04608154
-0.09490967
-0.14129639
-0.18524170
-0.22766113
-0.27099609
-0.31616211
-0.36163330
-0.40496826
-0.44525146
-0.48370361
-0.52124023
-0.55694580
-0.58959961
-0.61676025
-0.63720703
-0.64941406
-0.65155029
-0.64239502
-0.62072754
-0.58593750
-0.53710938
-0.47332764
-0.39428711
-0.30120850
-0.19683838
-0.08300781
 0.03997803
 0.17150879
 0.30914307
 0.44708252
 0.57891846
 0.70007324
 0.80749512
 0.89874268
 0.97076416
 1.01989746
 1.04339600
 1.04095459
 1.01226807
 0.95581055
 0.87127686
 0.75927734
 0.62438965
 0.47210693
 0.30731201
 0.13275146
-0.04913330
-0.23284912
-0.41046143
-0.57373047
-0.71502686
-0.83007813
-0.91491699
-0.96618652
-0.98175049
-0.96008301
-0.90209961
-0.80963135
-0.68572998
-0.53680420
-0.37017822
-0.19287109
-0.00976563
 0.17456055
 0.35491943
 0.52154541
 0.66375732
 0.77362061
 0.84808350
 0.88684082
 0.88806152
 0.84899902
 0.76873779
 0.64971924
 0.49804688
 0.31860352
 0.11383057
-0.11322021
-0.35583496
-0.60333252
-0.84289551
-1.06506348
-1.26342773
-1.43157959
-1.56127930
-1.64611816
-1.68060303
-1.66412354
-1.59637451
-1.47796631
-1.30920410
-1.09497070
-0.84289551
-0.56274414
-0.26153564
 0.05493164
 0.37963867
 0.70251465
 1.01043701
 1.29119873
 1.53686523
 1.74316406
 1.90582275
 2.01812744
 2.07550049
 2.07611084
 2.02209473
 1.91741943
 1.76391602
 1.56433105
 1.32476807
 1.05529785
 0.76782227
 0.47088623
 0.17089844
-0.12695313
-0.41381836
-0.67871094
-0.91125488
-1.10382080
-1.25091553
-1.35040283
-1.40045166
-1.40197754
-1.35589600
-1.26373291
-1.12854004
-0.95428467
-0.74951172
-0.52398682
-0.28472900
-0.03540039
 0.21942139
 0.47119141
 0.70861816
 0.92071533
 1.10076904
 1.24481201
 1.34948730
 1.41143799
 1.42822266
 1.39953613
 1.32781982
 1.21459961
 1.06231689
 0.87585449
 0.66375732
 0.43487549
 0.19561768
-0.05035400
-0.29876709
-0.54046631
-0.76507568
-0.96313477
-1.13037109
-1.26586914
-1.36810303
-1.43524170
-1.46392822
-1.45507813
-1.41021729
-1.33300781
-1.22680664
-1.09405518
-0.93841553
-0.76507568
-0.58074951
-0.39276123
-0.20538330
-0.02166748
 0.15716553
 0.32806396
 0.48492432
 0.62133789
 0.73272705
 0.81878662
 0.88104248
 0.91979980
 0.93505859
 0.92651367
 0.89599609
 0.84686279
 0.78247070
 0.70526123
 0.61676025
 0.52062988
 0.42083740
 0.32104492
 0.22247314
 0.12634277
 0.03387451
-0.05187988
-0.12817383
-0.19470215
-0.25390625
-0.30639648
-0.35064697
-0.38391113
-0.40496826
-0.41503906
-0.41656494
-0.41046143
-0.39550781
-0.36987305
-0.33538818
-0.29479980
-0.25115967
-0.20507813
-0.15563965
-0.10284424
-0.04821777
 0.00701904
 0.06072998
 0.11260986
 0.16082764
 0.20355225
 0.23986816
 0.27008057
 0.29541016
 0.31494141
 0.32531738
 0.32409668
 0.31127930
 0.28900146
 0.26062012
 0.22583008
 0.18402100
 0.13397217
 0.07629395
 0.01342773
-0.05218506
-0.11901855
-0.18646240
-0.25390625
-0.31951904
-0.38146973
-0.43701172
-0.48461914
-0.52307129
-0.55206299
-0.57098389
-0.57891846
-0.57464600
-0.55877686
-0.53192139
-0.49438477
-0.44586182
-0.38726807
-0.32135010
-0.25024414
-0.17639160
-0.10009766
-0.02227783
 0.05432129
 0.12542725
 0.18798828
 0.24078369
 0.28411865
 0.31768799
 0.33813477
 0.34271240
 0.33111572
 0.30578613
 0.27008057
 0.22613525
 0.17395020
 0.11383057
 0.04821777
-0.01861572
-0.08331299
-0.14282227
-0.19500732
-0.23712158
-0.26733398
-0.28442383
-0.28900146
-0.28198242
-0.26367188
-0.23223877
-0.18676758
-0.12908936
-0.06134033
 0.01312256
 0.09307861
 0.17730713
 0.26458740
 0.35186768
 0.43548584
 0.51269531
 0.58197021
 0.64208984
 0.69183350
 0.72845459
 0.74981689
 0.75531006
 0.74523926
 0.71868896
 0.67565918
 0.61462402
 0.53680420
 0.44433594
 0.34057617
 0.22796631
 0.10864258
-0.01647949
-0.14556885
-0.27679443
-0.40557861
-0.52795410
-0.63903809
-0.73547363
-0.81604004
-0.87829590
-0.92132568
-0.94360352
-0.94451904
-0.92376709
-0.88256836
-0.82092285
-0.74035645
-0.64270020
-0.53100586
-0.40924072
-0.28106689
-0.14984131
-0.01770020
 0.11352539
 0.24078369
 0.36041260
 0.46813965
 0.55969238
 0.63385010
 0.69000244
 0.72814941
 0.74707031
 0.74676514
 0.72692871
 0.68939209
 0.63629150
 0.56915283
 0.49011230
 0.40283203
 0.31158447
 0.21942139
 0.12847900
 0.03997803
-0.04302979
-0.11749268
-0.17944336
-0.22827148
-0.26458740
-0.28900146
-0.30181885
-0.30181885
-0.29083252
-0.27160645
-0.24719238
-0.21942139
-0.18768311
-0.15289307
-0.11718750
-0.08331299
-0.05340576
-0.02807617
-0.00671387
 0.00915527
 0.01922607
 0.02319336
 0.02288818
 0.01892090
 0.01281738
 0.00549316
-0.00152588
-0.00549316
-0.00549316
-0.00091553
 0.00793457
 0.02227783
 0.04333496
 0.07202148
 0.10650635
 0.14495850
 0.18707275
 0.23193359
 0.27893066
 0.32501221
 0.36560059
 0.39825439
 0.42144775
 0.43457031
 0.43701172
 0.42694092
 0.40252686
 0.36407471
 0.31219482
 0.24810791
 0.17272949
 0.08758545
-0.00549316
-0.10437012
-0.20660400
-0.30975342
-0.41015625
-0.50445557
-0.58776855
-0.65765381
-0.71228027
-0.74981689
-0.76904297
-0.76873779
-0.74829102
-0.70861816
-0.65124512
-0.57830811
-0.49224854
-0.39520264
-0.29113770
-0.18341064
-0.07629395
 0.02838135
 0.12908936
 0.22399902
 0.31066895
 0.38635254
 0.44799805
 0.49377441
 0.52368164
 0.53833008
 0.53955078
 0.52886963
 0.50750732
 0.47729492
 0.43945313
 0.39550781
 0.34698486
 0.29693604
 0.24780273
 0.20080566
 0.15625000
 0.11383057
 0.07476807
 0.03967285
 0.00915527
-0.01647949
-0.03875732
-0.05737305
-0.07324219
-0.08728027
-0.10040283
-0.11322021
-0.12542725
-0.13824463
-0.15289307
-0.17059326
-0.19073486
-0.21240234
-0.23437500
-0.25787354
-0.28320313
-0.30975342
-0.33355713
-0.35156250
-0.36193848
-0.36499023
-0.36041260
-0.34698486
-0.32379150
-0.29113770
-0.25177002
-0.20721436
-0.15686035
-0.09887695
-0.03387451
 0.03417969
 0.10101318
 0.16418457
 0.22430420
 0.28198242
 0.33447266
 0.37811279
 0.41015625
 0.42999268
 0.43823242
 0.43395996
 0.41564941
 0.38269043
 0.33721924
 0.28228760
 0.22064209
 0.15289307
 0.07934570
 0.00366211
-0.07049561
-0.13916016
-0.20141602
-0.25695801
-0.30487061
-0.34271240
-0.36804199
-0.37963867
-0.37872314
-0.36621094
-0.34393311
-0.31372070
-0.27862549
-0.24108887
-0.20233154
-0.16174316
-0.11993408
-0.07781982
-0.03753662
-0.00091553
 0.03234863
 0.06256104
 0.09033203
 0.11535645
 0.13702393
 0.15625000
 0.17333984
 0.18951416
 0.20538330
 0.22125244
 0.23681641
 0.25146484
 0.26550293
 0.27893066
 0.29235840
 0.30578613
 0.31799316
 0.32623291
 0.32928467
 0.32623291
 0.31616211
 0.29968262
 0.27709961
 0.24902344
 0.21453857
 0.17242432
 0.12176514
 0.06286621
-0.00152588
-0.06958008
-0.14007568
-0.21301270
-0.28778076
-0.36224365
-0.43182373
-0.49316406
-0.54351807
-0.58197021
-0.60852051
-0.62164307
-0.62011719
-0.60333252
-0.57128906
-0.52368164
-0.46142578
-0.38604736
-0.29907227
-0.20324707
-0.10101318
 0.00579834
 0.11627197
 0.22827148
 0.33935547
 0.44525146
 0.54260254
 0.62835693
 0.70068359
 0.75897217
 0.80200195
 0.82885742
 0.83892822
 0.83099365
 0.80505371
 0.76171875
 0.70220947
 0.62835693
 0.54199219
 0.44586182
 0.34210205
 0.23284912
 0.12145996
 0.01007080
-0.09887695
-0.20355225
-0.30151367
-0.38940430
-0.46356201
-0.52124023
-0.56121826
-0.58410645
-0.59082031
-0.58227539
-0.55877686
-0.52093506
-0.46997070
-0.40893555
-0.34118652
-0.26916504
-0.19500732
-0.12054443
-0.04760742
 0.02136230
 0.08361816
 0.13763428
 0.18218994
 0.21667480
 0.24017334
 0.25238037
 0.25421143
 0.24658203
 0.23040771
 0.20507813
 0.17181396
 0.13183594
 0.08666992
 0.03784180
-0.01342773
-0.06530762
-0.11535645
-0.16204834
-0.20507813
-0.24536133
-0.28259277
-0.31494141
-0.33996582
-0.35522461
-0.35949707
-0.35308838
-0.33599854
-0.30944824
-0.27526855
-0.23498535
-0.18859863
-0.13458252
-0.07324219
-0.00701904
 0.06011963
 0.12481689
 0.18615723
 0.24444580
 0.29754639
 0.34210205
 0.37384033
 0.39184570
 0.39550781
 0.38635254
 0.36407471
 0.32836914
 0.27923584
 0.21759033
 0.14495850
 0.06347656
-0.02502441
-0.11962891
-0.21759033
-0.31677246
-0.41381836
-0.50506592
-0.58624268
-0.65490723
-0.70831299
-0.74523926
-0.76354980
-0.76141357
-0.73791504
-0.69213867
-0.62469482
-0.53619385
-0.42907715
-0.30670166
-0.17242432
-0.02899170
 0.12207031
 0.27862549
 0.43609619
 0.58776855
 0.72784424
 0.85113525
 0.95489502
 1.03759766
 1.09680176
 1.12976074
 1.13494873
 1.11175537
 1.06079102
 0.98297119
 0.87860107
 0.75073242
 0.60241699
 0.43914795
 0.26550293
 0.08392334
-0.10253906
-0.28991699
-0.47180176
-0.64117432
-0.79193115
-0.92132568
-1.02783203
-1.10961914
-1.16516113
-1.19232178
-1.19079590
-1.16149902
-1.10656738
-1.02752686
-0.92559814
-0.80291748
-0.66314697
-0.51086426
-0.35217285
-0.19073486
-0.02929688
 0.13061523
 0.28564453
 0.42999268
 0.55725098
 0.66253662
 0.74401855
 0.80078125
 0.83282471
 0.83953857
 0.82214355
 0.78277588
 0.72448730
 0.65032959
 0.56304932
 0.46600342
 0.36407471
 0.26184082
 0.16204834
 0.06744385
-0.02014160
-0.09826660
-0.16418457
-0.21514893
-0.25146484
-0.27374268
-0.28320313
-0.28045654
-0.26580811
-0.23925781
-0.20080566
-0.15106201
-0.09124756
-0.02441406
 0.04608154
 0.11779785
 0.18951416
 0.26062012
 0.32897949
 0.39123535
 0.44525146
 0.48858643
 0.52093506
 0.54199219
 0.55114746
 0.54809570
 0.53405762
 0.50933838
 0.47424316
 0.42907715
 0.37506104
 0.31402588
 0.24780273
 0.17700195
 0.10162354
 0.02288818
-0.05737305
-0.13702393
-0.21453857
-0.28991699
-0.36102295
-0.42510986
-0.47882080
-0.52062988
-0.55114746
-0.57037354
-0.57800293
-0.57281494
-0.55541992
-0.52703857
-0.48858643
-0.44128418
-0.38635254
-0.32562256
-0.26245117
-0.19897461
-0.13671875
-0.07537842
-0.01586914
 0.03936768
 0.08850098
 0.13000488
 0.16387939
 0.18951416
 0.20660400
 0.21484375
 0.21484375
 0.20812988
 0.19561768
 0.17852783
 0.15747070
 0.13427734
 0.11047363
 0.08728027
 0.06591797
 0.04699707
 0.03234863
 0.02227783
 0.01831055
 0.01953125
 0.02563477
 0.03631592
 0.05126953
 0.06958008
 0.08911133
 0.10864258
 0.12664795
 0.14221191
 0.15472412
 0.16296387
 0.16632080
 0.16387939
 0.15594482
 0.14251709
 0.12298584
 0.09765625
 0.06713867
 0.03356934
-0.00244141
-0.04028320
-0.08026123
-0.12115479
-0.16174316
-0.19989014
-0.23681641
-0.27313232
-0.30944824
-0.34332275
-0.37078857
-0.38909912
-0.39886475
-0.40222168
-0.39978027
-0.39062500
-0.37231445
-0.34454346
-0.30975342
-0.27130127
-0.23071289
-0.18768311
-0.14251709
-0.09643555
-0.05187988
-0.01129150
 0.02410889
 0.05310059
 0.07598877
 0.09155273
 0.10040283
 0.10223389
 0.09826660
 0.08972168
 0.07720947
 0.06164551
 0.04455566
 0.02777100
 0.01220703
-0.00030518
-0.00854492
-0.01159668
-0.00854492
-0.00030518
 0.01251221
 0.02868652
 0.04699707
 0.06744385
 0.08850098
 0.10894775
 0.12725830
 0.14221191
 0.15258789
 0.15747070
 0.15625000
 0.14892578
 0.13488770
 0.11474609
 0.08941650
 0.05981445
 0.02716064
-0.00732422
-0.04241943
-0.07720947
-0.11047363
-0.14099121
-0.16723633
-0.18829346
-0.20324707
-0.21087646
-0.21148682
-0.20538330
-0.19226074
-0.17364502
-0.14923096
-0.12054443
-0.08789063
-0.05310059
-0.01647949
 0.01953125
 0.05432129
 0.08636475
 0.11474609
 0.13946533
 0.15930176
 0.17333984
 0.18096924
 0.18218994
 0.17791748
 0.16845703
 0.15563965
 0.13916016
 0.11962891
 0.09857178
 0.07690430
 0.05645752
 0.03784180
 0.02227783
 0.01098633
 0.00549316
 0.00701904
 0.01556396
 0.03021240
 0.05035400
 0.07659912
 0.10833740
 0.14312744
 0.17883301
 0.21453857
 0.25054932
 0.28686523
 0.32135010
 0.35003662
 0.37048340
 0.38116455
 0.38269043
 0.37567139
 0.35858154
 0.33111572
 0.29479980
 0.25146484
 0.20233154
 0.14678955
 0.08422852
 0.01678467
-0.05310059
-0.12176514
-0.18859863
-0.25360107
-0.31555176
-0.37231445
-0.42022705
-0.45623779
-0.48065186
-0.49377441
-0.49621582
-0.48645020
-0.46386719
-0.42785645
-0.37994385
-0.32226563
-0.25756836
-0.18737793
-0.11260986
-0.03540039
 0.04211426
 0.11718750
 0.18890381
 0.25665283
 0.31860352
 0.37353516
 0.41870117
 0.45288086
 0.47698975
 0.49133301
 0.49652100
 0.49255371
 0.48004150
 0.46051025
 0.43518066
 0.40527344
 0.37017822
 0.32989502
 0.28564453
 0.23925781
 0.19195557
 0.14434814
 0.09582520
 0.04699707
-0.00061035
-0.04547119
-0.08758545
-0.12756348
-0.16571045
-0.20019531
-0.22888184
-0.25146484
-0.26977539
-0.28656006
-0.30181885
-0.31311035
-0.31646729
-0.31127930
-0.29998779
-0.28778076
-0.27770996
-0.26916504
-0.26000977
-0.24963379
-0.23895264
-0.22949219
-0.22216797
-0.21667480
-0.21270752
-0.20904541
-0.20568848
-0.20172119
-0.19531250
-0.18585205
-0.17303467
-0.15625000
-0.13519287
-0.10925293
-0.07904053
-0.04516602
-0.00854492
 0.02990723
 0.06835938
 0.10589600
 0.14068604
 0.17059326
 0.19470215
 0.21148682
 0.21911621
 0.21697998
 0.20416260
 0.18188477
 0.15075684
 0.11169434
 0.06500244
 0.01129150
-0.04669189
-0.10589600
-0.16418457
-0.22064209
-0.27404785
-0.32196045
-0.36071777
-0.38787842
-0.40191650
-0.40313721
-0.39123535
-0.36682129
-0.33020020
-0.28381348
-0.23040771
-0.17242432
-0.11016846
-0.04425049
 0.02349854
 0.08911133
 0.14831543
 0.19927979
 0.24139404
 0.27465820
 0.29815674
 0.30975342
 0.30792236
 0.29388428
 0.26947021
 0.23590088
 0.19317627
 0.14129639
 0.08117676
 0.01586914
-0.05065918
-0.11566162
-0.17669678
-0.23223877
-0.28076172
-0.32073975
-0.34973145
-0.36529541
-0.36560059
-0.35034180
-0.32165527
-0.28228760
-0.23406982
-0.17791748
-0.11444092
-0.04547119
 0.02502441
 0.09368896
 0.15838623
 0.21820068
 0.27160645
 0.31677246
 0.35125732
 0.37261963
 0.38116455
 0.37658691
 0.35980225
 0.33142090
 0.29327393
 0.24719238
 0.19500732
 0.13854980
 0.07995605
 0.02227783
-0.03173828
-0.07904053
-0.11871338
-0.14892578
-0.16845703
-0.17547607
-0.16967773
-0.15136719
-0.12084961
-0.07995605
-0.02960205
 0.02777100
 0.08911133
 0.15167236
 0.21362305
 0.27404785
 0.33111572
 0.38269043
 0.42541504
 0.45745850
 0.47851563
 0.48828125
 0.48736572
 0.47515869
 0.45166016
 0.41809082
 0.37597656
 0.32806396
 0.27587891
 0.22094727
 0.16448975
 0.10742188
 0.05187988
-0.00061035
-0.04760742
-0.08819580
-0.12115479
-0.14617920
-0.16296387
-0.17120361
-0.17150879
-0.16418457
-0.15106201
-0.13366699
-0.11322021
-0.09124756
-0.06896973
-0.04669189
-0.02532959
-0.00549316
 0.01251221
 0.02807617
 0.03997803
 0.04882813
 0.05493164
 0.05889893
 0.06072998
 0.06072998
 0.05889893
 0.05554199
 0.05065918
 0.04486084
 0.03845215
 0.03204346
 0.02624512
 0.02166748
 0.01922607
 0.01892090
 0.02105713
 0.02593994
 0.03295898
 0.04089355
 0.04882813
 0.05584717
 0.06134033
 0.06408691
 0.06347656
 0.05828857
 0.04821777
 0.03265381
 0.01037598
-0.01861572
-0.05401611
-0.09429932
-0.13702393
-0.18157959
-0.22857666
-0.27832031
-0.32897949
-0.37689209
-0.41870117
-0.45257568
-0.47790527
-0.49468994
-0.50140381
-0.49774170
-0.48278809
-0.45623779
-0.41778564
-0.36773682
-0.30853271
-0.24353027
-0.17578125
-0.10650635
-0.03509521
 0.03662109
 0.10467529
 0.16448975
 0.21514893
 0.25665283
 0.29052734
 0.31463623
 0.32623291
 0.32348633
 0.30792236
 0.28320313
 0.25207520
 0.21484375
 0.17089844
 0.12054443
 0.06469727
 0.00610352
-0.05371094
-0.11291504
-0.17059326
-0.22705078
-0.28137207
-0.33294678
-0.37933350
-0.41839600
-0.44891357
-0.47210693
-0.48767090
-0.49530029
-0.49438477
-0.48431396
-0.46661377
-0.44189453
-0.40954590
-0.36926270
-0.32196045
-0.27038574
-0.21697998
-0.16143799
-0.10253906
-0.03936768
 0.02624512
 0.09185791
 0.15533447
 0.21820068
 0.28045654
 0.33996582
 0.39398193
 0.43914795
 0.47454834
 0.50018311
 0.51513672
 0.51849365
 0.50903320
 0.48706055
 0.45288086
 0.40771484
 0.35217285
 0.28930664
 0.22155762
 0.15106201
 0.07843018
 0.00427246
-0.06774902
-0.13305664
-0.18890381
-0.23590088
-0.27526855
-0.30548096
-0.32257080
-0.32257080
-0.30548096
-0.27557373
-0.23651123
-0.18737793
-0.12695313
-0.05584717
 0.02166748
 0.10009766
 0.17639160
 0.24963379
 0.31860352
 0.37902832
 0.42724609
 0.46081543
 0.47973633
 0.48522949
 0.47760010
 0.45593262
 0.42144775
 0.37628174
 0.32440186
 0.26885986
 0.21118164
 0.15319824
 0.09643555
 0.04272461
-0.00549316
-0.04669189
-0.07934570
-0.10253906
-0.11566162
-0.11932373
-0.11352539
-0.09887695
-0.07598877
-0.04638672
-0.01220703
 0.02441406
 0.06164551
 0.09765625
 0.12969971
 0.15594482
 0.17486572
 0.18463135
 0.18493652
 0.17456055
 0.15319824
 0.12207031
 0.08178711
 0.03479004
-0.01678467
-0.07080078
-0.12481689
-0.17547607
-0.22033691
-0.25573730
-0.28015137
-0.29296875
-0.29479980
-0.28503418
-0.26336670
-0.22857666
-0.17974854
-0.11810303
-0.04760742
 0.02807617
 0.10559082
 0.18310547
 0.25817871
 0.32867432
 0.39062500
 0.44006348
 0.47393799
 0.49072266
 0.48950195
 0.46997070
 0.43243408
 0.37750244
 0.30700684
 0.22308350
 0.12878418
 0.02777100
-0.07812500
-0.18585205
-0.29266357
-0.39398193
-0.48492432
-0.56091309
-0.61920166
-0.65887451
-0.67932129
-0.68054199
-0.66192627
-0.62438965
-0.57037354
-0.50231934
-0.42358398
-0.33721924
-0.24719238
-0.15686035
-0.06896973
 0.01495361
 0.09124756
 0.15686035
 0.20843506
 0.24444580
 0.26550293
 0.27282715
 0.26580811
 0.24444580
 0.20996094
 0.16510010
 0.11260986
 0.05401611
-0.00915527
-0.07354736
-0.13519287
-0.18981934
-0.23651123
-0.27587891
-0.30731201
-0.32745361
-0.33172607
-0.31951904
-0.29449463
-0.26062012
-0.21942139
-0.17059326
-0.11352539
-0.05035400
 0.01403809
 0.07568359
 0.13214111
 0.18127441
 0.22186279
 0.25115967
 0.26763916
 0.27191162
 0.26367188
 0.24353027
 0.21148682
 0.16754150
 0.11322021
 0.05096436
-0.01556396
-0.08331299
-0.14953613
-0.21148682
-0.26824951
-0.31738281
-0.35614014
-0.38116455
-0.38940430
-0.38055420
-0.35583496
-0.31677246
-0.26519775
-0.20141602
-0.12725830
-0.04394531
 0.04516602
 0.13824463
 0.23223877
 0.32348633
 0.40771484
 0.48095703
 0.53955078
 0.58258057
 0.60913086
 0.61859131
 0.60943604
 0.58197021
 0.53710938
 0.47698975
 0.40527344
 0.32440186
 0.23681641
 0.14495850
 0.05249023
-0.03692627
-0.11993408
-0.19500732
-0.26092529
-0.31585693
-0.35827637
-0.38543701
-0.39672852
-0.39215088
-0.37261963
-0.33996582
-0.29663086
-0.24505615
-0.18768311
-0.12603760
-0.06195068
 0.00213623
 0.06286621
 0.11749268
 0.16296387
 0.19866943
 0.22308350
 0.23529053
 0.23529053
 0.22369385
 0.20172119
 0.17120361
 0.13366699
 0.09063721
 0.04516602
 0.00030518
-0.04089355
-0.07690430
-0.10620117
-0.12786865
-0.14038086
-0.14282227
-0.13488770
-0.11596680
-0.08636475
-0.04608154
 0.00305176
 0.05859375
 0.11840820
 0.18096924
 0.24597168
 0.31188965
 0.37536621
 0.43243408
 0.47943115
 0.51422119
 0.53680420
 0.54626465
 0.54138184
 0.52001953
 0.48278809
 0.43121338
 0.36804199
 0.29541016
 0.21484375
 0.12878418
 0.03997803
-0.04913330
-0.13519287
-0.21667480
-0.29235840
-0.35919189
-0.41473389
-0.45562744
-0.48156738
-0.49316406
-0.49255371
-0.48004150
-0.45623779
-0.42053223
-0.37475586
-0.32257080
-0.26702881
-0.21118164
-0.15594482
-0.10162354
-0.05004883
-0.00427246
 0.03265381
 0.05950928
 0.07568359
 0.08087158
 0.07629395
 0.06195068
 0.03845215
 0.00793457
-0.02899170
-0.07019043
-0.11383057
-0.15747070
-0.19836426
-0.23498535
-0.26672363
-0.29449463
-0.31768799
-0.33477783
-0.34271240
-0.33966064
-0.32653809
-0.30670166
-0.28289795
-0.25604248
-0.22552490
-0.19042969
-0.15197754
-0.11199951
-0.07293701
-0.03662109
-0.00335693
 0.02563477
 0.04974365
 0.06835938
 0.08148193
 0.08911133
 0.09124756
 0.08850098
 0.08239746
 0.07385254
 0.06500244
 0.05645752
 0.04913330
 0.04425049
 0.04364014
 0.04791260
 0.05767822
 0.07263184
 0.09307861
 0.11810303
 0.14678955
 0.17700195
 0.20751953
 0.23834229
 0.27069092
 0.30334473
 0.33294678
 0.35644531
 0.37170410
 0.37902832
 0.37841797
 0.36834717
 0.34820557
 0.31829834
 0.27954102
 0.23284912
 0.17822266
 0.11505127
 0.04394531
-0.03204346
-0.10986328
-0.18859863
-0.26733398
-0.34423828
-0.41534424
-0.47607422
-0.52368164
-0.55725098
-0.57708740
-0.58227539
-0.57098389
-0.54260254
-0.49621582
-0.43395996
-0.35705566
-0.26916504
-0.17181396
-0.06805420
 0.04089355
 0.15258789
 0.26397705
 0.37048340
 0.46783447
 0.55175781
 0.61981201
 0.67047119
 0.70159912
 0.71197510
 0.70129395
 0.66833496
 0.61462402
 0.54168701
 0.45196533
 0.35003662
 0.23986816
 0.12451172
 0.00640869
-0.11199951
-0.22796631
-0.33691406
-0.43457031
-0.51605225
-0.57861328
-0.62042236
-0.64117432
-0.64056396
-0.61737061
-0.57128906
-0.50323486
-0.41625977
-0.31433105
-0.20080566
-0.07781982
 0.05371094
 0.19042969
 0.32714844
 0.45684814
 0.57312012
 0.67169189
 0.74981689
 0.80627441
 0.83953857
 0.84808350
 0.83129883
 0.78979492
 0.72570801
 0.64117432
 0.53985596
 0.42480469
 0.30151367
 0.17425537
 0.04791260
-0.07568359
-0.19348145
-0.30242920
-0.39703369
-0.47210693
-0.52459717
-0.55541992
-0.56610107
-0.55664063
-0.52673340
-0.47698975
-0.41015625
-0.33172607
-0.24627686
-0.15594482
-0.06439209
 0.02502441
 0.10742188
 0.18005371
 0.24078369
 0.28839111
 0.32043457
 0.33294678
 0.32501221
 0.29785156
 0.25421143
 0.19622803
 0.12512207
 0.04272461
-0.04760742
-0.14190674
-0.23773193
-0.33233643
-0.42205811
-0.50262451
-0.57037354
-0.62347412
-0.66070557
-0.68084717
-0.68176270
-0.66162109
-0.62194824
-0.56518555
-0.49468994
-0.41259766
-0.32043457
-0.22155762
-0.11993408
-0.02014160
 0.07568359
 0.16571045
 0.24719238
 0.31677246
 0.37078857
 0.40649414
 0.42419434
 0.42358398
 0.40618896
 0.37322998
 0.32775879
 0.27374268
 0.21453857
 0.15197754
 0.08789063
 0.02471924
-0.03387451
-0.08453369
-0.12481689
-0.15350342
-0.17028809
-0.17456055
-0.16662598
-0.14709473
-0.11657715
-0.07659912
-0.02777100
 0.02777100
 0.08636475
 0.14587402
 0.20446777
 0.26214600
 0.31646729
 0.36407471
 0.40130615
 0.42572021
 0.43762207
 0.43731689
 0.42419434
 0.39794922
 0.35949707
 0.31066895
 0.25360107
 0.18951416
 0.11810303
 0.04150391
-0.03662109
-0.11352539
-0.18676758
-0.25634766
-0.32073975
-0.37719727
-0.42327881
-0.45684814
-0.47821045
-0.48828125
-0.48828125
-0.47882080
-0.45959473
-0.43182373
-0.39611816
-0.35339355
-0.30639648
-0.25756836
-0.20996094
-0.16387939
-0.11993408
-0.07751465
-0.03814697
-0.00305176
 0.02716064
 0.05218506
 0.07202148
 0.08666992
 0.09643555
 0.10192871
 0.10375977
 0.10345459
 0.10101318
 0.09765625
 0.09429932
 0.09185791
 0.09094238
 0.09063721
 0.09094238
 0.09124756
 0.09216309
 0.09338379
 0.09521484
 0.09735107
 0.09918213
 0.10101318
 0.10223389
 0.10314941
 0.10314941
 0.10314941
 0.10375977
 0.10559082
 0.10894775
 0.11322021
 0.11871338
 0.12481689
 0.13183594
 0.13977051
 0.14801025
 0.15594482
 0.16296387
 0.16906738
 0.17364502
 0.17730713
 0.17944336
 0.18005371
 0.17883301
 0.17517090
 0.16845703
 0.15899658
 0.14678955
 0.13244629
 0.11657715
 0.09948730
 0.08117676
 0.06195068
 0.04150391
 0.02044678
-0.00091553
-0.02258301
-0.04394531
-0.06469727
-0.08453369
-0.10314941
-0.12115479
-0.13763428
-0.15289307
-0.16693115
-0.17974854
-0.19165039
-0.20202637
-0.21026611
-0.21575928
-0.21881104
-0.21942139
-0.21789551
-0.21423340
-0.20812988
-0.20019531
-0.18951416
-0.17639160
-0.16021729
-0.14099121
-0.11932373
-0.09460449
-0.06652832
-0.03540039
-0.00183105
 0.03326416
 0.06958008
 0.10650635
 0.14404297
 0.18066406
 0.21423340
 0.24444580
 0.27160645
 0.29571533
 0.31463623
 0.32470703
 0.32287598
 0.30914307
 0.28686523
 0.25848389
 0.22369385
 0.18035889
 0.12695313
 0.06530762
-0.00091553
-0.06896973
-0.13671875
-0.20416260
-0.26977539
-0.32989502
-0.37994385
-0.41717529
-0.44067383
-0.44982910
-0.44433594
-0.42358398
-0.38635254
-0.33264160
-0.26428223
-0.18310547
-0.09155273
 0.00823975
 0.11474609
 0.22491455
 0.33508301
 0.44006348
 0.53558350
 0.61767578
 0.68359375
 0.73028564
 0.75561523
 0.75836182
 0.73730469
 0.69213867
 0.62255859
 0.53070068
 0.41931152
 0.29266357
 0.15441895
 0.00671387
-0.14831543
-0.30639648
-0.46142578
-0.60607910
-0.73516846
-0.84594727
-0.93566895
-1.00189209
-1.04064941
-1.05041504
-1.03088379
-0.98449707
-0.91278076
-0.81726074
-0.70037842
-0.56640625
-0.42175293
-0.27252197
-0.12176514
 0.02777100
 0.17395020
 0.31097412
 0.43273926
 0.53375244
 0.61035156
 0.66192627
 0.68878174
 0.69152832
 0.67047119
 0.62713623
 0.56365967
 0.48309326
 0.38909912
 0.28564453
 0.17669678
 0.06713867
-0.03997803
-0.14221191
-0.23590088
-0.31768799
-0.38330078
-0.43090820
-0.45898438
-0.46813965
-0.45837402
-0.42999268
-0.38513184
-0.32653809
-0.25695801
-0.17852783
-0.09307861
-0.00366211
 0.08605957
 0.17272949
 0.25360107
 0.32714844
 0.39031982
 0.44067383
 0.47485352
 0.49285889
 0.49591064
 0.48522949
 0.45989990
 0.42053223
 0.36865234
 0.30792236
 0.24139404
 0.17150879
 0.10009766
 0.02838135
-0.04089355
-0.10498047
-0.16143799
-0.20904541
-0.24566650
-0.27099609
-0.28442383
-0.28686523
-0.27862549
-0.26062012
-0.23254395
-0.19500732
-0.14892578
-0.09674072
-0.04058838
 0.01739502
 0.07537842
 0.13092041
 0.18249512
 0.22857666
 0.26947021
 0.30456543
 0.33294678
 0.35217285
 0.36041260
 0.35675049
 0.34210205
 0.31860352
 0.28778076
 0.25085449
 0.20904541
 0.16174316
 0.11016846
 0.05493164
-0.00122070
-0.05676270
-0.10955811
-0.15777588
-0.20080566
-0.23742676
-0.26824951
-0.29388428
-0.31494141
-0.32989502
-0.33782959
-0.33630371
-0.32592773
-0.30944824
-0.28930664
-0.26794434
-0.24505615
-0.21942139
-0.19104004
-0.16052246
-0.12847900
-0.09643555
-0.06378174
-0.03112793
 0.00122070
 0.03326416
 0.06439209
 0.09429932
 0.12268066
 0.14984131
 0.17547607
 0.19989014
 0.22247314
 0.24200439
 0.25848389
 0.27282715
 0.28656006
 0.29937744
 0.30883789
 0.31158447
 0.30609131
 0.29418945
 0.27832031
 0.26000977
 0.23712158
 0.20751953
 0.17059326
 0.12817383
 0.08239746
 0.03417969
-0.01708984
-0.06988525
-0.12176514
-0.16967773
-0.21240234
-0.25177002
-0.28839111
-0.32104492
-0.34667969
-0.36315918
-0.37109375
-0.37292480
-0.36834717
-0.35675049
-0.33691406
-0.31036377
-0.28015137
-0.24841309
-0.21606445
-0.18188477
-0.14587402
-0.10925293
-0.07354736
-0.04028320
-0.01007080
 0.01678467
 0.03967285
 0.05767822
 0.07049561
 0.07873535
 0.08209229
 0.08056641
 0.07446289
 0.06439209
 0.05096436
 0.03601074
 0.01983643
 0.00274658
-0.01525879
-0.03356934
-0.05187988
-0.06927490
-0.08483887
-0.09735107
-0.10681152
-0.11322021
-0.11596680
-0.11566162
-0.11169434
-0.10375977
-0.09155273
-0.07568359
-0.05615234
-0.03387451
-0.00915527
 0.01770020
 0.04547119
 0.07385254
 0.10131836
 0.12786865
 0.15258789
 0.17456055
 0.19409180
 0.20996094
 0.22216797
 0.22979736
 0.23345947
 0.23254395
 0.22705078
 0.21789551
 0.20446777
 0.18768311
 0.16754150
 0.14465332
 0.11962891
 0.09277344
 0.06500244
 0.03692627
 0.00976563
-0.01556396
-0.03936768
-0.06072998
-0.07904053
-0.09338379
-0.10284424
-0.10711670
-0.10589600
-0.10040283
-0.09063721
-0.07751465
-0.06072998
-0.04028320
-0.01739502
 0.00762939
 0.03295898
 0.05828857
 0.08270264
 0.10528564
 0.12634277
 0.14465332
 0.15991211
 0.17181396
 0.17913818
 0.18218994
 0.18035889
 0.17395020
 0.16326904
 0.14801025
 0.12878418
 0.10620117
 0.08056641
 0.05371094
 0.02685547
 0.00030518
-0.02441406
-0.04730225
-0.06713867
-0.08300781
-0.09460449
-0.10192871
-0.10437012
-0.10314941
-0.09826660
-0.09063721
-0.08056641
-0.06927490
-0.05737305
-0.04547119
-0.03417969
-0.02441406
-0.01678467
-0.01159668
-0.00915527
-0.00885010
-0.01037598
-0.01373291
-0.01892090
-0.02655029
-0.03601074
-0.04638672
-0.05706787
-0.06652832
-0.07446289
-0.08056641
-0.08392334
-0.08514404
-0.08361816
-0.07904053
-0.07110596
-0.06011963
-0.04669189
-0.03143311
-0.01464844
 0.00274658
 0.02075195
 0.03845215
 0.05584717
 0.07141113
 0.08514404
 0.09643555
 0.10498047
 0.11108398
 0.11474609
 0.11627197
 0.11535645
 0.11199951
 0.10681152
 0.09948730
 0.09063721
 0.08026123
 0.06896973
 0.05615234
 0.04241943
 0.02685547
 0.00976563
-0.00885010
-0.02838135
-0.04913330
-0.07049561
-0.09246826
-0.11505127
-0.13732910
-0.15960693
-0.18066406
-0.20019531
-0.21728516
-0.23254395
-0.24505615
-0.25573730
-0.26397705
-0.26916504
-0.27099609
-0.27008057
-0.26611328
-0.25939941
-0.24963379
-0.23681641
-0.22033691
-0.20050049
-0.17730713
-0.15197754
-0.12420654
-0.09460449
-0.06408691
-0.03234863
 0.00000000
 0.03234863
 0.06469727
 0.09643555
 0.12725830
 0.15594482
 0.18310547
 0.20721436
 0.22827148
 0.24505615
 0.25695801
 0.26397705
 0.26611328
 0.26367188
 0.25634766
 0.24444580
 0.22735596
 0.20599365
 0.18066406
 0.15258789
 0.12237549
 0.09124756
 0.06042480
 0.02990723
 0.00122070
-0.02563477
-0.04913330
-0.06866455
-0.08392334
-0.09399414
-0.09979248
-0.10101318
-0.09826660
-0.09094238
-0.07873535
-0.06225586
-0.04150391
-0.01831055
 0.00701904
 0.03326416
 0.05950928
 0.08483887
 0.10833740
 0.12939453
 0.14709473
 0.16052246
 0.16845703
 0.17028809
 0.16632080
 0.15686035
 0.14190674
 0.12084961
 0.09429932
 0.06225586
 0.02655029
-0.01220703
-0.05340576
-0.09613037
-0.13885498
-0.17944336
-0.21667480
-0.25146484
-0.28411865
-0.31402588
-0.33874512
-0.35491943
-0.36193848
-0.36010742
-0.35034180
-0.33203125
-0.30548096
-0.27130127
-0.23162842
-0.18737793
-0.13793945
-0.08331299
-0.02380371
 0.03723145
 0.09735107
 0.15502930
 0.20996094
 0.26245117
 0.31036377
 0.35217285
 0.38574219
 0.41137695
 0.42907715
 0.43884277
 0.44036865
 0.43457031
 0.42236328
 0.40466309
 0.38238525
 0.35461426
 0.32257080
 0.28839111
 0.25451660
 0.22216797
 0.19073486
 0.15991211
 0.13031006
 0.10375977
 0.08026123
 0.06011963
 0.04241943
 0.02685547
 0.01373291
 0.00274658
-0.00701904
-0.01678467
-0.02716064
-0.03845215
-0.05065918
-0.06408691
-0.07904053
-0.09582520
-0.11413574
-0.13305664
-0.15289307
-0.17211914
-0.19104004
-0.20843506
-0.22399902
-0.23681641
-0.24688721
-0.25360107
-0.25695801
-0.25573730
-0.25024414
-0.24017334
-0.22613525
-0.20843506
-0.18768311
-0.16418457
-0.13854980
-0.11138916
-0.08453369
-0.05920410
-0.03631592
-0.01647949
-0.00091553
 0.01007080
 0.01556396
 0.01617432
 0.01190186
 0.00213623
-0.01342773
-0.03448486
-0.05920410
-0.08697510
-0.11688232
-0.14862061
-0.18127441
-0.21148682
-0.23803711
-0.26123047
-0.28289795
-0.30364990
-0.31982422
-0.32714844
-0.32318115
-0.30975342
-0.28991699
-0.26580811
-0.23651123
-0.20019531
-0.15625000
-0.10620117
-0.05157471
 0.00549316
 0.06439209
 0.12268066
 0.18035889
 0.23620605
 0.28991699
 0.33966064
 0.38330078
 0.41870117
 0.44555664
 0.46447754
 0.47515869
 0.47729492
 0.47058105
 0.45532227
 0.43334961
 0.40557861
 0.37200928
 0.33264160
 0.28930664
 0.24414063
 0.19866943
 0.15350342
 0.10833740
 0.06439209
 0.02288818
-0.01464844
-0.04791260
-0.07690430
-0.10101318
-0.12023926
-0.13336182
-0.14099121
-0.14343262
-0.14099121
-0.13458252
-0.12481689
-0.11260986
-0.09887695
-0.08483887
-0.07110596
-0.05828857
-0.04638672
-0.03631592
-0.02868652
-0.02349854
-0.02197266
-0.02441406
-0.03021240
-0.03906250
-0.04974365
-0.06256104
-0.07659912
-0.09155273
-0.10681152
-0.12115479
-0.13427734
-0.14526367
-0.15441895
-0.16143799
-0.16601563
-0.16815186
-0.16693115
-0.16204834
-0.15350342
-0.14099121
-0.12512207
-0.10650635
-0.08544922
-0.06195068
-0.03662109
-0.00976563
 0.01831055
 0.04669189
 0.07507324
 0.10253906
 0.12817383
 0.15136719
 0.17150879
 0.18829346
 0.20172119
 0.21118164
 0.21759033
 0.22064209
 0.22094727
 0.21881104
 0.21423340
 0.20690918
 0.19744873
 0.18615723
 0.17395020
 0.16174316
 0.15045166
 0.14099121
 0.13305664
 0.12725830
 0.12359619
 0.12207031
 0.12298584
 0.12634277
 0.13092041
 0.13671875
 0.14312744
 0.14984131
 0.15594482
 0.16113281
 0.16448975
 0.16540527
 0.16357422
 0.15899658
 0.15106201
 0.14007568
 0.12603760
 0.10955811
 0.09094238
 0.06988525
 0.04608154
 0.01983643
-0.00885010
-0.03936768
-0.07202148
-0.10650635
-0.14129639
-0.17517090
-0.20751953
-0.23986816
-0.27313232
-0.30761719
-0.34088135
-0.37017822
-0.39428711
-0.41320801
-0.42816162
-0.43945313
-0.44555664
-0.44616699
-0.44128418
-0.43212891
-0.42022705
-0.40466309
-0.38421631
-0.35827637
-0.32745361
-0.29388428
-0.25848389
-0.22186279
-0.18310547
-0.14129639
-0.09735107
-0.05126953
-0.00396729
 0.04364014
 0.09063721
 0.13610840
 0.17913818
 0.21942139
 0.25604248
 0.28808594
 0.31463623
 0.33416748
 0.34606934
 0.34973145
 0.34423828
 0.32989502
 0.30792236
 0.27923584
 0.24475098
 0.20385742
 0.15655518
 0.10375977
 0.04699707
-0.01159668
-0.06988525
-0.12664795
-0.17883301
-0.22491455
-0.26489258
-0.29876709
-0.32592773
-0.34271240
-0.34515381
-0.33203125
-0.30517578
-0.26885986
-0.22521973
-0.17456055
-0.11566162
-0.05004883
 0.01922607
 0.08880615
 0.15655518
 0.22247314
 0.28625488
 0.34393311
 0.39184570
 0.42633057
 0.44769287
 0.45654297
 0.45288086
 0.43609619
 0.40496826
 0.36132813
 0.30792236
 0.24719238
 0.18035889
 0.10803223
 0.03204346
-0.04425049
-0.11749268
-0.18585205
-0.24963379
-0.30700684
-0.35430908
-0.38879395
-0.40863037
-0.41534424
-0.41046143
-0.39428711
-0.36651611
-0.32806396
-0.28137207
-0.22979736
-0.17425537
-0.11535645
-0.05432129
 0.00610352
 0.06286621
 0.11291504
 0.15625000
 0.19195557
 0.21911621
 0.23712158
 0.24597168
 0.24658203
 0.23956299
 0.22430420
 0.20111084
 0.17150879
 0.13732910
 0.10131836
 0.06469727
 0.02899170
-0.00396729
-0.03265381
-0.05554199
-0.07171631
-0.08117676
-0.08270264
-0.07598877
-0.06103516
-0.03845215
-0.00976563
 0.02471924
 0.06378174
 0.10620117
 0.14892578
 0.18951416
 0.22705078
 0.26123047
 0.29205322
 0.31829834
 0.33782959
 0.34881592
 0.35003662
 0.34179688
 0.32440186
 0.29876709
 0.26702881
 0.23040771
 0.18981934
 0.14556885
 0.09857178
 0.05004883
 0.00183105
-0.04425049
-0.08666992
-0.12512207
-0.15930176
-0.18798828
-0.21087646
-0.22735596
-0.23742676
-0.24139404
-0.24017334
-0.23437500
-0.22521973
-0.21301270
-0.19866943
-0.18188477
-0.16326904
-0.14282227
-0.12176514
-0.10101318
-0.08209229
-0.06530762
-0.05126953
-0.04058838
-0.03326416
-0.02929688
-0.02868652
-0.03173828
-0.03784180
-0.04669189
-0.05737305
-0.07019043
-0.08392334
-0.09918213
-0.11505127
-0.13092041
-0.14617920
-0.15960693
-0.17059326
-0.17944336
-0.18554688
-0.18951416
-0.19104004
-0.18951416
-0.18524170
-0.17700195
-0.16510010
-0.14984131
-0.13092041
-0.10894775
-0.08392334
-0.05676270
-0.02746582
 0.00335693
 0.03509521
 0.06683350
 0.09857178
 0.13000488
 0.16082764
 0.19042969
 0.21759033
 0.24108887
 0.26062012
 0.27557373
 0.28686523
 0.29418945
 0.29815674
 0.29846191
 0.29479980
 0.28717041
 0.27557373
 0.25939941
 0.23956299
 0.21636963
 0.19012451
 0.16113281
 0.13000488
 0.09735107
 0.06347656
 0.02960205
-0.00396729
-0.03723145
-0.07019043
-0.10284424
-0.13427734
-0.16387939
-0.19104004
-0.21453857
-0.23437500
-0.25054932
-0.26275635
-0.27160645
-0.27618408
-0.27709961
-0.27404785
-0.26611328
-0.25329590
-0.23590088
-0.21423340
-0.18920898
-0.16143799
-0.13214111
-0.10223389
-0.07293701
-0.04486084
-0.01922607
 0.00396729
 0.02410889
 0.04089355
 0.05401611
 0.06256104
 0.06591797
 0.06500244
 0.05981445
 0.05126953
 0.03997803
 0.02655029
 0.01129150
-0.00488281
-0.02136230
-0.03784180
-0.05310059
-0.06622314
-0.07568359
-0.08117676
-0.08239746
-0.07873535
-0.06988525
-0.05493164
-0.03387451
-0.00793457
 0.02227783
 0.05645752
 0.09368896
 0.13275146
 0.17150879
 0.20965576
 0.24658203
 0.28259277
 0.31585693
 0.34423828
 0.36407471
 0.37506104
 0.37750244
 0.37170410
 0.35766602
 0.33447266
 0.30364990
 0.26672363
 0.22552490
 0.18005371
 0.13000488
 0.07659912
 0.02166748
-0.03143311
-0.08087158
-0.12542725
-0.16479492
-0.19714355
-0.22186279
-0.23834229
-0.24749756
-0.25024414
-0.24597168
-0.23437500
-0.21606445
-0.19195557
-0.16357422
-0.13244629
-0.09948730
-0.06591797
-0.03326416
-0.00305176
 0.02349854
 0.04547119
 0.06225586
 0.07324219
 0.07873535
 0.07843018
 0.07324219
 0.06286621
 0.04760742
 0.02807617
 0.00549316
-0.01861572
-0.04272461
-0.06561279
-0.08575439
-0.10253906
-0.11505127
-0.12268066
-0.12451172
-0.12023926
-0.10986328
-0.09399414
-0.07293701
-0.04760742
-0.01922607
 0.01098633
 0.04089355
 0.06988525
 0.09582520
 0.11779785
 0.13458252
 0.14526367
 0.14953613
 0.14709473
 0.13824463
 0.12268066
 0.10070801
 0.07263184
 0.03906250
 0.00152588
-0.03845215
-0.07934570
-0.11901855
-0.15655518
-0.19073486
-0.22003174
-0.24261475
-0.25787354
-0.26519775
-0.26428223
-0.25543213
-0.23803711
-0.21179199
-0.17730713
-0.13580322
-0.08819580
-0.03570557
 0.01953125
 0.07476807
 0.12786865
 0.17639160
 0.22064209
 0.26062012
 0.29541016
 0.32409668
 0.34393311
 0.35369873
 0.35278320
 0.34149170
 0.32165527
 0.29541016
 0.26428223
 0.22949219
 0.19042969
 0.14801025
 0.10314941
 0.05737305
 0.01312256
-0.02899170
-0.06774902
-0.10284424
-0.13366699
-0.15960693
-0.18005371
-0.19531250
-0.20568848
-0.21209717
-0.21484375
-0.21484375
-0.21240234
-0.20812988
-0.20233154
-0.19500732
-0.18768311
-0.18096924
-0.17486572
-0.16937256
-0.16418457
-0.15899658
-0.15380859
-0.14892578
-0.14312744
-0.13610840
-0.12725830
-0.11627197
-0.10284424
-0.08728027
-0.06927490
-0.04913330
-0.02716064
-0.00335693
 0.02166748
 0.04791260
 0.07507324
 0.10162354
 0.12664795
 0.14862061
 0.16723633
 0.18188477
 0.19256592
 0.19836426
