# Supplementary material for: Dataset for time-lapse ultrasonic tomography of a granite slab under uniaxial compression test
Source: Data Brief. 2018 Aug 30;20:614–6. doi: 10.1016/j.dib.2018.08.151 (PMC6128094; doi:10.1016/j.dib.2018.08.151)
Supplement: Supplementary file 2 — Supplementary material [file mmc2.zip › data/Ultrasonic_Tomo_data/Stage_1_0kn/Force_0kn_15_3_5356989.txt]

SOURCE FILE NAME: D:\ct_20141122\ct201411221m100v0kn_sh_1_10_a.TDA
DATE: Saturday, November 22, 2014
TIME: 11:19:55
SAMPLE INTERVAL (Seconds):   0.0000001000
SIGNAL UNITS: volts
TIME UNITS: Seconds
DATA TYPE: WAVEFORM
NUMBER OF DATA POINTS PER WAVEFORM: 1024
CHANNEL NUMBER: 15
HIT NUMBER: 3
TIME OF TEST:   5.3569890000

 0.00030518
-0.00030518
-0.00091553
-0.00152588
-0.00152588
-0.00122070
-0.00122070
-0.00122070
-0.00183105
-0.00213623
-0.00183105
-0.00152588
-0.00061035
 0.00000000
 0.00030518
 0.00091553
 0.00091553
 0.00061035
 0.00000000
-0.00061035
-0.00061035
-0.00061035
-0.00030518
 0.00000000
 0.00030518
 0.00091553
 0.00122070
 0.00152588
 0.00122070
 0.00091553
 0.00061035
 0.00030518
 0.00030518
 0.00000000
-0.00061035
-0.00122070
-0.00152588
-0.00183105
-0.00183105
-0.00183105
-0.00152588
-0.00122070
-0.00061035
 0.00000000
 0.00061035
 0.00152588
 0.00183105
 0.00183105
 0.00122070
 0.00061035
-0.00030518
-0.00122070
-0.00183105
-0.00183105
-0.00183105
-0.00122070
-0.00061035
 0.00000000
 0.00030518
 0.00030518
 0.00061035
 0.00122070
 0.00152588
 0.00152588
 0.00091553
 0.00030518
-0.00030518
-0.00030518
-0.00030518
-0.00061035
-0.00091553
-0.00122070
-0.00122070
-0.00091553
-0.00061035
-0.00061035
-0.00091553
-0.00091553
-0.00061035
-0.00061035
-0.00030518
-0.00030518
 0.00000000
 0.00000000
 0.00000000
 0.00000000
-0.00030518
 0.00000000
 0.00000000
 0.00030518
 0.00030518
 0.00030518
 0.00030518
 0.00091553
 0.00152588
 0.00244141
 0.00274658
 0.00244141
 0.00183105
 0.00122070
 0.00061035
-0.00030518
-0.00091553
-0.00152588
-0.00152588
-0.00122070
-0.00061035
-0.00030518
 0.00061035
 0.00122070
 0.00213623
 0.00274658
 0.00305176
 0.00274658
 0.00244141
 0.00213623
 0.00183105
 0.00091553
 0.00000000
-0.00091553
-0.00122070
-0.00091553
-0.00030518
 0.00030518
 0.00061035
 0.00091553
 0.00122070
 0.00152588
 0.00152588
 0.00152588
 0.00152588
 0.00122070
 0.00061035
 0.00030518
-0.00030518
-0.00061035
-0.00061035
-0.00061035
-0.00061035
-0.00061035
-0.00061035
-0.00030518
 0.00030518
 0.00091553
 0.00122070
 0.00122070
 0.00061035
 0.00000000
-0.00030518
-0.00091553
-0.00091553
-0.00061035
-0.00061035
-0.00061035
-0.00061035
-0.00061035
-0.00030518
 0.00030518
 0.00061035
 0.00091553
 0.00122070
 0.00122070
 0.00152588
 0.00122070
 0.00122070
 0.00061035
-0.00030518
-0.00091553
-0.00183105
-0.00244141
-0.00274658
-0.00244141
-0.00213623
-0.00213623
-0.00183105
-0.00122070
-0.00061035
 0.00030518
 0.00091553
 0.00122070
 0.00122070
 0.00061035
 0.00030518
 0.00000000
-0.00061035
-0.00091553
-0.00122070
-0.00152588
-0.00213623
-0.00213623
-0.00183105
-0.00122070
-0.00030518
 0.00061035
 0.00122070
 0.00091553
 0.00030518
 0.00000000
-0.00030518
-0.00061035
-0.00091553
-0.00122070
-0.00183105
-0.00244141
-0.00244141
-0.00213623
-0.00152588
-0.00061035
 0.00000000
 0.00030518
 0.00030518
 0.00000000
-0.00061035
-0.00152588
-0.00213623
-0.00305176
-0.00335693
-0.00366211
-0.00335693
-0.00335693
-0.00305176
-0.00274658
-0.00244141
-0.00183105
-0.00152588
-0.00122070
-0.00091553
-0.00030518
 0.00030518
 0.00030518
 0.00000000
-0.00061035
-0.00152588
-0.00213623
-0.00244141
-0.00244141
-0.00305176
-0.00335693
-0.00366211
-0.00366211
-0.00305176
-0.00244141
-0.00152588
-0.00091553
-0.00061035
-0.00030518
-0.00061035
-0.00091553
-0.00122070
-0.00122070
-0.00091553
-0.00091553
-0.00152588
-0.00213623
-0.00244141
-0.00213623
-0.00152588
-0.00091553
-0.00030518
 0.00000000
 0.00030518
 0.00061035
 0.00091553
 0.00061035
 0.00030518
-0.00030518
-0.00091553
-0.00122070
-0.00122070
-0.00122070
-0.00091553
-0.00030518
 0.00000000
 0.00000000
 0.00030518
 0.00061035
 0.00091553
 0.00152588
 0.00183105
 0.00122070
 0.00030518
-0.00061035
-0.00122070
-0.00122070
-0.00122070
-0.00091553
-0.00091553
-0.00091553
-0.00030518
 0.00030518
 0.00152588
 0.00244141
 0.00305176
 0.00335693
 0.00305176
 0.00213623
 0.00152588
 0.00122070
 0.00122070
 0.00152588
 0.00122070
 0.00061035
-0.00030518
-0.00091553
-0.00091553
-0.00061035
-0.00030518
 0.00000000
 0.00061035
 0.00091553
 0.00122070
 0.00122070
 0.00091553
 0.00061035
 0.00030518
 0.00000000
-0.00030518
 0.00000000
 0.00030518
 0.00091553
 0.00122070
 0.00091553
 0.00030518
 0.00000000
 0.00030518
 0.00091553
 0.00152588
 0.00183105
 0.00183105
 0.00152588
 0.00091553
 0.00030518
-0.00030518
-0.00061035
-0.00091553
-0.00122070
-0.00152588
-0.00152588
-0.00091553
 0.00000000
 0.00122070
 0.00213623
 0.00244141
 0.00213623
 0.00152588
 0.00091553
 0.00061035
 0.00030518
 0.00000000
 0.00000000
-0.00061035
-0.00122070
-0.00183105
-0.00213623
-0.00152588
-0.00030518
 0.00091553
 0.00183105
 0.00213623
 0.00274658
 0.00274658
 0.00244141
 0.00183105
 0.00091553
 0.00000000
-0.00061035
-0.00061035
-0.00061035
-0.00061035
-0.00061035
-0.00061035
-0.00061035
-0.00091553
-0.00122070
-0.00152588
-0.00122070
-0.00091553
-0.00061035
-0.00030518
-0.00091553
-0.00122070
-0.00152588
-0.00122070
-0.00091553
-0.00091553
-0.00091553
-0.00122070
-0.00122070
-0.00061035
 0.00030518
 0.00091553
 0.00091553
 0.00030518
-0.00030518
-0.00122070
-0.00183105
-0.00213623
-0.00183105
-0.00152588
-0.00152588
-0.00183105
-0.00274658
-0.00366211
-0.00366211
-0.00305176
-0.00213623
-0.00152588
-0.00091553
-0.00061035
-0.00030518
 0.00000000
 0.00000000
-0.00061035
-0.00152588
-0.00213623
-0.00274658
-0.00305176
-0.00305176
-0.00244141
-0.00213623
-0.00213623
-0.00213623
-0.00213623
-0.00183105
-0.00091553
 0.00030518
 0.00091553
 0.00091553
 0.00030518
-0.00061035
-0.00091553
-0.00152588
-0.00183105
-0.00244141
-0.00274658
-0.00305176
-0.00244141
-0.00183105
-0.00091553
 0.00000000
 0.00000000
-0.00061035
-0.00152588
-0.00213623
-0.00244141
-0.00244141
-0.00183105
-0.00122070
-0.00061035
-0.00061035
-0.00091553
-0.00122070
-0.00122070
-0.00091553
 0.00000000
 0.00091553
 0.00152588
 0.00183105
 0.00152588
 0.00122070
 0.00091553
 0.00061035
-0.00030518
-0.00091553
-0.00152588
-0.00183105
-0.00152588
-0.00152588
-0.00152588
-0.00183105
-0.00183105
-0.00183105
-0.00152588
-0.00122070
-0.00091553
-0.00061035
 0.00000000
 0.00030518
 0.00030518
-0.00030518
-0.00061035
-0.00122070
-0.00152588
-0.00183105
-0.00213623
-0.00183105
-0.00122070
-0.00030518
 0.00061035
 0.00122070
 0.00122070
 0.00091553
 0.00091553
 0.00061035
 0.00061035
 0.00091553
 0.00091553
 0.00061035
 0.00000000
-0.00061035
-0.00152588
-0.00183105
-0.00213623
-0.00152588
-0.00061035
 0.00000000
 0.00091553
 0.00122070
 0.00122070
 0.00061035
 0.00000000
-0.00091553
-0.00183105
-0.00213623
-0.00213623
-0.00152588
-0.00061035
 0.00000000
 0.00061035
 0.00061035
 0.00091553
 0.00122070
 0.00152588
 0.00244141
 0.00305176
 0.00335693
 0.00305176
 0.00244141
 0.00183105
 0.00122070
 0.00061035
-0.00030518
-0.00091553
-0.00122070
-0.00122070
-0.00061035
 0.00000000
 0.00091553
 0.00152588
 0.00152588
 0.00091553
 0.00000000
-0.00061035
-0.00061035
-0.00030518
 0.00030518
 0.00061035
 0.00061035
 0.00000000
-0.00061035
-0.00122070
-0.00152588
-0.00152588
-0.00091553
-0.00030518
 0.00061035
 0.00122070
 0.00122070
 0.00091553
 0.00030518
 0.00000000
-0.00061035
-0.00061035
-0.00061035
-0.00030518
 0.00030518
 0.00061035
 0.00030518
-0.00030518
-0.00091553
-0.00122070
-0.00122070
-0.00061035
-0.00030518
 0.00000000
 0.00030518
 0.00000000
-0.00030518
-0.00152588
-0.00244141
-0.00335693
-0.00396729
-0.00366211
-0.00335693
-0.00244141
-0.00122070
-0.00030518
 0.00030518
 0.00061035
 0.00030518
-0.00030518
-0.00061035
-0.00061035
-0.00030518
 0.00030518
 0.00091553
 0.00122070
 0.00061035
 0.00000000
-0.00091553
-0.00152588
-0.00122070
-0.00061035
 0.00061035
 0.00152588
 0.00213623
 0.00244141
 0.00183105
 0.00122070
 0.00030518
-0.00061035
-0.00122070
-0.00091553
-0.00030518
 0.00030518
 0.00091553
 0.00091553
 0.00061035
 0.00061035
 0.00030518
 0.00000000
 0.00000000
 0.00030518
 0.00061035
 0.00091553
 0.00091553
 0.00091553
 0.00091553
 0.00061035
 0.00030518
-0.00030518
-0.00061035
-0.00061035
 0.00030518
 0.00091553
 0.00122070
 0.00152588
 0.00152588
 0.00122070
 0.00030518
-0.00030518
-0.00030518
-0.00274658
-0.01556396
-0.05187988
-0.11962891
-0.21423340
-0.31372070
-0.38696289
-0.41198730
-0.39031982
-0.34545898
-0.30517578
-0.27801514
-0.24444580
-0.17639160
-0.06347656
 0.06896973
 0.17456055
 0.22064209
 0.20904541
 0.17333984
 0.14709473
 0.14251709
 0.15014648
 0.15747070
 0.16235352
 0.16876221
 0.17639160
 0.17852783
 0.17028809
 0.15655518
 0.14770508
 0.14892578
 0.15411377
 0.15441895
 0.14709473
 0.13763428
 0.13275146
 0.13214111
 0.13183594
 0.12847900
 0.12359619
 0.11993408
 0.11840820
 0.11779785
 0.11505127
 0.11047363
 0.10437012
 0.09826660
 0.09307861
 0.08941650
 0.08636475
 0.08178711
 0.07537842
 0.06805420
 0.06195068
 0.05798340
 0.05432129
 0.04821777
 0.04058838
 0.03387451
 0.02990723
 0.02777100
 0.02410889
 0.01770020
 0.00976563
 0.00427246
 0.00122070
-0.00152588
-0.00549316
-0.01007080
-0.01312256
-0.01342773
-0.01342773
-0.01464844
-0.01770020
-0.02044678
-0.02075195
-0.01922607
-0.01831055
-0.01922607
-0.02105713
-0.02258301
-0.02288818
-0.02319336
-0.02471924
-0.02807617
-0.03173828
-0.03479004
-0.03631592
-0.03814697
-0.04058838
-0.04333496
-0.04577637
-0.04760742
-0.04913330
-0.05096436
-0.05310059
-0.05523682
-0.05645752
-0.05615234
-0.05523682
-0.05523682
-0.05554199
-0.05645752
-0.05645752
-0.05615234
-0.05554199
-0.05493164
-0.05432129
-0.05371094
-0.05249023
-0.05096436
-0.05065918
-0.05126953
-0.05249023
-0.05371094
-0.05401611
-0.05401611
-0.05371094
-0.05371094
-0.05371094
-0.05401611
-0.05371094
-0.05371094
-0.05371094
-0.05401611
-0.05401611
-0.05310059
-0.05187988
-0.05096436
-0.05096436
-0.05126953
-0.05126953
-0.05096436
-0.05065918
-0.05065918
-0.05065918
-0.05035400
-0.04943848
-0.04760742
-0.04547119
-0.04425049
-0.04364014
-0.04302979
-0.04272461
-0.04150391
-0.04028320
-0.03875732
-0.03723145
-0.03509521
-0.03326416
-0.03204346
-0.03143311
-0.03112793
-0.03051758
-0.02929688
-0.02807617
-0.02746582
-0.02746582
-0.02746582
-0.02716064
-0.02624512
-0.02563477
-0.02532959
-0.02532959
-0.02502441
-0.02380371
-0.02227783
-0.02044678
-0.01892090
-0.01770020
-0.01647949
-0.01556396
-0.01434326
-0.01312256
-0.01159668
-0.00976563
-0.00762939
-0.00610352
-0.00488281
-0.00427246
-0.00396729
-0.00335693
-0.00305176
-0.00274658
-0.00305176
-0.00305176
-0.00244141
-0.00122070
 0.00030518
 0.00183105
 0.00305176
 0.00396729
 0.00427246
 0.00457764
 0.00518799
 0.00579834
 0.00701904
 0.00823975
 0.00915527
 0.00976563
 0.00976563
 0.01007080
 0.01037598
 0.01068115
 0.01129150
 0.01220703
 0.01251221
 0.01312256
 0.01342773
 0.01373291
 0.01403809
 0.01434326
 0.01434326
 0.01434326
 0.01464844
 0.01556396
 0.01708984
 0.01861572
 0.01953125
 0.02014160
 0.02014160
 0.02044678
 0.02075195
 0.02136230
 0.02166748
 0.02166748
 0.02166748
 0.02136230
 0.02105713
 0.02075195
 0.02044678
 0.02075195
 0.02105713
 0.02166748
 0.02197266
 0.02227783
 0.02319336
 0.02410889
 0.02502441
 0.02563477
 0.02563477
 0.02502441
 0.02471924
 0.02502441
 0.02593994
 0.02685547
 0.02746582
 0.02716064
 0.02655029
 0.02593994
 0.02502441
 0.02410889
 0.02380371
 0.02410889
 0.02441406
 0.02471924
 0.02441406
 0.02410889
 0.02380371
 0.02349854
 0.02380371
 0.02410889
 0.02441406
 0.02502441
 0.02593994
 0.02655029
 0.02716064
 0.02716064
 0.02685547
 0.02655029
 0.02655029
 0.02655029
 0.02685547
 0.02716064
 0.02746582
 0.02746582
 0.02716064
 0.02655029
 0.02563477
 0.02532959
 0.02532959
 0.02532959
 0.02532959
 0.02502441
 0.02502441
 0.02532959
 0.02563477
 0.02593994
 0.02593994
 0.02502441
 0.02410889
 0.02288818
 0.02197266
 0.02105713
 0.02044678
 0.01983643
 0.01922607
 0.01831055
 0.01708984
 0.01647949
 0.01586914
 0.01586914
 0.01617432
 0.01617432
 0.01617432
 0.01617432
 0.01556396
 0.01495361
 0.01434326
 0.01403809
 0.01373291
 0.01373291
 0.01373291
 0.01403809
 0.01434326
 0.01464844
 0.01464844
 0.01434326
 0.01342773
 0.01251221
 0.01190186
 0.01159668
 0.01159668
 0.01159668
 0.01159668
 0.01098633
 0.01068115
 0.01037598
 0.01037598
 0.01098633
 0.01159668
 0.01220703
 0.01251221
 0.01251221
 0.01190186
 0.01159668
 0.01098633
 0.01068115
 0.01007080
 0.00885010
 0.00732422
 0.00579834
 0.00457764
 0.00335693
 0.00213623
 0.00091553
-0.00091553
-0.00274658
-0.00427246
-0.00518799
-0.00549316
-0.00518799
-0.00488281
-0.00488281
-0.00518799
-0.00610352
-0.00762939
-0.00915527
-0.01068115
-0.01220703
-0.01373291
-0.01556396
-0.01739502
-0.01953125
-0.02166748
-0.02410889
-0.02655029
-0.02960205
-0.03265381
-0.03509521
-0.03662109
-0.03753662
-0.03723145
-0.03601074
-0.03326416
-0.02899170
-0.02319336
-0.01525879
-0.00579834
 0.00610352
 0.02014160
 0.03570557
 0.05218506
 0.06927490
 0.08666992
 0.10406494
 0.12054443
 0.13519287
 0.14739990
 0.15655518
 0.16296387
 0.16601563
 0.16510010
 0.16021729
 0.15045166
 0.13549805
 0.11596680
 0.09185791
 0.06347656
 0.03173828
-0.00244141
-0.03814697
-0.07507324
-0.11199951
-0.14801025
-0.18188477
-0.21240234
-0.23803711
-0.25848389
-0.27252197
-0.28045654
-0.28167725
-0.27679443
-0.26611328
-0.24871826
-0.22552490
-0.19683838
-0.16326904
-0.12603760
-0.08575439
-0.04364014
-0.00183105
 0.03875732
 0.07598877
 0.10955811
 0.13824463
 0.16174316
 0.17944336
 0.19042969
 0.19439697
 0.19195557
 0.18310547
 0.16876221
 0.14892578
 0.12390137
 0.09521484
 0.06347656
 0.03051758
-0.00274658
-0.03509521
-0.06500244
-0.09155273
-0.11383057
-0.13153076
-0.14465332
-0.15289307
-0.15533447
-0.15167236
-0.14251709
-0.12817383
-0.10986328
-0.08819580
-0.06439209
-0.03936768
-0.01495361
 0.00854492
 0.03021240
 0.04974365
 0.06683350
 0.08056641
 0.09094238
 0.09735107
 0.09918213
 0.09735107
 0.09185791
 0.08300781
 0.07080078
 0.05676270
 0.04119873
 0.02502441
 0.00915527
-0.00610352
-0.02044678
-0.03356934
-0.04455566
-0.05340576
-0.06011963
-0.06469727
-0.06713867
-0.06774902
-0.06683350
-0.06530762
-0.06317139
-0.06072998
-0.05828857
-0.05584717
-0.05401611
-0.05279541
-0.05218506
-0.05126953
-0.05004883
-0.04852295
-0.04669189
-0.04455566
-0.04180908
-0.03784180
-0.03265381
-0.02532959
-0.01586914
-0.00488281
 0.00762939
 0.02105713
 0.03509521
 0.04882813
 0.06256104
 0.07568359
 0.08666992
 0.09582520
 0.10223389
 0.10589600
 0.10589600
 0.10162354
 0.09246826
 0.07751465
 0.05767822
 0.03356934
 0.00549316
-0.02593994
-0.05950928
-0.09429932
-0.12939453
-0.16357422
-0.19561768
-0.22430420
-0.24780273
-0.26458740
-0.27435303
-0.27679443
-0.27191162
-0.25878906
-0.23651123
-0.20477295
-0.16448975
-0.11688232
-0.06347656
-0.00549316
 0.05493164
 0.11627197
 0.17730713
 0.23681641
 0.29388428
 0.34637451
 0.39031982
 0.42327881
 0.44372559
 0.45257568
 0.45135498
 0.43884277
 0.41381836
 0.37628174
 0.32775879
 0.27191162
 0.20996094
 0.14312744
 0.07110596
-0.00335693
-0.07629395
-0.14373779
-0.20538330
-0.26123047
-0.31097412
-0.35247803
-0.38238525
-0.39978027
-0.40588379
-0.40222168
-0.38848877
-0.36468506
-0.33172607
-0.29205322
-0.24871826
-0.20355225
-0.15655518
-0.10833740
-0.06011963
-0.01434326
 0.02655029
 0.06195068
 0.09246826
 0.11718750
 0.13610840
 0.14862061
 0.15533447
 0.15686035
 0.15472412
 0.14862061
 0.14038086
 0.13183594
 0.12451172
 0.11932373
 0.11688232
 0.11749268
 0.12298584
 0.13427734
 0.15106201
 0.17272949
 0.19897461
 0.22949219
 0.26489258
 0.30456543
 0.34515381
 0.38391113
 0.41839600
 0.44708252
 0.46875000
 0.48187256
 0.48431396
 0.47424316
 0.45074463
 0.41381836
 0.36193848
 0.29541016
 0.21484375
 0.12115479
 0.01586914
-0.09918213
-0.22277832
-0.35247803
-0.48431396
-0.61401367
-0.73638916
-0.84808350
-0.94512939
-1.02539063
-1.08612061
-1.12487793
-1.13952637
-1.12884521
-1.09252930
-1.03088379
-0.94390869
-0.83282471
-0.70037842
-0.55145264
-0.39184570
-0.22491455
-0.05218506
 0.12512207
 0.30181885
 0.47058105
 0.62377930
 0.75592041
 0.86395264
 0.94665527
 1.00158691
 1.02691650
 1.02233887
 0.98876953
 0.92712402
 0.83923340
 0.72723389
 0.59661865
 0.45318604
 0.30303955
 0.14953613
-0.00366211
-0.15350342
-0.29357910
-0.41656494
-0.51696777
-0.59234619
-0.64086914
-0.66284180
-0.65643311
-0.62103271
-0.55816650
-0.47119141
-0.36468506
-0.24322510
-0.11047363
 0.03082275
 0.17608643
 0.32012939
 0.45562744
 0.57586670
 0.67535400
 0.75164795
 0.80200195
 0.82611084
 0.82244873
 0.79071045
 0.73028564
 0.64331055
 0.53314209
 0.40435791
 0.26214600
 0.11108398
-0.04608154
-0.20629883
-0.36499023
-0.51574707
-0.65216064
-0.76904297
-0.86395264
-0.93627930
-0.98480225
-1.00830078
-1.00708008
-0.98175049
-0.93475342
-0.86883545
-0.78582764
-0.68939209
-0.58349609
-0.47241211
-0.36071777
-0.25146484
-0.14617920
-0.04791260
 0.04089355
 0.11657715
 0.17730713
 0.22277832
 0.25360107
 0.27130127
 0.27709961
 0.27252197
 0.25970459
 0.24108887
 0.21942139
 0.19683838
 0.17608643
 0.15991211
 0.15045166
 0.14923096
 0.15655518
 0.17333984
 0.19989014
 0.23742676
 0.28533936
 0.34118652
 0.40191650
 0.46478271
 0.52795410
 0.59051514
 0.65032959
 0.70556641
 0.75256348
 0.78979492
 0.81542969
 0.82855225
 0.82824707
 0.81420898
 0.78643799
 0.74615479
 0.69427490
 0.63201904
 0.56152344
 0.48522949
 0.40527344
 0.32409668
 0.24383545
 0.16632080
 0.09307861
 0.02624512
-0.03265381
-0.08270264
-0.12268066
-0.15319824
-0.17547607
-0.19012451
-0.19897461
-0.20263672
-0.20202637
-0.19927979
-0.19683838
-0.19653320
-0.20019531
-0.20874023
-0.22338867
-0.24597168
-0.27832031
-0.32073975
-0.37261963
-0.43182373
-0.49713135
-0.56762695
-0.64117432
-0.71533203
-0.78765869
-0.85449219
-0.91400146
-0.96343994
-1.00097656
-1.02264404
-1.02661133
-1.01135254
-0.97656250
-0.92254639
-0.84838867
-0.75500488
-0.64361572
-0.51757813
-0.38024902
-0.23406982
-0.08056641
 0.07995605
 0.24444580
 0.40863037
 0.56671143
 0.71441650
 0.84899902
 0.96832275
 1.07055664
 1.15386963
 1.21673584
 1.25823975
 1.27838135
 1.27716064
 1.25396729
 1.21032715
 1.14807129
 1.07025146
 0.97961426
 0.87738037
 0.76599121
 0.64788818
 0.52673340
 0.40557861
 0.28656006
 0.17089844
 0.06072998
-0.04333496
-0.14007568
-0.22857666
-0.30883789
-0.37933350
-0.43945313
-0.48858643
-0.52795410
-0.55938721
-0.58471680
-0.60394287
-0.61676025
-0.62408447
-0.62622070
-0.62469482
-0.62011719
-0.61370850
-0.60546875
-0.59570313
-0.58441162
-0.57189941
-0.55725098
-0.54077148
-0.52246094
-0.50201416
-0.47973633
-0.45593262
-0.43121338
-0.40496826
-0.37719727
-0.34759521
-0.31707764
-0.28747559
-0.26000977
-0.23376465
-0.20904541
-0.18554688
-0.16479492
-0.14831543
-0.13580322
-0.12786865
-0.12420654
-0.12512207
-0.13092041
-0.14190674
-0.15716553
-0.17639160
-0.19805908
-0.22094727
-0.24444580
-0.26763916
-0.29052734
-0.31219482
-0.32928467
-0.33843994
-0.33691406
-0.32501221
-0.30364990
-0.27374268
-0.23468018
-0.18402100
-0.12084961
-0.04516602
 0.04058838
 0.13610840
 0.23956299
 0.34973145
 0.46417236
 0.57922363
 0.69274902
 0.80200195
 0.90515137
 0.99975586
 1.08306885
 1.15295410
 1.20758057
 1.24450684
 1.26281738
 1.26129150
 1.24023438
 1.19995117
 1.14166260
 1.06658936
 0.97564697
 0.87097168
 0.75500488
 0.63049316
 0.50079346
 0.36926270
 0.23895264
 0.11199951
-0.00976563
-0.12451172
-0.23071289
-0.32684326
-0.41076660
-0.48065186
-0.53527832
-0.57525635
-0.60089111
-0.61370850
-0.61462402
-0.60394287
-0.58227539
-0.55145264
-0.51391602
-0.47271729
-0.42907715
-0.38482666
-0.34149170
-0.30120850
-0.26641846
-0.23834229
-0.21667480
-0.20141602
-0.19287109
-0.19134521
-0.19653320
-0.20690918
-0.22064209
-0.23620605
-0.25238037
-0.26824951
-0.28228760
-0.29235840
-0.29785156
-0.29876709
-0.29357910
-0.28167725
-0.26184082
-0.23315430
-0.19592285
-0.15014648
-0.09613037
-0.03509521
 0.03112793
 0.10040283
 0.17089844
 0.24230957
 0.31372070
 0.38269043
 0.44464111
 0.49682617
 0.53771973
 0.56732178
 0.58563232
 0.59204102
 0.58624268
 0.56823730
 0.53955078
 0.50292969
 0.46020508
 0.41290283
 0.36315918
 0.31372070
 0.26611328
 0.22308350
 0.18554688
 0.15380859
 0.12939453
 0.11322021
 0.10589600
 0.10742188
 0.11688232
 0.13336182
 0.15594482
 0.18249512
 0.21148682
 0.24230957
 0.27343750
 0.30364990
 0.32958984
 0.34759521
 0.35400391
 0.34790039
 0.32928467
 0.29815674
 0.25390625
 0.19561768
 0.12451172
 0.04180908
-0.05035400
-0.15106201
-0.25878906
-0.37109375
-0.48400879
-0.59356689
-0.69702148
-0.79254150
-0.87860107
-0.95397949
-1.01623535
-1.06414795
-1.09710693
-1.11450195
-1.11572266
-1.10107422
-1.07177734
-1.02844238
-0.97259521
-0.90484619
-0.82641602
-0.74005127
-0.64880371
-0.55633545
-0.46478271
-0.37719727
-0.29571533
-0.22216797
-0.15686035
-0.10101318
-0.05493164
-0.01892090
 0.00640869
 0.02136230
 0.02777100
 0.02746582
 0.02258301
 0.01434326
 0.00457764
-0.00457764
-0.01190186
-0.01586914
-0.01464844
-0.00671387
 0.00976563
 0.03570557
 0.07080078
 0.11566162
 0.17150879
 0.23834229
 0.31646729
 0.40313721
 0.49530029
 0.59051514
 0.68634033
 0.78094482
 0.87158203
 0.95520020
 1.02905273
 1.09039307
 1.13769531
 1.16943359
 1.18438721
 1.18103027
 1.15875244
 1.11816406
 1.05957031
 0.98388672
 0.89172363
 0.78399658
 0.66192627
 0.52764893
 0.38421631
 0.23284912
 0.07507324
-0.08819580
-0.25482178
-0.41961670
-0.57800293
-0.72570801
-0.85998535
-0.97869873
-1.08001709
-1.16119385
-1.22070313
-1.25701904
-1.26953125
-1.25885010
-1.22467041
-1.16912842
-1.09344482
-0.99884033
-0.88653564
-0.75744629
-0.61492920
-0.46325684
-0.30670166
-0.14678955
 0.01556396
 0.17852783
 0.33721924
 0.48583984
 0.61920166
 0.73394775
 0.82916260
 0.90393066
 0.95611572
 0.98449707
 0.98937988
 0.97198486
 0.93383789
 0.87646484
 0.80139160
 0.71136475
 0.61004639
 0.50079346
 0.38604736
 0.26885986
 0.15136719
 0.03723145
-0.07171631
-0.17395020
-0.26672363
-0.34820557
-0.41442871
-0.46264648
-0.49133301
-0.49987793
-0.48919678
-0.45959473
-0.41198730
-0.34820557
-0.27008057
-0.18066406
-0.08209229
 0.02380371
 0.13427734
 0.24688721
 0.35766602
 0.46234131
 0.55755615
 0.64056396
 0.71014404
 0.76477051
 0.80322266
 0.82489014
 0.82885742
 0.81420898
 0.78063965
 0.72814941
 0.65704346
 0.56915283
 0.46691895
 0.35339355
 0.23162842
 0.10314941
-0.02990723
-0.16540527
-0.29968262
-0.42785645
-0.54626465
-0.65093994
-0.74066162
-0.81329346
-0.86761475
-0.90240479
-0.91735840
-0.91217041
-0.88836670
-0.84655762
-0.78887939
-0.71685791
-0.63293457
-0.53985596
-0.43975830
-0.33569336
-0.23071289
-0.12786865
-0.02960205
 0.06072998
 0.14007568
 0.20477295
 0.25299072
 0.28320313
 0.29632568
 0.29235840
 0.27130127
 0.23284912
 0.17761230
 0.10803223
 0.02838135
-0.05859375
-0.14984131
-0.24353027
-0.33599854
-0.42297363
-0.49987793
-0.56396484
-0.61401367
-0.64849854
-0.66619873
-0.66528320
-0.64392090
-0.60241699
-0.54107666
-0.46142578
-0.36590576
-0.25756836
-0.13946533
-0.01342773
 0.11871338
 0.25390625
 0.38696289
 0.51208496
 0.62408447
 0.71960449
 0.79742432
 0.85540771
 0.89172363
 0.90515137
 0.89599609
 0.86517334
 0.81390381
 0.74401855
 0.65826416
 0.56030273
 0.45532227
 0.34576416
 0.23437500
 0.12329102
 0.01617432
-0.08270264
-0.17028809
-0.24505615
-0.30578613
-0.35156250
-0.38055420
-0.39154053
-0.38543701
-0.36437988
-0.33142090
-0.28930664
-0.23986816
-0.18615723
-0.12969971
-0.07354736
-0.02044678
 0.02532959
 0.06103516
 0.08422852
 0.09399414
 0.08941650
 0.07110596
 0.03875732
-0.00640869
-0.06317139
-0.12939453
-0.20385742
-0.28533936
-0.37017822
-0.45471191
-0.53497314
-0.60729980
-0.67047119
-0.72174072
-0.75897217
-0.77972412
-0.78247070
-0.76629639
-0.73089600
-0.67626953
-0.60302734
-0.51239014
-0.40710449
-0.28930664
-0.16174316
-0.02624512
 0.11474609
 0.25695801
 0.39520264
 0.52490234
 0.64239502
 0.74493408
 0.83038330
 0.89660645
 0.94238281
 0.96679688
 0.96954346
 0.95184326
 0.91491699
 0.86059570
 0.79132080
 0.70983887
 0.61859131
 0.52154541
 0.42144775
 0.32257080
 0.22735596
 0.13793945
 0.05676270
-0.01403809
-0.07110596
-0.11199951
-0.13580322
-0.14312744
-0.13488770
-0.11230469
-0.07568359
-0.02685547
 0.03082275
 0.09490967
 0.16204834
 0.23101807
 0.29876709
 0.36224365
 0.41778564
 0.46203613
 0.49316406
 0.51055908
 0.51300049
 0.50018311
 0.47119141
 0.42694092
 0.36895752
 0.29876709
 0.21789551
 0.12786865
 0.02929688
-0.07659912
-0.18707275
-0.29907227
-0.40863037
-0.51208496
-0.60699463
-0.69244385
-0.76690674
-0.82824707
-0.87463379
-0.90515137
-0.91949463
-0.91857910
-0.90270996
-0.87219238
-0.82733154
-0.77087402
-0.70495605
-0.63171387
-0.55297852
-0.47058105
-0.38757324
-0.30578613
-0.22674561
-0.15136719
-0.07934570
-0.01251221
 0.04760742
 0.09887695
 0.14160156
 0.17608643
 0.20355225
 0.22369385
 0.23712158
 0.24444580
 0.24719238
 0.24688721
 0.24475098
 0.24169922
 0.23864746
 0.23742676
 0.23864746
 0.24291992
 0.24932861
 0.25939941
 0.27374268
 0.29296875
 0.31585693
 0.33966064
 0.36224365
 0.38269043
 0.40222168
 0.42144775
 0.43945313
 0.45471191
 0.46600342
 0.47332764
 0.47760010
 0.47912598
 0.47698975
 0.47027588
 0.45898438
 0.44372559
 0.42510986
 0.40344238
 0.37841797
 0.34942627
 0.31738281
 0.28259277
 0.24688721
 0.20996094
 0.17242432
 0.13427734
 0.09643555
 0.05981445
 0.02441406
-0.00976563
-0.04333496
-0.07751465
-0.11230469
-0.14678955
-0.18157959
-0.21667480
-0.25299072
-0.29205322
-0.33386230
-0.37719727
-0.42114258
-0.46539307
-0.51086426
-0.55786133
-0.60607910
-0.65521240
-0.70404053
-0.75134277
-0.79681396
-0.84014893
-0.88043213
-0.91705322
-0.94818115
-0.97259521
-0.98876953
-0.99456787
-0.98937988
-0.97167969
-0.94116211
-0.89660645
-0.83770752
-0.76416016
-0.67626953
-0.57495117
-0.46264648
-0.34118652
-0.21240234
-0.07659912
 0.06439209
 0.20904541
 0.35339355
 0.49346924
 0.62500000
 0.74645996
 0.85571289
 0.95062256
 1.02935791
 1.09008789
 1.13128662
 1.15203857
 1.15173340
 1.13037109
 1.08825684
 1.02722168
 0.94909668
 0.85571289
 0.74890137
 0.63262939
 0.51055908
 0.38696289
 0.26489258
 0.14709473
 0.03601074
-0.06378174
-0.14953613
-0.21820068
-0.26855469
-0.30029297
-0.31280518
-0.30670166
-0.28259277
-0.24261475
-0.18829346
-0.12145996
-0.04455566
 0.03906250
 0.12603760
 0.21270752
 0.29479980
 0.36895752
 0.42999268
 0.47454834
 0.50018311
 0.50506592
 0.48858643
 0.45043945
 0.39093018
 0.31127930
 0.21423340
 0.10162354
-0.02441406
-0.16174316
-0.30609131
-0.45166016
-0.59173584
-0.72082520
-0.83435059
-0.92987061
-1.00494385
-1.05682373
-1.08367920
-1.08398438
-1.05773926
-1.00585938
-0.93048096
-0.83374023
-0.71777344
-0.58685303
-0.44647217
-0.30120850
-0.15594482
-0.01281738
 0.12512207
 0.25390625
 0.36834717
 0.46325684
 0.53558350
 0.58349609
 0.60577393
 0.60272217
 0.57434082
 0.52124023
 0.44677734
 0.35400391
 0.24810791
 0.13305664
 0.01312256
-0.10803223
-0.22613525
-0.33508301
-0.42907715
-0.50262451
-0.55267334
-0.57769775
-0.57647705
-0.54718018
-0.49011230
-0.40679932
-0.30120850
-0.17608643
-0.03295898
 0.12634277
 0.29876709
 0.47760010
 0.65460205
 0.82305908
 0.97839355
 1.11694336
 1.23413086
 1.32507324
 1.38641357
 1.41662598
 1.41479492
 1.38092041
 1.31622314
 1.22253418
 1.10321045
 0.96191406
 0.80383301
 0.63446045
 0.46020508
 0.28656006
 0.11871338
-0.04058838
-0.18829346
-0.32104492
-0.43395996
-0.52398682
-0.58898926
-0.63018799
-0.64819336
-0.64483643
-0.62103271
-0.57922363
-0.52276611
-0.45623779
-0.38421631
-0.31127930
-0.24139404
-0.17822266
-0.12512207
-0.08544922
-0.06195068
-0.05676270
-0.07019043
-0.10192871
-0.15197754
-0.21972656
-0.30395508
-0.40039063
-0.50445557
-0.61126709
-0.71594238
-0.81512451
-0.90515137
-0.98144531
-1.04034424
-1.07940674
-1.09558105
-1.08825684
-1.05651855
-1.00036621
-0.91979980
-0.81604004
-0.69061279
-0.54840088
-0.39428711
-0.23345947
-0.06774902
 0.10070801
 0.26824951
 0.42816162
 0.57281494
 0.69702148
 0.79864502
 0.87677002
 0.93048096
 0.95764160
 0.95794678
 0.93170166
 0.88256836
 0.81329346
 0.72753906
 0.62896729
 0.52246094
 0.41320801
 0.30609131
 0.20446777
 0.11169434
 0.03143311
-0.03295898
-0.07843018
-0.10375977
-0.10711670
-0.08941650
-0.05126953
 0.00518799
 0.07720947
 0.16235352
 0.25756836
 0.35858154
 0.45928955
 0.55419922
 0.63751221
 0.70495605
 0.75408936
 0.78186035
 0.78582764
 0.76416016
 0.71502686
 0.63934326
 0.53894043
 0.41748047
 0.27832031
 0.12481689
-0.04028320
-0.21423340
-0.39093018
-0.56396484
-0.72662354
-0.87402344
-1.00189209
-1.10687256
-1.18560791
-1.23565674
-1.25579834
-1.24603271
-1.20788574
-1.14166260
-1.04888916
-0.93261719
-0.79772949
-0.64910889
-0.49316406
-0.33538818
-0.18035889
-0.03204346
 0.10528564
 0.22888184
 0.33386230
 0.41595459
 0.47119141
 0.49804688
 0.49743652
 0.47088623
 0.41992188
 0.34637451
 0.25421143
 0.14739990
 0.03082275
-0.09155273
-0.21545410
-0.33538818
-0.44433594
-0.53558350
-0.60455322
-0.64849854
-0.66497803
-0.65124512
-0.60516357
-0.52795410
-0.42388916
-0.29663086
-0.14862061
 0.01892090
 0.20294189
 0.39642334
 0.59051514
 0.77697754
 0.94909668
 1.10229492
 1.23260498
 1.33544922
 1.40655518
 1.44287109
 1.44317627
 1.40777588
 1.33758545
 1.23413086
 1.09985352
 0.93902588
 0.75744629
 0.56274414
 0.36102295
 0.15716553
-0.04455566
-0.23895264
-0.41870117
-0.57617188
-0.70434570
-0.80017090
-0.86212158
-0.89019775
-0.88439941
-0.84472656
-0.77270508
-0.67260742
-0.54992676
-0.41137695
-0.26123047
-0.10375977
 0.05737305
 0.21636963
 0.36560059
 0.49652100
 0.60272217
 0.68054199
 0.72875977
 0.74584961
 0.72967529
 0.67871094
 0.59387207
 0.47882080
 0.33935547
 0.17944336
 0.00183105
-0.19073486
-0.39093018
-0.58929443
-0.77575684
-0.94329834
-1.08764648
-1.20422363
-1.28845215
-1.33575439
-1.34399414
-1.31439209
-1.24847412
-1.14624023
-1.00891113
-0.84075928
-0.64941406
-0.44311523
-0.22674561
-0.00305176
 0.22338867
 0.44403076
 0.64697266
 0.82336426
 0.96771240
 1.07818604
 1.15234375
 1.18652344
 1.17889404
 1.12945557
 1.04125977
 0.91796875
 0.76446533
 0.58746338
 0.39550781
 0.19561768
-0.00701904
-0.20843506
-0.40069580
-0.57403564
-0.71716309
-0.82427979
-0.89385986
-0.92651367
-0.91979980
-0.87036133
-0.77850342
-0.64910889
-0.48950195
-0.30548096
-0.09887695
 0.12695313
 0.36468506
 0.60272217
 0.82855225
 1.03393555
 1.21276855
 1.35925293
 1.46667480
 1.52954102
 1.54418945
 1.51062012
 1.42761230
 1.29547119
 1.11663818
 0.89660645
 0.64453125
 0.36804199
 0.07202148
-0.23895264
-0.55664063
-0.86853027
-1.16058350
-1.42242432
-1.64794922
-1.83319092
-1.97265625
-2.05993652
-2.09106445
-2.06542969
-1.98577881
-1.85455322
-1.67358398
-1.44683838
-1.18164063
-0.88958740
-0.58166504
-0.26550293
 0.05249023
 0.36560059
 0.66223145
 0.92956543
 1.15631104
 1.33514404
 1.46240234
 1.53594971
 1.55548096
 1.52038574
 1.43127441
 1.29058838
 1.10473633
 0.88256836
 0.63415527
 0.36834717
 0.09155273
-0.18951416
-0.46508789
-0.72265625
-0.95031738
-1.13891602
-1.28295898
-1.37939453
-1.42517090
-1.41815186
-1.35711670
-1.24328613
-1.08123779
-0.87768555
-0.64025879
-0.37689209
-0.09399414
 0.20233154
 0.50292969
 0.79559326
 1.06658936
 1.30554199
 1.50665283
 1.66564941
 1.77795410
 1.83837891
 1.84448242
 1.79748535
 1.70196533
 1.56127930
 1.37878418
 1.15875244
 0.91033936
 0.64483643
 0.37109375
 0.09429932
-0.18005371
-0.44464111
-0.68786621
-0.89904785
-1.07208252
-1.20391846
-1.29333496
-1.33789063
-1.33758545
-1.29455566
-1.21246338
-1.09588623
-0.94818115
-0.77606201
-0.58807373
-0.39306641
-0.19866943
-0.00915527
 0.17089844
 0.33416748
 0.47241211
 0.57830811
 0.64941406
 0.68572998
 0.68786621
 0.65582275
 0.59082031
 0.49652100
 0.37872314
 0.24291992
 0.09399414
-0.06347656
-0.22491455
-0.38208008
-0.52734375
-0.65216064
-0.75164795
-0.82244873
-0.86242676
-0.86975098
-0.84228516
-0.77850342
-0.67993164
-0.55145264
-0.39886475
-0.22674561
-0.03784180
 0.16510010
 0.37536621
 0.58380127
 0.78125000
 0.96008301
 1.11633301
 1.24633789
 1.34643555
 1.41265869
 1.44317627
 1.43768311
 1.39678955
 1.32232666
 1.21551514
 1.07818604
 0.91583252
 0.73455811
 0.54168701
 0.34271240
 0.14129639
-0.05859375
-0.25207520
-0.43273926
-0.59295654
-0.72631836
-0.82977295
-0.90209961
-0.94329834
-0.95245361
-0.93048096
-0.87890625
-0.80078125
-0.70007324
-0.58227539
-0.45227051
-0.31616211
-0.17852783
-0.04333496
 0.08514404
 0.20294189
 0.30426025
 0.38330078
 0.43640137
 0.46173096
 0.45989990
 0.43090820
 0.37567139
 0.29632568
 0.19622803
 0.07843018
-0.05401611
-0.19775391
-0.34729004
-0.49621582
-0.63720703
-0.76385498
-0.87188721
-0.95825195
-1.01959229
-1.05346680
-1.05865479
-1.03576660
-0.98541260
-0.90850830
-0.80596924
-0.68115234
-0.53955078
-0.38726807
-0.22979736
-0.07049561
 0.08758545
 0.24047852
 0.38208008
 0.50506592
 0.60516357
 0.67901611
 0.72540283
 0.74340820
 0.73333740
 0.69488525
 0.63049316
 0.54260254
 0.43670654
 0.31768799
 0.19134521
 0.06164551
-0.06683350
-0.18951416
-0.29968262
-0.39154053
-0.45959473
-0.50048828
-0.51208496
-0.49377441
-0.44586182
-0.36987305
-0.26977539
-0.14831543
-0.00762939
 0.14984131
 0.31799316
 0.48889160
 0.65277100
 0.80352783
 0.93566895
 1.04553223
 1.12792969
 1.17767334
 1.19171143
 1.16851807
 1.10778809
 1.00952148
 0.87493896
 0.70892334
 0.51849365
 0.31005859
 0.08728027
-0.14709473
-0.38726807
-0.62255859
-0.84136963
-1.03546143
-1.20086670
-1.33453369
-1.43280029
-1.49078369
-1.50573730
-1.47827148
-1.41265869
-1.31072998
-1.17431641
-1.00616455
-0.81329346
-0.60455322
-0.38848877
-0.16998291
 0.04760742
 0.25939941
 0.45623779
 0.62835693
 0.76751709
 0.87066650
 0.93658447
 0.96618652
 0.95886230
 0.91430664
 0.83343506
 0.72082520
 0.58258057
 0.42633057
 0.25756836
 0.08178711
-0.09643555
-0.27008057
-0.43029785
-0.56854248
-0.67749023
-0.75408936
-0.79681396
-0.80383301
-0.77423096
-0.70709229
-0.60638428
-0.47698975
-0.32440186
-0.15197754
 0.03723145
 0.23742676
 0.43945313
 0.63354492
 0.81115723
 0.96649170
 1.09680176
 1.19750977
 1.26464844
 1.29516602
 1.28845215
 1.24481201
 1.16668701
 1.05621338
 0.91644287
 0.75347900
 0.57464600
 0.38726807
 0.19775391
 0.01007080
-0.17089844
-0.33874512
-0.48614502
-0.60607910
-0.69366455
-0.74768066
-0.76690674
-0.75103760
-0.70098877
-0.61950684
-0.51208496
-0.38482666
-0.24261475
-0.08941650
 0.07141113
 0.23406982
 0.38970947
 0.53039551
 0.64910889
 0.74127197
 0.80505371
 0.83770752
 0.83679199
 0.80108643
 0.73028564
 0.62683105
 0.49560547
 0.34149170
 0.16937256
-0.01708984
-0.21392822
-0.41473389
-0.61126709
-0.79467773
-0.95703125
-1.09375000
-1.20178223
-1.27838135
-1.31988525
-1.32385254
-1.29089355
-1.22406006
-1.12670898
-1.00097656
-0.85021973
-0.68084717
-0.49987793
-0.31494141
-0.13031006
 0.05096436
 0.22521973
 0.38482666
 0.52185059
 0.63110352
 0.71075439
 0.76080322
 0.78186035
 0.77301025
 0.73455811
 0.66864014
 0.57922363
 0.47088623
 0.34851074
 0.21728516
 0.08239746
-0.05126953
-0.17913818
-0.29571533
-0.39581299
-0.47393799
-0.52703857
-0.55450439
-0.55633545
-0.53344727
-0.48583984
-0.41564941
-0.32592773
-0.22125244
-0.10528564
 0.01953125
 0.14953613
 0.28076172
 0.40740967
 0.52337646
 0.62500000
 0.70983887
 0.77545166
 0.82031250
 0.84289551
 0.84228516
 0.81848145
 0.77209473
 0.70465088
 0.61859131
 0.51757813
 0.40618896
 0.28808594
 0.16723633
 0.04669189
-0.07049561
-0.18127441
-0.28259277
-0.37139893
-0.44494629
-0.50079346
-0.53802490
-0.55694580
-0.55847168
-0.54473877
-0.51605225
-0.47454834
-0.42236328
-0.36315918
-0.29998779
-0.23590088
-0.17242432
-0.11169434
-0.05676270
-0.01007080
 0.02532959
 0.04730225
 0.05493164
 0.04730225
 0.02471924
-0.01159668
-0.05950928
-0.11596680
-0.17974854
-0.24902344
-0.32104492
-0.39184570
-0.45684814
-0.51208496
-0.55572510
-0.58593750
-0.60180664
-0.60119629
-0.58288574
-0.54687500
-0.49468994
-0.42816162
-0.34942627
-0.26000977
-0.16204834
-0.05798340
 0.05065918
 0.16021729
 0.26855469
 0.37109375
 0.46417236
 0.54351807
 0.60729980
 0.65399170
 0.68328857
 0.69488525
 0.68878174
 0.66497803
 0.62408447
 0.56793213
 0.49835205
 0.41931152
 0.33416748
 0.24627686
 0.15869141
 0.07446289
-0.00366211
-0.07110596
-0.12542725
-0.16448975
-0.18829346
-0.19592285
-0.18676758
-0.15960693
-0.11444092
-0.05340576
 0.02166748
 0.10925293
 0.20843506
 0.31646729
 0.42877197
 0.53924561
 0.64331055
 0.73760986
 0.82000732
 0.88684082
 0.93322754
 0.95581055
 0.95336914
 0.92529297
 0.87036133
 0.78796387
 0.67840576
 0.54626465
 0.39642334
 0.23376465
 0.05950928
-0.12481689
-0.31494141
-0.50445557
-0.68634033
-0.85449219
-1.00616455
-1.13800049
-1.24664307
-1.32843018
-1.38183594
-1.40563965
-1.39984131
-1.36383057
-1.29882813
-1.20666504
-1.09008789
-0.95275879
-0.79833984
-0.63171387
-0.45867920
-0.28503418
-0.11444092
 0.04974365
 0.20446777
 0.34545898
 0.46691895
 0.56518555
 0.63873291
 0.68786621
 0.71319580
 0.71472168
 0.69427490
 0.65307617
 0.59478760
 0.52154541
 0.43731689
 0.34606934
 0.25177002
 0.15777588
 0.06713867
-0.01739502
-0.09338379
-0.15655518
-0.20477295
-0.23620605
-0.25115967
-0.24963379
-0.23132324
-0.19561768
-0.14343262
-0.07751465
-0.00244141
 0.07873535
 0.16357422
 0.24963379
 0.33416748
 0.41259766
 0.48065186
 0.53527832
 0.57525635
 0.59936523
 0.60729980
 0.59844971
 0.57220459
 0.52978516
 0.47271729
 0.40405273
 0.32501221
 0.23834229
 0.14617920
 0.05187988
-0.04211426
-0.13275146
-0.21911621
-0.29937744
-0.37109375
-0.43060303
-0.47546387
-0.50415039
-0.51727295
-0.51696777
-0.50415039
-0.48004150
-0.44494629
-0.40100098
-0.35095215
-0.29815674
-0.24505615
-0.19378662
-0.14526367
-0.10162354
-0.06378174
-0.03387451
-0.01281738
-0.00091553
 0.00274658
-0.00183105
-0.01312256
-0.03082275
-0.05340576
-0.08026123
-0.11077881
-0.14282227
-0.17547607
-0.20690918
-0.23437500
-0.25726318
-0.27404785
-0.28411865
-0.28808594
-0.28564453
-0.27587891
-0.25878906
-0.23345947
-0.20050049
-0.16113281
-0.11627197
-0.06683350
-0.01403809
 0.04058838
 0.09552002
 0.14892578
 0.20019531
 0.24932861
 0.29510498
 0.33691406
 0.37292480
 0.40222168
 0.42480469
 0.44067383
 0.44921875
 0.45074463
 0.44494629
 0.43273926
 0.41442871
 0.38970947
 0.35949707
 0.32440186
 0.28656006
 0.24719238
 0.20721436
 0.16662598
 0.12634277
 0.08728027
 0.05126953
 0.01953125
-0.00762939
-0.02990723
-0.04638672
-0.05676270
-0.06164551
-0.06164551
-0.05676270
-0.04760742
-0.03356934
-0.01586914
 0.00518799
 0.02868652
 0.05310059
 0.07781982
 0.10162354
 0.12390137
 0.14343262
 0.15991211
 0.17242432
 0.17974854
 0.18066406
 0.17395020
 0.16021729
 0.13885498
 0.10986328
 0.07324219
 0.02868652
-0.02288818
-0.07934570
-0.13946533
-0.20263672
-0.26824951
-0.33538818
-0.40130615
-0.46386719
-0.52062988
-0.57128906
-0.61492920
-0.64971924
-0.67413330
-0.68603516
-0.68572998
-0.67291260
-0.64788818
-0.60974121
-0.55847168
-0.49499512
-0.42205811
-0.34027100
-0.25177002
-0.15777588
-0.06042480
 0.03723145
 0.13336182
 0.22674561
 0.31585693
 0.39703369
 0.46722412
 0.52459717
 0.56915283
 0.60150146
 0.62164307
 0.62805176
 0.62103271
 0.60211182
 0.57342529
 0.53741455
 0.49438477
 0.44494629
 0.39154053
 0.33660889
 0.28320313
 0.23254395
 0.18554688
 0.14251709
 0.10467529
 0.07293701
 0.04760742
 0.02899170
 0.01678467
 0.01068115
 0.01037598
 0.01434326
 0.02105713
 0.02929688
 0.03814697
 0.04699707
 0.05401611
 0.05889893
 0.05981445
 0.05645752
 0.04821777
 0.03479004
 0.01617432
-0.00701904
-0.03479004
-0.06683350
-0.10253906
-0.14007568
-0.17822266
-0.21606445
-0.25360107
-0.29052734
-0.32592773
-0.35766602
-0.38330078
-0.40130615
-0.41229248
-0.41595459
-0.41320801
-0.40344238
-0.38635254
-0.36224365
-0.33233643
-0.29785156
-0.26031494
-0.22064209
-0.17974854
-0.13824463
-0.09704590
-0.05737305
-0.02044678
 0.01251221
 0.04180908
 0.06591797
 0.08483887
 0.09765625
 0.10498047
 0.10742188
 0.10589600
 0.10040283
 0.09155273
 0.07995605
 0.06622314
 0.05218506
 0.03875732
 0.02685547
 0.01708984
 0.00976563
 0.00549316
 0.00427246
 0.00579834
 0.01037598
 0.01770020
 0.02777100
 0.03997803
 0.05401611
 0.06927490
 0.08544922
 0.10284424
 0.12054443
 0.13824463
 0.15533447
 0.17181396
 0.18798828
 0.20385742
 0.21911621
 0.23284912
 0.24505615
 0.25482178
 0.26245117
 0.26733398
 0.26916504
 0.26855469
 0.26519775
 0.25939941
 0.25024414
 0.23712158
 0.22003174
 0.19958496
 0.17547607
 0.14801025
 0.11718750
 0.08270264
 0.04547119
 0.00579834
-0.03601074
-0.07934570
-0.12329102
-0.16601563
-0.20629883
-0.24505615
-0.28228760
-0.31738281
-0.34820557
-0.37200928
-0.38818359
-0.39764404
-0.40161133
-0.40008545
-0.39276123
-0.37780762
-0.35552979
-0.32806396
-0.29693604
-0.26367188
-0.22857666
-0.19134521
-0.15258789
-0.11352539
-0.07537842
-0.03875732
-0.00518799
 0.02502441
 0.05126953
 0.07354736
 0.09185791
 0.10589600
 0.11596680
 0.12207031
 0.12451172
 0.12420654
 0.12145996
 0.11810303
 0.11413574
 0.11108398
 0.10925293
 0.10894775
 0.11138916
 0.11657715
 0.12481689
 0.13641357
 0.15045166
 0.16693115
 0.18524170
 0.20446777
 0.22338867
 0.24139404
 0.25787354
 0.27221680
 0.28289795
 0.28961182
 0.29174805
 0.28900146
 0.28137207
 0.26824951
 0.24993896
 0.22583008
 0.19622803
 0.16174316
 0.12298584
 0.08087158
 0.03631592
-0.00915527
-0.05401611
-0.09674072
-0.13641357
-0.17181396
-0.20202637
-0.22583008
-0.24322510
-0.25360107
-0.25726318
-0.25512695
-0.24719238
-0.23345947
-0.21484375
-0.19195557
-0.16601563
-0.13824463
-0.10986328
-0.08117676
-0.05371094
-0.02868652
-0.00701904
 0.01037598
 0.02288818
 0.02990723
 0.03112793
 0.02624512
 0.01586914
 0.00000000
-0.02075195
-0.04547119
-0.07263184
-0.10101318
-0.12908936
-0.15533447
-0.17822266
-0.19683838
-0.20996094
-0.21759033
-0.21881104
-0.21362305
-0.20141602
-0.18188477
-0.15594482
-0.12451172
-0.08880615
-0.05004883
-0.00854492
 0.03417969
 0.07690430
 0.11840820
 0.15777588
 0.19378662
 0.22521973
 0.25146484
 0.27069092
 0.28228760
 0.28656006
 0.28381348
 0.27404785
 0.25787354
 0.23468018
 0.20568848
 0.17181396
 0.13397217
 0.09399414
 0.05249023
 0.01159668
-0.02746582
-0.06317139
-0.09490967
-0.12207031
-0.14434814
-0.16143799
-0.17272949
-0.17791748
-0.17700195
-0.17150879
-0.16204834
-0.14923096
-0.13336182
-0.11535645
-0.09582520
-0.07537842
-0.05523682
-0.03601074
-0.01861572
-0.00396729
 0.00701904
 0.01342773
 0.01586914
 0.01495361
 0.01037598
 0.00274658
-0.00793457
-0.02014160
-0.03326416
-0.04516602
-0.05493164
-0.06225586
-0.06561279
-0.06347656
-0.05493164
-0.03997803
-0.01922607
 0.00701904
 0.03784180
 0.07354736
 0.11230469
 0.15228271
 0.19226074
 0.23162842
 0.27008057
 0.30609131
 0.33721924
 0.36102295
 0.37597656
 0.38208008
 0.37872314
 0.36529541
 0.34118652
 0.30670166
 0.26397705
 0.21392822
 0.15808105
 0.09643555
 0.03051758
-0.03692627
-0.10253906
-0.16357422
-0.21881104
-0.26733398
-0.30822754
-0.33843994
-0.35614014
-0.35919189
-0.34851074
-0.32562256
-0.29235840
-0.25054932
-0.20080566
-0.14343262
-0.08026123
-0.01403809
 0.05126953
 0.11291504
 0.16815186
 0.21484375
 0.25054932
 0.27343750
 0.28289795
 0.27862549
 0.26062012
 0.22827148
 0.18157959
 0.12115479
 0.04943848
-0.02929688
-0.11260986
-0.19836426
-0.28350830
-0.36499023
-0.43792725
-0.49804688
-0.54260254
-0.57006836
-0.57952881
-0.56945801
-0.53985596
-0.49011230
-0.42236328
-0.33874512
-0.24200439
-0.13488770
-0.01953125
 0.10131836
 0.22308350
 0.34149170
 0.45135498
 0.54809570
 0.62835693
 0.68969727
 0.72998047
 0.74798584
 0.74279785
 0.71411133
 0.66192627
 0.58807373
 0.49499512
 0.38726807
 0.26885986
 0.14373779
 0.01464844
-0.11535645
-0.24200439
-0.35949707
-0.46264648
-0.54718018
-0.61096191
-0.65246582
-0.66986084
-0.66284180
-0.63079834
-0.57647705
-0.50262451
-0.41290283
-0.31066895
-0.19927979
-0.08178711
 0.03814697
 0.15716553
 0.27038574
 0.37322998
 0.46020508
 0.52764893
 0.57281494
 0.59509277
 0.59356689
 0.56884766
 0.52032471
 0.44952393
 0.35980225
 0.25512695
 0.13946533
 0.01617432
-0.11260986
-0.24353027
-0.37139893
-0.49041748
-0.59509277
-0.68145752
-0.74676514
-0.78979492
-0.80932617
-0.80444336
-0.77636719
-0.72570801
-0.65399170
-0.56335449
-0.45623779
-0.33721924
-0.21026611
-0.07934570
 0.05279541
 0.18341064
 0.30853271
 0.42236328
 0.51971436
 0.59753418
 0.65429688
 0.68908691
 0.70220947
 0.69274902
 0.66131592
 0.60882568
 0.53680420
 0.44860840
 0.34790039
 0.23956299
 0.12695313
 0.01403809
-0.09704590
-0.20263672
-0.29937744
-0.38238525
-0.44799805
-0.49346924
-0.51727295
-0.51940918
-0.50018311
-0.46142578
-0.40344238
-0.32897949
-0.23986816
-0.13946533
-0.03112793
 0.08178711
 0.19622803
 0.30883789
 0.41564941
 0.51147461
 0.59173584
 0.65429688
 0.69702148
 0.71960449
 0.72082520
 0.69976807
 0.65673828
 0.59417725
 0.51422119
 0.42053223
 0.31555176
 0.20233154
 0.08422852
-0.03479004
-0.15197754
-0.26397705
-0.36743164
-0.45715332
-0.52947998
-0.58105469
-0.61157227
-0.62103271
-0.60974121
-0.57769775
-0.52612305
-0.45715332
-0.37384033
-0.27954102
-0.17669678
-0.06835938
 0.04241943
 0.15106201
 0.25390625
 0.34667969
 0.42541504
 0.48645020
 0.52673340
 0.54595947
 0.54321289
 0.51879883
 0.47363281
 0.40832520
 0.32531738
 0.22766113
 0.11840820
 0.00000000
-0.12481689
-0.25146484
-0.37506104
-0.48919678
-0.58959961
-0.67291260
-0.73730469
-0.78063965
-0.80108643
-0.79681396
-0.76782227
-0.71441650
-0.63903809
-0.54382324
-0.43243408
-0.30883789
-0.17639160
-0.03784180
 0.10375977
 0.24505615
 0.38055420
 0.50537109
 0.61431885
 0.70434570
 0.77362061
 0.82000732
 0.84197998
 0.83953857
 0.81207275
 0.76141357
 0.69000244
 0.60028076
 0.49560547
 0.37994385
 0.25756836
 0.13244629
 0.00762939
-0.11383057
-0.22857666
-0.33264160
-0.42175293
-0.49255371
-0.54290771
-0.57189941
-0.57922363
-0.56518555
-0.53039551
-0.47698975
-0.40771484
-0.32470703
-0.23101807
-0.12878418
-0.02075195
 0.09033203
 0.20141602
 0.30761719
 0.40405273
 0.48583984
 0.55084229
 0.59783936
 0.62622070
 0.63568115
 0.62438965
 0.59295654
 0.54229736
 0.47515869
 0.39398193
 0.30151367
 0.19927979
 0.09124756
-0.01953125
-0.13061523
-0.23864746
-0.34179688
-0.43670654
-0.52062988
-0.59112549
-0.64727783
-0.68878174
-0.71472168
-0.72479248
-0.71868896
-0.69763184
-0.66375732
-0.61889648
-0.56427002
-0.50140381
-0.43243408
-0.36041260
-0.28808594
-0.21697998
-0.14831543
-0.08270264
-0.02075195
 0.03540039
 0.08483887
 0.12695313
 0.16113281
 0.18829346
 0.20812988
 0.22247314
 0.23162842
 0.23742676
 0.23956299
 0.23864746
 0.23498535
 0.22827148
 0.22033691
 0.21209717
 0.20416260
 0.19714355
 0.19195557
 0.18798828
 0.18646240
 0.18676758
 0.18951416
 0.19409180
 0.20019531
 0.20751953
 0.21545410
 0.22369385
 0.23162842
 0.23864746
 0.24353027
 0.24627686
 0.24627686
 0.24261475
 0.23498535
 0.22369385
 0.20904541
 0.19195557
 0.17181396
 0.14892578
 0.12329102
 0.09490967
 0.06469727
 0.03234863
-0.00152588
-0.03662109
-0.07202148
-0.10681152
-0.14038086
-0.17242432
-0.20202637
-0.22827148
-0.25085449
-0.27038574
-0.28839111
-0.30426025
-0.31768799
-0.32684326
-0.33050537
-0.32958984
-0.32379150
-0.31463623
-0.30303955
-0.28961182
-0.27496338
-0.25909424
-0.24047852
-0.21881104
-0.19409180
-0.16723633
-0.13885498
-0.10986328
-0.07995605
-0.05004883
-0.02105713
 0.00732422
 0.03417969
 0.06011963
 0.08392334
 0.10528564
 0.12359619
 0.13824463
 0.14953613
 0.15777588
 0.16296387
 0.16540527
 0.16601563
 0.16510010
 0.16204834
 0.15686035
 0.14923096
 0.14007568
 0.13031006
 0.12023926
 0.11016846
 0.10040283
 0.09155273
 0.08422852
 0.07843018
 0.07476807
 0.07354736
 0.07476807
 0.07812500
 0.08361816
 0.09094238
 0.10009766
 0.11108398
 0.12359619
 0.13641357
 0.14953613
 0.16143799
 0.17211914
 0.18096924
 0.18798828
 0.19256592
 0.19500732
 0.19500732
 0.19226074
 0.18585205
 0.17517090
 0.16052246
 0.14160156
 0.11901855
 0.09185791
 0.06042480
 0.02563477
-0.01129150
-0.04974365
-0.08972168
-0.13000488
-0.16967773
-0.20629883
-0.24017334
-0.27160645
-0.30090332
-0.32623291
-0.34545898
-0.35705566
-0.36193848
-0.36132813
-0.35583496
-0.34393311
-0.32531738
-0.30090332
-0.27313232
-0.24353027
-0.21148682
-0.17547607
-0.13641357
-0.09552002
-0.05584717
-0.01800537
 0.01678467
 0.04882813
 0.07659912
 0.09979248
 0.11779785
 0.13122559
 0.13977051
 0.14373779
 0.14282227
 0.13824463
 0.13031006
 0.11993408
 0.10833740
 0.09582520
 0.08331299
 0.07171631
 0.06103516
 0.05157471
 0.04394531
 0.03814697
 0.03540039
 0.03509521
 0.03845215
 0.04486084
 0.05462646
 0.06744385
 0.08331299
 0.10131836
 0.12115479
 0.14160156
 0.16235352
 0.18310547
 0.20294189
 0.22125244
 0.23712158
 0.24993896
 0.25878906
 0.26275635
 0.26214600
 0.25634766
 0.24597168
 0.23071289
 0.20965576
 0.18310547
 0.15167236
 0.11596680
 0.07659912
 0.03387451
-0.01251221
-0.06195068
-0.11230469
-0.16235352
-0.21148682
-0.26000977
-0.30761719
-0.35217285
-0.39123535
-0.42297363
-0.44738770
-0.46508789
-0.47485352
-0.47607422
-0.46813965
-0.45166016
-0.42785645
-0.39672852
-0.35949707
-0.31646729
-0.26977539
-0.22064209
-0.16967773
-0.11749268
-0.06469727
-0.01312256
 0.03540039
 0.07904053
 0.11718750
 0.14892578
 0.17303467
 0.18859863
 0.19561768
 0.19409180
 0.18432617
 0.16601563
 0.14007568
 0.10772705
 0.06988525
 0.02838135
-0.01586914
-0.06072998
-0.10406494
-0.14373779
-0.17791748
-0.20507813
-0.22369385
-0.23254395
-0.23132324
-0.22003174
-0.19866943
-0.16662598
-0.12390137
-0.07049561
-0.00854492
 0.06042480
 0.13519287
 0.21484375
 0.29754639
 0.38024902
 0.45898438
 0.53131104
 0.59600830
 0.65155029
 0.69671631
 0.72845459
 0.74523926
 0.74615479
 0.73242188
 0.70434570
 0.66131592
 0.60363770
 0.53283691
 0.45196533
 0.36407471
 0.27160645
 0.17578125
 0.07873535
-0.01678467
-0.10772705
-0.19226074
-0.26855469
-0.33569336
-0.39093018
-0.43243408
-0.45837402
-0.47058105
-0.47058105
-0.45928955
-0.43670654
-0.40344238
-0.36102295
-0.31280518
-0.26184082
-0.21026611
-0.15899658
-0.10864258
-0.06195068
-0.02197266
 0.00915527
 0.02990723
 0.03997803
 0.03936768
 0.02807617
 0.00579834
-0.02624512
-0.06683350
-0.11322021
-0.16448975
-0.21881104
-0.27526855
-0.33111572
-0.38330078
-0.42846680
-0.46478271
-0.49133301
-0.50750732
-0.51208496
-0.50415039
-0.48248291
-0.44738770
-0.39978027
-0.33966064
-0.26794434
-0.18585205
-0.09582520
 0.00030518
 0.10009766
 0.20294189
 0.30578613
 0.40496826
 0.49652100
 0.57678223
 0.64453125
 0.69885254
 0.73852539
 0.76171875
 0.76782227
 0.75714111
 0.73089600
 0.69030762
 0.63690186
 0.57159424
 0.49652100
 0.41473389
 0.32897949
 0.24169922
 0.15472412
 0.07049561
-0.00946045
-0.08270264
-0.14678955
-0.19927979
-0.23895264
-0.26519775
-0.27862549
-0.27984619
-0.26977539
-0.24871826
-0.21667480
-0.17517090
-0.12634277
-0.07232666
-0.01586914
 0.03906250
 0.09094238
 0.13671875
 0.17486572
 0.20355225
 0.22094727
 0.22613525
 0.21911621
 0.19989014
 0.16815186
 0.12451172
 0.06958008
 0.00518799
-0.06683350
-0.14495850
-0.22766113
-0.31372070
-0.39978027
-0.48187256
-0.55786133
-0.62530518
-0.68389893
-0.73150635
-0.76599121
-0.78491211
-0.78765869
-0.77484131
-0.74829102
-0.70800781
-0.65460205
-0.58776855
-0.51086426
-0.42694092
-0.33935547
-0.25054932
-0.16143799
-0.07293701
 0.01251221
 0.09216309
 0.16357422
 0.22644043
 0.27984619
 0.32318115
 0.35461426
 0.37322998
 0.37902832
 0.37322998
 0.35644531
 0.32989502
 0.29479980
 0.25360107
 0.20812988
 0.16052246
 0.11199951
 0.06408691
 0.01983643
-0.01831055
-0.04791260
-0.06713867
-0.07598877
-0.07354736
-0.05950928
-0.03326416
 0.00396729
 0.05065918
 0.10650635
 0.17120361
 0.24353027
 0.32104492
 0.40039063
 0.47790527
 0.55053711
 0.61737061
 0.67687988
 0.72692871
 0.76538086
 0.79071045
 0.80169678
 0.79772949
 0.77850342
 0.74340820
 0.69305420
 0.62896729
 0.55236816
 0.46417236
 0.36682129
 0.26214600
 0.15380859
 0.04364014
-0.06622314
-0.17456055
-0.27984619
-0.37841797
-0.46722412
-0.54412842
-0.60791016
-0.65795898
-0.69335938
-0.71441650
-0.72052002
-0.71258545
-0.69213867
-0.66040039
-0.61828613
-0.56732178
-0.50872803
-0.44494629
-0.37841797
-0.31188965
-0.24658203
-0.18463135
-0.12756348
-0.07629395
-0.03265381
 0.00244141
 0.02777100
 0.04333496
 0.04913330
 0.04516602
 0.03265381
 0.01251221
-0.01312256
-0.04241943
-0.07324219
-0.10375977
-0.13214111
-0.15655518
-0.17547607
-0.18707275
-0.19042969
-0.18463135
-0.16906738
-0.14404297
-0.10925293
-0.06561279
-0.01373291
 0.04425049
 0.10742188
 0.17456055
 0.24475098
 0.31677246
 0.38696289
 0.45257568
 0.51116943
 0.56182861
 0.60333252
 0.63476563
 0.65460205
 0.66162109
 0.65582275
 0.63751221
 0.60729980
 0.56610107
 0.51483154
 0.45501709
 0.38818359
 0.31677246
 0.24353027
 0.16937256
 0.09552002
 0.02288818
-0.04638672
-0.11047363
-0.16754150
-0.21606445
-0.25665283
-0.28961182
-0.31555176
-0.33386230
-0.34454346
-0.34698486
-0.34057617
-0.32653809
-0.30670166
-0.28442383
-0.26153564
-0.23895264
-0.21667480
-0.19439697
-0.17272949
-0.15411377
-0.14007568
-0.13122559
-0.12664795
-0.12695313
-0.13214111
-0.14129639
-0.15411377
-0.16906738
-0.18554688
-0.20416260
-0.22369385
-0.24322510
-0.26062012
-0.27557373
-0.28930664
-0.30242920
-0.31433105
-0.32257080
-0.32470703
-0.32012939
-0.31066895
-0.29815674
-0.28381348
-0.26702881
-0.24688721
-0.22277832
-0.19439697
-0.16326904
-0.13061523
-0.09674072
-0.06195068
-0.02655029
 0.00885010
 0.04364014
 0.07751465
 0.11047363
 0.14251709
 0.17303467
 0.20111084
 0.22735596
 0.25238037
 0.27679443
 0.30090332
 0.32257080
 0.34088135
 0.35522461
 0.36529541
 0.37200928
 0.37567139
 0.37536621
 0.37109375
 0.36224365
 0.34881592
 0.33050537
 0.30822754
 0.28350830
 0.25756836
 0.23101807
 0.20294189
 0.17303467
 0.14251709
 0.11291504
 0.08575439
 0.06195068
 0.04119873
 0.02349854
 0.00946045
-0.00030518
-0.00579834
-0.00762939
-0.00610352
-0.00183105
 0.00427246
 0.01251221
 0.02136230
 0.03021240
 0.03723145
 0.04211426
 0.04394531
 0.04150391
 0.03417969
 0.02166748
 0.00457764
-0.01708984
-0.04272461
-0.07232666
-0.10650635
-0.14282227
-0.17913818
-0.21423340
-0.24749756
-0.27923584
-0.30853271
-0.33386230
-0.35217285
-0.36193848
-0.36315918
-0.35491943
-0.33813477
-0.31341553
-0.28228760
-0.24627686
-0.20538330
-0.15930176
-0.10803223
-0.05310059
 0.00274658
 0.05676270
 0.10742188
 0.15411377
 0.19561768
 0.23040771
 0.25726318
 0.27557373
 0.28533936
 0.28656006
 0.27862549
 0.26153564
 0.23651123
 0.20477295
 0.16723633
 0.12512207
 0.08056641
 0.03570557
-0.00671387
-0.04455566
-0.07751465
-0.10437012
-0.12268066
-0.13153076
-0.12969971
-0.11779785
-0.09490967
-0.06195068
-0.01892090
 0.03143311
 0.08697510
 0.14526367
 0.20538330
 0.26611328
 0.32501221
 0.37780762
 0.42144775
 0.45349121
 0.47363281
 0.48095703
 0.47424316
 0.45196533
 0.41412354
 0.36193848
 0.29693604
 0.22064209
 0.13427734
 0.04058838
-0.05767822
-0.15747070
-0.25756836
-0.35552979
-0.44738770
-0.52947998
-0.59783936
-0.65124512
-0.68878174
-0.71044922
-0.71502686
-0.70251465
-0.67413330
-0.63140869
-0.57586670
-0.50903320
-0.43304443
-0.35125732
-0.26672363
-0.18096924
-0.09521484
-0.01098633
 0.06835938
 0.13946533
 0.20019531
 0.25024414
 0.29022217
 0.31982422
 0.33691406
 0.33966064
 0.32836914
 0.30517578
 0.27343750
 0.23437500
 0.18890381
 0.13854980
 0.08483887
 0.03051758
-0.02258301
-0.07232666
-0.11718750
-0.15502930
-0.18493652
-0.20599365
-0.21820068
-0.22094727
-0.21423340
-0.19775391
-0.17181396
-0.13641357
-0.09246826
-0.04119873
 0.01525879
 0.07385254
 0.13366699
 0.19378662
 0.25360107
 0.31219482
 0.36712646
 0.41564941
 0.45562744
 0.48583984
 0.50537109
 0.51452637
 0.51239014
 0.49957275
 0.47546387
 0.44036865
 0.39520264
 0.34179688
 0.28198242
 0.21606445
 0.14495850
 0.06988525
-0.00762939
-0.08483887
-0.15991211
-0.23254395
-0.30181885
-0.36682129
-0.42449951
-0.47302246
-0.51208496
-0.54107666
-0.55999756
-0.56823730
-0.56488037
-0.55023193
-0.52490234
-0.48858643
-0.44189453
-0.38604736
-0.32318115
-0.25665283
-0.18707275
-0.11505127
-0.04150391
 0.03112793
 0.10009766
 0.16296387
 0.21911621
 0.26824951
 0.30883789
 0.33905029
 0.35705566
 0.36254883
 0.35583496
 0.33905029
 0.31219482
 0.27709961
 0.23437500
 0.18615723
 0.13397217
 0.07934570
 0.02471924
-0.02746582
-0.07446289
-0.11474609
-0.14617920
-0.16815186
-0.17852783
-0.17730713
-0.16479492
-0.14129639
-0.10772705
-0.06408691
-0.01220703
 0.04577637
 0.10711670
 0.16937256
 0.23162842
 0.29144287
 0.34698486
 0.39398193
 0.43060303
 0.45501709
 0.46752930
 0.46783447
 0.45532227
 0.42999268
 0.39245605
 0.34454346
 0.28747559
 0.22186279
 0.14831543
 0.06958008
-0.01098633
-0.09094238
-0.16784668
-0.24108887
-0.30914307
-0.37017822
-0.42053223
-0.45837402
-0.48278809
-0.49407959
-0.49255371
-0.47790527
-0.45013428
-0.41015625
-0.36041260
-0.30395508
-0.24261475
-0.17822266
-0.11169434
-0.04516602
 0.01892090
 0.07781982
 0.12969971
 0.17272949
 0.20599365
 0.22796631
 0.23712158
 0.23315430
 0.21697998
 0.18920898
 0.15075684
 0.10253906
 0.04547119
-0.01770020
-0.08392334
-0.15075684
-0.21667480
-0.27984619
-0.33813477
-0.38726807
-0.42419434
-0.44769287
-0.45715332
-0.45257568
-0.43304443
-0.39947510
-0.35308838
-0.29663086
-0.23101807
-0.15655518
-0.07415771
 0.01373291
 0.10406494
 0.19500732
 0.28442383
 0.37017822
 0.44891357
 0.51727295
 0.57342529
 0.61798096
 0.65032959
 0.67016602
 0.67596436
 0.66650391
 0.64331055
 0.60729980
 0.56030273
 0.50262451
 0.43579102
 0.36193848
 0.28442383
 0.20416260
 0.12298584
 0.04150391
-0.03784180
-0.11230469
-0.18035889
-0.24200439
-0.29724121
-0.34362793
-0.37933350
-0.40222168
-0.41320801
-0.41412354
-0.40527344
-0.38757324
-0.36041260
-0.32562256
-0.28533936
-0.24169922
-0.19592285
-0.14831543
-0.10009766
-0.05371094
-0.01159668
 0.02380371
 0.05187988
 0.07141113
 0.08270264
 0.08544922
 0.07934570
 0.06561279
 0.04425049
 0.01678467
-0.01678467
-0.05432129
-0.09460449
-0.13488770
-0.17333984
-0.20782471
-0.23681641
-0.25939941
-0.27496338
-0.28350830
-0.28533936
-0.27954102
-0.26580811
-0.24291992
-0.21118164
-0.17150879
-0.12542725
-0.07354736
-0.01739502
 0.04089355
 0.09887695
 0.15380859
 0.20507813
 0.25299072
 0.29663086
 0.33447266
 0.36376953
 0.38299561
 0.39276123
 0.39367676
 0.38604736
 0.36926270
 0.34332275
 0.31036377
 0.27252197
 0.23223877
 0.18951416
 0.14434814
 0.09704590
 0.04943848
 0.00335693
-0.04028320
-0.08026123
-0.11657715
-0.14678955
-0.17028809
-0.18615723
-0.19470215
-0.19683838
-0.19256592
-0.18218994
-0.16571045
-0.14373779
-0.11749268
-0.08819580
-0.05645752
-0.02380371
 0.00915527
 0.04058838
 0.06927490
 0.09460449
 0.11596680
 0.13244629
 0.14434814
 0.15167236
 0.15380859
 0.15167236
 0.14495850
 0.13397217
 0.11901855
 0.10040283
 0.07873535
 0.05554199
 0.03082275
 0.00579834
-0.01922607
-0.04394531
-0.06805420
-0.09124756
-0.11383057
-0.13488770
-0.15472412
-0.17272949
-0.18920898
-0.20355225
-0.21575928
-0.22613525
-0.23468018
-0.24139404
-0.24658203
-0.25024414
-0.25238037
-0.25238037
-0.24963379
-0.24322510
-0.23284912
-0.21850586
-0.19989014
-0.17791748
-0.15258789
-0.12359619
-0.09124756
-0.05584717
-0.01831055
 0.02044678
 0.05981445
 0.09826660
 0.13549805
 0.17028809
 0.20141602
 0.22827148
 0.25024414
 0.26733398
 0.27984619
 0.28778076
 0.29113770
 0.28961182
 0.28289795
 0.27160645
 0.25543213
 0.23529053
 0.21148682
 0.18524170
 0.15747070
 0.12908936
 0.10131836
 0.07446289
 0.04913330
 0.02655029
 0.00701904
-0.00823975
-0.01922607
-0.02593994
-0.02777100
-0.02502441
-0.01739502
-0.00518799
 0.01068115
 0.02899170
 0.04882813
 0.06927490
 0.08972168
 0.10986328
 0.12878418
 0.14495850
 0.15777588
 0.16571045
 0.16693115
 0.16082764
 0.14770508
 0.12725830
 0.09979248
 0.06530762
 0.02349854
-0.02441406
-0.07690430
-0.13244629
-0.19012451
-0.24963379
-0.31005859
-0.36865234
-0.42236328
-0.46722412
-0.50201416
-0.52581787
-0.53924561
-0.54138184
-0.53161621
-0.50872803
-0.47241211
-0.42358398
-0.36407471
-0.29541016
-0.21881104
-0.13610840
-0.04974365
 0.03845215
 0.12634277
 0.21179199
 0.29296875
 0.36651611
 0.42907715
 0.47882080
 0.51422119
 0.53558350
 0.54290771
 0.53619385
 0.51452637
 0.47882080
 0.42968750
 0.36987305
 0.30212402
 0.22949219
 0.15350342
 0.07598877
-0.00091553
-0.07415771
-0.14038086
-0.19714355
-0.24444580
-0.28106689
-0.30548096
-0.31555176
-0.31066895
-0.29205322
-0.26153564
-0.22094727
-0.17028809
-0.10955811
-0.04150391
 0.03021240
 0.10162354
 0.17120361
 0.23773193
 0.29907227
 0.35156250
 0.39123535
 0.41534424
 0.42388916
 0.41717529
 0.39550781
 0.35827637
 0.30609131
 0.24047852
 0.16418457
 0.07934570
-0.01220703
-0.10803223
-0.20599365
-0.30242920
-0.39398193
-0.47668457
-0.54779053
-0.60424805
-0.64453125
-0.66772461
-0.67260742
-0.65917969
-0.62744141
-0.57861328
-0.51483154
-0.43792725
-0.35034180
-0.25421143
-0.15228271
-0.04760742
 0.05584717
 0.15533447
 0.24902344
 0.33416748
 0.40832520
 0.46813965
 0.51116943
 0.53619385
 0.54412842
 0.53680420
 0.51422119
 0.47698975
 0.42633057
 0.36468506
 0.29602051
 0.22308350
 0.14862061
 0.07354736
 0.00091553
-0.06744385
-0.12847900
-0.18096924
-0.22308350
-0.25390625
-0.27252197
-0.27893066
-0.27404785
-0.25848389
-0.23345947
-0.19897461
-0.15686035
-0.10803223
-0.05523682
-0.00030518
 0.05462646
 0.10742188
 0.15625000
 0.20019531
 0.23681641
 0.26580811
 0.28594971
 0.29693604
 0.29907227
 0.29266357
 0.27832031
 0.25634766
 0.22705078
 0.19165039
 0.15136719
 0.10742188
 0.06103516
 0.01403809
-0.03204346
-0.07568359
-0.11535645
-0.15075684
-0.18035889
-0.20416260
-0.22125244
-0.23193359
-0.23620605
-0.23468018
-0.22857666
-0.21820068
-0.20416260
-0.18707275
-0.16815186
-0.14831543
-0.12908936
-0.11138916
-0.09613037
-0.08331299
-0.07324219
-0.06530762
-0.05981445
-0.05676270
-0.05584717
-0.05645752
-0.05859375
-0.06072998
-0.06256104
-0.06286621
-0.06134033
-0.05737305
-0.05096436
-0.04180908
-0.02960205
-0.01434326
 0.00335693
 0.02349854
 0.04486084
 0.06622314
 0.08758545
 0.10803223
 0.12695313
 0.14404297
 0.15899658
 0.17028809
 0.17791748
 0.18127441
 0.18096924
 0.17669678
 0.16967773
 0.16021729
 0.14862061
 0.13549805
 0.12176514
 0.10772705
 0.09460449
 0.08331299
 0.07476807
 0.06866455
 0.06500244
 0.06439209
 0.06652832
 0.07202148
 0.07965088
 0.08911133
 0.09918213
 0.10894775
 0.11810303
 0.12573242
 0.13153076
 0.13458252
 0.13458252
 0.13061523
 0.12176514
 0.10742188
 0.08758545
 0.06256104
 0.03295898
-0.00122070
-0.03936768
-0.08117676
-0.12542725
-0.17028809
-0.21453857
-0.25787354
-0.30029297
-0.34027100
-0.37536621
