# Supplementary material for: Dataset for time-lapse ultrasonic tomography of a granite slab under uniaxial compression test
Source: Data Brief. 2018 Aug 30;20:614–6. doi: 10.1016/j.dib.2018.08.151 (PMC6128094; doi:10.1016/j.dib.2018.08.151)
Supplement: Supplementary file 2 — Supplementary material [file mmc2.zip › data/Ultrasonic_Tomo_data/Stage_1_0kn/Force_0kn_15_4_5976248.txt]

SOURCE FILE NAME: D:\ct_20141122\ct201411221m100v0kn_sh_1_10_a.TDA
DATE: Saturday, November 22, 2014
TIME: 11:19:55
SAMPLE INTERVAL (Seconds):   0.0000001000
SIGNAL UNITS: volts
TIME UNITS: Seconds
DATA TYPE: WAVEFORM
NUMBER OF DATA POINTS PER WAVEFORM: 1024
CHANNEL NUMBER: 15
HIT NUMBER: 4
TIME OF TEST:   5.9762480000

-0.00213623
-0.00213623
-0.00213623
-0.00213623
-0.00213623
-0.00244141
-0.00274658
-0.00305176
-0.00244141
-0.00152588
-0.00061035
 0.00030518
 0.00061035
 0.00061035
 0.00061035
 0.00061035
 0.00030518
 0.00000000
-0.00030518
-0.00061035
-0.00061035
-0.00061035
-0.00091553
-0.00152588
-0.00183105
-0.00183105
-0.00152588
-0.00091553
 0.00000000
 0.00091553
 0.00152588
 0.00213623
 0.00213623
 0.00152588
 0.00091553
 0.00061035
 0.00000000
-0.00030518
-0.00091553
-0.00152588
-0.00152588
-0.00122070
-0.00061035
 0.00030518
 0.00061035
 0.00091553
 0.00061035
 0.00061035
 0.00061035
 0.00061035
 0.00091553
 0.00061035
 0.00030518
-0.00030518
-0.00091553
-0.00122070
-0.00122070
-0.00030518
 0.00061035
 0.00183105
 0.00244141
 0.00274658
 0.00244141
 0.00183105
 0.00091553
 0.00030518
-0.00061035
-0.00091553
-0.00091553
-0.00091553
-0.00061035
-0.00030518
-0.00061035
-0.00091553
-0.00122070
-0.00122070
-0.00030518
 0.00091553
 0.00244141
 0.00305176
 0.00305176
 0.00244141
 0.00213623
 0.00183105
 0.00122070
 0.00091553
 0.00030518
 0.00030518
 0.00030518
 0.00030518
 0.00030518
 0.00030518
 0.00061035
 0.00152588
 0.00183105
 0.00183105
 0.00122070
 0.00122070
 0.00122070
 0.00183105
 0.00183105
 0.00152588
 0.00091553
 0.00030518
-0.00030518
-0.00061035
-0.00061035
-0.00061035
-0.00030518
 0.00030518
 0.00061035
 0.00061035
 0.00061035
 0.00061035
 0.00030518
 0.00000000
-0.00030518
-0.00061035
-0.00030518
 0.00000000
 0.00061035
 0.00091553
 0.00061035
 0.00000000
-0.00061035
-0.00091553
-0.00030518
 0.00061035
 0.00152588
 0.00183105
 0.00152588
 0.00091553
 0.00030518
-0.00030518
-0.00091553
-0.00122070
-0.00183105
-0.00213623
-0.00244141
-0.00213623
-0.00152588
-0.00091553
 0.00000000
 0.00030518
 0.00030518
 0.00000000
 0.00000000
 0.00000000
 0.00030518
 0.00030518
 0.00000000
-0.00061035
-0.00122070
-0.00183105
-0.00213623
-0.00183105
-0.00152588
-0.00122070
-0.00091553
-0.00091553
-0.00122070
-0.00122070
-0.00122070
-0.00122070
-0.00091553
-0.00091553
-0.00091553
-0.00061035
-0.00030518
 0.00030518
 0.00061035
 0.00061035
 0.00030518
-0.00061035
-0.00091553
-0.00091553
-0.00061035
 0.00030518
 0.00061035
 0.00030518
 0.00000000
-0.00061035
-0.00091553
-0.00091553
-0.00091553
-0.00122070
-0.00152588
-0.00152588
-0.00122070
-0.00091553
-0.00030518
 0.00000000
 0.00000000
-0.00030518
-0.00061035
-0.00091553
-0.00061035
 0.00000000
 0.00061035
 0.00091553
 0.00030518
-0.00091553
-0.00213623
-0.00305176
-0.00305176
-0.00274658
-0.00183105
-0.00122070
-0.00091553
-0.00030518
-0.00030518
 0.00000000
-0.00030518
-0.00061035
-0.00122070
-0.00122070
-0.00122070
-0.00091553
-0.00030518
-0.00030518
-0.00061035
-0.00091553
-0.00183105
-0.00244141
-0.00244141
-0.00213623
-0.00152588
-0.00091553
-0.00061035
-0.00091553
-0.00122070
-0.00183105
-0.00183105
-0.00183105
-0.00152588
-0.00122070
-0.00122070
-0.00091553
-0.00030518
 0.00030518
 0.00091553
 0.00122070
 0.00091553
 0.00000000
-0.00061035
-0.00091553
-0.00061035
-0.00030518
 0.00000000
-0.00030518
-0.00091553
-0.00152588
-0.00213623
-0.00213623
-0.00183105
-0.00122070
-0.00061035
-0.00030518
-0.00030518
-0.00030518
 0.00000000
-0.00030518
-0.00030518
-0.00061035
-0.00061035
-0.00061035
-0.00030518
 0.00000000
 0.00000000
-0.00030518
-0.00061035
-0.00122070
-0.00183105
-0.00183105
-0.00152588
-0.00091553
 0.00000000
 0.00061035
 0.00061035
 0.00030518
 0.00000000
 0.00000000
 0.00000000
 0.00000000
-0.00061035
-0.00152588
-0.00183105
-0.00122070
-0.00030518
 0.00030518
 0.00030518
 0.00000000
-0.00030518
-0.00091553
-0.00091553
-0.00122070
-0.00122070
-0.00091553
-0.00091553
-0.00122070
-0.00183105
-0.00213623
-0.00213623
-0.00152588
-0.00061035
 0.00000000
 0.00030518
 0.00030518
 0.00061035
 0.00091553
 0.00091553
 0.00061035
 0.00000000
-0.00061035
-0.00122070
-0.00152588
-0.00152588
-0.00091553
-0.00061035
-0.00030518
-0.00030518
-0.00091553
-0.00122070
-0.00091553
-0.00030518
 0.00061035
 0.00091553
 0.00061035
 0.00030518
 0.00000000
 0.00030518
 0.00030518
 0.00061035
 0.00030518
 0.00000000
 0.00000000
 0.00030518
 0.00061035
 0.00061035
 0.00061035
 0.00000000
-0.00061035
-0.00091553
-0.00122070
-0.00122070
-0.00061035
 0.00030518
 0.00091553
 0.00091553
 0.00061035
 0.00000000
-0.00030518
-0.00030518
 0.00000000
 0.00030518
 0.00061035
 0.00091553
 0.00091553
 0.00091553
 0.00061035
 0.00030518
 0.00000000
-0.00061035
-0.00091553
-0.00122070
-0.00122070
-0.00091553
-0.00091553
-0.00061035
-0.00030518
-0.00030518
-0.00030518
 0.00000000
 0.00030518
 0.00091553
 0.00122070
 0.00152588
 0.00152588
 0.00122070
 0.00061035
 0.00000000
-0.00030518
-0.00061035
-0.00091553
-0.00122070
-0.00122070
-0.00061035
 0.00000000
 0.00061035
 0.00061035
 0.00000000
-0.00061035
-0.00091553
-0.00061035
 0.00000000
 0.00061035
 0.00061035
 0.00061035
 0.00061035
 0.00061035
 0.00030518
 0.00000000
 0.00000000
 0.00030518
 0.00091553
 0.00091553
 0.00061035
 0.00030518
-0.00030518
-0.00061035
-0.00061035
-0.00091553
-0.00122070
-0.00091553
 0.00000000
 0.00061035
 0.00122070
 0.00122070
 0.00091553
 0.00061035
 0.00061035
 0.00061035
 0.00061035
 0.00061035
 0.00061035
 0.00091553
 0.00091553
 0.00122070
 0.00122070
 0.00122070
 0.00091553
 0.00030518
-0.00030518
-0.00061035
-0.00030518
 0.00030518
 0.00122070
 0.00152588
 0.00152588
 0.00122070
 0.00091553
 0.00091553
 0.00091553
 0.00091553
 0.00122070
 0.00122070
 0.00091553
 0.00061035
 0.00000000
-0.00061035
-0.00091553
-0.00122070
-0.00122070
-0.00122070
-0.00091553
-0.00061035
 0.00000000
 0.00000000
-0.00030518
-0.00091553
-0.00122070
-0.00152588
-0.00152588
-0.00122070
-0.00091553
-0.00030518
 0.00000000
 0.00000000
 0.00000000
 0.00000000
 0.00000000
 0.00030518
 0.00030518
 0.00000000
-0.00030518
-0.00091553
-0.00122070
-0.00122070
-0.00122070
-0.00122070
-0.00122070
-0.00122070
-0.00091553
-0.00030518
 0.00000000
 0.00061035
 0.00091553
 0.00061035
 0.00030518
-0.00061035
-0.00091553
-0.00122070
-0.00091553
-0.00030518
-0.00030518
-0.00030518
-0.00030518
 0.00000000
 0.00030518
 0.00030518
 0.00000000
-0.00061035
-0.00091553
-0.00091553
-0.00030518
 0.00000000
 0.00030518
 0.00030518
 0.00030518
 0.00000000
 0.00000000
 0.00000000
 0.00030518
 0.00061035
 0.00061035
 0.00030518
-0.00030518
-0.00091553
-0.00122070
-0.00122070
-0.00122070
-0.00122070
-0.00183105
-0.00213623
-0.00213623
-0.00213623
-0.00152588
-0.00122070
-0.00091553
-0.00122070
-0.00152588
-0.00213623
-0.00213623
-0.00152588
-0.00061035
 0.00030518
 0.00030518
 0.00000000
-0.00061035
-0.00122070
-0.00152588
-0.00183105
-0.00213623
-0.00244141
-0.00274658
-0.00305176
-0.00274658
-0.00274658
-0.00244141
-0.00213623
-0.00183105
-0.00152588
-0.00122070
-0.00122070
-0.00122070
-0.00152588
-0.00183105
-0.00213623
-0.00274658
-0.00305176
-0.00305176
-0.00244141
-0.00152588
-0.00061035
-0.00030518
-0.00030518
-0.00061035
-0.00091553
-0.00122070
-0.00122070
-0.00122070
-0.00091553
-0.00091553
-0.00091553
-0.00061035
 0.00000000
 0.00061035
 0.00061035
 0.00061035
 0.00030518
 0.00030518
 0.00061035
 0.00122070
 0.00183105
 0.00183105
 0.00091553
-0.00030518
-0.00152588
-0.00244141
-0.00274658
-0.00274658
-0.00213623
-0.00183105
-0.00152588
-0.00122070
-0.00091553
-0.00030518
 0.00030518
 0.00091553
 0.00091553
 0.00061035
 0.00030518
 0.00030518
 0.00091553
 0.00091553
 0.00091553
 0.00061035
 0.00000000
-0.00061035
-0.00091553
-0.00122070
-0.00152588
-0.00152588
-0.00122070
-0.00091553
-0.00091553
-0.00091553
-0.00091553
-0.00061035
 0.00000000
 0.00000000
-0.00030518
-0.00061035
-0.00061035
-0.00030518
 0.00000000
 0.00030518
 0.00030518
 0.00030518
 0.00030518
 0.00030518
 0.00061035
 0.00122070
 0.00183105
 0.00213623
 0.00122070
-0.00030518
-0.00122070
-0.00152588
-0.00122070
-0.00091553
-0.00061035
-0.00274658
-0.01586914
-0.05279541
-0.12298584
-0.22186279
-0.32775879
-0.40740967
-0.43731689
-0.41748047
-0.37078857
-0.32623291
-0.29541016
-0.26336670
-0.19989014
-0.08911133
 0.05157471
 0.17730713
 0.24475098
 0.24383545
 0.20263672
 0.16265869
 0.14831543
 0.15563965
 0.16845703
 0.17608643
 0.18096924
 0.18737793
 0.19195557
 0.18737793
 0.17364502
 0.15960693
 0.15533447
 0.16082764
 0.16540527
 0.16174316
 0.15106201
 0.14221191
 0.14007568
 0.14190674
 0.14160156
 0.13702393
 0.13122559
 0.12664795
 0.12420654
 0.12115479
 0.11657715
 0.11108398
 0.10528564
 0.10040283
 0.09613037
 0.09185791
 0.08728027
 0.08148193
 0.07415771
 0.06713867
 0.06164551
 0.05798340
 0.05401611
 0.04730225
 0.03906250
 0.03143311
 0.02655029
 0.02288818
 0.01739502
 0.00915527
 0.00152588
-0.00305176
-0.00427246
-0.00488281
-0.00762939
-0.01220703
-0.01525879
-0.01586914
-0.01495361
-0.01495361
-0.01647949
-0.01831055
-0.01922607
-0.01922607
-0.01953125
-0.02136230
-0.02471924
-0.02716064
-0.02838135
-0.02868652
-0.02960205
-0.03204346
-0.03479004
-0.03723145
-0.03814697
-0.03936768
-0.04180908
-0.04577637
-0.04974365
-0.05279541
-0.05401611
-0.05462646
-0.05523682
-0.05676270
-0.05828857
-0.05889893
-0.05828857
-0.05767822
-0.05737305
-0.05737305
-0.05737305
-0.05645752
-0.05554199
-0.05493164
-0.05554199
-0.05645752
-0.05737305
-0.05737305
-0.05706787
-0.05645752
-0.05645752
-0.05676270
-0.05645752
-0.05584717
-0.05523682
-0.05554199
-0.05645752
-0.05706787
-0.05706787
-0.05645752
-0.05584717
-0.05615234
-0.05706787
-0.05798340
-0.05828857
-0.05798340
-0.05737305
-0.05737305
-0.05737305
-0.05706787
-0.05615234
-0.05432129
-0.05218506
-0.05065918
-0.04943848
-0.04852295
-0.04760742
-0.04699707
-0.04608154
-0.04486084
-0.04364014
-0.04241943
-0.04119873
-0.04028320
-0.03997803
-0.03936768
-0.03814697
-0.03601074
-0.03387451
-0.03204346
-0.03082275
-0.03051758
-0.03021240
-0.02960205
-0.02929688
-0.02929688
-0.02960205
-0.02960205
-0.02929688
-0.02777100
-0.02593994
-0.02410889
-0.02258301
-0.02136230
-0.02014160
-0.01892090
-0.01739502
-0.01586914
-0.01464844
-0.01342773
-0.01220703
-0.01129150
-0.01068115
-0.01037598
-0.01007080
-0.00915527
-0.00793457
-0.00671387
-0.00549316
-0.00457764
-0.00305176
-0.00122070
 0.00091553
 0.00213623
 0.00274658
 0.00244141
 0.00213623
 0.00244141
 0.00305176
 0.00366211
 0.00457764
 0.00549316
 0.00610352
 0.00671387
 0.00671387
 0.00732422
 0.00793457
 0.00885010
 0.01037598
 0.01159668
 0.01281738
 0.01342773
 0.01342773
 0.01312256
 0.01251221
 0.01251221
 0.01251221
 0.01251221
 0.01312256
 0.01373291
 0.01464844
 0.01556396
 0.01647949
 0.01708984
 0.01739502
 0.01800537
 0.01861572
 0.01953125
 0.02075195
 0.02136230
 0.02166748
 0.02136230
 0.02136230
 0.02105713
 0.02105713
 0.02105713
 0.02136230
 0.02166748
 0.02288818
 0.02441406
 0.02624512
 0.02746582
 0.02868652
 0.02899170
 0.02868652
 0.02807617
 0.02716064
 0.02655029
 0.02655029
 0.02685547
 0.02716064
 0.02716064
 0.02685547
 0.02624512
 0.02593994
 0.02624512
 0.02685547
 0.02807617
 0.02868652
 0.02899170
 0.02868652
 0.02838135
 0.02777100
 0.02685547
 0.02593994
 0.02532959
 0.02502441
 0.02563477
 0.02655029
 0.02746582
 0.02838135
 0.02868652
 0.02868652
 0.02838135
 0.02838135
 0.02868652
 0.02960205
 0.03021240
 0.03082275
 0.03112793
 0.03082275
 0.03051758
 0.02990723
 0.02929688
 0.02868652
 0.02838135
 0.02838135
 0.02838135
 0.02838135
 0.02868652
 0.02838135
 0.02838135
 0.02838135
 0.02746582
 0.02655029
 0.02532959
 0.02441406
 0.02410889
 0.02410889
 0.02410889
 0.02349854
 0.02258301
 0.02166748
 0.02105713
 0.02075195
 0.02105713
 0.02197266
 0.02288818
 0.02380371
 0.02380371
 0.02349854
 0.02227783
 0.02075195
 0.01953125
 0.01800537
 0.01678467
 0.01617432
 0.01617432
 0.01586914
 0.01556396
 0.01464844
 0.01342773
 0.01220703
 0.01098633
 0.01007080
 0.00946045
 0.00854492
 0.00732422
 0.00549316
 0.00335693
 0.00030518
-0.00274658
-0.00640869
-0.01007080
-0.01403809
-0.01861572
-0.02319336
-0.02868652
-0.03417969
-0.04058838
-0.04730225
-0.05462646
-0.06225586
-0.06927490
-0.07476807
-0.07781982
-0.07781982
-0.07476807
-0.06805420
-0.05798340
-0.04333496
-0.02471924
-0.00122070
 0.02716064
 0.06072998
 0.09826660
 0.13763428
 0.17791748
 0.21759033
 0.25634766
 0.29357910
 0.32653809
 0.35308838
 0.37139893
 0.38055420
 0.38024902
 0.36926270
 0.34729004
 0.31372070
 0.26947021
 0.21545410
 0.15289307
 0.08270264
 0.00732422
-0.07049561
-0.14892578
-0.22644043
-0.30181885
-0.37292480
-0.43579102
-0.48706055
-0.52551270
-0.55114746
-0.56365967
-0.56274414
-0.54687500
-0.51574707
-0.47027588
-0.41351318
-0.34942627
-0.27893066
-0.20385742
-0.12451172
-0.04333496
 0.03692627
 0.11322021
 0.18371582
 0.24749756
 0.30303955
 0.34759521
 0.37872314
 0.39611816
 0.40069580
 0.39306641
 0.37414551
 0.34423828
 0.30395508
 0.25634766
 0.20324707
 0.14648438
 0.08728027
 0.02746582
-0.02960205
-0.08148193
-0.12573242
-0.16174316
-0.18951416
-0.20843506
-0.21850586
-0.21972656
-0.21240234
-0.19805908
-0.17761230
-0.15167236
-0.12207031
-0.09094238
-0.06011963
-0.03112793
-0.00549316
 0.01617432
 0.03265381
 0.04364014
 0.04882813
 0.04852295
 0.04302979
 0.03417969
 0.02227783
 0.00854492
-0.00610352
-0.02105713
-0.03479004
-0.04547119
-0.05157471
-0.05187988
-0.04638672
-0.03448486
-0.01739502
 0.00457764
 0.03021240
 0.05828857
 0.08850098
 0.11871338
 0.14709473
 0.17181396
 0.19165039
 0.20446777
 0.20965576
 0.20538330
 0.19134521
 0.16723633
 0.13366699
 0.09185791
 0.04241943
-0.01281738
-0.07080078
-0.12969971
-0.18859863
-0.24688721
-0.30212402
-0.35156250
-0.39154053
-0.41961670
-0.43548584
-0.44006348
-0.43212891
-0.41107178
-0.37719727
-0.33233643
-0.27801514
-0.21514893
-0.14495850
-0.06927490
 0.00915527
 0.08666992
 0.16204834
 0.23315430
 0.29815674
 0.35278320
 0.39337158
 0.41778564
 0.42602539
 0.41870117
 0.39642334
 0.35949707
 0.30914307
 0.24688721
 0.17486572
 0.09552002
 0.01129150
-0.07385254
-0.15655518
-0.23376465
-0.30273438
-0.36041260
-0.40344238
-0.42846680
-0.43395996
-0.41992188
-0.38726807
-0.33691406
-0.27008057
-0.18859863
-0.09490967
 0.00762939
 0.11566162
 0.22521973
 0.33172607
 0.42968750
 0.51361084
 0.58013916
 0.62683105
 0.65216064
 0.65521240
 0.63476563
 0.59020996
 0.52276611
 0.43579102
 0.33233643
 0.21697998
 0.09185791
-0.03967285
-0.17486572
-0.30883789
-0.43518066
-0.54840088
-0.64422607
-0.72021484
-0.77484131
-0.80688477
-0.81512451
-0.79803467
-0.75561523
-0.68786621
-0.59722900
-0.48797607
-0.36407471
-0.22949219
-0.08605957
 0.06469727
 0.22003174
 0.37506104
 0.52398682
 0.66131592
 0.78308105
 0.88653564
 0.97045898
 1.03210449
 1.07025146
 1.08306885
 1.07055664
 1.03302002
 0.97198486
 0.88836670
 0.78369141
 0.66101074
 0.52337646
 0.37475586
 0.21911621
 0.05920410
-0.10223389
-0.26123047
-0.41290283
-0.55206299
-0.67413330
-0.77667236
-0.85815430
-0.91796875
-0.95397949
-0.96618652
-0.95489502
-0.92193604
-0.86944580
-0.79956055
-0.71502686
-0.61859131
-0.51544189
-0.41015625
-0.30761719
-0.21026611
-0.12054443
-0.04028320
 0.02807617
 0.08148193
 0.11749268
 0.13519287
 0.13580322
 0.11993408
 0.08850098
 0.04364014
-0.01159668
-0.07293701
-0.13702393
-0.20080566
-0.26245117
-0.31921387
-0.36682129
-0.40130615
-0.41992188
-0.42144775
-0.40649414
-0.37536621
-0.32928467
-0.26916504
-0.19653320
-0.11383057
-0.02471924
 0.06835938
 0.16204834
 0.25421143
 0.34118652
 0.41931152
 0.48492432
 0.53466797
 0.56701660
 0.58197021
 0.58074951
 0.56365967
 0.53192139
 0.48767090
 0.43395996
 0.37475586
 0.31433105
 0.25665283
 0.20477295
 0.16235352
 0.13183594
 0.11596680
 0.11566162
 0.13122559
 0.16326904
 0.21148682
 0.27435303
 0.34881592
 0.42938232
 0.51086426
 0.58868408
 0.65826416
 0.71594238
 0.75805664
 0.78033447
 0.77850342
 0.74890137
 0.68908691
 0.59936523
 0.48187256
 0.33843994
 0.17028809
-0.02197266
-0.23590088
-0.46508789
-0.70129395
-0.93536377
-1.16149902
-1.37390137
-1.56829834
-1.73736572
-1.87561035
-1.97784424
-2.04162598
-2.06512451
-2.04681396
-1.98669434
-1.88690186
-1.75079346
-1.58264160
-1.38580322
-1.16516113
-0.92773438
-0.68267822
-0.43731689
-0.19622803
 0.03875732
 0.26458740
 0.47485352
 0.66223145
 0.82275391
 0.95550537
 1.06262207
 1.14624023
 1.20788574
 1.24847412
 1.27136230
 1.28143311
 1.28326416
 1.28112793
 1.27838135
 1.27929688
 1.28692627
 1.30432129
 1.33270264
 1.37237549
 1.42181396
 1.47979736
 1.54418945
 1.61224365
 1.67907715
 1.73980713
 1.79016113
 1.82647705
 1.84448242
 1.83959961
 1.80786133
 1.74743652
 1.65740967
 1.53808594
 1.38885498
 1.20971680
 1.00372314
 0.77545166
 0.53009033
 0.27069092
-0.00213623
-0.28442383
-0.56915283
-0.84747314
-1.11175537
-1.35864258
-1.58569336
-1.78863525
-1.96258545
-2.10235596
-2.20642090
-2.27508545
-2.30926514
-2.30987549
-2.27844238
-2.21801758
-2.13256836
-2.02636719
-1.90399170
-1.77001953
-1.62933350
-1.48803711
-1.35009766
-1.21826172
-1.09497070
-0.98144531
-0.87921143
-0.78948975
-0.71166992
-0.64392090
-0.58441162
-0.53039551
-0.47882080
-0.42724609
-0.37261963
-0.31219482
-0.24353027
-0.16326904
-0.06866455
 0.04272461
 0.17272949
 0.32135010
 0.48675537
 0.66589355
 0.85601807
 1.05468750
 1.25823975
 1.46209717
 1.66046143
 1.84814453
 2.02087402
 2.17437744
 2.30468750
 2.40692139
 2.47772217
 2.51525879
 2.51892090
 2.48748779
 2.41973877
 2.31536865
 2.17620850
 2.00500488
 1.80358887
 1.57379150
 1.31835938
 1.04309082
 0.75531006
 0.46051025
 0.16113281
-0.13977051
-0.43640137
-0.72082520
-0.98480225
-1.22406006
-1.43646240
-1.62078857
-1.77490234
-1.89697266
-1.98669434
-2.04559326
-2.07580566
-2.07946777
-2.05780029
-2.01263428
-1.94732666
-1.86523438
-1.76910400
-1.66168213
-1.54632568
-1.42669678
-1.30554199
-1.18652344
-1.07208252
-0.96527100
-0.87005615
-0.78826904
-0.72235107
-0.67260742
-0.64025879
-0.62561035
-0.62866211
-0.64727783
-0.67840576
-0.71807861
-0.76324463
-0.81176758
-0.85998535
-0.90301514
-0.93505859
-0.95214844
-0.95184326
-0.93139648
-0.88653564
-0.81420898
-0.71228027
-0.58227539
-0.42572021
-0.24291992
-0.03204346
 0.20568848
 0.46600342
 0.74005127
 1.02050781
 1.30187988
 1.58111572
 1.85302734
 2.11090088
 2.34680176
 2.55523682
 2.73315430
 2.87811279
 2.98858643
 3.06152344
 3.09478760
 3.08807373
 3.04290771
 2.96112061
 2.84484863
 2.69500732
 2.51342773
 2.30407715
 2.07122803
 1.82006836
 1.55395508
 1.27716064
 0.99456787
 0.71380615
 0.44067383
 0.17822266
-0.07202148
-0.30792236
-0.52429199
-0.71563721
-0.87829590
-1.01379395
-1.12457275
-1.21246338
-1.27807617
-1.32263184
-1.34948730
-1.36352539
-1.36871338
-1.36718750
-1.36077881
-1.35253906
-1.34552002
-1.34185791
-1.34246826
-1.34796143
-1.35894775
-1.37634277
-1.39984131
-1.42791748
-1.45904541
-1.49169922
-1.52557373
-1.55761719
-1.58508301
-1.60522461
-1.61560059
-1.61437988
-1.59851074
-1.56463623
-1.51000977
-1.43432617
-1.33789063
-1.21887207
-1.07666016
-0.91125488
-0.72662354
-0.52673340
-0.31311035
-0.08514404
 0.15777588
 0.41229248
 0.67199707
 0.93048096
 1.18438721
 1.43280029
 1.67297363
 1.90124512
 2.11181641
 2.30102539
 2.46582031
 2.60498047
 2.71545410
 2.79541016
 2.84362793
 2.86010742
 2.84484863
 2.79846191
 2.72277832
 2.61962891
 2.49114990
 2.33947754
 2.16644287
 1.97570801
 1.76971436
 1.55029297
 1.31896973
 1.07788086
 0.83099365
 0.58319092
 0.33721924
 0.09307861
-0.14892578
-0.38635254
-0.61279297
-0.82244873
-1.01226807
-1.18194580
-1.33209229
-1.46209717
-1.57012939
-1.65557861
-1.71936035
-1.76452637
-1.79443359
-1.81152344
-1.81884766
-1.81884766
-1.81488037
-1.81091309
-1.80877686
-1.81152344
-1.82067871
-1.83837891
-1.86614990
-1.90429688
-1.95129395
-2.00561523
-2.06573486
-2.12860107
-2.19085693
-2.24761963
-2.29431152
-2.32666016
-2.34039307
-2.33062744
-2.29309082
-2.22412109
-2.12249756
-1.98699951
-1.81579590
-1.60827637
-1.36566162
-1.09252930
-0.79406738
-0.47332764
-0.13092041
 0.23193359
 0.61004639
 0.99517822
 1.37939453
 1.75750732
 2.12646484
 2.48077393
 2.81250000
 3.11340332
 3.37707520
 3.59771729
 3.77075195
 3.89007568
 3.95202637
 3.95477295
 3.89862061
 3.78265381
 3.60809326
 3.37768555
 3.09875488
 2.77923584
 2.42706299
 2.04833984
 1.65161133
 1.24755859
 0.84747314
 0.45959473
 0.08819580
-0.26245117
-0.58685303
-0.87615967
-1.12396240
-1.32812500
-1.48834229
-1.60522461
-1.67846680
-1.70898438
-1.70013428
-1.65679932
-1.58447266
-1.48803711
-1.37268066
-1.24542236
-1.11267090
-0.98114014
-0.85571289
-0.74157715
-0.64300537
-0.56396484
-0.50628662
-0.47027588
-0.45562744
-0.46203613
-0.48828125
-0.53222656
-0.59112549
-0.66131592
-0.74035645
-0.82519531
-0.91247559
-0.99761963
-1.07666016
-1.14624023
-1.20361328
-1.24542236
-1.26708984
-1.26586914
-1.24084473
-1.19110107
-1.11480713
-1.00952148
-0.87432861
-0.71380615
-0.53375244
-0.33874512
-0.12969971
 0.09307861
 0.32623291
 0.56060791
 0.78796387
 1.00097656
 1.19689941
 1.37359619
 1.52770996
 1.65435791
 1.75140381
 1.81915283
 1.85852051
 1.86981201
 1.85302734
 1.81060791
 1.74743652
 1.66809082
 1.57745361
 1.47827148
 1.37359619
 1.26800537
 1.16577148
 1.07055664
 0.98480225
 0.91064453
 0.84991455
 0.80413818
 0.77362061
 0.75683594
 0.75195313
 0.75653076
 0.76873779
 0.78643799
 0.80535889
 0.82092285
 0.82946777
 0.82824707
 0.81481934
 0.78430176
 0.73181152
 0.65399170
 0.55023193
 0.42205811
 0.26947021
 0.09094238
-0.11474609
-0.34637451
-0.59906006
-0.86578369
-1.14318848
-1.42822266
-1.71722412
-2.00378418
-2.27935791
-2.53753662
-2.77435303
-2.98522949
-3.16375732
-3.30413818
-3.40057373
-3.45184326
-3.45672607
-3.41339111
-3.31939697
-3.17321777
-2.97760010
-2.73651123
-2.45361328
-2.13165283
-1.77703857
-1.39801025
-1.00494385
-0.60455322
-0.20202637
 0.19866943
 0.58990479
 0.96069336
 1.30157471
 1.60614014
 1.87164307
 2.09503174
 2.27294922
 2.40234375
 2.48199463
 2.51373291
 2.50091553
 2.44537354
 2.34985352
 2.21801758
 2.05505371
 1.86737061
 1.66198730
 1.44531250
 1.22344971
 1.00250244
 0.78918457
 0.58959961
 0.40863037
 0.25024414
 0.11688232
 0.01098633
-0.06530762
-0.10986328
-0.12176514
-0.10162354
-0.05126953
 0.02716064
 0.13183594
 0.25970459
 0.40405273
 0.55786133
 0.71319580
 0.86425781
 1.00555420
 1.13159180
 1.23596191
 1.31195068
 1.35375977
 1.35803223
 1.32080078
 1.23901367
 1.11114502
 0.93933105
 0.72753906
 0.47973633
 0.19836426
-0.11352539
-0.45043945
-0.80322266
-1.16058350
-1.51123047
-1.84631348
-2.15789795
-2.43682861
-2.67395020
-2.86132813
-2.99438477
-3.06976318
-3.08532715
-3.03924561
-2.93212891
-2.76824951
-2.55249023
-2.29003906
-1.98638916
-1.64947510
-1.28967285
-0.91857910
-0.54626465
-0.17883301
 0.17883301
 0.52001953
 0.83496094
 1.11480713
 1.35284424
 1.54754639
 1.69799805
 1.80297852
 1.86096191
 1.87164307
 1.83715820
 1.76208496
 1.65222168
 1.51367188
 1.35314941
 1.17736816
 0.99456787
 0.81176758
 0.63537598
 0.47241211
 0.32958984
 0.21331787
 0.12664795
 0.07232666
 0.05126953
 0.06561279
 0.11566162
 0.20050049
 0.31646729
 0.45776367
 0.61767578
 0.78979492
 0.96710205
 1.14349365
 1.31225586
 1.46545410
 1.59545898
 1.69494629
 1.75689697
 1.77764893
 1.75476074
 1.68640137
 1.57104492
 1.40930176
 1.20361328
 0.96038818
 0.68542480
 0.38421631
 0.06134033
-0.27648926
-0.62011719
-0.95825195
-1.28112793
-1.58081055
-1.85150146
-2.08679199
-2.28088379
-2.42828369
-2.52746582
-2.57812500
-2.58117676
-2.53662109
-2.44537354
-2.31048584
-2.13745117
-1.93298340
-1.70257568
-1.45172119
-1.18652344
-0.91583252
-0.64819336
-0.39031982
-0.14495850
 0.08514404
 0.29632568
 0.48187256
 0.63476563
 0.75164795
 0.83251953
 0.87860107
 0.89141846
 0.87158203
 0.82122803
 0.74340820
 0.64178467
 0.52185059
 0.38848877
 0.24749756
 0.10284424
-0.04028320
-0.17761230
-0.30242920
-0.40832520
-0.48950195
-0.54351807
-0.56854248
-0.56457520
-0.53009033
-0.46569824
-0.37445068
-0.26062012
-0.12756348
 0.02288818
 0.18798828
 0.36193848
 0.53649902
 0.70312500
 0.85571289
 0.99121094
 1.10687256
 1.19903564
 1.26403809
 1.30035400
 1.30798340
 1.28723145
 1.23931885
 1.16607666
 1.06994629
 0.95397949
 0.82153320
 0.67687988
 0.52459717
 0.36926270
 0.21453857
 0.06347656
-0.08331299
-0.22308350
-0.35186768
-0.46539307
-0.56030273
-0.63507080
-0.68847656
-0.71990967
-0.72875977
-0.71594238
-0.68206787
-0.62896729
-0.55908203
-0.47515869
-0.38208008
-0.28350830
-0.18310547
-0.08422852
 0.00915527
 0.09155273
 0.15838623
 0.20660400
 0.23406982
 0.24047852
 0.22399902
 0.18432617
 0.12329102
 0.04302979
-0.05340576
-0.16326904
-0.28442383
-0.41229248
-0.54138184
-0.66436768
-0.77636719
-0.87402344
-0.95367432
-1.01104736
-1.04278564
-1.04644775
-1.02172852
-0.96893311
-0.88714600
-0.77697754
-0.64178467
-0.48675537
-0.31707764
-0.13671875
 0.05218506
 0.24597168
 0.43823242
 0.62042236
 0.78613281
 0.93109131
 1.05377197
 1.15234375
 1.22497559
 1.26953125
 1.28540039
 1.27349854
 1.23535156
 1.17309570
 1.08947754
 0.98754883
 0.87127686
 0.74462891
 0.61248779
 0.47912598
 0.34942627
 0.22705078
 0.11444092
 0.01525879
-0.06744385
-0.13183594
-0.17608643
-0.20080566
-0.20660400
-0.19531250
-0.16876221
-0.12939453
-0.08087158
-0.02807617
 0.02502441
 0.07537842
 0.11962891
 0.15594482
 0.18188477
 0.19531250
 0.19592285
 0.18341064
 0.15808105
 0.12115479
 0.07354736
 0.01770020
-0.04333496
-0.10620117
-0.16937256
-0.23071289
-0.28930664
-0.34149170
-0.38391113
-0.41381836
-0.42938232
-0.42999268
-0.41534424
-0.38513184
-0.34149170
-0.28686523
-0.22399902
-0.15594482
-0.08575439
-0.01678467
 0.04638672
 0.09887695
 0.13732910
 0.15899658
 0.16174316
 0.14465332
 0.10650635
 0.04760742
-0.02929688
-0.12268066
-0.22979736
-0.34759521
-0.47149658
-0.59600830
-0.71563721
-0.82580566
-0.92224121
-1.00158691
-1.05987549
-1.09375000
-1.10046387
-1.07849121
-1.02691650
-0.94512939
-0.83312988
-0.69519043
-0.53680420
-0.36315918
-0.17822266
 0.01586914
 0.21453857
 0.41137695
 0.59692383
 0.76293945
 0.90362549
 1.01684570
 1.10076904
 1.15264893
 1.17065430
 1.15447998
 1.10656738
 1.02996826
 0.92742920
 0.80200195
 0.65887451
 0.50354004
 0.34301758
 0.18188477
 0.02471924
-0.12512207
-0.26184082
-0.37994385
-0.47271729
-0.53771973
-0.57281494
-0.57800293
-0.55328369
-0.49957275
-0.41931152
-0.31738281
-0.19836426
-0.06683350
 0.07415771
 0.21911621
 0.36071777
 0.48980713
 0.59936523
 0.68420410
 0.74188232
 0.76995850
 0.76690674
 0.73059082
 0.66162109
 0.56304932
 0.43884277
 0.29296875
 0.12756348
-0.05401611
-0.24780273
-0.44647217
-0.64178467
-0.82641602
-0.99395752
-1.14044189
-1.26220703
-1.35528564
-1.41540527
-1.43951416
-1.42608643
-1.37542725
-1.28906250
-1.16790771
-1.01501465
-0.83526611
-0.63720703
-0.42816162
-0.21453857
 0.00122070
 0.21514893
 0.42083740
 0.60974121
 0.77362061
 0.90911865
 1.01501465
 1.09039307
 1.13464355
 1.14685059
 1.12731934
 1.07879639
 1.00433350
 0.90637207
 0.78857422
 0.65551758
 0.51269531
 0.36651611
 0.22155762
 0.08178711
-0.04882813
-0.16540527
-0.26275635
-0.33538818
-0.38055420
-0.39581299
-0.38208008
-0.34088135
-0.27557373
-0.18981934
-0.08605957
 0.03326416
 0.16448975
 0.30242920
 0.43914795
 0.56762695
 0.68267822
 0.78063965
 0.85906982
 0.91583252
 0.94818115
 0.95520020
 0.93658447
 0.89324951
 0.82641602
 0.73822021
 0.63079834
 0.50781250
 0.37292480
 0.23101807
 0.08575439
-0.05950928
-0.20080566
-0.33447266
-0.45593262
-0.56121826
-0.64758301
-0.71350098
-0.75805664
-0.78155518
-0.78460693
-0.76843262
-0.73486328
-0.68634033
-0.62591553
-0.55572510
-0.47943115
-0.40069580
-0.32348633
-0.25085449
-0.18463135
-0.12603760
-0.07659912
-0.03753662
-0.01037598
 0.00396729
 0.00518799
-0.00640869
-0.03082275
-0.06591797
-0.10864258
-0.15625000
-0.20690918
-0.25939941
-0.31127930
-0.35888672
-0.39764404
-0.42297363
-0.43212891
-0.42449951
-0.39916992
-0.35614014
-0.29541016
-0.21850586
-0.12756348
-0.02502441
 0.08575439
 0.20233154
 0.32104492
 0.43670654
 0.54443359
 0.63934326
 0.71899414
 0.78094482
 0.82366943
 0.84686279
 0.84930420
 0.83221436
 0.79650879
 0.74462891
 0.67749023
 0.59783936
 0.50811768
 0.41259766
 0.31555176
 0.21942139
 0.12573242
 0.03601074
-0.04760742
-0.12207031
-0.18554688
-0.23834229
-0.28167725
-0.31677246
-0.34332275
-0.36163330
-0.37261963
-0.37902832
-0.38238525
-0.38330078
-0.38238525
-0.37994385
-0.37719727
-0.37506104
-0.37445068
-0.37445068
-0.37506104
-0.37597656
-0.37780762
-0.37994385
-0.38177490
-0.38208008
-0.38024902
-0.37658691
-0.37048340
-0.36041260
-0.34545898
-0.32562256
-0.30151367
-0.27435303
-0.24322510
-0.20843506
-0.16967773
-0.12756348
-0.08331299
-0.03845215
 0.00640869
 0.05035400
 0.09246826
 0.13153076
 0.16632080
 0.19470215
 0.21575928
 0.22857666
 0.23193359
 0.22491455
 0.20660400
 0.17517090
 0.13061523
 0.07415771
 0.00732422
-0.06805420
-0.14953613
-0.23559570
-0.32318115
-0.40771484
-0.48461914
-0.54992676
-0.59967041
-0.63171387
-0.64361572
-0.63354492
-0.59997559
-0.54290771
-0.46356201
-0.36468506
-0.24871826
-0.11596680
 0.03204346
 0.19317627
 0.36224365
 0.53253174
 0.69793701
 0.85357666
 0.99548340
 1.11999512
 1.22314453
 1.30157471
 1.35375977
 1.37847900
 1.37542725
 1.34399414
 1.28417969
 1.19873047
 1.08978271
 0.96069336
 0.81451416
 0.65551758
 0.48950195
 0.32135010
 0.15441895
-0.01007080
-0.16998291
-0.32196045
-0.46203613
-0.58593750
-0.69183350
-0.77941895
-0.84930420
-0.90026855
-0.93170166
-0.94329834
-0.93597412
-0.91156006
-0.87158203
-0.81695557
-0.74920654
-0.66894531
-0.57861328
-0.48217773
-0.38208008
-0.28167725
-0.18249512
-0.08575439
 0.00579834
 0.08941650
 0.16357422
 0.22674561
 0.27984619
 0.32196045
 0.35339355
 0.37384033
 0.38452148
 0.38726807
 0.38452148
 0.37780762
 0.36773682
 0.35400391
 0.33752441
 0.31951904
 0.30059814
 0.28198242
 0.26245117
 0.24017334
 0.21423340
 0.18371582
 0.14892578
 0.11016846
 0.06683350
 0.01861572
-0.03448486
-0.09002686
-0.14678955
-0.20416260
-0.26275635
-0.32104492
-0.37689209
-0.42602539
-0.46600342
-0.49591064
-0.51544189
-0.52246094
-0.51574707
-0.49316406
-0.45593262
-0.40557861
-0.34362793
-0.27099609
-0.18829346
-0.09796143
-0.00274658
 0.09490967
 0.19317627
 0.29083252
 0.38452148
 0.47180176
 0.55023193
 0.61920166
 0.67901611
 0.72998047
 0.77056885
 0.80047607
 0.81970215
 0.82794189
 0.82550049
 0.81115723
 0.78521729
 0.74737549
 0.69915771
 0.64086914
 0.57281494
 0.49621582
 0.41168213
 0.32073975
 0.22521973
 0.12634277
 0.02471924
-0.07843018
-0.18249512
-0.28625488
-0.38848877
-0.48736572
-0.58013916
-0.66558838
-0.74218750
-0.80902100
-0.86364746
-0.90423584
-0.92895508
-0.93688965
-0.92864990
-0.90484619
-0.86639404
-0.81542969
-0.75378418
-0.68481445
-0.61157227
-0.53680420
-0.46356201
-0.39367676
-0.33050537
-0.27618408
-0.23162842
-0.19622803
-0.16937256
-0.14953613
-0.13641357
-0.12908936
-0.12573242
-0.12542725
-0.12542725
-0.12512207
-0.12359619
-0.12054443
-0.11444092
-0.10437012
-0.08911133
-0.06866455
-0.04241943
-0.01037598
 0.02746582
 0.06958008
 0.11444092
 0.16082764
 0.20751953
 0.25390625
 0.29907227
 0.33996582
 0.37445068
 0.40008545
 0.41595459
 0.42327881
 0.42266846
 0.41503906
 0.40039063
 0.37811279
 0.34973145
 0.31829834
 0.28717041
 0.25787354
 0.23101807
 0.20660400
 0.18493652
 0.16662598
 0.15350342
 0.14526367
 0.14251709
 0.14526367
 0.15411377
 0.16845703
 0.18737793
 0.20935059
 0.23406982
 0.26245117
 0.29388428
 0.32592773
 0.35461426
 0.37780762
 0.39398193
 0.40252686
 0.40161133
 0.38909912
 0.36254883
 0.32165527
 0.26763916
 0.20141602
 0.12481689
 0.03845215
-0.05462646
-0.15167236
-0.24963379
-0.34515381
-0.43395996
-0.51147461
-0.57403564
-0.61889648
-0.64483643
-0.65185547
-0.63873291
-0.60546875
-0.55236816
-0.48309326
-0.40161133
-0.31158447
-0.21545410
-0.11627197
-0.01770020
 0.07568359
 0.16021729
 0.23193359
 0.28778076
 0.32501221
 0.33966064
 0.32989502
 0.29510498
 0.23834229
 0.16204834
 0.06835938
-0.04180908
-0.16479492
-0.29602051
-0.42846680
-0.55572510
-0.67260742
-0.77453613
-0.85723877
-0.91644287
-0.94940186
-0.95458984
-0.93078613
-0.87738037
-0.79406738
-0.68328857
-0.54931641
-0.39764404
-0.23010254
-0.04760742
 0.14801025
 0.35217285
 0.55603027
 0.75286865
 0.93719482
 1.10595703
 1.25640869
 1.38336182
 1.48376465
 1.55426025
 1.59484863
 1.60491943
 1.58416748
 1.53289795
 1.45324707
 1.34826660
 1.22131348
 1.07543945
 0.91491699
 0.74615479
 0.57525635
 0.40802002
 0.24810791
 0.09887695
-0.03570557
-0.15228271
-0.24749756
-0.31982422
-0.36773682
-0.38970947
-0.38635254
-0.36010742
-0.31524658
-0.25695801
-0.18859863
-0.11505127
-0.04028320
 0.02929688
 0.08819580
 0.13092041
 0.15350342
 0.15258789
 0.12542725
 0.07049561
-0.01220703
-0.12145996
-0.25604248
-0.41198730
-0.58502197
-0.76782227
-0.95367432
-1.13708496
-1.31256104
-1.47491455
-1.61834717
-1.73675537
-1.82678223
-1.88476563
-1.90856934
-1.89575195
-1.84478760
-1.75689697
-1.63391113
-1.47857666
-1.29272461
-1.08032227
-0.84716797
-0.60028076
-0.34576416
-0.08697510
 0.17364502
 0.42999268
 0.67382813
 0.89630127
 1.09222412
 1.25885010
 1.39495850
 1.49841309
 1.56677246
 1.60003662
 1.60034180
 1.57043457
 1.51336670
 1.43127441
 1.32720947
 1.20605469
 1.07269287
 0.93200684
 0.78765869
 0.64453125
 0.50689697
 0.37963867
 0.26611328
 0.16754150
 0.08514404
 0.02044678
-0.02563477
-0.05249023
-0.06164551
-0.05554199
-0.03784180
-0.01098633
 0.02105713
 0.05523682
 0.08666992
 0.11169434
 0.12786865
 0.13214111
 0.12268066
 0.09857178
 0.05950928
 0.00610352
-0.06011963
-0.13885498
-0.22888184
-0.32867432
-0.43487549
-0.54260254
-0.64788818
-0.74676514
-0.83648682
-0.91522217
-0.98022461
-1.02935791
-1.06048584
-1.07208252
-1.06414795
-1.03607178
-0.98907471
-0.92315674
-0.84014893
-0.74157715
-0.63110352
-0.51239014
-0.38879395
-0.26397705
-0.14007568
-0.01922607
 0.09674072
 0.20599365
 0.30578613
 0.39306641
 0.46508789
 0.52093506
 0.55999756
 0.58349609
 0.59234619
 0.58715820
 0.56915283
 0.53955078
 0.50018311
 0.45410156
 0.40374756
 0.35156250
 0.29998779
 0.25085449
 0.20629883
 0.16815186
 0.13702393
 0.11444092
 0.10101318
 0.09704590
 0.10131836
 0.11291504
 0.13000488
 0.15075684
 0.17456055
 0.19958496
 0.22460938
 0.24749756
 0.26702881
 0.28228760
 0.29205322
 0.29663086
 0.29571533
 0.28991699
 0.27954102
 0.26580811
 0.24902344
 0.23040771
 0.21118164
 0.19317627
 0.17669678
 0.16357422
 0.15411377
 0.14953613
 0.15106201
 0.15838623
 0.17120361
 0.18859863
 0.20874023
 0.23040771
 0.25146484
 0.27008057
 0.28381348
 0.29113770
 0.29052734
 0.28076172
 0.25939941
 0.22369385
 0.17303467
 0.10742188
 0.02929688
-0.06042480
-0.16021729
-0.26885986
-0.38299561
-0.49713135
-0.60577393
-0.70526123
-0.79223633
-0.86334229
-0.91491699
-0.94360352
-0.94848633
-0.92926025
-0.88531494
-0.81512451
-0.71899414
-0.59997559
-0.46325684
-0.31463623
-0.15747070
 0.00610352
 0.17303467
 0.33721924
 0.49102783
 0.62683105
 0.73791504
 0.82153320
 0.87463379
 0.89569092
 0.88165283
 0.83068848
 0.74371338
 0.62469482
 0.48004150
 0.31524658
 0.13336182
-0.06195068
-0.26580811
-0.46875000
-0.65979004
-0.83038330
-0.97351074
-1.08489990
-1.16027832
-1.19689941
-1.19262695
-1.14624023
-1.05773926
-0.92926025
-0.76477051
-0.57159424
-0.35675049
-0.12420654
 0.12237549
 0.37811279
 0.63232422
 0.87280273
 1.08825684
 1.27319336
 1.42425537
 1.53747559
 1.60766602
 1.63055420
 1.60675049
 1.53869629
 1.42974854
 1.28051758
 1.09466553
 0.87921143
 0.64544678
 0.40313721
 0.15808105
-0.08666992
-0.32531738
-0.54779053
-0.74340820
-0.90515137
-1.03057861
-1.11968994
-1.17248535
-1.18835449
-1.16760254
-1.11328125
-1.03057861
-0.92376709
-0.79803467
-0.65917969
-0.51574707
-0.37475586
-0.24169922
-0.11962891
-0.01159668
 0.07781982
 0.14465332
 0.18676758
 0.20355225
 0.19622803
 0.16632080
 0.11596680
 0.04913330
-0.02899170
-0.11352539
-0.20050049
-0.28594971
-0.36468506
-0.43060303
-0.47821045
-0.50506592
-0.51055908
-0.49407959
-0.45501709
-0.39306641
-0.31066895
-0.21057129
-0.09613037
 0.02960205
 0.16448975
 0.30334473
 0.43975830
 0.56701660
 0.68023682
 0.77697754
 0.85357666
 0.90759277
 0.93536377
 0.93597412
 0.90972900
 0.85784912
 0.78186035
 0.68389893
 0.56762695
 0.43762207
 0.29998779
 0.16021729
 0.02197266
-0.11199951
-0.23712158
-0.34790039
-0.43884277
-0.50598145
-0.54748535
-0.56274414
-0.55175781
-0.51483154
-0.45440674
-0.37384033
-0.27770996
-0.16967773
-0.05187988
 0.07232666
 0.19866943
 0.32104492
 0.43273926
 0.52886963
 0.60546875
 0.66040039
 0.69183350
 0.69824219
 0.67901611
 0.63476563
 0.56671143
 0.47882080
 0.37475586
 0.25848389
 0.13397217
 0.00488281
-0.12542725
-0.25299072
-0.37200928
-0.47729492
-0.56518555
-0.63232422
-0.67779541
-0.70098877
-0.70220947
-0.68176270
-0.64025879
-0.58013916
-0.50476074
-0.41839600
-0.32562256
-0.22888184
-0.13153076
-0.03753662
 0.04852295
 0.12145996
 0.17700195
 0.21270752
 0.22674561
 0.21789551
 0.18615723
 0.13214111
 0.05767822
-0.03540039
-0.14434814
-0.26550293
-0.39245605
-0.51910400
-0.63873291
-0.74584961
-0.83618164
-0.90423584
-0.94665527
-0.96038818
-0.94390869
-0.89630127
-0.81726074
-0.70800781
-0.57281494
-0.41656494
-0.24291992
-0.05401611
 0.14739990
 0.35552979
 0.56152344
 0.75622559
 0.93353271
 1.08917236
 1.22009277
 1.32293701
 1.39434814
 1.43280029
 1.43737793
 1.40869141
 1.34765625
 1.25701904
 1.14135742
 1.00494385
 0.85296631
 0.68969727
 0.52093506
 0.35369873
 0.19348145
 0.04455566
-0.09124756
-0.21179199
-0.31341553
-0.39184570
-0.44464111
-0.47210693
-0.47607422
-0.45806885
-0.41992188
-0.36529541
-0.29815674
-0.22277832
-0.14221191
-0.05950928
 0.02197266
 0.09643555
 0.15869141
 0.20568848
 0.23529053
 0.24597168
 0.23590088
 0.20355225
 0.14862061
 0.07324219
-0.02044678
-0.12969971
-0.25238037
-0.38421631
-0.52093506
-0.65704346
-0.78704834
-0.90698242
-1.01257324
-1.09954834
-1.16485596
-1.20635986
-1.22253418
-1.21307373
-1.17767334
-1.11724854
-1.03424072
-0.93109131
-0.80963135
-0.67382813
-0.52764893
-0.37658691
-0.22491455
-0.07507324
 0.07110596
 0.21087646
 0.33996582
 0.45410156
 0.54962158
 0.62591553
 0.68298340
 0.72113037
 0.74066162
 0.74249268
 0.72814941
 0.70068359
 0.66314697
 0.61859131
 0.56976318
 0.52032471
 0.47393799
 0.43334961
 0.40161133
 0.37994385
 0.36987305
 0.37261963
 0.38818359
 0.41625977
 0.45562744
 0.50506592
 0.56304932
 0.62774658
 0.69702148
 0.76751709
 0.83526611
 0.89721680
 0.94970703
 0.99060059
 1.01806641
 1.02905273
 1.02142334
 0.99273682
 0.94207764
 0.86914063
 0.77423096
 0.65887451
 0.52612305
 0.37902832
 0.22155762
 0.05584717
-0.11596680
-0.29144287
-0.46508789
-0.63171387
-0.78765869
-0.93017578
-1.05865479
-1.17095947
-1.26556396
-1.34033203
-1.39526367
-1.43096924
-1.44836426
-1.44836426
-1.43096924
-1.39801025
-1.35101318
-1.29272461
-1.22436523
-1.14776611
-1.06475830
-0.97808838
-0.88897705
-0.79895020
-0.70831299
-0.61706543
-0.52703857
-0.43884277
-0.35308838
-0.26916504
-0.18524170
-0.10131836
-0.01831055
 0.06286621
 0.14160156
 0.21850586
 0.29296875
 0.36376953
 0.42877197
 0.48706055
 0.53833008
 0.58349609
 0.62164307
 0.65216064
 0.67443848
 0.68939209
 0.69763184
 0.70007324
 0.69732666
 0.68908691
 0.67687988
 0.66131592
 0.64331055
 0.62286377
 0.60028076
 0.57678223
 0.55389404
 0.53283691
 0.51483154
 0.50079346
 0.49163818
 0.48736572
 0.48828125
 0.49468994
 0.50598145
 0.52185059
 0.54107666
 0.56182861
 0.58258057
 0.60150146
 0.61706543
 0.62713623
 0.62896729
 0.62072754
 0.60089111
 0.56915283
 0.52520752
 0.46844482
 0.39916992
 0.31799316
 0.22644043
 0.12512207
 0.01403809
-0.10650635
-0.23620605
-0.37292480
-0.51361084
-0.65490723
-0.79376221
-0.92834473
-1.05590820
-1.17401123
-1.28021240
-1.37176514
-1.44592285
-1.50115967
-1.53564453
-1.54846191
-1.53869629
-1.50634766
-1.45233154
-1.37847900
-1.28662109
-1.18011475
-1.06079102
-0.93139648
-0.79437256
-0.65277100
-0.50933838
-0.36743164
-0.23010254
-0.09918213
 0.02380371
 0.13824463
 0.24291992
 0.33630371
 0.41687012
 0.48370361
 0.53771973
 0.57952881
 0.61157227
 0.63507080
 0.65124512
 0.66162109
 0.66741943
 0.67077637
 0.67413330
 0.67871094
 0.68603516
 0.69641113
 0.71044922
 0.72845459
 0.75012207
 0.77514648
 0.80261230
 0.83038330
 0.85784912
 0.88500977
 0.91033936
 0.93322754
 0.95184326
 0.96374512
 0.96832275
 0.96466064
 0.95214844
 0.92987061
 0.89721680
 0.85327148
 0.79772949
 0.73059082
 0.65216064
 0.56274414
 0.46356201
 0.35552979
 0.24078369
 0.12145996
-0.00061035
-0.12359619
-0.24536133
-0.36315918
-0.47393799
-0.57495117
-0.66497803
-0.74218750
-0.80688477
-0.85815430
-0.89660645
-0.92285156
-0.93750000
-0.94238281
-0.93933105
-0.92956543
-0.91461182
-0.89691162
-0.87738037
-0.85784912
-0.83831787
-0.81848145
-0.79864502
-0.77941895
-0.76110840
-0.74340820
-0.72509766
-0.70495605
-0.68176270
-0.65490723
-0.62286377
-0.58441162
-0.53833008
-0.48400879
-0.42205811
-0.35308838
-0.27740479
-0.19561768
-0.10803223
-0.01586914
 0.08026123
 0.17913818
 0.27954102
 0.37902832
 0.47515869
 0.56518555
 0.64758301
 0.72174072
 0.78674316
 0.84197998
 0.88623047
 0.91918945
 0.94085693
 0.95001221
 0.94696045
 0.93109131
 0.90393066
 0.86639404
 0.81970215
 0.76446533
 0.70251465
 0.63629150
 0.56793213
 0.50048828
 0.43518066
 0.37261963
 0.31463623
 0.26336670
 0.22003174
 0.18463135
 0.15716553
 0.13671875
 0.12298584
 0.11505127
 0.11169434
 0.10986328
 0.10803223
 0.10406494
 0.09674072
 0.08544922
 0.06805420
 0.04302979
 0.00885010
-0.03356934
-0.08361816
-0.14068604
-0.20507813
-0.27587891
-0.35247803
-0.43151855
-0.50964355
-0.58349609
-0.65216064
-0.71472168
-0.76934814
-0.81512451
-0.84991455
-0.87310791
-0.88409424
-0.88348389
-0.87097168
-0.84716797
-0.81329346
-0.77056885
-0.72143555
-0.66650391
-0.60852051
-0.54809570
-0.48767090
-0.42816162
-0.37139893
-0.31799316
-0.26947021
-0.22552490
-0.18646240
-0.15167236
-0.12054443
-0.09307861
-0.06805420
-0.04455566
-0.02105713
 0.00366211
 0.03051758
 0.06011963
 0.09277344
 0.12878418
 0.16845703
 0.21301270
 0.26397705
 0.32043457
 0.38177490
 0.44525146
 0.50994873
 0.57403564
 0.63720703
 0.69763184
 0.75347900
 0.80291748
 0.84533691
 0.87890625
 0.90270996
 0.91613770
 0.91827393
 0.90911865
 0.88836670
 0.85601807
 0.81207275
 0.75866699
 0.69702148
 0.62896729
 0.55541992
 0.47790527
 0.39794922
 0.31768799
 0.23864746
 0.16113281
 0.08697510
 0.01739502
-0.04638672
-0.10345459
-0.15411377
-0.19714355
-0.23162842
-0.25787354
-0.27709961
-0.29235840
-0.30548096
-0.31646729
-0.32470703
-0.33050537
-0.33569336
-0.34271240
-0.35400391
-0.36956787
-0.39062500
-0.41839600
-0.45257568
-0.49407959
-0.54107666
-0.59265137
-0.64788818
-0.70556641
-0.76293945
-0.81756592
-0.86669922
-0.90820313
-0.94085693
-0.96221924
-0.96984863
-0.96160889
-0.93688965
-0.89569092
-0.83770752
-0.76324463
-0.67230225
-0.56640625
-0.44860840
-0.32165527
-0.18707275
-0.04638672
 0.09918213
 0.24719238
 0.39276123
 0.53161621
 0.66009521
 0.77575684
 0.87707520
 0.96282959
 1.03149414
 1.08215332
 1.11450195
 1.12976074
 1.12854004
 1.11236572
 1.08245850
 1.04095459
 0.98937988
 0.93017578
 0.86547852
 0.79711914
 0.72723389
 0.65795898
 0.59082031
 0.52703857
 0.46722412
 0.41168213
 0.36041260
 0.31494141
 0.27526855
 0.24200439
 0.21301270
 0.18615723
 0.15960693
 0.13305664
 0.10498047
 0.07446289
 0.03997803
 0.00000000
-0.04547119
-0.09552002
-0.14984131
-0.20904541
-0.27343750
-0.34210205
-0.41320801
-0.48400879
-0.55267334
-0.61859131
-0.68054199
-0.73669434
-0.78552246
-0.82611084
-0.85723877
-0.87951660
-0.89202881
-0.89416504
-0.88623047
-0.86822510
-0.84167480
-0.80718994
-0.76568604
-0.71807861
-0.66558838
-0.61035156
-0.55450439
-0.49926758
-0.44494629
-0.39184570
-0.34057617
-0.29235840
-0.24780273
-0.20599365
-0.16601563
-0.12695313
-0.08819580
-0.04943848
-0.00976563
 0.03204346
 0.07568359
 0.12176514
 0.16998291
 0.22125244
 0.27618408
 0.33386230
 0.39245605
 0.45013428
 0.50598145
 0.55969238
 0.61126709
 0.65887451
 0.70098877
 0.73638916
 0.76385498
 0.78277588
 0.79223633
 0.79101563
 0.77880859
 0.75653076
 0.72418213
 0.68176270
 0.62927246
 0.56793213
 0.49957275
 0.42694092
 0.35278320
 0.27832031
 0.20507813
 0.13488770
 0.06927490
 0.01007080
-0.04089355
-0.08300781
-0.11596680
-0.14038086
-0.15655518
-0.16510010
-0.16693115
-0.16296387
-0.15411377
-0.14160156
-0.12603760
-0.10955811
-0.09368896
-0.08026123
-0.07049561
-0.06500244
-0.06408691
-0.06958008
-0.08270264
-0.10345459
-0.13122559
-0.16540527
-0.20599365
-0.25390625
-0.30883789
-0.36743164
-0.42694092
-0.48370361
-0.53710938
-0.58624268
-0.62927246
-0.66406250
-0.68908691
-0.70281982
-0.70556641
-0.69732666
-0.67718506
-0.64605713
-0.60424805
-0.55358887
-0.49530029
-0.43090820
-0.36163330
-0.28991699
-0.21667480
-0.14312744
-0.06958008
 0.00213623
 0.07049561
 0.13366699
 0.19195557
 0.24536133
 0.29479980
 0.33813477
 0.37445068
 0.40374756
 0.42755127
 0.44860840
 0.46813965
 0.48767090
 0.50750732
 0.52795410
 0.55023193
 0.57464600
 0.60211182
 0.63323975
 0.66772461
 0.70465088
 0.74310303
 0.78155518
 0.81848145
 0.85235596
 0.88165283
 0.90423584
 0.91857910
 0.92285156
 0.91613770
 0.89660645
 0.86334229
 0.81604004
 0.75378418
 0.67565918
 0.58135986
 0.47149658
 0.34851074
 0.21423340
 0.07110596
-0.08087158
-0.23925781
-0.40039063
-0.55877686
-0.70922852
-0.84808350
-0.97167969
-1.07727051
-1.16180420
-1.22314453
-1.26037598
-1.27319336
-1.26098633
-1.22436523
-1.16516113
-1.08703613
-0.99334717
-0.88592529
-0.76690674
-0.64025879
-0.51025391
-0.38208008
-0.25848389
-0.14190674
-0.03326416
 0.06347656
 0.14587402
 0.21148682
 0.26062012
 0.29327393
 0.30944824
 0.30883789
 0.29296875
 0.26428223
 0.22521973
 0.17852783
 0.12542725
 0.06927490
 0.01312256
-0.03936768
-0.08544922
-0.12329102
-0.15106201
-0.16754150
-0.17150879
-0.16235352
-0.13977051
-0.10406494
-0.05615234
 0.00183105
 0.06805420
 0.14007568
 0.21636963
 0.29449463
 0.37109375
 0.44250488
 0.50476074
 0.55511475
 0.59265137
 0.61553955
 0.62316895
 0.61492920
 0.59082031
 0.55114746
 0.49713135
 0.43060303
 0.35461426
 0.27099609
 0.18218994
 0.09094238
 0.00091553
-0.08483887
-0.16387939
-0.23498535
-0.29724121
-0.34820557
-0.38513184
-0.40679932
-0.41290283
-0.40496826
-0.38360596
-0.34912109
-0.30334473
-0.24902344
-0.18798828
-0.12237549
-0.05310059
 0.01831055
 0.08728027
 0.15075684
 0.20660400
 0.25512695
 0.29571533
 0.32501221
 0.33905029
 0.33630371
 0.31799316
 0.28656006
 0.24353027
 0.18768311
 0.11932373
 0.04028320
-0.04699707
-0.13916016
-0.23529053
-0.33325195
-0.43029785
-0.52185059
-0.60424805
-0.67596436
-0.73547363
-0.78155518
-0.81237793
-0.82641602
-0.82397461
-0.80535889
-0.77026367
-0.71868896
-0.65124512
-0.56915283
-0.47546387
-0.37261963
-0.26214600
-0.14617920
-0.02655029
 0.09490967
 0.21636963
 0.33538818
 0.44860840
 0.55145264
 0.64086914
 0.71502686
 0.77331543
 0.81451416
 0.83740234
 0.84106445
 0.82550049
 0.79223633
 0.74371338
 0.68023682
 0.60363770
 0.51605225
 0.42236328
 0.32592773
 0.23040771
 0.13793945
 0.05126953
-0.02593994
-0.08972168
-0.13763428
-0.16815186
-0.18066406
-0.17425537
-0.14770508
-0.10192871
-0.03967285
 0.03723145
 0.12573242
 0.22399902
 0.32775879
 0.43212891
 0.53070068
 0.61798096
 0.69000244
 0.74401855
 0.77728271
 0.78765869
 0.77301025
 0.73211670
 0.66497803
 0.57281494
 0.45898438
 0.32653809
 0.17852783
 0.01800537
-0.15258789
-0.32806396
-0.50262451
-0.66955566
-0.82336426
-0.96008301
-1.07635498
-1.16943359
-1.23626709
-1.27502441
-1.28417969
-1.26373291
-1.21490479
-1.13891602
-1.03881836
-0.91735840
-0.77850342
-0.62744141
-0.46966553
-0.31097412
-0.15563965
-0.00671387
 0.13305664
 0.25939941
 0.36651611
 0.44982910
 0.50689697
 0.53619385
 0.53955078
 0.51849365
 0.47485352
 0.41168213
 0.33233643
 0.24047852
 0.14099121
 0.03845215
-0.06256104
-0.15777588
-0.24353027
-0.31555176
-0.37017822
-0.40313721
-0.41137695
-0.39428711
-0.35308838
-0.29022217
-0.20751953
-0.10589600
 0.01312256
 0.14709473
 0.29174805
 0.44128418
 0.58868408
 0.72845459
 0.85601807
 0.96710205
 1.05865479
 1.12762451
 1.17095947
 1.18621826
 1.17340088
 1.13250732
 1.06628418
 0.97625732
 0.86425781
 0.73303223
 0.58624268
 0.42968750
 0.26794434
 0.10437012
-0.05920410
-0.22033691
-0.37414551
-0.51605225
-0.64208984
-0.75073242
-0.84197998
-0.91461182
-0.96771240
-1.00128174
-1.01593018
-1.01470947
-0.99914551
-0.97045898
-0.93048096
-0.88165283
-0.82763672
-0.77026367
-0.71105957
-0.65093994
-0.59143066
-0.53466797
-0.48126221
-0.43121338
-0.38330078
-0.33813477
-0.29602051
-0.25726318
-0.22064209
-0.18371582
-0.14556885
-0.10559082
-0.06439209
-0.02136230
 0.02410889
 0.07141113
 0.11993408
 0.16967773
 0.22094727
 0.27343750
 0.32653809
 0.37719727
 0.42358398
 0.46417236
 0.49896240
 0.52703857
 0.54718018
 0.55786133
 0.55908203
 0.55084229
 0.53405762
 0.50903320
 0.47576904
 0.43457031
 0.38726807
 0.33691406
 0.28564453
 0.23559570
 0.18920898
 0.14770508
 0.11291504
 0.08758545
 0.07324219
 0.07141113
 0.08209229
 0.10406494
 0.13671875
 0.17913818
 0.23132324
 0.29144287
 0.35644531
 0.42205811
 0.48370361
 0.53924561
 0.58624268
 0.62225342
 0.64422607
 0.65032959
 0.63873291
 0.61004639
 0.56335449
 0.49865723
 0.41717529
 0.32043457
 0.21118164
 0.09246826
-0.03326416
-0.16357422
-0.29479980
-0.42205811
-0.54077148
-0.64697266
-0.73791504
-0.81237793
-0.86914063
-0.90667725
-0.92376709
-0.92041016
-0.89782715
-0.85784912
-0.80291748
-0.73577881
-0.65826416
-0.57250977
-0.48187256
-0.39031982
-0.30120850
-0.21667480
-0.13793945
-0.06652832
-0.00427246
 0.04669189
 0.08514404
 0.11047363
 0.12237549
 0.12115479
 0.10742188
 0.08270264
 0.04882813
 0.00946045
-0.03356934
-0.07812500
-0.12268066
-0.16418457
-0.20019531
-0.22705078
-0.24353027
-0.24810791
-0.23986816
-0.21789551
-0.18127441
-0.13000488
-0.06561279
 0.01007080
 0.09490967
 0.18859863
 0.28869629
 0.39245605
 0.49530029
 0.59356689
 0.68328857
 0.76232910
 0.82824707
 0.87738037
 0.90728760
 0.91674805
 0.90576172
 0.87463379
 0.82366943
 0.75347900
 0.66436768
 0.55908203
 0.44128418
 0.31494141
 0.18310547
 0.04913330
-0.08514404
-0.21606445
-0.34027100
-0.45349121
-0.55267334
-0.63507080
-0.69946289
-0.74523926
-0.77209473
-0.78002930
-0.77026367
-0.74310303
-0.69915771
-0.63934326
-0.56671143
-0.48431396
-0.39550781
-0.30364990
-0.21026611
-0.11779785
-0.02777100
 0.05676270
 0.13244629
 0.19592285
 0.24475098
 0.27740479
 0.29327393
 0.29266357
 0.27435303
 0.23773193
 0.18310547
 0.11291504
 0.02929688
-0.06500244
-0.16845703
-0.27832031
-0.39062500
-0.49957275
-0.60028076
-0.68817139
-0.76019287
-0.81268311
-0.84289551
-0.84869385
-0.82855225
-0.78247070
-0.70953369
-0.61126709
-0.49072266
-0.35217285
-0.19927979
-0.03387451
 0.14221191
 0.32379150
 0.50354004
 0.67352295
 0.82733154
 0.96160889
 1.07360840
 1.16058350
 1.21917725
 1.24725342
 1.24542236
 1.21429443
 1.15539551
 1.06933594
 0.95947266
 0.82916260
 0.68481445
 0.53161621
 0.37506104
 0.21911621
 0.06805420
-0.07507324
-0.20629883
-0.32104492
-0.41534424
-0.48553467
-0.53039551
-0.54901123
-0.54199219
-0.51025391
-0.45532227
-0.38024902
-0.28900146
-0.18554688
-0.07293701
 0.04577637
 0.16632080
 0.28442383
 0.39520264
 0.49346924
 0.57434082
 0.63446045
 0.67138672
 0.68481445
 0.67321777
 0.63598633
 0.57373047
 0.48767090
 0.38146973
 0.25909424
 0.12298584
-0.02502441
-0.18157959
-0.34210205
-0.50079346
-0.65124512
-0.78948975
-0.91125488
-1.01379395
-1.09405518
-1.14990234
-1.17980957
-1.18316650
-1.16119385
-1.11480713
-1.04614258
-0.95733643
-0.85113525
-0.72998047
-0.59783936
-0.45959473
-0.32043457
-0.18402100
-0.05218506
 0.07415771
 0.19256592
 0.29998779
 0.39398193
 0.47241211
 0.53497314
 0.58258057
 0.61584473
 0.63507080
 0.64147949
 0.63629150
 0.62103271
 0.59661865
 0.56488037
 0.52856445
 0.48858643
 0.44647217
 0.40222168
 0.35675049
 0.31158447
 0.26885986
 0.23010254
 0.19592285
 0.16601563
 0.14007568
 0.11901855
 0.10406494
 0.09521484
 0.09216309
 0.09429932
 0.10040283
 0.11016846
 0.12237549
 0.13641357
 0.15106201
 0.16601563
 0.18005371
 0.19134521
 0.19836426
 0.19958496
 0.19409180
 0.18188477
 0.16265869
 0.13580322
 0.10070801
 0.05645752
 0.00427246
-0.05432129
-0.11810303
-0.18554688
-0.25665283
-0.32989502
-0.40191650
-0.46936035
-0.52978516
-0.58135986
-0.62377930
-0.65551758
-0.67596436
-0.68359375
-0.67810059
-0.66040039
-0.63049316
-0.58929443
-0.53771973
-0.47760010
-0.41076660
-0.33966064
-0.26611328
-0.19195557
-0.11779785
-0.04577637
 0.02227783
 0.08422852
 0.13793945
 0.18249512
 0.21759033
 0.24261475
 0.25726318
 0.26153564
 0.25482178
 0.23803711
 0.21179199
 0.17730713
 0.13580322
 0.08850098
 0.03753662
-0.01556396
-0.06835938
-0.11932373
-0.16632080
-0.20660400
-0.23773193
-0.25817871
-0.26702881
-0.26489258
-0.25115967
-0.22430420
-0.18432617
-0.13092041
-0.06652832
 0.00732422
 0.08941650
 0.17852783
 0.27313232
 0.36987305
 0.46478271
 0.55450439
 0.63629150
 0.70831299
 0.76904297
 0.81634521
 0.84930420
 0.86578369
 0.86578369
 0.84899902
 0.81604004
 0.76751709
 0.70465088
 0.62988281
 0.54534912
 0.45440674
 0.35949707
 0.26245117
 0.16571045
 0.07202148
-0.01647949
-0.09765625
-0.17059326
-0.23559570
-0.29235840
-0.33996582
-0.37658691
-0.40191650
-0.41656494
-0.42205811
-0.41961670
-0.41137695
-0.39764404
-0.37902832
-0.35552979
-0.32806396
-0.29846191
-0.26885986
-0.24017334
-0.21240234
-0.18554688
-0.15991211
-0.13671875
-0.11688232
-0.10162354
-0.09155273
-0.08666992
-0.08728027
-0.09277344
-0.10375977
-0.12023926
-0.14221191
-0.16937256
-0.19897461
-0.23010254
-0.26214600
-0.29449463
-0.32653809
-0.35583496
-0.37933350
-0.39520264
-0.40374756
-0.40466309
-0.39703369
-0.37933350
-0.35064697
-0.31250000
-0.26672363
-0.21270752
-0.15014648
-0.07934570
-0.00335693
 0.07537842
 0.15472412
 0.23498535
 0.31524658
 0.39245605
 0.46325684
 0.52520752
 0.57739258
 0.62011719
 0.65277100
 0.67382813
 0.68298340
 0.68054199
 0.66772461
 0.64544678
 0.61370850
 0.57373047
 0.52612305
 0.47180176
 0.41229248
 0.34912109
 0.28411865
 0.21972656
 0.15655518
 0.09582520
 0.03845215
-0.01434326
-0.06103516
-0.10131836
-0.13549805
-0.16326904
-0.18432617
-0.19897461
-0.20721436
-0.21026611
-0.20904541
-0.20477295
-0.19836426
-0.19134521
-0.18463135
-0.17913818
-0.17608643
-0.17639160
-0.18096924
-0.19042969
-0.20416260
-0.22186279
-0.24383545
-0.27130127
-0.30426025
-0.34149170
-0.37994385
-0.41748047
-0.45318604
-0.48645020
-0.51605225
-0.54077148
-0.55877686
-0.57006836
-0.57495117
-0.57281494
-0.56304932
-0.54443359
-0.51757813
-0.48309326
-0.44250488
-0.39642334
-0.34576416
-0.29144287
-0.23498535
-0.17761230
-0.11901855
-0.05950928
 0.00030518
 0.05859375
 0.11413574
 0.16632080
 0.21545410
 0.26245117
 0.30731201
 0.34881592
 0.38513184
 0.41625977
 0.44189453
 0.46325684
 0.48065186
 0.49407959
 0.50231934
 0.50537109
 0.50415039
 0.49957275
 0.49194336
 0.48095703
 0.46691895
 0.45043945
 0.43304443
 0.41534424
 0.39764404
 0.38024902
 0.36376953
 0.34912109
 0.33508301
 0.32226563
 0.31066895
 0.30181885
 0.29632568
 0.29418945
 0.29418945
 0.29449463
 0.29479980
 0.29479980
 0.29418945
 0.29235840
 0.28778076
 0.27984619
 0.26794434
 0.25146484
 0.23010254
 0.20263672
 0.16937256
 0.13000488
 0.08544922
 0.03570557
-0.01800537
-0.07446289
-0.13275146
-0.19287109
-0.25512695
-0.31921387
-0.38330078
-0.44494629
-0.50292969
-0.55633545
-0.60607910
-0.65093994
-0.68939209
-0.72021484
-0.74249268
-0.75683594
-0.76324463
-0.76202393
-0.75195313
-0.73272705
-0.70404053
-0.66680908
-0.62072754
-0.56671143
-0.50506592
-0.43701172
-0.36468506
-0.28930664
-0.21179199
-0.13214111
-0.05157471
 0.02838135
 0.10559082
 0.17913818
 0.24810791
 0.31219482
 0.36926270
 0.41748047
 0.45593262
 0.48431396
 0.50415039
 0.51544189
 0.51757813
 0.51025391
 0.49438477
 0.47119141
 0.44250488
 0.40863037
 0.37048340
 0.32958984
 0.28900146
 0.25024414
 0.21484375
 0.18280029
 0.15502930
 0.13244629
 0.11657715
 0.10803223
 0.10711670
 0.11352539
 0.12725830
 0.14739990
 0.17272949
 0.20172119
 0.23406982
 0.26885986
 0.30548096
 0.34088135
 0.37200928
 0.39642334
 0.41290283
 0.42175293
 0.42114258
 0.41015625
 0.38696289
 0.35095215
 0.30181885
 0.24078369
 0.16815186
 0.08575439
-0.00579834
-0.10589600
-0.21270752
-0.32440186
-0.43823242
-0.55084229
-0.65887451
-0.76049805
-0.85296631
-0.93414307
-1.00097656
-1.05224609
-1.08642578
-1.10321045
-1.10137939
-1.08123779
-1.04248047
-0.98632813
-0.91339111
-0.82550049
-0.72418213
-0.61309814
-0.49468994
-0.37231445
-0.24932861
-0.12817383
-0.01068115
 0.10131836
 0.20629883
 0.30181885
 0.38482666
 0.45227051
 0.50354004
 0.53955078
 0.56121826
 0.56823730
 0.56152344
 0.54138184
 0.51055908
 0.47180176
 0.42724609
 0.37811279
 0.32775879
 0.27893066
 0.23406982
 0.19470215
 0.16174316
 0.13702393
 0.12268066
 0.12054443
 0.13061523
 0.15167236
 0.18249512
 0.22308350
 0.27343750
 0.33172607
 0.39428711
 0.45806885
 0.52032471
 0.57922363
 0.63293457
 0.67840576
 0.71350098
 0.73547363
 0.74371338
 0.73669434
 0.71319580
 0.67352295
 0.61737061
 0.54595947
 0.46112061
 0.36407471
 0.25634766
 0.13946533
 0.01647949
-0.11077881
-0.23895264
-0.36529541
-0.48614502
-0.59814453
-0.69793701
-0.78369141
-0.85327148
-0.90545654
-0.93933105
-0.95428467
-0.95031738
-0.92773438
-0.88745117
-0.83129883
-0.76019287
-0.67687988
-0.58349609
-0.48400879
-0.38208008
-0.28106689
-0.18218994
-0.08758545
 0.00122070
 0.08178711
 0.15014648
 0.20416260
 0.24291992
 0.26641846
 0.27435303
 0.26763916
 0.24658203
 0.21331787
 0.16937256
 0.11718750
 0.05798340
-0.00549316
-0.06958008
-0.13092041
-0.18676758
-0.23529053
-0.27465820
-0.30242920
-0.31555176
-0.31311035
-0.29510498
-0.26245117
-0.21575928
-0.15502930
-0.08087158
 0.00488281
 0.10070801
 0.20385742
 0.31219482
 0.42144775
 0.52764893
 0.62652588
 0.71563721
 0.79376221
 0.85876465
 0.90820313
 0.93933105
 0.95062256
 0.94238281
 0.91522217
 0.86975098
 0.80535889
 0.72265625
 0.62316895
 0.50994873
 0.38726807
 0.25909424
 0.12786865
-0.00457764
-0.13610840
-0.26245117
-0.37994385
-0.48400879
-0.57250977
-0.64270020
-0.69335938
-0.72357178
-0.73242188
-0.72143555
-0.69061279
-0.64147949
-0.57586670
-0.49652100
-0.40832520
-0.31463623
-0.21759033
-0.11901855
-0.02136230
 0.07110596
 0.15411377
 0.22552490
 0.28381348
 0.32775879
 0.35522461
 0.36376953
 0.35278320
 0.32440186
 0.28045654
 0.22277832
 0.15167236
 0.06835938
-0.02410889
-0.12329102
-0.22613525
-0.33050537
-0.43304443
-0.52947998
-0.61553955
-0.68908691
-0.74859619
-0.79376221
-0.82214355
-0.83343506
-0.82672119
-0.80261230
-0.76202393
-0.70465088
-0.63201904
-0.54626465
-0.45074463
-0.34881592
-0.24291992
-0.13427734
-0.02471924
 0.08392334
 0.18890381
 0.28900146
 0.38146973
 0.46325684
 0.53283691
 0.58868408
 0.63079834
 0.65979004
 0.67565918
 0.67932129
 0.67138672
 0.65399170
 0.62866211
 0.59722900
 0.56030273
 0.51910400
 0.47607422
 0.43365479
 0.39337158
 0.35644531
 0.32348633
 0.29541016
 0.27374268
 0.25878906
 0.24963379
 0.24505615
 0.24505615
 0.24902344
 0.25573730
 0.26428223
 0.27191162
 0.27740479
 0.28015137
 0.27923584
 0.27282715
 0.25909424
 0.23712158
 0.20599365
 0.16601563
 0.11688232
 0.06011963
-0.00335693
-0.07171631
-0.14434814
-0.22155762
-0.30273438
-0.38543701
-0.46600342
-0.54138184
-0.61096191
-0.67352295
-0.72875977
-0.77484131
-0.81054688
-0.83557129
-0.84991455
-0.85327148
-0.84533691
-0.82489014
-0.79315186
-0.75134277
-0.70037842
-0.64056396
-0.57220459
-0.49682617
-0.41717529
-0.33477783
-0.25024414
-0.16265869
-0.07324219
 0.01647949
 0.10437012
 0.18981934
 0.27221680
 0.35095215
 0.42419434
 0.49011230
 0.54748535
 0.59661865
 0.63690186
 0.66802979
 0.68908691
 0.70037842
 0.70159912
 0.69335938
 0.67504883
 0.64666748
 0.60852051
 0.56243896
 0.51025391
 0.45257568
 0.39031982
 0.32531738
 0.25848389
 0.19134521
 0.12542725
 0.06225586
 0.00335693
-0.04913330
-0.09429932
-0.13092041
-0.15960693
-0.17913818
-0.18920898
-0.18859863
-0.17730713
-0.15594482
-0.12512207
-0.08544922
-0.03784180
 0.01586914
 0.07324219
 0.13183594
 0.18951416
 0.24475098
 0.29541016
 0.33843994
 0.37139893
 0.39154053
 0.39825439
 0.39031982
 0.36773682
 0.32958984
 0.27679443
 0.21087646
 0.13336182
 0.04699707
-0.04699707
-0.14617920
-0.24871826
-0.35095215
-0.44891357
-0.53863525
-0.61706543
-0.68298340
-0.73486328
-0.77087402
-0.78887939
-0.78765869
-0.76690674
-0.72845459
-0.67352295
-0.60363770
-0.52154541
-0.43060303
-0.33416748
-0.23498535
-0.13458252
-0.03540039
 0.05859375
 0.14343262
 0.21545410
 0.27435303
 0.31890869
 0.34729004
 0.35736084
 0.34790039
 0.32135010
 0.28137207
 0.23010254
 0.16906738
 0.09887695
 0.02258301
-0.05645752
-0.13397217
-0.20751953
-0.27465820
-0.33233643
-0.37750244
-0.40679932
-0.41900635
-0.41412354
-0.39245605
-0.35369873
-0.29815674
-0.22705078
-0.14190674
-0.04486084
 0.06256104
 0.17852783
 0.29937744
 0.42083740
 0.53710938
 0.64453125
 0.73913574
 0.81909180
 0.88226318
 0.92651367
 0.95031738
 0.95306396
 0.93414307
 0.89477539
 0.83557129
 0.75836182
 0.66528320
 0.55999756
 0.44586182
 0.32653809
 0.20446777
 0.08300781
-0.03601074
-0.15014648
-0.25726318
-0.35522461
-0.44067383
-0.51116943
-0.56549072
-0.60394287
-0.62744141
-0.63690186
-0.63262939
-0.61584473
-0.58898926
-0.55389404
-0.51269531
-0.46691895
-0.41748047
-0.36651611
-0.31555176
-0.26702881
-0.22247314
-0.18188477
-0.14556885
-0.11413574
-0.08789063
-0.06713867
-0.05157471
-0.04089355
-0.03448486
-0.03234863
-0.03356934
-0.03814697
-0.04455566
-0.05218506
-0.06134033
-0.07049561
-0.07904053
-0.08575439
-0.08911133
-0.08972168
-0.08728027
-0.08239746
-0.07476807
-0.06378174
-0.04913330
-0.03143311
-0.01129150
 0.01068115
 0.03387451
 0.05737305
 0.08056641
 0.10223389
 0.12207031
 0.14007568
 0.15594482
 0.16937256
 0.18035889
 0.18859863
 0.19470215
 0.19866943
 0.20080566
 0.20111084
 0.20050049
 0.19958496
 0.19836426
 0.19805908
 0.19897461
 0.20141602
 0.20599365
 0.21209717
 0.21972656
 0.22888184
 0.23956299
 0.25146484
 0.26336670
 0.27526855
 0.28717041
 0.29937744
 0.31097412
 0.31921387
 0.32135010
 0.31616211
 0.30517578
 0.28961182
 0.27008057
 0.24597168
 0.21606445
 0.18005371
