# Supplementary material for: Dataset for time-lapse ultrasonic tomography of a granite slab under uniaxial compression test
Source: Data Brief. 2018 Aug 30;20:614–6. doi: 10.1016/j.dib.2018.08.151 (PMC6128094; doi:10.1016/j.dib.2018.08.151)
Supplement: Supplementary file 2 — Supplementary material [file mmc2.zip › data/Ultrasonic_Tomo_data/Stage_1_0kn/Force_0kn_15_5_6595383.txt]

SOURCE FILE NAME: D:\ct_20141122\ct201411221m100v0kn_sh_1_10_a.TDA
DATE: Saturday, November 22, 2014
TIME: 11:19:55
SAMPLE INTERVAL (Seconds):   0.0000001000
SIGNAL UNITS: volts
TIME UNITS: Seconds
DATA TYPE: WAVEFORM
NUMBER OF DATA POINTS PER WAVEFORM: 1024
CHANNEL NUMBER: 15
HIT NUMBER: 5
TIME OF TEST:   6.5953830000

 0.00213623
 0.00122070
 0.00030518
-0.00061035
-0.00091553
-0.00091553
-0.00061035
-0.00030518
-0.00091553
-0.00152588
-0.00213623
-0.00213623
-0.00213623
-0.00152588
-0.00091553
-0.00030518
 0.00030518
 0.00030518
-0.00030518
-0.00061035
-0.00091553
-0.00061035
 0.00000000
 0.00030518
 0.00061035
 0.00061035
 0.00061035
 0.00061035
 0.00030518
-0.00030518
-0.00091553
-0.00122070
-0.00091553
-0.00030518
 0.00061035
 0.00122070
 0.00091553
 0.00061035
 0.00061035
 0.00061035
 0.00061035
 0.00061035
 0.00061035
 0.00061035
 0.00091553
 0.00122070
 0.00122070
 0.00122070
 0.00091553
 0.00091553
 0.00122070
 0.00122070
 0.00091553
 0.00061035
 0.00061035
 0.00061035
 0.00061035
 0.00030518
-0.00061035
-0.00122070
-0.00183105
-0.00183105
-0.00122070
-0.00030518
 0.00030518
 0.00061035
 0.00061035
 0.00061035
 0.00061035
 0.00061035
 0.00030518
 0.00000000
-0.00030518
-0.00061035
-0.00091553
-0.00122070
-0.00152588
-0.00183105
-0.00183105
-0.00183105
-0.00183105
-0.00152588
-0.00122070
-0.00061035
 0.00000000
 0.00000000
-0.00030518
-0.00061035
-0.00122070
-0.00122070
-0.00091553
-0.00061035
-0.00030518
-0.00030518
-0.00030518
-0.00030518
-0.00030518
-0.00030518
-0.00030518
-0.00030518
-0.00030518
-0.00030518
-0.00061035
-0.00061035
-0.00030518
 0.00000000
 0.00000000
-0.00030518
-0.00091553
-0.00152588
-0.00122070
-0.00091553
-0.00030518
 0.00030518
 0.00030518
 0.00030518
 0.00000000
-0.00061035
-0.00091553
-0.00122070
-0.00122070
-0.00122070
-0.00091553
-0.00091553
-0.00122070
-0.00183105
-0.00244141
-0.00244141
-0.00244141
-0.00213623
-0.00183105
-0.00122070
-0.00030518
 0.00030518
 0.00091553
 0.00091553
 0.00091553
 0.00061035
 0.00061035
 0.00030518
-0.00030518
-0.00091553
-0.00152588
-0.00152588
-0.00091553
-0.00030518
-0.00030518
-0.00030518
-0.00061035
-0.00091553
-0.00091553
-0.00061035
-0.00030518
 0.00030518
 0.00061035
 0.00061035
 0.00030518
-0.00030518
-0.00061035
-0.00061035
-0.00030518
 0.00030518
 0.00061035
 0.00091553
 0.00091553
 0.00061035
 0.00000000
-0.00061035
-0.00091553
-0.00122070
-0.00122070
-0.00122070
-0.00091553
-0.00030518
 0.00000000
 0.00000000
-0.00030518
-0.00061035
-0.00091553
-0.00061035
 0.00000000
 0.00061035
 0.00091553
 0.00091553
 0.00061035
 0.00000000
-0.00030518
-0.00030518
-0.00030518
-0.00030518
-0.00061035
-0.00091553
-0.00122070
-0.00122070
-0.00091553
-0.00061035
-0.00061035
-0.00061035
-0.00091553
-0.00091553
-0.00030518
 0.00061035
 0.00122070
 0.00152588
 0.00152588
 0.00091553
 0.00030518
-0.00030518
-0.00061035
-0.00061035
-0.00061035
-0.00030518
-0.00030518
-0.00030518
-0.00030518
-0.00061035
-0.00061035
-0.00122070
-0.00152588
-0.00183105
-0.00152588
-0.00091553
 0.00000000
 0.00030518
 0.00000000
-0.00061035
-0.00122070
-0.00122070
-0.00091553
-0.00061035
 0.00000000
 0.00061035
 0.00122070
 0.00122070
 0.00061035
-0.00030518
-0.00091553
-0.00122070
-0.00091553
-0.00091553
-0.00061035
-0.00061035
-0.00030518
 0.00030518
 0.00091553
 0.00091553
 0.00061035
 0.00030518
 0.00000000
 0.00000000
 0.00030518
 0.00061035
 0.00091553
 0.00061035
 0.00030518
-0.00030518
-0.00061035
-0.00061035
-0.00061035
-0.00061035
-0.00061035
-0.00091553
-0.00122070
-0.00122070
-0.00122070
-0.00122070
-0.00122070
-0.00152588
-0.00152588
-0.00091553
-0.00030518
 0.00061035
 0.00122070
 0.00152588
 0.00122070
 0.00030518
-0.00061035
-0.00122070
-0.00152588
-0.00152588
-0.00122070
-0.00122070
-0.00152588
-0.00152588
-0.00152588
-0.00152588
-0.00122070
-0.00122070
-0.00122070
-0.00152588
-0.00183105
-0.00152588
-0.00091553
 0.00000000
 0.00091553
 0.00091553
 0.00030518
-0.00061035
-0.00091553
-0.00091553
 0.00000000
 0.00061035
 0.00091553
 0.00061035
 0.00000000
-0.00061035
-0.00091553
-0.00091553
-0.00061035
-0.00061035
-0.00061035
-0.00030518
 0.00000000
 0.00000000
 0.00000000
-0.00030518
-0.00061035
-0.00122070
-0.00122070
-0.00122070
-0.00061035
 0.00000000
 0.00061035
 0.00061035
 0.00000000
-0.00061035
-0.00091553
-0.00091553
-0.00061035
-0.00030518
-0.00030518
-0.00030518
-0.00030518
-0.00030518
-0.00030518
 0.00000000
 0.00000000
 0.00000000
 0.00030518
 0.00030518
 0.00061035
 0.00122070
 0.00183105
 0.00213623
 0.00213623
 0.00091553
-0.00030518
-0.00122070
-0.00152588
-0.00122070
-0.00061035
-0.00061035
-0.00061035
-0.00091553
-0.00091553
-0.00061035
-0.00030518
 0.00000000
 0.00030518
 0.00061035
 0.00030518
 0.00000000
 0.00000000
 0.00030518
 0.00061035
 0.00061035
 0.00061035
 0.00030518
 0.00000000
 0.00030518
 0.00091553
 0.00122070
 0.00122070
 0.00061035
 0.00000000
-0.00091553
-0.00122070
-0.00122070
-0.00061035
 0.00000000
 0.00030518
 0.00000000
-0.00030518
-0.00061035
-0.00061035
-0.00061035
-0.00061035
-0.00061035
-0.00091553
-0.00091553
-0.00061035
 0.00000000
 0.00091553
 0.00122070
 0.00122070
 0.00061035
-0.00030518
-0.00122070
-0.00152588
-0.00122070
-0.00061035
 0.00000000
 0.00000000
 0.00000000
 0.00000000
 0.00000000
 0.00030518
 0.00061035
 0.00061035
 0.00061035
 0.00061035
 0.00061035
 0.00061035
 0.00000000
-0.00061035
-0.00152588
-0.00213623
-0.00274658
-0.00244141
-0.00213623
-0.00122070
-0.00030518
 0.00000000
-0.00030518
-0.00091553
-0.00122070
-0.00122070
-0.00091553
-0.00030518
 0.00000000
-0.00030518
-0.00030518
-0.00030518
 0.00000000
 0.00030518
 0.00030518
 0.00000000
-0.00030518
 0.00000000
 0.00030518
 0.00091553
 0.00122070
 0.00091553
 0.00061035
-0.00030518
-0.00122070
-0.00213623
-0.00244141
-0.00183105
-0.00091553
-0.00030518
-0.00030518
-0.00030518
-0.00061035
-0.00091553
-0.00091553
-0.00061035
-0.00061035
-0.00030518
-0.00030518
-0.00030518
-0.00030518
-0.00061035
-0.00091553
-0.00183105
-0.00274658
-0.00305176
-0.00305176
-0.00244141
-0.00152588
-0.00061035
-0.00030518
-0.00030518
-0.00030518
-0.00061035
-0.00061035
-0.00030518
-0.00030518
 0.00000000
 0.00000000
-0.00030518
-0.00061035
-0.00122070
-0.00152588
-0.00183105
-0.00213623
-0.00213623
-0.00213623
-0.00152588
-0.00091553
 0.00000000
 0.00061035
 0.00061035
 0.00030518
-0.00030518
-0.00122070
-0.00183105
-0.00183105
-0.00122070
-0.00061035
 0.00000000
 0.00030518
 0.00000000
 0.00000000
 0.00000000
 0.00061035
 0.00091553
 0.00061035
 0.00030518
-0.00030518
-0.00061035
-0.00091553
-0.00152588
-0.00213623
-0.00274658
-0.00305176
-0.00244141
-0.00152588
-0.00030518
 0.00061035
 0.00122070
 0.00152588
 0.00122070
 0.00091553
 0.00091553
 0.00091553
 0.00122070
 0.00122070
 0.00122070
 0.00091553
 0.00061035
 0.00030518
 0.00030518
 0.00000000
-0.00061035
-0.00152588
-0.00183105
-0.00183105
-0.00091553
 0.00030518
 0.00122070
 0.00183105
 0.00152588
 0.00122070
 0.00030518
-0.00061035
-0.00091553
-0.00091553
-0.00061035
 0.00000000
 0.00000000
-0.00030518
-0.00061035
-0.00061035
-0.00030518
 0.00000000
 0.00030518
 0.00061035
 0.00061035
 0.00091553
 0.00091553
 0.00061035
 0.00000000
-0.00061035
-0.00122070
-0.00122070
-0.00091553
-0.00061035
 0.00000000
 0.00091553
 0.00122070
 0.00122070
 0.00091553
 0.00030518
 0.00000000
-0.00030518
-0.00061035
-0.00091553
-0.00122070
-0.00183105
-0.00183105
-0.00183105
-0.00183105
-0.00213623
-0.00213623
-0.00244141
-0.00213623
-0.00122070
-0.00030518
 0.00091553
 0.00183105
 0.00183105
 0.00091553
 0.00030518
 0.00000000
 0.00000000
 0.00030518
 0.00061035
 0.00091553
 0.00091553
 0.00091553
 0.00030518
-0.00030518
-0.00061035
-0.00061035
 0.00000000
 0.00030518
 0.00030518
 0.00030518
 0.00030518
 0.00000000
-0.00030518
-0.00061035
-0.00122070
-0.00152588
-0.00122070
-0.00061035
 0.00000000
 0.00061035
 0.00091553
 0.00091553
 0.00091553
 0.00061035
 0.00061035
 0.00061035
 0.00061035
 0.00091553
 0.00091553
 0.00061035
 0.00000000
-0.00061035
-0.00091553
-0.00091553
-0.00091553
-0.00122070
-0.00122070
-0.00091553
 0.00030518
 0.00091553
 0.00152588
 0.00122070
-0.00274658
-0.01861572
-0.05798340
-0.12878418
-0.22399902
-0.32165527
-0.39123535
-0.41412354
-0.39215088
-0.34851074
-0.30853271
-0.27954102
-0.24475098
-0.17730713
-0.06683350
 0.06591797
 0.17730713
 0.23071289
 0.22369385
 0.18493652
 0.15136719
 0.14068604
 0.14678955
 0.15563965
 0.16174316
 0.16876221
 0.17761230
 0.18157959
 0.17395020
 0.15808105
 0.14556885
 0.14465332
 0.15136719
 0.15441895
 0.14801025
 0.13763428
 0.13153076
 0.13214111
 0.13397217
 0.13122559
 0.12451172
 0.11871338
 0.11688232
 0.11688232
 0.11474609
 0.11016846
 0.10467529
 0.10009766
 0.09643555
 0.09216309
 0.08697510
 0.08148193
 0.07537842
 0.06866455
 0.06256104
 0.05737305
 0.05340576
 0.04852295
 0.04180908
 0.03448486
 0.02838135
 0.02471924
 0.02197266
 0.01739502
 0.01068115
 0.00457764
 0.00091553
-0.00122070
-0.00427246
-0.00885010
-0.01403809
-0.01708984
-0.01708984
-0.01617432
-0.01647949
-0.01800537
-0.01922607
-0.01892090
-0.01770020
-0.01708984
-0.01861572
-0.02075195
-0.02258301
-0.02349854
-0.02410889
-0.02593994
-0.02960205
-0.03326416
-0.03631592
-0.03784180
-0.03936768
-0.04211426
-0.04516602
-0.04791260
-0.04882813
-0.04882813
-0.04882813
-0.05096436
-0.05371094
-0.05615234
-0.05676270
-0.05584717
-0.05523682
-0.05523682
-0.05554199
-0.05523682
-0.05432129
-0.05310059
-0.05218506
-0.05187988
-0.05126953
-0.05035400
-0.04913330
-0.04821777
-0.04852295
-0.04943848
-0.05035400
-0.05126953
-0.05187988
-0.05279541
-0.05340576
-0.05401611
-0.05371094
-0.05279541
-0.05218506
-0.05187988
-0.05218506
-0.05249023
-0.05218506
-0.05126953
-0.05065918
-0.05004883
-0.05004883
-0.05035400
-0.05035400
-0.05004883
-0.04943848
-0.04882813
-0.04852295
-0.04821777
-0.04760742
-0.04669189
-0.04516602
-0.04333496
-0.04150391
-0.03967285
-0.03784180
-0.03631592
-0.03540039
-0.03479004
-0.03387451
-0.03295898
-0.03173828
-0.03051758
-0.03021240
-0.03021240
-0.03021240
-0.02960205
-0.02899170
-0.02807617
-0.02716064
-0.02624512
-0.02532959
-0.02410889
-0.02319336
-0.02288818
-0.02319336
-0.02349854
-0.02319336
-0.02227783
-0.02105713
-0.01922607
-0.01739502
-0.01525879
-0.01342773
-0.01190186
-0.01037598
-0.00915527
-0.00793457
-0.00671387
-0.00518799
-0.00427246
-0.00427246
-0.00457764
-0.00488281
-0.00457764
-0.00396729
-0.00335693
-0.00274658
-0.00244141
-0.00183105
-0.00061035
 0.00122070
 0.00305176
 0.00457764
 0.00579834
 0.00640869
 0.00671387
 0.00701904
 0.00701904
 0.00732422
 0.00793457
 0.00885010
 0.00976563
 0.00976563
 0.00976563
 0.00976563
 0.01007080
 0.01098633
 0.01220703
 0.01312256
 0.01373291
 0.01434326
 0.01464844
 0.01525879
 0.01525879
 0.01495361
 0.01464844
 0.01495361
 0.01556396
 0.01647949
 0.01739502
 0.01831055
 0.01892090
 0.01922607
 0.01922607
 0.01922607
 0.01983643
 0.02075195
 0.02197266
 0.02258301
 0.02288818
 0.02227783
 0.02197266
 0.02136230
 0.02136230
 0.02136230
 0.02136230
 0.02166748
 0.02227783
 0.02349854
 0.02502441
 0.02655029
 0.02777100
 0.02838135
 0.02838135
 0.02777100
 0.02716064
 0.02655029
 0.02624512
 0.02593994
 0.02563477
 0.02502441
 0.02380371
 0.02227783
 0.02136230
 0.02166748
 0.02258301
 0.02410889
 0.02532959
 0.02624512
 0.02685547
 0.02746582
 0.02746582
 0.02746582
 0.02716064
 0.02685547
 0.02685547
 0.02746582
 0.02868652
 0.02960205
 0.03051758
 0.03082275
 0.03051758
 0.03021240
 0.02960205
 0.02899170
 0.02899170
 0.02899170
 0.02899170
 0.02838135
 0.02746582
 0.02624512
 0.02471924
 0.02380371
 0.02288818
 0.02227783
 0.02136230
 0.02075195
 0.02044678
 0.02044678
 0.02044678
 0.02044678
 0.01953125
 0.01800537
 0.01647949
 0.01464844
 0.01281738
 0.01068115
 0.00854492
 0.00518799
 0.00091553
-0.00427246
-0.01098633
-0.01831055
-0.02593994
-0.03387451
-0.04180908
-0.05035400
-0.05950928
-0.06896973
-0.07781982
-0.08544922
-0.09185791
-0.09643555
-0.09765625
-0.09490967
-0.08666992
-0.07293701
-0.05310059
-0.02685547
 0.00518799
 0.04333496
 0.08575439
 0.13214111
 0.18218994
 0.23590088
 0.29174805
 0.34667969
 0.39764404
 0.44097900
 0.47607422
 0.50170898
 0.51727295
 0.52001953
 0.50872803
 0.48278809
 0.44250488
 0.38940430
 0.32318115
 0.24475098
 0.15502930
 0.05584717
-0.05004883
-0.16113281
-0.27526855
-0.38787842
-0.49468994
-0.59082031
-0.67413330
-0.74310303
-0.79620361
-0.83129883
-0.84564209
-0.83740234
-0.80657959
-0.75408936
-0.68054199
-0.58807373
-0.47943115
-0.35888672
-0.22949219
-0.09368896
 0.04669189
 0.18859863
 0.32714844
 0.45623779
 0.57098389
 0.66680908
 0.74066162
 0.79010010
 0.81329346
 0.81024170
 0.78094482
 0.72601318
 0.64666748
 0.54626465
 0.42877197
 0.29907227
 0.16143799
 0.01861572
-0.12573242
-0.26611328
-0.39550781
-0.50750732
-0.59783936
-0.66436768
-0.70556641
-0.72021484
-0.70739746
-0.66772461
-0.60333252
-0.51788330
-0.41503906
-0.29937744
-0.17456055
-0.04425049
 0.08819580
 0.21850586
 0.34118652
 0.44921875
 0.53771973
 0.60394287
 0.64758301
 0.66894531
 0.66711426
 0.64208984
 0.59448242
 0.52734375
 0.44433594
 0.34973145
 0.24658203
 0.13916016
 0.03204346
-0.07110596
-0.16571045
-0.24963379
-0.31951904
-0.37322998
-0.40863037
-0.42449951
-0.42175293
-0.40161133
-0.36621094
-0.31799316
-0.26000977
-0.19531250
-0.12664795
-0.05737305
 0.00946045
 0.07019043
 0.12207031
 0.16204834
 0.18859863
 0.20050049
 0.19805908
 0.18035889
 0.14801025
 0.10131836
 0.04302979
-0.02441406
-0.09735107
-0.17395020
-0.25146484
-0.32684326
-0.39489746
-0.45135498
-0.49377441
-0.52124023
-0.53344727
-0.52947998
-0.50781250
-0.46844482
-0.41259766
-0.34423828
-0.26611328
-0.18005371
-0.08819580
 0.00549316
 0.09765625
 0.18463135
 0.26428223
 0.33477783
 0.39276123
 0.43487549
 0.46051025
 0.46936035
 0.46356201
 0.44281006
 0.40802002
 0.36010742
 0.30181885
 0.23742676
 0.16998291
 0.10192871
 0.03448486
-0.02960205
-0.08697510
-0.13488770
-0.17211914
-0.19775391
-0.21118164
-0.21179199
-0.19958496
-0.17517090
-0.14007568
-0.09521484
-0.04272461
 0.01525879
 0.07568359
 0.13580322
 0.19348145
 0.24749756
 0.29724121
 0.34118652
 0.37719727
 0.40283203
 0.41778564
 0.42205811
 0.41839600
 0.40740967
 0.38940430
 0.36529541
 0.33569336
 0.30334473
 0.27069092
 0.23956299
 0.20965576
 0.18066406
 0.15319824
 0.12725830
 0.10314941
 0.08056641
 0.05920410
 0.03784180
 0.01495361
-0.01129150
-0.04150391
-0.07629395
-0.11596680
-0.16113281
-0.21270752
-0.27160645
-0.33630371
-0.40496826
-0.47515869
-0.54626465
-0.61645508
-0.68389893
-0.74584961
-0.79864502
-0.84075928
-0.86975098
-0.88378906
-0.88043213
-0.85815430
-0.81573486
-0.75256348
-0.66925049
-0.56701660
-0.44799805
-0.31585693
-0.17211914
-0.01770020
 0.14617920
 0.31555176
 0.48278809
 0.64056396
 0.78277588
 0.90698242
 1.01043701
 1.08947754
 1.13983154
 1.15814209
 1.14440918
 1.09771729
 1.01837158
 0.90515137
 0.76141357
 0.59265137
 0.40527344
 0.20446777
-0.00793457
-0.22766113
-0.44677734
-0.65429688
-0.84136963
-1.00250244
-1.13433838
-1.23260498
-1.29302979
-1.31225586
-1.28967285
-1.22711182
-1.12640381
-0.98937988
-0.82092285
-0.62805176
-0.41900635
-0.19989014
 0.02624512
 0.25421143
 0.47546387
 0.67932129
 0.85754395
 1.00463867
 1.11816406
 1.19567871
 1.23413086
 1.23291016
 1.19384766
 1.11999512
 1.01501465
 0.88256836
 0.72723389
 0.55633545
 0.37811279
 0.19744873
 0.01831055
-0.15594482
-0.31951904
-0.46569824
-0.58776855
-0.68237305
-0.74920654
-0.78735352
-0.79742432
-0.77972412
-0.73669434
-0.67077637
-0.58532715
-0.48400879
-0.37109375
-0.25115967
-0.12817383
-0.00579834
 0.11322021
 0.22552490
 0.32653809
 0.41168213
 0.47790527
 0.52368164
 0.54840088
 0.55145264
 0.53222656
 0.49011230
 0.42663574
 0.34484863
 0.24810791
 0.13916016
 0.02014160
-0.10711670
-0.23864746
-0.36956787
-0.49468994
-0.60974121
-0.71197510
-0.79986572
-0.87158203
-0.92590332
-0.96130371
-0.97808838
-0.97595215
-0.95611572
-0.91979980
-0.86822510
-0.80230713
-0.72357178
-0.63293457
-0.53192139
-0.42266846
-0.30792236
-0.18890381
-0.06591797
 0.06103516
 0.19134521
 0.32318115
 0.45349121
 0.58074951
 0.70343018
 0.82153320
 0.93444824
 1.04064941
 1.13952637
 1.22924805
 1.30889893
 1.37725830
 1.43218994
 1.47247314
 1.49627686
 1.50299072
 1.49139404
 1.46057129
 1.40869141
 1.33575439
 1.24237061
 1.13006592
 1.00067139
 0.85571289
 0.69793701
 0.53161621
 0.36132813
 0.18981934
 0.01983643
-0.14648438
-0.30609131
-0.45440674
-0.58654785
-0.69976807
-0.79193115
-0.86212158
-0.91003418
-0.93566895
-0.93933105
-0.92285156
-0.88806152
-0.83709717
-0.77331543
-0.70007324
-0.62164307
-0.54199219
-0.46508789
-0.39550781
-0.33660889
-0.29174805
-0.26336670
-0.25329590
-0.26214600
-0.29022217
-0.33630371
-0.39825439
-0.47210693
-0.55389404
-0.63903809
-0.72418213
-0.80535889
-0.87738037
-0.93566895
-0.97503662
-0.99304199
-0.98815918
-0.95794678
-0.90057373
-0.81329346
-0.69671631
-0.55328369
-0.38604736
-0.19592285
 0.01739502
 0.25238037
 0.50323486
 0.76141357
 1.01837158
 1.26800537
 1.50421143
 1.72088623
 1.91009521
 2.06542969
 2.18139648
 2.25463867
 2.28118896
 2.25860596
 2.18597412
 2.06451416
 1.89636230
 1.68395996
 1.43127441
 1.14562988
 0.83679199
 0.51300049
 0.18035889
-0.15625000
-0.49072266
-0.81146240
-1.10656738
-1.36566162
-1.58264160
-1.75415039
-1.87774658
-1.94976807
-1.96777344
-1.93267822
-1.84906006
-1.72271729
-1.55975342
-1.36596680
-1.14837646
-0.91674805
-0.68145752
-0.45227051
-0.23742676
-0.04180908
 0.13031006
 0.27435303
 0.38391113
 0.45410156
 0.48217773
 0.46813965
 0.41564941
 0.32958984
 0.21362305
 0.07080078
-0.09582520
-0.28076172
-0.47515869
-0.66894531
-0.85266113
-1.01959229
-1.16333008
-1.27746582
-1.35589600
-1.39373779
-1.38793945
-1.33697510
-1.23992920
-1.09710693
-0.91278076
-0.69213867
-0.44128418
-0.16479492
 0.13366699
 0.44647217
 0.76354980
 1.07299805
 1.36535645
 1.63360596
 1.87133789
 2.07244873
 2.23022461
 2.33978271
 2.39898682
 2.40570068
 2.35900879
 2.25982666
 2.11151123
 1.91864014
 1.68609619
 1.42028809
 1.12945557
 0.82519531
 0.51727295
 0.21331787
-0.08270264
-0.36376953
-0.62103271
-0.84320068
-1.02294922
-1.15875244
-1.25183105
-1.30249023
-1.31103516
-1.27868652
-1.21032715
-1.11206055
-0.99060059
-0.85052490
-0.69885254
-0.54229736
-0.38909912
-0.24566650
-0.11535645
-0.00244141
 0.08911133
 0.15380859
 0.18829346
 0.19134521
 0.16540527
 0.11199951
 0.03387451
-0.06683350
-0.18585205
-0.31707764
-0.45288086
-0.58532715
-0.70709229
-0.81115723
-0.89233398
-0.94573975
-0.96862793
-0.95916748
-0.91583252
-0.83892822
-0.72998047
-0.59448242
-0.43853760
-0.26641846
-0.08148193
 0.11352539
 0.31311035
 0.50811768
 0.68847656
 0.84869385
 0.98571777
 1.09710693
 1.18041992
 1.23199463
 1.25030518
 1.23626709
 1.19201660
 1.11846924
 1.01806641
 0.89324951
 0.75042725
 0.59600830
 0.43640137
 0.27679443
 0.12268066
-0.02075195
-0.14739990
-0.25268555
-0.33325195
-0.38604736
-0.40740967
-0.39703369
-0.35583496
-0.28839111
-0.19805908
-0.08850098
 0.03845215
 0.17761230
 0.32165527
 0.46264648
 0.59356689
 0.70892334
 0.80505371
 0.87768555
 0.92346191
 0.93963623
 0.92498779
 0.87860107
 0.80017090
 0.69061279
 0.55450439
 0.39703369
 0.22338867
 0.03753662
-0.15686035
-0.35308838
-0.54351807
-0.71868896
-0.87219238
-0.99945068
-1.09741211
-1.16302490
-1.19384766
-1.18988037
-1.15325928
-1.08703613
-0.99487305
-0.87982178
-0.74798584
-0.60607910
-0.46173096
-0.32073975
-0.18707275
-0.06439209
 0.04272461
 0.12939453
 0.19226074
 0.22827148
 0.23681641
 0.21667480
 0.16845703
 0.09399414
-0.00457764
-0.12420654
-0.26123047
-0.41168213
-0.56823730
-0.72296143
-0.86914063
-1.00067139
-1.11328125
-1.20178223
-1.26037598
-1.28479004
-1.27441406
-1.22863770
-1.14746094
-1.03088379
-0.88043213
-0.70220947
-0.50292969
-0.28717041
-0.05706787
 0.18554688
 0.43518066
 0.68328857
 0.92071533
 1.14196777
 1.34368896
 1.52252197
 1.67358398
 1.79229736
 1.87500000
 1.92077637
 1.92840576
 1.89636230
 1.82495117
 1.71630859
 1.57440186
 1.40289307
 1.20544434
 0.98693848
 0.75622559
 0.52276611
 0.29327393
 0.07171631
-0.13885498
-0.33355713
-0.50506592
-0.64636230
-0.75378418
-0.82672119
-0.86547852
-0.87127686
-0.84503174
-0.78857422
-0.70526123
-0.59967041
-0.47760010
-0.34484863
-0.20660400
-0.06683350
 0.07019043
 0.19958496
 0.31463623
 0.40802002
 0.47424316
 0.50903320
 0.51116943
 0.48034668
 0.41839600
 0.32684326
 0.20874023
 0.06683350
-0.09582520
-0.27557373
-0.46600342
-0.65917969
-0.84716797
-1.02294922
-1.18133545
-1.31896973
-1.43218994
-1.51702881
-1.57043457
-1.58935547
-1.57318115
-1.52221680
-1.43737793
-1.31988525
-1.17095947
-0.99426270
-0.79528809
-0.58074951
-0.35614014
-0.12451172
 0.11077881
 0.34393311
 0.56671143
 0.77056885
 0.94970703
 1.10107422
 1.22344971
 1.31439209
 1.37237549
 1.39739990
 1.39007568
 1.35314941
 1.28936768
 1.20178223
 1.09466553
 0.97259521
 0.84045410
 0.70343018
 0.56610107
 0.43334961
 0.30914307
 0.19683838
 0.09796143
 0.01525879
-0.04791260
-0.09033203
-0.11108398
-0.11047363
-0.09002686
-0.05157471
 0.00274658
 0.06927490
 0.14495850
 0.22735596
 0.31280518
 0.39703369
 0.47515869
 0.54290771
 0.59783936
 0.63903809
 0.66528320
 0.67504883
 0.66650391
 0.64025879
 0.59722900
 0.53955078
 0.46905518
 0.38696289
 0.29479980
 0.19439697
 0.08666992
-0.02746582
-0.14678955
-0.27008057
-0.39520264
-0.51940918
-0.64117432
-0.75836182
-0.86944580
-0.97198486
-1.06414795
-1.14471436
-1.21185303
-1.26373291
-1.29882813
-1.31561279
-1.31286621
-1.29058838
-1.24938965
-1.18988037
-1.11297607
-1.02020264
-0.91217041
-0.79010010
-0.65612793
-0.51300049
-0.36560059
-0.21636963
-0.06744385
 0.07965088
 0.22247314
 0.35614014
 0.47546387
 0.57525635
 0.65338135
 0.70983887
 0.74401855
 0.75561523
 0.74462891
 0.71166992
 0.65826416
 0.58807373
 0.50476074
 0.41259766
 0.31616211
 0.21972656
 0.12603760
 0.03814697
-0.04089355
-0.10864258
-0.16143799
-0.19836426
-0.21850586
-0.22186279
-0.20721436
-0.17456055
-0.12451172
-0.05981445
 0.01800537
 0.10772705
 0.20812988
 0.31646729
 0.42785645
 0.53710938
 0.63995361
 0.73333740
 0.81420898
 0.87890625
 0.92285156
 0.94268799
 0.93719482
 0.90637207
 0.84991455
 0.76782227
 0.66192627
 0.53588867
 0.39398193
 0.24017334
 0.07781982
-0.09124756
-0.26306152
-0.43182373
-0.59082031
-0.73516846
-0.86059570
-0.96527100
-1.04705811
-1.10382080
-1.13403320
-1.13708496
-1.11358643
-1.06506348
-0.99304199
-0.89874268
-0.78430176
-0.65429688
-0.51391602
-0.36865234
-0.22369385
-0.08239746
 0.05218506
 0.17730713
 0.28930664
 0.38360596
 0.45776367
 0.50994873
 0.54077148
 0.55114746
 0.54290771
 0.51635742
 0.47424316
 0.41839600
 0.35278320
 0.28015137
 0.20202637
 0.12023926
 0.03692627
-0.04516602
-0.12512207
-0.20141602
-0.27374268
-0.33966064
-0.39550781
-0.43853760
-0.46813965
-0.48400879
-0.48675537
-0.47485352
-0.44830322
-0.40710449
-0.35278320
-0.28717041
-0.21209717
-0.12878418
-0.03875732
 0.05615234
 0.15472412
 0.25451660
 0.35400391
 0.44982910
 0.53833008
 0.61767578
 0.68603516
 0.74310303
 0.78887939
 0.82153320
 0.83953857
 0.84136963
 0.82641602
 0.79589844
 0.75012207
 0.69030762
 0.61859131
 0.53649902
 0.44708252
 0.35400391
 0.25939941
 0.16632080
 0.07659912
-0.00701904
-0.08209229
-0.14678955
-0.19866943
-0.23651123
-0.26000977
-0.26947021
-0.26519775
-0.24841309
-0.21972656
-0.17944336
-0.12847900
-0.06805420
-0.00122070
 0.06927490
 0.14129639
 0.21179199
 0.27770996
 0.33508301
 0.37994385
 0.40802002
 0.41595459
 0.40161133
 0.36468506
 0.30548096
 0.22521973
 0.12390137
 0.00335693
-0.13488770
-0.28747559
-0.44952393
-0.61523438
-0.77819824
-0.93200684
-1.07208252
-1.19384766
-1.29394531
-1.36840820
-1.41387939
-1.42700195
-1.40594482
-1.35009766
-1.25976563
-1.13464355
-0.97625732
-0.78918457
-0.57952881
-0.35400391
-0.11627197
 0.13061523
 0.38085938
 0.62530518
 0.85205078
 1.05255127
 1.22161865
 1.35711670
 1.45599365
 1.51367188
 1.52740479
 1.49841309
 1.42944336
 1.32415771
 1.18560791
 1.01715088
 0.82580566
 0.61981201
 0.40710449
 0.19134521
-0.02349854
-0.23254395
-0.42846680
-0.60394287
-0.75225830
-0.86944580
-0.95306396
-1.00158691
-1.01470947
-0.99334717
-0.93933105
-0.85479736
-0.74279785
-0.60821533
-0.45745850
-0.29693604
-0.13122559
 0.03631592
 0.20141602
 0.35736084
 0.49591064
 0.61157227
 0.70129395
 0.76507568
 0.80261230
 0.81359863
 0.79803467
 0.75714111
 0.69335938
 0.60974121
 0.50964355
 0.39611816
 0.27404785
 0.14678955
 0.01770020
-0.11077881
-0.23559570
-0.35247803
-0.45654297
-0.54473877
-0.61523438
-0.66772461
-0.70068359
-0.71350098
-0.70526123
-0.67779541
-0.63415527
-0.57708740
-0.50964355
-0.43457031
-0.35552979
-0.27709961
-0.20202637
-0.13305664
-0.07171631
-0.02014160
 0.01983643
 0.04669189
 0.05950928
 0.05950928
 0.04638672
 0.02044678
-0.01708984
-0.06347656
-0.11474609
-0.16906738
-0.22521973
-0.28167725
-0.33630371
-0.38482666
-0.42449951
-0.45318604
-0.46966553
-0.47332764
-0.46325684
-0.43792725
-0.39855957
-0.34576416
-0.28198242
-0.20751953
-0.12451172
-0.03417969
 0.06164551
 0.16082764
 0.26153564
 0.36102295
 0.45623779
 0.54351807
 0.62133789
 0.68847656
 0.74401855
 0.78765869
 0.81848145
 0.83557129
 0.84014893
 0.83221436
 0.81237793
 0.78094482
 0.73883057
 0.68817139
 0.63049316
 0.56701660
 0.49896240
 0.42907715
 0.35949707
 0.29266357
 0.22949219
 0.17059326
 0.11688232
 0.06927490
 0.02838135
-0.00549316
-0.03234863
-0.05218506
-0.06561279
-0.07354736
-0.07751465
-0.07904053
-0.07904053
-0.07904053
-0.07934570
-0.08178711
-0.08636475
-0.09368896
-0.10437012
-0.11871338
-0.13763428
-0.16082764
-0.18737793
-0.21606445
-0.24719238
-0.28137207
-0.31768799
-0.35461426
-0.38970947
-0.42083740
-0.44769287
-0.47058105
-0.48889160
-0.50048828
-0.50384521
-0.49896240
-0.48614502
-0.46630859
-0.43975830
-0.40618896
-0.36712646
-0.32379150
-0.27862549
-0.23254395
-0.18615723
-0.13977051
-0.09460449
-0.05187988
-0.01190186
 0.02410889
 0.05554199
 0.08239746
 0.10498047
 0.12298584
 0.13793945
 0.15014648
 0.16082764
 0.17181396
 0.18341064
 0.19653320
 0.21179199
 0.22979736
 0.25207520
 0.28045654
 0.31524658
 0.35461426
 0.39672852
 0.43945313
 0.48248291
 0.52398682
 0.56304932
 0.59600830
 0.62072754
 0.63476563
 0.63812256
 0.62957764
 0.60913086
 0.57495117
 0.52734375
 0.46722412
 0.39703369
 0.31860352
 0.23437500
 0.14556885
 0.05584717
-0.03234863
-0.11596680
-0.19378662
-0.26458740
-0.32653809
-0.37658691
-0.41198730
-0.43151855
-0.43426514
-0.42114258
-0.39276123
-0.35003662
-0.29388428
-0.22644043
-0.14953613
-0.06683350
 0.01800537
 0.10131836
 0.17883301
 0.24780273
 0.30487061
 0.34637451
 0.36804199
 0.36651611
 0.34118652
 0.29266357
 0.22277832
 0.13336182
 0.02502441
-0.10009766
-0.23803711
-0.38513184
-0.53649902
-0.68664551
-0.83068848
-0.96343994
-1.08093262
-1.17950439
-1.25579834
-1.30554199
-1.32507324
-1.31286621
-1.26892090
-1.19415283
-1.08856201
-0.95306396
-0.79101563
-0.60821533
-0.41076660
-0.20263672
 0.01220703
 0.22979736
 0.44250488
 0.64178467
 0.81939697
 0.97045898
 1.09252930
 1.18408203
 1.24237061
 1.26617432
 1.25549316
 1.21276855
 1.14135742
 1.04400635
 0.92224121
 0.78033447
 0.62377930
 0.45989990
 0.29479980
 0.13275146
-0.02319336
-0.16906738
-0.29998779
-0.41046143
-0.49530029
-0.55267334
-0.58135986
-0.58227539
-0.55633545
-0.50506592
-0.43182373
-0.34118652
-0.23773193
-0.12695313
-0.01251221
 0.10162354
 0.21118164
 0.31036377
 0.39398193
 0.45776367
 0.49865723
 0.51605225
 0.50964355
 0.47943115
 0.42541504
 0.35034180
 0.25787354
 0.15228271
 0.03662109
-0.08697510
-0.21575928
-0.34484863
-0.46752930
-0.57769775
-0.67077637
-0.74371338
-0.79406738
-0.81970215
-0.81787109
-0.78796387
-0.73059082
-0.64788818
-0.54290771
-0.42022705
-0.28533936
-0.14221191
 0.00610352
 0.15625000
 0.30334473
 0.44067383
 0.56091309
 0.65887451
 0.73181152
 0.77880859
 0.79864502
 0.79132080
 0.75744629
 0.69885254
 0.61798096
 0.51788330
 0.40283203
 0.27709961
 0.14556885
 0.01220703
-0.11932373
-0.24505615
-0.36010742
-0.45745850
-0.53253174
-0.58258057
-0.60699463
-0.60668945
-0.58135986
-0.53192139
-0.45989990
-0.36895752
-0.26336670
-0.14617920
-0.02136230
 0.10833740
 0.23742676
 0.36041260
 0.47149658
 0.56579590
 0.64117432
 0.69580078
 0.72906494
 0.73944092
 0.72723389
 0.69305420
 0.63873291
 0.56579590
 0.47698975
 0.37506104
 0.26397705
 0.14770508
 0.02899170
-0.08850098
-0.20233154
-0.30822754
-0.40283203
-0.48187256
-0.54351807
-0.58654785
-0.61035156
-0.61492920
-0.60058594
-0.56762695
-0.51788330
-0.45471191
-0.38116455
-0.30120850
-0.21728516
-0.13214111
-0.04760742
 0.03295898
 0.10589600
 0.16937256
 0.22155762
 0.26336670
 0.29357910
 0.31127930
 0.31494141
 0.30487061
 0.28381348
 0.25421143
 0.21759033
 0.17547607
 0.12847900
 0.07812500
 0.02746582
-0.02136230
-0.06530762
-0.10253906
-0.13183594
-0.15106201
-0.15930176
-0.15502930
-0.13885498
-0.11138916
-0.07385254
-0.02838135
 0.02319336
 0.07781982
 0.13244629
 0.18371582
 0.22949219
 0.26947021
 0.30273438
 0.32653809
 0.33691406
 0.33203125
 0.31219482
 0.28045654
 0.24047852
 0.19256592
 0.13580322
 0.07141113
 0.00213623
-0.06774902
-0.13580322
-0.20141602
-0.26367188
-0.31951904
-0.36529541
-0.39825439
-0.41809082
-0.42510986
-0.41900635
-0.39947510
-0.36743164
-0.32531738
-0.27709961
-0.22491455
-0.16967773
-0.11199951
-0.05432129
 0.00000000
 0.04730225
 0.08605957
 0.11505127
 0.13336182
 0.13977051
 0.13458252
 0.11810303
 0.09155273
 0.05554199
 0.01129150
-0.03875732
-0.09185791
-0.14587402
-0.19927979
-0.25085449
-0.29907227
-0.34057617
-0.37292480
-0.39367676
-0.40191650
-0.39642334
-0.37689209
-0.34484863
-0.30212402
-0.25054932
-0.19073486
-0.12237549
-0.04730225
 0.03082275
 0.10742188
 0.18005371
 0.24749756
 0.30822754
 0.35919189
 0.39672852
 0.41870117
 0.42572021
 0.41931152
 0.40100098
 0.37017822
 0.32836914
 0.27832031
 0.22247314
 0.16326904
 0.10253906
 0.04241943
-0.01403809
-0.06378174
-0.10437012
-0.13519287
-0.15594482
-0.16540527
-0.16326904
-0.14923096
-0.12420654
-0.08911133
-0.04486084
 0.00640869
 0.06225586
 0.11962891
 0.17669678
 0.23223877
 0.28411865
 0.32958984
 0.36560059
 0.38970947
 0.40222168
 0.40405273
 0.39550781
 0.37658691
 0.34759521
 0.30975342
 0.26550293
 0.21789551
 0.16815186
 0.11779785
 0.06866455
 0.02227783
-0.01831055
-0.05218506
-0.07904053
-0.09857178
-0.11016846
-0.11352539
-0.10925293
-0.09765625
-0.08056641
-0.05859375
-0.03356934
-0.00762939
 0.01647949
 0.03601074
 0.04913330
 0.05493164
 0.05187988
 0.03845215
 0.01464844
-0.02014160
-0.06378174
-0.11566162
-0.17517090
-0.24139404
-0.31219482
-0.38421631
-0.45257568
-0.51330566
-0.56365967
-0.60241699
-0.62774658
-0.63690186
-0.62774658
-0.59997559
-0.55450439
-0.49255371
-0.41564941
-0.32623291
-0.22583008
-0.11779785
-0.00579834
 0.10650635
 0.21545410
 0.31707764
 0.40649414
 0.47882080
 0.53070068
 0.55969238
 0.56518555
 0.54718018
 0.50476074
 0.43884277
 0.35156250
 0.24719238
 0.12939453
 0.00274658
-0.13000488
-0.26275635
-0.38787842
-0.49774170
-0.58593750
-0.64941406
-0.68603516
-0.69244385
-0.66528320
-0.60333252
-0.50842285
-0.38574219
-0.23834229
-0.06774902
 0.12329102
 0.32958984
 0.54107666
 0.74768066
 0.94146729
 1.11694336
 1.26953125
 1.39343262
 1.48284912
 1.53350830
 1.54327393
 1.51275635
 1.44195557
 1.33087158
 1.18133545
 0.99853516
 0.79010010
 0.56427002
 0.32745361
 0.08392334
-0.16235352
-0.40344238
-0.63049316
-0.83343506
-1.00677490
-1.14715576
-1.25244141
-1.32019043
-1.34765625
-1.33544922
-1.28601074
-1.20330811
-1.09100342
-0.95245361
-0.79254150
-0.61950684
-0.44189453
-0.26641846
-0.09735107
 0.06134033
 0.20446777
 0.32501221
 0.41564941
 0.47271729
 0.49468994
 0.48217773
 0.43609619
 0.35919189
 0.25543213
 0.12817383
-0.01922607
-0.18310547
-0.35766602
-0.53375244
-0.70220947
-0.85601807
-0.98999023
-1.09954834
-1.18041992
-1.22772217
-1.23931885
-1.21459961
-1.15386963
-1.05834961
-0.92834473
-0.76873779
-0.58563232
-0.38604736
-0.17517090
 0.04364014
 0.26611328
 0.48400879
 0.68817139
 0.87127686
 1.02783203
 1.15539551
 1.25152588
 1.31408691
 1.34155273
 1.33483887
 1.29516602
 1.22589111
 1.13037109
 1.01257324
 0.87890625
 0.73486328
 0.58654785
 0.43975830
 0.29968262
 0.17089844
 0.05767822
-0.03692627
-0.11047363
-0.15991211
-0.18371582
-0.18096924
-0.15319824
-0.10314941
-0.03387451
 0.05187988
 0.15106201
 0.25909424
 0.37139893
 0.48156738
 0.58349609
 0.67199707
 0.74188232
 0.78948975
 0.81298828
 0.81054688
 0.78002930
 0.72021484
 0.63201904
 0.51818848
 0.38299561
 0.23010254
 0.06256104
-0.11657715
-0.30303955
-0.49011230
-0.66986084
-0.83618164
-0.98327637
-1.10717773
-1.20544434
-1.27471924
-1.31317139
-1.31896973
-1.29241943
-1.23504639
-1.14929199
-1.03698730
-0.90148926
-0.74737549
-0.58135986
-0.41076660
-0.24139404
-0.07781982
 0.07690430
 0.21820068
 0.33966064
 0.43457031
 0.49957275
 0.53253174
 0.53375244
 0.50354004
 0.44372559
 0.35736084
 0.24902344
 0.12268066
-0.01800537
-0.16815186
-0.32196045
-0.47210693
-0.61035156
-0.72998047
-0.82611084
-0.89477539
-0.93383789
-0.94116211
-0.91461182
-0.85266113
-0.75592041
-0.62896729
-0.47668457
-0.30395508
-0.11291504
 0.09460449
 0.31280518
 0.53314209
 0.74554443
 0.94238281
 1.11968994
 1.27349854
 1.39984131
 1.49414063
 1.55364990
 1.57745361
 1.56585693
 1.51916504
 1.43890381
 1.32781982
 1.18988037
 1.02996826
 0.85327148
 0.66589355
 0.47485352
 0.28686523
 0.10681152
-0.06256104
-0.21728516
-0.35186768
-0.46020508
-0.53802490
-0.58471680
-0.60119629
-0.58959961
-0.55114746
-0.48889160
-0.40649414
-0.30914307
-0.20141602
-0.08850098
 0.02471924
 0.13214111
 0.22857666
 0.30975342
 0.37048340
 0.40618896
 0.41259766
 0.38879395
 0.33660889
 0.25787354
 0.15441895
 0.02716064
-0.12207031
-0.28839111
-0.46447754
-0.64331055
-0.81848145
-0.98327637
-1.13128662
-1.25640869
-1.35498047
-1.42364502
-1.45935059
-1.45996094
-1.42486572
-1.35589600
-1.25610352
-1.12792969
-0.97442627
-0.79956055
-0.61035156
-0.41442871
-0.21728516
-0.02258301
 0.16662598
 0.34515381
 0.50506592
 0.63903809
 0.74340820
 0.81726074
 0.86029053
 0.87127686
 0.85052490
 0.79925537
 0.72143555
 0.62225342
 0.50689697
 0.38024902
 0.24841309
 0.11718750
-0.00885010
-0.12420654
-0.22491455
-0.30548096
-0.36224365
-0.39245605
-0.39489746
-0.37078857
-0.32196045
-0.25085449
-0.16021729
-0.05187988
 0.07110596
 0.20507813
 0.34515381
 0.48400879
 0.61523438
 0.73425293
 0.83709717
 0.92132568
 0.98358154
 1.02050781
 1.03027344
 1.01226807
 0.96710205
 0.89691162
 0.80383301
 0.69091797
 0.56335449
 0.42663574
 0.28625488
 0.14709473
 0.01373291
-0.11047363
-0.22155762
-0.31524658
-0.38696289
-0.43365479
-0.45410156
-0.44860840
-0.41931152
-0.36895752
-0.30059814
-0.21759033
-0.12298584
-0.02136230
 0.08300781
 0.18524170
 0.27954102
 0.36041260
 0.42297363
 0.46203613
 0.47515869
 0.45959473
 0.41564941
 0.34362793
 0.24444580
 0.11962891
-0.02899170
-0.19683838
-0.37872314
-0.56732178
-0.75561523
-0.93597412
-1.10168457
-1.24725342
-1.36810303
-1.45996094
-1.51885986
-1.54113770
-1.52557373
-1.47338867
-1.38671875
-1.26678467
-1.11602783
-0.93719482
-0.73822021
-0.52673340
-0.30944824
-0.08941650
 0.13122559
 0.34698486
 0.54779053
 0.72479248
 0.87188721
 0.98785400
 1.07147217
 1.12121582
 1.13525391
 1.11450195
 1.06140137
 0.98052979
 0.87524414
 0.74981689
 0.61035156
 0.46386719
 0.31707764
 0.17547607
 0.04302979
-0.07537842
-0.17486572
-0.25115967
-0.30151367
-0.32531738
-0.32196045
-0.29205322
-0.23803711
-0.16265869
-0.06958008
 0.03936768
 0.16113281
 0.29144287
 0.42297363
 0.54840088
 0.66223145
 0.76110840
 0.84228516
 0.90332031
 0.94116211
 0.95306396
 0.93872070
 0.89843750
 0.83312988
 0.74493408
 0.63690186
 0.51330566
 0.37902832
 0.23925781
 0.09826660
-0.03967285
-0.17059326
-0.29083252
-0.39581299
-0.48217773
-0.54687500
-0.58868408
-0.60699463
-0.60333252
-0.57952881
-0.53710938
-0.47943115
-0.41046143
-0.33477783
-0.25726318
-0.18127441
-0.10986328
-0.04638672
 0.00457764
 0.03845215
 0.05218506
 0.04394531
 0.01464844
-0.03570557
-0.10772705
-0.20050049
-0.31158447
-0.43731689
-0.57098389
-0.70739746
-0.84106445
-0.96679688
-1.08062744
-1.17828369
-1.25518799
-1.30706787
-1.32995605
-1.32263184
-1.28448486
-1.21643066
-1.11816406
-0.99090576
-0.83740234
-0.66314697
-0.47454834
-0.27618408
-0.07080078
 0.13946533
 0.34881592
 0.54931641
 0.73303223
 0.89477539
 1.03118896
 1.14013672
 1.21948242
 1.26739502
 1.28295898
 1.26739502
 1.22253418
 1.15234375
 1.06018066
 0.94970703
 0.82641602
 0.69488525
 0.56182861
 0.43395996
 0.31646729
 0.21331787
 0.12847900
 0.06530762
 0.02685547
 0.01525879
 0.02960205
 0.06866455
 0.13031006
 0.21240234
 0.31158447
 0.42175293
 0.53680420
 0.65002441
 0.75561523
 0.84869385
 0.92346191
 0.97412109
 0.99792480
 0.99121094
 0.95184326
 0.87799072
 0.76965332
 0.63018799
 0.46386719
 0.27465820
 0.06469727
-0.16204834
-0.39886475
-0.63598633
-0.86334229
-1.07360840
-1.26068115
-1.41876221
-1.54327393
-1.62994385
-1.67633057
-1.68243408
-1.64733887
-1.57226563
-1.46087646
-1.31744385
-1.14807129
-0.95733643
-0.75256348
-0.54229736
-0.33538818
-0.13824463
 0.04516602
 0.21148682
 0.35491943
 0.46844482
 0.54595947
 0.58532715
 0.58776855
 0.55541992
 0.49102783
 0.39764404
 0.28106689
 0.14648438
-0.00061035
-0.15502930
-0.30914307
-0.45288086
-0.57708740
-0.67535400
-0.74462891
-0.78186035
-0.78338623
-0.74493408
-0.66619873
-0.55175781
-0.40588379
-0.23223877
-0.03295898
 0.18890381
 0.42572021
 0.66711426
 0.90332031
 1.12518311
 1.32690430
 1.50268555
 1.64733887
 1.75506592
 1.82006836
 1.83959961
 1.81243896
 1.74011230
 1.62353516
 1.46453857
 1.26678467
 1.03729248
 0.78582764
 0.52062988
 0.24780273
-0.02777100
-0.29907227
-0.55572510
-0.78521729
-0.97808838
-1.12945557
-1.23687744
-1.29821777
-1.31164551
-1.27746582
-1.19812012
-1.07788086
-0.92254639
-0.73913574
-0.53588867
-0.32073975
-0.10040283
 0.12115479
 0.33660889
 0.53649902
 0.70922852
 0.84533691
 0.94207764
 0.99914551
 1.01623535
 0.99090576
 0.92102051
 0.80871582
 0.66009521
 0.48278809
 0.28106689
 0.05828857
-0.18035889
-0.42694092
-0.66955566
-0.89813232
-1.10412598
-1.28173828
-1.42700195
-1.53656006
-1.60736084
-1.63818359
-1.62841797
-1.57836914
-1.49169922
-1.37176514
-1.22344971
-1.05102539
-0.86029053
-0.65887451
-0.45440674
-0.25390625
-0.06134033
 0.12054443
 0.28869629
 0.43701172
 0.55908203
 0.65185547
 0.71380615
 0.74707031
 0.75286865
 0.73303223
 0.69030762
 0.62835693
 0.55236816
 0.46844482
 0.38177490
 0.29754639
 0.21972656
 0.15197754
 0.09765625
 0.05920410
 0.03967285
 0.03967285
 0.05859375
 0.09490967
 0.14648438
 0.21087646
 0.28472900
 0.36407471
 0.44311523
 0.51666260
 0.58105469
 0.63354492
 0.67108154
 0.69183350
 0.69335938
 0.67504883
 0.63629150
 0.57769775
 0.50201416
 0.41229248
 0.31219482
 0.20538330
 0.09582520
-0.01220703
-0.11413574
-0.20629883
-0.28442383
-0.34515381
-0.38482666
-0.40069580
-0.39184570
-0.35858154
-0.30364990
-0.22979736
-0.13946533
-0.03540039
 0.07873535
 0.19744873
 0.31463623
 0.42419434
 0.52032471
 0.59783936
 0.65338135
 0.68572998
 0.69213867
 0.67108154
 0.62042236
 0.54107666
 0.43640137
 0.31036377
 0.16601563
 0.00579834
-0.16754150
-0.34912109
-0.53192139
-0.70831299
-0.87219238
-1.01898193
-1.14471436
-1.24542236
-1.31774902
-1.35925293
-1.36779785
-1.34399414
-1.28845215
-1.20391846
-1.09375000
-0.96069336
-0.80932617
-0.64453125
-0.47332764
-0.30151367
-0.13427734
 0.02593994
 0.17547607
 0.30914307
 0.42083740
 0.50567627
 0.56213379
 0.58959961
 0.58898926
 0.56060791
 0.50628662
 0.43029785
 0.33691406
 0.23101807
 0.11596680
-0.00396729
-0.12268066
-0.23376465
-0.33081055
-0.40832520
-0.46051025
-0.48309326
-0.47271729
-0.42938232
-0.35522461
-0.25207520
-0.11932373
 0.04272461
 0.23071289
 0.43701172
 0.65368652
 0.87219238
 1.08703613
 1.29180908
 1.47888184
 1.64154053
 1.77398682
 1.87286377
 1.93542480
 1.95800781
 1.93847656
 1.87683105
 1.77368164
 1.63055420
 1.44927979
 1.23382568
 0.99090576
 0.72784424
 0.45196533
 0.16723633
-0.12176514
-0.40893555
-0.68420410
-0.93750000
-1.16210938
-1.35345459
-1.50848389
-1.62414551
-1.69738770
-1.72698975
-1.71417236
-1.66137695
-1.57073975
-1.44714355
-1.29577637
-1.12274170
-0.93505859
-0.73944092
-0.54321289
-0.35369873
-0.17700195
-0.01831055
 0.11871338
 0.22979736
 0.31005859
 0.35522461
 0.36346436
 0.33569336
 0.27557373
 0.18646240
 0.07171631
-0.06652832
-0.22460938
-0.39611816
-0.57250977
-0.74523926
-0.90637207
-1.05102539
-1.17340088
-1.26831055
-1.33056641
-1.35711670
-1.34643555
-1.29852295
-1.21215820
-1.08764648
-0.92742920
-0.73699951
-0.52276611
-0.29052734
-0.04394531
 0.21240234
 0.47119141
 0.72265625
 0.95733643
 1.16912842
 1.35375977
 1.50665283
 1.62475586
 1.70410156
 1.74377441
 1.74377441
 1.70532227
 1.63055420
 1.52191162
 1.38427734
 1.22344971
 1.04553223
 0.85723877
 0.66497803
 0.47607422
 0.29693604
 0.13244629
-0.01373291
-0.13824463
-0.23773193
-0.30822754
-0.34698486
-0.35430908
-0.33203125
-0.28320313
-0.21179199
-0.12176514
-0.01647949
 0.09918213
 0.22064209
 0.34210205
 0.45684814
 0.55847168
 0.64086914
 0.70098877
 0.73577881
 0.74371338
 0.72296143
 0.67138672
 0.58959961
 0.48187256
 0.35217285
 0.20446777
 0.03967285
-0.13946533
-0.32867432
-0.52001953
-0.70526123
-0.87829590
-1.03485107
-1.17218018
-1.28692627
-1.37481689
-1.43341064
-1.46087646
-1.45874023
-1.42761230
-1.36932373
-1.28570557
-1.18011475
-1.05560303
-0.91583252
-0.76538086
-0.60943604
-0.45379639
-0.30395508
-0.16265869
-0.03234863
 0.08483887
 0.18676758
 0.27069092
 0.33477783
 0.37811279
 0.40069580
 0.40435791
 0.39062500
 0.36315918
 0.32531738
 0.28076172
 0.23254395
 0.18310547
 0.13610840
 0.09429932
 0.06042480
 0.03601074
 0.02319336
 0.02319336
 0.03662109
 0.06286621
 0.10101318
 0.14984131
 0.20935059
 0.27832031
 0.35400391
 0.43334961
 0.51147461
 0.58654785
 0.65612793
 0.71899414
 0.77301025
 0.81512451
 0.84411621
 0.85876465
 0.85876465
 0.84381104
 0.81451416
 0.77209473
 0.71807861
 0.65460205
 0.58349609
 0.50689697
 0.42785645
 0.34942627
 0.27313232
 0.20050049
 0.13244629
 0.06958008
 0.01342773
-0.03479004
-0.07476807
-0.10681152
-0.13214111
-0.15136719
-0.16540527
-0.17517090
-0.18218994
-0.18707275
-0.19165039
-0.19744873
-0.20507813
-0.21575928
-0.23040771
-0.25054932
-0.27740479
-0.31219482
-0.35247803
-0.39672852
-0.44219971
-0.48889160
-0.53588867
-0.58227539
-0.62561035
-0.66375732
-0.69519043
-0.71868896
-0.73364258
-0.73852539
-0.73303223
-0.71655273
-0.68969727
-0.65307617
-0.60791016
-0.55541992
-0.49621582
-0.43273926
-0.36651611
-0.30029297
-0.23590088
-0.17425537
-0.11627197
-0.06286621
-0.01556396
 0.02441406
 0.05554199
 0.07751465
 0.09063721
 0.09643555
 0.09582520
 0.09033203
 0.08087158
 0.06927490
 0.05676270
 0.04516602
 0.03601074
 0.03051758
 0.03021240
 0.03692627
 0.05157471
 0.07415771
 0.10467529
 0.14129639
 0.18402100
 0.23254395
 0.28594971
 0.34240723
 0.39825439
 0.45104980
 0.49896240
 0.54168701
 0.57769775
 0.60546875
 0.62225342
 0.62652588
 0.61828613
 0.59814453
 0.56701660
 0.52459717
 0.47210693
 0.41076660
 0.34301758
 0.27038574
 0.19500732
 0.11810303
 0.04211426
-0.03051758
-0.09735107
-0.15594482
-0.20477295
-0.24230957
-0.26763916
-0.28076172
-0.28289795
-0.27496338
-0.25787354
-0.23162842
-0.19714355
-0.15625000
-0.11077881
-0.06347656
-0.01708984
 0.02655029
 0.06561279
 0.09765625
 0.12237549
 0.13793945
 0.14434814
 0.14099121
 0.12817383
 0.10589600
 0.07446289
 0.03540039
-0.01098633
-0.06225586
-0.11657715
-0.17089844
-0.22430420
-0.27496338
-0.32135010
-0.36193848
-0.39398193
-0.41625977
-0.42877197
-0.43182373
-0.42541504
-0.40954590
-0.38391113
-0.35003662
-0.31066895
-0.26794434
-0.22338867
-0.17761230
-0.13153076
-0.08605957
-0.04302979
-0.00427246
 0.02960205
 0.05859375
 0.08270264
 0.10223389
 0.11657715
 0.12573242
 0.13031006
 0.13092041
 0.12786865
 0.12268066
 0.11627197
 0.10986328
 0.10437012
 0.09979248
 0.09643555
 0.09521484
 0.09674072
 0.10101318
 0.10864258
 0.11871338
 0.13122559
 0.14587402
 0.16265869
 0.18005371
 0.19775391
 0.21423340
 0.22857666
 0.24078369
 0.25054932
 0.25756836
 0.26275635
 0.26550293
 0.26580811
 0.26397705
 0.25970459
 0.25299072
 0.24414063
 0.23345947
 0.22155762
 0.20874023
 0.19500732
 0.18066406
 0.16601563
 0.15106201
 0.13641357
 0.12237549
 0.10864258
 0.09552002
 0.08331299
 0.07232666
 0.06286621
 0.05523682
 0.04913330
 0.04425049
 0.04058838
 0.03723145
 0.03387451
 0.03082275
 0.02716064
 0.02349854
 0.01922607
 0.01464844
 0.00946045
 0.00335693
-0.00396729
-0.01251221
-0.02227783
-0.03326416
-0.04608154
-0.06072998
-0.07629395
-0.09277344
-0.11047363
-0.13000488
-0.15228271
-0.17639160
-0.20202637
-0.22918701
-0.25878906
-0.29083252
-0.32531738
-0.36010742
-0.39337158
-0.42449951
-0.45379639
-0.48126221
-0.50628662
-0.52673340
-0.54168701
-0.54992676
-0.55145264
-0.54565430
-0.53222656
-0.51025391
-0.47882080
-0.43853760
-0.38970947
-0.33294678
-0.26916504
-0.19836426
-0.12115479
-0.03875732
 0.04730225
 0.13580322
 0.22460938
 0.31188965
 0.39428711
 0.46966553
 0.53527832
 0.59082031
 0.63537598
 0.66802979
 0.68817139
 0.69396973
 0.68634033
 0.66558838
 0.63385010
 0.59143066
 0.53924561
 0.47821045
 0.41107178
 0.33935547
 0.26550293
 0.19042969
 0.11505127
 0.03967285
-0.03326416
-0.10101318
-0.16174316
-0.21392822
-0.25787354
-0.29418945
-0.32287598
-0.34240723
-0.35186768
-0.35064697
-0.34057617
-0.32318115
-0.30090332
-0.27465820
-0.24566650
-0.21392822
-0.17974854
-0.14404297
-0.10772705
-0.07263184
-0.04028320
-0.01159668
 0.01251221
 0.03234863
 0.04791260
 0.05920410
 0.06561279
 0.06652832
 0.06164551
 0.05157471
 0.03692627
 0.01892090
-0.00122070
-0.02258301
-0.04425049
-0.06530762
-0.08453369
-0.10101318
-0.11352539
-0.12176514
-0.12512207
-0.12268066
-0.11474609
-0.10101318
-0.08178711
-0.05737305
-0.02838135
 0.00396729
 0.03814697
 0.07293701
 0.10681152
 0.14007568
 0.17089844
 0.19927979
 0.22308350
 0.24139404
 0.25390625
 0.25970459
 0.25909424
 0.25177002
 0.23834229
 0.21850586
 0.19256592
 0.16052246
 0.12359619
 0.08209229
 0.03784180
-0.00854492
-0.05615234
-0.10375977
-0.15075684
-0.19531250
-0.23681641
-0.27465820
-0.30914307
-0.33905029
-0.36224365
-0.37811279
-0.38696289
-0.39031982
-0.38818359
-0.38024902
-0.36468506
-0.34149170
-0.31311035
-0.28167725
-0.24780273
-0.21118164
-0.17089844
-0.12756348
-0.08270264
-0.03662109
 0.01037598
 0.05767822
 0.10498047
 0.15136719
 0.19653320
 0.24169922
 0.28686523
 0.33111572
 0.37384033
 0.41412354
 0.45166016
 0.48706055
 0.52032471
 0.54992676
 0.57495117
 0.59570313
 0.61187744
 0.62286377
 0.62805176
 0.62683105
 0.61828613
 0.60302734
 0.58044434
 0.54870605
 0.50811768
 0.45898438
 0.40161133
 0.33630371
 0.26275635
 0.18157959
 0.09399414
 0.00244141
-0.09185791
-0.18798828
-0.28533936
-0.38238525
-0.47546387
-0.56182861
-0.63903809
-0.70495605
-0.75897217
-0.79986572
-0.82733154
-0.84075928
-0.83984375
-0.82519531
-0.79650879
-0.75469971
-0.70098877
-0.63690186
-0.56457520
-0.48553467
-0.40252686
-0.31829834
-0.23559570
-0.15594482
-0.08026123
-0.01007080
 0.05340576
 0.10833740
 0.15411377
 0.18981934
 0.21575928
 0.23223877
 0.23986816
 0.24017334
 0.23376465
 0.22277832
 0.20751953
 0.18920898
 0.16876221
 0.14770508
 0.12817383
 0.11138916
 0.09796143
 0.08789063
 0.08148193
 0.07904053
 0.08117676
 0.08728027
 0.09796143
 0.11260986
 0.13153076
 0.15380859
 0.17852783
 0.20355225
 0.22888184
 0.25451660
 0.28137207
 0.30853271
 0.33447266
 0.35644531
 0.37292480
 0.38482666
 0.39245605
 0.39550781
 0.39367676
 0.38513184
 0.36956787
 0.34759521
 0.31951904
 0.28625488
 0.24871826
 0.20721436
 0.16204834
 0.11322021
 0.06103516
 0.00640869
-0.04882813
-0.10284424
-0.15411377
-0.20263672
-0.24871826
-0.29235840
-0.33203125
-0.36590576
-0.39276123
-0.41198730
-0.42388916
-0.42938232
-0.42846680
-0.42144775
-0.40802002
-0.38818359
-0.36254883
-0.33233643
-0.29907227
-0.26367188
-0.22735596
-0.19012451
-0.15197754
-0.11352539
-0.07629395
-0.04180908
-0.01251221
 0.01068115
 0.02807617
 0.03906250
 0.04302979
 0.03875732
 0.02655029
 0.00701904
-0.01861572
-0.04974365
-0.08636475
-0.12664795
-0.16754150
-0.20660400
-0.24200439
-0.27435303
-0.30242920
-0.32318115
-0.33233643
-0.32745361
-0.30883789
-0.27832031
-0.23681641
-0.18280029
-0.11535645
-0.03540039
 0.05462646
 0.15167236
 0.25360107
 0.35888672
 0.46386719
 0.56396484
 0.65490723
 0.73364258
 0.79864502
 0.84869385
 0.88226318
 0.89752197
 0.89355469
 0.87005615
 0.82794189
 0.76782227
 0.69122314
 0.60089111
 0.49987793
 0.39123535
 0.27801514
 0.16296387
 0.04852295
-0.06225586
-0.16693115
-0.26275635
-0.34667969
-0.41625977
-0.46936035
-0.50506592
-0.52276611
-0.52368164
-0.50872803
-0.47882080
-0.43548584
-0.38177490
-0.32012939
-0.25360107
-0.18493652
-0.11627197
-0.05065918
 0.00885010
 0.05889893
 0.09674072
 0.12145996
 0.13244629
 0.12939453
 0.11138916
 0.07904053
 0.03387451
-0.02166748
-0.08514404
-0.15472412
-0.22888184
-0.30517578
-0.37994385
-0.44952393
-0.51025391
-0.55999756
-0.59692383
-0.62011719
-0.62774658
-0.61981201
-0.59570313
-0.55603027
-0.50231934
-0.43640137
-0.36010742
-0.27618408
-0.18676758
-0.09460449
-0.00213623
 0.08789063
 0.17242432
 0.24932861
 0.31707764
 0.37353516
 0.41656494
 0.44555664
 0.46020508
 0.46203613
 0.45227051
 0.43212891
 0.40191650
 0.36376953
 0.32012939
 0.27374268
 0.22735596
 0.18218994
 0.13946533
 0.10101318
 0.06774902
 0.04089355
 0.02136230
 0.00946045
 0.00518799
 0.00823975
 0.01800537
 0.03387451
 0.05493164
 0.07934570
 0.10650635
 0.13549805
 0.16479492
 0.19378662
 0.22094727
 0.24444580
 0.26458740
 0.28167725
 0.29663086
 0.30944824
 0.31799316
 0.31982422
 0.31402588
 0.30242920
 0.28778076
 0.27160645
 0.25268555
 0.23010254
 0.20294189
 0.17150879
 0.13671875
 0.09887695
 0.05706787
 0.01129150
-0.03814697
-0.09002686
-0.14373779
-0.20019531
-0.25939941
-0.32104492
-0.38299561
-0.44372559
-0.50140381
-0.55541992
-0.60485840
-0.64819336
-0.68420410
-0.71136475
-0.72906494
-0.73730469
-0.73486328
-0.72174072
-0.69702148
-0.66070557
-0.61279297
-0.55419922
-0.48645020
-0.41076660
-0.32897949
-0.24200439
-0.15136719
-0.05828857
 0.03417969
 0.12390137
 0.20904541
 0.28808594
 0.35888672
 0.41931152
 0.46691895
 0.50048828
 0.52001953
 0.52581787
 0.51818848
 0.49774170
 0.46508789
 0.42205811
 0.37139893
 0.31524658
 0.25573730
 0.19531250
 0.13549805
 0.07934570
 0.02868652
-0.01403809
-0.04669189
-0.06866455
-0.07843018
-0.07659912
-0.06317139
-0.03875732
-0.00396729
 0.03906250
 0.08789063
 0.14038086
 0.19500732
 0.25024414
 0.30426025
 0.35430908
 0.39611816
 0.42785645
 0.44830322
 0.45715332
 0.45532227
 0.44219971
 0.41717529
 0.38055420
 0.33447266
 0.28045654
 0.22125244
 0.15777588
 0.09246826
 0.02685547
-0.03692627
-0.09582520
-0.14801025
-0.19195557
-0.22644043
-0.25024414
-0.26367188
-0.26763916
-0.26306152
-0.25085449
-0.23193359
-0.20660400
-0.17639160
-0.14312744
-0.10955811
-0.07751465
-0.04882813
-0.02532959
-0.00854492
 0.00091553
 0.00244141
-0.00396729
-0.01861572
-0.04180908
-0.07232666
-0.10864258
-0.14831543
-0.19042969
-0.23376465
-0.27770996
-0.32073975
-0.35919189
-0.39093018
-0.41351318
-0.42755127
-0.43273926
-0.42999268
-0.41839600
-0.39794922
-0.36865234
-0.33172607
-0.28930664
-0.24291992
-0.19439697
-0.14434814
-0.09429932
-0.04608154
-0.00122070
 0.03845215
 0.07263184
 0.09979248
 0.11993408
 0.13305664
 0.13977051
 0.14068604
 0.13732910
 0.12939453
 0.11810303
 0.10467529
 0.09124756
 0.07965088
 0.07202148
 0.06927490
 0.07263184
 0.08331299
 0.10162354
 0.12695313
 0.15930176
 0.19897461
 0.24658203
 0.30151367
 0.36071777
 0.42053223
 0.47821045
 0.53222656
 0.58105469
 0.62255859
 0.65399170
 0.67352295
 0.68023682
 0.67413330
 0.65399170
 0.61981201
 0.57159424
 0.51025391
 0.43762207
 0.35583496
 0.26611328
 0.17120361
 0.07354736
-0.02380371
-0.11962891
-0.21209717
-0.29968262
-0.37872314
-0.44677734
-0.50201416
-0.54351807
-0.57128906
-0.58502197
-0.58441162
-0.57006836
-0.54290771
-0.50415039
-0.45471191
-0.39672852
-0.33264160
-0.26641846
-0.19958496
-0.13366699
-0.06958008
-0.00885010
 0.04577637
 0.09155273
 0.12664795
 0.15014648
 0.16113281
 0.15960693
 0.14648438
 0.12207031
 0.08666992
 0.04119873
-0.01281738
-0.07324219
-0.13824463
-0.20568848
-0.27526855
-0.34515381
-0.41168213
-0.47088623
-0.52062988
-0.55877686
-0.58563232
-0.60058594
-0.60302734
-0.59234619
-0.56854248
-0.53253174
-0.48461914
-0.42633057
-0.35888672
-0.28503418
-0.20660400
-0.12542725
-0.04302979
 0.03906250
 0.11871338
 0.19531250
 0.26794434
 0.33508301
 0.39489746
 0.44616699
 0.48767090
 0.52032471
 0.54382324
 0.55816650
 0.56304932
 0.55877686
 0.54595947
 0.52703857
 0.50262451
 0.47454834
 0.44342041
 0.40985107
 0.37536621
 0.34027100
 0.30670166
 0.27709961
 0.25299072
 0.23529053
 0.22338867
 0.21636963
 0.21362305
 0.21575928
 0.22277832
 0.23376465
 0.24658203
 0.25939941
 0.27221680
 0.28503418
 0.29754639
 0.30731201
 0.31097412
 0.30700684
 0.29510498
 0.27587891
 0.24963379
 0.21514893
 0.17150879
 0.11901855
 0.05889893
-0.00732422
-0.07843018
-0.15472412
-0.23468018
-0.31616211
-0.39581299
-0.47180176
-0.54138184
-0.60394287
-0.65765381
-0.70037842
-0.73150635
-0.75042725
-0.75775146
-0.75469971
-0.74157715
-0.71807861
-0.68481445
-0.64300537
-0.59509277
-0.54321289
-0.48858643
-0.43273926
-0.37719727
-0.32379150
-0.27465820
-0.23071289
-0.19195557
-0.15838623
-0.13000488
-0.10803223
-0.09277344
-0.08361816
-0.07965088
-0.07965088
-0.08239746
-0.08636475
-0.09033203
-0.09124756
-0.08758545
-0.07843018
-0.06286621
-0.04028320
-0.00915527
 0.03021240
 0.07781982
 0.13305664
 0.19592285
 0.26672363
 0.34362793
 0.42419434
 0.50445557
 0.58227539
 0.65612793
 0.72509766
 0.78735352
 0.84075928
 0.88317871
 0.91308594
 0.93048096
 0.93414307
 0.92346191
 0.89843750
 0.85937500
 0.80780029
 0.74493408
 0.67321777
 0.59417725
 0.51025391
 0.42388916
 0.33813477
 0.25482178
 0.17517090
 0.10070801
 0.03265381
-0.02716064
-0.07751465
-0.11810303
-0.14892578
-0.17150879
-0.18768311
-0.19836426
-0.20446777
-0.20721436
-0.20874023
-0.21118164
-0.21545410
-0.22216797
-0.23193359
-0.24627686
-0.26733398
-0.29632568
-0.33264160
-0.37475586
-0.42022705
-0.46752930
-0.51635742
-0.56610107
-0.61492920
-0.66162109
-0.70465088
-0.74188232
-0.77209473
-0.79345703
-0.80505371
-0.80627441
-0.79589844
-0.77423096
-0.74035645
-0.69519043
-0.63995361
-0.57617188
-0.50537109
-0.42968750
-0.35034180
-0.27008057
-0.18920898
-0.10864258
-0.02960205
 0.04577637
 0.11413574
 0.17395020
 0.22552490
 0.27038574
 0.30883789
 0.33966064
 0.36132813
 0.37445068
 0.38055420
 0.38177490
 0.37963867
 0.37445068
 0.36804199
 0.36224365
 0.35980225
 0.36224365
 0.36956787
 0.38299561
 0.40313721
 0.43060303
 0.46508789
 0.50476074
 0.54901123
 0.59600830
 0.64544678
 0.69549561
 0.74310303
 0.78552246
 0.82031250
 0.84503174
 0.85876465
 0.85937500
 0.84533691
 0.81512451
 0.76904297
 0.70587158
 0.62683105
 0.53253174
 0.42480469
 0.30670166
 0.17974854
 0.04486084
-0.09674072
-0.24200439
-0.38635254
-0.52520752
-0.65399170
-0.77026367
-0.87188721
-0.95642090
-1.02172852
-1.06658936
-1.09008789
-1.09222412
-1.07391357
-1.03546143
-0.97839355
-0.90454102
-0.81726074
-0.71899414
-0.61370850
-0.50567627
-0.39825439
-0.29479980
-0.19775391
-0.10864258
-0.02960205
 0.03692627
 0.08941650
 0.12573242
 0.14556885
 0.14923096
 0.13854980
 0.11413574
 0.07812500
 0.03204346
-0.02166748
-0.07904053
-0.13763428
-0.19409180
-0.24688721
-0.29357910
-0.33111572
-0.35522461
-0.36285400
-0.35247803
-0.32440186
-0.27954102
-0.21881104
-0.14312744
-0.05310059
 0.05004883
 0.16387939
 0.28625488
 0.41351318
 0.54107666
 0.66436768
 0.78002930
 0.88470459
 0.97564697
 1.04980469
 1.10443115
 1.13769531
 1.14807129
 1.13555908
 1.09954834
 1.04064941
 0.95947266
 0.85754395
 0.73669434
 0.60058594
 0.45318604
 0.29998779
 0.14465332
-0.01098633
-0.16418457
-0.31127930
-0.44708252
-0.56579590
-0.66436768
-0.74218750
-0.79864502
-0.83221436
-0.84228516
-0.82916260
-0.79498291
-0.74249268
-0.67413330
-0.59234619
-0.50109863
-0.40405273
-0.30578613
-0.20904541
-0.11596680
-0.02838135
 0.05004883
 0.11688232
 0.16937256
 0.20660400
 0.22796631
 0.23284912
 0.22155762
 0.19531250
 0.15533447
 0.10375977
 0.04272461
-0.02471924
-0.09613037
-0.16876221
-0.24108887
-0.31066895
-0.37292480
-0.42480469
-0.46295166
-0.48706055
-0.49682617
-0.49224854
-0.47180176
-0.43640137
-0.38665771
-0.32562256
-0.25512695
-0.17608643
-0.09063721
-0.00091553
 0.09063721
 0.18188477
 0.27069092
 0.35430908
 0.42907715
 0.49224854
 0.54199219
 0.57891846
 0.60394287
 0.61614990
 0.61431885
 0.59906006
 0.57159424
 0.53466797
 0.48950195
 0.43792725
 0.38146973
 0.32348633
 0.26611328
 0.21118164
 0.15960693
 0.11230469
 0.06988525
 0.03387451
 0.00488281
-0.01800537
-0.03479004
-0.04608154
-0.05157471
-0.05249023
-0.05004883
-0.04608154
-0.04211426
-0.03875732
-0.03692627
-0.03784180
-0.04211426
-0.04974365
-0.06103516
-0.07598877
-0.09582520
-0.12023926
-0.14892578
-0.18005371
-0.21362305
-0.24902344
-0.28686523
-0.32562256
-0.36315918
-0.39672852
-0.42572021
-0.44982910
-0.46936035
-0.48309326
-0.48919678
-0.48706055
-0.47698975
-0.45989990
-0.43548584
-0.40344238
-0.36499023
-0.32104492
-0.27404785
-0.22491455
-0.17303467
-0.11932373
-0.06469727
-0.00976563
 0.04455566
 0.09704590
 0.14739990
 0.19500732
 0.23925781
 0.28045654
 0.31890869
 0.35308838
 0.38208008
 0.40557861
 0.42449951
 0.44006348
 0.45257568
 0.46081543
 0.46478271
 0.46417236
 0.46020508
 0.45349121
 0.44342041
 0.43060303
 0.41442871
 0.39611816
 0.37536621
 0.35156250
 0.32501221
 0.29571533
 0.26580811
 0.23590088
 0.20599365
 0.17578125
 0.14526367
 0.11505127
 0.08575439
 0.05737305
 0.03021240
 0.00366211
-0.02166748
-0.04547119
-0.06713867
-0.08666992
-0.10528564
-0.12329102
-0.14099121
-0.15777588
-0.17364502
-0.18920898
-0.20477295
-0.22064209
-0.23681641
-0.25238037
-0.26916504
-0.28808594
-0.30975342
-0.33355713
-0.35736084
-0.38085938
-0.40496826
-0.42968750
-0.45501709
-0.47973633
-0.50201416
-0.52215576
-0.53924561
-0.55297852
-0.56182861
-0.56365967
-0.55786133
-0.54290771
-0.51788330
-0.48248291
-0.43640137
-0.38024902
-0.31433105
-0.23895264
-0.15472412
-0.06317139
 0.03479004
 0.13824463
 0.24566650
 0.35522461
 0.46325684
 0.56640625
 0.66192627
 0.74768066
 0.82275391
 0.88531494
 0.93414307
 0.96771240
 0.98541260
 0.98663330
 0.97076416
 0.93811035
 0.88989258
 0.82763672
 0.75317383
 0.66711426
 0.57220459
 0.47088623
 0.36590576
 0.26000977
 0.15502930
 0.05279541
-0.04455566
-0.13519287
-0.21911621
-0.29541016
-0.36254883
-0.41870117
-0.46142578
-0.49102783
-0.50903320
-0.51666260
-0.51452637
-0.50323486
-0.48370361
-0.45745850
-0.42633057
-0.39093018
-0.35278320
-0.31402588
-0.27740479
-0.24414063
-0.21453857
-0.18768311
-0.16479492
-0.14648438
-0.13366699
-0.12573242
-0.12207031
-0.12176514
-0.12481689
-0.13061523
-0.13824463
-0.14648438
-0.15350342
-0.15899658
-0.16204834
-0.16174316
-0.15747070
-0.14862061
-0.13549805
-0.11810303
-0.09674072
-0.07141113
-0.04272461
-0.01220703
 0.01861572
 0.04913330
 0.07812500
 0.10559082
 0.13031006
 0.15167236
 0.16876221
 0.18066406
 0.18707275
 0.18829346
 0.18432617
 0.17578125
 0.16387939
 0.14892578
 0.13153076
 0.11230469
 0.09185791
 0.07110596
 0.05157471
 0.03356934
 0.01861572
 0.00610352
-0.00335693
-0.00946045
-0.01251221
-0.01220703
-0.00885010
-0.00213623
 0.00732422
 0.01892090
 0.03234863
 0.04699707
 0.06256104
 0.07904053
 0.09552002
 0.11169434
 0.12695313
 0.14099121
 0.15350342
 0.16418457
 0.17272949
 0.17852783
 0.18157959
 0.18127441
 0.17791748
 0.17150879
 0.16174316
 0.14862061
 0.13183594
 0.11108398
 0.08666992
 0.05889893
 0.02807617
-0.00427246
-0.03814697
-0.07293701
-0.10803223
-0.14312744
-0.17700195
-0.20782471
-0.23406982
-0.25482178
-0.26977539
-0.27893066
-0.28167725
-0.27832031
-0.26855469
-0.25146484
-0.22705078
-0.19592285
-0.15808105
-0.11596680
-0.07049561
-0.02410889
 0.02227783
 0.06744385
 0.10986328
 0.14770508
 0.17944336
 0.20385742
 0.22003174
 0.22705078
 0.22460938
 0.21240234
 0.18981934
 0.15747070
 0.11535645
 0.06500244
 0.00793457
-0.05371094
-0.11840820
-0.18524170
-0.25299072
-0.31921387
-0.38146973
-0.43609619
-0.48095703
-0.51483154
-0.53710938
-0.54687500
-0.54290771
-0.52398682
-0.49011230
-0.44189453
-0.37963867
-0.30517578
-0.22033691
-0.12725830
-0.02807617
 0.07598877
 0.18402100
 0.29327393
 0.39978027
 0.49957275
 0.58898926
 0.66589355
 0.72937012
 0.77819824
 0.81054688
 0.82458496
 0.82000732
 0.79772949
 0.75866699
 0.70404053
 0.63415527
 0.55145264
 0.45959473
 0.36254883
 0.26336670
 0.16418457
 0.06744385
-0.02410889
-0.10711670
-0.17852783
-0.23803711
-0.28564453
-0.32104492
-0.34210205
-0.34759521
-0.33752441
-0.31494141
-0.28350830
-0.24627686
-0.20416260
-0.15777588
-0.10925293
-0.06103516
-0.01647949
 0.02197266
 0.05340576
 0.07629395
 0.09002686
 0.09307861
 0.08636475
 0.07049561
 0.04638672
 0.01495361
-0.02380371
-0.06774902
-0.11383057
-0.15930176
-0.20202637
-0.24261475
-0.28106689
-0.31646729
-0.34545898
-0.36560059
-0.37658691
-0.38024902
-0.37689209
-0.36682129
-0.34942627
-0.32562256
-0.29785156
-0.26855469
-0.23925781
-0.20935059
-0.17913818
-0.14923096
-0.12115479
-0.09674072
-0.07659912
-0.06011963
-0.04791260
-0.03967285
-0.03540039
-0.03387451
-0.03387451
-0.03356934
-0.03265381
-0.02960205
-0.02380371
-0.01403809
 0.00152588
 0.02319336
 0.05218506
 0.08789063
 0.12969971
 0.17761230
 0.23162842
 0.29174805
 0.35614014
 0.42144775
 0.48522949
 0.54534912
 0.60058594
 0.64941406
 0.68969727
 0.71929932
 0.73669434
 0.74127197
 0.73242188
 0.70953369
 0.67169189
 0.61920166
 0.55358887
 0.47668457
 0.39093018
 0.29876709
 0.20202637
 0.10284424
 0.00427246
-0.09094238
-0.18035889
-0.26275635
-0.33538818
-0.39672852
-0.44464111
-0.47790527
-0.49713135
-0.50415039
-0.49987793
-0.48614502
-0.46386719
-0.43548584
-0.40313721
-0.36865234
-0.33386230
-0.30120850
-0.27252197
-0.25024414
-0.23559570
-0.22857666
-0.22796631
-0.23345947
-0.24536133
-0.26458740
-0.29052734
-0.32073975
-0.35186768
-0.38146973
-0.40802002
-0.42968750
-0.44616699
-0.45562744
-0.45654297
-0.44769287
-0.42816162
