# Supplementary material for: Dataset for time-lapse ultrasonic tomography of a granite slab under uniaxial compression test
Source: Data Brief. 2018 Aug 30;20:614–6. doi: 10.1016/j.dib.2018.08.151 (PMC6128094; doi:10.1016/j.dib.2018.08.151)
Supplement: Supplementary file 2 — Supplementary material [file mmc2.zip › data/Ultrasonic_Tomo_data/Stage_1_0kn/Force_0kn_15_6_7212475.txt]

SOURCE FILE NAME: D:\ct_20141122\ct201411221m100v0kn_sh_1_10_a.TDA
DATE: Saturday, November 22, 2014
TIME: 11:19:55
SAMPLE INTERVAL (Seconds):   0.0000001000
SIGNAL UNITS: volts
TIME UNITS: Seconds
DATA TYPE: WAVEFORM
NUMBER OF DATA POINTS PER WAVEFORM: 1024
CHANNEL NUMBER: 15
HIT NUMBER: 6
TIME OF TEST:   7.2124752500

-0.00213623
-0.00152588
-0.00091553
-0.00030518
 0.00061035
 0.00152588
 0.00183105
 0.00152588
 0.00091553
 0.00000000
-0.00030518
-0.00061035
-0.00091553
-0.00091553
-0.00122070
-0.00183105
-0.00183105
-0.00122070
-0.00030518
 0.00061035
 0.00091553
 0.00091553
 0.00030518
 0.00000000
-0.00030518
 0.00000000
 0.00030518
 0.00030518
 0.00000000
-0.00061035
-0.00122070
-0.00183105
-0.00152588
-0.00122070
-0.00091553
-0.00091553
-0.00091553
-0.00122070
-0.00091553
-0.00061035
-0.00061035
-0.00061035
-0.00091553
-0.00091553
-0.00091553
-0.00061035
-0.00030518
 0.00030518
 0.00030518
 0.00030518
-0.00030518
-0.00122070
-0.00183105
-0.00213623
-0.00152588
-0.00061035
 0.00000000
-0.00030518
-0.00061035
-0.00091553
-0.00122070
-0.00122070
-0.00122070
-0.00152588
-0.00183105
-0.00213623
-0.00213623
-0.00183105
-0.00122070
-0.00030518
 0.00030518
 0.00061035
 0.00061035
 0.00030518
 0.00000000
 0.00030518
 0.00091553
 0.00122070
 0.00091553
 0.00000000
-0.00091553
-0.00152588
-0.00152588
-0.00152588
-0.00122070
-0.00091553
-0.00061035
-0.00030518
 0.00000000
 0.00061035
 0.00061035
 0.00061035
 0.00030518
-0.00030518
-0.00091553
-0.00122070
-0.00122070
-0.00091553
-0.00030518
-0.00061035
-0.00091553
-0.00152588
-0.00183105
-0.00183105
-0.00152588
-0.00122070
-0.00061035
-0.00030518
 0.00000000
 0.00000000
-0.00030518
-0.00030518
-0.00030518
-0.00030518
-0.00030518
-0.00061035
-0.00091553
-0.00061035
 0.00000000
 0.00091553
 0.00122070
 0.00122070
 0.00061035
 0.00000000
-0.00030518
-0.00030518
-0.00030518
-0.00030518
-0.00030518
-0.00091553
-0.00122070
-0.00183105
-0.00213623
-0.00213623
-0.00152588
-0.00091553
-0.00061035
-0.00061035
-0.00030518
 0.00000000
 0.00091553
 0.00122070
 0.00122070
 0.00091553
 0.00030518
 0.00000000
-0.00030518
-0.00030518
-0.00030518
-0.00030518
-0.00030518
-0.00061035
-0.00091553
-0.00122070
-0.00122070
-0.00061035
 0.00030518
 0.00091553
 0.00091553
 0.00091553
 0.00091553
 0.00122070
 0.00091553
 0.00061035
 0.00000000
-0.00061035
-0.00091553
-0.00091553
-0.00061035
 0.00000000
 0.00061035
 0.00091553
 0.00091553
 0.00030518
-0.00030518
-0.00061035
-0.00030518
 0.00061035
 0.00122070
 0.00122070
 0.00061035
 0.00000000
 0.00000000
 0.00030518
 0.00061035
 0.00091553
 0.00122070
 0.00152588
 0.00183105
 0.00213623
 0.00213623
 0.00152588
 0.00091553
 0.00000000
-0.00061035
-0.00091553
-0.00091553
-0.00091553
-0.00030518
 0.00000000
 0.00000000
-0.00030518
-0.00091553
-0.00122070
-0.00091553
-0.00030518
 0.00030518
 0.00030518
 0.00030518
 0.00030518
 0.00000000
 0.00030518
 0.00030518
 0.00000000
-0.00061035
-0.00122070
-0.00183105
-0.00213623
-0.00152588
-0.00091553
-0.00030518
 0.00000000
-0.00030518
-0.00122070
-0.00152588
-0.00183105
-0.00122070
-0.00061035
 0.00000000
 0.00000000
-0.00030518
-0.00122070
-0.00213623
-0.00244141
-0.00244141
-0.00213623
-0.00152588
-0.00122070
-0.00091553
-0.00061035
 0.00000000
 0.00000000
-0.00030518
-0.00122070
-0.00213623
-0.00305176
-0.00366211
-0.00305176
-0.00244141
-0.00152588
-0.00122070
-0.00091553
-0.00091553
-0.00122070
-0.00122070
-0.00091553
-0.00030518
 0.00061035
 0.00091553
 0.00061035
 0.00000000
-0.00061035
-0.00091553
-0.00122070
-0.00122070
-0.00152588
-0.00183105
-0.00183105
-0.00152588
-0.00061035
 0.00030518
 0.00122070
 0.00152588
 0.00122070
 0.00061035
-0.00030518
-0.00061035
 0.00000000
 0.00061035
 0.00122070
 0.00091553
 0.00030518
-0.00061035
-0.00122070
-0.00152588
-0.00152588
-0.00152588
-0.00183105
-0.00152588
-0.00122070
-0.00061035
-0.00061035
-0.00061035
-0.00122070
-0.00152588
-0.00152588
-0.00152588
-0.00122070
-0.00061035
 0.00030518
 0.00091553
 0.00091553
 0.00030518
-0.00061035
-0.00091553
-0.00061035
 0.00000000
 0.00091553
 0.00152588
 0.00152588
 0.00091553
 0.00061035
 0.00000000
-0.00030518
-0.00091553
-0.00183105
-0.00213623
-0.00213623
-0.00183105
-0.00091553
 0.00030518
 0.00091553
 0.00091553
 0.00061035
 0.00000000
-0.00061035
-0.00061035
-0.00030518
 0.00030518
 0.00061035
 0.00061035
-0.00030518
-0.00091553
-0.00152588
-0.00152588
-0.00091553
-0.00030518
 0.00030518
 0.00061035
 0.00091553
 0.00152588
 0.00183105
 0.00152588
 0.00091553
 0.00030518
-0.00030518
-0.00030518
 0.00000000
 0.00061035
 0.00091553
 0.00122070
 0.00122070
 0.00061035
-0.00030518
-0.00122070
-0.00152588
-0.00122070
-0.00030518
 0.00030518
 0.00061035
 0.00030518
 0.00000000
 0.00000000
 0.00000000
 0.00030518
 0.00030518
 0.00000000
 0.00000000
 0.00061035
 0.00152588
 0.00213623
 0.00244141
 0.00213623
 0.00122070
 0.00030518
-0.00061035
-0.00061035
-0.00030518
 0.00030518
 0.00091553
 0.00061035
 0.00000000
-0.00152588
-0.00244141
-0.00305176
-0.00274658
-0.00213623
-0.00122070
-0.00061035
 0.00000000
 0.00030518
 0.00091553
 0.00091553
 0.00061035
-0.00030518
-0.00091553
-0.00122070
-0.00122070
-0.00091553
-0.00030518
 0.00030518
 0.00030518
-0.00030518
-0.00122070
-0.00183105
-0.00213623
-0.00183105
-0.00122070
-0.00030518
 0.00030518
 0.00030518
 0.00000000
-0.00030518
-0.00091553
-0.00122070
-0.00183105
-0.00213623
-0.00244141
-0.00213623
-0.00152588
-0.00061035
 0.00030518
 0.00030518
 0.00000000
-0.00061035
-0.00152588
-0.00183105
-0.00152588
-0.00091553
-0.00030518
 0.00000000
 0.00000000
-0.00061035
-0.00152588
-0.00183105
-0.00152588
-0.00061035
 0.00000000
 0.00030518
 0.00030518
 0.00030518
 0.00061035
 0.00061035
 0.00000000
-0.00061035
-0.00122070
-0.00152588
-0.00122070
-0.00091553
-0.00061035
-0.00061035
-0.00091553
-0.00122070
-0.00152588
-0.00183105
-0.00183105
-0.00152588
-0.00091553
 0.00030518
 0.00122070
 0.00122070
 0.00091553
 0.00061035
 0.00061035
 0.00091553
 0.00091553
 0.00061035
-0.00030518
-0.00091553
-0.00091553
-0.00061035
-0.00030518
 0.00030518
 0.00030518
 0.00000000
-0.00030518
-0.00061035
-0.00091553
-0.00061035
-0.00030518
 0.00030518
 0.00030518
-0.00030518
-0.00122070
-0.00183105
-0.00183105
-0.00122070
-0.00030518
 0.00030518
 0.00061035
 0.00091553
 0.00091553
 0.00091553
 0.00030518
-0.00030518
-0.00122070
-0.00152588
-0.00152588
-0.00091553
 0.00000000
 0.00030518
 0.00061035
 0.00030518
 0.00000000
-0.00061035
-0.00091553
-0.00091553
-0.00030518
 0.00030518
 0.00061035
 0.00061035
 0.00061035
 0.00030518
 0.00000000
-0.00030518
-0.00030518
-0.00030518
-0.00061035
-0.00122070
-0.00152588
-0.00091553
-0.00030518
 0.00061035
 0.00091553
 0.00061035
 0.00030518
 0.00030518
 0.00061035
 0.00122070
 0.00183105
 0.00213623
 0.00244141
 0.00213623
 0.00152588
 0.00091553
 0.00030518
 0.00030518
 0.00061035
 0.00122070
 0.00122070
 0.00122070
 0.00091553
 0.00091553
 0.00061035
 0.00030518
-0.00030518
-0.00091553
-0.00122070
-0.00091553
-0.00030518
 0.00000000
 0.00000000
-0.00030518
-0.00091553
-0.00091553
-0.00091553
-0.00061035
-0.00030518
 0.00030518
 0.00061035
 0.00091553
 0.00061035
 0.00000000
-0.00030518
-0.00030518
-0.00030518
-0.00030518
-0.00091553
-0.00152588
-0.00152588
-0.00122070
 0.00000000
 0.00091553
 0.00122070
 0.00061035
-0.00030518
-0.00091553
-0.00152588
-0.00152588
-0.00122070
-0.00061035
-0.00030518
-0.00061035
-0.00122070
-0.00244141
-0.00335693
-0.00396729
-0.00366211
-0.00335693
-0.00305176
-0.00305176
-0.00305176
-0.00305176
-0.00244141
-0.00183105
-0.00122070
-0.00091553
-0.00030518
 0.00000000
 0.00030518
 0.00030518
 0.00061035
 0.00030518
 0.00030518
 0.00000000
-0.00030518
-0.00091553
-0.00122070
-0.00122070
-0.00122070
-0.00091553
-0.00061035
-0.00061035
-0.00061035
-0.00061035
-0.00061035
-0.00061035
-0.00061035
-0.00091553
-0.00122070
-0.00091553
 0.00000000
 0.00091553
 0.00152588
 0.00152588
 0.00091553
 0.00030518
 0.00000000
 0.00000000
 0.00030518
 0.00000000
 0.00000000
-0.00030518
-0.00061035
-0.00152588
-0.00244141
-0.00274658
-0.00244141
-0.00152588
-0.00091553
-0.00030518
-0.00122070
-0.00915527
-0.03540039
-0.09216309
-0.18127441
-0.28625488
-0.37719727
-0.42510986
-0.42053223
-0.37963867
-0.33233643
-0.29876709
-0.27130127
-0.22216797
-0.12756348
 0.00549316
 0.13732910
 0.22125244
 0.23712158
 0.20446777
 0.16418457
 0.14526367
 0.14984131
 0.16204834
 0.16967773
 0.17333984
 0.17913818
 0.18524170
 0.18432617
 0.17303467
 0.15838623
 0.15167236
 0.15533447
 0.16082764
 0.15899658
 0.14923096
 0.13885498
 0.13458252
 0.13580322
 0.13702393
 0.13427734
 0.12847900
 0.12329102
 0.12023926
 0.11840820
 0.11566162
 0.11108398
 0.10559082
 0.09979248
 0.09521484
 0.09185791
 0.08911133
 0.08453369
 0.07720947
 0.06896973
 0.06256104
 0.05859375
 0.05493164
 0.04852295
 0.04028320
 0.03234863
 0.02807617
 0.02532959
 0.02105713
 0.01373291
 0.00549316
-0.00030518
-0.00213623
-0.00305176
-0.00610352
-0.01037598
-0.01403809
-0.01464844
-0.01373291
-0.01373291
-0.01617432
-0.01922607
-0.02075195
-0.02014160
-0.01922607
-0.01922607
-0.02075195
-0.02258301
-0.02380371
-0.02471924
-0.02655029
-0.02990723
-0.03387451
-0.03723145
-0.03875732
-0.03967285
-0.04119873
-0.04394531
-0.04699707
-0.04943848
-0.05035400
-0.05126953
-0.05249023
-0.05462646
-0.05645752
-0.05706787
-0.05645752
-0.05615234
-0.05645752
-0.05737305
-0.05828857
-0.05828857
-0.05737305
-0.05615234
-0.05554199
-0.05554199
-0.05493164
-0.05401611
-0.05340576
-0.05340576
-0.05432129
-0.05493164
-0.05493164
-0.05462646
-0.05371094
-0.05340576
-0.05371094
-0.05401611
-0.05432129
-0.05401611
-0.05371094
-0.05371094
-0.05432129
-0.05493164
-0.05493164
-0.05432129
-0.05310059
-0.05279541
-0.05279541
-0.05310059
-0.05310059
-0.05279541
-0.05218506
-0.05157471
-0.05096436
-0.04974365
-0.04791260
-0.04608154
-0.04516602
-0.04455566
-0.04394531
-0.04302979
-0.04119873
-0.03906250
-0.03753662
-0.03631592
-0.03509521
-0.03387451
-0.03265381
-0.03204346
-0.03265381
-0.03295898
-0.03295898
-0.03204346
-0.03021240
-0.02868652
-0.02777100
-0.02716064
-0.02655029
-0.02593994
-0.02532959
-0.02471924
-0.02380371
-0.02288818
-0.02166748
-0.02014160
-0.01892090
-0.01770020
-0.01678467
-0.01525879
-0.01373291
-0.01251221
-0.01129150
-0.01037598
-0.00946045
-0.00823975
-0.00671387
-0.00518799
-0.00366211
-0.00305176
-0.00274658
-0.00274658
-0.00244141
-0.00152588
-0.00030518
 0.00091553
 0.00213623
 0.00305176
 0.00396729
 0.00488281
 0.00549316
 0.00610352
 0.00640869
 0.00671387
 0.00732422
 0.00823975
 0.00915527
 0.01007080
 0.01007080
 0.01037598
 0.01007080
 0.01007080
 0.01037598
 0.01068115
 0.01159668
 0.01281738
 0.01403809
 0.01495361
 0.01525879
 0.01525879
 0.01525879
 0.01586914
 0.01647949
 0.01708984
 0.01739502
 0.01770020
 0.01831055
 0.01922607
 0.01983643
 0.02014160
 0.02014160
 0.01983643
 0.01983643
 0.02044678
 0.02105713
 0.02166748
 0.02288818
 0.02380371
 0.02502441
 0.02563477
 0.02563477
 0.02532959
 0.02502441
 0.02532959
 0.02593994
 0.02685547
 0.02777100
 0.02807617
 0.02807617
 0.02807617
 0.02838135
 0.02868652
 0.02899170
 0.02960205
 0.02960205
 0.02960205
 0.02960205
 0.02899170
 0.02838135
 0.02746582
 0.02655029
 0.02563477
 0.02502441
 0.02471924
 0.02502441
 0.02532959
 0.02532959
 0.02532959
 0.02502441
 0.02441406
 0.02410889
 0.02410889
 0.02410889
 0.02441406
 0.02410889
 0.02380371
 0.02319336
 0.02288818
 0.02258301
 0.02197266
 0.02044678
 0.01770020
 0.01373291
 0.00885010
 0.00305176
-0.00396729
-0.01281738
-0.02380371
-0.03662109
-0.05157471
-0.06835938
-0.08575439
-0.10314941
-0.11932373
-0.13366699
-0.14434814
-0.15106201
-0.15258789
-0.14739990
-0.13458252
-0.11169434
-0.07873535
-0.03540039
 0.01678467
 0.07690430
 0.14434814
 0.21850586
 0.29785156
 0.37872314
 0.45623779
 0.52703857
 0.58868408
 0.63934326
 0.67749023
 0.70037842
 0.70556641
 0.69244385
 0.65948486
 0.60729980
 0.53619385
 0.44769287
 0.34423828
 0.22979736
 0.10620117
-0.02502441
-0.16235352
-0.30181885
-0.43823242
-0.56610107
-0.68084717
-0.78033447
-0.86242676
-0.92468262
-0.96405029
-0.97808838
-0.96710205
-0.93231201
-0.87463379
-0.79437256
-0.69305420
-0.57373047
-0.44189453
-0.30151367
-0.15502930
-0.00366211
 0.15045166
 0.30151367
 0.44311523
 0.56854248
 0.67413330
 0.75836182
 0.81848145
 0.85296631
 0.85998535
 0.83892822
 0.79071045
 0.71716309
 0.62042236
 0.50384521
 0.37292480
 0.23315430
 0.08850098
-0.05645752
-0.19775391
-0.32928467
-0.44494629
-0.53894043
-0.60882568
-0.65338135
-0.67199707
-0.66406250
-0.63018799
-0.57281494
-0.49621582
-0.40466309
-0.30212402
-0.19226074
-0.07965088
 0.03204346
 0.13946533
 0.23834229
 0.32470703
 0.39459229
 0.44525146
 0.47576904
 0.48645020
 0.47851563
 0.45288086
 0.41137695
 0.35675049
 0.29296875
 0.22369385
 0.15289307
 0.08300781
 0.01770020
-0.03967285
-0.08605957
-0.11962891
-0.13977051
-0.14617920
-0.13885498
-0.11779785
-0.08453369
-0.04211426
 0.00640869
 0.05828857
 0.11108398
 0.16143799
 0.20721436
 0.24414063
 0.27038574
 0.28442383
 0.28594971
 0.27404785
 0.24780273
 0.20538330
 0.14709473
 0.07446289
-0.00915527
-0.10192871
-0.20294189
-0.30883789
-0.41564941
-0.51727295
-0.60943604
-0.68908691
-0.75500488
-0.80383301
-0.83251953
-0.83862305
-0.82244873
-0.78582764
-0.73059082
-0.65826416
-0.57128906
-0.47363281
-0.36987305
-0.26428223
-0.15930176
-0.05676270
 0.03875732
 0.12268066
 0.19226074
 0.24719238
 0.28869629
 0.31524658
 0.32501221
 0.31768799
 0.29663086
 0.26611328
 0.23040771
 0.19195557
 0.15258789
 0.11627197
 0.08789063
 0.07141113
 0.06988525
 0.08422852
 0.11627197
 0.16784668
 0.24017334
 0.33142090
 0.43762207
 0.55450439
 0.67749023
 0.80200195
 0.92285156
 1.03546143
 1.13342285
 1.21093750
 1.26312256
 1.28662109
 1.27960205
 1.24053955
 1.16790771
 1.06079102
 0.92041016
 0.75164795
 0.56030273
 0.35217285
 0.13000488
-0.10314941
-0.34179688
-0.57800293
-0.80200195
-1.00616455
-1.18499756
-1.33483887
-1.45233154
-1.53381348
-1.57714844
-1.58142090
-1.54693604
-1.47552490
-1.37023926
-1.23504639
-1.07513428
-0.89660645
-0.70648193
-0.51300049
-0.32318115
-0.14282227
 0.02380371
 0.17272949
 0.29937744
 0.39855957
 0.46569824
 0.50048828
 0.50415039
 0.48034668
 0.43243408
 0.36376953
 0.27832031
 0.18127441
 0.07843018
-0.02563477
-0.12664795
-0.22003174
-0.30090332
-0.36468506
-0.40710449
-0.42572021
-0.41809082
-0.38452148
-0.32592773
-0.24475098
-0.14343262
-0.02349854
 0.11291504
 0.26275635
 0.41961670
 0.57464600
 0.71960449
 0.84960938
 0.96160889
 1.05194092
 1.11724854
 1.15264893
 1.15631104
 1.12823486
 1.06994629
 0.98205566
 0.86547852
 0.72357178
 0.56152344
 0.38635254
 0.20263672
 0.01281738
-0.18005371
-0.37078857
-0.55175781
-0.71472168
-0.85510254
-0.97106934
-1.06048584
-1.12152100
-1.15203857
-1.15173340
-1.12243652
-1.06689453
-0.98693848
-0.88378906
-0.76049805
-0.62225342
-0.47485352
-0.32318115
-0.16937256
-0.01464844
 0.13854980
 0.28564453
 0.42083740
 0.53985596
 0.63873291
 0.71472168
 0.76690674
 0.79315186
 0.79162598
 0.75897217
 0.69396973
 0.59814453
 0.47485352
 0.32775879
 0.15808105
-0.03356934
-0.24322510
-0.46234131
-0.67962646
-0.88500977
-1.07086182
-1.23229980
-1.36322021
-1.45568848
-1.50421143
-1.50573730
-1.45812988
-1.35986328
-1.21063232
-1.01440430
-0.77880859
-0.51208496
-0.21972656
 0.09460449
 0.42297363
 0.75225830
 1.06750488
 1.35620117
 1.61071777
 1.82464600
 1.98913574
 2.09533691
 2.13806152
 2.11578369
 2.03002930
 1.88140869
 1.67236328
 1.40991211
 1.10595703
 0.77331543
 0.42114258
 0.05645752
-0.31036377
-0.66497803
-0.99121094
-1.27410889
-1.50451660
-1.67694092
-1.78771973
-1.83380127
-1.81335449
-1.72576904
-1.57257080
-1.36016846
-1.09710693
-0.79437256
-0.46173096
-0.10681152
 0.26153564
 0.63018799
 0.98297119
 1.30249023
 1.57409668
 1.78833008
 1.93786621
 2.01782227
 2.02301025
 1.94976807
 1.79718018
 1.57073975
 1.27990723
 0.93719482
 0.55419922
 0.14129639
-0.28961182
-0.72235107
-1.13739014
-1.51519775
-1.84173584
-2.10784912
-2.30590820
-2.42797852
-2.46978760
-2.43041992
-2.31231689
-2.11853027
-1.85302734
-1.52343750
-1.14227295
-0.72357178
-0.27954102
 0.18096924
 0.64666748
 1.09985352
 1.52099609
 1.89300537
 2.20642090
 2.45391846
 2.62786865
 2.72033691
 2.72796631
 2.65289307
 2.50061035
 2.27569580
 1.98486328
 1.63787842
 1.25091553
 0.84075928
 0.41900635
-0.00549316
-0.42327881
-0.81909180
-1.17614746
-1.48162842
-1.72973633
-1.91558838
-2.03613281
-2.08709717
-2.06848145
-1.98272705
-1.83349609
-1.62506104
-1.36383057
-1.06048584
-0.72723389
-0.37353516
-0.00610352
 0.36651611
 0.73028564
 1.06842041
 1.36718750
 1.61895752
 1.81915283
 1.96289063
 2.04406738
 2.06024170
 2.01232910
 1.90490723
 1.74133301
 1.52435303
 1.26159668
 0.96282959
 0.63873291
 0.29693604
-0.05706787
-0.41656494
-0.76934814
-1.10229492
-1.40441895
-1.66900635
-1.89147949
-2.06634521
-2.18811035
-2.25311279
-2.26043701
-2.21282959
-2.11273193
-1.96472168
-1.77398682
-1.54663086
-1.29150391
-1.01837158
-0.73913574
-0.46325684
-0.19805908
 0.05218506
 0.28442383
 0.49163818
 0.66650391
 0.80322266
 0.90057373
 0.96038818
 0.98571777
 0.97747803
 0.93750000
 0.86822510
 0.77453613
 0.66131592
 0.53253174
 0.39367676
 0.24963379
 0.10528564
-0.03509521
-0.16784668
-0.28869629
-0.39154053
-0.47119141
-0.52398682
-0.54931641
-0.54779053
-0.52093506
-0.47088623
-0.40069580
-0.31402588
-0.21453857
-0.10620117
 0.00762939
 0.12420654
 0.23925781
 0.34973145
 0.45135498
 0.54138184
 0.61828613
 0.68145752
 0.73120117
 0.76782227
 0.79162598
 0.80230713
 0.80017090
 0.78735352
 0.76599121
 0.73760986
 0.70251465
 0.66162109
 0.61737061
 0.57281494
 0.53161621
 0.49591064
 0.46508789
 0.43945313
 0.41839600
 0.40252686
 0.39093018
 0.38116455
 0.36987305
 0.35430908
 0.33233643
 0.30212402
 0.26184082
 0.20904541
 0.14282227
 0.06317139
-0.02899170
-0.13153076
-0.24353027
-0.36254883
-0.48400879
-0.60394287
-0.71807861
-0.82458496
-0.92163086
-1.00769043
-1.08123779
-1.14074707
-1.18438721
-1.21215820
-1.22344971
-1.21795654
-1.19689941
-1.16058350
-1.11053467
-1.04797363
-0.97381592
-0.89019775
-0.79956055
-0.70587158
-0.61309814
-0.52490234
-0.44403076
-0.37261963
-0.31341553
-0.26855469
-0.23895264
-0.22430420
-0.22247314
-0.23040771
-0.24536133
-0.26397705
-0.28320313
-0.29876709
-0.30578613
-0.30029297
-0.27862549
-0.23925781
-0.17913818
-0.09613037
 0.01373291
 0.15136719
 0.31524658
 0.50231934
 0.70953369
 0.93536377
 1.17736816
 1.43218994
 1.69372559
 1.95556641
 2.21130371
 2.45544434
 2.68249512
 2.88452148
 3.05419922
 3.18511963
 3.27117920
 3.30749512
 3.29040527
 3.21746826
 3.08868408
 2.90435791
 2.66571045
 2.37396240
 2.03247070
 1.64825439
 1.23046875
 0.78674316
 0.32409668
-0.15167236
-0.63201904
-1.10534668
-1.55944824
-1.98486328
-2.37304688
-2.71759033
-3.01055908
-3.24523926
-3.41583252
-3.52020264
-3.55712891
-3.52600098
-3.42773438
-3.26568604
-3.04565430
-2.77709961
-2.46826172
-2.12799072
-1.76574707
-1.39282227
-1.02386475
-0.67230225
-0.34820557
-0.05798340
 0.19378662
 0.40069580
 0.55572510
 0.65277100
 0.68969727
 0.67077637
 0.60241699
 0.49224854
 0.34606934
 0.17028809
-0.02929688
-0.24322510
-0.45989990
-0.66680908
-0.85113525
-1.00311279
-1.11602783
-1.18530273
-1.20605469
-1.17248535
-1.08245850
-0.93780518
-0.74401855
-0.50689697
-0.23040771
 0.08239746
 0.42358398
 0.78094482
 1.13952637
 1.48681641
 1.81335449
 2.10998535
 2.36755371
 2.57720947
 2.73162842
 2.82592773
 2.85797119
 2.82653809
 2.73223877
 2.57751465
 2.36572266
 2.10174561
 1.79229736
 1.44775391
 1.08123779
 0.70587158
 0.33233643
-0.03112793
-0.37597656
-0.69091797
-0.96221924
-1.17889404
-1.33453369
-1.42852783
-1.46179199
-1.43554688
-1.35223389
-1.21643066
-1.03759766
-0.82794189
-0.59967041
-0.36285400
-0.12725830
 0.09826660
 0.30364990
 0.47790527
 0.61096191
 0.69488525
 0.72601318
 0.70312500
 0.62835693
 0.50567627
 0.33813477
 0.12908936
-0.11596680
-0.38940430
-0.68054199
-0.97717285
-1.26770020
-1.54174805
-1.79046631
-2.00469971
-2.17620850
-2.29797363
-2.36480713
-2.37365723
-2.32330322
-2.21374512
-2.04650879
-1.82495117
-1.55487061
-1.24572754
-0.90881348
-0.55389404
-0.18951416
 0.17822266
 0.53955078
 0.88226318
 1.19262695
 1.46026611
 1.67938232
 1.84600830
 1.95617676
 2.00592041
 1.99432373
 1.92413330
 1.80084229
 1.62811279
 1.41021729
 1.15539551
 0.87707520
 0.58837891
 0.29815674
 0.01251221
-0.26153564
-0.51086426
-0.72021484
-0.87890625
-0.98236084
-1.03149414
-1.02508545
-0.96191406
-0.84320068
-0.67687988
-0.47210693
-0.23620605
 0.02685547
 0.31158447
 0.60638428
 0.89538574
 1.16485596
 1.40625000
 1.61499023
 1.78558350
 1.91070557
 1.98394775
 2.00286865
 1.96929932
 1.88598633
 1.75537109
 1.57836914
 1.35986328
 1.10809326
 0.83557129
 0.55145264
 0.26336670
-0.02349854
-0.30273438
-0.56457520
-0.79833984
-0.99578857
-1.15264893
-1.26861572
-1.34368896
-1.37756348
-1.37084961
-1.32629395
-1.24908447
-1.14501953
-1.01959229
-0.87799072
-0.72631836
-0.57312012
-0.42572021
-0.29083252
-0.17150879
-0.07080078
 0.00885010
 0.06286621
 0.08941650
 0.08697510
 0.05828857
 0.00640869
-0.06500244
-0.15258789
-0.25146484
-0.35644531
-0.46081543
-0.55847168
-0.64392090
-0.71319580
-0.76324463
-0.79162598
-0.79650879
-0.77758789
-0.73547363
-0.67169189
-0.58868408
-0.48919678
-0.37750244
-0.25695801
-0.13153076
-0.00427246
 0.12176514
 0.24291992
 0.35583496
 0.45562744
 0.53894043
 0.60333252
 0.64758301
 0.67138672
 0.67443848
 0.65765381
 0.62225342
 0.57037354
 0.50598145
 0.43212891
 0.35339355
 0.27404785
 0.19805908
 0.12969971
 0.07202148
 0.02777100
-0.00091553
-0.01220703
-0.00518799
 0.01861572
 0.05737305
 0.10833740
 0.16906738
 0.23712158
 0.30883789
 0.37933350
 0.44342041
 0.49682617
 0.53710938
 0.56304932
 0.57373047
 0.56793213
 0.54504395
 0.50537109
 0.44921875
 0.37841797
 0.29479980
 0.19989014
 0.09674072
-0.01251221
-0.12634277
-0.24108887
-0.35400391
-0.46020508
-0.55694580
-0.64239502
-0.71563721
-0.77514648
-0.81970215
-0.84899902
-0.86303711
-0.86334229
-0.85021973
-0.82458496
-0.78765869
-0.74005127
-0.68267822
-0.61645508
-0.54290771
-0.46264648
-0.37689209
-0.28656006
-0.19226074
-0.09521484
 0.00274658
 0.09918213
 0.19134521
 0.27709961
 0.35400391
 0.41870117
 0.46813965
 0.50079346
 0.51696777
 0.51788330
 0.50415039
 0.47546387
 0.43334961
 0.38024902
 0.31921387
 0.25360107
 0.18493652
 0.11444092
 0.04364014
-0.02502441
-0.08911133
-0.14739990
-0.19927979
-0.24505615
-0.28503418
-0.31799316
-0.34301758
-0.35827637
-0.36224365
-0.35461426
-0.33630371
-0.30853271
-0.27282715
-0.22979736
-0.17883301
-0.11993408
-0.05340576
 0.01800537
 0.09307861
 0.17028809
 0.24932861
 0.32928467
 0.40771484
 0.48126221
 0.54718018
 0.60424805
 0.65155029
 0.68908691
 0.71533203
 0.72906494
 0.72967529
 0.71624756
 0.68908691
 0.64727783
 0.59112549
 0.52246094
 0.44433594
 0.35919189
 0.26916504
 0.17517090
 0.07965088
-0.01403809
-0.10375977
-0.18707275
-0.26275635
-0.32958984
-0.38604736
-0.43060303
-0.46234131
-0.48156738
-0.48889160
-0.48614502
-0.47454834
-0.45623779
-0.43243408
-0.40313721
-0.36834717
-0.32867432
-0.28564453
-0.23956299
-0.18920898
-0.13427734
-0.07385254
-0.00915527
 0.05859375
 0.12847900
 0.20141602
 0.27679443
 0.35247803
 0.42510986
 0.49255371
 0.55267334
 0.60516357
 0.64849854
 0.68145752
 0.70281982
 0.71197510
 0.70892334
 0.69335938
 0.66467285
 0.62225342
 0.56549072
 0.49468994
 0.41015625
 0.31311035
 0.20568848
 0.08941650
-0.03326416
-0.16052246
-0.29052734
-0.41900635
-0.54229736
-0.65643311
-0.75897217
-0.84808350
-0.92224121
-0.97991943
-1.02020264
-1.04339600
-1.05010986
-1.04095459
-1.01745605
-0.98022461
-0.93078613
-0.86975098
-0.79925537
-0.71960449
-0.63201904
-0.53771973
-0.43762207
-0.33325195
-0.22583008
-0.11779785
-0.00976563
 0.09674072
 0.20080566
 0.30120850
 0.39581299
 0.48187256
 0.55786133
 0.62255859
 0.67535400
 0.71563721
 0.74249268
 0.75500488
 0.75347900
 0.73791504
 0.70953369
 0.66802979
 0.61431885
 0.54931641
 0.47546387
 0.39550781
 0.31158447
 0.22644043
 0.14343262
 0.06561279
-0.00396729
-0.06256104
-0.10833740
-0.13946533
-0.15655518
-0.15930176
-0.14892578
-0.12725830
-0.09582520
-0.05767822
-0.01556396
 0.02685547
 0.06744385
 0.10406494
 0.13397217
 0.15533447
 0.16571045
 0.16448975
 0.15167236
 0.12817383
 0.09429932
 0.05065918
-0.00030518
-0.05676270
-0.11688232
-0.18035889
-0.24597168
-0.31219482
-0.37536621
-0.43212891
-0.48034668
-0.51910400
-0.54779053
-0.56396484
-0.56671143
-0.55511475
-0.52978516
-0.49133301
-0.44128418
-0.38085938
-0.31188965
-0.23651123
-0.15686035
-0.07446289
 0.00793457
 0.08666992
 0.15899658
 0.22247314
 0.27648926
 0.31951904
 0.34942627
 0.36285400
 0.35888672
 0.33782959
 0.30120850
 0.24902344
 0.18157959
 0.09979248
 0.00671387
-0.09490967
-0.20294189
-0.31341553
-0.42144775
-0.51971436
-0.60241699
-0.66528320
-0.70678711
-0.72448730
-0.71594238
-0.67779541
-0.61035156
-0.51635742
-0.40100098
-0.26794434
-0.12023926
 0.03875732
 0.20385742
 0.36712646
 0.52124023
 0.66009521
 0.77972412
 0.87646484
 0.94696045
 0.98876953
 1.00128174
 0.98571777
 0.94360352
 0.87615967
 0.78521729
 0.67443848
 0.54931641
 0.41595459
 0.27984619
 0.14556885
 0.01708984
-0.10101318
-0.20416260
-0.28808594
-0.34851074
-0.38238525
-0.38726807
-0.36315918
-0.31219482
-0.23803711
-0.14343262
-0.03051758
 0.09765625
 0.23742676
 0.38116455
 0.52185059
 0.65307617
 0.77026367
 0.86975098
 0.94787598
 1.00097656
 1.02630615
 1.02203369
 0.98693848
 0.91918945
 0.81878662
 0.68847656
 0.53222656
 0.35461426
 0.15747070
-0.05676270
-0.28350830
-0.51483154
-0.74096680
-0.95428467
-1.14807129
-1.31683350
-1.45568848
-1.55975342
-1.62536621
-1.65069580
-1.63452148
-1.57867432
-1.48529053
-1.35955811
-1.20544434
-1.02752686
-0.83099365
-0.62316895
-0.41320801
-0.20751953
-0.01007080
 0.17639160
 0.34637451
 0.49285889
 0.60852051
 0.69091797
 0.74066162
 0.75927734
 0.74707031
 0.70434570
 0.63354492
 0.53985596
 0.42999268
 0.30975342
 0.18371582
 0.05798340
-0.06164551
-0.16906738
-0.25909424
-0.32745361
-0.37017822
-0.38391113
-0.36834717
-0.32409668
-0.25451660
-0.16235352
-0.04882813
 0.08361816
 0.23193359
 0.38970947
 0.54931641
 0.70312500
 0.84564209
 0.97259521
 1.08093262
 1.16668701
 1.22528076
 1.25366211
 1.24908447
 1.21215820
 1.14288330
 1.04125977
 0.90881348
 0.74890137
 0.56854248
 0.37353516
 0.16937256
-0.04089355
-0.25268555
-0.45806885
-0.64880371
-0.81787109
-0.96038818
-1.07208252
-1.14990234
-1.19079590
-1.19354248
-1.15936279
-1.08917236
-0.98388672
-0.84625244
-0.68145752
-0.49743652
-0.30120850
-0.09674072
 0.11291504
 0.32073975
 0.51574707
 0.68603516
 0.82275391
 0.92254639
 0.98358154
 1.00189209
 0.97259521
 0.89324951
 0.76629639
 0.59997559
 0.40039063
 0.17211914
-0.08148193
-0.35308838
-0.63049316
-0.89935303
-1.14776611
-1.36779785
-1.55364990
-1.69921875
-1.79687500
-1.84204102
-1.83349609
-1.77368164
-1.66473389
-1.50787354
-1.30523682
-1.06536865
-0.79925537
-0.51635742
-0.22216797
 0.07995605
 0.38391113
 0.67810059
 0.94818115
 1.18499756
 1.38336182
 1.54052734
 1.65313721
 1.71600342
 1.72668457
 1.68609619
 1.59729004
 1.46301270
 1.28570557
 1.07147217
 0.83038330
 0.57312012
 0.30700684
 0.03784180
-0.22918701
-0.48400879
-0.71441650
-0.90881348
-1.06079102
-1.16790771
-1.22985840
-1.24572754
-1.21368408
-1.13281250
-1.00555420
-0.83740234
-0.63751221
-0.41381836
-0.17181396
 0.08453369
 0.34790039
 0.60699463
 0.84869385
 1.06170654
 1.23962402
 1.37908936
 1.47552490
 1.52465820
 1.52496338
 1.47766113
 1.38549805
 1.25213623
 1.08093262
 0.87921143
 0.65673828
 0.42388916
 0.18737793
-0.04882813
-0.27954102
-0.49713135
-0.69091797
-0.85388184
-0.98266602
-1.07604980
-1.13403320
-1.15570068
-1.14257813
-1.09741211
-1.02447510
-0.92712402
-0.80993652
-0.67749023
-0.53741455
-0.39733887
-0.26275635
-0.13763428
-0.02441406
 0.07324219
 0.15136719
 0.20690918
 0.23834229
 0.24688721
 0.23406982
 0.20233154
 0.15411377
 0.09307861
 0.02380371
-0.04943848
-0.12237549
-0.19073486
-0.25207520
-0.30364990
-0.34332275
-0.36743164
-0.37322998
-0.36071777
-0.33081055
-0.28533936
-0.22583008
-0.15350342
-0.07019043
 0.02136230
 0.11718750
 0.21514893
 0.31188965
 0.40405273
 0.48645020
 0.55480957
 0.60607910
 0.63903809
 0.65307617
 0.64727783
 0.62103271
 0.57525635
 0.51239014
 0.43548584
 0.34729004
 0.25085449
 0.14892578
 0.04577637
-0.05401611
-0.14770508
-0.23223877
-0.30609131
-0.36560059
-0.40740967
-0.42846680
-0.42724609
-0.40527344
-0.36346436
-0.30456543
-0.22979736
-0.14160156
-0.04333496
 0.06317139
 0.17486572
 0.28808594
 0.39855957
 0.49957275
 0.58624268
 0.65551758
 0.70617676
 0.73822021
 0.75103760
 0.74462891
 0.72021484
 0.67871094
 0.62255859
 0.55480957
 0.47821045
 0.39550781
 0.31005859
 0.22369385
 0.13763428
 0.05371094
-0.02563477
-0.09887695
-0.16448975
-0.22399902
-0.27770996
-0.32623291
-0.36895752
-0.40527344
-0.43457031
-0.45806885
-0.47668457
-0.49072266
-0.50079346
-0.50689697
-0.50964355
-0.50933838
-0.50720215
-0.50323486
-0.49835205
-0.49316406
-0.48736572
-0.48156738
-0.47546387
-0.46905518
-0.46203613
-0.45532227
-0.44952393
-0.44525146
-0.44219971
-0.43853760
-0.43304443
-0.42449951
-0.41320801
-0.39916992
-0.38055420
-0.35614014
-0.32562256
-0.28900146
-0.24688721
-0.19866943
-0.14282227
-0.07965088
-0.01068115
 0.06134033
 0.13549805
 0.21148682
 0.28839111
 0.36346436
 0.43304443
 0.49468994
 0.54779053
 0.59234619
 0.62866211
 0.65460205
 0.66955566
 0.67291260
 0.66558838
 0.64849854
 0.62286377
 0.58959961
 0.55023193
 0.50628662
 0.45898438
 0.40893555
 0.35766602
 0.30639648
 0.25756836
 0.21240234
 0.17150879
 0.13549805
 0.10437012
 0.07995605
 0.06286621
 0.05310059
 0.05096436
 0.05554199
 0.06561279
 0.07995605
 0.09704590
 0.11535645
 0.13366699
 0.14984131
 0.16204834
 0.16815186
 0.16601563
 0.15411377
 0.13153076
 0.09704590
 0.05096436
-0.00518799
-0.07141113
-0.14648438
-0.23040771
-0.32073975
-0.41473389
-0.50811768
-0.59783936
-0.68176270
-0.75775146
-0.82214355
-0.87097168
-0.90148926
-0.91125488
-0.90026855
-0.86914063
-0.81726074
-0.74493408
-0.65399170
-0.54656982
-0.42694092
-0.29815674
-0.16387939
-0.02685547
 0.10986328
 0.24169922
 0.36437988
 0.47302246
 0.56365967
 0.63323975
 0.68054199
 0.70373535
 0.70312500
 0.67871094
 0.63201904
 0.56488037
 0.48065186
 0.38208008
 0.27221680
 0.15502930
 0.03509521
-0.08300781
-0.19439697
-0.29449463
-0.37902832
-0.44403076
-0.48614502
-0.50354004
-0.49560547
-0.46264648
-0.40679932
-0.32989502
-0.23529053
-0.12634277
-0.00640869
 0.12023926
 0.25054932
 0.37902832
 0.49957275
 0.60760498
 0.69854736
 0.77148438
 0.82611084
 0.86273193
 0.88073730
 0.87921143
 0.85937500
 0.82275391
 0.77178955
 0.70892334
 0.63568115
 0.55450439
 0.46752930
 0.37750244
 0.28564453
 0.19378662
 0.10223389
 0.01281738
-0.07232666
-0.15167236
-0.22583008
-0.29571533
-0.36102295
-0.42053223
-0.47302246
-0.51757813
-0.55541992
-0.58898926
-0.61889648
-0.64514160
-0.66650391
-0.68267822
-0.69396973
-0.70037842
-0.70281982
-0.70098877
-0.69488525
-0.68389893
-0.66741943
-0.64514160
-0.61676025
-0.58380127
-0.54565430
-0.50262451
-0.45379639
-0.39947510
-0.34088135
-0.27954102
-0.21484375
-0.14678955
-0.07476807
-0.00030518
 0.07568359
 0.15228271
 0.23010254
 0.30822754
 0.38391113
 0.45471191
 0.51788330
 0.57281494
 0.61920166
 0.65673828
 0.68420410
 0.69976807
 0.70281982
 0.69305420
 0.67169189
 0.63873291
 0.59539795
 0.54260254
 0.48095703
 0.41229248
 0.33813477
 0.26153564
 0.18463135
 0.10833740
 0.03387451
-0.03784180
-0.10467529
-0.16418457
-0.21545410
-0.25878906
-0.29510498
-0.32257080
-0.33935547
-0.34332275
-0.33447266
-0.31585693
-0.28930664
-0.25604248
-0.21636963
-0.16967773
-0.11810303
-0.06378174
-0.00946045
 0.04272461
 0.09124756
 0.13427734
 0.17028809
 0.19775391
 0.21545410
 0.22277832
 0.21972656
 0.20599365
 0.18218994
 0.14862061
 0.10528564
 0.05249023
-0.00823975
-0.07476807
-0.14526367
-0.21881104
-0.29388428
-0.36895752
-0.44006348
-0.50415039
-0.55877686
-0.60211182
-0.63232422
-0.64697266
-0.64392090
-0.62255859
-0.58227539
-0.52368164
-0.44799805
-0.35614014
-0.24993896
-0.13214111
-0.00488281
 0.13000488
 0.26947021
 0.40863037
 0.54229736
 0.66558838
 0.77484131
 0.86822510
 0.94329834
 0.99639893
 1.02539063
 1.02905273
 1.00799561
 0.96282959
 0.89477539
 0.80505371
 0.69519043
 0.56884766
 0.43121338
 0.28717041
 0.14129639
-0.00427246
-0.14648438
-0.28167725
-0.40435791
-0.50964355
-0.59539795
-0.66009521
-0.70434570
-0.72814941
-0.73211670
-0.71716309
-0.68481445
-0.63812256
-0.57983398
-0.51208496
-0.43853760
-0.36254883
-0.28686523
-0.21362305
-0.14312744
-0.07659912
-0.01556396
 0.03814697
 0.08300781
 0.11932373
 0.14648438
 0.16601563
 0.17730713
 0.18127441
 0.17883301
 0.17028809
 0.15747070
 0.14160156
 0.12420654
 0.10742188
 0.09277344
 0.08209229
 0.07568359
 0.07446289
 0.07904053
 0.08972168
 0.10681152
 0.13031006
 0.15838623
 0.18920898
 0.22155762
 0.25451660
 0.28839111
 0.32135010
 0.35064697
 0.37384033
 0.38909912
 0.39703369
 0.39825439
 0.39154053
 0.37536621
 0.34851074
 0.31188965
 0.26702881
 0.21423340
 0.15289307
 0.08422852
 0.00976563
-0.06744385
-0.14617920
-0.22521973
-0.30395508
-0.37963867
-0.44830322
-0.50598145
-0.55267334
-0.58868408
-0.61462402
-0.62927246
-0.63171387
-0.62194824
-0.60119629
-0.57220459
-0.53649902
-0.49468994
-0.44769287
-0.39672852
-0.34454346
-0.29174805
-0.24017334
-0.18981934
-0.14099121
-0.09460449
-0.05218506
-0.01434326
 0.01770020
 0.04425049
 0.06530762
 0.08056641
 0.08972168
 0.09216309
 0.08911133
 0.08178711
 0.07110596
 0.05828857
 0.04394531
 0.02990723
 0.01800537
 0.01007080
 0.00762939
 0.01098633
 0.02136230
 0.03906250
 0.06500244
 0.09765625
 0.13610840
 0.18005371
 0.22888184
 0.28289795
 0.33996582
 0.39764404
 0.45257568
 0.50292969
 0.54809570
 0.58807373
 0.62103271
 0.64544678
 0.65856934
 0.65948486
 0.64727783
 0.62133789
 0.58197021
 0.52886963
 0.46264648
 0.38421631
 0.29510498
 0.19683838
 0.09185791
-0.01800537
-0.12969971
-0.24139404
-0.34942627
-0.45013428
-0.54016113
-0.61676025
-0.67840576
-0.72357178
-0.75164795
-0.76202393
-0.75469971
-0.73089600
-0.69091797
-0.63598633
-0.56823730
-0.49102783
-0.40771484
-0.32196045
-0.23651123
-0.15350342
-0.07507324
-0.00488281
 0.05493164
 0.10131836
 0.13366699
 0.15136719
 0.15411377
 0.14312744
 0.11962891
 0.08666992
 0.04730225
 0.00396729
-0.04028320
-0.08300781
-0.12176514
-0.15350342
-0.17639160
-0.18859863
-0.19012451
-0.18127441
-0.16174316
-0.13153076
-0.09094238
-0.04150391
 0.01495361
 0.07690430
 0.14282227
 0.21179199
 0.28198242
 0.35125732
 0.41595459
 0.47424316
 0.52398682
 0.56365967
 0.59173584
 0.60577393
 0.60546875
 0.58990479
 0.55999756
 0.51605225
 0.45928955
 0.39184570
 0.31646729
 0.23559570
 0.15197754
 0.06805420
-0.01342773
-0.08972168
-0.15716553
-0.21301270
-0.25451660
-0.28106689
-0.29205322
-0.28808594
-0.26855469
-0.23284912
-0.18096924
-0.11444092
-0.03601074
 0.05157471
 0.14617920
 0.24505615
 0.34423828
 0.43762207
 0.51940918
 0.58471680
 0.63171387
 0.65856934
 0.66192627
 0.63934326
 0.58929443
 0.51330566
 0.41412354
 0.29449463
 0.15686035
 0.00366211
-0.16174316
-0.33447266
-0.50781250
-0.67535400
-0.83190918
-0.97198486
-1.09222412
-1.18988037
-1.26159668
-1.30432129
-1.31652832
-1.29730225
-1.24786377
-1.16790771
-1.05834961
-0.91979980
-0.75683594
-0.57617188
-0.38391113
-0.18371582
 0.02136230
 0.22735596
 0.42602539
 0.60760498
 0.76416016
 0.89080811
 0.98571777
 1.04644775
 1.07025146
 1.05651855
 1.00585938
 0.92132568
 0.80688477
 0.66741943
 0.50933838
 0.33905029
 0.16265869
-0.01525879
-0.19073486
-0.35766602
-0.50720215
-0.63201904
-0.72692871
-0.79010010
-0.82153320
-0.81970215
-0.78216553
-0.70800781
-0.60119629
-0.46691895
-0.31097412
-0.13488770
 0.05859375
 0.26519775
 0.47607422
 0.68023682
 0.86883545
 1.03546143
 1.17523193
 1.28234863
 1.35162354
 1.37908936
 1.36444092
 1.30767822
 1.20849609
 1.06842041
 0.89111328
 0.68450928
 0.45623779
 0.21118164
-0.04669189
-0.31158447
-0.57373047
-0.82031250
-1.04095459
-1.22924805
-1.38214111
-1.49475098
-1.56219482
-1.58050537
-1.54968262
-1.47247314
-1.35192871
-1.19049072
-0.99365234
-0.76995850
-0.53131104
-0.28686523
-0.04302979
 0.19561768
 0.42175293
 0.62316895
 0.78826904
 0.91033936
 0.98785400
 1.02325439
 1.01593018
 0.96496582
 0.87036133
 0.73760986
 0.57556152
 0.39123535
 0.18920898
-0.02746582
-0.25238037
-0.47485352
-0.68420410
-0.87127686
-1.03027344
-1.15722656
-1.24725342
-1.29669189
-1.30249023
-1.26342773
-1.17889404
-1.05041504
-0.88195801
-0.68084717
-0.45471191
-0.20874023
 0.05249023
 0.32379150
 0.59600830
 0.85723877
 1.09649658
 1.30737305
 1.48529053
 1.62780762
 1.72973633
 1.78680420
 1.79718018
 1.76208496
 1.68426514
 1.56707764
 1.41326904
 1.22650146
 1.01318359
 0.78216553
 0.54229736
 0.30059814
 0.06256104
-0.16723633
-0.38085938
-0.57037354
-0.72692871
-0.84594727
-0.92529297
-0.96496582
-0.96649170
-0.93170166
-0.86334229
-0.76538086
-0.64392090
-0.50598145
-0.35888672
-0.20965576
-0.06378174
 0.07476807
 0.20080566
 0.30761719
 0.38818359
 0.43853760
 0.45684814
 0.44342041
 0.39978027
 0.32745361
 0.22918701
 0.10894775
-0.03051758
-0.18493652
-0.34942627
-0.51635742
-0.67687988
-0.82305908
-0.94848633
-1.04888916
-1.11938477
-1.15600586
-1.15692139
-1.12182617
-1.05133057
-0.94696045
-0.81146240
-0.64971924
-0.46997070
-0.27923584
-0.08178711
 0.11962891
 0.31890869
 0.50781250
 0.67687988
 0.82061768
 0.93719482
 1.02722168
 1.08886719
 1.11999512
 1.11999512
 1.09069824
 1.03576660
 0.95825195
 0.86029053
 0.74432373
 0.61614990
 0.48126221
 0.34576416
 0.21392822
 0.08880615
-0.02532959
-0.12359619
-0.20141602
-0.25665283
-0.28839111
-0.29846191
-0.28778076
-0.25695801
-0.20690918
-0.14068604
-0.06256104
 0.02136230
 0.10620117
 0.18798828
 0.26336670
 0.32806396
 0.37689209
 0.40588379
 0.41259766
 0.39733887
 0.36010742
 0.30212402
 0.22399902
 0.12817383
 0.01708984
-0.10589600
-0.23651123
-0.36956787
-0.49896240
-0.61767578
-0.72113037
-0.80413818
-0.86425781
-0.89752197
-0.90148926
-0.87493896
-0.81878662
-0.73425293
-0.62500000
-0.49591064
-0.35278320
-0.20202637
-0.04791260
 0.10528564
 0.25177002
 0.38360596
 0.49285889
 0.57373047
 0.62408447
 0.64300537
 0.63018799
 0.58410645
 0.50567627
 0.39947510
 0.27038574
 0.12268066
-0.04119873
-0.21789551
-0.40008545
-0.57800293
-0.74371338
-0.89141846
-1.01837158
-1.11999512
-1.19140625
-1.22802734
-1.22833252
-1.19323730
-1.12274170
-1.01623535
-0.87585449
-0.70648193
-0.51666260
-0.31127930
-0.09399414
 0.13397217
 0.36621094
 0.59356689
 0.80566406
 0.99578857
 1.16027832
 1.29669189
 1.40106201
 1.46911621
 1.49902344
 1.49108887
 1.44775391
 1.37084961
 1.26342773
 1.12854004
 0.97045898
 0.79559326
 0.61126709
 0.42449951
 0.24139404
 0.06805420
-0.09124756
-0.23101807
-0.34667969
-0.43273926
-0.48645020
-0.50659180
-0.49438477
-0.45227051
-0.38452148
-0.29541016
-0.19042969
-0.07324219
 0.05126953
 0.17761230
 0.29815674
 0.40435791
 0.48889160
 0.54748535
 0.57739258
 0.57647705
 0.54321289
 0.47760010
 0.38116455
 0.25756836
 0.10955811
-0.06011963
-0.24780273
-0.44769287
-0.65063477
-0.84625244
-1.02691650
-1.18652344
-1.32141113
-1.42639160
-1.49536133
-1.52374268
-1.51123047
-1.45874023
-1.36779785
-1.23931885
-1.07604980
-0.88317871
-0.67047119
-0.44647217
-0.21667480
 0.01525879
 0.24414063
 0.46020508
 0.65399170
 0.81695557
 0.94512939
 1.03637695
 1.08917236
 1.10321045
 1.07849121
 1.01623535
 0.91949463
 0.79193115
 0.64025879
 0.47210693
 0.29479980
 0.11383057
-0.06622314
-0.23986816
-0.39794922
-0.53100586
-0.63262939
-0.69946289
-0.72906494
-0.71868896
-0.66650391
-0.57373047
-0.44555664
-0.28564453
-0.09674072
 0.11871338
 0.35522461
 0.60272217
 0.84930420
 1.08428955
 1.30157471
 1.49566650
 1.66015625
 1.78833008
 1.87377930
 1.91253662
 1.90307617
 1.84539795
 1.74041748
 1.58905029
 1.39495850
 1.16333008
 0.90209961
 0.62011719
 0.32440186
 0.02136230
-0.28198242
-0.57708740
-0.85296631
-1.09985352
-1.31072998
-1.48162842
-1.60949707
-1.69189453
-1.72760010
-1.71783447
-1.66595459
-1.57653809
-1.45477295
-1.30615234
-1.13647461
-0.95275879
-0.76232910
-0.57250977
-0.39031982
-0.22125244
-0.06958008
 0.06256104
 0.17333984
 0.26062012
 0.32165527
 0.35461426
 0.35949707
 0.33935547
 0.29815674
 0.23956299
 0.16601563
 0.08148193
-0.01098633
-0.10711670
-0.20294189
-0.29479980
-0.37841797
-0.45043945
-0.50781250
-0.54840088
-0.57189941
-0.57922363
-0.57067871
-0.54687500
-0.50872803
-0.45806885
-0.39733887
-0.33020020
-0.25970459
-0.18676758
-0.11260986
-0.03845215
 0.03295898
 0.09918213
 0.15838623
 0.21148682
 0.26000977
 0.30426025
 0.34332275
 0.37536621
 0.40069580
 0.42114258
 0.43914795
 0.45684814
 0.47454834
 0.49377441
 0.51544189
 0.54107666
 0.57250977
 0.60882568
 0.65002441
 0.69519043
 0.74310303
 0.79162598
 0.83831787
 0.88012695
 0.91522217
 0.93994141
 0.95245361
 0.95001221
 0.93078613
 0.89324951
 0.83618164
 0.75958252
 0.66406250
 0.55175781
 0.42572021
 0.28961182
 0.14587402
-0.00396729
-0.15808105
-0.31402588
-0.46661377
-0.61035156
-0.74035645
-0.85449219
-0.95062256
-1.02783203
-1.08398438
-1.11755371
-1.12731934
-1.11480713
-1.08093262
-1.02844238
-0.96038818
-0.87951660
-0.78979492
-0.69458008
-0.59753418
-0.50262451
-0.41442871
-0.33691406
-0.27191162
-0.22125244
-0.18493652
-0.16326904
-0.15625000
-0.16265869
-0.18005371
-0.20629883
-0.23986816
-0.27923584
-0.32226563
-0.36499023
-0.40435791
-0.43762207
-0.46325684
-0.47973633
-0.48461914
-0.47637939
-0.45379639
-0.41717529
-0.36712646
-0.30426025
-0.22827148
-0.13977051
-0.03936768
 0.07202148
 0.19317627
 0.32196045
 0.45379639
 0.58349609
 0.70739746
 0.82275391
 0.92834473
 1.02111816
 1.09802246
 1.15722656
 1.19781494
 1.22100830
 1.22619629
 1.21368408
 1.18347168
 1.13739014
 1.07849121
 1.00982666
 0.93292236
 0.85021973
 0.76477051
 0.67901611
 0.59570313
 0.51605225
 0.44189453
 0.37384033
 0.31402588
 0.26367188
 0.22308350
 0.19073486
 0.16601563
 0.14678955
 0.13183594
 0.11871338
 0.10589600
 0.09002686
 0.06896973
 0.04089355
 0.00427246
-0.04089355
-0.09460449
-0.15655518
-0.22644043
-0.30334473
-0.38543701
-0.47058105
-0.55541992
-0.63690186
-0.71228027
-0.77911377
-0.83557129
-0.88073730
-0.91430664
-0.93536377
-0.94360352
-0.93872070
-0.92163086
-0.89385986
-0.85662842
-0.81146240
-0.75958252
-0.70220947
-0.64178467
-0.58044434
-0.52001953
-0.46203613
-0.40771484
-0.35797119
-0.31372070
-0.27526855
-0.24200439
-0.21240234
-0.18585205
-0.16204834
-0.14007568
-0.11901855
-0.09765625
-0.07507324
-0.04974365
-0.01983643
 0.01434326
 0.05310059
 0.09552002
 0.14068604
 0.19012451
 0.24383545
 0.30181885
 0.36163330
 0.42144775
 0.47943115
 0.53588867
 0.59020996
 0.64178467
 0.68908691
 0.72967529
 0.76232910
 0.78704834
 0.80291748
 0.80932617
 0.80596924
 0.79254150
 0.76934814
 0.73699951
 0.69549561
 0.64544678
 0.58837891
 0.52581787
 0.45928955
 0.39031982
 0.32104492
 0.25299072
 0.18829346
 0.12817383
 0.07324219
 0.02410889
-0.01892090
-0.05493164
-0.08422852
-0.10772705
-0.12603760
-0.13977051
-0.14892578
-0.15502930
-0.15991211
-0.16632080
-0.17547607
-0.18829346
-0.20477295
-0.22705078
-0.25695801
-0.29510498
-0.34118652
-0.39337158
-0.44982910
-0.51025391
-0.57373047
-0.63751221
-0.69824219
-0.75286865
-0.79864502
-0.83251953
-0.85235596
-0.85601807
-0.84228516
-0.81085205
-0.76263428
-0.69824219
-0.61798096
-0.52429199
-0.42022705
-0.30944824
-0.19439697
-0.07843018
 0.03662109
 0.14709473
 0.25024414
 0.34332275
 0.42297363
 0.48706055
 0.53314209
 0.56060791
 0.57037354
 0.56274414
 0.53894043
 0.49957275
 0.44555664
 0.37872314
 0.30181885
 0.21789551
 0.12908936
 0.03875732
-0.04974365
-0.13275146
-0.20874023
-0.27526855
-0.33142090
-0.37445068
-0.40130615
-0.40985107
-0.39978027
-0.37231445
-0.32897949
-0.27069092
-0.19897461
-0.11566162
-0.02319336
 0.07629395
 0.18066406
 0.28686523
 0.39154053
 0.49041748
 0.57983398
 0.65704346
 0.71990967
 0.76751709
 0.79742432
 0.80871582
 0.80108643
 0.77423096
 0.72967529
 0.66833496
 0.59234619
 0.50476074
 0.40802002
 0.30548096
 0.20019531
 0.09521484
-0.00549316
-0.09796143
-0.18035889
-0.25024414
-0.30639648
-0.34729004
-0.37048340
-0.37506104
-0.36224365
-0.33508301
-0.29724121
-0.25115967
-0.19836426
-0.13977051
-0.07720947
-0.01403809
 0.04638672
 0.10101318
 0.14709473
 0.18341064
 0.20782471
 0.21972656
 0.21942139
 0.20660400
 0.18127441
 0.14373779
 0.09460449
 0.03692627
-0.02746582
-0.09521484
-0.16540527
-0.23681641
-0.30670166
-0.37170410
-0.42785645
-0.47271729
-0.50537109
-0.52551270
-0.53405762
-0.53100586
-0.51574707
-0.48889160
-0.45135498
-0.40435791
-0.35003662
-0.29083252
-0.22918701
-0.16693115
-0.10559082
-0.04577637
 0.01007080
 0.05981445
 0.10162354
 0.13397217
 0.15716553
 0.17089844
 0.17395020
 0.16571045
 0.14678955
 0.11810303
 0.08087158
 0.03601074
-0.01586914
-0.07141113
-0.12664795
-0.17822266
-0.22430420
-0.26458740
-0.29754639
-0.32012939
-0.32867432
-0.32165527
-0.29907227
-0.26214600
-0.21209717
-0.14831543
-0.07232666
 0.01342773
 0.10711670
 0.20599365
 0.30853271
 0.41107178
 0.50933838
 0.59906006
 0.67810059
 0.74554443
 0.79956055
 0.83770752
 0.85723877
 0.85754395
 0.83862305
 0.80200195
 0.74920654
 0.68145752
 0.60089111
 0.51086426
 0.41473389
 0.31646729
 0.21820068
 0.12329102
 0.03540039
-0.04302979
-0.11016846
-0.16510010
-0.20721436
-0.23590088
-0.25177002
-0.25604248
-0.25085449
-0.23803711
-0.21911621
-0.19592285
-0.17028809
-0.14465332
-0.12023926
-0.09857178
-0.08117676
-0.06988525
-0.06713867
-0.07476807
-0.09399414
-0.12359619
-0.16357422
-0.21484375
-0.27801514
-0.35186768
-0.43334961
-0.51971436
-0.60760498
-0.69488525
-0.77941895
-0.85662842
-0.92285156
-0.97534180
-1.01226807
-1.03179932
-1.03149414
-1.01043701
-0.96832275
-0.90545654
-0.82275391
-0.72052002
-0.60028076
-0.46539307
-0.32012939
-0.16754150
-0.00885010
 0.15441895
 0.31860352
 0.47760010
 0.62500000
 0.75622559
 0.86853027
 0.96069336
 1.02905273
 1.07177734
 1.08703613
 1.07574463
 1.04034424
 0.98205566
 0.90270996
 0.80444336
 0.69122314
 0.56823730
 0.44219971
 0.31829834
 0.19989014
 0.09063721
-0.00701904
-0.08941650
-0.15289307
-0.19592285
-0.21759033
-0.21759033
-0.19653320
-0.15625000
-0.09857178
-0.02655029
 0.05676270
 0.14862061
 0.24597168
 0.34454346
 0.43853760
 0.52307129
 0.59417725
 0.64880371
 0.68450928
 0.69946289
 0.69152832
 0.65948486
 0.60333252
 0.52459717
 0.42541504
 0.30975342
 0.18157959
 0.04455566
-0.09887695
-0.24536133
-0.39031982
-0.52764893
-0.65216064
-0.75988770
-0.84899902
-0.91766357
-0.96405029
-0.98632813
-0.98449707
-0.95947266
-0.91247559
-0.84472656
-0.75775146
-0.65429688
-0.54016113
-0.41900635
-0.29541016
-0.17150879
-0.05065918
 0.06347656
 0.16662598
 0.25482178
 0.32501221
 0.37353516
 0.39855957
 0.39947510
 0.37750244
 0.33508301
 0.27496338
 0.19897461
 0.11077881
 0.01403809
-0.08697510
-0.18707275
-0.28289795
-0.36895752
-0.44097900
-0.49438477
-0.52612305
-0.53466797
-0.51971436
-0.48065186
-0.41900635
-0.33782959
-0.23986816
-0.12847900
-0.00457764
 0.12878418
 0.26702881
 0.40283203
 0.52917480
 0.64117432
 0.73577881
 0.81054688
 0.86303711
 0.89080811
 0.89324951
 0.86975098
 0.82275391
 0.75439453
 0.66711426
 0.56427002
 0.44952393
 0.32653809
 0.20019531
 0.07354736
-0.04943848
-0.16540527
-0.27069092
-0.36132813
-0.43487549
-0.48889160
-0.52215576
-0.53436279
-0.52612305
-0.49774170
-0.45013428
-0.38513184
-0.30548096
-0.21423340
-0.11474609
-0.00915527
 0.09948730
 0.20782471
 0.31158447
 0.40527344
 0.48400879
 0.54534912
 0.58715820
 0.60882568
 0.60974121
 0.58837891
 0.54504395
 0.48034668
 0.39642334
 0.29663086
 0.18371582
 0.06103516
-0.06927490
-0.20416260
-0.33996582
-0.47149658
-0.59356689
-0.70159912
-0.79193115
-0.86212158
-0.91064453
-0.93475342
-0.93322754
-0.90515137
-0.85052490
-0.77087402
-0.66864014
-0.54840088
-0.41534424
-0.27435303
-0.12878418
 0.01953125
 0.16784668
 0.31036377
 0.44036865
 0.55114746
 0.63873291
 0.70129395
 0.73883057
 0.75012207
 0.73455811
 0.69244385
 0.62500000
 0.53558350
 0.42755127
 0.30548096
 0.17272949
 0.03234863
-0.11199951
-0.25573730
-0.39337158
-0.51879883
-0.62652588
-0.71350098
-0.77728271
-0.81634521
-0.82977295
-0.81695557
-0.77819824
-0.71411133
-0.62622070
-0.51788330
-0.39428711
-0.25970459
-0.11749268
 0.03082275
 0.18249512
 0.33294678
 0.47576904
 0.60363770
 0.71319580
 0.80322266
 0.87249756
 0.91918945
 0.94268799
 0.94207764
 0.91888428
 0.87371826
 0.80780029
 0.72235107
 0.62042236
 0.50781250
 0.38940430
 0.26916504
 0.14953613
 0.03417969
-0.07263184
-0.16723633
-0.24749756
-0.31127930
-0.35705566
-0.38116455
-0.38330078
-0.36407471
-0.32745361
-0.27770996
-0.21728516
-0.14831543
-0.07385254
 0.00213623
 0.07507324
 0.14099121
 0.19683838
 0.24047852
 0.26916504
 0.28198242
 0.27862549
 0.25848389
 0.22216797
 0.16998291
 0.10437012
 0.02929688
-0.05187988
-0.13671875
-0.22338867
-0.30975342
-0.39154053
-0.46386719
-0.52368164
-0.56945801
-0.60089111
-0.61706543
-0.61767578
-0.60241699
-0.57220459
-0.52856445
-0.47393799
-0.41046143
-0.34088135
-0.26763916
-0.19287109
-0.11810303
-0.04455566
 0.02593994
 0.09094238
 0.14739990
 0.19378662
 0.22949219
 0.25360107
 0.26611328
 0.26794434
 0.25909424
 0.23986816
 0.21087646
 0.17272949
 0.12634277
 0.07385254
 0.01708984
-0.04211426
-0.10162354
-0.15930176
-0.21240234
-0.25970459
-0.29998779
-0.33233643
-0.35461426
-0.36407471
-0.35919189
-0.34088135
-0.31158447
-0.27191162
-0.22186279
-0.16143799
-0.09094238
-0.01342773
 0.06835938
 0.15228271
 0.23712158
 0.32196045
 0.40374756
 0.47973633
 0.54718018
 0.60485840
 0.65277100
 0.69061279
 0.71868896
 0.73608398
 0.74218750
 0.73699951
 0.72082520
 0.69488525
 0.66009521
 0.61767578
 0.56854248
 0.51330566
 0.45288086
 0.38879395
 0.32196045
 0.25360107
 0.18524170
 0.11749268
 0.05126953
-0.01251221
-0.07324219
-0.12939453
-0.18066406
-0.22796631
-0.27191162
-0.31250000
-0.34881592
-0.37963867
-0.40374756
-0.42205811
-0.43579102
-0.44525146
-0.45135498
-0.45440674
-0.45440674
-0.45318604
-0.45043945
-0.44677734
-0.44250488
-0.43823242
-0.43457031
-0.43243408
-0.43243408
-0.43395996
-0.43640137
-0.43945313
-0.44311523
-0.44647217
-0.44891357
-0.45013428
-0.44830322
-0.44311523
-0.43365479
-0.41900635
-0.39855957
-0.37170410
-0.33905029
-0.30120850
-0.25909424
-0.21301270
-0.16204834
-0.10589600
-0.04516602
 0.01770020
 0.08026123
 0.14160156
 0.20172119
 0.26123047
 0.31982422
 0.37506104
 0.42419434
 0.46600342
 0.49987793
 0.52642822
 0.54565430
 0.55694580
 0.55969238
 0.55450439
 0.54260254
 0.52551270
 0.50415039
 0.47912598
 0.45135498
 0.42266846
 0.39398193
 0.36621094
 0.33966064
 0.31494141
 0.29357910
 0.27709961
 0.26611328
 0.26031494
 0.25817871
 0.25878906
 0.26214600
 0.26885986
 0.27893066
 0.29266357
 0.30914307
 0.32623291
 0.34240723
 0.35614014
 0.36712646
 0.37506104
 0.37902832
 0.37872314
 0.37109375
 0.35552979
 0.33111572
 0.29907227
 0.26092529
 0.21667480
 0.16540527
 0.10681152
 0.04119873
-0.02929688
-0.10314941
-0.17944336
-0.25817871
-0.33813477
-0.41717529
-0.49377441
-0.56640625
-0.63476563
-0.69824219
-0.75561523
-0.80535889
-0.84625244
-0.87799072
-0.90087891
-0.91430664
-0.91796875
-0.91186523
-0.89721680
-0.87524414
-0.84564209
-0.80841064
-0.76324463
-0.71166992
-0.65521240
-0.59448242
-0.52947998
-0.46112061
-0.39031982
-0.31860352
-0.24688721
-0.17486572
-0.10223389
-0.02990723
 0.04028320
 0.10650635
 0.16906738
 0.22827148
 0.28442383
 0.33538818
 0.37872314
 0.41381836
 0.44097900
 0.46173096
 0.47668457
 0.48522949
 0.48797607
 0.48583984
 0.48004150
 0.47210693
 0.46295166
 0.45288086
 0.44403076
 0.43701172
 0.43304443
 0.43212891
 0.43487549
 0.44158936
 0.45318604
 0.46997070
 0.49163818
 0.51696777
 0.54504395
 0.57525635
 0.60699463
 0.63934326
 0.67016602
 0.69763184
 0.71990967
 0.73547363
 0.74310303
 0.74127197
 0.72906494
 0.70526123
 0.66894531
 0.62011719
 0.55847168
 0.48461914
 0.39886475
 0.30273438
 0.19744873
 0.08483887
-0.03479004
-0.15991211
-0.28991699
-0.42205811
-0.55297852
-0.67932129
-0.79803467
-0.90728760
-1.00585938
-1.09191895
-1.16333008
-1.21826172
-1.25518799
-1.27319336
-1.27288818
-1.25457764
-1.21795654
-1.16424561
-1.09497070
-1.01318359
-0.92102051
-0.81970215
-0.71136475
-0.59875488
-0.48492432
-0.37353516
-0.26733398
-0.16662598
-0.07293701
 0.01251221
 0.08728027
 0.14953613
 0.19836426
 0.23376465
 0.25604248
 0.26580811
 0.26306152
 0.24871826
 0.22399902
 0.19073486
 0.15045166
 0.10559082
 0.05859375
 0.01190186
-0.03173828
-0.06927490
-0.09887695
-0.11871338
-0.12695313
-0.12115479
-0.10070801
-0.06530762
-0.01525879
 0.04791260
 0.12451172
 0.21453857
 0.31616211
 0.42633057
 0.54046631
 0.65368652
 0.76293945
 0.86578369
 0.95977783
 1.04187012
 1.10900879
 1.15783691
 1.18682861
 1.19506836
 1.18164063
 1.14746094
 1.09222412
 1.01776123
 0.92559814
 0.81878662
 0.70007324
 0.57312012
 0.44158936
 0.30914307
 0.17913818
 0.05432129
-0.06286621
-0.16967773
-0.26397705
-0.34362793
-0.40679932
-0.45318604
-0.48309326
-0.49774170
-0.49865723
-0.48767090
-0.46691895
-0.43884277
-0.40527344
-0.36926270
-0.33294678
-0.30059814
-0.27465820
-0.25726318
-0.24810791
-0.24810791
-0.25878906
-0.28137207
-0.31646729
-0.36254883
-0.41656494
-0.47607422
-0.53924561
-0.60485840
-0.67077637
-0.73394775
-0.79193115
-0.84167480
-0.88073730
-0.90698242
-0.91888428
-0.91430664
-0.89294434
-0.85388184
-0.79772949
-0.72448730
-0.63537598
-0.53161621
-0.41656494
-0.29296875
-0.16326904
-0.02990723
 0.10620117
 0.24169922
 0.37322998
 0.49560547
 0.60455322
 0.69793701
 0.77514648
 0.83557129
 0.87799072
 0.90209961
 0.90698242
 0.89385986
 0.86395264
 0.81909180
 0.76080322
 0.69122314
 0.61279297
 0.52795410
 0.43975830
 0.35064697
 0.26367188
 0.18157959
 0.10620117
 0.04028320
-0.01464844
-0.05737305
-0.08666992
-0.10192871
-0.10345459
-0.09094238
-0.06469727
-0.02624512
 0.02227783
 0.07781982
 0.13885498
 0.20385742
 0.27130127
 0.33935547
 0.40405273
 0.46234131
 0.51147461
 0.55084229
 0.58013916
 0.59783936
 0.60241699
 0.59265137
 0.56823730
 0.52978516
 0.47790527
 0.41320801
 0.33691406
 0.24993896
 0.15502930
 0.05340576
-0.05340576
-0.16418457
-0.27679443
-0.38787842
-0.49377441
-0.59173584
-0.67932129
-0.75561523
-0.81848145
-0.86700439
-0.90026855
-0.91766357
-0.91979980
-0.90576172
-0.87677002
-0.83343506
-0.77850342
-0.71411133
-0.64117432
-0.56152344
-0.47790527
-0.39367676
-0.31280518
-0.23773193
-0.16906738
-0.10772705
-0.05584717
-0.01525879
 0.01159668
 0.02441406
 0.02349854
 0.00854492
-0.01892090
-0.05706787
-0.10314941
-0.15441895
-0.20904541
-0.26550293
-0.32104492
-0.37170410
-0.41442871
-0.44616699
-0.46539307
-0.47088623
-0.46142578
-0.43548584
-0.39337158
-0.33569336
-0.26336670
-0.17730713
-0.07843018
 0.03265381
 0.15472412
 0.28564453
 0.42266846
 0.56182861
 0.69854736
 0.82946777
 0.95153809
 1.06323242
 1.16180420
 1.24481201
 1.30981445
 1.35467529
 1.37817383
 1.37939453
 1.35772705
 1.31347656
 1.24786377
 1.16180420
 1.05712891
 0.93475342
 0.79772949
 0.64941406
 0.49407959
 0.33508301
 0.17547607
 0.01708984
-0.13702393
-0.28472900
-0.42236328
-0.54565430
-0.65185547
-0.73791504
-0.80291748
-0.84686279
-0.87036133
-0.87402344
-0.85815430
-0.82458496
-0.77484131
-0.71197510
-0.63903809
-0.55877686
-0.47454834
-0.38970947
-0.30731201
-0.23071289
-0.16143799
-0.10162354
-0.05279541
-0.01647949
 0.00579834
 0.01342773
 0.00701904
-0.01281738
-0.04455566
-0.08758545
-0.13977051
-0.19989014
-0.26580811
-0.33416748
-0.40222168
-0.46600342
-0.52337646
-0.57189941
-0.61004639
-0.63537598
-0.64636230
-0.64147949
-0.61981201
-0.58166504
-0.52795410
-0.46020508
-0.38024902
-0.28961182
-0.19042969
-0.08483887
 0.02349854
 0.13244629
 0.23925781
 0.34118652
 0.43579102
 0.51940918
 0.58990479
 0.64575195
 0.68664551
 0.71228027
 0.72265625
 0.71746826
 0.69793701
 0.66589355
 0.62408447
 0.57434082
 0.51788330
 0.45715332
 0.39459229
 0.33416748
 0.27862549
 0.23040771
 0.18981934
 0.15838623
 0.13793945
 0.12969971
 0.13427734
 0.14984131
 0.17578125
 0.21148682
 0.25634766
 0.30822754
 0.36346436
 0.41900635
 0.47241211
 0.52215576
 0.56640625
 0.60241699
 0.62744141
 0.63964844
 0.63751221
 0.62164307
 0.59112549
 0.54504395
 0.48400879
 0.40924072
 0.32226563
 0.22552490
 0.12054443
 0.00793457
-0.11047363
-0.23284912
-0.35644531
-0.47851563
-0.59631348
-0.70678711
-0.80749512
-0.89660645
-0.97290039
-1.03668213
-1.08673096
-1.12243652
-1.14196777
-1.14501953
-1.13220215
-1.10473633
-1.06475830
-1.01226807
-0.94848633
-0.87432861
-0.79132080
-0.70190430
-0.60699463
-0.50872803
-0.40924072
-0.31066895
-0.21453857
-0.12145996
-0.03234863
 0.05035400
 0.12512207
 0.19042969
 0.24688721
 0.29541016
 0.33569336
 0.36560059
 0.38452148
 0.39245605
 0.39184570
 0.38452148
 0.37109375
 0.35217285
 0.32867432
 0.30212402
 0.27587891
 0.25085449
 0.22796631
 0.20812988
 0.19195557
 0.18066406
 0.17517090
 0.17547607
 0.18157959
 0.19317627
 0.20996094
 0.23284912
 0.26123047
 0.29449463
 0.33142090
 0.36865234
 0.40374756
 0.43548584
 0.46417236
 0.48919678
 0.50964355
 0.52368164
 0.52978516
 0.52764893
 0.51696777
 0.49835205
 0.47119141
 0.43579102
 0.39306641
 0.34423828
 0.29113770
 0.23437500
 0.17486572
 0.11413574
 0.05310059
-0.00762939
-0.06683350
-0.12268066
-0.17303467
-0.21667480
-0.25421143
-0.28625488
-0.31341553
-0.33508301
-0.35003662
-0.35858154
-0.36193848
-0.36163330
-0.35858154
-0.35308838
-0.34545898
-0.33752441
-0.33020020
-0.32440186
-0.31951904
-0.31646729
-0.31555176
-0.31799316
-0.32348633
-0.33142090
-0.34027100
-0.34973145
-0.35949707
-0.36865234
-0.37567139
-0.38055420
-0.38269043
-0.38208008
-0.37780762
-0.36773682
-0.35095215
-0.32806396
-0.30029297
-0.26947021
-0.23620605
-0.19958496
-0.15960693
-0.11718750
-0.07385254
-0.03173828
 0.00885010
 0.04730225
 0.08239746
 0.11322021
 0.13916016
 0.15960693
 0.17486572
 0.18554688
 0.19256592
 0.19653320
 0.19897461
 0.20141602
 0.20446777
 0.20935059
 0.21575928
 0.22491455
 0.23834229
 0.25817871
 0.28533936
 0.31890869
 0.35766602
 0.39947510
 0.44372559
 0.48980713
 0.53619385
 0.58105469
 0.62194824
 0.65704346
 0.68389893
 0.70068359
 0.70678711
 0.70098877
 0.68267822
 0.65124512
 0.60577393
 0.54687500
 0.47637939
 0.39703369
 0.31097412
 0.22064209
 0.12725830
 0.03387451
-0.05676270
-0.14282227
-0.22277832
-0.29479980
-0.35766602
-0.40802002
-0.44433594
-0.46600342
-0.47363281
-0.46905518
-0.45318604
-0.42694092
-0.39184570
-0.35034180
-0.30517578
-0.25909424
-0.21514893
-0.17456055
-0.13916016
-0.11047363
-0.09063721
-0.08178711
-0.08575439
-0.10192871
-0.12939453
-0.16662598
-0.21301270
-0.26794434
-0.33050537
-0.39703369
-0.46478271
-0.52917480
-0.58837891
-0.63995361
-0.68206787
-0.71228027
-0.72906494
-0.72998047
-0.71411133
-0.68054199
-0.62866211
-0.55908203
-0.47454834
-0.37689209
-0.26947021
-0.15411377
-0.03265381
 0.09368896
 0.22277832
 0.35003662
 0.47027588
 0.57830811
 0.67138672
 0.74798584
 0.80718994
 0.84838867
 0.87036133
 0.87280273
 0.85632324
 0.82275391
 0.77423096
 0.71289063
 0.64086914
 0.56030273
 0.47454834
 0.38696289
 0.30029297
 0.21728516
 0.14129639
 0.07324219
 0.01495361
-0.03234863
-0.06805420
-0.09155273
-0.10345459
-0.10375977
-0.09368896
-0.07415771
-0.04669189
-0.01434326
 0.02075195
 0.05645752
 0.09124756
 0.12268066
 0.14801025
 0.16479492
 0.17150879
 0.16693115
 0.15167236
 0.12481689
 0.08666992
 0.03784180
-0.01983643
-0.08453369
-0.15502930
-0.23040771
-0.30853271
-0.38543701
-0.45776367
-0.52246094
-0.57830811
-0.62347412
-0.65704346
-0.67718506
-0.68237305
-0.67199707
-0.64514160
-0.60272217
-0.54504395
-0.47363281
-0.39031982
-0.29785156
-0.19836426
-0.09399414
 0.01220703
 0.11779785
 0.22064209
 0.31799316
 0.40588379
 0.48126221
 0.54016113
 0.58166504
 0.60485840
 0.61065674
 0.59875488
 0.56915283
 0.52276611
 0.46264648
 0.39123535
 0.31066895
 0.22338867
 0.13214111
 0.04028320
-0.04821777
-0.13122559
-0.20721436
-0.27435303
-0.33020020
-0.37200928
-0.39794922
-0.40710449
-0.40008545
-0.37750244
-0.34149170
-0.29388428
-0.23681641
-0.17181396
-0.09979248
-0.02349854
 0.05371094
 0.12817383
 0.19683838
 0.25787354
 0.30975342
 0.35064697
 0.37658691
 0.38574219
 0.37719727
 0.35247803
 0.31402588
 0.26306152
 0.20050049
 0.12817383
 0.04760742
-0.03753662
-0.12573242
-0.21392822
-0.29968262
-0.37902832
-0.44799805
-0.50323486
-0.54321289
-0.56732178
-0.57434082
-0.56304932
-0.53253174
-0.48248291
-0.41503906
-0.33264160
-0.23742676
-0.13214111
-0.01800537
 0.10345459
 0.22888184
 0.35339355
 0.47149658
 0.57800293
 0.66925049
 0.74401855
 0.80017090
 0.83587646
 0.84960938
 0.83953857
 0.80566406
 0.74981689
 0.67230225
 0.57586670
 0.46264648
 0.33691406
 0.20324707
 0.06500244
-0.07476807
-0.21362305
-0.34667969
-0.46905518
-0.57556152
-0.66314697
-0.72998047
-0.77484131
-0.79650879
-0.79406738
-0.76751709
-0.71868896
-0.64941406
-0.56243896
-0.46081543
-0.34881592
-0.22949219
-0.10528564
 0.02136230
 0.14801025
 0.27099609
 0.38452148
 0.48370361
 0.56518555
 0.62774658
 0.67077637
 0.69335938
 0.69458008
 0.67474365
 0.63446045
 0.57586670
 0.50140381
 0.41320801
 0.31463623
 0.20782471
 0.09643555
-0.01739502
-0.13092041
-0.24139404
-0.34545898
-0.43884277
-0.51879883
-0.58349609
-0.63232422
-0.66497803
-0.68084717
-0.67932129
-0.66070557
-0.62591553
-0.57647705
-0.51452637
-0.44250488
-0.36376953
-0.28167725
-0.19836426
-0.11535645
-0.03417969
 0.04272461
 0.11230469
 0.17150879
 0.22033691
 0.25939941
 0.28900146
 0.30731201
 0.31280518
 0.30639648
 0.29052734
 0.26855469
 0.24291992
 0.21453857
 0.18402100
 0.15289307
 0.12298584
 0.09643555
 0.07415771
 0.05767822
 0.04791260
 0.04486084
 0.04943848
 0.06134033
 0.07995605
 0.10498047
 0.13549805
 0.16937256
 0.20538330
 0.24230957
 0.27893066
 0.31494141
 0.34790039
 0.37567139
 0.39703369
 0.41137695
 0.41839600
 0.41839600
 0.41015625
 0.39367676
 0.36926270
 0.33782959
 0.30029297
 0.25817871
 0.21209717
 0.16235352
 0.10955811
 0.05371094
-0.00457764
-0.06347656
-0.12084961
-0.17608643
-0.22918701
-0.27984619
-0.32745361
-0.36987305
-0.40557861
-0.43426514
