# Supplementary material for: Dataset for time-lapse ultrasonic tomography of a granite slab under uniaxial compression test
Source: Data Brief. 2018 Aug 30;20:614–6. doi: 10.1016/j.dib.2018.08.151 (PMC6128094; doi:10.1016/j.dib.2018.08.151)
Supplement: Supplementary file 2 — Supplementary material [file mmc2.zip › data/Ultrasonic_Tomo_data/Stage_1_0kn/Force_0kn_15_7_7829524.txt]

SOURCE FILE NAME: D:\ct_20141122\ct201411221m100v0kn_sh_1_10_a.TDA
DATE: Saturday, November 22, 2014
TIME: 11:19:55
SAMPLE INTERVAL (Seconds):   0.0000001000
SIGNAL UNITS: volts
TIME UNITS: Seconds
DATA TYPE: WAVEFORM
NUMBER OF DATA POINTS PER WAVEFORM: 1024
CHANNEL NUMBER: 15
HIT NUMBER: 7
TIME OF TEST:   7.8295242500

-0.00030518
 0.00000000
 0.00030518
 0.00061035
 0.00091553
 0.00091553
 0.00122070
 0.00122070
 0.00091553
 0.00000000
-0.00091553
-0.00152588
-0.00152588
-0.00122070
-0.00061035
-0.00030518
-0.00061035
-0.00091553
-0.00091553
-0.00091553
-0.00091553
-0.00061035
-0.00030518
 0.00000000
 0.00030518
 0.00030518
-0.00030518
-0.00091553
-0.00152588
-0.00213623
-0.00244141
-0.00305176
-0.00335693
-0.00366211
-0.00335693
-0.00305176
-0.00213623
-0.00122070
-0.00061035
-0.00030518
 0.00000000
 0.00000000
 0.00000000
-0.00030518
-0.00030518
-0.00030518
-0.00030518
-0.00091553
-0.00152588
-0.00213623
-0.00244141
-0.00244141
-0.00183105
-0.00091553
-0.00061035
-0.00030518
-0.00030518
-0.00061035
-0.00122070
-0.00183105
-0.00244141
-0.00274658
-0.00274658
-0.00213623
-0.00152588
-0.00091553
-0.00030518
-0.00030518
-0.00030518
 0.00000000
 0.00061035
 0.00122070
 0.00183105
 0.00213623
 0.00183105
 0.00152588
 0.00091553
 0.00030518
-0.00030518
-0.00061035
-0.00091553
-0.00122070
-0.00152588
-0.00152588
-0.00122070
-0.00030518
 0.00061035
 0.00152588
 0.00122070
 0.00061035
 0.00000000
-0.00030518
 0.00000000
 0.00030518
 0.00030518
 0.00000000
-0.00030518
-0.00061035
-0.00122070
-0.00152588
-0.00183105
-0.00122070
-0.00061035
 0.00030518
 0.00091553
 0.00152588
 0.00152588
 0.00152588
 0.00152588
 0.00122070
 0.00061035
 0.00030518
 0.00030518
 0.00061035
 0.00091553
 0.00091553
 0.00030518
-0.00061035
-0.00122070
-0.00122070
-0.00091553
-0.00061035
-0.00030518
-0.00030518
-0.00030518
-0.00061035
-0.00122070
-0.00213623
-0.00274658
-0.00305176
-0.00335693
-0.00335693
-0.00305176
-0.00244141
-0.00122070
-0.00030518
 0.00091553
 0.00152588
 0.00152588
 0.00122070
 0.00091553
 0.00030518
 0.00000000
 0.00000000
 0.00000000
-0.00030518
-0.00091553
-0.00183105
-0.00244141
-0.00305176
-0.00305176
-0.00274658
-0.00213623
-0.00152588
-0.00091553
-0.00061035
-0.00091553
-0.00152588
-0.00213623
-0.00274658
-0.00305176
-0.00305176
-0.00244141
-0.00213623
-0.00152588
-0.00122070
-0.00122070
-0.00183105
-0.00213623
-0.00213623
-0.00183105
-0.00091553
 0.00000000
 0.00061035
 0.00091553
 0.00091553
 0.00061035
 0.00030518
 0.00030518
 0.00030518
 0.00030518
 0.00000000
-0.00030518
-0.00061035
-0.00061035
-0.00030518
 0.00000000
 0.00030518
 0.00030518
 0.00000000
-0.00030518
-0.00030518
 0.00000000
 0.00000000
 0.00000000
-0.00091553
-0.00183105
-0.00244141
-0.00274658
-0.00244141
-0.00152588
-0.00030518
 0.00091553
 0.00244141
 0.00305176
 0.00366211
 0.00366211
 0.00335693
 0.00335693
 0.00274658
 0.00244141
 0.00183105
 0.00183105
 0.00213623
 0.00244141
 0.00213623
 0.00152588
 0.00061035
 0.00000000
 0.00030518
 0.00091553
 0.00183105
 0.00244141
 0.00274658
 0.00274658
 0.00213623
 0.00152588
 0.00091553
 0.00061035
 0.00030518
 0.00000000
-0.00030518
-0.00030518
 0.00000000
 0.00061035
 0.00152588
 0.00183105
 0.00183105
 0.00122070
 0.00091553
 0.00061035
 0.00091553
 0.00152588
 0.00152588
 0.00152588
 0.00091553
 0.00061035
 0.00000000
-0.00030518
-0.00030518
 0.00000000
 0.00030518
 0.00061035
 0.00091553
 0.00091553
 0.00091553
 0.00091553
 0.00061035
 0.00000000
-0.00030518
-0.00061035
-0.00091553
-0.00122070
-0.00152588
-0.00183105
-0.00183105
-0.00213623
-0.00274658
-0.00274658
-0.00244141
-0.00152588
-0.00030518
 0.00061035
 0.00122070
 0.00122070
 0.00122070
 0.00091553
 0.00030518
-0.00030518
-0.00122070
-0.00183105
-0.00244141
-0.00244141
-0.00244141
-0.00213623
-0.00152588
-0.00091553
-0.00061035
-0.00061035
-0.00091553
-0.00122070
-0.00122070
-0.00091553
-0.00030518
-0.00061035
-0.00122070
-0.00213623
-0.00274658
-0.00274658
-0.00244141
-0.00183105
-0.00122070
-0.00061035
-0.00030518
 0.00000000
 0.00000000
 0.00000000
-0.00061035
-0.00152588
-0.00244141
-0.00305176
-0.00305176
-0.00274658
-0.00213623
-0.00152588
-0.00122070
-0.00152588
-0.00213623
-0.00244141
-0.00274658
-0.00213623
-0.00122070
-0.00030518
 0.00000000
-0.00030518
-0.00061035
-0.00122070
-0.00122070
-0.00122070
-0.00122070
-0.00152588
-0.00213623
-0.00274658
-0.00274658
-0.00244141
-0.00152588
-0.00061035
 0.00000000
-0.00030518
-0.00061035
-0.00091553
-0.00091553
-0.00030518
 0.00000000
 0.00030518
-0.00030518
-0.00152588
-0.00213623
-0.00274658
-0.00274658
-0.00244141
-0.00244141
-0.00213623
-0.00183105
-0.00122070
-0.00061035
-0.00030518
-0.00030518
-0.00091553
-0.00122070
-0.00122070
-0.00091553
-0.00061035
 0.00000000
 0.00000000
 0.00000000
-0.00030518
-0.00061035
-0.00091553
-0.00091553
-0.00030518
 0.00061035
 0.00122070
 0.00152588
 0.00061035
-0.00030518
-0.00061035
-0.00091553
-0.00061035
-0.00061035
-0.00122070
-0.00152588
-0.00152588
-0.00122070
-0.00030518
 0.00061035
 0.00091553
 0.00091553
 0.00061035
 0.00061035
 0.00030518
 0.00030518
 0.00061035
 0.00091553
 0.00122070
 0.00091553
 0.00061035
 0.00000000
 0.00000000
 0.00030518
 0.00061035
 0.00091553
 0.00061035
 0.00061035
 0.00091553
 0.00122070
 0.00152588
 0.00091553
 0.00030518
 0.00000000
 0.00030518
 0.00091553
 0.00152588
 0.00183105
 0.00183105
 0.00152588
 0.00091553
 0.00000000
-0.00091553
-0.00122070
-0.00122070
-0.00061035
 0.00000000
 0.00030518
 0.00000000
-0.00030518
-0.00030518
-0.00030518
 0.00000000
 0.00000000
-0.00030518
-0.00061035
-0.00061035
-0.00030518
 0.00030518
 0.00122070
 0.00213623
 0.00244141
 0.00244141
 0.00213623
 0.00152588
 0.00122070
 0.00122070
 0.00152588
 0.00122070
 0.00030518
-0.00091553
-0.00183105
-0.00244141
-0.00244141
-0.00213623
-0.00152588
-0.00122070
-0.00061035
 0.00000000
 0.00030518
 0.00030518
 0.00000000
-0.00091553
-0.00152588
-0.00183105
-0.00183105
-0.00152588
-0.00091553
-0.00030518
 0.00000000
 0.00000000
-0.00061035
-0.00122070
-0.00152588
-0.00152588
-0.00061035
 0.00000000
 0.00061035
 0.00030518
 0.00000000
 0.00000000
 0.00030518
 0.00061035
 0.00030518
-0.00061035
-0.00122070
-0.00122070
-0.00091553
 0.00000000
 0.00061035
 0.00061035
 0.00000000
-0.00061035
-0.00152588
-0.00213623
-0.00213623
-0.00183105
-0.00122070
-0.00061035
-0.00091553
-0.00152588
-0.00244141
-0.00274658
-0.00274658
-0.00213623
-0.00152588
-0.00122070
-0.00122070
-0.00061035
 0.00000000
 0.00030518
 0.00030518
 0.00000000
-0.00061035
-0.00091553
-0.00091553
-0.00091553
-0.00061035
-0.00061035
-0.00061035
-0.00091553
-0.00152588
-0.00213623
-0.00244141
-0.00213623
-0.00122070
-0.00030518
 0.00000000
 0.00000000
-0.00030518
-0.00030518
-0.00030518
-0.00030518
-0.00061035
-0.00122070
-0.00152588
-0.00183105
-0.00122070
-0.00030518
 0.00061035
 0.00122070
 0.00122070
 0.00061035
-0.00030518
-0.00091553
-0.00091553
-0.00061035
 0.00030518
 0.00091553
 0.00091553
 0.00061035
 0.00000000
-0.00030518
 0.00000000
 0.00030518
 0.00091553
 0.00122070
 0.00152588
 0.00122070
 0.00091553
 0.00061035
 0.00000000
-0.00091553
-0.00152588
-0.00183105
-0.00152588
-0.00091553
-0.00030518
 0.00000000
 0.00000000
-0.00030518
-0.00030518
-0.00061035
-0.00061035
-0.00030518
 0.00000000
 0.00061035
 0.00091553
 0.00152588
 0.00152588
 0.00183105
 0.00213623
 0.00183105
 0.00152588
 0.00061035
-0.00030518
-0.00091553
-0.00091553
-0.00061035
-0.00061035
-0.00091553
-0.00122070
-0.00183105
-0.00213623
-0.00213623
-0.00183105
-0.00122070
-0.00030518
 0.00030518
 0.00061035
 0.00030518
-0.00030518
-0.00122070
-0.00122070
-0.00091553
-0.00030518
 0.00000000
 0.00030518
 0.00061035
 0.00091553
 0.00091553
 0.00061035
-0.00030518
-0.00152588
-0.00183105
-0.00152588
-0.00091553
 0.00000000
 0.00061035
 0.00122070
 0.00122070
 0.00122070
 0.00061035
 0.00030518
 0.00000000
 0.00000000
 0.00061035
 0.00091553
 0.00091553
 0.00061035
 0.00000000
-0.00030518
-0.00061035
-0.00122070
-0.00152588
-0.00152588
-0.00122070
-0.00091553
-0.00030518
 0.00000000
 0.00030518
 0.00000000
-0.00091553
-0.00152588
-0.00152588
-0.00457764
-0.02044678
-0.06195068
-0.13580322
-0.23468018
-0.33447266
-0.40344238
-0.42175293
-0.39367676
-0.34637451
-0.30731201
-0.28106689
-0.24414063
-0.16754150
-0.04516602
 0.09063721
 0.19104004
 0.22613525
 0.20568848
 0.16693115
 0.14404297
 0.14434814
 0.15594482
 0.16510010
 0.17028809
 0.17608643
 0.18188477
 0.18157959
 0.17181396
 0.15869141
 0.15136719
 0.15319824
 0.15777588
 0.15686035
 0.14953613
 0.14038086
 0.13580322
 0.13519287
 0.13458252
 0.13122559
 0.12634277
 0.12237549
 0.12084961
 0.11962891
 0.11749268
 0.11291504
 0.10650635
 0.10040283
 0.09552002
 0.09246826
 0.08941650
 0.08453369
 0.07751465
 0.07019043
 0.06469727
 0.06042480
 0.05584717
 0.04852295
 0.04058838
 0.03417969
 0.03082275
 0.02807617
 0.02319336
 0.01617432
 0.00946045
 0.00488281
 0.00213623
-0.00122070
-0.00640869
-0.01098633
-0.01312256
-0.01251221
-0.01159668
-0.01281738
-0.01556396
-0.01739502
-0.01739502
-0.01647949
-0.01678467
-0.01892090
-0.02166748
-0.02319336
-0.02349854
-0.02410889
-0.02624512
-0.02899170
-0.03204346
-0.03387451
-0.03540039
-0.03723145
-0.04028320
-0.04333496
-0.04516602
-0.04638672
-0.04730225
-0.04913330
-0.05187988
-0.05432129
-0.05615234
-0.05645752
-0.05615234
-0.05584717
-0.05584717
-0.05584717
-0.05615234
-0.05615234
-0.05645752
-0.05645752
-0.05615234
-0.05554199
-0.05432129
-0.05340576
-0.05279541
-0.05279541
-0.05279541
-0.05310059
-0.05310059
-0.05340576
-0.05401611
-0.05462646
-0.05462646
-0.05432129
-0.05371094
-0.05340576
-0.05371094
-0.05432129
-0.05462646
-0.05432129
-0.05371094
-0.05310059
-0.05310059
-0.05310059
-0.05279541
-0.05218506
-0.05126953
-0.05096436
-0.05065918
-0.05004883
-0.04913330
-0.04821777
-0.04730225
-0.04638672
-0.04516602
-0.04333496
-0.04150391
-0.04028320
-0.03997803
-0.04028320
-0.04028320
-0.03936768
-0.03784180
-0.03631592
-0.03479004
-0.03356934
-0.03265381
-0.03173828
-0.03112793
-0.03051758
-0.03021240
-0.02960205
-0.02868652
-0.02777100
-0.02655029
-0.02593994
-0.02502441
-0.02471924
-0.02441406
-0.02410889
-0.02349854
-0.02227783
-0.02044678
-0.01831055
-0.01678467
-0.01556396
-0.01495361
-0.01434326
-0.01342773
-0.01220703
-0.01068115
-0.00946045
-0.00854492
-0.00762939
-0.00640869
-0.00549316
-0.00427246
-0.00335693
-0.00244141
-0.00183105
-0.00152588
-0.00091553
-0.00030518
 0.00091553
 0.00213623
 0.00366211
 0.00457764
 0.00549316
 0.00579834
 0.00610352
 0.00640869
 0.00732422
 0.00823975
 0.00915527
 0.00976563
 0.01007080
 0.01037598
 0.01037598
 0.01068115
 0.01098633
 0.01159668
 0.01220703
 0.01281738
 0.01342773
 0.01403809
 0.01403809
 0.01403809
 0.01403809
 0.01373291
 0.01403809
 0.01464844
 0.01556396
 0.01678467
 0.01800537
 0.01922607
 0.02044678
 0.02105713
 0.02166748
 0.02227783
 0.02288818
 0.02380371
 0.02471924
 0.02502441
 0.02532959
 0.02532959
 0.02563477
 0.02593994
 0.02624512
 0.02655029
 0.02624512
 0.02624512
 0.02655029
 0.02685547
 0.02685547
 0.02716064
 0.02685547
 0.02624512
 0.02502441
 0.02410889
 0.02319336
 0.02258301
 0.02258301
 0.02288818
 0.02288818
 0.02227783
 0.02136230
 0.02044678
 0.01922607
 0.01800537
 0.01647949
 0.01373291
 0.01037598
 0.00640869
 0.00091553
-0.00579834
-0.01434326
-0.02502441
-0.03723145
-0.05126953
-0.06652832
-0.08300781
-0.09979248
-0.11627197
-0.13153076
-0.14526367
-0.15625000
-0.16357422
-0.16571045
-0.16082764
-0.14801025
-0.12756348
-0.09857178
-0.06072998
-0.01434326
 0.03936768
 0.09918213
 0.16510010
 0.23620605
 0.31097412
 0.38696289
 0.46020508
 0.52886963
 0.59112549
 0.64544678
 0.69000244
 0.72113037
 0.73760986
 0.73791504
 0.72265625
 0.69122314
 0.64239502
 0.57586670
 0.49285889
 0.39489746
 0.28442383
 0.16296387
 0.03234863
-0.10650635
-0.24993896
-0.39489746
-0.53680420
-0.67077637
-0.79284668
-0.89965820
-0.98876953
-1.05773926
-1.10382080
-1.12396240
-1.11724854
-1.08306885
-1.02172852
-0.93353271
-0.81909180
-0.68115234
-0.52429199
-0.35400391
-0.17333984
 0.01586914
 0.21179199
 0.40832520
 0.59661865
 0.76843262
 0.91796875
 1.04309082
 1.14135742
 1.20971680
 1.24420166
 1.24328613
 1.20758057
 1.13891602
 1.03881836
 0.90972900
 0.75561523
 0.58288574
 0.39764404
 0.20477295
 0.00762939
-0.19012451
-0.38177490
-0.55969238
-0.71594238
-0.84655762
-0.94940186
-1.02325439
-1.06689453
-1.07879639
-1.05957031
-1.01043701
-0.93444824
-0.83343506
-0.71166992
-0.57434082
-0.42755127
-0.27648926
-0.12573242
 0.02197266
 0.16357422
 0.29418945
 0.40832520
 0.50109863
 0.57098389
 0.61676025
 0.63964844
 0.63964844
 0.61828613
 0.57708740
 0.51940918
 0.44982910
 0.37261963
 0.29144287
 0.20965576
 0.13000488
 0.05523682
-0.01098633
-0.06591797
-0.10681152
-0.13336182
-0.14556885
-0.14404297
-0.13000488
-0.10498047
-0.07110596
-0.03082275
 0.01312256
 0.05676270
 0.09735107
 0.13122559
 0.15533447
 0.16784668
 0.16723633
 0.15197754
 0.12084961
 0.07446289
 0.01373291
-0.05981445
-0.14434814
-0.23773193
-0.33691406
-0.43762207
-0.53466797
-0.62347412
-0.70129395
-0.76568604
-0.81390381
-0.84289551
-0.85052490
-0.83648682
-0.80200195
-0.74737549
-0.67291260
-0.58044434
-0.47241211
-0.35308838
-0.22674561
-0.09613037
 0.03723145
 0.17089844
 0.30059814
 0.42175293
 0.52917480
 0.61950684
 0.69061279
 0.74157715
 0.77148438
 0.78063965
 0.76904297
 0.73883057
 0.69305420
 0.63476563
 0.56762695
 0.49591064
 0.42327881
 0.35491943
 0.29571533
 0.24932861
 0.21728516
 0.20050049
 0.19897461
 0.21453857
 0.24749756
 0.29724121
 0.35949707
 0.43029785
 0.50476074
 0.57891846
 0.64880371
 0.70983887
 0.75744629
 0.78765869
 0.79681396
 0.78063965
 0.73577881
 0.66070557
 0.55633545
 0.42449951
 0.26702881
 0.08453369
-0.12115479
-0.34423828
-0.57647705
-0.80932617
-1.03332520
-1.24237061
-1.43005371
-1.59057617
-1.71844482
-1.80725098
-1.85302734
-1.85272217
-1.80633545
-1.71508789
-1.57989502
-1.40228271
-1.18652344
-0.94085693
-0.67321777
-0.39031982
-0.09552002
 0.20568848
 0.50415039
 0.78704834
 1.04187012
 1.26098633
 1.43981934
 1.57287598
 1.65374756
 1.67816162
 1.64550781
 1.55822754
 1.41876221
 1.22985840
 0.99975586
 0.74066162
 0.46447754
 0.18035889
-0.10620117
-0.38513184
-0.64117432
-0.85693359
-1.02081299
-1.12976074
-1.18255615
-1.17492676
-1.10290527
-0.96771240
-0.77789307
-0.54382324
-0.27221680
 0.03417969
 0.36743164
 0.71258545
 1.05010986
 1.36352539
 1.64184570
 1.87652588
 2.05749512
 2.17376709
 2.21740723
 2.18414307
 2.07305908
 1.88415527
 1.61926270
 1.28509521
 0.89263916
 0.45318604
-0.02227783
-0.52307129
-1.03454590
-1.53686523
-2.00988770
-2.43682861
-2.80609131
-3.10760498
-3.33129883
-3.46679688
-3.50891113
-3.45733643
-3.31481934
-3.08349609
-2.76733398
-2.37335205
-1.91589355
-1.41143799
-0.87707520
-0.32653809
 0.22644043
 0.76507568
 1.26861572
 1.71569824
 2.08984375
 2.37915039
 2.57568359
 2.67486572
 2.67547607
 2.57873535
 2.38983154
 2.11608887
 1.77062988
 1.37176514
 0.93902588
 0.49072266
 0.04058838
-0.39733887
-0.80444336
-1.15814209
-1.44042969
-1.64123535
-1.75872803
-1.79138184
-1.73614502
-1.59210205
-1.36657715
-1.07360840
-0.72845459
-0.34118652
 0.08026123
 0.52154541
 0.96160889
 1.37786865
 1.75140381
 2.06909180
 2.32055664
 2.49481201
 2.58270264
 2.57843018
 2.48077393
 2.28942871
 2.00775146
 1.64459229
 1.21459961
 0.73364258
 0.21453857
-0.33172607
-0.88897705
-1.43463135
-1.94366455
-2.39593506
-2.77954102
-3.08502197
-3.30230713
-3.42071533
-3.43597412
-3.34930420
-3.16650391
-2.89184570
-2.52990723
-2.09197998
-1.59454346
-1.05743408
-0.49621582
 0.07598877
 0.64453125
 1.18835449
 1.68548584
 2.11639404
 2.46795654
 2.73132324
 2.90039063
 2.97058105
 2.94097900
 2.81372070
 2.59429932
 2.29003906
 1.91284180
 1.47857666
 1.00494385
 0.50750732
 0.00000000
-0.50292969
-0.98297119
-1.41937256
-1.79351807
-2.09289551
-2.30957031
-2.43927002
-2.47802734
-2.42279053
-2.27416992
-2.03613281
-1.71630859
-1.32629395
-0.87951660
-0.38879395
 0.13275146
 0.67016602
 1.20422363
 1.71386719
 2.17956543
 2.58605957
 2.92236328
 3.17779541
 3.34167480
 3.40728760
 3.37341309
 3.24401855
 3.02368164
 2.71759033
 2.33276367
 1.88323975
 1.38824463
 0.86578369
 0.32989502
-0.20812988
-0.73364258
-1.22741699
-1.67022705
-2.04589844
-2.34558105
-2.56286621
-2.69256592
-2.73162842
-2.68005371
-2.54180908
-2.32208252
-2.02789307
-1.67022705
-1.26403809
-0.82702637
-0.37475586
 0.07995605
 0.52368164
 0.93963623
 1.30676270
 1.60736084
 1.83044434
 1.97174072
 2.03002930
 2.00286865
 1.88934326
 1.69372559
 1.42852783
 1.10870361
 0.74798584
 0.35675049
-0.05401611
-0.46966553
-0.87066650
-1.23901367
-1.56036377
-1.82495117
-2.02514648
-2.15484619
-2.20977783
-2.18994141
-2.09686279
-1.93420410
-1.70684814
-1.42364502
-1.09802246
-0.74432373
-0.37384033
 0.00518799
 0.38269043
 0.74310303
 1.06903076
 1.34613037
 1.56707764
 1.72973633
 1.83105469
 1.86828613
 1.84082031
 1.75170898
 1.60766602
 1.41510010
 1.18164063
 0.91735840
 0.63629150
 0.35125732
 0.07049561
-0.19989014
-0.45227051
-0.67382813
-0.85113525
-0.97686768
-1.05072021
-1.07421875
-1.04705811
-0.96801758
-0.84106445
-0.67596436
-0.48431396
-0.27435303
-0.05187988
 0.17517090
 0.39306641
 0.58563232
 0.74066162
 0.85144043
 0.91430664
 0.92529297
 0.88073730
 0.78063965
 0.63018799
 0.43701172
 0.20690918
-0.05493164
-0.34088135
-0.63781738
-0.93048096
-1.20422363
-1.44927979
-1.65954590
-1.82922363
-1.95159912
-2.01995850
-2.03216553
-1.98883057
-1.89300537
-1.74743652
-1.55578613
-1.32385254
-1.06170654
-0.78063965
-0.49133301
-0.20080566
 0.08422852
 0.35736084
 0.60821533
 0.82580566
 1.00280762
 1.13555908
 1.22344971
 1.26739502
 1.26770020
 1.22558594
 1.14562988
 1.03393555
 0.89782715
 0.74462891
 0.58288574
 0.42144775
 0.26763916
 0.12725830
 0.00457764
-0.09429932
-0.16418457
-0.19897461
-0.19653320
-0.15899658
-0.08789063
 0.01464844
 0.14678955
 0.30395508
 0.47760010
 0.65704346
 0.83312988
 0.99884033
 1.14746094
 1.27044678
 1.35986328
 1.40899658
 1.41448975
 1.37420654
 1.28570557
 1.14898682
 0.96649170
 0.74554443
 0.49499512
 0.22064209
-0.07324219
-0.38146973
-0.69244385
-0.99243164
-1.26800537
-1.51062012
-1.71600342
-1.87866211
-1.99127197
-2.04742432
-2.04437256
-1.98364258
-1.86828613
-1.69982910
-1.48162842
-1.22039795
-0.92834473
-0.61706543
-0.29510498
 0.03204346
 0.35736084
 0.66864014
 0.95062256
 1.19171143
 1.38641357
 1.53198242
 1.62719727
 1.66870117
 1.65649414
 1.59362793
 1.48590088
 1.33819580
 1.15539551
 0.94482422
 0.71716309
 0.48400879
 0.25390625
 0.03112793
-0.17913818
-0.36926270
-0.52795410
-0.64758301
-0.72540283
-0.76110840
-0.75500488
-0.70587158
-0.61553955
-0.49011230
-0.33691406
-0.16021729
 0.03692627
 0.24871826
 0.46447754
 0.67138672
 0.85906982
 1.02111816
 1.15447998
 1.25396729
 1.31408691
 1.33270264
 1.30920410
 1.24572754
 1.14257813
 1.00158691
 0.82733154
 0.62744141
 0.40954590
 0.17730713
-0.06652832
-0.31768799
-0.56701660
-0.80413818
-1.02081299
-1.21337891
-1.37878418
-1.51275635
-1.61041260
-1.66778564
-1.68426514
-1.66046143
-1.59790039
-1.49902344
-1.36749268
-1.20788574
-1.02569580
-0.82733154
-0.62072754
-0.41351318
-0.21148682
-0.01739502
 0.16632080
 0.33508301
 0.48248291
 0.60150146
 0.68939209
 0.74707031
 0.77697754
 0.77911377
 0.75408936
 0.70281982
 0.62866211
 0.53527832
 0.42694092
 0.30700684
 0.18005371
 0.05126953
-0.07476807
-0.19439697
-0.30242920
-0.39428711
-0.46386719
-0.50750732
-0.52520752
-0.51788330
-0.48583984
-0.43060303
-0.35369873
-0.25939941
-0.15106201
-0.03143311
 0.09765625
 0.23376465
 0.37078857
 0.50231934
 0.62286377
 0.73028564
 0.82305908
 0.89965820
 0.95672607
 0.99090576
 1.00128174
 0.98693848
 0.94818115
 0.88317871
 0.79132080
 0.67474365
 0.53649902
 0.38208008
 0.21423340
 0.03509521
-0.15258789
-0.34332275
-0.52978516
-0.70434570
-0.86029053
-0.99365234
-1.10046387
-1.17767334
-1.22222900
-1.23260498
-1.20880127
-1.15325928
-1.06903076
-0.95886230
-0.82641602
-0.67657471
-0.51635742
-0.35217285
-0.19012451
-0.03265381
 0.11718750
 0.25604248
 0.37750244
 0.47485352
 0.54382324
 0.58288574
 0.59234619
 0.57250977
 0.52368164
 0.44738770
 0.34759521
 0.22857666
 0.09490967
-0.05126953
-0.20599365
-0.36315918
-0.51483154
-0.65368652
-0.77484131
-0.87463379
-0.95031738
-0.99975586
-1.02111816
-1.01470947
-0.98083496
-0.91918945
-0.82977295
-0.71380615
-0.57464600
-0.41687012
-0.24322510
-0.05371094
 0.14984131
 0.36407471
 0.58135986
 0.79406738
 0.99670410
 1.18530273
 1.35620117
 1.50512695
 1.62689209
 1.71691895
 1.77398682
 1.79656982
 1.78497314
 1.74011230
 1.66381836
 1.55914307
 1.42974854
 1.27929688
 1.11114502
 0.93048096
 0.74157715
 0.54992676
 0.36010742
 0.17395020
-0.00701904
-0.18005371
-0.34240723
-0.48889160
-0.61523438
-0.71929932
-0.79956055
-0.85662842
-0.88989258
-0.89965820
-0.88623047
-0.85083008
-0.79589844
-0.72570801
-0.64361572
-0.55450439
-0.46325684
-0.37445068
-0.29266357
-0.22064209
-0.16082764
-0.11444092
-0.08270264
-0.06683350
-0.06744385
-0.08392334
-0.11383057
-0.15472412
-0.20507813
-0.26458740
-0.33081055
-0.40008545
-0.46752930
-0.52978516
-0.58502197
-0.63232422
-0.66986084
-0.69366455
-0.70098877
-0.69000244
-0.65979004
-0.61035156
-0.54077148
-0.45257568
-0.34790039
-0.23010254
-0.10101318
 0.03753662
 0.18341064
 0.33142090
 0.47485352
 0.60821533
 0.72814941
 0.83343506
 0.92254639
 0.99334717
 1.04400635
 1.07421875
 1.08489990
 1.07696533
 1.05072021
 1.00738525
 0.94879150
 0.87738037
 0.79528809
 0.70343018
 0.60424805
 0.49987793
 0.39459229
 0.29113770
 0.19195557
 0.09765625
 0.01007080
-0.06835938
-0.13488770
-0.18981934
-0.23468018
-0.27282715
-0.30609131
-0.33538818
-0.36041260
-0.38269043
-0.40496826
-0.42968750
-0.45806885
-0.48950195
-0.52246094
-0.55633545
-0.58959961
-0.62133789
-0.64910889
-0.67138672
-0.68664551
-0.69396973
-0.69244385
-0.68145752
-0.66070557
-0.63171387
-0.59600830
-0.55480957
-0.50903320
-0.45806885
-0.40313721
-0.34545898
-0.28656006
-0.22796631
-0.16998291
-0.11291504
-0.05798340
-0.00732422
 0.03723145
 0.07446289
 0.10345459
 0.12329102
 0.13305664
 0.13183594
 0.12054443
 0.10101318
 0.07476807
 0.04364014
 0.01007080
-0.02349854
-0.05340576
-0.07659912
-0.09094238
-0.09552002
-0.09033203
-0.07415771
-0.04699707
-0.00915527
 0.03753662
 0.09124756
 0.15136719
 0.21667480
 0.28594971
 0.35705566
 0.42694092
 0.49346924
 0.55511475
 0.61035156
 0.65795898
 0.69488525
 0.71929932
 0.72937012
 0.72448730
 0.70343018
 0.66589355
 0.61157227
 0.54107666
 0.45654297
 0.35980225
 0.25451660
 0.14373779
 0.03143311
-0.07934570
-0.18554688
-0.28381348
-0.37139893
-0.44433594
-0.50018311
-0.53771973
-0.55633545
-0.55664063
-0.53955078
-0.50506592
-0.45471191
-0.38970947
-0.31219482
-0.22430420
-0.12908936
-0.02838135
 0.07537842
 0.17974854
 0.28106689
 0.37597656
 0.45959473
 0.52764893
 0.57708740
 0.60577393
 0.61279297
 0.59753418
 0.55999756
 0.50140381
 0.42419434
 0.33081055
 0.22491455
 0.10925293
-0.01312256
-0.13885498
-0.26367188
-0.38299561
-0.49224854
-0.58746338
-0.66497803
-0.72265625
-0.75897217
-0.77209473
-0.76171875
-0.72723389
-0.66925049
-0.58837891
-0.48706055
-0.36773682
-0.23406982
-0.08789063
 0.06805420
 0.23101807
 0.39489746
 0.55206299
 0.69610596
 0.82183838
 0.92773438
 1.01074219
 1.06811523
 1.09710693
 1.09649658
 1.06689453
 1.01074219
 0.92956543
 0.82489014
 0.69915771
 0.55755615
 0.40496826
 0.24658203
 0.08544922
-0.07629395
-0.23529053
-0.38696289
-0.52581787
-0.64697266
-0.74615479
-0.82092285
-0.86975098
-0.89233398
-0.88836670
-0.85906982
-0.80596924
-0.73120117
-0.63842773
-0.53283691
-0.41900635
-0.30212402
-0.18676758
-0.07659912
 0.02471924
 0.11352539
 0.18676758
 0.24108887
 0.27496338
 0.28900146
 0.28381348
 0.26123047
 0.22186279
 0.16662598
 0.09887695
 0.02227783
-0.05889893
-0.14251709
-0.22613525
-0.30670166
-0.37994385
-0.44097900
-0.48706055
-0.51666260
-0.52978516
-0.52551270
-0.50231934
-0.46081543
-0.40344238
-0.33325195
-0.25299072
-0.16510010
-0.07171631
 0.02441406
 0.11993408
 0.21240234
 0.29907227
 0.37628174
 0.44036865
 0.48858643
 0.52062988
 0.53710938
 0.53863525
 0.52520752
 0.49621582
 0.45288086
 0.39764404
 0.33416748
 0.26428223
 0.19012451
 0.11352539
 0.03723145
-0.03631592
-0.10406494
-0.16387939
-0.21331787
-0.25115967
-0.27648926
-0.28991699
-0.29327393
-0.28778076
-0.27374268
-0.25177002
-0.22247314
-0.18768311
-0.15014648
-0.11291504
-0.07812500
-0.04852295
-0.02532959
-0.00976563
-0.00274658
-0.00396729
-0.01373291
-0.03143311
-0.05523682
-0.08392334
-0.11444092
-0.14526367
-0.17364502
-0.19775391
-0.21606445
-0.22705078
-0.22979736
-0.22369385
-0.20996094
-0.18981934
-0.16448975
-0.13641357
-0.10681152
-0.07812500
-0.05157471
-0.02899170
-0.01129150
 0.00061035
 0.00671387
 0.00732422
 0.00305176
-0.00488281
-0.01586914
-0.02838135
-0.04058838
-0.05065918
-0.05737305
-0.05920410
-0.05432129
-0.04089355
-0.01861572
 0.01281738
 0.05218506
 0.09887695
 0.15289307
 0.21453857
 0.28289795
 0.35491943
 0.42694092
 0.49468994
 0.55541992
 0.60668945
 0.64636230
 0.67260742
 0.68328857
 0.67657471
 0.65185547
 0.60882568
 0.54870605
 0.47271729
 0.38299561
 0.28289795
 0.17456055
 0.06072998
-0.05554199
-0.17120361
-0.28228760
-0.38513184
-0.47576904
-0.55023193
-0.60577393
-0.64147949
-0.65582275
-0.64788818
-0.61584473
-0.55999756
-0.48156738
-0.38482666
-0.27252197
-0.14709473
-0.01098633
 0.13336182
 0.28076172
 0.42419434
 0.55572510
 0.67077637
 0.76538086
 0.83587646
 0.88043213
 0.89660645
 0.88287354
 0.83923340
 0.76629639
 0.66619873
 0.54290771
 0.40161133
 0.24780273
 0.08544922
-0.08331299
-0.25512695
-0.42449951
-0.58410645
-0.72662354
-0.84869385
-0.94787598
-1.02294922
-1.07147217
-1.09069824
-1.08093262
-1.04278564
-0.97869873
-0.88897705
-0.77484131
-0.63934326
-0.48919678
-0.32989502
-0.16540527
 0.00244141
 0.17120361
 0.33508301
 0.48614502
 0.61706543
 0.72387695
 0.80596924
 0.86273193
 0.89263916
 0.89416504
 0.86730957
 0.81481934
 0.73913574
 0.64392090
 0.53192139
 0.40863037
 0.27893066
 0.14739990
 0.01770020
-0.10681152
-0.22216797
-0.32379150
-0.40679932
-0.46783447
-0.50628662
-0.52215576
-0.51483154
-0.48553467
-0.43518066
-0.36590576
-0.28106689
-0.18432617
-0.07904053
 0.03204346
 0.14556885
 0.25787354
 0.36499023
 0.46234131
 0.54565430
 0.61157227
 0.65826416
 0.68481445
 0.69091797
 0.67504883
 0.63690186
 0.57739258
 0.49774170
 0.40161133
 0.29113770
 0.16876221
 0.03601074
-0.10437012
-0.24993896
-0.39611816
-0.53894043
-0.67352295
-0.79528809
-0.90057373
-0.98632813
-1.05133057
-1.09436035
-1.11511230
-1.11236572
-1.08551025
-1.03515625
-0.96313477
-0.87066650
-0.76019287
-0.63446045
-0.49774170
-0.35430908
-0.20782471
-0.06011963
 0.08697510
 0.23071289
 0.36621094
 0.48828125
 0.59356689
 0.67932129
 0.74493408
 0.78918457
 0.81115723
 0.80993652
 0.78674316
 0.74249268
 0.67962646
 0.60028076
 0.50811768
 0.40649414
 0.29907227
 0.18920898
 0.08026123
-0.02502441
-0.12237549
-0.20935059
-0.28228760
-0.33905029
-0.37689209
-0.39489746
-0.39215088
-0.37048340
-0.33111572
-0.27557373
-0.20660400
-0.12542725
-0.03417969
 0.06439209
 0.16876221
 0.27496338
 0.37811279
 0.47271729
 0.55450439
 0.62011719
 0.66741943
 0.69427490
 0.69854736
 0.67718506
 0.62988281
 0.55664063
 0.45928955
 0.34179688
 0.20629883
 0.05584717
-0.10772705
-0.27954102
-0.45227051
-0.61767578
-0.76843262
-0.89904785
-1.00616455
-1.08612061
-1.13494873
-1.15081787
-1.13281250
-1.08215332
-0.99853516
-0.88317871
-0.73883057
-0.57281494
-0.39154053
-0.20019531
-0.00030518
 0.20477295
 0.40710449
 0.59692383
 0.76568604
 0.90789795
 1.02111816
 1.10229492
 1.14746094
 1.15478516
 1.12426758
 1.05773926
 0.95581055
 0.82183838
 0.66162109
 0.48370361
 0.29449463
 0.09735107
-0.10559082
-0.30914307
-0.50445557
-0.68145752
-0.83404541
-0.95886230
-1.05407715
-1.11602783
-1.14227295
-1.13128662
-1.08428955
-1.00189209
-0.88562012
-0.73852539
-0.56701660
-0.37811279
-0.17761230
 0.03173828
 0.24597168
 0.45745850
 0.65551758
 0.83099365
 0.97961426
 1.09893799
 1.18743896
 1.24237061
 1.26220703
 1.24755859
 1.20178223
 1.12762451
 1.02752686
 0.90362549
 0.76049805
 0.60424805
 0.44097900
 0.27526855
 0.11016846
-0.05157471
-0.20721436
-0.35217285
-0.48217773
-0.59387207
-0.68542480
-0.75622559
-0.80627441
-0.83648682
-0.84747314
-0.83984375
-0.81451416
-0.77392578
-0.72113037
-0.65887451
-0.58898926
-0.51269531
-0.43182373
-0.34881592
-0.26550293
-0.18218994
-0.09979248
-0.01922607
 0.05676270
 0.12664795
 0.19042969
 0.24810791
 0.29907227
 0.34057617
 0.37048340
 0.38787842
 0.39398193
 0.39093018
 0.37841797
 0.35644531
 0.32531738
 0.28686523
 0.24444580
 0.20019531
 0.15441895
 0.10833740
 0.06408691
 0.02349854
-0.01159668
-0.04058838
-0.06256104
-0.07659912
-0.08117676
-0.07629395
-0.06164551
-0.03753662
-0.00335693
 0.03967285
 0.09033203
 0.14617920
 0.20568848
 0.26733398
 0.32958984
 0.39001465
 0.44372559
 0.48828125
 0.52124023
 0.54138184
 0.54718018
 0.53741455
 0.51055908
 0.46752930
 0.40985107
 0.33905029
 0.25634766
 0.16418457
 0.06469727
-0.03967285
-0.14617920
-0.25329590
-0.35766602
-0.45623779
-0.54565430
-0.62347412
-0.68908691
-0.74096680
-0.77697754
-0.79559326
-0.79650879
-0.78002930
-0.74737549
-0.69854736
-0.63476563
-0.55725098
-0.46905518
-0.37292480
-0.27191162
-0.16784668
-0.06439209
 0.03601074
 0.13061523
 0.21697998
 0.29327393
 0.35614014
 0.40344238
 0.43304443
 0.44494629
 0.43975830
 0.41778564
 0.37994385
 0.32775879
 0.26336670
 0.18890381
 0.10742188
 0.02166748
-0.06500244
-0.14984131
-0.22979736
-0.30242920
-0.36468506
-0.41168213
-0.44067383
-0.45013428
-0.44067383
-0.41229248
-0.36590576
-0.30120850
-0.22033691
-0.12542725
-0.01953125
 0.09582520
 0.21850586
 0.34454346
 0.46844482
 0.58380127
 0.68695068
 0.77575684
 0.84838867
 0.90179443
 0.93322754
 0.93963623
 0.92010498
 0.87463379
 0.80352783
 0.70709229
 0.58776855
 0.44891357
 0.29449463
 0.12786865
-0.04852295
-0.23193359
-0.41656494
-0.59448242
-0.75897217
-0.90362549
-1.02539063
-1.12213135
-1.19110107
-1.22955322
-1.23626709
-1.21185303
-1.15814209
-1.07696533
-0.96893311
-0.83618164
-0.68298340
-0.51605225
-0.34149170
-0.16174316
 0.02075195
 0.20416260
 0.38177490
 0.54656982
 0.69183350
 0.81359863
 0.91033936
 0.97991943
 1.01989746
 1.02905273
 1.00738525
 0.95703125
 0.87921143
 0.77484131
 0.64666748
 0.50018311
 0.34149170
 0.17578125
 0.00549316
-0.16723633
-0.33752441
-0.49835205
-0.64331055
-0.76812744
-0.87097168
-0.94970703
-1.00219727
-1.02630615
-1.02203369
-0.99060059
-0.93353271
-0.85144043
-0.74554443
-0.61889648
-0.47760010
-0.32684326
-0.16937256
-0.00518799
 0.16357422
 0.33325195
 0.49713135
 0.64880371
 0.78521729
 0.90545654
 1.00891113
 1.09405518
 1.15875244
 1.20178223
 1.22253418
 1.22070313
 1.19659424
 1.15081787
 1.08459473
 0.99914551
 0.89569092
 0.77575684
 0.64117432
 0.49591064
 0.34423828
 0.18890381
 0.03173828
-0.12603760
-0.28228760
-0.43273926
-0.57342529
-0.69946289
-0.80810547
-0.89660645
-0.96374512
-1.00799561
-1.02905273
-1.02722168
-1.00341797
-0.95855713
-0.89385986
-0.81115723
-0.71289063
-0.60363770
-0.48706055
-0.36682129
-0.24597168
-0.12695313
-0.01251221
 0.09552002
 0.19500732
 0.28442383
 0.36132813
 0.42358398
 0.46966553
 0.50018311
 0.51544189
 0.51574707
 0.50079346
 0.47027588
 0.42541504
 0.36926270
 0.30456543
 0.23284912
 0.15563965
 0.07446289
-0.00762939
-0.08789063
-0.16387939
-0.23437500
-0.29754639
-0.35064697
-0.39154053
-0.41870117
-0.43182373
-0.43121338
-0.41625977
-0.38757324
-0.34606934
-0.29418945
-0.23284912
-0.16296387
-0.08605957
-0.00305176
 0.08422852
 0.17333984
 0.26214600
 0.34820557
 0.42755127
 0.49713135
 0.55541992
 0.60089111
 0.63293457
 0.65002441
 0.65185547
 0.63812256
 0.60943604
 0.56671143
 0.51055908
 0.44281006
 0.36621094
 0.28381348
 0.19805908
 0.11108398
 0.02532959
-0.05645752
-0.13092041
-0.19744873
-0.25604248
-0.30609131
-0.34576416
-0.37261963
-0.38696289
-0.38940430
-0.38146973
-0.36407471
-0.33813477
-0.30609131
-0.27099609
-0.23498535
-0.19958496
-0.16510010
-0.13366699
-0.10742188
-0.08880615
-0.07904053
-0.07873535
-0.08880615
-0.10894775
-0.13854980
-0.17608643
-0.22064209
-0.26977539
-0.32196045
-0.37261963
-0.41778564
-0.45440674
-0.48034668
-0.49468994
-0.49530029
-0.48065186
-0.44891357
-0.40069580
-0.33752441
-0.26062012
-0.17120361
-0.07080078
 0.03967285
 0.15808105
 0.28076172
 0.40405273
 0.52246094
 0.63140869
 0.72784424
 0.80871582
 0.87097168
 0.91156006
 0.92742920
 0.91613770
 0.87707520
 0.81054688
 0.71777344
 0.60058594
 0.46417236
 0.31341553
 0.15167236
-0.01800537
-0.19256592
-0.36621094
-0.53100586
-0.67993164
-0.80718994
-0.90972900
-0.98602295
-1.03332520
-1.04980469
-1.03546143
-0.99060059
-0.91674805
-0.81542969
-0.68939209
-0.54412842
-0.38574219
-0.21759033
-0.04211426
 0.13977051
 0.32226563
 0.49682617
 0.65460205
 0.78979492
 0.90087891
 0.98663330
 1.04492188
 1.07330322
 1.07025146
 1.03698730
 0.97595215
 0.88867188
 0.77728271
 0.64453125
 0.49560547
 0.33630371
 0.17028809
 0.00030518
-0.17150879
-0.34057617
-0.50018311
-0.64453125
-0.77026367
-0.87585449
-0.95916748
-1.01684570
-1.04644775
-1.04705811
-1.01928711
-0.96374512
-0.88073730
-0.77087402
-0.63873291
-0.48919678
-0.32745361
-0.15655518
 0.02197266
 0.20507813
 0.38696289
 0.56091309
 0.71990967
 0.85998535
 0.97778320
 1.07147217
 1.13769531
 1.17401123
 1.17980957
 1.15600586
 1.10412598
 1.02539063
 0.92041016
 0.79040527
 0.63964844
 0.47424316
 0.30059814
 0.12237549
-0.05798340
-0.23712158
-0.40893555
-0.56579590
-0.70159912
-0.81329346
-0.89935303
-0.95794678
-0.98724365
-0.98541260
-0.95428467
-0.89477539
-0.80902100
-0.69885254
-0.56823730
-0.42327881
-0.26947021
-0.10955811
 0.05432129
 0.22003174
 0.38146973
 0.53039551
 0.66070557
 0.76934814
 0.85418701
 0.91308594
 0.94268799
 0.94207764
 0.91064453
 0.84960938
 0.76049805
 0.64605713
 0.51086426
 0.36010742
 0.19927979
 0.03112793
-0.14068604
-0.31097412
-0.47149658
-0.61492920
-0.73547363
-0.82916260
-0.89416504
-0.92895508
-0.93231201
-0.90576172
-0.85083008
-0.76934814
-0.66375732
-0.53833008
-0.39916992
-0.25115967
-0.09826660
 0.05767822
 0.21301270
 0.36132813
 0.49560547
 0.61035156
 0.70251465
 0.77087402
 0.81359863
 0.82946777
 0.81787109
 0.77941895
 0.71502686
 0.62713623
 0.51818848
 0.39306641
 0.25756836
 0.11596680
-0.02746582
-0.17028809
-0.30731201
-0.43334961
-0.54229736
-0.63079834
-0.69610596
-0.73760986
-0.75408936
-0.74462891
-0.71014404
-0.65155029
-0.57098389
-0.47119141
-0.35614014
-0.23040771
-0.09735107
 0.03967285
 0.17730713
 0.31005859
 0.43060303
 0.53314209
 0.61279297
 0.66711426
 0.69458008
 0.69183350
 0.65734863
 0.59112549
 0.49652100
 0.37811279
 0.23956299
 0.08300781
-0.08880615
-0.27099609
-0.45654297
-0.63659668
-0.80474854
-0.95520020
-1.08520508
-1.19049072
-1.26678467
-1.31042480
-1.31896973
-1.29302979
-1.23382568
-1.14166260
-1.01837158
-0.86669922
-0.69305420
-0.50445557
-0.30700684
-0.10375977
 0.10223389
 0.30487061
 0.49499512
 0.66436768
 0.80657959
 0.91979980
 1.00189209
 1.05102539
 1.06567383
 1.04614258
 0.99578857
 0.91735840
 0.81420898
 0.68908691
 0.54779053
 0.39672852
 0.24322510
 0.09124756
-0.05554199
-0.19287109
-0.31433105
-0.41320801
-0.48553467
-0.52947998
-0.54412842
-0.52886963
-0.48309326
-0.40954590
-0.31219482
-0.19531250
-0.06103516
 0.08819580
 0.24719238
 0.40740967
 0.56030273
 0.69885254
 0.81756592
 0.91339111
 0.98205566
 1.01959229
 1.02386475
 0.99395752
 0.93048096
 0.83374023
 0.70648193
 0.55480957
 0.38452148
 0.20111084
 0.00823975
-0.19012451
-0.38665771
-0.57250977
-0.73913574
-0.88195801
-0.99700928
-1.08154297
-1.13128662
-1.14440918
-1.12060547
-1.06048584
-0.96588135
-0.83892822
-0.68450928
-0.51055908
-0.32409668
-0.13061523
 0.06652832
 0.26275635
 0.44952393
 0.61706543
 0.75866699
 0.87005615
 0.94970703
 0.99609375
 1.00708008
 0.98358154
 0.92742920
 0.84350586
 0.73486328
 0.60577393
 0.46173096
 0.30914307
 0.15411377
 0.00122070
-0.14617920
-0.28320313
-0.40374756
-0.50140381
-0.57250977
-0.61523438
-0.62988281
-0.61584473
-0.57342529
-0.50415039
-0.41198730
-0.30181885
-0.17761230
-0.04180908
 0.10253906
 0.25054932
 0.39520264
 0.52947998
 0.64788818
 0.74676514
 0.82366943
 0.87738037
 0.90667725
 0.91125488
 0.89172363
 0.84899902
 0.78491211
 0.70281982
 0.60668945
 0.50079346
 0.38848877
 0.27313232
 0.15808105
 0.04730225
-0.05493164
-0.14617920
-0.22430420
-0.28839111
-0.33721924
-0.37017822
-0.38696289
-0.38848877
-0.37719727
-0.35491943
-0.32440186
-0.28991699
-0.25482178
-0.22186279
-0.19287109
-0.16998291
-0.15533447
-0.15075684
-0.15777588
-0.17578125
-0.20416260
-0.24322510
-0.29205322
-0.34912109
-0.41046143
-0.47271729
-0.53314209
-0.58959961
-0.63964844
-0.68054199
-0.70892334
-0.72265625
-0.72082520
-0.70251465
-0.66711426
-0.61462402
-0.54565430
-0.46325684
-0.36987305
-0.26824951
-0.16082764
-0.05126953
 0.05737305
 0.16174316
 0.25848389
 0.34362793
 0.41290283
 0.46203613
 0.48950195
 0.49438477
 0.47821045
 0.44097900
 0.38391113
 0.30914307
 0.21972656
 0.11932373
 0.01129150
-0.10192871
-0.21636963
-0.32714844
-0.42877197
-0.51574707
-0.58471680
-0.63415527
-0.66192627
-0.66619873
-0.64544678
-0.59906006
-0.52825928
-0.43609619
-0.32623291
-0.20172119
-0.06469727
 0.08331299
 0.23834229
 0.39337158
 0.54168701
 0.67657471
 0.79406738
 0.89080811
 0.96435547
 1.01104736
 1.02874756
 1.01654053
 0.97503662
 0.90484619
 0.80596924
 0.68176270
 0.53649902
 0.37628174
 0.20538330
 0.02655029
-0.15808105
-0.34301758
-0.52093506
-0.68359375
-0.82611084
-0.94604492
-1.04095459
-1.10839844
-1.14624023
-1.15234375
-1.12823486
-1.07574463
-0.99639893
-0.89263916
-0.76782227
-0.62652588
-0.47607422
-0.32196045
-0.16784668
-0.01708984
 0.12725830
 0.26062012
 0.37780762
 0.47393799
 0.54687500
 0.59478760
 0.61828613
 0.61767578
 0.59417725
 0.55053711
 0.48828125
 0.41137695
 0.32348633
 0.22888184
 0.13122559
 0.03479004
-0.05676270
-0.13885498
-0.20629883
-0.25634766
-0.28747559
-0.29998779
-0.29449463
-0.26947021
-0.22399902
-0.15869141
-0.07629395
 0.01892090
 0.12420654
 0.23712158
 0.35339355
 0.46875000
 0.57739258
 0.67535400
 0.75927734
 0.82702637
 0.87554932
 0.90270996
 0.90728760
 0.88989258
 0.85144043
 0.79254150
 0.71441650
 0.62011719
 0.51361084
 0.39916992
 0.28045654
 0.16143799
 0.04547119
-0.06408691
-0.16418457
-0.25268555
-0.32653809
-0.38421631
-0.42327881
-0.44342041
-0.44433594
-0.42724609
-0.39398193
-0.34667969
-0.28717041
-0.21789551
-0.14099121
-0.05920410
 0.02410889
 0.10498047
 0.18005371
 0.24688721
 0.30303955
 0.34545898
 0.37048340
 0.37567139
 0.36071777
 0.32745361
 0.27770996
 0.21209717
 0.13275146
 0.04180908
-0.05737305
-0.16113281
-0.26580811
-0.36834717
-0.46325684
-0.54626465
-0.61370850
-0.66406250
-0.69641113
-0.70892334
-0.70068359
-0.67016602
-0.61828613
-0.54656982
-0.45745850
-0.35369873
-0.23834229
-0.11444092
 0.01617432
 0.15106201
 0.28594971
 0.41564941
 0.53436279
 0.63781738
 0.72296143
 0.78857422
 0.83312988
 0.85571289
 0.85540771
 0.83190918
 0.78674316
 0.72204590
 0.64086914
 0.54595947
 0.44097900
 0.32867432
 0.21240234
 0.09552002
-0.01800537
-0.12542725
-0.22430420
-0.31311035
-0.38909912
-0.44952393
-0.49224854
-0.51696777
-0.52551270
-0.51788330
-0.49468994
-0.45654297
-0.40527344
-0.34393311
-0.27496338
-0.20080566
-0.12268066
-0.04394531
 0.03173828
 0.10131836
 0.16143799
 0.21026611
 0.24566650
 0.26672363
 0.27282715
 0.26367188
 0.23864746
 0.19775391
 0.14160156
 0.07232666
-0.00610352
-0.09155273
-0.18218994
-0.27648926
-0.37048340
-0.45989990
-0.54046631
-0.60974121
-0.66619873
-0.70831299
-0.73364258
-0.74066162
-0.72937012
-0.70007324
-0.65338135
-0.59020996
-0.51330566
-0.42602539
-0.33142090
-0.23223877
-0.13061523
-0.02899170
 0.06927490
 0.16021729
 0.24139404
 0.31127930
 0.36712646
 0.40649414
 0.42724609
 0.42816162
 0.41137695
 0.37811279
 0.33020020
 0.26947021
 0.19805908
 0.11871338
 0.03509521
-0.05004883
-0.13366699
-0.21362305
-0.28625488
-0.34820557
-0.39581299
-0.42694092
-0.43975830
-0.43457031
-0.41137695
-0.37109375
-0.31555176
-0.24566650
-0.16387939
-0.07202148
 0.02716064
 0.13061523
 0.23529053
 0.33813477
 0.43426514
 0.51971436
 0.59020996
 0.64392090
 0.67962646
 0.69671631
 0.69427490
 0.67230225
 0.63110352
 0.57281494
 0.49896240
 0.41198730
 0.31433105
 0.20935059
 0.10101318
-0.00671387
-0.11169434
-0.21179199
-0.30456543
-0.38665771
-0.45440674
-0.50476074
-0.53741455
-0.55297852
-0.55206299
-0.53466797
-0.50109863
-0.45257568
-0.39215088
-0.32318115
-0.24810791
-0.16967773
-0.08972168
-0.01220703
 0.05981445
 0.12298584
 0.17486572
 0.21484375
 0.24078369
 0.25238037
 0.24932861
 0.23193359
 0.20141602
 0.16021729
 0.11047363
 0.05493164
-0.00335693
-0.06072998
-0.11413574
-0.16113281
-0.19897461
-0.22552490
-0.23956299
-0.24078369
-0.22918701
-0.20385742
-0.16448975
-0.11230469
-0.04913330
 0.02197266
 0.09887695
 0.17974854
 0.26275635
 0.34515381
 0.42358398
 0.49499512
 0.55725098
 0.60821533
 0.64666748
 0.67047119
 0.67840576
 0.67108154
 0.64910889
 0.61340332
 0.56457520
 0.50354004
 0.43334961
 0.35705566
 0.27832031
 0.19897461
 0.12084961
 0.04608154
-0.02288818
-0.08331299
-0.13397217
-0.17333984
-0.20080566
-0.21484375
-0.21606445
-0.20507813
-0.18341064
-0.15136719
-0.11016846
-0.06164551
-0.00762939
 0.04852295
 0.10406494
 0.15594482
 0.20111084
 0.23651123
 0.26000977
 0.26977539
 0.26458740
 0.24322510
 0.20416260
 0.14801025
 0.07690430
-0.00671387
-0.10070801
-0.20324707
-0.31219482
-0.42358398
-0.53283691
-0.63415527
-0.72448730
-0.80169678
-0.86334229
-0.90728760
-0.93200684
-0.93597412
-0.91949463
-0.88256836
-0.82519531
-0.74859619
-0.65460205
-0.54626465
-0.42633057
-0.29876709
-0.16632080
-0.03082275
 0.10467529
 0.23620605
 0.35919189
 0.46966553
 0.56365967
 0.64025879
 0.69854736
 0.73852539
 0.75958252
 0.76232910
 0.74707031
 0.71624756
 0.67169189
 0.61645508
 0.55297852
 0.48461914
 0.41412354
 0.34362793
 0.27435303
 0.20812988
 0.14678955
 0.09155273
 0.04272461
 0.00091553
-0.03417969
-0.06164551
-0.08087158
-0.09246826
-0.09796143
-0.09796143
-0.09460449
-0.08880615
-0.08239746
-0.07690430
-0.07324219
-0.07263184
-0.07598877
-0.08453369
-0.10040283
-0.12359619
-0.15319824
-0.18829346
-0.22796631
-0.27252197
-0.32073975
-0.37048340
-0.41839600
-0.46112061
-0.49804688
-0.52856445
-0.55236816
-0.56793213
-0.57434082
-0.57037354
-0.55664063
-0.53192139
-0.49621582
-0.44891357
-0.39215088
-0.32775879
-0.25756836
-0.18218994
-0.10284424
-0.02105713
 0.06072998
 0.14038086
 0.21575928
 0.28503418
 0.34484863
 0.39215088
 0.42480469
 0.44281006
 0.44708252
 0.43792725
 0.41564941
 0.38085938
 0.33599854
 0.28320313
 0.22552490
 0.16387939
 0.09979248
 0.03540039
-0.02655029
-0.08331299
-0.13183594
-0.17059326
-0.19775391
-0.21270752
-0.21484375
-0.20294189
-0.17639160
-0.13488770
-0.07873535
-0.01007080
 0.06988525
 0.15869141
 0.25421143
 0.35339355
 0.45166016
 0.54443359
 0.62713623
 0.69702148
 0.75103760
 0.78613281
 0.80078125
 0.79406738
 0.76599121
 0.71716309
 0.64849854
 0.55999756
 0.45471191
 0.33599854
 0.20721436
 0.07202148
-0.06744385
-0.20812988
-0.34576416
-0.47485352
-0.59173584
-0.69244385
-0.77514648
-0.83709717
-0.87615967
-0.89141846
-0.88195801
-0.84869385
-0.79162598
-0.71228027
-0.61370850
-0.50079346
-0.37841797
-0.25115967
-0.12298584
 0.00366211
 0.12542725
 0.23864746
 0.33843994
 0.42022705
 0.48095703
 0.51940918
 0.53558350
 0.53131104
 0.50781250
 0.46661377
 0.41046143
 0.34210205
 0.26519775
 0.18188477
 0.09490967
 0.00732422
-0.07720947
-0.15533447
-0.22460938
-0.28442383
-0.33233643
-0.36590576
-0.38116455
-0.37750244
-0.35644531
-0.32043457
-0.27221680
-0.21270752
-0.14251709
-0.06408691
 0.01922607
 0.10406494
 0.18707275
 0.26580811
 0.33752441
 0.39886475
 0.44708252
 0.48156738
 0.50231934
 0.50933838
 0.50323486
 0.48431396
 0.45440674
 0.41503906
 0.36865234
 0.31646729
 0.25970459
 0.19958496
 0.13854980
 0.07781982
 0.01983643
-0.03356934
-0.08117676
-0.12176514
-0.15472412
-0.17974854
-0.19622803
-0.20355225
-0.20172119
-0.19134521
-0.17364502
-0.15075684
-0.12359619
-0.09399414
-0.06347656
-0.03387451
-0.00793457
 0.01342773
 0.02868652
 0.03692627
 0.03784180
 0.03112793
 0.01770020
-0.00152588
-0.02593994
-0.05554199
-0.08972168
-0.12664795
-0.16479492
-0.20202637
-0.23864746
-0.27435303
-0.30975342
-0.34240723
-0.36956787
-0.39001465
-0.40313721
-0.40924072
-0.40863037
-0.39978027
-0.38146973
-0.35369873
-0.31829834
-0.27648926
-0.22979736
-0.17883301
-0.12451172
-0.06805420
-0.01220703
 0.04089355
 0.08972168
 0.13336182
 0.17150879
 0.20263672
 0.22613525
 0.24078369
 0.24749756
 0.24688721
 0.24017334
 0.22827148
 0.21148682
 0.19073486
 0.16662598
 0.14099121
 0.11474609
 0.09002686
 0.06774902
 0.04852295
 0.03356934
 0.02349854
 0.01983643
 0.02319336
 0.03387451
 0.05096436
 0.07385254
 0.10101318
 0.13153076
 0.16296387
 0.19409180
 0.22308350
 0.24841309
 0.26885986
 0.28289795
 0.28900146
 0.28594971
 0.27313232
 0.25054932
 0.21759033
 0.17395020
 0.11962891
 0.05645752
-0.01434326
-0.09063721
-0.17181396
-0.25695801
-0.34423828
-0.43090820
-0.51330566
-0.58898926
-0.65551758
-0.71166992
-0.75500488
-0.78277588
-0.79376221
-0.78765869
-0.76477051
-0.72540283
-0.66925049
-0.59783936
-0.51391602
-0.42114258
-0.32226563
-0.21972656
-0.11535645
-0.01251221
 0.08544922
 0.17547607
 0.25604248
 0.32531738
 0.38146973
 0.42266846
 0.44860840
 0.46020508
 0.45867920
 0.44555664
 0.42114258
 0.38665771
 0.34423828
 0.29663086
 0.24688721
 0.19714355
 0.14892578
 0.10406494
 0.06439209
 0.03173828
 0.00793457
-0.00640869
-0.01068115
-0.00518799
 0.00976563
 0.03417969
 0.06591797
 0.10345459
 0.14404297
 0.18585205
 0.22674561
 0.26489258
 0.29846191
 0.32623291
 0.34667969
 0.35858154
 0.36163330
 0.35461426
 0.33752441
 0.31127930
 0.27770996
 0.23803711
 0.19348145
 0.14404297
 0.09063721
 0.03509521
-0.02075195
-0.07476807
-0.12481689
-0.16937256
-0.20660400
-0.23468018
-0.25360107
-0.26336670
-0.26489258
-0.25787354
-0.24291992
-0.22003174
-0.19104004
-0.15716553
-0.12145996
-0.08544922
-0.05096436
-0.01953125
 0.00854492
 0.03173828
 0.05004883
 0.06286621
 0.06958008
 0.07141113
 0.06866455
 0.06195068
 0.05218506
 0.03997803
 0.02655029
 0.01281738
-0.00030518
-0.01190186
-0.02044678
-0.02563477
-0.02655029
-0.02349854
-0.01617432
-0.00427246
 0.01281738
 0.03509521
 0.06164551
 0.09094238
 0.12237549
 0.15472412
 0.18707275
 0.21759033
 0.24414063
 0.26641846
 0.28503418
 0.29998779
 0.31005859
 0.31280518
 0.30731201
 0.29571533
 0.27984619
 0.26092529
 0.23834229
 0.21148682
 0.18066406
 0.14801025
 0.11596680
 0.08514404
 0.05615234
 0.02960205
 0.00579834
-0.01403809
-0.02960205
-0.04089355
-0.04730225
-0.04882813
-0.04547119
-0.03753662
-0.02655029
-0.01251221
 0.00396729
 0.02105713
 0.03723145
 0.05157471
 0.06286621
 0.07019043
 0.07293701
 0.06988525
 0.06072998
 0.04547119
 0.02441406
-0.00274658
-0.03601074
-0.07446289
-0.11657715
-0.15991211
-0.20416260
-0.24993896
-0.29724121
-0.34545898
-0.39184570
-0.43518066
-0.47485352
-0.51116943
-0.54412842
-0.57250977
-0.59509277
-0.61157227
-0.62072754
-0.62194824
-0.61431885
-0.59814453
-0.57312012
-0.53955078
-0.49713135
-0.44586182
-0.38696289
-0.32196045
-0.25238037
-0.17883301
-0.10192871
-0.02380371
 0.05371094
 0.12817383
 0.19989014
 0.26885986
 0.33386230
 0.39215088
 0.44250488
 0.48400879
 0.51788330
 0.54473877
 0.56396484
 0.57434082
 0.57617188
 0.57067871
 0.56030273
 0.54473877
 0.52490234
 0.50048828
 0.47302246
 0.44311523
 0.41076660
 0.37597656
 0.33905029
 0.30151367
 0.26458740
 0.22766113
 0.18981934
 0.14984131
 0.10772705
 0.06347656
 0.01708984
-0.03173828
-0.08209229
-0.13305664
-0.18371582
-0.23437500
-0.28472900
-0.33447266
-0.38177490
-0.42480469
-0.46264648
-0.49560547
-0.52368164
-0.54595947
-0.56182861
-0.57037354
-0.57189941
-0.56701660
-0.55541992
-0.53710938
-0.51208496
-0.48004150
-0.44158936
-0.39733887
-0.34759521
-0.29388428
-0.23742676
-0.17883301
-0.11871338
-0.05828857
 0.00030518
 0.05432129
 0.10253906
 0.14434814
 0.17944336
 0.20660400
 0.22491455
 0.23437500
 0.23559570
 0.22949219
 0.21636963
 0.19683838
 0.17181396
 0.14373779
 0.11474609
 0.08605957
 0.05859375
 0.03387451
 0.01373291
 0.00000000
-0.00701904
-0.00671387
 0.00122070
 0.01739502
 0.04211426
 0.07507324
 0.11444092
 0.15930176
 0.20843506
 0.26123047
 0.31463623
 0.36590576
 0.41198730
 0.45135498
 0.48278809
 0.50537109
 0.51788330
 0.51940918
 0.50872803
 0.48675537
 0.45349121
 0.40985107
 0.35766602
 0.29907227
 0.23620605
 0.17059326
 0.10375977
 0.03784180
-0.02502441
-0.08270264
-0.13336182
-0.17608643
-0.20965576
-0.23284912
-0.24505615
-0.24627686
-0.23803711
-0.22033691
-0.19439697
-0.16204834
-0.12451172
-0.08453369
-0.04425049
-0.00518799
 0.02990723
 0.05889893
 0.07934570
 0.09002686
 0.09002686
 0.07812500
 0.05371094
 0.01708984
-0.03021240
-0.08728027
-0.15228271
-0.22430420
-0.30059814
-0.37811279
-0.45288086
-0.52185059
-0.58349609
-0.63598633
-0.67749023
-0.70495605
-0.71563721
-0.70922852
-0.68450928
-0.64270020
-0.58349609
-0.50842285
-0.41931152
-0.31890869
-0.20965576
-0.09399414
 0.02655029
 0.14953613
 0.27191162
 0.38940430
 0.49743652
 0.59204102
 0.67138672
 0.73394775
 0.78033447
 0.80963135
 0.82153320
 0.81665039
 0.79620361
 0.76263428
 0.71777344
 0.66314697
 0.60058594
 0.53192139
 0.45959473
 0.38726807
 0.31799316
 0.25360107
 0.19500732
 0.14343262
 0.09918213
 0.06347656
 0.03662109
 0.01800537
 0.00640869
 0.00122070
 0.00091553
 0.00396729
 0.00885010
 0.01342773
 0.01525879
 0.01281738
 0.00457764
-0.01068115
-0.03417969
-0.06530762
-0.10284424
-0.14495850
-0.19134521
-0.24200439
-0.29632568
-0.35247803
-0.40649414
-0.45501709
-0.49652100
-0.52978516
-0.55419922
-0.56915283
-0.57281494
-0.56488037
-0.54534912
-0.51483154
-0.47454834
-0.42510986
-0.36865234
-0.30700684
-0.24169922
-0.17456055
-0.10681152
-0.04028320
 0.02227783
 0.07873535
 0.12725830
 0.16693115
 0.19683838
 0.21728516
 0.22735596
 0.22735596
 0.21728516
 0.19866943
 0.17211914
 0.13946533
 0.10223389
 0.06286621
 0.02319336
-0.01464844
-0.04821777
-0.07537842
-0.09490967
-0.10467529
-0.10467529
-0.09490967
-0.07507324
-0.04516602
-0.00610352
 0.04150391
 0.09582520
 0.15472412
 0.21667480
 0.28045654
 0.34332275
 0.40222168
 0.45288086
 0.49316406
 0.52185059
 0.53863525
 0.54260254
 0.53222656
 0.50628662
 0.46508789
 0.41107178
 0.34606934
 0.27160645
 0.18890381
 0.09979248
 0.00823975
-0.08209229
-0.16906738
-0.25115967
-0.32714844
-0.39428711
-0.44921875
-0.48950195
-0.51544189
-0.52764893
-0.52734375
-0.51483154
-0.49041748
-0.45593262
-0.41290283
-0.36437988
-0.31311035
-0.26092529
-0.21026611
-0.16296387
-0.12023926
-0.08392334
-0.05462646
-0.03326416
-0.02075195
-0.01708984
-0.02258301
-0.03631592
-0.05706787
-0.08331299
-0.11291504
-0.14373779
-0.17333984
-0.19989014
-0.22216797
-0.23834229
-0.24688721
-0.24627686
-0.23559570
-0.21423340
-0.18188477
-0.13885498
-0.08636475
-0.02655029
 0.03814697
 0.10528564
 0.17364502
 0.24078369
 0.30487061
 0.36285400
 0.41137695
 0.44891357
 0.47424316
 0.48675537
 0.48583984
 0.47149658
 0.44433594
 0.40557861
 0.35736084
 0.30212402
 0.24169922
 0.17822266
 0.11291504
 0.04821777
-0.01373291
-0.06988525
-0.11779785
-0.15594482
-0.18249512
-0.19775391
-0.20080566
-0.19134521
-0.16967773
-0.13671875
-0.09460449
-0.04486084
 0.01007080
 0.06713867
 0.12298584
 0.17486572
 0.22125244
 0.26092529
 0.29266357
 0.31341553
 0.31982422
 0.31097412
 0.28778076
 0.25238037
 0.20477295
 0.14556885
 0.07507324
-0.00396729
-0.08880615
-0.17730713
-0.26702881
-0.35583496
-0.43914795
-0.51300049
-0.57464600
-0.62164307
-0.65277100
-0.66589355
-0.65887451
-0.63201904
-0.58624268
-0.52337646
-0.44525146
-0.35308838
-0.24963379
-0.13824463
-0.02166748
 0.09796143
 0.21820068
 0.33447266
 0.44219971
 0.53680420
 0.61614990
 0.67962646
 0.72692871
 0.75683594
 0.76751709
 0.75927734
 0.73394775
 0.69458008
 0.64208984
 0.57708740
 0.50079346
 0.41595459
 0.32623291
 0.23559570
 0.14556885
 0.05798340
-0.02502441
-0.10040283
-0.16510010
-0.21789551
-0.26000977
-0.29113770
-0.30944824
-0.31402588
-0.30517578
-0.28533936
-0.25848389
-0.22613525
-0.18890381
-0.14770508
-0.10437012
-0.06195068
-0.02349854
 0.00976563
 0.03692627
 0.05798340
 0.07080078
 0.07446289
 0.06896973
 0.05462646
 0.03204346
 0.00213623
-0.03387451
-0.07476807
-0.11810303
-0.16174316
-0.20446777
-0.24475098
-0.28198242
-0.31402588
-0.33966064
-0.35552979
-0.36102295
-0.35491943
-0.33874512
-0.31372070
-0.28137207
-0.24230957
-0.19683838
-0.14556885
-0.09063721
-0.03448486
 0.02075195
 0.07354736
 0.12298584
 0.16754150
 0.20599365
 0.23651123
 0.25817871
 0.27069092
 0.27465820
 0.27069092
 0.25909424
 0.24078369
 0.21606445
 0.18585205
 0.15136719
 0.11413574
 0.07598877
 0.03845215
 0.00427246
-0.02532959
-0.04913330
-0.06622314
-0.07598877
-0.07751465
-0.07019043
-0.05401611
-0.03051758
-0.00091553
 0.03326416
 0.07049561
 0.10955811
 0.14831543
 0.18432617
 0.21575928
 0.24047852
 0.25726318
 0.26428223
 0.26153564
 0.24841309
 0.22491455
 0.19104004
 0.14678955
 0.09277344
 0.03051758
-0.03723145
-0.10864258
-0.18096924
-0.25390625
-0.32501221
-0.39245605
-0.45227051
-0.50201416
-0.53955078
-0.56427002
-0.57556152
-0.57342529
-0.55725098
-0.52764893
-0.48492432
-0.43151855
-0.36895752
-0.29998779
-0.22674561
-0.15075684
-0.07446289
-0.00030518
 0.06958008
 0.13305664
 0.18798828
 0.23315430
 0.26702881
 0.28961182
 0.30059814
 0.30090332
 0.29113770
 0.27221680
 0.24475098
 0.20904541
 0.16723633
 0.12145996
 0.07476807
 0.02899170
-0.01312256
-0.05004883
-0.08026123
-0.10192871
-0.11413574
-0.11596680
-0.10711670
-0.08758545
-0.05767822
-0.01892090
 0.02716064
 0.07812500
 0.13122559
 0.18585205
 0.24017334
 0.29327393
 0.34210205
 0.38299561
 0.41351318
 0.43304443
 0.44158936
 0.43945313
 0.42602539
 0.40069580
 0.36437988
 0.31829834
 0.26458740
 0.20599365
 0.14282227
 0.07720947
 0.01007080
-0.05584717
-0.11840820
-0.17517090
-0.22460938
-0.26672363
-0.30120850
-0.32745361
-0.34362793
-0.34881592
-0.34271240
-0.32623291
-0.30212402
-0.27343750
-0.24108887
-0.20599365
-0.16876221
-0.13092041
-0.09399414
-0.06011963
-0.03021240
-0.00610352
 0.01159668
 0.02258301
 0.02624512
 0.02288818
 0.01342773
-0.00213623
-0.02227783
-0.04638672
-0.07293701
-0.10070801
-0.12786865
-0.15258789
-0.17364502
-0.18951416
-0.19958496
-0.20324707
-0.19989014
-0.18920898
-0.17028809
-0.14343262
-0.10986328
-0.07049561
-0.02685547
 0.01892090
 0.06561279
 0.11138916
 0.15533447
 0.19561768
 0.23071289
 0.25909424
 0.28015137
 0.29357910
 0.29998779
 0.29998779
 0.29388428
 0.28289795
 0.26733398
 0.24841309
 0.22735596
 0.20538330
 0.18463135
 0.16571045
 0.14953613
 0.13702393
 0.12847900
 0.12451172
 0.12512207
 0.13092041
 0.14099121
 0.15441895
 0.17028809
 0.18676758
 0.20263672
 0.21636963
 0.22735596
 0.23468018
 0.23651123
 0.23193359
 0.21972656
 0.19927979
 0.17120361
 0.13519287
 0.09124756
 0.04058838
-0.01556396
-0.07537842
-0.13824463
-0.20263672
-0.26763916
-0.33050537
-0.38818359
-0.43823242
-0.47912598
-0.51025391
-0.53131104
-0.54107666
-0.53894043
-0.52490234
-0.49987793
-0.46508789
-0.42083740
-0.36834717
-0.31036377
-0.24871826
-0.18585205
-0.12298584
-0.06072998
-0.00091553
 0.05310059
 0.09948730
 0.13702393
 0.16448975
 0.18188477
 0.18829346
 0.18280029
 0.16632080
 0.13946533
 0.10498047
 0.06408691
 0.01861572
-0.02960205
-0.07843018
-0.12481689
-0.16632080
-0.20141602
-0.22827148
-0.24597168
-0.25329590
-0.24963379
-0.23498535
-0.20935059
-0.17333984
-0.12695313
-0.07202148
-0.01098633
 0.05340576
 0.11901855
 0.18432617
 0.24841309
 0.30944824
 0.36468506
 0.41076660
 0.44555664
 0.46813965
 0.47851563
 0.47668457
 0.46295166
 0.43762207
 0.40130615
 0.35614014
 0.30395508
 0.24627686
 0.18493652
 0.12145996
 0.05737305
-0.00488281
-0.06378174
-0.11718750
-0.16357422
-0.20172119
-0.23132324
-0.25177002
-0.26367188
-0.26794434
-0.26519775
-0.25604248
-0.24139404
-0.22125244
-0.19653320
-0.16845703
-0.13854980
-0.10864258
-0.07995605
-0.05310059
-0.02929688
-0.00854492
 0.00854492
 0.02105713
 0.02929688
 0.03326416
 0.03295898
 0.02929688
 0.02227783
 0.01251221
 0.00122070
-0.01129150
-0.02410889
-0.03631592
-0.04669189
-0.05462646
-0.05889893
-0.05950928
-0.05645752
-0.05065918
-0.04180908
-0.03021240
-0.01647949
-0.00061035
 0.01556396
 0.03112793
 0.04516602
 0.05676270
 0.06591797
 0.07171631
 0.07354736
 0.07141113
 0.06500244
 0.05584717
 0.04394531
 0.03082275
 0.01647949
 0.00183105
-0.01220703
-0.02471924
-0.03417969
-0.04028320
-0.04241943
-0.03906250
-0.02960205
-0.01373291
 0.00701904
 0.03265381
 0.06195068
 0.09490967
 0.13031006
 0.16662598
 0.20172119
 0.23468018
 0.26580811
 0.29479980
 0.32043457
 0.34057617
 0.35369873
 0.35888672
 0.35614014
 0.34545898
 0.32745361
 0.30303955
 0.27374268
 0.24108887
 0.20568848
 0.16693115
 0.12542725
 0.08148193
 0.03723145
-0.00640869
-0.04791260
-0.08728027
-0.12359619
-0.15655518
-0.18524170
-0.21026611
-0.23071289
-0.24719238
-0.25939941
-0.26763916
-0.27221680
-0.27343750
-0.27160645
-0.26641846
-0.25878906
-0.24963379
-0.23986816
-0.22979736
-0.21972656
-0.20996094
-0.20080566
-0.19226074
-0.18432617
-0.17700195
-0.16967773
-0.16235352
-0.15502930
-0.14678955
-0.13702393
-0.12573242
-0.11169434
-0.09552002
-0.07659912
-0.05523682
-0.03082275
-0.00335693
 0.02593994
 0.05615234
 0.08697510
 0.11779785
 0.14831543
 0.17822266
 0.20599365
 0.23101807
 0.25268555
 0.27008057
 0.28228760
 0.28839111
 0.28778076
 0.27984619
 0.26519775
 0.24322510
 0.21423340
 0.17822266
 0.13641357
 0.08941650
 0.03784180
-0.01708984
-0.07324219
-0.12878418
-0.18188477
-0.23101807
-0.27618408
-0.31585693
-0.34790039
-0.37048340
-0.38330078
-0.38543701
-0.37750244
-0.36010742
-0.33294678
-0.29724121
-0.25390625
-0.20446777
-0.15014648
-0.09185791
-0.03082275
 0.03112793
 0.09094238
 0.14648438
 0.19592285
 0.23895264
 0.27526855
 0.30426025
 0.32440186
 0.33294678
 0.32897949
 0.31219482
 0.28442383
 0.24871826
 0.20599365
 0.15686035
 0.10131836
 0.04058838
-0.02258301
-0.08514404
-0.14526367
-0.20233154
-0.25634766
-0.30548096
-0.34698486
-0.37841797
-0.39855957
-0.40771484
-0.40588379
-0.39215088
-0.36651611
-0.32958984
-0.28381348
-0.23132324
-0.17211914
-0.10589600
-0.03448486
 0.03967285
 0.11291504
 0.18280029
 0.24871826
 0.30944824
 0.36254883
 0.40405273
 0.43304443
 0.44952393
 0.45471191
 0.44799805
 0.42846680
 0.39550781
 0.35125732
 0.29785156
 0.23773193
 0.17150879
 0.10040283
 0.02593994
-0.04852295
-0.11962891
-0.18554688
-0.24414063
-0.29479980
-0.33569336
-0.36560059
-0.38177490
-0.38299561
-0.36865234
-0.34027100
-0.29968262
-0.24902344
-0.18859863
-0.12023926
-0.04608154
 0.03051758
 0.10650635
 0.18066406
 0.25115967
 0.31555176
 0.36987305
 0.41046143
 0.43609619
 0.44708252
 0.44311523
 0.42388916
 0.38940430
 0.34149170
 0.28198242
 0.21362305
 0.13885498
 0.05920410
-0.02258301
-0.10375977
-0.18157959
-0.25421143
-0.31860352
-0.37200928
-0.41076660
-0.43334961
-0.43914795
-0.42846680
-0.40222168
-0.36163330
-0.30761719
-0.24230957
-0.16754150
-0.08575439
 0.00030518
 0.08819580
 0.17547607
 0.25939941
 0.33599854
 0.40222168
 0.45440674
 0.49041748
 0.50933838
 0.51147461
 0.49774170
 0.46752930
 0.42297363
 0.36468506
 0.29510498
 0.21575928
 0.12908936
 0.03845215
-0.05218506
-0.14007568
-0.22277832
-0.29754639
-0.36163330
-0.41168213
-0.44525146
-0.46173096
-0.46112061
-0.44342041
-0.40985107
-0.36163330
-0.30029297
-0.22827148
-0.14770508
-0.06164551
 0.02685547
 0.11383057
 0.19622803
 0.27160645
 0.33721924
 0.39062500
 0.42938232
 0.45166016
 0.45654297
 0.44464111
 0.41625977
 0.37261963
 0.31524658
 0.24658203
 0.16906738
 0.08514404
-0.00274658
-0.09185791
-0.17944336
-0.26245117
-0.33874512
-0.40466309
-0.45776367
-0.49621582
-0.51971436
-0.52825928
-0.52185059
-0.49957275
-0.46173096
-0.41076660
-0.34973145
-0.28228760
-0.20996094
-0.13397217
-0.05645752
 0.01953125
 0.09094238
 0.15472412
 0.20904541
 0.25207520
 0.28228760
 0.29937744
 0.30334473
 0.29510498
 0.27557373
 0.24475098
 0.20416260
 0.15563965
 0.10162354
 0.04516602
-0.01251221
-0.06866455
-0.12145996
-0.16815186
-0.20599365
-0.23315430
-0.24871826
-0.25177002
-0.24261475
-0.22155762
-0.18920898
-0.14556885
-0.09216309
-0.03051758
 0.03631592
 0.10528564
 0.17425537
 0.24139404
 0.30517578
 0.36285400
 0.41076660
 0.44616699
 0.46783447
 0.47515869
 0.46844482
 0.44769287
 0.41381836
 0.36834717
 0.31311035
 0.24993896
 0.18188477
 0.10986328
 0.03631592
-0.03631592
-0.10467529
-0.16540527
-0.21606445
-0.25512695
-0.28137207
-0.29571533
-0.29815674
-0.28930664
-0.26977539
-0.23986816
-0.20080566
-0.15411377
-0.10223389
-0.04821777
 0.00579834
 0.05706787
 0.10284424
 0.14038086
 0.16693115
 0.18157959
 0.18402100
 0.17333984
 0.15014648
 0.11352539
 0.06439209
 0.00518799
-0.06225586
-0.13488770
-0.21118164
-0.28900146
-0.36529541
-0.43548584
-0.49621582
-0.54443359
-0.57952881
-0.59997559
-0.60394287
-0.59112549
-0.56091309
-0.51513672
-0.45532227
-0.38238525
-0.29785156
-0.20385742
-0.10284424
 0.00183105
 0.10833740
 0.21453857
 0.31799316
 0.41412354
 0.49926758
 0.57037354
 0.62713623
 0.66864014
 0.69427490
 0.70343018
 0.69519043
 0.67077637
 0.63140869
 0.57922363
 0.51574707
 0.44281006
 0.36407471
 0.28167725
 0.19927979
 0.11779785
 0.03936768
-0.03509521
-0.10314941
-0.16296387
-0.21240234
-0.25085449
-0.27801514
-0.29479980
-0.30212402
-0.30151367
-0.29327393
-0.27923584
-0.26031494
-0.23742676
-0.21209717
-0.18585205
-0.16052246
-0.13763428
-0.11840820
-0.10406494
-0.09490967
-0.09155273
-0.09460449
-0.10437012
-0.11932373
-0.13885498
-0.16082764
-0.18371582
-0.20599365
-0.22644043
-0.24353027
-0.25634766
-0.26397705
-0.26550293
-0.26000977
-0.24658203
-0.22552490
-0.19714355
-0.16174316
-0.12023926
-0.07415771
-0.02502441
 0.02563477
 0.07629395
 0.12481689
 0.16998291
 0.20965576
 0.24353027
 0.27069092
 0.29144287
 0.30426025
 0.30883789
 0.30364990
 0.29022217
 0.26916504
 0.24230957
 0.20965576
 0.17181396
 0.12969971
 0.08575439
 0.04150391
-0.00091553
-0.04089355
-0.07659912
-0.10681152
