# Supplementary material for: Dataset for time-lapse ultrasonic tomography of a granite slab under uniaxial compression test
Source: Data Brief. 2018 Aug 30;20:614–6. doi: 10.1016/j.dib.2018.08.151 (PMC6128094; doi:10.1016/j.dib.2018.08.151)
Supplement: Supplementary file 2 — Supplementary material [file mmc2.zip › data/Ultrasonic_Tomo_data/Stage_1_0kn/Force_0kn_15_8_8446722.txt]

SOURCE FILE NAME: D:\ct_20141122\ct201411221m100v0kn_sh_1_10_a.TDA
DATE: Saturday, November 22, 2014
TIME: 11:19:55
SAMPLE INTERVAL (Seconds):   0.0000001000
SIGNAL UNITS: volts
TIME UNITS: Seconds
DATA TYPE: WAVEFORM
NUMBER OF DATA POINTS PER WAVEFORM: 1024
CHANNEL NUMBER: 15
HIT NUMBER: 8
TIME OF TEST:   8.4467227500

 0.00061035
 0.00000000
-0.00061035
-0.00122070
-0.00091553
-0.00061035
-0.00030518
-0.00030518
-0.00030518
-0.00030518
-0.00030518
-0.00030518
-0.00061035
-0.00061035
-0.00030518
 0.00000000
 0.00030518
 0.00061035
 0.00030518
 0.00030518
 0.00000000
-0.00030518
-0.00122070
-0.00213623
-0.00244141
-0.00213623
-0.00152588
-0.00122070
-0.00122070
-0.00183105
-0.00213623
-0.00213623
-0.00183105
-0.00152588
-0.00091553
-0.00061035
 0.00000000
 0.00030518
 0.00030518
-0.00030518
-0.00152588
-0.00274658
-0.00305176
-0.00274658
-0.00213623
-0.00152588
-0.00091553
-0.00030518
 0.00000000
-0.00030518
-0.00061035
-0.00122070
-0.00122070
-0.00091553
-0.00030518
 0.00000000
-0.00030518
-0.00061035
-0.00122070
-0.00152588
-0.00152588
-0.00183105
-0.00213623
-0.00183105
-0.00152588
-0.00061035
 0.00000000
 0.00061035
 0.00061035
-0.00030518
-0.00122070
-0.00213623
-0.00305176
-0.00305176
-0.00305176
-0.00244141
-0.00183105
-0.00122070
-0.00091553
-0.00091553
-0.00091553
-0.00061035
 0.00000000
 0.00061035
 0.00091553
 0.00061035
 0.00030518
 0.00000000
-0.00061035
-0.00152588
-0.00244141
-0.00335693
-0.00366211
-0.00305176
-0.00213623
-0.00122070
-0.00030518
 0.00000000
 0.00030518
 0.00030518
 0.00030518
 0.00000000
 0.00000000
 0.00030518
 0.00061035
 0.00091553
 0.00091553
 0.00030518
 0.00000000
-0.00030518
-0.00061035
-0.00122070
-0.00183105
-0.00183105
-0.00122070
-0.00030518
 0.00091553
 0.00122070
 0.00122070
 0.00030518
-0.00030518
-0.00091553
-0.00122070
-0.00091553
-0.00061035
 0.00000000
 0.00061035
 0.00061035
 0.00000000
-0.00030518
-0.00030518
 0.00000000
 0.00091553
 0.00152588
 0.00183105
 0.00213623
 0.00183105
 0.00152588
 0.00061035
-0.00061035
-0.00152588
-0.00183105
-0.00122070
-0.00030518
 0.00061035
 0.00152588
 0.00244141
 0.00274658
 0.00244141
 0.00213623
 0.00183105
 0.00183105
 0.00183105
 0.00183105
 0.00152588
 0.00061035
 0.00000000
-0.00061035
-0.00091553
-0.00122070
-0.00152588
-0.00183105
-0.00183105
-0.00091553
 0.00061035
 0.00183105
 0.00305176
 0.00305176
 0.00244141
 0.00152588
 0.00061035
 0.00030518
 0.00030518
 0.00061035
 0.00122070
 0.00183105
 0.00183105
 0.00152588
 0.00122070
 0.00122070
 0.00122070
 0.00122070
 0.00122070
 0.00122070
 0.00152588
 0.00183105
 0.00122070
 0.00030518
-0.00091553
-0.00183105
-0.00213623
-0.00152588
-0.00061035
 0.00030518
 0.00091553
 0.00152588
 0.00152588
 0.00122070
 0.00122070
 0.00091553
 0.00091553
 0.00091553
 0.00122070
 0.00122070
 0.00091553
 0.00030518
-0.00030518
-0.00091553
-0.00152588
-0.00183105
-0.00213623
-0.00183105
-0.00152588
-0.00030518
 0.00091553
 0.00183105
 0.00213623
 0.00122070
 0.00000000
-0.00122070
-0.00152588
-0.00152588
-0.00122070
-0.00122070
-0.00122070
-0.00183105
-0.00213623
-0.00274658
-0.00274658
-0.00244141
-0.00183105
-0.00122070
-0.00061035
-0.00030518
 0.00000000
 0.00030518
 0.00000000
-0.00061035
-0.00183105
-0.00305176
-0.00335693
-0.00274658
-0.00152588
 0.00000000
 0.00091553
 0.00091553
 0.00061035
 0.00000000
-0.00030518
-0.00091553
-0.00122070
-0.00091553
-0.00091553
-0.00091553
-0.00122070
-0.00213623
-0.00244141
-0.00244141
-0.00213623
-0.00183105
-0.00183105
-0.00152588
-0.00091553
-0.00030518
 0.00061035
 0.00122070
 0.00091553
 0.00030518
-0.00061035
-0.00152588
-0.00183105
-0.00183105
-0.00152588
-0.00122070
-0.00122070
-0.00152588
-0.00244141
-0.00305176
-0.00305176
-0.00244141
-0.00183105
-0.00091553
 0.00000000
 0.00061035
 0.00122070
 0.00122070
 0.00061035
-0.00030518
-0.00152588
-0.00274658
-0.00335693
-0.00335693
-0.00244141
-0.00152588
-0.00091553
-0.00091553
-0.00152588
-0.00183105
-0.00183105
-0.00152588
-0.00122070
-0.00061035
-0.00061035
-0.00091553
-0.00091553
-0.00152588
-0.00183105
-0.00244141
-0.00274658
-0.00274658
-0.00244141
-0.00183105
-0.00091553
 0.00030518
 0.00152588
 0.00213623
 0.00152588
 0.00030518
-0.00122070
-0.00213623
-0.00244141
-0.00183105
-0.00122070
-0.00122070
-0.00152588
-0.00183105
-0.00183105
-0.00183105
-0.00122070
-0.00030518
 0.00030518
 0.00122070
 0.00152588
 0.00152588
 0.00122070
 0.00061035
 0.00000000
-0.00091553
-0.00122070
-0.00152588
-0.00122070
-0.00061035
 0.00030518
 0.00061035
 0.00030518
 0.00000000
-0.00061035
-0.00030518
 0.00030518
 0.00122070
 0.00183105
 0.00183105
 0.00152588
 0.00091553
 0.00061035
 0.00030518
 0.00000000
-0.00030518
-0.00030518
-0.00061035
-0.00061035
 0.00000000
 0.00061035
 0.00122070
 0.00152588
 0.00152588
 0.00091553
 0.00000000
-0.00061035
-0.00091553
-0.00091553
-0.00061035
-0.00030518
-0.00030518
-0.00091553
-0.00122070
-0.00152588
-0.00122070
-0.00061035
 0.00030518
 0.00091553
 0.00122070
 0.00122070
 0.00091553
 0.00061035
-0.00030518
-0.00122070
-0.00213623
-0.00274658
-0.00305176
-0.00274658
-0.00213623
-0.00152588
-0.00091553
-0.00030518
-0.00030518
-0.00030518
 0.00000000
 0.00061035
 0.00091553
 0.00122070
 0.00061035
 0.00000000
-0.00030518
-0.00091553
-0.00091553
-0.00122070
-0.00152588
-0.00152588
-0.00152588
-0.00122070
-0.00061035
 0.00000000
 0.00061035
 0.00091553
 0.00091553
 0.00030518
-0.00061035
-0.00122070
-0.00122070
-0.00061035
 0.00000000
 0.00030518
 0.00030518
 0.00000000
-0.00030518
 0.00000000
 0.00000000
 0.00030518
 0.00061035
 0.00061035
 0.00061035
 0.00061035
 0.00030518
 0.00000000
-0.00061035
-0.00122070
-0.00122070
-0.00122070
-0.00122070
-0.00061035
-0.00030518
 0.00000000
 0.00030518
 0.00000000
 0.00000000
 0.00061035
 0.00122070
 0.00183105
 0.00213623
 0.00183105
 0.00122070
 0.00061035
 0.00000000
-0.00091553
-0.00152588
-0.00213623
-0.00244141
-0.00213623
-0.00152588
-0.00061035
 0.00030518
 0.00122070
 0.00152588
 0.00122070
 0.00061035
-0.00061035
-0.00122070
-0.00122070
-0.00091553
-0.00091553
-0.00091553
-0.00152588
-0.00213623
-0.00244141
-0.00244141
-0.00183105
-0.00091553
 0.00000000
 0.00061035
 0.00030518
 0.00000000
-0.00030518
-0.00091553
-0.00122070
-0.00152588
-0.00152588
-0.00122070
-0.00061035
 0.00000000
 0.00030518
 0.00061035
 0.00091553
 0.00152588
 0.00183105
 0.00183105
 0.00213623
 0.00213623
 0.00183105
 0.00122070
 0.00061035
-0.00030518
-0.00061035
-0.00061035
-0.00030518
-0.00061035
-0.00061035
-0.00061035
-0.00030518
 0.00061035
 0.00122070
 0.00183105
 0.00213623
 0.00213623
 0.00213623
 0.00152588
 0.00122070
 0.00061035
 0.00061035
 0.00091553
 0.00091553
 0.00030518
-0.00030518
-0.00091553
-0.00091553
-0.00030518
 0.00061035
 0.00122070
 0.00152588
 0.00183105
 0.00213623
 0.00213623
 0.00183105
 0.00152588
 0.00091553
 0.00030518
 0.00030518
 0.00000000
 0.00000000
-0.00030518
-0.00030518
-0.00030518
-0.00030518
-0.00030518
-0.00030518
 0.00000000
 0.00061035
 0.00091553
 0.00061035
-0.00030518
-0.00122070
-0.00183105
-0.00213623
-0.00213623
-0.00213623
-0.00213623
-0.00183105
-0.00122070
-0.00030518
 0.00030518
 0.00091553
 0.00122070
 0.00122070
 0.00122070
 0.00061035
 0.00000000
-0.00061035
-0.00091553
-0.00091553
-0.00091553
-0.00152588
-0.00213623
-0.00244141
-0.00244141
-0.00213623
-0.00152588
-0.00061035
 0.00000000
 0.00061035
 0.00061035
 0.00030518
-0.00030518
-0.00091553
-0.00152588
-0.00213623
-0.00213623
-0.00183105
-0.00152588
-0.00152588
-0.00152588
-0.00183105
-0.00213623
-0.00213623
-0.00213623
-0.00152588
-0.00091553
-0.00030518
 0.00030518
 0.00061035
 0.00030518
 0.00000000
-0.00030518
-0.00061035
-0.00061035
-0.00091553
-0.00091553
-0.00122070
-0.00091553
-0.00030518
 0.00061035
 0.00122070
 0.00091553
 0.00061035
 0.00030518
-0.00030518
-0.00061035
-0.00122070
-0.00152588
-0.00213623
-0.00213623
-0.00244141
-0.00274658
-0.00274658
-0.00213623
-0.00122070
-0.00030518
 0.00030518
 0.00061035
 0.00091553
 0.00091553
 0.00030518
-0.00030518
-0.00122070
-0.00152588
-0.00183105
-0.00244141
-0.00274658
-0.00305176
-0.00274658
-0.00274658
-0.00274658
-0.00274658
-0.00274658
-0.00732422
-0.02777100
-0.07598877
-0.15716553
-0.25939941
-0.35522461
-0.41351318
-0.41992188
-0.38482666
-0.33752441
-0.30120850
-0.27526855
-0.23254395
-0.14678955
-0.01892090
 0.11474609
 0.20660400
 0.23162842
 0.20446777
 0.16479492
 0.14312744
 0.14465332
 0.15625000
 0.16510010
 0.17059326
 0.17639160
 0.18157959
 0.17974854
 0.16845703
 0.15563965
 0.15014648
 0.15380859
 0.15869141
 0.15716553
 0.14953613
 0.14160156
 0.13824463
 0.13793945
 0.13641357
 0.13183594
 0.12634277
 0.12268066
 0.12084961
 0.11840820
 0.11444092
 0.10894775
 0.10345459
 0.09857178
 0.09490967
 0.09185791
 0.08911133
 0.08453369
 0.07812500
 0.07110596
 0.06530762
 0.06042480
 0.05523682
 0.04791260
 0.03936768
 0.03234863
 0.02777100
 0.02410889
 0.01922607
 0.01251221
 0.00671387
 0.00305176
 0.00122070
-0.00152588
-0.00640869
-0.01129150
-0.01373291
-0.01403809
-0.01373291
-0.01495361
-0.01770020
-0.01953125
-0.01953125
-0.01831055
-0.01831055
-0.01953125
-0.02136230
-0.02227783
-0.02227783
-0.02288818
-0.02502441
-0.02899170
-0.03265381
-0.03540039
-0.03692627
-0.03875732
-0.04150391
-0.04486084
-0.04699707
-0.04821777
-0.04943848
-0.05096436
-0.05340576
-0.05523682
-0.05554199
-0.05462646
-0.05371094
-0.05340576
-0.05401611
-0.05462646
-0.05432129
-0.05310059
-0.05218506
-0.05218506
-0.05279541
-0.05310059
-0.05310059
-0.05249023
-0.05187988
-0.05157471
-0.05157471
-0.05157471
-0.05126953
-0.05126953
-0.05157471
-0.05157471
-0.05126953
-0.05065918
-0.05004883
-0.05065918
-0.05187988
-0.05340576
-0.05432129
-0.05401611
-0.05310059
-0.05218506
-0.05187988
-0.05187988
-0.05157471
-0.05126953
-0.05065918
-0.05065918
-0.05065918
-0.05035400
-0.04974365
-0.04821777
-0.04669189
-0.04547119
-0.04455566
-0.04364014
-0.04272461
-0.04150391
-0.04028320
-0.03906250
-0.03753662
-0.03570557
-0.03356934
-0.03204346
-0.03143311
-0.03173828
-0.03173828
-0.03143311
-0.03143311
-0.03143311
-0.03143311
-0.03143311
-0.03082275
-0.02929688
-0.02746582
-0.02593994
-0.02502441
-0.02441406
-0.02380371
-0.02258301
-0.02105713
-0.01922607
-0.01770020
-0.01617432
-0.01525879
-0.01464844
-0.01403809
-0.01312256
-0.01190186
-0.01068115
-0.00915527
-0.00823975
-0.00701904
-0.00610352
-0.00518799
-0.00427246
-0.00366211
-0.00305176
-0.00213623
-0.00152588
-0.00061035
 0.00030518
 0.00152588
 0.00305176
 0.00396729
 0.00427246
 0.00427246
 0.00396729
 0.00427246
 0.00549316
 0.00671387
 0.00793457
 0.00854492
 0.00915527
 0.00946045
 0.00976563
 0.01007080
 0.01037598
 0.01068115
 0.01068115
 0.01098633
 0.01129150
 0.01220703
 0.01342773
 0.01464844
 0.01586914
 0.01708984
 0.01739502
 0.01770020
 0.01831055
 0.01922607
 0.02075195
 0.02197266
 0.02227783
 0.02166748
 0.02075195
 0.02014160
 0.02014160
 0.02014160
 0.02044678
 0.02044678
 0.02044678
 0.02075195
 0.02075195
 0.02075195
 0.02044678
 0.01983643
 0.01922607
 0.01831055
 0.01770020
 0.01739502
 0.01770020
 0.01800537
 0.01800537
 0.01800537
 0.01770020
 0.01647949
 0.01464844
 0.01251221
 0.00946045
 0.00610352
 0.00122070
-0.00549316
-0.01464844
-0.02655029
-0.04058838
-0.05706787
-0.07598877
-0.09704590
-0.11993408
-0.14312744
-0.16632080
-0.18798828
-0.20660400
-0.22125244
-0.23040771
-0.23315430
-0.22735596
-0.21148682
-0.18371582
-0.14221191
-0.08789063
-0.02136230
 0.05676270
 0.14587402
 0.24536133
 0.35339355
 0.46691895
 0.58135986
 0.69213867
 0.79528809
 0.88836670
 0.96832275
 1.03088379
 1.07208252
 1.08947754
 1.08093262
 1.04583740
 0.98358154
 0.89263916
 0.77392578
 0.63018799
 0.46569824
 0.28381348
 0.08666992
-0.12359619
-0.34301758
-0.56396484
-0.77789307
-0.97778320
-1.15875244
-1.31744385
-1.44958496
-1.55090332
-1.61651611
-1.64337158
-1.63055420
-1.57928467
-1.48986816
-1.36322021
-1.20086670
-1.00708008
-0.78887939
-0.55480957
-0.31036377
-0.05981445
 0.19378662
 0.44342041
 0.67993164
 0.89355469
 1.07788086
 1.22924805
 1.34582520
 1.42456055
 1.46209717
 1.45660400
 1.41113281
 1.32873535
 1.21215820
 1.06384277
 0.88806152
 0.69244385
 0.48614502
 0.27679443
 0.06835938
-0.13519287
-0.32836914
-0.50140381
-0.64575195
-0.75622559
-0.83099365
-0.87127686
-0.87677002
-0.84808350
-0.78735352
-0.69793701
-0.58624268
-0.45776367
-0.31921387
-0.17669678
-0.03570557
 0.09735107
 0.21728516
 0.31951904
 0.39825439
 0.44860840
 0.46875000
 0.45867920
 0.42144775
 0.36163330
 0.28259277
 0.18920898
 0.08758545
-0.01556396
-0.11413574
-0.20233154
-0.27496338
-0.32714844
-0.35369873
-0.35247803
-0.32348633
-0.26977539
-0.19561768
-0.10406494
 0.00183105
 0.11871338
 0.24078369
 0.36163330
 0.47393799
 0.57067871
 0.64666748
 0.69763184
 0.72082520
 0.71380615
 0.67413330
 0.60150146
 0.49743652
 0.36651611
 0.21270752
 0.03784180
-0.15441895
-0.35827637
-0.56396484
-0.76049805
-0.93872070
-1.09283447
-1.21826172
-1.30950928
-1.36138916
-1.37115479
-1.34002686
-1.26953125
-1.16210938
-1.01898193
-0.84564209
-0.65032959
-0.44219971
-0.22796631
-0.01098633
 0.20446777
 0.41046143
 0.59631348
 0.75164795
 0.87188721
 0.95458984
 0.99914551
 1.00433350
 0.96862793
 0.89477539
 0.78735352
 0.65307617
 0.49926758
 0.33386230
 0.16571045
 0.00274658
-0.14648438
-0.27404785
-0.37078857
-0.42938232
-0.44372559
-0.41381836
-0.34210205
-0.23254395
-0.08666992
 0.09399414
 0.30364990
 0.53161621
 0.76507568
 0.99182129
 1.20330811
 1.39221191
 1.54998779
 1.66748047
 1.73797607
 1.75659180
 1.72149658
 1.63085938
 1.48468018
 1.28601074
 1.04187012
 0.76263428
 0.45715332
 0.13305664
-0.20111084
-0.53405762
-0.85113525
-1.13830566
-1.38427734
-1.58294678
-1.72973633
-1.82128906
-1.85638428
-1.83563232
-1.76361084
-1.64611816
-1.48986816
-1.30218506
-1.09222412
-0.87127686
-0.65185547
-0.44372559
-0.25512695
-0.09277344
 0.03814697
 0.13214111
 0.18524170
 0.19470215
 0.16143799
 0.08850098
-0.02044678
-0.15899658
-0.32043457
-0.49438477
-0.66986084
-0.83404541
-0.97625732
-1.08886719
-1.16485596
-1.19812012
-1.18164063
-1.11114502
-0.98602295
-0.80993652
-0.58746338
-0.32165527
-0.01464844
 0.32806396
 0.69610596
 1.07513428
 1.45111084
 1.81274414
 2.15057373
 2.45422363
 2.71453857
 2.92175293
 3.06823730
 3.14788818
 3.15673828
 3.09265137
 2.95654297
 2.75115967
 2.47833252
 2.14324951
 1.75445557
 1.32415771
 0.86578369
 0.38940430
-0.09613037
-0.58044434
-1.04919434
-1.48590088
-1.87744141
-2.21435547
-2.49114990
-2.70233154
-2.84423828
-2.91534424
-2.91809082
-2.85614014
-2.73376465
-2.55737305
-2.33489990
-2.07611084
-1.78924561
-1.48315430
-1.16699219
-0.85235596
-0.55084229
-0.26977539
-0.01129150
 0.22186279
 0.42327881
 0.58502197
 0.70129395
 0.77239990
 0.80108643
 0.78887939
 0.73608398
 0.64483643
 0.52276611
 0.37719727
 0.21453857
 0.03662109
-0.15258789
-0.34454346
-0.52917480
-0.69671631
-0.84228516
-0.96221924
-1.05316162
-1.11145020
-1.13464355
-1.12060547
-1.06750488
-0.97442627
-0.84167480
-0.67352295
-0.47393799
-0.24505615
 0.01312256
 0.29724121
 0.60028076
 0.91125488
 1.22039795
 1.52038574
 1.80419922
 2.06420898
 2.29064941
 2.47497559
 2.61138916
 2.69439697
 2.72064209
 2.68676758
 2.59307861
 2.44171143
 2.23480225
 1.97448730
 1.66564941
 1.31530762
 0.93414307
 0.53100586
 0.11291504
-0.31402588
-0.74005127
-1.15203857
-1.53472900
-1.87683105
-2.16949463
-2.40722656
-2.58483887
-2.69653320
-2.73864746
-2.71026611
-2.61413574
-2.45574951
-2.24121094
-1.97784424
-1.67388916
-1.34124756
-0.99365234
-0.64483643
-0.30364990
 0.02380371
 0.33172607
 0.61065674
 0.84960938
 1.03973389
 1.17828369
 1.26617432
 1.30584717
 1.29882813
 1.24572754
 1.15081787
 1.02111816
 0.86517334
 0.69183350
 0.50933838
 0.32623291
 0.15136719
-0.00701904
-0.14221191
-0.24719238
-0.31555176
-0.34118652
-0.32257080
-0.26153564
-0.16143799
-0.02502441
 0.14556885
 0.34393311
 0.56091309
 0.78430176
 1.00341797
 1.21154785
 1.40106201
 1.56341553
 1.68914795
 1.77032471
 1.80358887
 1.78558350
 1.71325684
 1.58325195
 1.39556885
 1.15661621
 0.87524414
 0.55938721
 0.21453857
-0.15167236
-0.52734375
-0.89599609
-1.23931885
-1.54266357
-1.79321289
-1.98181152
-2.10021973
-2.14263916
-2.10601807
-1.98883057
-1.79321289
-1.52587891
-1.19934082
-0.82672119
-0.41900635
 0.01495361
 0.46295166
 0.90759277
 1.32659912
 1.70043945
 2.01599121
 2.26501465
 2.44110107
 2.53601074
 2.54364014
 2.46154785
 2.29095459
 2.03674316
 1.70684814
 1.31072998
 0.86151123
 0.37322998
-0.14099121
-0.66619873
-1.18560791
-1.67968750
-2.13012695
-2.52227783
-2.84667969
-3.09631348
-3.26507568
-3.34747314
-3.34197998
-3.25286865
-3.08685303
-2.85095215
-2.55187988
-2.19757080
-1.80114746
-1.37878418
-0.94604492
-0.51391602
-0.09033203
 0.31585693
 0.69335938
 1.02813721
 1.30889893
 1.52923584
 1.68579102
 1.77703857
 1.80358887
 1.76788330
 1.67480469
 1.53015137
 1.34063721
 1.11511230
 0.86608887
 0.60729980
 0.35064697
 0.10437012
-0.12359619
-0.32531738
-0.48980713
-0.60760498
-0.67352295
-0.68664551
-0.65032959
-0.56915283
-0.44921875
-0.29602051
-0.11535645
 0.08789063
 0.30548096
 0.52612305
 0.73669434
 0.92620850
 1.08673096
 1.21368408
 1.30371094
 1.35223389
 1.35650635
 1.31500244
 1.22894287
 1.10137939
 0.93688965
 0.74310303
 0.52886963
 0.30120850
 0.06530762
-0.17425537
-0.40985107
-0.63171387
-0.83007813
-0.99822998
-1.13464355
-1.23901367
-1.31103516
-1.35040283
-1.35803223
-1.33636475
-1.28875732
-1.21948242
-1.13250732
-1.03271484
-0.92559814
-0.81573486
-0.70892334
-0.60882568
-0.51910400
-0.44342041
-0.38391113
-0.34240723
-0.31951904
-0.31402588
-0.32470703
-0.34912109
-0.38421631
-0.42602539
-0.46936035
-0.50903320
-0.53955078
-0.55633545
-0.55511475
-0.53253174
-0.48645020
-0.41625977
-0.32318115
-0.20721436
-0.06774902
 0.09521484
 0.27801514
 0.47485352
 0.67962646
 0.88714600
 1.09405518
 1.29669189
 1.49017334
 1.66870117
 1.82800293
 1.96441650
 2.07427979
 2.15484619
 2.20245361
 2.21496582
 2.18933105
 2.12524414
 2.02209473
 1.88293457
 1.71051025
 1.50878906
 1.28143311
 1.03546143
 0.77911377
 0.52246094
 0.27343750
 0.03631592
-0.18402100
-0.37994385
-0.54260254
-0.66528320
-0.74462891
-0.78155518
-0.77728271
-0.73303223
-0.65155029
-0.53985596
-0.40588379
-0.25726318
-0.09857178
 0.06500244
 0.22521973
 0.37109375
 0.49285889
 0.58288574
 0.63629150
 0.64910889
 0.61889648
 0.54595947
 0.43212891
 0.28167725
 0.09796143
-0.11566162
-0.35156250
-0.59997559
-0.84960938
-1.09008789
-1.31256104
-1.51000977
-1.67480469
-1.80114746
-1.88415527
-1.92138672
-1.91131592
-1.85546875
-1.75659180
-1.61956787
-1.44958496
-1.25030518
-1.02752686
-0.78948975
-0.54626465
-0.30609131
-0.07385254
 0.14770508
 0.35278320
 0.53192139
 0.67626953
 0.78063965
 0.84503174
 0.87188721
 0.86151123
 0.81298828
 0.72753906
 0.61157227
 0.47332764
 0.31921387
 0.15502930
-0.01403809
-0.17974854
-0.33203125
-0.46081543
-0.55816650
-0.61920166
-0.63964844
-0.61676025
-0.55114746
-0.44494629
-0.29998779
-0.11871338
 0.09704590
 0.34088135
 0.60150146
 0.86578369
 1.12182617
 1.36077881
 1.57531738
 1.75720215
 1.89697266
 1.98638916
 2.02148438
 2.00103760
 1.92474365
 1.79290771
 1.60614014
 1.36871338
 1.08978271
 0.78033447
 0.44952393
 0.10406494
-0.24871826
-0.59814453
-0.93078613
-1.23443604
-1.50085449
-1.72515869
-1.90368652
-2.03338623
-2.11120605
-2.13714600
-2.11425781
-2.04681396
-1.93847656
-1.79504395
-1.62384033
-1.43280029
-1.22985840
-1.02050781
-0.81085205
-0.60882568
-0.42205811
-0.25695801
-0.11657715
-0.00305176
 0.08056641
 0.13092041
 0.14648438
 0.12878418
 0.08117676
 0.00701904
-0.09002686
-0.20599365
-0.33386230
-0.46569824
-0.59417725
-0.71350098
-0.81756592
-0.90026855
-0.95703125
-0.98510742
-0.98236084
-0.94573975
-0.87310791
-0.76538086
-0.62561035
-0.45928955
-0.26855469
-0.05462646
 0.18157959
 0.43334961
 0.69213867
 0.94787598
 1.19415283
 1.42578125
 1.63757324
 1.82250977
 1.97479248
 2.09106445
 2.17041016
 2.21282959
 2.21801758
 2.18658447
 2.12066650
 2.02331543
 1.89819336
 1.74957275
 1.58111572
 1.39831543
 1.20635986
 1.01013184
 0.81359863
 0.62103271
 0.43701172
 0.26580811
 0.11077881
-0.02593994
-0.14251709
-0.23651123
-0.30700684
-0.35369873
-0.37811279
-0.38238525
-0.36956787
-0.34301758
-0.30914307
-0.27374268
-0.24261475
-0.21942139
-0.20568848
-0.20385742
-0.21636963
-0.24536133
-0.29174805
-0.35461426
-0.43121338
-0.51818848
-0.61248779
-0.71136475
-0.81115723
-0.90759277
-0.99700928
-1.07604980
-1.14227295
-1.19384766
-1.22772217
-1.24145508
-1.23199463
-1.19842529
-1.14166260
-1.06170654
-0.95886230
-0.83435059
-0.69152832
-0.53588867
-0.37322998
-0.20660400
-0.03753662
 0.13275146
 0.30059814
 0.45959473
 0.60272217
 0.72753906
 0.83282471
 0.91918945
 0.98602295
 1.03271484
 1.05865479
 1.06536865
 1.05529785
 1.03057861
 0.99273682
 0.94421387
 0.88745117
 0.82489014
 0.75836182
 0.68969727
 0.62133789
 0.55572510
 0.49560547
 0.44189453
 0.39398193
 0.35217285
 0.31616211
 0.28625488
 0.26275635
 0.24505615
 0.23132324
 0.22064209
 0.21179199
 0.20385742
 0.19531250
 0.18524170
 0.17272949
 0.15686035
 0.13671875
 0.11260986
 0.08422852
 0.05218506
 0.01586914
-0.02441406
-0.06805420
-0.11413574
-0.16204834
-0.21179199
-0.26367188
-0.31707764
-0.37139893
-0.42510986
-0.47790527
-0.53009033
-0.58288574
-0.63598633
-0.68908691
-0.74157715
-0.79284668
-0.84228516
-0.88897705
-0.93200684
-0.96893311
-0.99853516
-1.02020264
-1.03363037
-1.03790283
-1.03302002
-1.01867676
-0.99487305
-0.96191406
-0.92102051
-0.87219238
-0.81604004
-0.75378418
-0.68664551
-0.61676025
-0.54504395
-0.47241211
-0.40008545
-0.32958984
-0.26367188
-0.20355225
-0.15106201
-0.10620117
-0.07019043
-0.04455566
-0.02960205
-0.02441406
-0.02655029
-0.03387451
-0.04333496
-0.05218506
-0.05706787
-0.05462646
-0.04119873
-0.01495361
 0.02563477
 0.08209229
 0.15655518
 0.24841309
 0.35644531
 0.47576904
 0.60211182
 0.73181152
 0.86212158
 0.98846436
 1.10626221
 1.21002197
 1.29486084
 1.35772705
 1.39648438
 1.40869141
 1.39312744
 1.35009766
 1.27990723
 1.18408203
 1.06445313
 0.92376709
 0.76629639
 0.59844971
 0.42663574
 0.25634766
 0.09094238
-0.06683350
-0.21392822
-0.34545898
-0.45593262
-0.54107666
-0.59936523
-0.63079834
-0.63720703
-0.62103271
-0.58471680
-0.53100586
-0.46386719
-0.38818359
-0.30944824
-0.23315430
-0.16296387
-0.10162354
-0.05218506
-0.01800537
-0.00213623
-0.00579834
-0.02807617
-0.06622314
-0.11810303
-0.18218994
-0.25634766
-0.33630371
-0.41717529
-0.49560547
-0.56793213
-0.63232422
-0.68511963
-0.72296143
-0.74340820
-0.74493408
-0.72601318
-0.68542480
-0.62103271
-0.53253174
-0.42144775
-0.29113770
-0.14373779
 0.01953125
 0.19500732
 0.37811279
 0.56030273
 0.73394775
 0.89233398
 1.03057861
 1.14410400
 1.22863770
 1.28143311
 1.30065918
 1.28723145
 1.24237061
 1.16760254
 1.06689453
 0.94421387
 0.80474854
 0.65338135
 0.49652100
 0.33874512
 0.18585205
 0.04119873
-0.09216309
-0.21057129
-0.31036377
-0.38665771
-0.43670654
-0.45837402
-0.45257568
-0.42022705
-0.36315918
-0.28411865
-0.18676758
-0.07476807
 0.04821777
 0.17883301
 0.31066895
 0.43670654
 0.55053711
 0.64727783
 0.72448730
 0.78063965
 0.81329346
 0.82122803
 0.80413818
 0.76385498
 0.70190430
 0.61981201
 0.51940918
 0.40374756
 0.27709961
 0.14221191
 0.00061035
-0.14587402
-0.29327393
-0.43640137
-0.57006836
-0.69030762
-0.79528809
-0.88287354
-0.94909668
-0.99182129
-1.00982666
-1.00402832
-0.97625732
-0.92864990
-0.86334229
-0.78338623
-0.69305420
-0.59692383
-0.49987793
-0.40618896
-0.32012939
-0.24505615
-0.18280029
-0.13488770
-0.10192871
-0.08544922
-0.08544922
-0.10040283
-0.12878418
-0.16784668
-0.21667480
-0.27435303
-0.33905029
-0.40679932
-0.47454834
-0.53833008
-0.59661865
-0.64697266
-0.68695068
-0.71380615
-0.72479248
-0.71838379
-0.69366455
-0.65032959
-0.58776855
-0.50720215
-0.41107178
-0.30395508
-0.18890381
-0.06835938
 0.05645752
 0.18310547
 0.30700684
 0.42327881
 0.52734375
 0.61706543
 0.69244385
 0.75408936
 0.80108643
 0.83282471
 0.84869385
 0.84899902
 0.83496094
 0.80718994
 0.76690674
 0.71411133
 0.65032959
 0.57769775
 0.49835205
 0.41442871
 0.32836914
 0.24200439
 0.15777588
 0.07751465
 0.00305176
-0.06347656
-0.12115479
-0.16937256
-0.20721436
-0.23498535
-0.25268555
-0.26153564
-0.26336670
-0.25909424
-0.24871826
-0.23223877
-0.20996094
-0.18249512
-0.15075684
-0.11596680
-0.07873535
-0.04058838
-0.00366211
 0.03082275
 0.06072998
 0.08453369
 0.09979248
 0.10528564
 0.10009766
 0.08483887
 0.06011963
 0.02655029
-0.01556396
-0.06378174
-0.11535645
-0.16632080
-0.21484375
-0.25939941
-0.29907227
-0.33203125
-0.35552979
-0.36804199
-0.36834717
-0.35766602
-0.33630371
-0.30639648
-0.26855469
-0.22430420
-0.17333984
-0.11627197
-0.05401611
 0.01068115
 0.07507324
 0.13702393
 0.19531250
 0.24932861
 0.29693604
 0.33599854
 0.36376953
 0.37902832
 0.38024902
 0.36712646
 0.34057617
 0.30181885
 0.25360107
 0.19775391
 0.13580322
 0.06896973
 0.00030518
-0.06713867
-0.13061523
-0.18737793
-0.23437500
-0.27038574
-0.29327393
-0.30364990
-0.30029297
-0.28228760
-0.24780273
-0.19531250
-0.12542725
-0.03997803
 0.05950928
 0.17089844
 0.29205322
 0.41839600
 0.54382324
 0.66253662
 0.77026367
 0.86242676
 0.93475342
 0.98236084
 1.00189209
 0.99151611
 0.95184326
 0.88348389
 0.78826904
 0.66864014
 0.53100586
 0.38146973
 0.22674561
 0.07202148
-0.07843018
-0.21911621
-0.34362793
-0.44525146
-0.51879883
-0.56243896
-0.57525635
-0.55847168
-0.51300049
-0.44158936
-0.34851074
-0.23864746
-0.11596680
 0.01525879
 0.15106201
 0.28503418
 0.40924072
 0.51574707
 0.59936523
 0.65643311
 0.68420410
 0.68054199
 0.64361572
 0.57373047
 0.47363281
 0.34729004
 0.19836426
 0.02990723
-0.15502930
-0.35034180
-0.54870605
-0.74188232
-0.92254639
-1.08398438
-1.22161865
-1.33178711
-1.41204834
-1.45965576
-1.47155762
-1.44775391
-1.38916016
-1.29882813
-1.17950439
-1.03332520
-0.86425781
-0.67810059
-0.48370361
-0.28839111
-0.09704590
 0.08789063
 0.26184082
 0.41656494
 0.54382324
 0.63781738
 0.69702148
 0.72235107
 0.71441650
 0.67291260
 0.59997559
 0.50018311
 0.38116455
 0.24841309
 0.10772705
-0.03662109
-0.17761230
-0.30700684
-0.41656494
-0.49926758
-0.54992676
-0.56488037
-0.54290771
-0.48492432
-0.39245605
-0.26855469
-0.11474609
 0.06622314
 0.26885986
 0.48492432
 0.70465088
 0.91766357
 1.11541748
 1.29150391
 1.44104004
 1.55853271
 1.63940430
 1.67877197
 1.67510986
 1.62872314
 1.54083252
 1.41326904
 1.24755859
 1.04797363
 0.82214355
 0.57769775
 0.32135010
 0.05645752
-0.21301270
-0.48065186
-0.73699951
-0.97320557
-1.18347168
-1.36444092
-1.51336670
-1.62811279
-1.70623779
-1.74804688
-1.75415039
-1.72637939
-1.66534424
-1.57379150
-1.45477295
-1.31103516
-1.14654541
-0.96435547
-0.76904297
-0.56640625
-0.36193848
-0.15808105
 0.04364014
 0.23986816
 0.42358398
 0.58776855
 0.72601318
 0.83557129
 0.91613770
 0.96618652
 0.98388672
 0.96832275
 0.92041016
 0.84320068
 0.73944092
 0.61370850
 0.47210693
 0.32012939
 0.16387939
 0.00701904
-0.14617920
-0.28961182
-0.41564941
-0.51788330
-0.59234619
-0.63781738
-0.65368652
-0.63842773
-0.59082031
-0.51300049
-0.40954590
-0.28564453
-0.14495850
 0.01068115
 0.17883301
 0.35339355
 0.52581787
 0.68847656
 0.83496094
 0.96191406
 1.06597900
 1.14288330
 1.18896484
 1.20269775
 1.18377686
 1.13281250
 1.05072021
 0.93811035
 0.79864502
 0.63842773
 0.46356201
 0.27923584
 0.08880615
-0.10406494
-0.29449463
-0.47393799
-0.63354492
-0.76660156
-0.86853027
-0.93780518
-0.97412109
-0.97564697
-0.94055176
-0.86791992
-0.76019287
-0.62316895
-0.46325684
-0.28656006
-0.09613037
 0.10467529
 0.30853271
 0.50445557
 0.68176270
 0.83129883
 0.94757080
 1.02783203
 1.06872559
 1.06719971
 1.01928711
 0.92529297
 0.78826904
 0.61340332
 0.40710449
 0.17364502
-0.08209229
-0.35278320
-0.62744141
-0.89263916
-1.13708496
-1.35314941
-1.53442383
-1.67510986
-1.76757813
-1.80725098
-1.79199219
-1.72302246
-1.60156250
-1.42883301
-1.20910645
-0.95123291
-0.66619873
-0.36254883
-0.04669189
 0.27465820
 0.59020996
 0.88500977
 1.14685059
 1.36688232
 1.54144287
 1.66534424
 1.73431396
 1.74560547
 1.69982910
 1.60034180
 1.45172119
 1.25885010
 1.02935791
 0.77514648
 0.50750732
 0.23590088
-0.03417969
-0.29602051
-0.53894043
-0.75012207
-0.91888428
-1.04034424
-1.11450195
-1.14166260
-1.12152100
-1.05316162
-0.94024658
-0.78948975
-0.61126709
-0.41259766
-0.19897461
 0.02532959
 0.25299072
 0.47363281
 0.67565918
 0.84930420
 0.98815918
 1.08917236
 1.15051270
 1.16882324
 1.14227295
 1.06994629
 0.95428467
 0.80017090
 0.61340332
 0.40039063
 0.16540527
-0.08728027
-0.35125732
-0.61737061
-0.87371826
-1.10992432
-1.31774902
-1.49322510
-1.63238525
-1.73065186
-1.78405762
-1.78894043
-1.74652100
-1.65893555
-1.52832031
-1.35772705
-1.15112305
-0.91735840
-0.66680908
-0.40863037
-0.14770508
 0.11169434
 0.36254883
 0.59448242
 0.79742432
 0.96435547
 1.09344482
 1.18347168
 1.23413086
 1.24481201
 1.21612549
 1.15264893
 1.05926514
 0.94177246
 0.80596924
 0.65948486
 0.50964355
 0.36376953
 0.22705078
 0.10375977
-0.00122070
-0.08392334
-0.14129639
-0.17181396
-0.17608643
-0.15502930
-0.11108398
-0.04730225
 0.03143311
 0.12054443
 0.21606445
 0.31341553
 0.40710449
 0.49072266
 0.55999756
 0.61187744
 0.64605713
 0.66192627
 0.65704346
 0.63018799
 0.58227539
 0.51605225
 0.43548584
 0.34362793
 0.24291992
 0.13671875
 0.02929688
-0.07568359
-0.17517090
-0.26672363
-0.34759521
-0.41381836
-0.46264648
-0.49194336
-0.50262451
-0.49652100
-0.47485352
-0.43853760
-0.39031982
-0.33416748
-0.27526855
-0.21697998
-0.16235352
-0.11291504
-0.07263184
-0.04547119
-0.03479004
-0.04241943
-0.06805420
-0.11138916
-0.17150879
-0.24841309
-0.33966064
-0.44097900
-0.54626465
-0.65063477
-0.75012207
-0.84014893
-0.91644287
-0.97351074
-1.00799561
-1.01745605
-0.99945068
-0.95092773
-0.86975098
-0.75622559
-0.61370850
-0.44738770
-0.26092529
-0.05523682
 0.16723633
 0.40100098
 0.63659668
 0.86486816
 1.07788086
 1.27075195
 1.43859863
 1.57623291
 1.67846680
 1.74163818
 1.76300049
 1.74224854
 1.68029785
 1.57989502
 1.44378662
 1.27655029
 1.08215332
 0.86791992
 0.64270020
 0.41534424
 0.19287109
-0.02014160
-0.21972656
-0.39794922
-0.54718018
-0.66070557
-0.73730469
-0.77789307
-0.78460693
-0.75805664
-0.70037842
-0.61645508
-0.51361084
-0.39886475
-0.27740479
-0.15350342
-0.03234863
 0.07904053
 0.17425537
 0.24841309
 0.29846191
 0.32104492
 0.31372070
 0.27648926
 0.21148682
 0.12176514
 0.00915527
-0.12420654
-0.27618408
-0.43975830
-0.60821533
-0.77331543
-0.93048096
-1.07452393
-1.20178223
-1.30737305
-1.38793945
-1.44134521
-1.46636963
-1.46179199
-1.42761230
-1.36444092
-1.27471924
-1.16058350
-1.02355957
-0.86578369
-0.69183350
-0.50781250
-0.31860352
-0.12634277
 0.06683350
 0.25909424
 0.44403076
 0.61584473
 0.76873779
 0.89965820
 1.00738525
 1.09039307
 1.14654541
 1.17553711
 1.17675781
 1.15173340
 1.10321045
 1.03332520
 0.94573975
 0.84411621
 0.73150635
 0.61248779
 0.49133301
 0.37292480
 0.26184082
 0.16113281
 0.07415771
 0.00274658
-0.05126953
-0.08575439
-0.10040283
-0.09552002
-0.07263184
-0.03356934
 0.01861572
 0.08148193
 0.15228271
 0.22796631
 0.30456543
 0.37780762
 0.44311523
 0.49652100
 0.53527832
 0.55755615
 0.56274414
 0.54901123
 0.51605225
 0.46386719
 0.39398193
 0.30822754
 0.20904541
 0.09857178
-0.02105713
-0.14739990
-0.27832031
-0.40985107
-0.53771973
-0.65887451
-0.77056885
-0.87066650
-0.95703125
-1.02752686
-1.08062744
-1.11511230
-1.12976074
-1.12304688
-1.09436035
-1.04339600
-0.97106934
-0.87890625
-0.76812744
-0.64178467
-0.50323486
-0.35766602
-0.20874023
-0.05889893
 0.08911133
 0.23223877
 0.36529541
 0.48217773
 0.57922363
 0.65429688
 0.70678711
 0.73699951
 0.74493408
 0.73120117
 0.69763184
 0.64636230
 0.58013916
 0.50170898
 0.41503906
 0.32470703
 0.23498535
 0.14984131
 0.07293701
 0.00823975
-0.04089355
-0.07141113
-0.08117676
-0.06927490
-0.03662109
 0.01586914
 0.08636475
 0.17333984
 0.27343750
 0.38146973
 0.49072266
 0.59509277
 0.68939209
 0.76995850
 0.83251953
 0.87402344
 0.89141846
 0.88378906
 0.85052490
 0.79162598
 0.70800781
 0.60150146
 0.47607422
 0.33660889
 0.18707275
 0.02929688
-0.13397217
-0.29876709
-0.45928955
-0.60852051
-0.74127197
-0.85510254
-0.94787598
-1.01837158
-1.06445313
-1.08489990
-1.07971191
-1.05010986
-0.99822998
-0.92498779
-0.83312988
-0.72601318
-0.60821533
-0.48370361
-0.35705566
-0.23101807
-0.10803223
 0.00946045
 0.11993408
 0.22064209
 0.30975342
 0.38421631
 0.44097900
 0.47943115
 0.49865723
 0.49957275
 0.48248291
 0.44799805
 0.39642334
 0.32897949
 0.24810791
 0.15655518
 0.05767822
-0.04608154
-0.15136719
-0.25421143
-0.35034180
-0.43457031
-0.50262451
-0.55084229
-0.57830811
-0.58380127
-0.56793213
-0.53009033
-0.47149658
-0.39428711
-0.30151367
-0.19622803
-0.08087158
 0.04272461
 0.17211914
 0.30395508
 0.43273926
 0.55389404
 0.66406250
 0.76110840
 0.84350586
 0.90942383
 0.95581055
 0.98083496
 0.98266602
 0.96160889
 0.91827393
 0.85296631
 0.76660156
 0.66070557
 0.53894043
 0.40618896
 0.26550293
 0.11993408
-0.02990723
-0.18157959
-0.33172607
-0.47607422
-0.61035156
-0.73211670
-0.83953857
-0.93139648
-1.00738525
-1.06597900
-1.10656738
-1.12762451
-1.12854004
-1.10900879
-1.06903076
-1.00891113
-0.92987061
-0.83221436
-0.71746826
-0.58868408
-0.45013428
-0.30670166
-0.16113281
-0.01556396
 0.12756348
 0.26458740
 0.39093018
 0.50170898
 0.59417725
 0.66619873
 0.71777344
 0.74859619
 0.75836182
 0.74859619
 0.72143555
 0.67871094
 0.62316895
 0.55664063
 0.48156738
 0.40191650
 0.32073975
 0.24108887
 0.16571045
 0.09552002
 0.03265381
-0.02075195
-0.06286621
-0.09307861
-0.11169434
-0.11993408
-0.11810303
-0.10772705
-0.09002686
-0.06652832
-0.03875732
-0.00732422
 0.02593994
 0.05920410
 0.09155273
 0.12145996
 0.14892578
 0.17364502
 0.19592285
 0.21484375
 0.22949219
 0.24017334
 0.24658203
 0.24871826
 0.24627686
 0.23834229
 0.22460938
 0.20477295
 0.17822266
 0.14556885
 0.10742188
 0.06469727
 0.01892090
-0.02807617
-0.07537842
-0.12176514
-0.16571045
-0.20599365
-0.24047852
-0.26702881
-0.28533936
-0.29510498
-0.29693604
-0.29113770
-0.27679443
-0.25390625
-0.22277832
-0.18463135
-0.14099121
-0.09338379
-0.04302979
 0.00823975
 0.05828857
 0.10528564
 0.14678955
 0.18096924
 0.20629883
 0.22094727
 0.22460938
 0.21728516
 0.19866943
 0.16845703
 0.12664795
 0.07354736
 0.01068115
-0.05950928
-0.13488770
-0.21392822
-0.29449463
-0.37261963
-0.44433594
-0.50506592
-0.55267334
-0.58471680
-0.60028076
-0.59814453
-0.57708740
-0.53771973
-0.48065186
-0.40710449
-0.31890869
-0.21881104
-0.10955811
 0.00701904
 0.12756348
 0.24963379
 0.36926270
 0.48187256
 0.58349609
 0.67108154
 0.74310303
 0.79803467
 0.83312988
 0.84655762
 0.83679199
 0.80413818
 0.74951172
 0.67382813
 0.57830811
 0.46630859
 0.34210205
 0.21118164
 0.07720947
-0.05706787
-0.18829346
-0.31188965
-0.42175293
-0.51147461
-0.57861328
-0.62103271
-0.63934326
-0.63232422
-0.60119629
-0.54748535
-0.47515869
-0.38848877
-0.29083252
-0.18585205
-0.07690430
 0.03112793
 0.13366699
 0.22583008
 0.30334473
 0.36193848
 0.39703369
 0.40466309
 0.38391113
 0.33538818
 0.26153564
 0.16510010
 0.04699707
-0.09002686
-0.24169922
-0.40191650
-0.56274414
-0.71624756
-0.85510254
-0.97320557
-1.06506348
-1.12548828
-1.15142822
-1.14074707
-1.09252930
-1.00585938
-0.88287354
-0.72723389
-0.54443359
-0.34057617
-0.11962891
 0.11627197
 0.36254883
 0.61065674
 0.84960938
 1.06933594
 1.26342773
 1.42883301
 1.56250000
 1.65863037
 1.71142578
 1.71783447
 1.67846680
 1.59515381
 1.46850586
 1.29882813
 1.08978271
 0.85083008
 0.59234619
 0.32135010
 0.04211426
-0.24078369
-0.51727295
-0.77423096
-1.00097656
-1.19079590
-1.34185791
-1.45080566
-1.51397705
-1.52862549
-1.49536133
-1.41693115
-1.29608154
-1.13555908
-0.94116211
-0.72174072
-0.48706055
-0.24414063
 0.00274658
 0.24871826
 0.48431396
 0.69793701
 0.87799072
 1.01867676
 1.11694336
 1.17187500
 1.18133545
 1.14349365
 1.05957031
 0.93414307
 0.77484131
 0.58929443
 0.38513184
 0.16754150
-0.05767822
-0.28259277
-0.49774170
-0.69183350
-0.85571289
-0.98236084
-1.06964111
-1.11572266
-1.11968994
-1.08032227
-0.99609375
-0.87036133
-0.70922852
-0.52154541
-0.31280518
-0.08728027
 0.15167236
 0.39550781
 0.63262939
 0.85021973
 1.03942871
 1.19537354
 1.31439209
 1.39251709
 1.42578125
 1.41265869
 1.35528564
 1.25671387
 1.11938477
 0.94665527
 0.74554443
 0.52459717
 0.29235840
 0.05340576
-0.18859863
-0.42663574
-0.65002441
-0.84808350
-1.01501465
-1.14868164
-1.24786377
-1.30981445
-1.33087158
-1.31072998
-1.25152588
-1.15692139
-1.02874756
-0.87036133
-0.68908691
-0.49407959
-0.29388428
-0.09307861
 0.10589600
 0.29785156
 0.47363281
 0.62377930
 0.74218750
 0.82794189
 0.88165283
 0.90301514
 0.89202881
 0.84930420
 0.77911377
 0.68572998
 0.57434082
 0.44982910
 0.31738281
 0.18310547
 0.05065918
-0.07720947
-0.19744873
-0.30761719
-0.40252686
-0.47821045
-0.53314209
-0.56671143
-0.58044434
-0.57556152
-0.55297852
-0.51422119
-0.46203613
-0.40008545
-0.33172607
-0.26031494
-0.18859863
-0.11932373
-0.05493164
 0.00213623
 0.05004883
 0.08666992
 0.11138916
 0.12481689
 0.12756348
 0.12237549
 0.11077881
 0.09490967
 0.07720947
 0.05950928
 0.04364014
 0.03143311
 0.02349854
 0.02136230
 0.02563477
 0.03662109
 0.05401611
 0.07720947
 0.10498047
 0.13488770
 0.16571045
 0.19592285
 0.22369385
 0.24719238
 0.26458740
 0.27496338
 0.27679443
 0.27038574
 0.25482178
 0.23040771
 0.19744873
 0.15655518
 0.10986328
 0.05950928
 0.00823975
-0.04028320
-0.08270264
-0.11596680
-0.13763428
-0.14556885
-0.13854980
-0.11535645
-0.07659912
-0.02349854
 0.04211426
 0.11810303
 0.20202637
 0.29083252
 0.37933350
 0.46234131
 0.53405762
 0.59112549
 0.63049316
 0.65063477
 0.64880371
 0.62377930
 0.57434082
 0.50170898
 0.40802002
 0.29571533
 0.16571045
 0.01922607
-0.14190674
-0.31372070
-0.49041748
-0.66558838
-0.83404541
-0.99121094
-1.13311768
-1.25610352
-1.35589600
-1.42913818
-1.47338867
-1.48681641
-1.46759033
-1.41662598
-1.33453369
-1.22436523
-1.08764648
-0.92803955
-0.74951172
-0.55908203
-0.36315918
-0.16601563
 0.03051758
 0.22399902
 0.40985107
 0.58105469
 0.73028564
 0.85418701
 0.95153809
 1.02203369
 1.06445313
 1.07757568
 1.06262207
 1.02142334
 0.95764160
 0.87402344
 0.77392578
 0.66162109
 0.54321289
 0.42419434
 0.31066895
 0.20629883
 0.11505127
 0.04058838
-0.01495361
-0.04913330
-0.06103516
-0.05096436
-0.02075195
 0.02746582
 0.09124756
 0.16815186
 0.25512695
 0.34851074
 0.44311523
 0.53314209
 0.61462402
 0.68450928
 0.74096680
 0.78186035
 0.80413818
 0.80505371
 0.78399658
 0.74035645
 0.67504883
 0.58929443
 0.48431396
 0.36315918
 0.22857666
 0.08331299
-0.07019043
-0.22857666
-0.38757324
-0.54077148
-0.68389893
-0.81298828
-0.92620850
-1.02264404
-1.10046387
-1.15814209
-1.19476318
-1.21032715
-1.20635986
-1.18438721
-1.14562988
-1.09191895
-1.02416992
-0.94451904
-0.85540771
-0.75897217
-0.65765381
-0.55358887
-0.44982910
-0.34942627
-0.25573730
-0.17028809
-0.09490967
-0.03173828
 0.01800537
 0.05340576
 0.07385254
 0.08056641
 0.07598877
 0.06164551
 0.03906250
 0.01098633
-0.01922607
-0.04821777
-0.07202148
-0.08819580
-0.09521484
-0.09094238
-0.07324219
-0.04180908
 0.00335693
 0.06225586
 0.13427734
 0.21942139
 0.31616211
 0.42205811
 0.53314209
 0.64605713
 0.75805664
 0.86761475
 0.97106934
 1.06597900
 1.14837646
 1.21612549
 1.26770020
 1.30279541
 1.31988525
 1.31896973
 1.30035400
 1.26464844
 1.21215820
 1.14410400
 1.06292725
 0.97045898
 0.86822510
 0.75683594
 0.63751221
 0.51177979
 0.38238525
 0.25115967
 0.11810303
-0.01770020
-0.15625000
-0.29510498
-0.43121338
-0.56091309
-0.68237305
-0.79406738
-0.89447021
-0.98144531
-1.05285645
-1.10778809
-1.14501953
-1.16424561
-1.16485596
-1.14593506
-1.10900879
-1.05560303
-0.98754883
-0.90637207
-0.81420898
-0.71380615
-0.60913086
-0.50415039
-0.40222168
-0.30609131
-0.21820068
-0.14099121
-0.07629395
-0.02655029
 0.00640869
 0.02014160
 0.01403809
-0.01037598
-0.05096436
-0.10528564
-0.17120361
-0.24627686
-0.32775879
-0.41137695
-0.49102783
-0.56182861
-0.61950684
-0.66162109
-0.68572998
-0.68908691
-0.66925049
-0.62530518
-0.55755615
-0.46844482
-0.36010742
-0.23468018
-0.09338379
 0.06225586
 0.23040771
 0.40618896
 0.58532715
 0.76202393
 0.93292236
 1.09375000
 1.24176025
 1.37359619
 1.48651123
 1.57745361
 1.64428711
 1.68548584
 1.69982910
 1.68670654
 1.64642334
 1.58020020
 1.48986816
 1.37786865
 1.24725342
 1.10137939
 0.94451904
 0.78094482
 0.61645508
 0.45532227
 0.30120850
 0.15747070
 0.02624512
-0.09002686
-0.18981934
-0.27130127
-0.33447266
-0.37841797
-0.40496826
-0.41564941
-0.41473389
-0.40618896
-0.39367676
-0.38116455
-0.37200928
-0.37048340
-0.38085938
-0.40679932
-0.45043945
-0.51269531
-0.59417725
-0.69396973
-0.81054688
-0.94024658
-1.07879639
-1.22039795
-1.36077881
-1.49475098
-1.61682129
-1.72119141
-1.80328369
-1.85913086
-1.88690186
-1.88385010
-1.84814453
-1.77947998
-1.67938232
-1.55120850
-1.39831543
-1.22222900
-1.02600098
-0.81542969
-0.59661865
-0.37536621
-0.15380859
 0.06652832
 0.28289795
 0.48950195
 0.67993164
 0.85083008
 1.00128174
 1.13189697
 1.24053955
 1.32659912
 1.38916016
 1.43096924
 1.45507813
 1.46331787
 1.45660400
 1.43646240
 1.40594482
 1.36840820
 1.32720947
 1.28356934
 1.23931885
 1.19598389
 1.15570068
 1.11938477
 1.08642578
 1.05682373
 1.02935791
 1.00341797
 0.97778320
 0.95092773
 0.92193604
 0.88958740
 0.85327148
 0.81146240
 0.76263428
 0.70526123
 0.63873291
 0.56274414
 0.47698975
 0.38269043
 0.28076172
 0.17181396
 0.05645752
-0.06530762
-0.19226074
-0.32226563
-0.45227051
-0.57922363
-0.70037842
-0.81451416
-0.92010498
-1.01470947
-1.09619141
-1.16363525
-1.21673584
-1.25579834
-1.28143311
-1.29455566
-1.29608154
-1.28692627
-1.26861572
-1.24267578
-1.21185303
-1.17736816
-1.14135742
-1.10473633
-1.06872559
-1.03424072
-1.00219727
-0.97259521
-0.94482422
-0.91766357
-0.89111328
-0.86425781
-0.83618164
-0.80413818
-0.76599121
-0.71960449
-0.66375732
-0.59692383
-0.51696777
-0.42327881
-0.31585693
-0.19561768
-0.06256104
 0.08300781
 0.24078369
 0.40679932
 0.57708740
 0.74645996
 0.91186523
 1.07177734
 1.22314453
 1.36352539
 1.48956299
 1.59912109
 1.69006348
 1.76177979
 1.81335449
 1.84448242
 1.85516357
 1.84570313
 1.81671143
 1.76849365
 1.70257568
 1.62017822
 1.52313232
 1.41357422
 1.29241943
 1.16241455
 1.02600098
 0.88531494
 0.74279785
 0.60028076
 0.45959473
 0.32287598
 0.19134521
 0.06561279
-0.05432129
-0.16815186
-0.27526855
-0.37506104
-0.46630859
-0.54901123
-0.62347412
-0.69000244
-0.74951172
-0.80200195
-0.84747314
-0.88562012
-0.91613770
-0.93994141
-0.95764160
-0.97106934
-0.98083496
-0.98724365
-0.99121094
-0.99334717
-0.99395752
-0.99426270
-0.99487305
-0.99548340
-0.99517822
-0.99395752
-0.99151611
-0.98815918
-0.98327637
-0.97656250
-0.96679688
-0.95306396
-0.93505859
-0.91308594
-0.88684082
-0.85632324
-0.82122803
-0.78155518
-0.73699951
-0.68756104
-0.63232422
-0.57128906
-0.50354004
-0.43029785
-0.35125732
-0.26611328
-0.17547607
-0.07904053
 0.02227783
 0.12786865
 0.23742676
 0.35003662
 0.46386719
 0.57617188
 0.68511963
 0.78979492
 0.88989258
 0.98419189
 1.07116699
 1.15020752
 1.22039795
 1.28173828
 1.33331299
 1.37420654
 1.40319824
 1.41967773
 1.42364502
 1.41540527
 1.39495850
 1.36230469
 1.31774902
 1.26190186
 1.19598389
 1.12182617
 1.04095459
 0.95489502
 0.86456299
 0.77056885
 0.67382813
 0.57556152
 0.47729492
 0.37994385
 0.28350830
 0.18707275
 0.09124756
-0.00366211
-0.09735107
-0.19104004
-0.28442383
-0.37719727
-0.46722412
-0.55267334
-0.63293457
-0.70831299
-0.77850342
-0.84289551
-0.89965820
-0.94757080
-0.98693848
-1.01776123
-1.03881836
-1.04888916
-1.04644775
-1.03179932
-1.00555420
-0.96893311
-0.92224121
-0.86547852
-0.79925537
-0.72601318
-0.64819336
-0.56884766
-0.48980713
-0.41412354
-0.34484863
-0.28442383
-0.23468018
-0.19653320
-0.17028809
-0.15625000
-0.15502930
-0.16510010
-0.18493652
-0.21240234
-0.24597168
-0.28503418
-0.32684326
-0.36834717
-0.40496826
-0.43365479
-0.45227051
-0.45959473
-0.45440674
-0.43395996
-0.39672852
-0.34301758
-0.27374268
-0.18951416
-0.08941650
 0.02716064
 0.15930176
 0.30456543
 0.45837402
 0.61767578
 0.77789307
 0.93597412
 1.08825684
 1.23107910
 1.36138916
 1.47552490
 1.57043457
 1.64337158
 1.69250488
 1.71630859
 1.71325684
 1.68212891
 1.62231445
 1.53472900
 1.42150879
 1.28509521
 1.12640381
 0.94879150
 0.75592041
 0.55389404
 0.34759521
 0.14099121
-0.06378174
-0.26214600
-0.44799805
-0.61431885
-0.75653076
-0.87036133
-0.95428467
-1.00677490
-1.02661133
-1.01562500
-0.97564697
-0.90972900
-0.82122803
-0.71289063
-0.59082031
-0.46081543
-0.32958984
-0.20233154
-0.08361816
 0.02288818
 0.11138916
 0.17730713
 0.21667480
 0.22674561
 0.20751953
 0.15899658
 0.08209229
-0.02319336
-0.15441895
-0.30822754
-0.47882080
-0.65917969
-0.84259033
-1.02264404
-1.19262695
-1.34613037
-1.47766113
-1.58233643
-1.65618896
-1.69494629
-1.69647217
-1.65954590
-1.58538818
-1.47399902
-1.32690430
-1.14715576
-0.94024658
-0.71350098
-0.47363281
-0.22399902
 0.03204346
 0.28961182
 0.53985596
 0.77331543
 0.98297119
 1.16516113
 1.31774902
 1.43707275
 1.52008057
 1.56433105
 1.57043457
 1.54083252
 1.47827148
 1.38580322
 1.26800537
 1.13067627
 0.97961426
 0.82122803
 0.66223145
 0.50964355
 0.37017822
 0.24932861
 0.15106201
 0.07843018
 0.03387451
 0.01953125
 0.03540039
 0.08026123
 0.15228271
 0.24780273
 0.36193848
 0.48767090
 0.61798096
 0.74584961
 0.86547852
 0.97106934
 1.05590820
 1.11419678
 1.14074707
 1.13311768
 1.08764648
 1.00341797
 0.88043213
 0.72235107
 0.53497314
 0.32257080
 0.08758545
-0.16632080
-0.43212891
-0.69854736
-0.95550537
-1.19384766
-1.40838623
-1.59362793
-1.74377441
-1.85424805
-1.92199707
-1.94702148
-1.92932129
-1.87072754
-1.77398682
-1.64367676
-1.48529053
-1.30340576
-1.10290527
-0.88958740
-0.67230225
-0.46020508
-0.25909424
-0.07202148
 0.09887695
 0.25024414
 0.37628174
 0.47180176
 0.53466797
 0.56549072
 0.56640625
 0.54016113
 0.48889160
 0.41687012
 0.32928467
 0.23132324
 0.12756348
 0.02380371
-0.07415771
-0.16021729
-0.23071289
-0.28198242
-0.31219482
-0.31829834
-0.29846191
-0.25268555
-0.18280029
-0.09063721
 0.02258301
 0.15533447
 0.30487061
 0.46447754
 0.62744141
 0.78826904
 0.94299316
 1.08734131
 1.21643066
 1.32476807
 1.40899658
 1.46636963
 1.49566650
 1.49475098
 1.46240234
 1.39923096
 1.30737305
 1.19049072
 1.05163574
 0.89385986
 0.72174072
 0.54107666
 0.35858154
 0.17791748
 0.00152588
-0.16784668
-0.32592773
-0.46752930
-0.58837891
-0.68634033
-0.76232910
-0.81695557
-0.85021973
-0.86303711
-0.85693359
-0.83435059
-0.79864502
-0.75164795
-0.69610596
-0.63446045
-0.57098389
-0.50872803
-0.45104980
-0.39947510
-0.35522461
-0.31982422
-0.29418945
-0.27984619
-0.27832031
-0.28930664
-0.31250000
-0.34545898
-0.38513184
-0.43060303
-0.48034668
-0.53344727
-0.58715820
-0.63873291
-0.68572998
-0.72570801
-0.75744629
-0.77850342
-0.78704834
-0.78186035
-0.76202393
-0.72692871
-0.67565918
-0.60760498
-0.52246094
-0.42175293
-0.30792236
-0.18310547
-0.04821777
 0.09521484
 0.24505615
 0.39733887
 0.54687500
 0.68878174
 0.81909180
 0.93536377
 1.03485107
 1.11541748
 1.17431641
 1.21063232
 1.22375488
 1.21459961
 1.18499756
 1.13586426
 1.06933594
 0.98876953
 0.89721680
 0.79864502
 0.69641113
 0.59326172
 0.49224854
 0.39672852
 0.30975342
 0.23254395
 0.16601563
 0.11047363
 0.06530762
 0.03143311
 0.00732422
-0.00732422
-0.01525879
-0.01770020
-0.01678467
-0.01464844
-0.01251221
-0.01281738
-0.01739502
-0.02807617
-0.04638672
-0.07324219
-0.10772705
-0.15014648
-0.20050049
-0.25909424
-0.32470703
-0.39550781
-0.46813965
-0.54046631
-0.61126709
-0.67962646
-0.74279785
-0.79833984
-0.84350586
-0.87738037
-0.89935303
-0.90850830
-0.90362549
-0.88409424
-0.85052490
-0.80352783
-0.74371338
-0.67138672
-0.58776855
-0.49591064
-0.39916992
-0.30029297
-0.20050049
-0.10131836
-0.00549316
 0.08453369
 0.16723633
 0.24200439
 0.30822754
 0.36437988
 0.40863037
 0.44097900
 0.46264648
 0.47546387
 0.48156738
 0.48187256
 0.47729492
 0.47027588
 0.46264648
 0.45593262
 0.45196533
 0.45166016
 0.45623779
 0.46661377
 0.48187256
 0.50140381
 0.52459717
 0.55084229
 0.57952881
 0.60974121
 0.63873291
 0.66406250
 0.68328857
 0.69458008
 0.69732666
 0.69061279
 0.67291260
 0.64300537
 0.60028076
 0.54504395
 0.47729492
 0.39855957
 0.30944824
 0.21148682
 0.10620117
-0.00549316
-0.12145996
-0.23956299
-0.35766602
-0.47180176
-0.57983398
-0.67932129
-0.76873779
-0.84655762
-0.91094971
-0.96038818
-0.99365234
-1.01104736
-1.01409912
-1.00280762
-0.97839355
-0.94146729
-0.89233398
-0.83251953
-0.76385498
-0.68817139
-0.60668945
-0.52093506
-0.43304443
-0.34423828
-0.25634766
-0.17028809
-0.08697510
-0.00732422
 0.06652832
 0.13336182
 0.19134521
 0.24139404
 0.28442383
 0.32073975
 0.34942627
 0.36895752
 0.37933350
 0.38269043
 0.38177490
 0.37841797
 0.37322998
 0.36682129
 0.35949707
 0.35278320
 0.34759521
 0.34454346
 0.34362793
 0.34484863
 0.34912109
 0.35644531
 0.36651611
 0.37872314
 0.39215088
 0.40588379
 0.41931152
 0.42999268
 0.43670654
 0.43823242
 0.43457031
 0.42480469
 0.40740967
 0.38055420
 0.34423828
 0.29846191
 0.24475098
 0.18310547
 0.11474609
 0.04058838
-0.03662109
-0.11474609
-0.19165039
-0.26580811
-0.33599854
-0.39947510
-0.45288086
-0.49530029
-0.52642822
-0.54718018
-0.55786133
-0.55786133
-0.54718018
-0.52734375
-0.50048828
-0.46783447
-0.43029785
-0.38879395
-0.34545898
-0.30212402
-0.26092529
-0.22308350
-0.18890381
-0.15838623
-0.13275146
-0.11322021
-0.10070801
-0.09460449
-0.09460449
-0.10070801
-0.11199951
-0.12695313
-0.14373779
-0.16113281
-0.17791748
-0.19287109
-0.20446777
-0.21118164
-0.21087646
-0.20263672
-0.18554688
-0.15808105
-0.11993408
-0.07202148
-0.01464844
 0.05096436
 0.12573242
 0.20935059
 0.30059814
 0.39703369
 0.49499512
 0.59143066
 0.68450928
 0.77331543
 0.85510254
 0.92681885
 0.98571777
 1.02905273
 1.05499268
 1.06262207
 1.05041504
 1.01837158
 0.96710205
 0.89630127
 0.80688477
 0.70007324
 0.57830811
 0.44616699
 0.30731201
 0.16479492
 0.01983643
-0.12512207
-0.26733398
-0.40252686
-0.52673340
-0.63690186
-0.73242188
-0.81207275
-0.87432861
-0.91857910
-0.94360352
-0.95031738
-0.93933105
-0.91186523
-0.86914063
-0.81359863
-0.74707031
-0.67260742
-0.59234619
-0.50811768
-0.42297363
-0.34027100
-0.26306152
-0.19378662
-0.13366699
-0.08331299
-0.04364014
-0.01556396
 0.00030518
 0.00518799
 0.00030518
-0.01251221
-0.03204346
-0.05615234
-0.08300781
-0.11108398
-0.13854980
-0.16357422
-0.18463135
-0.19927979
-0.20538330
-0.20233154
-0.18951416
-0.16662598
-0.13305664
-0.08911133
-0.03479004
 0.02807617
 0.09857178
 0.17517090
 0.25665283
 0.34057617
 0.42388916
 0.50262451
 0.57281494
 0.63293457
 0.68237305
 0.72052002
 0.74676514
 0.76019287
 0.76110840
 0.75042725
 0.72906494
 0.69885254
 0.66070557
 0.61523438
 0.56427002
 0.50964355
 0.45288086
 0.39581299
 0.33905029
 0.28350830
 0.22979736
 0.17791748
 0.12847900
 0.08178711
 0.03784180
-0.00274658
-0.04058838
-0.07568359
-0.10864258
-0.14007568
-0.16967773
-0.19836426
-0.22735596
-0.25909424
-0.29479980
-0.33416748
-0.37597656
-0.41870117
-0.46112061
-0.50262451
-0.54412842
-0.58441162
-0.62255859
-0.65612793
-0.68267822
-0.70037842
-0.70892334
-0.70739746
-0.69519043
-0.67230225
-0.63842773
-0.59509277
-0.54351807
-0.48461914
-0.41992188
-0.35034180
-0.27770996
-0.20385742
-0.13000488
-0.05676270
 0.01342773
 0.07904053
 0.13763428
 0.18768311
 0.22857666
 0.26062012
 0.28320313
 0.29632568
 0.30090332
 0.29724121
 0.28625488
 0.26855469
 0.24536133
 0.21911621
 0.19226074
 0.16662598
 0.14465332
 0.12725830
 0.11749268
 0.11627197
 0.12420654
 0.14068604
 0.16479492
 0.19561768
 0.23406982
 0.27923584
 0.32958984
 0.38238525
 0.43579102
 0.48736572
 0.53619385
 0.58013916
 0.61767578
 0.64697266
 0.66680908
 0.67687988
 0.67626953
 0.66436768
 0.64025879
 0.60333252
 0.55389404
 0.49285889
 0.42175293
 0.34240723
 0.25665283
 0.16662598
 0.07476807
-0.01678467
-0.10589600
-0.19195557
-0.27343750
-0.34912109
-0.41778564
-0.47668457
-0.52490234
-0.56274414
-0.59082031
-0.60943604
-0.61889648
-0.61981201
-0.61309814
-0.60028076
-0.58258057
-0.56030273
-0.53497314
-0.50811768
-0.48126221
-0.45501709
-0.43029785
-0.40802002
-0.38940430
-0.37506104
-0.36499023
-0.35827637
-0.35369873
-0.35034180
-0.34729004
-0.34332275
-0.33630371
-0.32440186
-0.30792236
-0.28747559
-0.26336670
-0.23406982
-0.19866943
-0.15594482
-0.10833740
-0.05798340
-0.00610352
 0.04669189
 0.09887695
 0.14892578
 0.19470215
 0.23651123
 0.27465820
 0.30914307
 0.33874512
 0.36132813
 0.37567139
 0.38299561
 0.38574219
 0.38421631
 0.37841797
 0.36834717
 0.35614014
 0.34393311
 0.33355713
 0.32531738
 0.31982422
 0.31768799
 0.32043457
 0.32928467
 0.34423828
 0.36499023
 0.39001465
 0.41931152
 0.45104980
 0.48400879
 0.51544189
 0.54260254
 0.56396484
 0.57708740
 0.58044434
 0.57189941
 0.55084229
 0.51696777
 0.47027588
 0.41076660
 0.33843994
 0.25451660
 0.16113281
 0.05981445
-0.04699707
-0.15747070
-0.26916504
-0.37872314
-0.48278809
-0.57739258
-0.66070557
-0.73059082
-0.78521729
-0.82305908
-0.84197998
-0.84136963
-0.82183838
-0.78460693
-0.73059082
-0.66192627
-0.58105469
-0.49194336
-0.39855957
-0.30426025
-0.21209717
-0.12420654
-0.04364014
 0.02655029
 0.08300781
 0.12390137
 0.14739990
 0.15319824
 0.14099121
 0.11169434
 0.06713867
 0.00915527
-0.05889893
-0.13458252
-0.21545410
-0.29785156
-0.37780762
-0.45074463
-0.51177979
-0.55847168
-0.58837891
-0.59844971
-0.58685303
-0.55175781
-0.49255371
-0.41137695
-0.31005859
-0.19104004
-0.05584717
 0.09399414
 0.25482178
 0.42114258
 0.58593750
 0.74310303
 0.88745117
 1.01593018
 1.12487793
 1.21124268
 1.27136230
 1.30371094
 1.30767822
 1.28387451
 1.23413086
 1.15936279
 1.06262207
 0.94604492
 0.81420898
 0.67138672
 0.52215576
 0.37170410
 0.22430420
 0.08392334
-0.04547119
-0.16174316
-0.26275635
-0.34545898
-0.40832520
-0.44982910
-0.47027588
-0.47210693
-0.45715332
-0.42816162
-0.38757324
-0.33874512
-0.28564453
-0.23254395
-0.18218994
-0.13702393
-0.09887695
-0.06958008
-0.05157471
-0.04638672
-0.05462646
-0.07568359
-0.10955811
-0.15563965
-0.21453857
-0.28442383
-0.36285400
-0.44616699
-0.53039551
-0.61370850
-0.69335938
-0.76721191
-0.83221436
-0.88470459
-0.92285156
-0.94512939
-0.95031738
-0.93780518
-0.90698242
-0.85784912
-0.79101563
-0.70831299
-0.61187744
-0.50415039
-0.38848877
-0.26702881
-0.14312744
-0.01770020
 0.10711670
 0.22949219
 0.34637451
 0.45349121
 0.54840088
 0.62866211
 0.69396973
 0.74432373
 0.78002930
 0.80078125
 0.80810547
 0.80200195
 0.78460693
 0.75714111
 0.72204590
 0.68054199
 0.63446045
 0.58471680
 0.53375244
 0.48339844
 0.43609619
 0.39276123
 0.35400391
 0.31951904
 0.28961182
 0.26458740
 0.24505615
 0.23071289
 0.21972656
 0.21148682
 0.20477295
 0.19958496
 0.19470215
 0.18890381
 0.18157959
 0.17181396
 0.16021729
 0.14526367
 0.12695313
 0.10437012
 0.07812500
 0.04882813
 0.01647949
-0.01983643
-0.06011963
-0.10314941
-0.14801025
-0.19378662
-0.24078369
-0.28869629
-0.33660889
-0.38299561
-0.42541504
-0.46325684
-0.49652100
-0.52551270
-0.54931641
-0.56762695
-0.57983398
-0.58685303
-0.58959961
-0.58776855
-0.58135986
-0.57098389
-0.55725098
-0.54077148
-0.52307129
-0.50415039
-0.48370361
-0.46203613
-0.43945313
-0.41687012
-0.39367676
-0.36956787
-0.34393311
-0.31707764
-0.28900146
-0.25970459
-0.22857666
-0.19500732
-0.15747070
-0.11535645
-0.06896973
-0.01800537
 0.03662109
 0.09460449
 0.15655518
 0.22277832
 0.29357910
 0.36682129
 0.44128418
 0.51483154
 0.58593750
 0.65368652
 0.71685791
 0.77301025
 0.82031250
 0.85754395
 0.88439941
 0.90026855
 0.90423584
 0.89508057
 0.87249756
 0.83679199
 0.78979492
 0.73242188
 0.66619873
 0.59143066
 0.51055908
 0.42602539
 0.34027100
 0.25543213
 0.17242432
 0.09307861
 0.01861572
-0.04913330
-0.10803223
-0.15686035
-0.19500732
-0.22216797
-0.23773193
-0.24261475
-0.23742676
-0.22430420
-0.20416260
-0.17852783
-0.14862061
-0.11718750
-0.08758545
-0.06195068
-0.04211426
-0.02929688
-0.02563477
-0.03265381
-0.05126953
-0.08087158
-0.12023926
-0.16876221
-0.22674561
-0.29357910
-0.36773682
-0.44586182
-0.52398682
-0.60089111
-0.67474365
-0.74340820
-0.80413818
-0.85327148
-0.88928223
-0.91064453
-0.91705322
-0.90698242
-0.87951660
-0.83435059
-0.77239990
-0.69549561
-0.60455322
-0.50231934
-0.39154053
-0.27618408
-0.15838623
-0.04058838
 0.07629395
 0.18981934
 0.29663086
 0.39306641
 0.47668457
 0.54718018
 0.60394287
 0.64758301
 0.67718506
 0.69335938
 0.69702148
 0.68969727
 0.67199707
 0.64666748
 0.61462402
 0.57830811
 0.53863525
 0.49774170
 0.45623779
 0.41656494
 0.37994385
 0.34729004
 0.31921387
 0.29632568
 0.27954102
 0.26885986
 0.26367188
 0.26275635
 0.26428223
 0.26702881
 0.27008057
 0.27221680
 0.27191162
 0.26824951
 0.26031494
 0.24810791
 0.23071289
 0.20812988
 0.17944336
 0.14495850
 0.10589600
 0.06378174
 0.01922607
-0.02685547
-0.07446289
-0.12237549
-0.16845703
-0.21179199
-0.25238037
-0.28991699
-0.32501221
-0.35583496
-0.38024902
-0.39794922
-0.40954590
-0.41595459
-0.41778564
-0.41473389
-0.40771484
-0.39825439
-0.38848877
-0.37902832
-0.36987305
-0.36102295
-0.35369873
-0.34881592
-0.34698486
-0.34698486
-0.34881592
-0.35186768
-0.35614014
-0.36041260
-0.36315918
-0.36346436
-0.36163330
-0.35766602
-0.35156250
-0.34118652
-0.32623291
-0.30700684
-0.28533936
-0.26306152
-0.23925781
-0.21209717
-0.18096924
-0.14648438
-0.11016846
-0.07354736
-0.03631592
 0.00122070
 0.03845215
 0.07507324
 0.11016846
 0.14373779
 0.17578125
 0.20507813
 0.23101807
 0.25451660
 0.27709961
 0.29998779
 0.32257080
 0.34423828
 0.36468506
 0.38604736
 0.40985107
 0.43640137
 0.46600342
 0.49743652
 0.53100586
 0.56640625
 0.60333252
 0.64086914
 0.67779541
 0.71289063
 0.74554443
 0.77392578
 0.79681396
 0.81268311
 0.81970215
 0.81787109
 0.80566406
 0.78277588
 0.74859619
 0.70312500
 0.64605713
 0.57708740
 0.49682617
 0.40527344
 0.30456543
 0.19561768
 0.08026123
-0.03997803
-0.16387939
-0.28869629
-0.41168213
-0.52978516
-0.64056396
-0.74157715
-0.83099365
-0.90759277
-0.96893311
-1.01470947
-1.04370117
-1.05712891
-1.05529785
-1.03851318
-1.00708008
-0.96130371
-0.90270996
-0.83282471
-0.75439453
-0.66864014
-0.57739258
-0.48309326
-0.38818359
-0.29571533
-0.20721436
-0.12390137
-0.04699707
 0.02197266
 0.08056641
 0.12817383
 0.16418457
 0.18920898
 0.20324707
 0.20660400
 0.19989014
 0.18463135
 0.16204834
 0.13427734
 0.10253906
 0.06866455
 0.03417969
 0.00091553
-0.02868652
-0.05310059
-0.07171631
-0.08331299
-0.08789063
-0.08392334
-0.07049561
-0.04699707
-0.01312256
 0.02990723
 0.08148193
 0.14038086
 0.20690918
 0.27984619
 0.35705566
 0.43670654
 0.51666260
 0.59448242
 0.66833496
 0.73638916
 0.79589844
 0.84594727
 0.88439941
 0.91064453
 0.92224121
 0.91827393
 0.89782715
 0.86120605
 0.80932617
 0.74279785
 0.66162109
 0.56701660
 0.46173096
 0.34790039
 0.22796631
 0.10406494
-0.02166748
-0.14709473
-0.26916504
-0.38513184
-0.49102783
-0.58441162
-0.66345215
-0.72662354
-0.77331543
-0.80322266
-0.81573486
-0.81115723
-0.79071045
-0.75561523
-0.70800781
-0.65032959
-0.58410645
-0.51269531
-0.43945313
-0.36682129
-0.29754639
-0.23345947
-0.17608643
-0.12756348
-0.08972168
-0.06347656
-0.05035400
-0.05065918
-0.06408691
-0.08941650
-0.12451172
-0.16723633
-0.21636963
-0.27008057
-0.32684326
-0.38238525
-0.43243408
-0.47363281
-0.50354004
-0.52124023
-0.52520752
-0.51361084
-0.48522949
-0.43945313
-0.37719727
-0.29998779
-0.20996094
-0.10894775
 0.00152588
 0.11993408
 0.24353027
 0.36865234
 0.49072266
 0.60455322
 0.70648193
 0.79406738
 0.86547852
 0.91918945
 0.95275879
 0.96466064
 0.95489502
 0.92529297
 0.87738037
 0.81207275
 0.72998047
 0.63446045
 0.52917480
 0.41900635
 0.30731201
 0.19592285
 0.08758545
-0.01373291
-0.10375977
-0.18005371
-0.24200439
-0.28961182
-0.32165527
-0.33569336
-0.33050537
-0.30853271
-0.27374268
-0.22827148
-0.17303467
-0.10864258
-0.03723145
 0.03692627
 0.10925293
 0.17730713
 0.24017334
 0.29541016
 0.34057617
 0.37231445
 0.38879395
 0.38970947
 0.37506104
 0.34545898
 0.30059814
 0.24078369
 0.16845703
 0.08575439
-0.00518799
-0.10223389
-0.20416260
-0.30822754
-0.41107178
-0.50842285
-0.59722900
-0.67504883
-0.73974609
-0.79010010
-0.82397461
-0.84014893
-0.83862305
-0.81939697
-0.78277588
-0.72937012
-0.66070557
-0.57861328
-0.48614502
-0.38604736
-0.28045654
-0.17120361
-0.06103516
 0.04791260
 0.15350342
 0.25329590
 0.34454346
 0.42449951
 0.49102783
 0.54351807
 0.58135986
 0.60485840
 0.61370850
 0.60852051
 0.58929443
 0.55694580
 0.51147461
 0.45532227
 0.38970947
 0.31738281
 0.23925781
 0.15716553
 0.07324219
-0.01007080
-0.09033203
-0.16632080
-0.23773193
-0.30273438
-0.35858154
-0.40191650
-0.43121338
-0.44677734
-0.44921875
-0.43884277
-0.41473389
-0.37750244
-0.32836914
-0.26947021
-0.20202637
-0.12695313
-0.04547119
 0.03997803
 0.12756348
 0.21453857
 0.29937744
 0.37902832
 0.45013428
 0.50933838
 0.55541992
 0.58837891
 0.60821533
 0.61370850
 0.60394287
 0.57830811
 0.53771973
 0.48431396
 0.41992188
 0.34545898
 0.26275635
 0.17364502
 0.08087158
-0.01220703
-0.10314941
-0.18981934
-0.27069092
-0.34362793
-0.40588379
-0.45471191
-0.48858643
-0.50628662
-0.50811768
-0.49438477
-0.46508789
-0.42083740
-0.36468506
-0.29937744
-0.22735596
-0.14984131
-0.06805420
 0.01495361
 0.09552002
 0.16998291
 0.23681641
 0.29449463
 0.34118652
 0.37322998
 0.38757324
 0.38421631
 0.36346436
 0.32806396
 0.27832031
 0.21545410
 0.14068604
 0.05554199
-0.03723145
-0.13580322
-0.23803711
-0.34027100
-0.43914795
-0.53009033
-0.61035156
-0.67749023
-0.72998047
-0.76629639
-0.78521729
-0.78552246
-0.76751709
-0.73089600
-0.67626953
-0.60485840
-0.51879883
-0.41992188
-0.31188965
-0.19714355
-0.07812500
 0.04302979
 0.16387939
 0.28137207
 0.39245605
 0.49316406
 0.58044434
 0.65307617
 0.71014404
 0.75134277
 0.77575684
 0.78308105
 0.77392578
 0.75012207
 0.71411133
 0.66802979
 0.61370850
 0.55297852
 0.48858643
 0.42266846
 0.35858154
 0.29815674
 0.24291992
 0.19378662
 0.15258789
 0.11932373
 0.09521484
 0.08026123
 0.07385254
 0.07446289
 0.08087158
 0.09216309
 0.10711670
 0.12451172
 0.14282227
 0.16021729
