# Supplementary material for: Dataset for time-lapse ultrasonic tomography of a granite slab under uniaxial compression test
Source: Data Brief. 2018 Aug 30;20:614–6. doi: 10.1016/j.dib.2018.08.151 (PMC6128094; doi:10.1016/j.dib.2018.08.151)
Supplement: Supplementary file 2 — Supplementary material [file mmc2.zip › data/Ultrasonic_Tomo_data/Stage_1_0kn/Force_0kn_15_9_9064972.txt]

SOURCE FILE NAME: D:\ct_20141122\ct201411221m100v0kn_sh_1_10_a.TDA
DATE: Saturday, November 22, 2014
TIME: 11:19:55
SAMPLE INTERVAL (Seconds):   0.0000001000
SIGNAL UNITS: volts
TIME UNITS: Seconds
DATA TYPE: WAVEFORM
NUMBER OF DATA POINTS PER WAVEFORM: 1024
CHANNEL NUMBER: 15
HIT NUMBER: 9
TIME OF TEST:   9.0649727500

 0.00000000
-0.00030518
-0.00061035
-0.00091553
-0.00091553
-0.00061035
-0.00030518
 0.00000000
 0.00030518
 0.00061035
 0.00091553
 0.00091553
 0.00061035
 0.00000000
-0.00030518
-0.00061035
-0.00061035
-0.00030518
 0.00030518
 0.00091553
 0.00091553
 0.00061035
 0.00030518
 0.00000000
 0.00030518
 0.00061035
 0.00122070
 0.00152588
 0.00152588
 0.00122070
 0.00030518
-0.00030518
-0.00091553
-0.00122070
-0.00122070
-0.00091553
-0.00091553
-0.00061035
 0.00000000
 0.00091553
 0.00152588
 0.00183105
 0.00152588
 0.00061035
 0.00000000
-0.00030518
-0.00030518
 0.00000000
-0.00030518
-0.00091553
-0.00152588
-0.00213623
-0.00274658
-0.00274658
-0.00244141
-0.00152588
-0.00061035
 0.00030518
 0.00091553
 0.00122070
 0.00091553
 0.00061035
 0.00030518
 0.00000000
-0.00030518
-0.00061035
-0.00030518
 0.00000000
 0.00030518
 0.00030518
-0.00030518
-0.00061035
-0.00061035
-0.00061035
-0.00061035
-0.00030518
 0.00000000
 0.00000000
 0.00000000
-0.00030518
-0.00061035
-0.00122070
-0.00122070
-0.00152588
-0.00152588
-0.00152588
-0.00122070
-0.00091553
-0.00030518
 0.00030518
 0.00030518
 0.00000000
-0.00061035
-0.00122070
-0.00152588
-0.00152588
-0.00091553
-0.00061035
-0.00061035
-0.00091553
-0.00152588
-0.00183105
-0.00183105
-0.00152588
-0.00091553
-0.00030518
 0.00030518
 0.00091553
 0.00152588
 0.00183105
 0.00152588
 0.00122070
 0.00061035
 0.00000000
-0.00030518
-0.00091553
-0.00091553
-0.00091553
-0.00122070
-0.00152588
-0.00213623
-0.00244141
-0.00244141
-0.00213623
-0.00122070
-0.00061035
-0.00030518
-0.00030518
-0.00061035
-0.00091553
-0.00152588
-0.00183105
-0.00213623
-0.00244141
-0.00244141
-0.00213623
-0.00152588
-0.00061035
 0.00030518
 0.00091553
 0.00122070
 0.00091553
 0.00030518
-0.00061035
-0.00091553
-0.00091553
-0.00061035
 0.00000000
 0.00000000
 0.00000000
-0.00030518
-0.00061035
-0.00061035
-0.00061035
-0.00030518
 0.00030518
 0.00122070
 0.00183105
 0.00152588
 0.00122070
 0.00030518
-0.00061035
-0.00122070
-0.00152588
-0.00183105
-0.00152588
-0.00122070
-0.00091553
-0.00061035
-0.00061035
-0.00091553
-0.00091553
-0.00091553
-0.00061035
 0.00000000
 0.00061035
 0.00122070
 0.00183105
 0.00213623
 0.00213623
 0.00183105
 0.00091553
 0.00000000
-0.00061035
-0.00091553
-0.00061035
-0.00030518
 0.00000000
 0.00030518
 0.00030518
 0.00030518
 0.00000000
 0.00000000
 0.00000000
 0.00000000
 0.00030518
 0.00030518
 0.00030518
-0.00030518
-0.00061035
-0.00122070
-0.00122070
-0.00122070
-0.00122070
-0.00061035
 0.00000000
 0.00091553
 0.00152588
 0.00183105
 0.00122070
 0.00030518
-0.00091553
-0.00183105
-0.00183105
-0.00152588
-0.00091553
-0.00030518
 0.00000000
 0.00030518
 0.00030518
 0.00000000
 0.00000000
 0.00030518
 0.00030518
 0.00061035
 0.00091553
 0.00061035
 0.00030518
-0.00030518
-0.00122070
-0.00183105
-0.00244141
-0.00274658
-0.00274658
-0.00213623
-0.00152588
-0.00061035
 0.00030518
 0.00061035
 0.00030518
-0.00030518
-0.00091553
-0.00122070
-0.00122070
-0.00061035
 0.00000000
 0.00061035
 0.00091553
 0.00061035
 0.00000000
-0.00030518
-0.00061035
-0.00061035
-0.00061035
-0.00030518
 0.00000000
 0.00030518
 0.00061035
 0.00000000
-0.00061035
-0.00091553
-0.00122070
-0.00152588
-0.00122070
-0.00091553
-0.00061035
 0.00000000
 0.00000000
-0.00030518
-0.00091553
-0.00152588
-0.00152588
-0.00152588
-0.00091553
-0.00061035
 0.00000000
 0.00030518
 0.00030518
-0.00030518
-0.00091553
-0.00183105
-0.00274658
-0.00305176
-0.00274658
-0.00183105
-0.00030518
 0.00122070
 0.00213623
 0.00244141
 0.00213623
 0.00152588
 0.00091553
 0.00061035
 0.00091553
 0.00122070
 0.00122070
 0.00061035
 0.00000000
-0.00122070
-0.00183105
-0.00213623
-0.00213623
-0.00183105
-0.00152588
-0.00091553
-0.00030518
 0.00030518
 0.00061035
 0.00030518
-0.00030518
-0.00091553
-0.00152588
-0.00152588
-0.00091553
-0.00030518
 0.00030518
 0.00061035
 0.00091553
 0.00061035
 0.00000000
-0.00030518
-0.00061035
-0.00030518
 0.00000000
 0.00061035
 0.00061035
 0.00061035
 0.00061035
 0.00061035
 0.00000000
-0.00030518
-0.00091553
-0.00091553
-0.00061035
 0.00030518
 0.00122070
 0.00152588
 0.00152588
 0.00061035
-0.00030518
-0.00091553
-0.00122070
-0.00091553
-0.00030518
 0.00000000
 0.00000000
-0.00091553
-0.00183105
-0.00244141
-0.00274658
-0.00213623
-0.00152588
-0.00091553
-0.00030518
 0.00061035
 0.00122070
 0.00183105
 0.00183105
 0.00152588
 0.00122070
 0.00091553
 0.00091553
 0.00122070
 0.00122070
 0.00122070
 0.00091553
 0.00030518
-0.00030518
-0.00061035
-0.00091553
-0.00091553
-0.00030518
 0.00000000
 0.00030518
 0.00061035
 0.00091553
 0.00122070
 0.00091553
 0.00030518
-0.00091553
-0.00183105
-0.00213623
-0.00183105
-0.00061035
 0.00061035
 0.00122070
 0.00183105
 0.00152588
 0.00091553
 0.00000000
-0.00061035
-0.00061035
-0.00030518
 0.00061035
 0.00091553
 0.00061035
 0.00000000
-0.00030518
-0.00030518
-0.00030518
 0.00030518
 0.00030518
 0.00061035
 0.00091553
 0.00122070
 0.00152588
 0.00152588
 0.00122070
 0.00061035
 0.00000000
-0.00030518
-0.00061035
-0.00030518
-0.00030518
-0.00061035
-0.00122070
-0.00213623
-0.00274658
-0.00335693
-0.00305176
-0.00213623
-0.00152588
-0.00061035
-0.00030518
 0.00000000
 0.00030518
 0.00030518
 0.00030518
 0.00000000
-0.00030518
-0.00091553
-0.00152588
-0.00183105
-0.00152588
-0.00091553
-0.00061035
-0.00061035
-0.00061035
-0.00091553
-0.00122070
-0.00122070
-0.00122070
-0.00091553
-0.00030518
-0.00030518
-0.00061035
-0.00152588
-0.00244141
-0.00244141
-0.00213623
-0.00122070
-0.00091553
-0.00061035
-0.00030518
 0.00000000
 0.00000000
 0.00000000
-0.00091553
-0.00152588
-0.00213623
-0.00213623
-0.00183105
-0.00152588
-0.00122070
-0.00122070
-0.00091553
-0.00091553
-0.00091553
-0.00122070
-0.00122070
-0.00091553
-0.00030518
 0.00000000
 0.00030518
 0.00000000
 0.00000000
 0.00000000
 0.00000000
-0.00061035
-0.00152588
-0.00183105
-0.00213623
-0.00183105
-0.00152588
-0.00091553
-0.00091553
-0.00091553
-0.00122070
-0.00183105
-0.00213623
-0.00183105
-0.00091553
 0.00000000
 0.00030518
 0.00000000
-0.00030518
-0.00061035
-0.00061035
-0.00061035
-0.00091553
-0.00122070
-0.00122070
-0.00122070
-0.00122070
-0.00091553
-0.00091553
-0.00091553
-0.00122070
-0.00152588
-0.00152588
-0.00122070
-0.00061035
 0.00000000
 0.00030518
 0.00000000
-0.00061035
-0.00091553
-0.00091553
-0.00030518
 0.00030518
 0.00091553
 0.00122070
 0.00122070
 0.00091553
 0.00091553
 0.00061035
 0.00061035
 0.00000000
-0.00030518
-0.00091553
-0.00091553
-0.00091553
-0.00030518
 0.00030518
 0.00061035
 0.00061035
 0.00030518
-0.00030518
-0.00030518
 0.00000000
 0.00030518
 0.00091553
 0.00091553
 0.00061035
 0.00000000
-0.00030518
-0.00061035
-0.00030518
 0.00000000
 0.00030518
 0.00061035
 0.00030518
 0.00000000
 0.00000000
 0.00000000
 0.00030518
 0.00030518
 0.00000000
-0.00030518
 0.00030518
 0.00091553
 0.00213623
 0.00244141
 0.00244141
 0.00183105
 0.00122070
 0.00091553
 0.00091553
 0.00091553
 0.00091553
 0.00091553
 0.00061035
 0.00000000
-0.00030518
-0.00030518
-0.00030518
 0.00000000
 0.00000000
-0.00030518
-0.00091553
-0.00061035
 0.00000000
 0.00091553
 0.00122070
 0.00122070
 0.00061035
-0.00030518
-0.00030518
 0.00000000
 0.00030518
 0.00061035
 0.00061035
 0.00061035
 0.00030518
 0.00000000
 0.00000000
 0.00000000
 0.00030518
 0.00030518
 0.00030518
 0.00000000
-0.00030518
-0.00030518
 0.00000000
 0.00030518
 0.00030518
 0.00030518
 0.00000000
-0.00030518
 0.00000000
 0.00030518
 0.00091553
 0.00122070
 0.00091553
 0.00000000
-0.00061035
-0.00091553
-0.00061035
 0.00000000
 0.00030518
 0.00000000
-0.00061035
-0.00122070
-0.00122070
-0.00091553
-0.00061035
-0.00030518
 0.00000000
 0.00000000
 0.00000000
 0.00030518
 0.00091553
 0.00152588
 0.00183105
 0.00122070
 0.00000000
-0.00091553
-0.00122070
-0.00122070
-0.00122070
-0.00122070
-0.00213623
-0.00946045
-0.03448486
-0.08819580
-0.17272949
-0.27374268
-0.36254883
-0.41015625
-0.40710449
-0.36834717
-0.32348633
-0.29174805
-0.26702881
-0.22033691
-0.12817383
 0.00244141
 0.13183594
 0.21362305
 0.22888184
 0.19805908
 0.16021729
 0.14312744
 0.14648438
 0.15594482
 0.16113281
 0.16448975
 0.17181396
 0.17974854
 0.17913818
 0.16693115
 0.15167236
 0.14495850
 0.14892578
 0.15563965
 0.15441895
 0.14556885
 0.13549805
 0.13153076
 0.13275146
 0.13336182
 0.13031006
 0.12451172
 0.11962891
 0.11688232
 0.11535645
 0.11230469
 0.10742188
 0.10131836
 0.09521484
 0.09063721
 0.08758545
 0.08453369
 0.07904053
 0.07141113
 0.06378174
 0.05889893
 0.05706787
 0.05432129
 0.04791260
 0.03906250
 0.03143311
 0.02746582
 0.02502441
 0.02044678
 0.01251221
 0.00427246
-0.00061035
-0.00183105
-0.00305176
-0.00640869
-0.01159668
-0.01556396
-0.01647949
-0.01586914
-0.01586914
-0.01739502
-0.01922607
-0.01922607
-0.01800537
-0.01770020
-0.01922607
-0.02227783
-0.02441406
-0.02471924
-0.02471924
-0.02563477
-0.02838135
-0.03204346
-0.03479004
-0.03601074
-0.03692627
-0.03875732
-0.04211426
-0.04547119
-0.04821777
-0.04974365
-0.05096436
-0.05218506
-0.05371094
-0.05462646
-0.05493164
-0.05462646
-0.05462646
-0.05523682
-0.05523682
-0.05493164
-0.05371094
-0.05249023
-0.05187988
-0.05249023
-0.05310059
-0.05310059
-0.05279541
-0.05249023
-0.05249023
-0.05310059
-0.05371094
-0.05340576
-0.05310059
-0.05249023
-0.05279541
-0.05340576
-0.05401611
-0.05340576
-0.05249023
-0.05157471
-0.05126953
-0.05126953
-0.05126953
-0.05126953
-0.05096436
-0.05096436
-0.05157471
-0.05157471
-0.05157471
-0.05065918
-0.05004883
-0.04913330
-0.04852295
-0.04760742
-0.04638672
-0.04516602
-0.04425049
-0.04394531
-0.04364014
-0.04272461
-0.04089355
-0.03906250
-0.03753662
-0.03631592
-0.03540039
-0.03417969
-0.03295898
-0.03173828
-0.03082275
-0.02960205
-0.02868652
-0.02777100
-0.02716064
-0.02716064
-0.02746582
-0.02746582
-0.02746582
-0.02716064
-0.02593994
-0.02471924
-0.02319336
-0.02197266
-0.02044678
-0.01953125
-0.01831055
-0.01739502
-0.01617432
-0.01495361
-0.01342773
-0.01190186
-0.01068115
-0.01007080
-0.00976563
-0.00946045
-0.00885010
-0.00762939
-0.00671387
-0.00579834
-0.00549316
-0.00518799
-0.00427246
-0.00335693
-0.00213623
-0.00061035
 0.00061035
 0.00183105
 0.00244141
 0.00305176
 0.00366211
 0.00427246
 0.00518799
 0.00640869
 0.00701904
 0.00762939
 0.00762939
 0.00762939
 0.00793457
 0.00885010
 0.00946045
 0.01037598
 0.01098633
 0.01159668
 0.01190186
 0.01190186
 0.01159668
 0.01159668
 0.01190186
 0.01281738
 0.01403809
 0.01525879
 0.01647949
 0.01770020
 0.01892090
 0.01983643
 0.02044678
 0.02075195
 0.02075195
 0.02136230
 0.02166748
 0.02197266
 0.02166748
 0.02105713
 0.02014160
 0.01953125
 0.01953125
 0.01953125
 0.01922607
 0.01922607
 0.01953125
 0.02014160
 0.02075195
 0.02136230
 0.02166748
 0.02166748
 0.02136230
 0.02044678
 0.01953125
 0.01800537
 0.01617432
 0.01373291
 0.01098633
 0.00701904
 0.00152588
-0.00549316
-0.01403809
-0.02441406
-0.03601074
-0.04913330
-0.06347656
-0.07873535
-0.09490967
-0.11108398
-0.12634277
-0.14038086
-0.15197754
-0.15960693
-0.16174316
-0.15716553
-0.14556885
-0.12634277
-0.09918213
-0.06317139
-0.01861572
 0.03356934
 0.09216309
 0.15747070
 0.22918701
 0.30609131
 0.38513184
 0.46203613
 0.53344727
 0.59753418
 0.65368652
 0.69915771
 0.73181152
 0.74859619
 0.74859619
 0.73181152
 0.69824219
 0.64636230
 0.57586670
 0.48767090
 0.38391113
 0.26763916
 0.14099121
 0.00610352
-0.13488770
-0.27923584
-0.42236328
-0.55938721
-0.68603516
-0.79803467
-0.89263916
-0.96832275
-1.02294922
-1.05468750
-1.06109619
-1.04278564
-1.00036621
-0.93414307
-0.84503174
-0.73394775
-0.60363770
-0.45959473
-0.30609131
-0.14587402
 0.02075195
 0.19195557
 0.36224365
 0.52307129
 0.66741943
 0.79040527
 0.89111328
 0.96801758
 1.01837158
 1.04003906
 1.03240967
 0.99670410
 0.93475342
 0.84808350
 0.73883057
 0.61126709
 0.47088623
 0.32379150
 0.17395020
 0.02502441
-0.12023926
-0.25665283
-0.37963867
-0.48461914
-0.56915283
-0.63201904
-0.67199707
-0.69000244
-0.68664551
-0.66314697
-0.62194824
-0.56457520
-0.49499512
-0.41656494
-0.33447266
-0.25238037
-0.17272949
-0.09765625
-0.02899170
 0.03082275
 0.07934570
 0.11596680
 0.14007568
 0.15258789
 0.15472412
 0.14770508
 0.13244629
 0.11199951
 0.08911133
 0.06683350
 0.04821777
 0.03479004
 0.02777100
 0.02868652
 0.03814697
 0.05706787
 0.08422852
 0.11810303
 0.15808105
 0.20324707
 0.25268555
 0.30334473
 0.35217285
 0.39520264
 0.42968750
 0.45440674
 0.46752930
 0.46722412
 0.45135498
 0.41931152
 0.37078857
 0.30731201
 0.22979736
 0.13946533
 0.03753662
-0.07507324
-0.19622803
-0.32196045
-0.44738770
-0.56671143
-0.67504883
-0.76873779
-0.84503174
-0.90118408
-0.93414307
-0.94146729
-0.92254639
-0.87707520
-0.80474854
-0.70678711
-0.58654785
-0.44921875
-0.29998779
-0.14221191
 0.02166748
 0.18859863
 0.35217285
 0.50415039
 0.63781738
 0.74920654
 0.83526611
 0.89385986
 0.92254639
 0.91888428
 0.88287354
 0.81542969
 0.71899414
 0.59814453
 0.45898438
 0.30822754
 0.15167236
-0.00701904
-0.16326904
-0.31066895
-0.43945313
-0.54229736
-0.61462402
-0.65551758
-0.66436768
-0.63934326
-0.58013916
-0.49041748
-0.37658691
-0.24475098
-0.09826660
 0.06011963
 0.22583008
 0.39123535
 0.54656982
 0.68511963
 0.80322266
 0.89752197
 0.96374512
 0.99884033
 1.00006104
 0.96771240
 0.90362549
 0.80932617
 0.68695068
 0.54107666
 0.37750244
 0.20172119
 0.01800537
-0.16998291
-0.35644531
-0.53344727
-0.69305420
-0.82885742
-0.93750000
-1.01654053
-1.06506348
-1.08184814
-1.06872559
-1.02691650
-0.95947266
-0.86822510
-0.75714111
-0.62988281
-0.49255371
-0.35125732
-0.21087646
-0.07507324
 0.05371094
 0.17211914
 0.27557373
 0.36010742
 0.42236328
 0.46081543
 0.47576904
 0.46813965
 0.44097900
 0.39764404
 0.34210205
 0.27862549
 0.21179199
 0.14587402
 0.08514404
 0.03570557
 0.00213623
-0.01159668
-0.00457764
 0.02410889
 0.07263184
 0.14068604
 0.22613525
 0.32501221
 0.43212891
 0.54077148
 0.64361572
 0.73455811
 0.80810547
 0.85876465
 0.88073730
 0.86853027
 0.81817627
 0.72845459
 0.60028076
 0.43670654
 0.24078369
 0.01525879
-0.23559570
-0.50506592
-0.78247070
-1.05621338
-1.31530762
-1.55120850
-1.75598145
-1.92230225
-2.04223633
-2.10937500
-2.12036133
-2.07458496
-1.97296143
-1.81610107
-1.60583496
-1.34674072
-1.04797363
-0.71929932
-0.36865234
-0.00213623
 0.37353516
 0.74645996
 1.10198975
 1.42486572
 1.70532227
 1.93817139
 2.11791992
 2.23785400
 2.29278564
 2.28057861
 2.20306396
 2.06329346
 1.86309814
 1.60705566
 1.30432129
 0.96832275
 0.61187744
 0.24261475
-0.13366699
-0.50781250
-0.86517334
-1.18896484
-1.46820068
-1.69708252
-1.87255859
-1.98974609
-2.04315186
-2.03155518
-1.95709229
-1.82495117
-1.63909912
-1.40472412
-1.13006592
-0.82763672
-0.50811768
-0.17913818
 0.15502930
 0.48767090
 0.80688477
 1.09893799
 1.35253906
 1.56341553
 1.73034668
 1.85119629
 1.92260742
 1.94183350
 1.91040039
 1.83227539
 1.71142578
 1.55120850
 1.35528564
 1.12945557
 0.88195801
 0.62042236
 0.35095215
 0.07659912
-0.19866943
-0.46936035
-0.72723389
-0.96496582
-1.17736816
-1.36322021
-1.52130127
-1.65039063
-1.74713135
-1.80999756
-1.83959961
-1.83746338
-1.80511475
-1.74285889
-1.65191650
-1.53503418
-1.39587402
-1.23687744
-1.05926514
-0.86639404
-0.66223145
-0.45135498
-0.23620605
-0.01617432
 0.20782471
 0.43243408
 0.65155029
 0.85876465
 1.05163574
 1.22863770
 1.38854980
 1.52801514
 1.64245605
 1.72973633
 1.78833008
 1.81762695
 1.81579590
 1.78222656
 1.71661377
 1.62170410
 1.49993896
 1.35345459
 1.18499756
 0.99761963
 0.79742432
 0.59082031
 0.38269043
 0.17700195
-0.02349854
-0.21453857
-0.39001465
-0.54321289
-0.66955566
-0.76660156
-0.83404541
-0.87188721
-0.88043213
-0.85968018
-0.81115723
-0.73791504
-0.64422607
-0.53466797
-0.41412354
-0.28717041
-0.15777588
-0.02929688
 0.09521484
 0.21301270
 0.31890869
 0.40832520
 0.47821045
 0.52764893
 0.55725098
 0.56701660
 0.55603027
 0.52429199
 0.47302246
 0.40588379
 0.32592773
 0.23590088
 0.13885498
 0.03692627
-0.06561279
-0.16662598
-0.26275635
-0.35156250
-0.42938232
-0.49285889
-0.54046631
-0.57159424
-0.58776855
-0.58868408
-0.57556152
-0.54931641
-0.51361084
-0.47149658
-0.42663574
-0.38146973
-0.33905029
-0.30212402
-0.27404785
-0.25634766
-0.25024414
-0.25695801
-0.27770996
-0.31311035
-0.36132813
-0.41900635
-0.48217773
-0.54779053
-0.61370850
-0.67749023
-0.73486328
-0.78155518
-0.81359863
-0.82885742
-0.82550049
-0.80200195
-0.75775146
-0.69183350
-0.60516357
-0.50018311
-0.38024902
-0.24719238
-0.10375977
 0.04882813
 0.20751953
 0.36743164
 0.52368164
 0.67199707
 0.80810547
 0.92895508
 1.03149414
 1.11267090
 1.16943359
 1.20086670
 1.20605469
 1.18438721
 1.13616943
 1.06231689
 0.96496582
 0.84747314
 0.71472168
 0.57159424
 0.42327881
 0.27435303
 0.12847900
-0.01037598
-0.13824463
-0.25146484
-0.34606934
-0.41870117
-0.46752930
-0.49224854
-0.49285889
-0.47119141
-0.42907715
-0.36895752
-0.29327393
-0.20507813
-0.10772705
-0.00427246
 0.10192871
 0.20721436
 0.30700684
 0.39672852
 0.47119141
 0.52764893
 0.56396484
 0.58013916
 0.57586670
 0.55145264
 0.50720215
 0.44403076
 0.36376953
 0.26947021
 0.16418457
 0.05126953
-0.06774902
-0.19073486
-0.31677246
-0.44281006
-0.56549072
-0.68145752
-0.78796387
-0.88409424
-0.96832275
-1.03942871
-1.09619141
-1.13647461
-1.15966797
-1.16577148
-1.15417480
-1.12457275
-1.07666016
-1.01196289
-0.93170166
-0.83679199
-0.72753906
-0.60607910
-0.47454834
-0.33630371
-0.19287109
-0.04455566
 0.10894775
 0.26580811
 0.42266846
 0.57556152
 0.72113037
 0.85876465
 0.98693848
 1.10473633
 1.20971680
 1.29974365
 1.37298584
 1.42852783
 1.46453857
 1.48040771
 1.47521973
 1.44927979
 1.40289307
 1.33575439
 1.24969482
 1.14624023
 1.02722168
 0.89447021
 0.75042725
 0.59906006
 0.44525146
 0.29327393
 0.14587402
 0.00488281
-0.12695313
-0.24566650
-0.34637451
-0.42480469
-0.47851563
-0.50567627
-0.50506592
-0.47576904
-0.41931152
-0.33752441
-0.23376465
-0.10955811
 0.03234863
 0.18768311
 0.34820557
 0.50567627
 0.65277100
 0.78338623
 0.89202881
 0.97442627
 1.02539063
 1.04156494
 1.02081299
 0.96130371
 0.86334229
 0.72967529
 0.56457520
 0.37200928
 0.15411377
-0.08666992
-0.34515381
-0.61340332
-0.88134766
-1.14166260
-1.38885498
-1.61712646
-1.81976318
-1.98913574
-2.11944580
-2.20733643
-2.25067139
-2.24761963
-2.19573975
-2.09625244
-1.95251465
-1.76940918
-1.55090332
-1.30157471
-1.02966309
-0.74554443
-0.46020508
-0.17883301
 0.09490967
 0.35614014
 0.59387207
 0.79620361
 0.95367432
 1.06475830
 1.12915039
 1.14685059
 1.11389160
 1.02874756
 0.89477539
 0.72052002
 0.51330566
 0.27832031
 0.01953125
-0.25604248
-0.53619385
-0.80566406
-1.05255127
-1.26647949
-1.44073486
-1.56799316
-1.64215088
-1.65802002
-1.61132813
-1.50115967
-1.32965088
-1.10137939
-0.82244873
-0.49957275
-0.13854980
 0.25421143
 0.66711426
 1.08673096
 1.49810791
 1.88751221
 2.24426270
 2.55889893
 2.82257080
 3.02581787
 3.16162109
 3.22448730
 3.21197510
 3.12408447
 2.96325684
 2.73284912
 2.43682861
 2.08160400
 1.67755127
 1.23748779
 0.77423096
 0.29937744
-0.17944336
-0.65124512
-1.10260010
-1.51763916
-1.88232422
-2.18841553
-2.43194580
-2.60955811
-2.71759033
-2.75299072
-2.71636963
-2.61108398
-2.44323730
-2.21771240
-1.94061279
-1.62078857
-1.27014160
-0.90301514
-0.53161621
-0.16510010
 0.18951416
 0.52215576
 0.81970215
 1.06750488
 1.25610352
 1.38214111
 1.44531250
 1.44500732
 1.37939453
 1.24877930
 1.06048584
 0.82641602
 0.55847168
 0.26336670
-0.05401611
-0.38421631
-0.71166992
-1.01898193
-1.29272461
-1.52648926
-1.71478271
-1.85089111
-1.92840576
-1.94335938
-1.89636230
-1.78863525
-1.62200928
-1.39953613
-1.12915039
-0.82153320
-0.48583984
-0.12878418
 0.24414063
 0.62286377
 0.99304199
 1.34033203
 1.65374756
 1.92718506
 2.15423584
 2.32940674
 2.44689941
 2.50549316
 2.50518799
 2.44842529
 2.33734131
 2.17651367
 1.97235107
 1.73187256
 1.46301270
 1.17462158
 0.87768555
 0.58380127
 0.30212402
 0.03784180
-0.20446777
-0.41656494
-0.59020996
-0.71807861
-0.79742432
-0.82916260
-0.81359863
-0.75225830
-0.64910889
-0.51147461
-0.34698486
-0.16143799
 0.04089355
 0.25329590
 0.46508789
 0.66345215
 0.83740234
 0.98083496
 1.09039307
 1.16180420
 1.19049072
 1.17218018
 1.10473633
 0.98999023
 0.83282471
 0.63873291
 0.41229248
 0.15777588
-0.11993408
-0.41229248
-0.70861816
-0.99700928
-1.26739502
-1.51306152
-1.72668457
-1.90246582
-2.03369141
-2.11700439
-2.14996338
-2.13287354
-2.06726074
-1.95617676
-1.80511475
-1.61987305
-1.40625000
-1.17065430
-0.92132568
-0.66833496
-0.42205811
-0.18890381
 0.02716064
 0.22216797
 0.38970947
 0.52185059
 0.61279297
 0.66131592
 0.66894531
 0.63781738
 0.57037354
 0.47058105
 0.34454346
 0.19805908
 0.03723145
-0.13336182
-0.30670166
-0.47332764
-0.62316895
-0.74829102
-0.84411621
-0.90850830
-0.93841553
-0.93048096
-0.88134766
-0.79162598
-0.66589355
-0.50872803
-0.32379150
-0.11291504
 0.12115479
 0.37200928
 0.62988281
 0.88439941
 1.12701416
 1.35162354
 1.55212402
 1.72363281
 1.86035156
 1.95770264
 2.01263428
 2.02270508
 1.98699951
 1.90673828
 1.78497314
 1.62506104
 1.43127441
 1.20819092
 0.96252441
 0.70281982
 0.43731689
 0.17120361
-0.09124756
-0.34454346
-0.58074951
-0.79040527
-0.96740723
-1.10900879
-1.21490479
-1.28509521
-1.31958008
-1.31896973
-1.28631592
-1.22558594
-1.14196777
-1.03912354
-0.92163086
-0.79498291
-0.66497803
-0.53771973
-0.41839600
-0.31158447
-0.22003174
-0.14526367
-0.08819580
-0.05096436
-0.03448486
-0.03845215
-0.06134033
-0.09979248
-0.15167236
-0.21453857
-0.28594971
-0.36193848
-0.43823242
-0.51116943
-0.57739258
-0.63385010
-0.67840576
-0.70831299
-0.72204590
-0.71899414
-0.69946289
-0.66253662
-0.60852051
-0.53771973
-0.45227051
-0.35461426
-0.24780273
-0.13275146
-0.01159668
 0.11383057
 0.24017334
 0.36315918
 0.47943115
 0.58563232
 0.67993164
 0.76141357
 0.82946777
 0.88378906
 0.92407227
 0.95062256
 0.96405029
 0.96679688
 0.96069336
 0.94757080
 0.92895508
 0.90698242
 0.88348389
 0.85998535
 0.83801270
 0.81848145
 0.80169678
 0.78826904
 0.77758789
 0.77026367
 0.76568604
 0.76293945
 0.76080322
 0.75805664
 0.75347900
 0.74523926
 0.73120117
 0.71014404
 0.68054199
 0.64147949
 0.59295654
 0.53436279
 0.46722412
 0.39276123
 0.31250000
 0.22766113
 0.13916016
 0.04974365
-0.03753662
-0.12084961
-0.19836426
-0.26977539
-0.33508301
-0.39215088
-0.44006348
-0.47821045
-0.50781250
-0.53009033
-0.54626465
-0.55633545
-0.56060791
-0.56152344
-0.56060791
-0.56030273
-0.56152344
-0.56488037
-0.57159424
-0.58258057
-0.59875488
-0.61981201
-0.64575195
-0.67626953
-0.71166992
-0.75073242
-0.79254150
-0.83526611
-0.87677002
-0.91430664
-0.94604492
-0.96954346
-0.98297119
-0.98480225
-0.97290039
-0.94635010
-0.90362549
-0.84533691
-0.77117920
-0.68084717
-0.57495117
-0.45562744
-0.32501221
-0.18554688
-0.03753662
 0.11901855
 0.28137207
 0.44555664
 0.60516357
 0.75592041
 0.89477539
 1.02020264
 1.13006592
 1.22161865
 1.29150391
 1.33850098
 1.36199951
 1.36230469
 1.33941650
 1.29394531
 1.22741699
 1.14288330
 1.04309082
 0.93048096
 0.80749512
 0.67718506
 0.54260254
 0.40710449
 0.27343750
 0.14434814
 0.02227783
-0.09063721
-0.19317627
-0.28381348
-0.36193848
-0.42633057
-0.47576904
-0.50994873
-0.52947998
-0.53619385
-0.53161621
-0.51757813
-0.49560547
-0.46752930
-0.43579102
-0.40252686
-0.37017822
-0.33996582
-0.31402588
-0.29418945
-0.28259277
-0.28106689
-0.29052734
-0.31066895
-0.34057617
-0.37872314
-0.42419434
-0.47607422
-0.53283691
-0.59295654
-0.65399170
-0.71380615
-0.76965332
-0.81909180
-0.86059570
-0.89233398
-0.91308594
-0.92193604
-0.91766357
-0.89904785
-0.86578369
-0.81817627
-0.75683594
-0.68206787
-0.59509277
-0.49865723
-0.39489746
-0.28625488
-0.17456055
-0.06011963
 0.05615234
 0.17242432
 0.28625488
 0.39459229
 0.49468994
 0.58441162
 0.66253662
 0.72814941
 0.78125000
 0.82153320
 0.84869385
 0.86303711
 0.86456299
 0.85357666
 0.83129883
 0.79864502
 0.75744629
 0.70953369
 0.65673828
 0.60241699
 0.54870605
 0.49896240
 0.45471191
 0.41839600
 0.39154053
 0.37506104
 0.36987305
 0.37597656
 0.39306641
 0.42083740
 0.45806885
 0.50231934
 0.55114746
 0.60180664
 0.65185547
 0.69915771
 0.74157715
 0.77667236
 0.80291748
 0.81787109
 0.82031250
 0.80902100
 0.78277588
 0.74035645
 0.68145752
 0.60546875
 0.51361084
 0.40771484
 0.29022217
 0.16387939
 0.02960205
-0.11138916
-0.25665283
-0.40222168
-0.54412842
-0.67810059
-0.80169678
-0.91278076
-1.00891113
-1.08764648
-1.14807129
-1.18957520
-1.21185303
-1.21429443
-1.19659424
-1.15936279
-1.10473633
-1.03454590
-0.95001221
-0.85174561
-0.74127197
-0.62225342
-0.49865723
-0.37475586
-0.25238037
-0.13366699
-0.02014160
 0.08544922
 0.18127441
 0.26580811
 0.33630371
 0.39093018
 0.42755127
 0.44616699
 0.44769287
 0.43365479
 0.40557861
 0.36468506
 0.31311035
 0.25451660
 0.19226074
 0.12878418
 0.06561279
 0.00457764
-0.05096436
-0.09765625
-0.13336182
-0.15625000
-0.16510010
-0.15838623
-0.13519287
-0.09582520
-0.04241943
 0.02349854
 0.10070801
 0.18981934
 0.28869629
 0.39459229
 0.50262451
 0.60852051
 0.70892334
 0.80200195
 0.88439941
 0.95397949
 1.00708008
 1.04156494
 1.05560303
 1.04797363
 1.01837158
 0.96618652
 0.89294434
 0.79956055
 0.68756104
 0.55938721
 0.41809082
 0.26733398
 0.10955811
-0.05279541
-0.21697998
-0.37902832
-0.53436279
-0.67871094
-0.80963135
-0.92498779
-1.02233887
-1.10076904
-1.15783691
-1.19323730
-1.20635986
-1.19781494
-1.16851807
-1.11968994
-1.05468750
-0.97534180
-0.88531494
-0.78674316
-0.68267822
-0.57647705
-0.47241211
-0.37445068
-0.28594971
-0.20965576
-0.14770508
-0.10192871
-0.07415771
-0.06561279
-0.07690430
-0.10711670
-0.15533447
-0.22064209
-0.30059814
-0.39154053
-0.48828125
-0.58593750
-0.68084717
-0.76995850
-0.84899902
-0.91308594
-0.95703125
-0.97839355
-0.97564697
-0.94818115
-0.89416504
-0.81176758
-0.70190430
-0.56762695
-0.41320801
-0.24017334
-0.04943848
 0.15716553
 0.37475586
 0.59509277
 0.81085205
 1.01684570
 1.20849609
 1.38244629
 1.53442383
 1.65954590
 1.75476074
 1.81823730
 1.84875488
 1.84570313
 1.80847168
 1.73858643
 1.63818359
 1.51062012
 1.36016846
 1.19079590
 1.00708008
 0.81390381
 0.61737061
 0.42266846
 0.23468018
 0.05706787
-0.10742188
-0.25451660
-0.38085938
-0.48126221
-0.55297852
-0.59478760
-0.60760498
-0.59265137
-0.55145264
-0.48645020
-0.40130615
-0.30120850
-0.19134521
-0.07537842
 0.04394531
 0.16235352
 0.27404785
 0.37200928
 0.45013428
 0.50537109
 0.53588867
 0.54107666
 0.51971436
 0.47149658
 0.39794922
 0.30181885
 0.18585205
 0.05218506
-0.09674072
-0.25756836
-0.42480469
-0.59173584
-0.75256348
-0.90148926
-1.03393555
-1.14593506
-1.23504639
-1.29821777
-1.33331299
-1.33850098
-1.31256104
-1.25701904
-1.17279053
-1.06170654
-0.92498779
-0.76660156
-0.59265137
-0.40924072
-0.22033691
-0.02655029
 0.17089844
 0.36682129
 0.55450439
 0.72662354
 0.87951660
 1.01104736
 1.12121582
 1.20727539
 1.26739502
 1.29974365
 1.30401611
 1.28082275
 1.23229980
 1.16119385
 1.06994629
 0.96252441
 0.84197998
 0.71136475
 0.57525635
 0.43853760
 0.30517578
 0.17761230
 0.05920410
-0.04699707
-0.13763428
-0.21179199
-0.26947021
-0.31066895
-0.33355713
-0.33660889
-0.32073975
-0.28961182
-0.24597168
-0.19134521
-0.12573242
-0.05126953
 0.02777100
 0.10650635
 0.18157959
 0.25115967
 0.31311035
 0.36346436
 0.39794922
 0.41473389
 0.41320801
 0.39459229
 0.35766602
 0.30242920
 0.23040771
 0.14373779
 0.04577637
-0.06225586
-0.17974854
-0.30395508
-0.43090820
-0.55572510
-0.67413330
-0.78399658
-0.88256836
-0.96771240
-1.03668213
-1.08886719
-1.12243652
-1.13677979
-1.13037109
-1.10382080
-1.05865479
-0.99761963
-0.92254639
-0.83465576
-0.73516846
-0.62713623
-0.51330566
-0.39764404
-0.28259277
-0.16937256
-0.06072998
 0.04241943
 0.13763428
 0.22460938
 0.30181885
 0.36712646
 0.41839600
 0.45440674
 0.47576904
 0.48309326
 0.47607422
 0.45471191
 0.41900635
 0.37048340
 0.31219482
 0.24627686
 0.17395020
 0.09674072
 0.01678467
-0.06286621
-0.13977051
-0.21240234
-0.27893066
-0.33813477
-0.38726807
-0.42449951
-0.44860840
-0.45989990
-0.45867920
-0.44525146
-0.41992188
-0.38421631
-0.33996582
-0.28930664
-0.23406982
-0.17456055
-0.11047363
-0.04364014
 0.02441406
 0.09094238
 0.15441895
 0.21362305
 0.26824951
 0.31829834
 0.36193848
 0.39764404
 0.42480469
 0.44342041
 0.45410156
 0.45715332
 0.45318604
 0.44219971
 0.42510986
 0.40130615
 0.37170410
 0.33691406
 0.29876709
 0.25878906
 0.21820068
 0.17669678
 0.13519287
 0.09399414
 0.05584717
 0.02197266
-0.00610352
-0.02777100
-0.04211426
-0.04791260
-0.04455566
-0.03234863
-0.01281738
 0.01312256
 0.04516602
 0.08209229
 0.12237549
 0.16326904
 0.20263672
 0.24047852
 0.27648926
 0.30975342
 0.33782959
 0.35705566
 0.36621094
 0.36468506
 0.35278320
 0.33111572
 0.29968262
 0.26031494
 0.21362305
 0.15991211
 0.09918213
 0.03295898
-0.03662109
-0.10559082
-0.17120361
-0.23284912
-0.28991699
-0.34088135
-0.38238525
-0.41259766
-0.43151855
-0.43975830
-0.43731689
-0.42297363
-0.39611816
-0.35827637
-0.31158447
-0.25817871
-0.19775391
-0.13092041
-0.05889893
 0.01525879
 0.08850098
 0.15930176
 0.22644043
 0.28900146
 0.34362793
 0.38757324
 0.41870117
 0.43640137
 0.44067383
 0.43151855
 0.40924072
 0.37384033
 0.32775879
 0.27252197
 0.21118164
 0.14648438
 0.07934570
 0.01098633
-0.05615234
-0.11932373
-0.17608643
-0.22491455
-0.26580811
-0.29907227
-0.32165527
-0.33081055
-0.32470703
-0.30517578
-0.27496338
-0.23559570
-0.18615723
-0.12573242
-0.05523682
 0.02166748
 0.10101318
 0.18157959
 0.26184082
 0.33935547
 0.41015625
 0.46966553
 0.51605225
 0.54962158
 0.57037354
 0.57769775
 0.57128906
 0.55145264
 0.51940918
 0.47607422
 0.42327881
 0.36193848
 0.29449463
 0.22277832
 0.14801025
 0.07141113
-0.00549316
-0.07995605
-0.15014648
-0.21484375
-0.27526855
-0.32989502
-0.37689209
-0.41381836
-0.44067383
-0.45898438
-0.46966553
-0.47302246
-0.46997070
-0.46112061
-0.44921875
-0.43640137
-0.42358398
-0.41046143
-0.39703369
-0.38269043
-0.36743164
-0.34973145
-0.32867432
-0.30456543
-0.27862549
-0.25054932
-0.21972656
-0.18493652
-0.14617920
-0.10498047
-0.06378174
-0.02441406
 0.01190186
 0.04425049
 0.07110596
 0.09033203
 0.10101318
 0.10284424
 0.09613037
 0.08056641
 0.05645752
 0.02410889
-0.01647949
-0.06378174
-0.11657715
-0.17425537
-0.23590088
-0.29968262
-0.36346436
-0.42327881
-0.47576904
-0.51910400
-0.55206299
-0.57250977
-0.57891846
-0.56884766
-0.54107666
-0.49499512
-0.43212891
-0.35369873
-0.26123047
-0.15594482
-0.04028320
 0.08331299
 0.21209717
 0.34179688
 0.46844482
 0.58746338
 0.69458008
 0.78735352
 0.86395264
 0.92193604
 0.95916748
 0.97381592
 0.96374512
 0.92987061
 0.87310791
 0.79467773
 0.69610596
 0.57983398
 0.44982910
 0.31066895
 0.16723633
 0.02288818
-0.11901855
-0.25360107
-0.37567139
-0.47851563
-0.55755615
-0.61004639
-0.63446045
-0.63140869
-0.60211182
-0.54779053
-0.47210693
-0.37902832
-0.27313232
-0.15838623
-0.03875732
 0.08239746
 0.20080566
 0.31127930
 0.40740967
 0.48492432
 0.54016113
 0.57281494
 0.58197021
 0.56762695
 0.52917480
 0.46783447
 0.38604736
 0.28717041
 0.17456055
 0.05187988
-0.07843018
-0.21240234
-0.34362793
-0.46630859
-0.57373047
-0.66223145
-0.72875977
-0.77178955
-0.79071045
-0.78399658
-0.75195313
-0.69580078
-0.61828613
-0.52215576
-0.41198730
-0.29113770
-0.16387939
-0.03265381
 0.09948730
 0.23010254
 0.35461426
 0.46905518
 0.56823730
 0.65032959
 0.71380615
 0.75866699
 0.78369141
 0.78765869
 0.77087402
 0.73455811
 0.68023682
 0.61035156
 0.52764893
 0.43579102
 0.33874512
 0.24078369
 0.14556885
 0.05523682
-0.02685547
-0.09826660
-0.15533447
-0.19714355
-0.22308350
-0.23376465
-0.22979736
-0.21301270
-0.18463135
-0.14709473
-0.10284424
-0.05462646
-0.00457764
 0.04486084
 0.09124756
 0.13305664
 0.16906738
 0.19714355
 0.21575928
 0.22308350
 0.21820068
 0.20172119
 0.17364502
 0.13336182
 0.08178711
 0.02075195
-0.04699707
-0.11810303
-0.19042969
-0.26275635
-0.33172607
-0.39306641
-0.44311523
-0.47851563
-0.49835205
-0.50140381
-0.48675537
-0.45440674
-0.40618896
-0.34515381
-0.27435303
-0.19500732
-0.10864258
-0.01800537
 0.07354736
 0.16387939
 0.25054932
 0.33111572
 0.40222168
 0.45989990
 0.50201416
 0.52856445
 0.53985596
 0.53558350
 0.51452637
 0.47637939
 0.42327881
 0.35766602
 0.28198242
 0.19714355
 0.10498047
 0.00915527
-0.08758545
-0.18249512
-0.27343750
-0.35766602
-0.43273926
-0.49530029
-0.54473877
-0.58074951
-0.60424805
-0.61431885
-0.61126709
-0.59570313
-0.56915283
-0.53283691
-0.48706055
-0.43243408
-0.37109375
-0.30609131
-0.23956299
-0.17181396
-0.10284424
-0.03417969
 0.03173828
 0.09216309
 0.14526367
 0.18981934
 0.22399902
 0.24627686
 0.25573730
 0.25238037
 0.23803711
 0.21301270
 0.17791748
 0.13458252
 0.08453369
 0.03021240
-0.02563477
-0.08148193
-0.13488770
-0.18280029
-0.22399902
-0.25848389
-0.28656006
-0.30853271
-0.32257080
-0.32653809
-0.31982422
-0.30426025
-0.28259277
-0.25573730
-0.22338867
-0.18371582
-0.13641357
-0.08209229
-0.02380371
 0.03723145
 0.09857178
 0.16021729
 0.22155762
 0.28137207
 0.33782959
 0.38787842
 0.42938232
 0.46112061
 0.48278809
 0.49560547
 0.49835205
 0.49041748
 0.47058105
 0.43914795
 0.39794922
 0.34820557
 0.29083252
 0.22583008
 0.15350342
 0.07537842
-0.00671387
-0.09002686
-0.17272949
-0.25238037
-0.32623291
-0.39062500
-0.44219971
-0.47943115
-0.50140381
-0.50659180
-0.49438477
-0.46478271
-0.41900635
-0.35858154
-0.28625488
-0.20416260
-0.11444092
-0.01953125
 0.07873535
 0.17791748
 0.27526855
 0.36804199
 0.45227051
 0.52581787
 0.58685303
 0.63537598
 0.67047119
 0.69122314
 0.69610596
 0.68450928
 0.65582275
 0.61126709
 0.55175781
 0.48004150
 0.39855957
 0.30944824
 0.21484375
 0.11718750
 0.02014160
-0.07324219
-0.15991211
-0.23834229
-0.30731201
-0.36376953
-0.40557861
-0.43060303
-0.43975830
-0.43395996
-0.41442871
-0.38177490
-0.33782959
-0.28442383
-0.22399902
-0.15716553
-0.08483887
-0.00915527
 0.06683350
 0.13916016
 0.20568848
 0.26550293
 0.31738281
 0.35797119
 0.38391113
 0.39276123
 0.38391113
 0.35858154
 0.31707764
 0.26062012
 0.19073486
 0.10955811
 0.01953125
-0.07690430
-0.17761230
-0.27954102
-0.37780762
-0.46813965
-0.54626465
-0.61004639
-0.65765381
-0.68756104
-0.69824219
-0.68847656
-0.65673828
-0.60363770
-0.53039551
-0.43914795
-0.33294678
-0.21362305
-0.08361816
 0.05584717
 0.20172119
 0.34973145
 0.49316406
 0.62561035
 0.74310303
 0.84259033
 0.92163086
 0.97808838
 1.00860596
 1.01196289
 0.98785400
 0.93841553
 0.86547852
 0.77056885
 0.65551758
 0.52459717
 0.38238525
 0.23376465
 0.08148193
-0.07202148
-0.22308350
-0.36651611
-0.49682617
-0.61035156
-0.70404053
-0.77667236
-0.82611084
-0.85113525
-0.85052490
-0.82550049
-0.77728271
-0.70739746
-0.61767578
-0.51116943
-0.39215088
-0.26519775
-0.13458252
-0.00335693
 0.12481689
 0.24536133
 0.35217285
 0.43975830
 0.50445557
 0.54351807
 0.55633545
 0.54168701
 0.49926758
 0.43060303
 0.33813477
 0.22613525
 0.09796143
-0.04394531
-0.19683838
-0.35614014
-0.51483154
-0.66589355
-0.80322266
-0.92346191
-1.02416992
-1.10168457
-1.15203857
-1.17156982
-1.15997314
-1.11724854
-1.04522705
-0.94360352
-0.81451416
-0.66192627
-0.49255371
-0.31127930
-0.12145996
 0.07507324
 0.27404785
 0.46844482
 0.64971924
 0.81115723
 0.94970703
 1.06384277
 1.15112305
 1.20880127
 1.23382568
 1.22619629
 1.18835449
 1.12213135
 1.02905273
 0.90942383
 0.76660156
 0.60607910
 0.43457031
 0.25634766
 0.07385254
-0.10986328
-0.28961182
-0.45837402
-0.60974121
-0.73883057
-0.84381104
-0.92132568
-0.96954346
-0.98663330
-0.97290039
-0.92956543
-0.85784912
-0.75927734
-0.63720703
-0.49743652
-0.34606934
-0.18859863
-0.02716064
 0.13580322
 0.29571533
 0.44525146
 0.57647705
 0.68542480
 0.77026367
 0.83038330
 0.86425781
 0.87097168
 0.85052490
 0.80444336
 0.73516846
 0.64575195
 0.53863525
 0.41809082
 0.28930664
 0.15747070
 0.02563477
-0.10345459
-0.22613525
-0.33782959
-0.43334961
-0.50872803
-0.56182861
-0.59234619
-0.59997559
-0.58563232
-0.55023193
-0.49621582
-0.42602539
-0.34271240
-0.24932861
-0.14923096
-0.04516602
 0.05920410
 0.16082764
 0.25634766
 0.34210205
 0.41412354
 0.46966553
 0.50781250
 0.52764893
 0.52856445
 0.51116943
 0.47607422
 0.42449951
 0.35827637
 0.27954102
 0.19012451
 0.09399414
-0.00549316
-0.10437012
-0.19989014
-0.29022217
-0.37200928
-0.44097900
-0.49407959
-0.53039551
-0.54992676
-0.55267334
-0.53802490
-0.50598145
-0.45776367
-0.39703369
-0.32562256
-0.24505615
-0.15655518
-0.06256104
 0.03387451
 0.12939453
 0.22216797
 0.31097412
 0.39276123
 0.46417236
 0.52276611
 0.56732178
 0.59844971
 0.61584473
 0.61828613
 0.60638428
 0.58197021
 0.54718018
 0.50415039
 0.45379639
 0.39764404
 0.33782959
 0.27740479
 0.21881104
 0.16296387
 0.11016846
 0.06164551
 0.01861572
-0.01800537
-0.04852295
-0.07354736
-0.09338379
-0.10864258
-0.11993408
-0.12786865
-0.13366699
-0.13763428
-0.14007568
-0.14160156
-0.14312744
-0.14495850
-0.14801025
-0.15167236
-0.15594482
-0.16021729
-0.16418457
-0.16723633
-0.16876221
-0.16815186
-0.16418457
-0.15716553
-0.14587402
-0.13031006
-0.11047363
-0.08666992
-0.05950928
-0.03021240
 0.00091553
 0.03265381
 0.06347656
 0.09216309
 0.11718750
 0.13702393
 0.15075684
 0.15747070
 0.15716553
 0.14923096
 0.13427734
 0.11169434
 0.08178711
 0.04486084
 0.00122070
-0.04791260
-0.10070801
-0.15563965
-0.21240234
-0.27008057
-0.32684326
-0.38085938
-0.42877197
-0.46783447
-0.49682617
-0.51544189
-0.52215576
-0.51574707
-0.49468994
-0.45867920
-0.40924072
-0.34729004
-0.27465820
-0.19256592
-0.10284424
-0.00762939
 0.09002686
 0.18798828
 0.28320313
 0.37292480
 0.45227051
 0.51788330
 0.56762695
 0.59967041
 0.61370850
 0.60821533
 0.58227539
 0.53619385
 0.47119141
 0.38970947
 0.29418945
 0.18859863
 0.07568359
-0.04180908
-0.16052246
-0.27709961
-0.38635254
-0.48370361
-0.56427002
-0.62500000
-0.66467285
-0.68267822
-0.67901611
-0.65368652
-0.60668945
-0.53985596
-0.45562744
-0.35736084
-0.24841309
-0.13183594
-0.01007080
 0.11474609
 0.23803711
 0.35583496
 0.46234131
 0.55358887
 0.62713623
 0.68115234
 0.71533203
 0.72784424
 0.71868896
 0.68725586
 0.63476563
 0.56304932
 0.47424316
 0.37139893
 0.25848389
 0.13824463
 0.01373291
-0.11138916
-0.23376465
-0.34942627
-0.45288086
-0.54046631
-0.61004639
-0.66040039
-0.69122314
-0.70159912
-0.69061279
-0.65826416
-0.60546875
-0.53405762
-0.44738770
-0.34881592
-0.24261475
-0.13153076
-0.01892090
 0.09307861
 0.20111084
 0.30151367
 0.38909912
 0.45867920
 0.50750732
 0.53466797
 0.53985596
 0.52398682
 0.48675537
 0.42938232
 0.35430908
 0.26580811
 0.16754150
 0.06195068
-0.04882813
-0.16174316
-0.27252197
-0.37658691
-0.46936035
-0.54748535
-0.60821533
-0.65002441
-0.67138672
-0.67169189
-0.65032959
-0.60668945
-0.54199219
-0.45776367
-0.35766602
-0.24505615
-0.12237549
 0.00976563
 0.14923096
 0.29174805
 0.43029785
 0.55847168
 0.67291260
 0.77056885
 0.85021973
 0.91033936
 0.94818115
 0.96313477
 0.95428467
 0.92315674
 0.87036133
 0.79711914
 0.70526123
 0.59753418
 0.47729492
 0.34881592
 0.21575928
 0.08148193
-0.05218506
-0.18249512
-0.30548096
-0.41717529
-0.51269531
-0.58929443
-0.64544678
-0.68084717
-0.69427490
-0.68511963
-0.65338135
-0.60058594
-0.53070068
-0.44647217
-0.35095215
-0.24658203
-0.13641357
-0.02410889
 0.08636475
 0.19256592
 0.29052734
 0.37597656
 0.44464111
 0.49285889
 0.51879883
 0.52337646
 0.50628662
 0.46844482
 0.41015625
 0.33386230
 0.24322510
 0.14129639
 0.03112793
-0.08575439
-0.20629883
-0.32592773
-0.43914795
-0.54107666
-0.62774658
-0.69641113
-0.74432373
-0.76995850
-0.77239990
-0.75073242
-0.70434570
-0.63323975
-0.53985596
-0.42755127
-0.30029297
-0.16174316
-0.01312256
 0.14312744
 0.30334473
 0.46020508
 0.60760498
 0.74005127
 0.85479736
 0.95092773
 1.02630615
 1.07879639
 1.10565186
 1.10626221
 1.08154297
 1.03240967
 0.95977783
 0.86486816
 0.74981689
 0.61889648
 0.47668457
 0.32745361
 0.17364502
 0.01770020
-0.13824463
-0.28961182
-0.43151855
-0.55938721
-0.67016602
-0.76141357
-0.83099365
-0.87799072
-0.90209961
-0.90423584
-0.88623047
-0.84960938
-0.79620361
-0.72753906
-0.64666748
-0.55725098
-0.46264648
-0.36743164
-0.27404785
-0.18615723
-0.10559082
-0.03417969
 0.02532959
 0.07141113
 0.10284424
 0.11901855
 0.12054443
 0.10803223
 0.08178711
 0.04333496
-0.00518799
-0.06042480
-0.12023926
-0.18127441
-0.24139404
-0.29724121
-0.34576416
-0.38360596
-0.40802002
-0.41778564
-0.41198730
-0.38970947
-0.35156250
-0.29815674
-0.23010254
-0.14953613
-0.05798340
 0.04241943
 0.15014648
 0.26275635
 0.37750244
 0.49011230
 0.59661865
 0.69366455
 0.77911377
 0.85144043
 0.91003418
 0.95306396
 0.97900391
 0.98632813
 0.97442627
 0.94329834
 0.89294434
 0.82489014
 0.74066162
 0.64300537
 0.53527832
 0.42022705
 0.29998779
 0.17700195
 0.05462646
-0.06439209
-0.17639160
-0.27923584
-0.37048340
-0.44769287
-0.50842285
-0.55114746
-0.57556152
-0.58288574
-0.57403564
-0.54992676
-0.51116943
-0.45928955
-0.39672852
-0.32684326
-0.25268555
-0.17669678
-0.10131836
-0.02929688
 0.03540039
 0.08972168
 0.13092041
 0.15808105
 0.16998291
 0.16510010
 0.14343262
 0.10437012
 0.04974365
-0.01800537
-0.09643555
-0.18402100
-0.27832031
-0.37628174
-0.47332764
-0.56518555
-0.64758301
-0.71807861
-0.77484131
-0.81726074
-0.84320068
-0.85205078
-0.84228516
-0.81359863
-0.76629639
-0.70098877
-0.61889648
-0.52246094
-0.41442871
-0.29785156
-0.17486572
-0.04669189
 0.08453369
 0.21697998
 0.34698486
 0.47058105
 0.58380127
 0.68450928
 0.77087402
 0.84228516
 0.89843750
 0.93872070
 0.96343994
 0.97351074
 0.97106934
 0.95672607
 0.93200684
 0.89843750
 0.85662842
 0.80871582
 0.75622559
 0.70129395
 0.64514160
 0.58929443
 0.53558350
 0.48492432
 0.43762207
 0.39337158
 0.35308838
 0.31646729
 0.28442383
 0.25695801
 0.23315430
 0.21118164
 0.18981934
 0.16784668
 0.14465332
 0.11901855
 0.08941650
 0.05340576
 0.01098633
-0.03784180
-0.09155273
-0.14984131
-0.21240234
-0.27954102
-0.34973145
-0.42114258
-0.49133301
-0.55816650
-0.62011719
-0.67596436
-0.72448730
-0.76416016
-0.79406738
-0.81359863
-0.82244873
-0.82061768
-0.80841064
-0.78674316
-0.75744629
-0.72082520
-0.67810059
-0.63018799
-0.57891846
-0.52673340
-0.47515869
-0.42602539
-0.38024902
-0.33843994
-0.30212402
-0.27191162
-0.24902344
-0.23284912
-0.22247314
-0.21667480
-0.21423340
-0.21453857
-0.21667480
-0.21881104
-0.21881104
-0.21484375
-0.20568848
-0.19012451
-0.16662598
-0.13427734
-0.09216309
-0.04119873
 0.01770020
 0.08300781
 0.15533447
 0.23468018
 0.32012939
 0.40954590
 0.49987793
 0.58807373
 0.67199707
 0.75073242
 0.82275391
 0.88653564
 0.93963623
 0.98083496
 1.00891113
 1.02325439
 1.02264404
 1.00616455
 0.97442627
 0.92803955
 0.86853027
 0.79620361
 0.71228027
 0.61889648
 0.51940918
 0.41748047
 0.31585693
 0.21575928
 0.11810303
 0.02441406
-0.06195068
-0.13793945
-0.20263672
-0.25604248
-0.29876709
-0.33050537
-0.35095215
-0.35919189
-0.35583496
-0.34210205
-0.32104492
-0.29510498
-0.26733398
-0.23956299
-0.21301270
-0.18859863
-0.16845703
-0.15472412
-0.14953613
-0.15441895
-0.16937256
-0.19470215
-0.23132324
-0.27923584
-0.33721924
-0.40252686
-0.47241211
-0.54534912
-0.61950684
-0.69305420
-0.76293945
-0.82580566
-0.87860107
-0.91979980
-0.94848633
-0.96374512
-0.96374512
-0.94818115
-0.91613770
-0.86853027
-0.80596924
-0.72875977
-0.63842773
-0.53649902
-0.42572021
-0.30853271
-0.18707275
-0.06317139
 0.06256104
 0.18737793
 0.30914307
 0.42327881
 0.52734375
 0.61828613
 0.69519043
 0.75653076
 0.80169678
 0.83038330
 0.84228516
 0.83892822
 0.82092285
 0.78948975
 0.74676514
 0.69519043
 0.63690186
 0.57373047
 0.50872803
 0.44372559
 0.38146973
 0.32440186
 0.27435303
 0.23345947
 0.20324707
 0.18524170
 0.17944336
 0.18615723
 0.20477295
 0.23529053
 0.27679443
 0.32836914
 0.38665771
 0.44860840
 0.51055908
 0.57006836
 0.62530518
 0.67260742
 0.70922852
 0.73242188
 0.74035645
 0.73181152
 0.70587158
 0.66162109
 0.59906006
 0.51971436
 0.42541504
 0.31860352
 0.20080566
 0.07385254
-0.06042480
-0.19958496
-0.33966064
-0.47637939
-0.60577393
-0.72448730
-0.82977295
-0.91979980
-0.99212646
-1.04553223
-1.07849121
-1.09039307
-1.08154297
-1.05224609
-1.00433350
-0.93963623
-0.85998535
-0.76873779
-0.66894531
-0.56365967
-0.45806885
-0.35522461
-0.25878906
-0.17059326
-0.09155273
-0.02349854
 0.03143311
 0.07171631
 0.09643555
 0.10620117
 0.10223389
 0.08575439
 0.05828857
 0.02197266
-0.02044678
-0.06652832
-0.11383057
-0.15991211
-0.20202637
-0.23681641
-0.26153564
-0.27526855
-0.27648926
-0.26428223
-0.23651123
-0.19195557
-0.13122559
-0.05584717
 0.03143311
 0.12939453
 0.23681641
 0.35095215
 0.46813965
 0.58319092
 0.69244385
 0.79345703
 0.88378906
 0.96191406
 1.02539063
 1.07208252
 1.10137939
 1.11267090
 1.10595703
 1.08093262
 1.03881836
 0.98083496
 0.90850830
 0.82336426
 0.72662354
 0.62072754
 0.50933838
 0.39642334
 0.28381348
 0.17395020
 0.06927490
-0.02807617
-0.11596680
-0.19317627
-0.26092529
-0.31829834
-0.36437988
-0.39794922
-0.41900635
-0.42968750
-0.43273926
-0.42999268
-0.42297363
-0.41259766
-0.40130615
-0.39123535
-0.38360596
-0.37902832
-0.37811279
-0.38208008
-0.39245605
-0.40924072
-0.43273926
-0.46203613
-0.49652100
-0.53619385
-0.57922363
-0.62377930
-0.66864014
-0.71166992
-0.75164795
-0.78704834
-0.81634521
-0.83770752
-0.84991455
-0.85205078
-0.84289551
-0.82244873
-0.79101563
-0.74890137
-0.69610596
-0.63323975
-0.56152344
-0.48309326
-0.39978027
-0.31341553
-0.22399902
-0.13305664
-0.04119873
 0.05004883
 0.13916016
 0.22583008
 0.30914307
 0.38757324
 0.45928955
 0.52307129
 0.57891846
 0.62805176
 0.66986084
 0.70465088
 0.73181152
 0.75103760
 0.76354980
 0.76965332
 0.77056885
 0.76660156
 0.75866699
 0.74798584
 0.73394775
 0.71685791
 0.69641113
 0.67260742
 0.64575195
 0.61584473
 0.58258057
 0.54595947
 0.50567627
 0.46203613
 0.41473389
 0.36407471
 0.31036377
 0.25360107
 0.19531250
 0.13549805
 0.07476807
 0.01342773
-0.04730225
-0.10589600
-0.16113281
-0.21179199
-0.25817871
-0.29998779
-0.33691406
-0.36743164
-0.38940430
-0.40222168
-0.40710449
-0.40435791
-0.39459229
-0.37780762
-0.35491943
-0.32684326
-0.29693604
-0.26672363
-0.23681641
-0.20751953
-0.17913818
-0.15289307
-0.13092041
-0.11505127
-0.10589600
-0.10314941
-0.10711670
-0.11810303
-0.13519287
-0.15747070
-0.18402100
-0.21301270
-0.24414063
-0.27740479
-0.31188965
-0.34545898
-0.37597656
-0.40100098
-0.41870117
-0.42938232
-0.43212891
-0.42602539
-0.40954590
-0.38238525
-0.34515381
-0.29907227
-0.24444580
-0.18066406
-0.10803223
-0.02868652
 0.05554199
 0.14312744
 0.23315430
 0.32470703
 0.41412354
 0.49774170
 0.57281494
 0.63781738
 0.69244385
 0.73669434
 0.76904297
 0.78857422
 0.79528809
 0.78918457
 0.77087402
 0.74096680
 0.69976807
 0.64941406
 0.59143066
 0.52734375
 0.45928955
 0.38879395
 0.31829834
 0.24963379
 0.18463135
 0.12329102
 0.06683350
 0.01647949
-0.02624512
-0.06042480
-0.08575439
-0.10375977
-0.11444092
-0.11840820
-0.11718750
-0.11169434
-0.10375977
-0.09460449
-0.08422852
-0.07415771
-0.06591797
-0.06042480
-0.05920410
-0.06225586
-0.06927490
-0.08117676
-0.09857178
-0.12145996
-0.14831543
-0.17791748
-0.20935059
-0.24230957
-0.27770996
-0.31433105
-0.35095215
-0.38574219
-0.41778564
-0.44616699
-0.46997070
-0.48828125
-0.50018311
-0.50537109
-0.50415039
-0.49713135
-0.48431396
-0.46569824
-0.44036865
-0.40832520
-0.37078857
-0.32806396
-0.28259277
-0.23559570
-0.18768311
-0.13946533
-0.09185791
-0.04577637
-0.00274658
 0.03631592
 0.07049561
 0.10009766
 0.12451172
 0.14312744
 0.15563965
 0.16204834
 0.16235352
 0.15747070
 0.14831543
 0.13580322
 0.12054443
 0.10406494
 0.08697510
 0.06988525
 0.05371094
 0.03967285
 0.02838135
 0.02105713
 0.01922607
 0.02288818
 0.03173828
 0.04577637
 0.06469727
 0.08911133
 0.11840820
 0.15045166
 0.18402100
 0.21789551
 0.25207520
 0.28717041
 0.32165527
 0.35400391
 0.38146973
 0.40283203
 0.41748047
 0.42541504
 0.42633057
 0.42022705
 0.40679932
 0.38543701
 0.35614014
 0.31921387
 0.27587891
 0.22735596
 0.17456055
 0.11657715
 0.05340576
-0.01281738
-0.07965088
-0.14495850
-0.20751953
-0.26794434
-0.32531738
-0.37689209
-0.42022705
-0.45379639
-0.47760010
-0.49163818
-0.49591064
-0.48950195
-0.47210693
-0.44433594
-0.40771484
-0.36346436
-0.31372070
-0.25970459
-0.20263672
-0.14343262
-0.08300781
-0.02410889
 0.03173828
 0.08209229
 0.12634277
 0.16326904
 0.19226074
 0.21179199
 0.22125244
 0.22003174
 0.20904541
 0.18981934
 0.16296387
 0.12969971
 0.09155273
 0.04913330
 0.00457764
-0.04028320
-0.08331299
-0.12207031
-0.15472412
-0.18035889
-0.19775391
-0.20629883
-0.20538330
-0.19439697
-0.17364502
-0.14282227
-0.10284424
-0.05401611
 0.00213623
 0.06347656
 0.12908936
 0.19805908
 0.26885986
 0.33935547
 0.40588379
 0.46478271
 0.51483154
 0.55511475
 0.58471680
 0.60333252
 0.60943604
 0.60150146
 0.57952881
 0.54321289
 0.49377441
 0.43304443
 0.36193848
 0.28259277
 0.19683838
 0.10620117
 0.01342773
-0.07873535
-0.16845703
-0.25329590
-0.33203125
-0.40222168
-0.46173096
-0.50872803
-0.54138184
-0.55938721
-0.56274414
-0.55236816
-0.52917480
-0.49407959
-0.44860840
-0.39489746
-0.33508301
-0.27099609
-0.20477295
-0.13763428
-0.07110596
-0.00762939
 0.05065918
 0.10162354
 0.14465332
 0.17883301
 0.20385742
 0.21972656
 0.22613525
 0.22460938
 0.21606445
 0.20111084
 0.18096924
 0.15563965
 0.12725830
 0.09735107
 0.06744385
 0.03906250
 0.01281738
-0.01037598
-0.03021240
-0.04577637
-0.05706787
-0.06378174
-0.06622314
-0.06347656
-0.05645752
-0.04516602
-0.03051758
-0.01312256
 0.00671387
 0.02838135
 0.05096436
 0.07324219
 0.09368896
 0.11138916
 0.12573242
 0.13610840
 0.14190674
 0.14251709
 0.13793945
 0.12786865
 0.11138916
 0.08850098
 0.05981445
 0.02685547
-0.01007080
-0.05065918
-0.09399414
-0.13854980
-0.18249512
-0.22491455
-0.26611328
-0.30548096
-0.34118652
-0.37048340
-0.39093018
-0.40283203
-0.40710449
-0.40435791
-0.39398193
-0.37445068
-0.34606934
-0.31158447
-0.27282715
-0.23193359
-0.18829346
-0.14160156
-0.09307861
-0.04486084
 0.00061035
 0.04241943
 0.07995605
 0.11322021
 0.14129639
 0.16326904
 0.17913818
 0.18951416
 0.19439697
 0.19470215
 0.19104004
 0.18402100
 0.17517090
 0.16540527
 0.15441895
 0.14343262
 0.13336182
 0.12634277
 0.12329102
 0.12420654
 0.12939453
 0.13854980
 0.15228271
 0.16998291
 0.19073486
 0.21362305
 0.23834229
 0.26489258
 0.29266357
 0.31860352
 0.34027100
 0.35552979
 0.36437988
 0.36529541
 0.35797119
 0.34057617
 0.31402588
 0.27893066
 0.23620605
 0.18585205
 0.12695313
 0.06103516
-0.01037598
-0.08514404
-0.16174316
-0.24017334
-0.31799316
-0.39215088
-0.45928955
-0.51696777
-0.56427002
-0.59997559
-0.62316895
-0.63201904
-0.62652588
-0.60638428
-0.57189941
-0.52368164
-0.46295166
-0.39123535
-0.31158447
-0.22613525
-0.13671875
-0.04577637
 0.04364014
 0.12908936
 0.20904541
 0.28198242
 0.34576416
 0.39764404
 0.43487549
 0.45684814
 0.46447754
 0.45837402
 0.43884277
 0.40649414
 0.36285400
 0.31036377
 0.25177002
 0.18951416
 0.12451172
 0.05920410
-0.00335693
-0.06011963
-0.10925293
-0.14892578
-0.17791748
-0.19500732
-0.19927979
-0.19104004
-0.17150879
-0.14099121
-0.10009766
-0.05004883
 0.00671387
 0.06713867
 0.12878418
 0.19073486
 0.25146484
 0.30975342
 0.36224365
 0.40527344
 0.43731689
 0.45776367
 0.46691895
 0.46539307
 0.45196533
 0.42694092
 0.39031982
 0.34362793
 0.28900146
 0.22857666
 0.16296387
 0.09277344
 0.02044678
-0.05157471
-0.11993408
-0.18280029
-0.23956299
-0.28991699
-0.33233643
-0.36437988
-0.38543701
-0.39489746
-0.39398193
-0.38330078
-0.36376953
-0.33630371
-0.30273438
-0.26641846
-0.22857666
-0.19073486
-0.15319824
-0.11749268
-0.08575439
-0.05981445
-0.03997803
-0.02746582
-0.02197266
-0.02471924
-0.03601074
-0.05493164
-0.08056641
-0.11108398
-0.14556885
-0.18188477
-0.21728516
-0.25054932
-0.28106689
-0.30853271
-0.33050537
-0.34393311
-0.34484863
-0.33294678
-0.31005859
-0.27893066
-0.23956299
-0.19073486
-0.13153076
-0.06347656
 0.01007080
 0.08636475
 0.16418457
 0.24261475
 0.32012939
 0.39306641
 0.45867920
 0.51483154
 0.55999756
 0.59326172
 0.61370850
 0.62042236
 0.61248779
 0.59051514
 0.55480957
 0.50598145
 0.44525146
 0.37414551
 0.29418945
 0.20812988
 0.11718750
 0.02441406
-0.06805420
-0.15808105
-0.24383545
-0.32287598
-0.39245605
-0.45013428
-0.49438477
-0.52429199
-0.54016113
-0.54229736
-0.53009033
-0.50354004
-0.46478271
-0.41564941
-0.35858154
-0.29571533
-0.22796631
-0.15686035
-0.08392334
-0.01220703
 0.05584717
 0.11779785
 0.17181396
 0.21575928
 0.24871826
 0.27038574
 0.28015137
 0.27770996
 0.26275635
 0.23590088
 0.19805908
 0.15075684
 0.09582520
 0.03479004
-0.02990723
-0.09521484
-0.15899658
-0.21911621
-0.27496338
-0.32531738
-0.36773682
-0.40008545
-0.42053223
-0.42999268
-0.42877197
-0.41748047
-0.39520264
-0.36224365
-0.32012939
-0.27191162
-0.21881104
-0.16113281
-0.09796143
-0.03143311
 0.03570557
 0.10040283
 0.16113281
 0.21881104
 0.27343750
 0.32318115
 0.36682129
 0.40252686
 0.43090820
 0.45196533
 0.46630859
 0.47393799
 0.47607422
 0.47302246
 0.46569824
 0.45379639
 0.43823242
 0.41931152
 0.39886475
 0.37719727
 0.35339355
 0.32745361
 0.29968262
 0.27160645
 0.24322510
 0.21392822
 0.18280029
 0.14984131
 0.11627197
 0.08239746
 0.04821777
 0.01281738
-0.02319336
-0.05889893
-0.09338379
-0.12573242
-0.15625000
-0.18432617
-0.20935059
-0.23040771
-0.24688721
-0.25848389
-0.26550293
-0.26733398
-0.26367188
-0.25360107
-0.23712158
-0.21392822
-0.18432617
-0.14923096
-0.10955811
-0.06683350
-0.02258301
 0.02136230
 0.06378174
 0.10284424
 0.13732910
 0.16540527
 0.18554688
 0.19714355
 0.19866943
 0.19042969
 0.17242432
 0.14526367
 0.10925293
 0.06469727
 0.01251221
-0.04455566
-0.10375977
-0.16326904
-0.22277832
-0.28106689
-0.33599854
-0.38452148
-0.42327881
-0.44982910
-0.46356201
-0.46447754
-0.45104980
-0.42266846
-0.38085938
-0.32684326
-0.26275635
-0.18951416
-0.10772705
-0.01922607
 0.07232666
 0.16418457
 0.25360107
 0.33782959
 0.41351318
 0.47698975
 0.52551270
 0.55755615
 0.57312012
 0.57220459
 0.55480957
 0.52062988
 0.47088623
 0.40771484
 0.33355713
 0.25054932
 0.16113281
 0.06866455
-0.02349854
-0.11169434
-0.19409180
-0.26763916
-0.33020020
-0.37933350
-0.41198730
-0.42724609
-0.42419434
-0.40374756
-0.36773682
-0.31707764
-0.25421143
-0.18035889
-0.09765625
-0.00946045
 0.08178711
 0.17211914
 0.25878906
 0.33813477
 0.40649414
 0.46112061
 0.50079346
 0.52398682
 0.53070068
 0.51940918
 0.49011230
 0.44342041
 0.38177490
 0.30761719
 0.22369385
 0.13214111
 0.03509521
-0.06469727
-0.16479492
-0.26245117
-0.35430908
-0.43731689
-0.50781250
-0.56396484
-0.60516357
-0.63079834
-0.64025879
-0.63323975
-0.61004639
-0.57250977
-0.52307129
-0.46417236
-0.39794922
-0.32653809
-0.25268555
-0.17852783
-0.10681152
-0.03967285
 0.02044678
 0.07110596
 0.11047363
 0.13793945
 0.15350342
 0.15655518
 0.14770508
 0.12725830
 0.09704590
 0.05920410
 0.01586914
-0.03112793
-0.07965088
-0.12786865
-0.17242432
-0.21087646
-0.24108887
-0.26184082
-0.27221680
-0.27191162
-0.26092529
-0.23956299
-0.20751953
-0.16418457
-0.11016846
-0.04730225
 0.02166748
 0.09399414
 0.16815186
 0.24322510
 0.31768799
 0.38787842
 0.45013428
 0.50231934
 0.54321289
 0.57342529
 0.59234619
 0.59906006
 0.59295654
 0.57495117
 0.54595947
 0.50689697
 0.45898438
 0.40283203
 0.34118652
 0.27679443
 0.21209717
 0.14862061
 0.08697510
 0.02838135
-0.02502441
-0.07171631
-0.10955811
-0.13824463
-0.15716553
-0.16571045
-0.16448975
-0.15319824
-0.13275146
-0.10437012
-0.06958008
-0.03021240
 0.01159668
 0.05340576
 0.09368896
 0.13061523
 0.16296387
 0.18920898
 0.20782471
 0.21697998
 0.21575928
 0.20385742
 0.18096924
 0.14709473
 0.10284424
 0.04943848
-0.01098633
-0.07690430
-0.14801025
-0.22369385
-0.30212402
-0.38055420
-0.45532227
-0.52368164
-0.58410645
-0.63598633
-0.67779541
-0.70800781
-0.72418213
-0.72662354
-0.71594238
-0.69244385
-0.65643311
-0.60821533
-0.54840088
-0.47851563
-0.40130615
-0.31860352
-0.23254395
-0.14404297
-0.05554199
 0.03173828
 0.11566162
 0.19561768
 0.27069092
 0.33905029
 0.39916992
 0.44921875
 0.48828125
 0.51696777
 0.53558350
 0.54382324
 0.54260254
 0.53161621
 0.51269531
 0.48797607
 0.45867920
 0.42572021
 0.38940430
 0.35064697
 0.31158447
 0.27435303
 0.24047852
 0.21026611
 0.18432617
 0.16265869
 0.14556885
 0.13275146
 0.12390137
 0.11840820
 0.11505127
 0.11413574
 0.11474609
 0.11718750
 0.12115479
 0.12542725
 0.13000488
 0.13305664
 0.13427734
 0.13366699
 0.13000488
 0.12390137
 0.11413574
 0.10162354
 0.08666992
 0.06927490
 0.04882813
 0.02502441
-0.00152588
-0.03021240
-0.05981445
-0.09063721
-0.12329102
-0.15655518
-0.18859863
-0.21911621
-0.24841309
-0.27832031
-0.31005859
-0.34240723
-0.37261963
-0.40069580
-0.42663574
-0.45196533
-0.47485352
-0.49346924
-0.50720215
-0.51635742
-0.52185059
-0.52368164
-0.52032471
-0.51025391
-0.49407959
-0.47210693
-0.44433594
-0.41015625
-0.36987305
-0.32501221
-0.27770996
-0.22918701
-0.17822266
-0.12542725
-0.07049561
-0.01495361
 0.03997803
 0.09307861
 0.14343262
 0.18981934
 0.23223877
 0.27038574
 0.30487061
 0.33508301
 0.35919189
 0.37689209
 0.38879395
 0.39550781
 0.39794922
 0.39672852
 0.39154053
 0.38360596
 0.37414551
 0.36468506
 0.35552979
 0.34790039
 0.34179688
 0.33782959
 0.33660889
 0.33752441
 0.33966064
 0.34240723
 0.34484863
 0.34667969
 0.34729004
 0.34637451
 0.34271240
 0.33508301
 0.32196045
 0.30303955
 0.27832031
 0.24902344
 0.21392822
 0.17303467
 0.12512207
 0.07110596
 0.01220703
-0.04943848
-0.11383057
-0.18035889
-0.24902344
-0.31799316
-0.38482666
-0.44677734
-0.50140381
-0.54718018
-0.58319092
-0.60852051
-0.62194824
-0.62438965
-0.61553955
-0.59570313
-0.56488037
-0.52246094
-0.46997070
-0.40954590
-0.34362793
-0.27435303
-0.20385742
-0.13275146
-0.06286621
 0.00396729
 0.06500244
 0.11840820
 0.16326904
 0.19897461
 0.22491455
 0.24017334
 0.24414063
 0.23742676
 0.22033691
 0.19409180
 0.15991211
 0.11993408
 0.07598877
 0.03143311
-0.01220703
-0.05279541
-0.08880615
-0.11810303
-0.13916016
-0.14984131
-0.14953613
-0.13793945
-0.11444092
-0.07904053
-0.03295898
 0.02197266
 0.08361816
 0.14984131
 0.22003174
 0.29296875
 0.36651611
 0.43701172
 0.50140381
 0.55755615
 0.60485840
 0.64147949
 0.66619873
 0.67657471
 0.67291260
 0.65490723
 0.62316895
 0.57800293
 0.52001953
 0.45104980
 0.37292480
 0.28778076
 0.19714355
 0.10345459
 0.00885010
-0.08361816
-0.17150879
-0.25329590
-0.32775879
-0.39245605
-0.44464111
-0.48309326
-0.50689697
-0.51788330
-0.51666260
-0.50415039
-0.48004150
-0.44494629
-0.40008545
-0.34820557
-0.29296875
-0.23620605
-0.18005371
-0.12573242
-0.07446289
-0.02868652
 0.01007080
 0.03967285
 0.05920410
 0.06835938
 0.06713867
 0.05584717
 0.03509521
 0.00579834
-0.03143311
-0.07385254
-0.11932373
-0.16479492
-0.20843506
-0.24871826
-0.28564453
-0.31738281
-0.34240723
-0.35797119
-0.36224365
-0.35369873
-0.33325195
-0.30242920
-0.26306152
-0.21575928
-0.16052246
-0.09765625
-0.02960205
 0.04150391
 0.11322021
 0.18402100
 0.25360107
 0.31982422
 0.38085938
 0.43365479
 0.47668457
 0.50933838
 0.53100586
 0.54168701
 0.54016113
 0.52734375
 0.50476074
 0.47332764
 0.43395996
 0.38757324
 0.33538818
 0.27954102
 0.22186279
 0.16387939
 0.10650635
 0.05126953
-0.00091553
-0.04791260
-0.08972168
-0.12573242
-0.15594482
-0.18005371
-0.19805908
-0.21057129
-0.21759033
-0.22033691
-0.21850586
-0.21270752
-0.20324707
-0.19195557
-0.18005371
-0.16784668
-0.15655518
-0.14617920
-0.13732910
-0.13031006
-0.12542725
-0.12268066
-0.12207031
-0.12359619
-0.12725830
-0.13214111
-0.13793945
-0.14434814
-0.15045166
-0.15655518
-0.16204834
-0.16662598
-0.17028809
-0.17364502
-0.17669678
-0.18066406
-0.18493652
-0.18981934
-0.19500732
-0.20050049
-0.20660400
-0.21331787
-0.22033691
-0.22796631
-0.23651123
-0.24566650
-0.25482178
-0.26306152
-0.26916504
-0.27282715
-0.27404785
-0.27252197
-0.26672363
-0.25543213
-0.23803711
-0.21362305
-0.18218994
-0.14251709
-0.09460449
-0.03906250
 0.02258301
 0.08941650
 0.16113281
 0.23712158
 0.31524658
 0.39276123
 0.46661377
 0.53527832
 0.59844971
 0.65399170
 0.70007324
 0.73394775
 0.75500488
 0.76293945
 0.75805664
 0.73944092
 0.70770264
 0.66314697
 0.60760498
 0.54168701
 0.46722412
 0.38604736
 0.30151367
 0.21545410
 0.12969971
 0.04516602
-0.03631592
-0.11108398
-0.17578125
-0.22918701
-0.27221680
-0.30517578
-0.32745361
-0.33569336
-0.32989502
-0.31188965
-0.28503418
-0.25238037
-0.21362305
-0.16906738
-0.12084961
-0.07202148
-0.02563477
 0.01647949
 0.05340576
 0.08392334
 0.10589600
 0.11810303
 0.11993408
 0.11199951
 0.09399414
 0.06561279
 0.02685547
-0.02105713
-0.07537842
-0.13397217
-0.19592285
-0.25909424
-0.32226563
-0.38177490
-0.43579102
-0.48156738
-0.51788330
-0.54290771
-0.55603027
-0.55664063
-0.54443359
-0.51879883
-0.48034668
-0.42938232
-0.36834717
-0.29937744
-0.22430420
-0.14373779
-0.05950928
 0.02563477
 0.11016846
 0.19195557
 0.27099609
 0.34484863
 0.41137695
 0.46691895
 0.51025391
 0.54138184
 0.56213379
 0.57281494
 0.57312012
 0.56304932
 0.54351807
 0.51635742
 0.48217773
 0.44250488
 0.39794922
 0.35095215
 0.30303955
 0.25604248
 0.21087646
 0.16815186
 0.12817383
 0.09216309
 0.06042480
 0.03326416
 0.01068115
-0.00762939
-0.02136230
-0.03021240
-0.03448486
-0.03479004
-0.03204346
-0.02746582
-0.02227783
-0.01678467
-0.01129150
-0.00579834
-0.00152588
 0.00152588
 0.00213623
 0.00030518
-0.00457764
-0.01251221
-0.02441406
-0.03967285
-0.05828857
-0.08026123
-0.10589600
-0.13458252
-0.16479492
-0.19561768
-0.22583008
-0.25573730
-0.28594971
-0.31646729
-0.34515381
-0.37017822
-0.38970947
-0.40283203
-0.41015625
-0.41168213
-0.40771484
-0.39794922
-0.38177490
-0.35919189
-0.33081055
-0.29754639
-0.26092529
-0.22064209
-0.17700195
-0.13031006
-0.08087158
-0.03051758
 0.01892090
 0.06622314
 0.11047363
 0.15167236
 0.18859863
 0.22064209
 0.24688721
 0.26702881
 0.28076172
 0.28778076
 0.28747559
 0.28106689
 0.26824951
 0.24932861
 0.22430420
 0.19409180
 0.15930176
 0.12145996
 0.08178711
 0.04119873
 0.00030518
-0.03906250
-0.07598877
