# Supplementary material for: Dataset for time-lapse ultrasonic tomography of a granite slab under uniaxial compression test
Source: Data Brief. 2018 Aug 30;20:614–6. doi: 10.1016/j.dib.2018.08.151 (PMC6128094; doi:10.1016/j.dib.2018.08.151)
Supplement: Supplementary file 2 — Supplementary material [file mmc2.zip › data/Ultrasonic_Tomo_data/Stage_1_0kn/Force_0kn_16_1_4121988.txt]

SOURCE FILE NAME: D:\ct_20141122\ct201411221m100v0kn_sh_1_10_a.TDA
DATE: Saturday, November 22, 2014
TIME: 11:19:55
SAMPLE INTERVAL (Seconds):   0.0000001000
SIGNAL UNITS: volts
TIME UNITS: Seconds
DATA TYPE: WAVEFORM
NUMBER OF DATA POINTS PER WAVEFORM: 1024
CHANNEL NUMBER: 16
HIT NUMBER: 1
TIME OF TEST:   4.1219882500

 0.00000000
 0.00030518
 0.00061035
 0.00091553
 0.00030518
-0.00030518
-0.00030518
 0.00030518
 0.00061035
 0.00091553
 0.00000000
-0.00122070
-0.00213623
-0.00244141
-0.00213623
-0.00091553
 0.00030518
 0.00152588
 0.00152588
 0.00122070
 0.00030518
-0.00030518
-0.00030518
 0.00000000
 0.00061035
 0.00061035
 0.00000000
-0.00061035
-0.00122070
-0.00122070
-0.00122070
-0.00091553
-0.00061035
-0.00061035
-0.00061035
-0.00030518
 0.00061035
 0.00122070
 0.00152588
 0.00152588
 0.00091553
 0.00030518
 0.00000000
 0.00030518
 0.00091553
 0.00152588
 0.00183105
 0.00152588
 0.00091553
 0.00061035
 0.00030518
 0.00061035
 0.00091553
 0.00091553
 0.00030518
 0.00000000
-0.00030518
-0.00030518
 0.00000000
 0.00030518
 0.00061035
 0.00061035
 0.00000000
-0.00061035
-0.00030518
 0.00061035
 0.00152588
 0.00213623
 0.00213623
 0.00152588
 0.00061035
 0.00000000
 0.00000000
 0.00000000
 0.00061035
 0.00122070
 0.00122070
 0.00061035
-0.00061035
-0.00122070
-0.00122070
-0.00061035
 0.00000000
 0.00000000
-0.00030518
-0.00030518
 0.00000000
 0.00091553
 0.00152588
 0.00152588
 0.00122070
 0.00091553
 0.00061035
 0.00091553
 0.00122070
 0.00152588
 0.00152588
 0.00091553
 0.00000000
-0.00061035
-0.00122070
-0.00091553
-0.00030518
 0.00061035
 0.00091553
 0.00030518
-0.00030518
-0.00030518
 0.00000000
 0.00030518
 0.00030518
-0.00061035
-0.00122070
-0.00152588
-0.00091553
 0.00030518
 0.00122070
 0.00152588
 0.00122070
 0.00061035
 0.00000000
-0.00061035
-0.00091553
-0.00061035
-0.00030518
-0.00030518
-0.00061035
-0.00122070
-0.00152588
-0.00152588
-0.00061035
 0.00000000
 0.00061035
 0.00091553
 0.00091553
 0.00091553
 0.00091553
 0.00061035
 0.00061035
 0.00000000
-0.00030518
-0.00091553
-0.00091553
-0.00030518
 0.00061035
 0.00122070
 0.00091553
 0.00000000
-0.00152588
-0.00244141
-0.00274658
-0.00244141
-0.00183105
-0.00122070
-0.00061035
-0.00061035
-0.00030518
-0.00061035
-0.00061035
-0.00061035
-0.00061035
-0.00061035
-0.00122070
-0.00152588
-0.00183105
-0.00152588
-0.00091553
-0.00030518
-0.00030518
-0.00091553
-0.00152588
-0.00183105
-0.00152588
-0.00122070
-0.00061035
-0.00030518
-0.00030518
-0.00061035
-0.00122070
-0.00152588
-0.00152588
-0.00122070
-0.00061035
 0.00000000
 0.00030518
 0.00000000
-0.00030518
-0.00030518
 0.00000000
-0.00030518
-0.00091553
-0.00152588
-0.00213623
-0.00183105
-0.00091553
-0.00030518
 0.00000000
-0.00030518
-0.00091553
-0.00152588
-0.00152588
-0.00091553
-0.00030518
 0.00061035
 0.00091553
 0.00091553
 0.00030518
-0.00030518
-0.00061035
-0.00030518
 0.00030518
 0.00030518
 0.00000000
-0.00030518
-0.00061035
-0.00030518
 0.00030518
 0.00061035
 0.00061035
-0.00030518
-0.00122070
-0.00183105
-0.00183105
-0.00122070
-0.00030518
 0.00061035
 0.00091553
 0.00030518
-0.00030518
-0.00091553
-0.00061035
 0.00000000
 0.00030518
 0.00061035
 0.00030518
 0.00000000
-0.00030518
-0.00061035
-0.00091553
-0.00122070
-0.00152588
-0.00152588
-0.00122070
-0.00061035
 0.00030518
 0.00122070
 0.00183105
 0.00152588
 0.00061035
-0.00030518
-0.00061035
-0.00030518
 0.00061035
 0.00122070
 0.00152588
 0.00122070
 0.00091553
 0.00030518
-0.00030518
-0.00091553
-0.00091553
-0.00091553
-0.00061035
-0.00061035
-0.00061035
-0.00030518
 0.00030518
 0.00091553
 0.00122070
 0.00091553
 0.00030518
-0.00030518
-0.00030518
 0.00000000
 0.00091553
 0.00122070
 0.00122070
 0.00091553
 0.00061035
 0.00030518
 0.00061035
 0.00122070
 0.00183105
 0.00213623
 0.00244141
 0.00183105
 0.00122070
 0.00030518
-0.00030518
-0.00091553
-0.00122070
-0.00122070
-0.00091553
-0.00030518
 0.00091553
 0.00213623
 0.00244141
 0.00244141
 0.00152588
 0.00061035
 0.00000000
 0.00000000
 0.00030518
 0.00030518
 0.00000000
-0.00030518
-0.00122070
-0.00152588
-0.00152588
-0.00122070
-0.00061035
 0.00000000
 0.00030518
 0.00061035
 0.00122070
 0.00183105
 0.00244141
 0.00274658
 0.00213623
 0.00122070
 0.00030518
 0.00000000
 0.00030518
 0.00061035
 0.00122070
 0.00152588
 0.00152588
 0.00061035
-0.00030518
-0.00091553
-0.00122070
-0.00122070
-0.00061035
-0.00030518
 0.00000000
 0.00000000
 0.00000000
-0.00030518
-0.00091553
-0.00152588
-0.00183105
-0.00152588
-0.00122070
-0.00061035
-0.00030518
 0.00030518
 0.00091553
 0.00091553
 0.00061035
-0.00030518
-0.00091553
-0.00061035
 0.00000000
 0.00061035
 0.00030518
-0.00061035
-0.00183105
-0.00244141
-0.00274658
-0.00244141
-0.00183105
-0.00152588
-0.00091553
-0.00030518
 0.00061035
 0.00122070
 0.00183105
 0.00213623
 0.00183105
 0.00122070
 0.00030518
-0.00091553
-0.00183105
-0.00213623
-0.00152588
-0.00122070
-0.00122070
-0.00152588
-0.00213623
-0.00213623
-0.00152588
-0.00061035
 0.00000000
 0.00030518
 0.00061035
 0.00091553
 0.00091553
 0.00030518
-0.00091553
-0.00213623
-0.00274658
-0.00244141
-0.00183105
-0.00091553
 0.00030518
 0.00091553
 0.00152588
 0.00122070
 0.00030518
-0.00061035
-0.00152588
-0.00152588
-0.00091553
-0.00061035
-0.00061035
-0.00091553
-0.00122070
-0.00122070
-0.00122070
-0.00122070
-0.00152588
-0.00152588
-0.00152588
-0.00122070
-0.00061035
 0.00030518
 0.00091553
 0.00122070
 0.00122070
 0.00061035
 0.00000000
-0.00061035
-0.00122070
-0.00122070
-0.00122070
-0.00122070
-0.00152588
-0.00213623
-0.00244141
-0.00244141
-0.00152588
-0.00061035
 0.00061035
 0.00122070
 0.00152588
 0.00152588
 0.00152588
 0.00122070
 0.00091553
 0.00000000
-0.00091553
-0.00183105
-0.00213623
-0.00183105
-0.00122070
-0.00030518
 0.00030518
 0.00061035
 0.00061035
 0.00030518
 0.00000000
 0.00000000
 0.00030518
 0.00091553
 0.00152588
 0.00122070
 0.00061035
 0.00000000
-0.00030518
-0.00030518
 0.00000000
 0.00000000
 0.00000000
 0.00000000
 0.00030518
 0.00122070
 0.00213623
 0.00274658
 0.00244141
 0.00183105
 0.00061035
-0.00030518
-0.00122070
-0.00152588
-0.00091553
-0.00030518
 0.00030518
 0.00061035
 0.00000000
-0.00030518
-0.00030518
 0.00030518
 0.00091553
 0.00152588
 0.00152588
 0.00152588
 0.00152588
 0.00152588
 0.00122070
 0.00061035
-0.00030518
-0.00122070
-0.00152588
-0.00152588
-0.00152588
-0.00091553
-0.00030518
 0.00000000
 0.00030518
 0.00030518
 0.00030518
 0.00061035
 0.00122070
 0.00183105
 0.00183105
 0.00183105
 0.00122070
 0.00091553
 0.00030518
 0.00030518
 0.00000000
-0.00061035
-0.00091553
-0.00122070
-0.00091553
-0.00030518
 0.00091553
 0.00152588
 0.00183105
 0.00122070
 0.00061035
-0.00030518
-0.00061035
-0.00061035
-0.00030518
 0.00000000
 0.00000000
-0.00030518
-0.00061035
-0.00061035
-0.00030518
 0.00030518
 0.00122070
 0.00183105
 0.00183105
 0.00183105
 0.00183105
 0.00122070
 0.00061035
-0.00030518
-0.00152588
-0.00213623
-0.00213623
-0.00152588
-0.00061035
 0.00061035
 0.00122070
 0.00183105
 0.00183105
 0.00152588
 0.00122070
 0.00091553
 0.00091553
 0.00122070
 0.00122070
 0.00061035
-0.00030518
-0.00091553
-0.00091553
-0.00030518
 0.00030518
-0.00030518
-0.00122070
-0.00244141
-0.00244141
-0.00152588
-0.00030518
 0.00091553
 0.00122070
 0.00091553
 0.00061035
 0.00000000
-0.00030518
-0.00061035
-0.00061035
-0.00030518
 0.00000000
 0.00000000
-0.00030518
-0.00091553
-0.00091553
-0.00061035
 0.00000000
 0.00000000
-0.00061035
-0.00091553
-0.00122070
-0.00091553
-0.00091553
-0.00122070
-0.00213623
-0.00274658
-0.00274658
-0.00213623
-0.00122070
 0.00030518
 0.00122070
 0.00152588
 0.00152588
 0.00122070
 0.00122070
 0.00122070
 0.00183105
 0.00244141
 0.00213623
 0.00152588
 0.00030518
-0.00061035
-0.00091553
-0.00061035
-0.00030518
-0.00030518
-0.00091553
-0.00122070
-0.00091553
-0.00030518
 0.00091553
 0.00244141
 0.00335693
 0.00305176
 0.00213623
 0.00061035
-0.00030518
-0.00061035
-0.00061035
-0.00030518
 0.00000000
 0.00030518
 0.00061035
 0.00030518
-0.00030518
-0.00061035
-0.00061035
 0.00000000
 0.00000000
 0.00000000
 0.00030518
 0.00091553
 0.00152588
 0.00152588
 0.00030518
-0.00213623
-0.01129150
-0.03814697
-0.09429932
-0.18127441
-0.28289795
-0.36926270
-0.41229248
-0.40405273
-0.36102295
-0.31372070
-0.28045654
-0.25299072
-0.20324707
-0.10864258
 0.02227783
 0.14862061
 0.22491455
 0.23406982
 0.19805908
 0.15747070
 0.13885498
 0.14282227
 0.15350342
 0.16143799
 0.16876221
 0.17822266
 0.18493652
 0.18066406
 0.16571045
 0.15136719
 0.14770508
 0.15289307
 0.15625000
 0.15075684
 0.14038086
 0.13397217
 0.13366699
 0.13427734
 0.13000488
 0.12268066
 0.11779785
 0.11779785
 0.11810303
 0.11444092
 0.10711670
 0.10101318
 0.09796143
 0.09490967
 0.08911133
 0.08117676
 0.07385254
 0.06896973
 0.06500244
 0.06011963
 0.05462646
 0.04974365
 0.04547119
 0.04058838
 0.03356934
 0.02685547
 0.02197266
 0.01922607
 0.01586914
 0.01037598
 0.00396729
-0.00061035
-0.00244141
-0.00427246
-0.00762939
-0.01159668
-0.01495361
-0.01586914
-0.01586914
-0.01678467
-0.01800537
-0.01922607
-0.01922607
-0.01922607
-0.02075195
-0.02471924
-0.02868652
-0.03143311
-0.03204346
-0.03234863
-0.03387451
-0.03631592
-0.03936768
-0.04150391
-0.04272461
-0.04425049
-0.04638672
-0.04882813
-0.05004883
-0.05035400
-0.05035400
-0.05096436
-0.05218506
-0.05340576
-0.05462646
-0.05523682
-0.05645752
-0.05767822
-0.05828857
-0.05737305
-0.05554199
-0.05371094
-0.05279541
-0.05310059
-0.05401611
-0.05432129
-0.05371094
-0.05279541
-0.05249023
-0.05279541
-0.05340576
-0.05401611
-0.05462646
-0.05523682
-0.05584717
-0.05676270
-0.05737305
-0.05767822
-0.05737305
-0.05676270
-0.05554199
-0.05371094
-0.05218506
-0.05157471
-0.05157471
-0.05249023
-0.05340576
-0.05340576
-0.05279541
-0.05126953
-0.04974365
-0.04821777
-0.04699707
-0.04638672
-0.04608154
-0.04547119
-0.04425049
-0.04272461
-0.04150391
-0.04058838
-0.03997803
-0.03875732
-0.03753662
-0.03662109
-0.03601074
-0.03631592
-0.03662109
-0.03631592
-0.03509521
-0.03295898
-0.03021240
-0.02777100
-0.02593994
-0.02532959
-0.02502441
-0.02441406
-0.02349854
-0.02227783
-0.02075195
-0.01922607
-0.01831055
-0.01739502
-0.01678467
-0.01617432
-0.01525879
-0.01464844
-0.01403809
-0.01373291
-0.01281738
-0.01159668
-0.00915527
-0.00671387
-0.00427246
-0.00274658
-0.00213623
-0.00213623
-0.00213623
-0.00183105
-0.00091553
 0.00030518
 0.00122070
 0.00213623
 0.00244141
 0.00274658
 0.00305176
 0.00366211
 0.00488281
 0.00610352
 0.00762939
 0.00915527
 0.01068115
 0.01159668
 0.01190186
 0.01220703
 0.01220703
 0.01190186
 0.01129150
 0.01098633
 0.01129150
 0.01251221
 0.01464844
 0.01647949
 0.01770020
 0.01770020
 0.01708984
 0.01708984
 0.01739502
 0.01831055
 0.01892090
 0.01922607
 0.01892090
 0.01861572
 0.01831055
 0.01800537
 0.01800537
 0.01861572
 0.01922607
 0.01983643
 0.02075195
 0.02166748
 0.02258301
 0.02441406
 0.02624512
 0.02746582
 0.02746582
 0.02655029
 0.02532959
 0.02471924
 0.02532959
 0.02655029
 0.02746582
 0.02777100
 0.02746582
 0.02685547
 0.02655029
 0.02624512
 0.02655029
 0.02716064
 0.02807617
 0.02868652
 0.02929688
 0.02960205
 0.02960205
 0.02960205
 0.02960205
 0.02899170
 0.02807617
 0.02685547
 0.02624512
 0.02624512
 0.02716064
 0.02807617
 0.02868652
 0.02838135
 0.02777100
 0.02716064
 0.02716064
 0.02777100
 0.02838135
 0.02868652
 0.02868652
 0.02777100
 0.02685547
 0.02593994
 0.02593994
 0.02624512
 0.02655029
 0.02685547
 0.02716064
 0.02777100
 0.02899170
 0.03051758
 0.03234863
 0.03326416
 0.03326416
 0.03234863
 0.03082275
 0.02868652
 0.02716064
 0.02624512
 0.02593994
 0.02532959
 0.02441406
 0.02288818
 0.02136230
 0.02014160
 0.01953125
 0.01922607
 0.01892090
 0.01831055
 0.01800537
 0.01770020
 0.01708984
 0.01617432
 0.01495361
 0.01373291
 0.01220703
 0.01129150
 0.01037598
 0.01037598
 0.01098633
 0.01190186
 0.01312256
 0.01373291
 0.01342773
 0.01312256
 0.01281738
 0.01342773
 0.01464844
 0.01525879
 0.01525879
 0.01525879
 0.01495361
 0.01464844
 0.01434326
 0.01373291
 0.01281738
 0.01190186
 0.01159668
 0.01129150
 0.01098633
 0.01098633
 0.01129150
 0.01129150
 0.01068115
 0.00946045
 0.00732422
 0.00518799
 0.00366211
 0.00305176
 0.00274658
 0.00183105
 0.00030518
-0.00122070
-0.00213623
-0.00244141
-0.00183105
-0.00091553
 0.00000000
 0.00122070
 0.00244141
 0.00335693
 0.00366211
 0.00366211
 0.00335693
 0.00274658
 0.00213623
 0.00122070
 0.00030518
-0.00030518
-0.00030518
 0.00000000
 0.00061035
 0.00091553
 0.00061035
 0.00000000
-0.00030518
-0.00030518
 0.00000000
 0.00000000
-0.00061035
-0.00183105
-0.00335693
-0.00457764
-0.00549316
-0.00610352
-0.00671387
-0.00732422
-0.00762939
-0.00732422
-0.00671387
-0.00579834
-0.00518799
-0.00488281
-0.00518799
-0.00579834
-0.00732422
-0.00854492
-0.01007080
-0.01129150
-0.01251221
-0.01373291
-0.01556396
-0.01770020
-0.02014160
-0.02227783
-0.02441406
-0.02624512
-0.02838135
-0.03112793
-0.03387451
-0.03692627
-0.03936768
-0.04180908
-0.04394531
-0.04577637
-0.04699707
-0.04699707
-0.04547119
-0.04302979
-0.03906250
-0.03356934
-0.02624512
-0.01739502
-0.00762939
 0.00305176
 0.01464844
 0.02685547
 0.03967285
 0.05249023
 0.06408691
 0.07446289
 0.08331299
 0.09094238
 0.09674072
 0.10070801
 0.10253906
 0.10162354
 0.09826660
 0.09277344
 0.08514404
 0.07568359
 0.06469727
 0.05187988
 0.03723145
 0.02075195
 0.00244141
-0.01647949
-0.03509521
-0.05310059
-0.06988525
-0.08544922
-0.09979248
-0.11291504
-0.12390137
-0.13214111
-0.13763428
-0.14038086
-0.14099121
-0.13977051
-0.13702393
-0.13305664
-0.12756348
-0.12084961
-0.11322021
-0.10528564
-0.09643555
-0.08758545
-0.07843018
-0.06927490
-0.05981445
-0.05004883
-0.04028320
-0.03082275
-0.02197266
-0.01403809
-0.00640869
 0.00122070
 0.00946045
 0.01739502
 0.02502441
 0.03143311
 0.03753662
 0.04333496
 0.04882813
 0.05432129
 0.05859375
 0.06195068
 0.06347656
 0.06317139
 0.06134033
 0.05798340
 0.05310059
 0.04669189
 0.03845215
 0.02777100
 0.01525879
 0.00091553
-0.01434326
-0.03021240
-0.04547119
-0.06011963
-0.07385254
-0.08605957
-0.09643555
-0.10406494
-0.10864258
-0.10955811
-0.10681152
-0.10040283
-0.09063721
-0.07751465
-0.06164551
-0.04302979
-0.02227783
-0.00030518
 0.02197266
 0.04486084
 0.06713867
 0.08880615
 0.10894775
 0.12634277
 0.14068604
 0.15167236
 0.15899658
 0.16265869
 0.16235352
 0.15808105
 0.15045166
 0.13977051
 0.12542725
 0.10803223
 0.08789063
 0.06652832
 0.04516602
 0.02441406
 0.00457764
-0.01403809
-0.03143311
-0.04669189
-0.05889893
-0.06835938
-0.07507324
-0.07995605
-0.08331299
-0.08483887
-0.08514404
-0.08453369
-0.08331299
-0.08178711
-0.07965088
-0.07781982
-0.07659912
-0.07690430
-0.07812500
-0.08056641
-0.08392334
-0.08850098
-0.09460449
-0.10253906
-0.11169434
-0.12084961
-0.13031006
-0.13977051
-0.14862061
-0.15655518
-0.16265869
-0.16662598
-0.16784668
-0.16601563
-0.16082764
-0.15197754
-0.13977051
-0.12420654
-0.10498047
-0.08300781
-0.05828857
-0.03112793
-0.00213623
 0.02777100
 0.05737305
 0.08605957
 0.11352539
 0.13916016
 0.16265869
 0.18371582
 0.20141602
 0.21545410
 0.22552490
 0.23162842
 0.23437500
 0.23406982
 0.23132324
 0.22613525
 0.21850586
 0.20874023
 0.19653320
 0.18249512
 0.16754150
 0.15258789
 0.13793945
 0.12390137
 0.11108398
 0.09887695
 0.08728027
 0.07659912
 0.06713867
 0.05950928
 0.05340576
 0.04852295
 0.04394531
 0.03967285
 0.03601074
 0.03295898
 0.03021240
 0.02746582
 0.02471924
 0.02197266
 0.01953125
 0.01708984
 0.01495361
 0.01251221
 0.00976563
 0.00640869
 0.00183105
-0.00366211
-0.01068115
-0.01892090
-0.02899170
-0.04119873
-0.05584717
-0.07293701
-0.09185791
-0.11352539
-0.13702393
-0.16174316
-0.18707275
-0.21240234
-0.23864746
-0.26733398
-0.29693604
-0.32592773
-0.35156250
-0.37170410
-0.38665771
-0.39672852
-0.40252686
-0.40313721
-0.39703369
-0.38238525
-0.35858154
-0.32562256
-0.28503418
-0.23803711
-0.18524170
-0.12634277
-0.06103516
 0.00976563
 0.08361816
 0.15838623
 0.23345947
 0.30822754
 0.38116455
 0.44982910
 0.51055908
 0.56182861
 0.60241699
 0.63232422
 0.65032959
 0.65612793
 0.64880371
 0.62835693
 0.59570313
 0.55175781
 0.49774170
 0.43487549
 0.36560059
 0.29205322
 0.21636963
 0.13916016
 0.06164551
-0.01403809
-0.08514404
-0.14862061
-0.20324707
-0.24932861
-0.28747559
-0.31616211
-0.33294678
-0.33538818
-0.32287598
-0.29876709
-0.26702881
-0.22918701
-0.18615723
-0.13824463
-0.08697510
-0.03479004
 0.01525879
 0.06134033
 0.10284424
 0.13702393
 0.16204834
 0.17608643
 0.17852783
 0.16937256
 0.14831543
 0.11566162
 0.07141113
 0.01770020
-0.04364014
-0.11138916
-0.18463135
-0.26245117
-0.34210205
-0.41961670
-0.49133301
-0.55511475
-0.60943604
-0.65307617
-0.68450928
-0.70220947
-0.70495605
-0.69305420
-0.66680908
-0.62652588
-0.57250977
-0.50537109
-0.42633057
-0.33782959
-0.24261475
-0.14282227
-0.04058838
 0.06195068
 0.16357422
 0.26275635
 0.35858154
 0.44830322
 0.52978516
 0.60119629
 0.66192627
 0.71289063
 0.75408936
 0.78460693
 0.80444336
 0.81298828
 0.81054688
 0.79772949
 0.77545166
 0.74462891
 0.70648193
 0.66253662
 0.61248779
 0.55694580
 0.49530029
 0.42999268
 0.36163330
 0.29144287
 0.21820068
 0.14160156
 0.06195068
-0.01892090
-0.09979248
-0.18127441
-0.26489258
-0.34912109
-0.43121338
-0.50781250
-0.57708740
-0.63964844
-0.69519043
-0.74249268
-0.78002930
-0.80718994
-0.82366943
-0.82977295
-0.82427979
-0.80566406
-0.77362061
-0.72937012
-0.67443848
-0.60974121
-0.53588867
-0.45318604
-0.36315918
-0.26702881
-0.16723633
-0.06591797
 0.03509521
 0.13397217
 0.22949219
 0.32073975
 0.40557861
 0.48126221
 0.54473877
 0.59509277
 0.63140869
 0.65338135
 0.66070557
 0.65307617
 0.63171387
 0.59692383
 0.54992676
 0.49072266
 0.42144775
 0.34545898
 0.26550293
 0.18341064
 0.10009766
 0.01708984
-0.06103516
-0.13031006
-0.18920898
-0.23834229
-0.27770996
-0.30456543
-0.31463623
-0.30639648
-0.28137207
-0.24261475
-0.19165039
-0.12817383
-0.05279541
 0.03173828
 0.12176514
 0.21423340
 0.30822754
 0.40191650
 0.49133301
 0.57250977
 0.64117432
 0.69610596
 0.73547363
 0.75744629
 0.76049805
 0.74340820
 0.70617676
 0.65032959
 0.57586670
 0.48431396
 0.37811279
 0.26092529
 0.13458252
 0.00000000
-0.14251709
-0.29022217
-0.43762207
-0.57861328
-0.70831299
-0.82458496
-0.92590332
-1.01043701
-1.07513428
-1.11785889
-1.13800049
-1.13555908
-1.11053467
-1.06262207
-0.99304199
-0.90332031
-0.79742432
-0.67779541
-0.54656982
-0.40710449
-0.26306152
-0.11871338
 0.02227783
 0.15808105
 0.28717041
 0.40710449
 0.51483154
 0.60638428
 0.67962646
 0.73394775
 0.76812744
 0.78247070
 0.77697754
 0.75317383
 0.71380615
 0.66009521
 0.59326172
 0.51483154
 0.42846680
 0.33843994
 0.24719238
 0.15625000
 0.06652832
-0.01922607
-0.09613037
-0.16235352
-0.21728516
-0.26153564
-0.29296875
-0.30883789
-0.30700684
-0.28808594
-0.25543213
-0.21118164
-0.15472412
-0.08483887
-0.00274658
 0.08819580
 0.18371582
 0.28045654
 0.37597656
 0.46783447
 0.55267334
 0.62591553
 0.68420410
 0.72540283
 0.74768066
 0.74920654
 0.72692871
 0.67962646
 0.60729980
 0.51177979
 0.39611816
 0.26275635
 0.11199951
-0.05554199
-0.23681641
-0.42572021
-0.61553955
-0.80108643
-0.97808838
-1.14349365
-1.29333496
-1.42150879
-1.52313232
-1.59576416
-1.63787842
-1.64825439
-1.62597656
-1.56982422
-1.48101807
-1.36138916
-1.21337891
-1.03973389
-0.84442139
-0.63323975
-0.41259766
-0.18737793
 0.03784180
 0.25909424
 0.47088623
 0.66589355
 0.83740234
 0.98114014
 1.09527588
 1.17858887
 1.22955322
 1.24694824
 1.23046875
 1.18164063
 1.10321045
 0.99853516
 0.87036133
 0.72448730
 0.56732178
 0.40527344
 0.24353027
 0.08575439
-0.06561279
-0.20599365
-0.32928467
-0.42846680
-0.49926758
-0.54016113
-0.55023193
-0.52978516
-0.47851563
-0.39764404
-0.29052734
-0.16235352
-0.01678467
 0.14282227
 0.31372070
 0.49072266
 0.66741943
 0.83618164
 0.99029541
 1.12548828
 1.23748779
 1.32202148
 1.37481689
 1.39312744
 1.37664795
 1.32446289
 1.23718262
 1.11480713
 0.96008301
 0.77850342
 0.57678223
 0.35980225
 0.13031006
-0.10986328
-0.35522461
-0.59692383
-0.82580566
-1.03424072
-1.21826172
-1.37481689
-1.50085449
-1.59362793
-1.65100098
-1.67236328
-1.65802002
-1.60797119
-1.52374268
-1.40838623
-1.26647949
-1.10321045
-0.92346191
-0.73242188
-0.53588867
-0.34057617
-0.15289307
 0.02258301
 0.18280029
 0.32348633
 0.44036865
 0.52917480
 0.58807373
 0.61645508
 0.61523438
 0.58441162
 0.52581787
 0.44311523
 0.34210205
 0.22827148
 0.10467529
-0.02593994
-0.16021729
-0.29144287
-0.41137695
-0.51239014
-0.58990479
-0.64178467
-0.66589355
-0.66009521
-0.62286377
-0.55358887
-0.45349121
-0.32501221
-0.17211914
 0.00183105
 0.19317627
 0.39642334
 0.60516357
 0.81298828
 1.01379395
 1.20117188
 1.36993408
 1.51428223
 1.62872314
 1.71051025
 1.75781250
 1.76940918
 1.74560547
 1.68670654
 1.59484863
 1.47247314
 1.32293701
 1.14929199
 0.95642090
 0.75042725
 0.53894043
 0.32653809
 0.11657715
-0.08911133
-0.28625488
-0.46905518
-0.63018799
-0.76690674
-0.87890625
-0.96679688
-1.03088379
-1.06994629
-1.08337402
-1.07299805
-1.04187012
-0.99273682
-0.92803955
-0.85113525
-0.76568604
-0.67565918
-0.58380127
-0.49285889
-0.40527344
-0.32531738
-0.25634766
-0.20172119
-0.16296387
-0.14038086
-0.13427734
-0.14465332
-0.17211914
-0.21636963
-0.27648926
-0.34912109
-0.42938232
-0.51300049
-0.59600830
-0.67565918
-0.74920654
-0.81420898
-0.86700439
-0.90484619
-0.92529297
-0.92712402
-0.91033936
-0.87554932
-0.82336426
-0.75469971
-0.67108154
-0.57464600
-0.46844482
-0.35614014
-0.24047852
-0.12481689
-0.01220703
 0.09521484
 0.19531250
 0.28686523
 0.36773682
 0.43640137
 0.49133301
 0.53222656
 0.56091309
 0.57891846
 0.58837891
 0.59020996
 0.58532715
 0.57556152
 0.56396484
 0.55267334
 0.54443359
 0.54016113
 0.54168701
 0.54992676
 0.56549072
 0.58959961
 0.62194824
 0.66253662
 0.71075439
 0.76507568
 0.82275391
 0.88134766
 0.93841553
 0.99182129
 1.03912354
 1.07788086
 1.10565186
 1.11999512
 1.11755371
 1.09680176
 1.05773926
 1.00006104
 0.92468262
 0.83221436
 0.72357178
 0.60089111
 0.46813965
 0.32897949
 0.18554688
 0.03875732
-0.10955811
-0.25665283
-0.39764404
-0.52886963
-0.64788818
-0.75317383
-0.84533691
-0.92376709
-0.98846436
-1.04034424
-1.08062744
-1.11053467
-1.13098145
-1.14257813
-1.14624023
-1.14349365
-1.13555908
-1.12304688
-1.10626221
-1.08551025
-1.06079102
-1.03179932
-0.99792480
-0.95855713
-0.91339111
-0.86212158
-0.80383301
-0.73730469
-0.66192627
-0.57769775
-0.48522949
-0.38665771
-0.28350830
-0.17700195
-0.06866455
 0.03997803
 0.14709473
 0.24993896
 0.34576416
 0.43090820
 0.50201416
 0.55694580
 0.59448242
 0.61431885
 0.61676025
 0.60119629
 0.56823730
 0.51940918
 0.45867920
 0.38970947
 0.31585693
 0.24108887
 0.16754150
 0.09979248
 0.04180908
-0.00244141
-0.02929688
-0.03601074
-0.02044678
 0.01708984
 0.07629395
 0.15686035
 0.25817871
 0.37933350
 0.51727295
 0.66802979
 0.82489014
 0.98297119
 1.13708496
 1.28234863
 1.41326904
 1.52465820
 1.61193848
 1.67205811
 1.70104980
 1.69647217
 1.65740967
 1.58447266
 1.48010254
 1.34552002
 1.18164063
 0.99151611
 0.78186035
 0.55938721
 0.33050537
 0.09826660
-0.13488770
-0.36346436
-0.58013916
-0.77819824
-0.95367432
-1.10443115
-1.22924805
-1.32568359
-1.39221191
-1.42822266
-1.43585205
-1.41815186
-1.37817383
-1.31866455
-1.24328613
-1.15692139
-1.06475830
-0.97076416
-0.87829590
-0.79071045
-0.71166992
-0.64331055
-0.58807373
-0.54626465
-0.51849365
-0.50384521
-0.50079346
-0.50750732
-0.52154541
-0.53985596
-0.55938721
-0.57830811
-0.59417725
-0.60455322
-0.60699463
-0.59997559
-0.58288574
-0.55511475
-0.51727295
-0.46905518
-0.41046143
-0.34271240
-0.26855469
-0.19042969
-0.11108398
-0.03204346
 0.04425049
 0.11474609
 0.17761230
 0.23132324
 0.27648926
 0.31250000
 0.33966064
 0.35614014
 0.36193848
 0.35919189
 0.35064697
 0.33966064
 0.32928467
 0.32073975
 0.31585693
 0.31738281
 0.32653809
 0.34576416
 0.37506104
 0.41412354
 0.46234131
 0.51879883
 0.58288574
 0.65338135
 0.72845459
 0.80505371
 0.88043213
 0.95123291
 1.01501465
 1.06872559
 1.10992432
 1.13708496
 1.14807129
 1.14196777
 1.11846924
 1.07788086
 1.02020264
 0.94604492
 0.85662842
 0.75408936
 0.64178467
 0.52307129
 0.40069580
 0.27740479
 0.15563965
 0.03784180
-0.07507324
-0.18157959
-0.28106689
-0.37170410
-0.45196533
-0.52185059
-0.58105469
-0.63140869
-0.67382813
-0.70922852
-0.73883057
-0.76477051
-0.78979492
-0.81604004
-0.84411621
-0.87463379
-0.90789795
-0.94482422
-0.98541260
-1.02874756
-1.07360840
-1.11816406
-1.16027832
-1.19781494
-1.22833252
-1.24908447
-1.25671387
-1.24816895
-1.22100830
-1.17340088
-1.10382080
-1.01257324
-0.90057373
-0.76904297
-0.62042236
-0.45776367
-0.28472900
-0.10498047
 0.07843018
 0.26123047
 0.43762207
 0.60211182
 0.74890137
 0.87371826
 0.97442627
 1.04980469
 1.09771729
 1.11663818
 1.10656738
 1.06964111
 1.00982666
 0.92987061
 0.83282471
 0.72204590
 0.60302734
 0.48248291
 0.36743164
 0.26214600
 0.17089844
 0.09643555
 0.04272461
 0.01312256
 0.00915527
 0.03112793
 0.07751465
 0.14801025
 0.24047852
 0.35217285
 0.47821045
 0.61309814
 0.75042725
 0.88409424
 1.00891113
 1.11907959
 1.21032715
 1.27746582
 1.31683350
 1.32659912
 1.30554199
 1.25366211
 1.17095947
 1.05743408
 0.91461182
 0.74829102
 0.56518555
 0.37139893
 0.17059326
-0.03448486
-0.23895264
-0.43609619
-0.61859131
-0.78125000
-0.92163086
-1.03820801
-1.13006592
-1.19476318
-1.23291016
-1.24633789
-1.23748779
-1.20880127
-1.16149902
-1.09893799
-1.02508545
-0.94451904
-0.86059570
-0.77697754
-0.69519043
-0.61828613
-0.54901123
-0.48858643
-0.43884277
-0.40039063
-0.37384033
-0.35980225
-0.35705566
-0.36376953
-0.37780762
-0.39733887
-0.42022705
-0.44494629
-0.46936035
-0.49102783
-0.50811768
-0.51849365
-0.52093506
-0.51483154
-0.49957275
-0.47424316
-0.43731689
-0.38940430
-0.33111572
-0.26458740
-0.19104004
-0.11199951
-0.02746582
 0.06195068
 0.15502930
 0.25146484
 0.35003662
 0.44921875
 0.54718018
 0.64239502
 0.73211670
 0.81542969
 0.89111328
 0.95825195
 1.01623535
 1.06323242
 1.09863281
 1.12121582
 1.13037109
 1.12609863
 1.10809326
 1.07604980
 1.02935791
 0.96862793
 0.89477539
 0.80841064
 0.71197510
 0.60729980
 0.49621582
 0.38085938
 0.26336670
 0.14587402
 0.03051758
-0.07965088
-0.18280029
-0.27496338
-0.35339355
-0.41473389
-0.45745850
-0.48156738
-0.48797607
-0.47821045
-0.45318604
-0.41442871
-0.36468506
-0.30700684
-0.24536133
-0.18341064
-0.12420654
-0.07080078
-0.02563477
 0.00915527
 0.03112793
 0.03814697
 0.02868652
 0.00366211
-0.03631592
-0.09002686
-0.15808105
-0.23956299
-0.33233643
-0.43273926
-0.53527832
-0.63629150
-0.73364258
-0.82489014
-0.90698242
-0.97503662
-1.02569580
-1.05651855
-1.06719971
-1.05682373
-1.02478027
-0.96954346
-0.89233398
-0.79406738
-0.67657471
-0.54260254
-0.39489746
-0.23803711
-0.07537842
 0.08911133
 0.25268555
 0.41198730
 0.56243896
 0.69976807
 0.81939697
 0.91918945
 0.99731445
 1.05163574
 1.08062744
 1.08337402
 1.06079102
 1.01470947
 0.94726563
 0.86120605
 0.75897217
 0.64483643
 0.52368164
 0.39978027
 0.27709961
 0.15838623
 0.04608154
-0.05615234
-0.14404297
-0.21301270
-0.26153564
-0.28991699
-0.29968262
-0.29205322
-0.26702881
-0.22460938
-0.16571045
-0.09368896
-0.01159668
 0.07659912
 0.16845703
 0.26092529
 0.35156250
 0.43731689
 0.51544189
 0.58258057
 0.63659668
 0.67565918
 0.69885254
 0.70648193
 0.69793701
 0.67413330
 0.63415527
 0.57952881
 0.51208496
 0.43395996
 0.34759521
 0.25421143
 0.15625000
 0.05706787
-0.04089355
-0.13549805
-0.22552490
-0.30944824
-0.38452148
-0.44769287
-0.49682617
-0.53283691
-0.55725098
-0.57128906
-0.57525635
-0.57006836
-0.55694580
-0.53863525
-0.51818848
-0.49865723
-0.48126221
-0.46783447
-0.45959473
-0.45776367
-0.46295166
-0.47576904
-0.49530029
-0.52154541
-0.55267334
-0.58776855
-0.62438965
-0.66101074
-0.69580078
-0.72723389
-0.75378418
-0.77392578
-0.78582764
-0.78765869
-0.77789307
-0.75622559
-0.72296143
-0.67718506
-0.61828613
-0.54534912
-0.45867920
-0.35949707
-0.25024414
-0.13275146
-0.00885010
 0.11993408
 0.25146484
 0.38391113
 0.51391602
 0.63812256
 0.75317383
 0.85601807
 0.94543457
 1.02020264
 1.07940674
 1.12182617
 1.14685059
 1.15478516
 1.14562988
 1.12030029
 1.08032227
 1.02752686
 0.96466064
 0.89477539
 0.81939697
 0.74035645
 0.66040039
 0.58135986
 0.50628662
 0.43762207
 0.37597656
 0.32226563
 0.27648926
 0.23803711
 0.20477295
 0.17578125
 0.14923096
 0.12390137
 0.09796143
 0.06866455
 0.03387451
-0.00671387
-0.05340576
-0.10559082
-0.16418457
-0.23071289
-0.30517578
-0.38574219
-0.46875000
-0.55206299
-0.63415527
-0.71502686
-0.79254150
-0.86456299
-0.92834473
-0.98297119
-1.02661133
-1.05834961
-1.07604980
-1.07849121
-1.06506348
-1.03607178
-0.99151611
-0.93200684
-0.85784912
-0.77087402
-0.67291260
-0.56671143
-0.45501709
-0.34118652
-0.22857666
-0.11901855
-0.01525879
 0.08056641
 0.16632080
 0.23956299
 0.29907227
 0.34484863
 0.37689209
 0.39520264
 0.39978027
 0.39123535
 0.37109375
 0.34210205
 0.30761719
 0.27038574
 0.23193359
 0.19500732
 0.16113281
 0.13305664
 0.11322021
 0.10375977
 0.10620117
 0.12176514
 0.14953613
 0.18951416
 0.24108887
 0.30242920
 0.37200928
 0.44677734
 0.52429199
 0.60180664
 0.67718506
 0.74829102
 0.81207275
 0.86547852
 0.90667725
 0.93444824
 0.94909668
 0.94940186
 0.93505859
 0.90545654
 0.86181641
 0.80566406
 0.73822021
 0.66009521
 0.57342529
 0.48095703
 0.38543701
 0.28930664
 0.19287109
 0.09826660
 0.00762939
-0.07537842
-0.14892578
-0.21362305
-0.27069092
-0.32012939
-0.36010742
-0.38848877
-0.40588379
-0.41381836
-0.41534424
-0.41290283
-0.40710449
-0.39855957
-0.38879395
-0.37933350
-0.37231445
-0.36895752
-0.37048340
-0.37780762
-0.39184570
-0.41320801
-0.44250488
-0.47882080
-0.52246094
-0.57281494
-0.62988281
-0.69274902
-0.75927734
-0.82611084
-0.89050293
-0.94970703
-1.00158691
-1.04492188
-1.07757568
-1.09710693
-1.10198975
-1.09039307
-1.06109619
-1.01470947
-0.95123291
-0.87127686
-0.77545166
-0.66497803
-0.54199219
-0.40924072
-0.26947021
-0.12542725
 0.02105713
 0.16876221
 0.31585693
 0.45959473
 0.59692383
 0.72540283
 0.84259033
 0.94787598
 1.03973389
 1.11785889
 1.18103027
 1.22924805
 1.26220703
 1.28021240
 1.28387451
 1.27380371
 1.25122070
 1.21734619
 1.17279053
 1.11846924
 1.05499268
 0.98358154
 0.90606689
 0.82427979
 0.73913574
 0.65185547
 0.56243896
 0.47271729
 0.38360596
 0.29541016
 0.20812988
 0.12176514
 0.03814697
-0.04211426
-0.11840820
-0.19256592
-0.26519775
-0.33569336
-0.40222168
-0.46234131
-0.51635742
-0.56518555
-0.61035156
-0.65093994
-0.68542480
-0.71350098
-0.73486328
-0.75012207
-0.75927734
-0.76171875
-0.75653076
-0.74371338
-0.72235107
-0.69335938
-0.65673828
-0.61401367
-0.56610107
-0.51391602
-0.45715332
-0.39703369
-0.33447266
-0.27221680
-0.21240234
-0.15625000
-0.10467529
-0.05828857
-0.01800537
 0.01556396
 0.04180908
 0.06011963
 0.07019043
 0.07171631
 0.06500244
 0.05126953
 0.03173828
 0.00671387
-0.02258301
-0.05584717
-0.09094238
-0.12634277
-0.15991211
-0.19012451
-0.21423340
-0.23010254
-0.23681641
-0.23315430
-0.21850586
-0.19195557
-0.15167236
-0.09704590
-0.02960205
 0.04913330
 0.13732910
 0.23437500
 0.33843994
 0.44769287
 0.55786133
 0.66467285
 0.76507568
 0.85571289
 0.93536377
 1.00128174
 1.05163574
 1.08551025
 1.10107422
 1.09771729
 1.07482910
 1.03240967
 0.97198486
 0.89508057
 0.80322266
 0.69854736
 0.58380127
 0.46203613
 0.33630371
 0.20935059
 0.08331299
-0.04028320
-0.15899658
-0.26977539
-0.36987305
-0.45654297
-0.52764893
-0.58166504
-0.61767578
-0.63629150
-0.63812256
-0.62469482
-0.59783936
-0.55816650
-0.50628662
-0.44372559
-0.37231445
-0.29449463
-0.21453857
-0.13519287
-0.05828857
 0.01434326
 0.08087158
 0.13824463
 0.18371582
 0.21545410
 0.23284912
 0.23437500
 0.21881104
 0.18646240
 0.13763428
 0.07537842
 0.00091553
-0.08361816
-0.17730713
-0.27679443
-0.37750244
-0.47454834
-0.56335449
-0.64208984
-0.70922852
-0.76293945
-0.80230713
-0.82489014
-0.83038330
-0.81817627
-0.78887939
-0.74371338
-0.68481445
-0.61523438
-0.53619385
-0.44921875
-0.35675049
-0.26153564
-0.16784668
-0.07781982
 0.00671387
 0.08422852
 0.15380859
 0.21331787
 0.26153564
 0.29846191
 0.32501221
 0.34118652
 0.34698486
 0.34301758
 0.33142090
 0.31524658
 0.29724121
 0.27862549
 0.26031494
 0.24322510
 0.22949219
 0.22155762
 0.22094727
 0.22735596
 0.24108887
 0.26214600
 0.29022217
 0.32592773
 0.36773682
 0.41320801
 0.45959473
 0.50476074
 0.54748535
 0.58654785
 0.61889648
 0.64239502
 0.65551758
 0.65734863
 0.64636230
 0.62133789
 0.58197021
 0.52856445
 0.46356201
 0.38940430
 0.30761719
 0.21911621
 0.12512207
 0.02899170
-0.06683350
-0.15991211
-0.24871826
-0.33142090
-0.40557861
-0.46813965
-0.51757813
-0.55328369
-0.57647705
-0.58807373
-0.58868408
-0.57952881
-0.56121826
-0.53588867
-0.50537109
-0.47119141
-0.43395996
-0.39459229
-0.35339355
-0.31311035
-0.27587891
-0.24383545
-0.21789551
-0.19683838
-0.17974854
-0.16632080
-0.15777588
-0.15441895
-0.15625000
-0.16265869
-0.17211914
-0.18402100
-0.19836426
-0.21392822
-0.23010254
-0.24536133
-0.25848389
-0.26885986
-0.27618408
-0.28015137
-0.28076172
-0.27801514
-0.27130127
-0.26092529
-0.24627686
-0.22735596
-0.20477295
-0.17913818
-0.15167236
-0.12298584
-0.09399414
-0.06439209
-0.03326416
-0.00030518
 0.03540039
 0.07293701
 0.11260986
 0.15472412
 0.20019531
 0.25085449
 0.30670166
 0.36743164
 0.43182373
 0.49835205
 0.56671143
 0.63537598
 0.70343018
 0.76965332
 0.83160400
 0.88745117
 0.93536377
 0.97320557
 0.99975586
 1.01379395
 1.01531982
 1.00280762
 0.97625732
 0.93505859
 0.87890625
 0.80841064
 0.72448730
 0.62835693
 0.52246094
 0.40893555
 0.28991699
 0.16754150
 0.04302979
-0.08270264
-0.20751953
-0.32958984
-0.44525146
-0.55114746
-0.64575195
-0.72814941
-0.79772949
-0.85357666
-0.89416504
-0.91949463
-0.92956543
-0.92529297
-0.90789795
-0.87738037
-0.83435059
-0.77911377
-0.71411133
-0.64147949
-0.56427002
-0.48431396
-0.40313721
-0.32318115
-0.24749756
-0.17944336
-0.12176514
-0.07568359
-0.04180908
-0.02166748
-0.01525879
-0.02288818
-0.04425049
-0.07659912
-0.11901855
-0.16937256
-0.22644043
-0.28778076
-0.34790039
-0.40252686
-0.44708252
-0.47973633
-0.49926758
-0.50384521
-0.49102783
-0.45806885
-0.40374756
-0.32867432
-0.23529053
-0.12481689
 0.00183105
 0.14312744
 0.29663086
 0.45837402
 0.62225342
 0.78308105
 0.93688965
 1.07940674
 1.20666504
 1.31469727
 1.39953613
 1.45843506
 1.48956299
 1.49139404
 1.46301270
 1.40441895
 1.31805420
 1.20666504
 1.07269287
 0.91796875
 0.74707031
 0.56518555
 0.37872314
 0.19165039
 0.00610352
-0.17639160
-0.35125732
-0.51239014
-0.65368652
-0.77148438
-0.86425781
-0.93170166
-0.97351074
-0.98907471
-0.98052979
-0.94970703
-0.89904785
-0.83099365
-0.74829102
-0.65460205
-0.55450439
-0.45257568
-0.35278320
-0.25848389
-0.17395020
-0.10131836
-0.04241943
 0.00183105
 0.02960205
 0.03967285
 0.03112793
 0.00488281
-0.03570557
-0.08819580
-0.15228271
-0.22735596
-0.31036377
-0.39642334
-0.47943115
-0.55480957
-0.62011719
-0.67321777
-0.71136475
-0.73120117
-0.73089600
-0.70953369
-0.66711426
-0.60272217
-0.51635742
-0.40954590
-0.28625488
-0.15045166
-0.00427246
 0.15014648
 0.31097412
 0.47363281
 0.63232422
 0.78186035
 0.91796875
 1.03790283
 1.13830566
 1.21704102
 1.27136230
 1.29943848
 1.29974365
 1.27197266
 1.21643066
 1.13494873
 1.02935791
 0.90148926
 0.75561523
 0.59722900
 0.43121338
 0.26123047
 0.09002686
-0.08087158
-0.24688721
-0.40161133
-0.53863525
-0.65368652
-0.74493408
-0.81146240
-0.85266113
-0.86761475
-0.85693359
-0.82183838
-0.76446533
-0.68756104
-0.59356689
-0.48645020
-0.37048340
-0.24963379
-0.12786865
-0.00976563
 0.10070801
 0.19958496
 0.28411865
 0.35156250
 0.40039063
 0.42816162
 0.43395996
 0.41809082
 0.38177490
 0.32745361
 0.25756836
 0.17456055
 0.08148193
-0.01953125
-0.12542725
-0.23406982
-0.34118652
-0.44158936
-0.53039551
-0.60424805
-0.66314697
-0.70739746
-0.73669434
-0.74920654
-0.74432373
-0.72235107
-0.68420410
-0.63201904
-0.56640625
-0.48919678
-0.40191650
-0.30670166
-0.20660400
-0.10375977
 0.00000000
 0.10314941
 0.20446777
 0.30303955
 0.39764404
 0.48675537
 0.56823730
 0.64025879
 0.70159912
 0.75225830
 0.79132080
 0.81939697
 0.83526611
 0.83892822
 0.82916260
 0.80627441
 0.76904297
 0.71838379
 0.65490723
 0.58013916
 0.49621582
 0.40374756
 0.30487061
 0.20080566
 0.09338379
-0.01495361
-0.12298584
-0.22827148
-0.32806396
-0.41900635
-0.49865723
-0.56396484
-0.61340332
-0.64544678
-0.65795898
-0.65063477
-0.62408447
-0.57922363
-0.51696777
-0.43823242
-0.34484863
-0.24017334
-0.12786865
-0.01129150
 0.10650635
 0.22277832
 0.33325195
 0.43243408
 0.51635742
 0.58197021
 0.62774658
 0.65216064
 0.65307617
 0.62957764
 0.58227539
 0.51269531
 0.42419434
 0.31982422
 0.20172119
 0.07141113
-0.06866455
-0.21392822
-0.35858154
-0.49560547
-0.61950684
-0.72662354
-0.81390381
-0.88012695
-0.92254639
-0.93902588
-0.92834473
-0.88989258
-0.82611084
-0.73913574
-0.63140869
-0.50689697
-0.36926270
-0.22369385
-0.07507324
 0.07232666
 0.21392822
 0.34545898
 0.46234131
 0.56030273
 0.63629150
 0.68908691
 0.71807861
 0.72235107
 0.70129395
 0.65643311
 0.59020996
 0.50689697
 0.41076660
 0.30578613
 0.19470215
 0.08148193
-0.03051758
-0.13824463
-0.23864746
-0.32867432
-0.40374756
-0.46020508
-0.49621582
-0.51086426
-0.50537109
-0.48095703
-0.43792725
-0.37811279
-0.30487061
-0.22247314
-0.13458252
-0.04394531
 0.04730225
 0.13732910
 0.22308350
 0.30151367
 0.36956787
 0.42602539
 0.46936035
 0.49926758
 0.51544189
 0.51879883
 0.50964355
 0.48889160
 0.45776367
 0.41809082
 0.37261963
 0.32379150
 0.27252197
 0.22003174
 0.16662598
 0.11383057
 0.06256104
 0.01525879
-0.02655029
-0.06225586
-0.09185791
-0.11596680
-0.13488770
-0.14923096
-0.15869141
-0.16418457
-0.16632080
-0.16479492
-0.16082764
-0.15472412
-0.14739990
-0.13946533
-0.13153076
-0.12390137
-0.11657715
-0.10986328
-0.10406494
-0.09918213
-0.09490967
-0.09094238
-0.08880615
-0.08911133
-0.09216309
-0.09826660
-0.10742188
-0.12054443
-0.13763428
-0.15777588
-0.18035889
-0.20538330
-0.23406982
-0.26733398
-0.30517578
-0.34454346
-0.38299561
-0.41839600
-0.45074463
-0.48004150
-0.50506592
-0.52337646
-0.53314209
-0.53405762
-0.52551270
-0.50781250
-0.48065186
-0.44342041
-0.39520264
-0.33660889
-0.26824951
-0.19073486
-0.10498047
-0.01251221
 0.08575439
 0.18890381
 0.29479980
 0.40161133
 0.50781250
 0.61004639
 0.70648193
 0.79376221
 0.86975098
 0.93200684
 0.97869873
 1.00799561
 1.01867676
 1.00952148
 0.98083496
 0.93261719
 0.86669922
 0.78460693
 0.68786621
 0.57952881
 0.46234131
 0.33935547
 0.21392822
 0.08941650
-0.03204346
-0.14709473
-0.25268555
-0.34515381
-0.42053223
-0.47607422
-0.51055908
-0.52490234
-0.51940918
-0.49499512
-0.45196533
-0.39306641
-0.32104492
-0.23986816
-0.15319824
-0.06408691
 0.02349854
 0.10589600
 0.17883301
 0.23925781
 0.28472900
 0.31372070
 0.32501221
 0.31860352
 0.29449463
 0.25329590
 0.19531250
 0.12237549
 0.03631592
-0.05859375
-0.15960693
-0.26428223
-0.36865234
-0.46875000
-0.55999756
-0.63812256
-0.70220947
-0.75164795
-0.78582764
-0.80322266
-0.80200195
-0.78186035
-0.74462891
-0.69274902
-0.62805176
-0.55175781
-0.46630859
-0.37597656
-0.28472900
-0.19622803
-0.11260986
-0.03479004
 0.03448486
 0.09368896
 0.14068604
 0.17456055
 0.19622803
 0.20599365
 0.20507813
 0.19500732
 0.17730713
 0.15441895
 0.12878418
 0.10345459
 0.07995605
 0.06072998
 0.04699707
 0.04028320
 0.04119873
 0.05035400
 0.06835938
 0.09521484
 0.13061523
 0.17395020
 0.22460938
 0.28106689
 0.34088135
 0.40222168
 0.46264648
 0.52001953
 0.57159424
 0.61553955
 0.65032959
 0.67443848
 0.68756104
 0.68817139
 0.67626953
 0.65155029
 0.61462402
 0.56671143
 0.50994873
 0.44647217
 0.37872314
 0.30975342
 0.24078369
 0.17333984
 0.10803223
 0.04577637
-0.01190186
-0.06256104
-0.10559082
-0.14007568
-0.16632080
-0.18432617
-0.19561768
-0.20111084
-0.20172119
-0.19805908
-0.19104004
-0.18188477
-0.17211914
-0.16326904
-0.15594482
-0.15045166
-0.14739990
-0.14678955
-0.14923096
-0.15502930
-0.16357422
-0.17578125
-0.19073486
-0.20812988
-0.22583008
-0.24261475
-0.25939941
-0.27801514
-0.29907227
-0.32226563
-0.34484863
-0.36560059
-0.38543701
-0.40557861
-0.42694092
-0.44952393
-0.47241211
-0.49438477
-0.51544189
-0.53466797
-0.55175781
-0.56518555
-0.57373047
-0.57617188
-0.57067871
-0.55572510
-0.53039551
-0.49407959
-0.44677734
-0.38879395
-0.32165527
-0.24627686
-0.16418457
-0.07659912
 0.01495361
 0.10925293
 0.20477295
 0.29876709
 0.38848877
 0.47180176
 0.54718018
 0.61340332
 0.66864014
 0.71228027
 0.74340820
 0.76232910
 0.76904297
 0.76416016
 0.74920654
 0.72448730
 0.69152832
 0.65124512
 0.60516357
 0.55603027
 0.50628662
 0.45837402
 0.41381836
 0.37292480
 0.33721924
 0.30761719
 0.28594971
 0.27252197
 0.26641846
 0.26733398
 0.27496338
 0.28900146
 0.30761719
 0.32836914
 0.34881592
 0.36682129
 0.38024902
 0.38665771
 0.38360596
 0.36956787
 0.34423828
 0.30822754
 0.26092529
 0.20202637
 0.13061523
 0.04730225
-0.04577637
-0.14709473
-0.25512695
-0.36743164
-0.48034668
-0.58959961
-0.69213867
-0.78613281
-0.87005615
-0.94238281
-1.00067139
-1.04339600
-1.06872559
-1.07666016
-1.06750488
-1.04278564
-1.00341797
-0.95031738
-0.88470459
-0.80932617
-0.72753906
-0.64331055
-0.55938721
-0.47698975
-0.39703369
-0.32104492
-0.25177002
-0.19104004
-0.13946533
-0.09704590
-0.06256104
-0.03631592
-0.01708984
-0.00366211
 0.00579834
 0.01190186
 0.01525879
 0.01678467
 0.01831055
 0.02166748
 0.02868652
 0.03967285
 0.05493164
 0.07507324
 0.10192871
 0.13580322
 0.17608643
 0.22247314
 0.27374268
 0.32989502
 0.39031982
 0.45349121
 0.51666260
 0.57861328
 0.63842773
 0.69458008
 0.74645996
 0.79193115
 0.82977295
 0.85937500
 0.88073730
 0.89385986
 0.89813232
 0.89294434
 0.87768555
 0.85296631
 0.82000732
 0.77941895
 0.73211670
 0.67749023
 0.61553955
 0.54687500
 0.47302246
 0.39581299
 0.31616211
 0.23468018
 0.15106201
 0.06652832
-0.01800537
-0.10192871
-0.18524170
-0.26794434
-0.34881592
-0.42572021
-0.49621582
-0.55999756
-0.61798096
-0.67047119
-0.71655273
-0.75531006
-0.78552246
-0.80749512
-0.82122803
-0.82611084
-0.82214355
-0.80871582
-0.78674316
-0.75622559
-0.71777344
-0.67199707
-0.62072754
-0.56579590
-0.50872803
-0.44952393
-0.38848877
-0.32714844
-0.26855469
-0.21484375
-0.16784668
-0.12634277
-0.09094238
-0.06134033
-0.03875732
-0.02288818
-0.01373291
-0.01007080
-0.01098633
-0.01556396
-0.02166748
-0.02716064
-0.03112793
-0.03204346
-0.02990723
-0.02349854
-0.01068115
 0.01037598
 0.04028320
 0.07873535
 0.12542725
 0.17913818
 0.23925781
 0.30517578
 0.37475586
 0.44708252
 0.51879883
 0.58715820
 0.64971924
 0.70404053
 0.74859619
 0.78125000
 0.80017090
 0.80413818
 0.79284668
 0.76568604
 0.72235107
 0.66345215
 0.59112549
 0.50842285
 0.41870117
 0.32379150
 0.22491455
 0.12390137
 0.02471924
-0.06927490
-0.15533447
-0.23193359
-0.29785156
-0.35064697
-0.38787842
-0.40802002
-0.41137695
-0.39886475
-0.37078857
-0.32867432
-0.27496338
-0.21301270
-0.14587402
-0.07476807
-0.00061035
 0.07324219
 0.14312744
 0.20477295
 0.25665283
 0.29724121
 0.32531738
 0.33843994
 0.33630371
 0.31982422
 0.28991699
 0.24749756
 0.19165039
 0.12298584
 0.04455566
-0.04089355
-0.13153076
-0.22613525
-0.32379150
-0.41992188
-0.50994873
-0.59112549
-0.66284180
-0.72448730
-0.77545166
-0.81329346
-0.83709717
-0.84655762
-0.84197998
-0.82305908
-0.78948975
-0.74310303
-0.68603516
-0.62103271
-0.54901123
-0.46997070
-0.38513184
-0.29602051
-0.20538330
-0.11535645
-0.02716064
 0.05859375
 0.14068604
 0.21759033
 0.28900146
 0.35461426
 0.41290283
 0.46264648
 0.50140381
 0.52917480
 0.54626465
 0.55358887
 0.55175781
 0.54016113
 0.51849365
 0.48736572
 0.44769287
 0.40191650
 0.35278320
 0.30242920
 0.25207520
 0.20263672
 0.15533447
 0.11138916
 0.07263184
 0.04089355
 0.01800537
 0.00396729
-0.00030518
 0.00488281
 0.01953125
 0.04272461
 0.07415771
 0.11260986
 0.15625000
 0.20294189
 0.25146484
 0.30029297
 0.34851074
 0.39459229
 0.43548584
 0.46905518
 0.49285889
 0.50537109
 0.50567627
 0.49285889
 0.46661377
 0.42755127
 0.37780762
 0.31768799
 0.24780273
 0.16906738
 0.08270264
-0.00793457
-0.10040283
-0.19348145
-0.28686523
-0.37780762
-0.46356201
-0.54046631
-0.60638428
-0.66131592
-0.70526123
-0.73791504
-0.75927734
-0.76873779
-0.76721191
-0.75592041
-0.73486328
-0.70434570
-0.66497803
-0.61889648
-0.56823730
-0.51452637
-0.45898438
-0.40191650
-0.34454346
-0.28808594
-0.23437500
-0.18432617
-0.13763428
-0.09399414
-0.05279541
-0.01495361
 0.01922607
 0.04974365
 0.07690430
 0.10101318
 0.12329102
 0.14343262
 0.16265869
 0.18066406
 0.19714355
 0.21209717
 0.22521973
 0.23681641
 0.24841309
 0.25970459
 0.27069092
 0.28045654
 0.28991699
 0.29937744
 0.30944824
 0.31921387
 0.32836914
 0.33599854
 0.34362793
 0.35186768
 0.36071777
 0.37048340
 0.38116455
 0.39367676
 0.40832520
 0.42480469
 0.44250488
 0.45989990
 0.47668457
 0.49224854
 0.50628662
 0.51818848
 0.52642822
 0.52886963
 0.52398682
 0.50994873
 0.48614502
 0.45166016
 0.40679932
 0.35186768
 0.28594971
 0.20996094
 0.12329102
 0.02746582
-0.07659912
-0.18768311
-0.30334473
-0.41992188
-0.53283691
-0.63934326
-0.73638916
-0.82183838
-0.89355469
-0.94848633
-0.98510742
-1.00341797
-1.00311279
-0.98388672
-0.94573975
-0.88958740
-0.81695557
-0.73059082
-0.63385010
-0.52856445
-0.41839600
-0.30700684
-0.19744873
-0.09338379
 0.00244141
 0.08758545
 0.15960693
 0.21575928
 0.25573730
 0.27893066
 0.28717041
 0.28076172
 0.26062012
 0.22735596
 0.18188477
 0.12725830
 0.06683350
 0.00488281
-0.05554199
-0.11199951
-0.16174316
-0.20294189
-0.23345947
-0.25085449
-0.25421143
-0.24230957
-0.21453857
-0.17089844
-0.11230469
-0.04058838
 0.04180908
 0.13275146
 0.23010254
 0.33142090
 0.43334961
 0.53192139
 0.62347412
 0.70465088
 0.77362061
 0.82885742
 0.86791992
 0.88928223
 0.89202881
 0.87646484
 0.84259033
 0.79223633
 0.72692871
 0.64849854
 0.55938721
 0.46295166
 0.36224365
 0.25878906
 0.15563965
 0.05493164
-0.04089355
-0.12908936
-0.20874023
-0.27893066
-0.33843994
-0.38543701
-0.41748047
-0.43487549
-0.43945313
-0.43395996
-0.42083740
-0.40069580
-0.37353516
-0.34057617
-0.30364990
-0.26672363
-0.23315430
-0.20416260
-0.18035889
-0.16174316
-0.14862061
-0.14160156
-0.14129639
-0.14862061
-0.16204834
-0.18066406
-0.20263672
-0.22796631
-0.25665283
-0.28869629
-0.32196045
-0.35339355
-0.38055420
-0.40222168
-0.41748047
-0.42663574
-0.42907715
-0.42358398
-0.40985107
-0.38635254
-0.35278320
-0.31036377
-0.26000977
-0.20294189
-0.14007568
-0.07202148
-0.00061035
 0.07293701
 0.14617920
 0.21759033
 0.28656006
 0.35125732
 0.40954590
 0.45928955
 0.49896240
 0.52795410
 0.54626465
 0.55389404
 0.55053711
 0.53649902
 0.51208496
 0.47790527
 0.43518066
 0.38604736
 0.33355713
 0.27954102
 0.22521973
 0.17059326
 0.11688232
 0.06591797
 0.02044678
-0.01708984
-0.04608154
-0.06652832
-0.07812500
-0.08087158
-0.07507324
-0.06103516
-0.04058838
-0.01434326
 0.01586914
 0.04882813
 0.08239746
 0.11474609
 0.14434814
 0.16967773
 0.18951416
 0.20172119
 0.20477295
 0.19805908
 0.18127441
 0.15533447
 0.11932373
 0.07354736
 0.01953125
-0.04150391
-0.10803223
-0.18005371
-0.25634766
-0.33508301
-0.41259766
-0.48522949
-0.55023193
-0.60638428
-0.65338135
-0.68969727
-0.71319580
-0.72235107
-0.71655273
-0.69549561
-0.65979004
-0.61004639
-0.54687500
-0.47149658
-0.38452148
-0.28778076
-0.18463135
-0.07812500
 0.02929688
 0.13549805
 0.23986816
 0.34088135
 0.43548584
 0.52032471
 0.59295654
 0.65216064
 0.69732666
 0.72723389
 0.74127197
 0.73913574
 0.72143555
 0.68939209
 0.64300537
 0.58349609
 0.51269531
 0.43334961
 0.34851074
 0.25878906
 0.16540527
 0.06988525
-0.02502441
-0.11718750
-0.20477295
-0.28717041
-0.36254883
-0.42846680
-0.48248291
-0.52398682
-0.55389404
-0.57250977
-0.57922363
-0.57312012
-0.55511475
-0.52642822
-0.48797607
-0.43975830
-0.38269043
-0.31768799
-0.24719238
-0.17395020
-0.09887695
-0.02288818
 0.05310059
 0.12756348
 0.19927979
 0.26733398
 0.33111572
 0.38940430
 0.43975830
 0.48095703
 0.51239014
 0.53466797
 0.54809570
 0.55206299
 0.54626465
 0.53039551
 0.50476074
 0.47027588
 0.42724609
 0.37750244
 0.32348633
 0.26611328
 0.20690918
 0.14587402
 0.08422852
 0.02319336
-0.03509521
-0.08850098
-0.13671875
-0.17913818
-0.21484375
-0.24322510
-0.26336670
-0.27587891
-0.28076172
-0.27954102
-0.27252197
-0.26062012
-0.24322510
-0.22125244
-0.19500732
-0.16601563
-0.13580322
-0.10498047
-0.07507324
-0.04669189
-0.02105713
 0.00152588
 0.01953125
 0.03265381
 0.04089355
 0.04333496
 0.03997803
 0.03112793
 0.01708984
-0.00061035
-0.02227783
-0.04730225
-0.07568359
-0.10620117
-0.13732910
-0.16723633
-0.19470215
-0.21942139
-0.24108887
-0.25878906
-0.27221680
-0.28076172
-0.28442383
-0.28320313
-0.27709961
-0.26580811
-0.24932861
-0.22705078
-0.19958496
-0.16723633
-0.13092041
-0.09094238
-0.04882813
-0.00488281
 0.03997803
 0.08483887
 0.12969971
 0.17395020
 0.21636963
 0.25665283
 0.29388428
 0.32775879
 0.35827637
 0.38482666
 0.40679932
 0.42358398
 0.43395996
 0.43792725
 0.43640137
 0.42907715
 0.41595459
 0.39611816
 0.37017822
 0.33843994
 0.30212402
 0.26092529
 0.21484375
 0.16479492
 0.11108398
 0.05493164
-0.00244141
-0.05920410
-0.11383057
-0.16540527
-0.21392822
-0.25909424
-0.30059814
-0.33569336
-0.36193848
-0.37811279
-0.38543701
-0.38543701
-0.37780762
-0.36224365
-0.33752441
-0.30548096
-0.27008057
-0.23345947
-0.19622803
-0.15777588
-0.11840820
-0.07995605
-0.04425049
-0.01251221
 0.01434326
 0.03601074
 0.05187988
 0.06225586
 0.06713867
 0.06713867
 0.06256104
 0.05340576
 0.03997803
 0.02380371
 0.00640869
-0.01098633
-0.02807617
-0.04486084
-0.06011963
-0.07354736
-0.08392334
-0.09124756
-0.09613037
-0.09826660
-0.09796143
-0.09613037
-0.09277344
-0.08911133
-0.08453369
-0.07873535
-0.07202148
-0.06500244
-0.05859375
-0.05340576
-0.04943848
-0.04669189
-0.04486084
-0.04333496
-0.04302979
-0.04364014
-0.04516602
-0.04638672
-0.04730225
-0.04730225
-0.04638672
-0.04364014
-0.03784180
-0.02868652
-0.01495361
 0.00305176
 0.02563477
 0.05340576
 0.08544922
 0.12115479
 0.15930176
 0.19927979
 0.24047852
 0.28198242
 0.32348633
 0.36315918
 0.39886475
 0.42938232
 0.45288086
 0.46813965
 0.47576904
 0.47515869
 0.46661377
 0.44921875
 0.42327881
 0.38909912
 0.34851074
 0.30303955
 0.25390625
 0.20202637
 0.14709473
 0.09002686
 0.03265381
-0.02288818
-0.07507324
-0.12237549
-0.16448975
-0.20050049
-0.23010254
-0.25268555
-0.26855469
-0.27801514
-0.28137207
-0.27862549
-0.27008057
-0.25665283
-0.23895264
-0.21820068
-0.19500732
-0.17089844
-0.14709473
-0.12512207
-0.10620117
-0.09063721
-0.07904053
-0.07080078
-0.06713867
-0.06805420
-0.07415771
-0.08575439
-0.10192871
-0.12176514
-0.14404297
-0.16784668
-0.19165039
-0.21514893
-0.23742676
-0.25756836
-0.27465820
-0.28747559
-0.29571533
-0.29846191
-0.29602051
-0.28778076
-0.27374268
-0.25329590
-0.22674561
-0.19409180
-0.15625000
-0.11413574
-0.06927490
-0.02288818
 0.02349854
 0.06958008
 0.11413574
 0.15655518
 0.19622803
 0.23223877
 0.26367188
 0.29052734
 0.31250000
 0.32989502
 0.34210205
 0.34973145
 0.35278320
 0.35156250
 0.34759521
 0.34118652
 0.33294678
 0.32257080
 0.31097412
 0.29968262
 0.28930664
 0.28137207
 0.27618408
 0.27282715
 0.27160645
 0.27282715
 0.27587891
 0.28015137
 0.28442383
 0.28747559
 0.28930664
 0.28900146
 0.28564453
 0.27740479
 0.26306152
 0.24108887
 0.21148682
 0.17303467
 0.12603760
 0.07049561
 0.00823975
-0.05950928
-0.13153076
-0.20782471
-0.28747559
-0.36773682
-0.44464111
-0.51574707
-0.57922363
-0.63476563
-0.68206787
-0.71899414
-0.74401855
-0.75592041
-0.75408936
-0.73944092
-0.71228027
-0.67352295
-0.62408447
-0.56518555
-0.49804688
-0.42358398
-0.34362793
-0.26123047
-0.17913818
-0.09948730
-0.02380371
 0.04577637
 0.10803223
 0.16113281
 0.20355225
 0.23498535
 0.25573730
 0.26641846
 0.26763916
 0.26000977
 0.24414063
 0.22033691
 0.18951416
 0.15380859
 0.11474609
 0.07476807
 0.03601074
 0.00000000
-0.03173828
-0.05798340
-0.07812500
-0.09063721
-0.09521484
-0.09063721
-0.07659912
-0.05340576
-0.02166748
 0.01800537
 0.06469727
 0.11718750
 0.17425537
 0.23376465
 0.29449463
 0.35400391
 0.41046143
 0.46173096
 0.50598145
 0.54290771
 0.57159424
 0.59082031
 0.59936523
 0.59600830
 0.58135986
 0.55603027
 0.52093506
 0.47698975
 0.42449951
 0.36529541
 0.30212402
 0.23559570
 0.16632080
 0.09368896
 0.01983643
-0.05279541
-0.12145996
-0.18646240
-0.24780273
-0.30517578
-0.35583496
-0.39672852
-0.42724609
-0.44921875
-0.46417236
-0.47180176
-0.47180176
-0.46325684
-0.44769287
-0.42633057
-0.39947510
-0.36743164
-0.33050537
-0.29113770
-0.25146484
-0.21270752
-0.17395020
-0.13519287
-0.09643555
-0.05981445
-0.02624512
 0.00427246
 0.03112793
 0.05432129
 0.07263184
 0.08483887
 0.09033203
 0.08941650
 0.08361816
 0.07324219
 0.05920410
 0.04241943
 0.02319336
 0.00213623
-0.01983643
-0.04211426
-0.06286621
-0.08056641
-0.09429932
-0.10375977
-0.10803223
-0.10711670
-0.10070801
-0.08819580
-0.06988525
-0.04638672
-0.01800537
 0.01495361
 0.05218506
 0.09277344
 0.13580322
 0.18005371
 0.22430420
 0.26763916
 0.30792236
 0.34393311
 0.37384033
 0.39703369
 0.41290283
 0.42114258
 0.42083740
 0.41107178
 0.39123535
 0.36163330
 0.32348633
 0.27832031
 0.22796631
 0.17242432
 0.11169434
 0.04699707
-0.01892090
-0.08331299
-0.14312744
-0.19836426
-0.24993896
-0.29754639
-0.33813477
-0.36895752
-0.38818359
-0.39642334
-0.39398193
-0.38146973
-0.35797119
-0.32531738
-0.28564453
-0.24230957
-0.19653320
-0.14801025
-0.09674072
-0.04425049
 0.00640869
 0.05218506
 0.09216309
 0.12512207
 0.15106201
 0.16815186
 0.17517090
 0.17242432
 0.16052246
 0.13977051
 0.11169434
 0.07629395
 0.03417969
-0.01373291
-0.06530762
-0.11932373
-0.17364502
-0.22766113
-0.28045654
-0.32928467
-0.37170410
-0.40496826
-0.42846680
-0.44250488
-0.44799805
-0.44464111
-0.43060303
-0.40496826
-0.36926270
-0.32470703
-0.27374268
-0.21820068
-0.15808105
-0.09460449
-0.02838135
 0.03845215
 0.10345459
 0.16571045
 0.22460938
 0.28045654
 0.33264160
 0.38055420
 0.42236328
 0.45684814
 0.48309326
 0.50231934
 0.51391602
 0.51818848
 0.51544189
 0.50537109
 0.48950195
 0.46813965
 0.44128418
 0.40985107
 0.37384033
 0.33477783
 0.29357910
 0.25054932
 0.20599365
 0.15960693
 0.11291504
 0.06683350
 0.02197266
-0.02136230
-0.06286621
-0.10314941
-0.14068604
-0.17486572
-0.20446777
-0.22888184
-0.24841309
-0.26336670
-0.27465820
-0.28198242
-0.28564453
-0.28533936
-0.28167725
-0.27435303
-0.26397705
-0.25085449
-0.23590088
-0.21881104
-0.19989014
-0.17944336
-0.15838623
-0.13732910
-0.11718750
-0.09918213
-0.08331299
-0.06927490
-0.05706787
-0.04638672
-0.03814697
-0.03234863
-0.02960205
-0.03021240
-0.03326416
-0.03814697
-0.04364014
-0.04943848
-0.05493164
-0.05981445
-0.06378174
-0.06561279
-0.06439209
-0.05981445
-0.05126953
-0.03875732
-0.02197266
-0.00091553
 0.02441406
 0.05371094
 0.08605957
 0.12084961
 0.15655518
 0.19165039
 0.22491455
 0.25573730
 0.28472900
 0.31219482
 0.33691406
 0.35736084
 0.37139893
 0.37841797
 0.37963867
 0.37597656
 0.36712646
 0.35308838
 0.33386230
 0.31005859
 0.28320313
 0.25451660
 0.22430420
 0.19287109
 0.16052246
 0.12847900
 0.09735107
 0.06744385
 0.03906250
 0.01251221
-0.01129150
-0.03143311
-0.04852295
-0.06286621
-0.07598877
-0.08819580
-0.09918213
-0.10955811
-0.11871338
-0.12725830
-0.13549805
-0.14343262
-0.15167236
-0.16021729
-0.16876221
-0.17730713
-0.18524170
-0.19348145
-0.20111084
-0.20843506
-0.21484375
-0.21942139
-0.22277832
-0.22399902
-0.22430420
-0.22399902
-0.22277832
-0.22094727
-0.21789551
-0.21331787
-0.20751953
-0.20050049
-0.19348145
-0.18585205
-0.17822266
-0.17028809
-0.16174316
-0.15228271
-0.14251709
-0.13244629
-0.12237549
-0.11230469
-0.10162354
-0.08972168
-0.07690430
-0.06286621
-0.04882813
-0.03509521
-0.02197266
-0.00946045
 0.00366211
 0.01708984
 0.03082275
 0.04425049
 0.05676270
 0.06774902
 0.07690430
 0.08422852
 0.09002686
 0.09460449
 0.09735107
 0.09796143
 0.09643555
 0.09277344
 0.08728027
 0.08026123
 0.07263184
 0.06408691
 0.05554199
 0.04760742
 0.04028320
 0.03479004
 0.03234863
 0.03295898
 0.03662109
 0.04364014
 0.05340576
 0.06622314
 0.08239746
 0.10192871
 0.12420654
 0.14923096
 0.17517090
 0.20080566
 0.22491455
 0.24688721
 0.26580811
 0.28106689
 0.29144287
 0.29602051
 0.29449463
 0.28656006
 0.27160645
 0.24932861
 0.21942139
 0.18280029
 0.14007568
 0.09185791
 0.03936768
-0.01708984
-0.07446289
-0.13031006
-0.18188477
-0.22949219
-0.27343750
-0.31372070
-0.34790039
-0.37292480
-0.38726807
-0.39245605
-0.39093018
-0.38330078
-0.36956787
-0.34851074
-0.32135010
-0.29144287
-0.26184082
-0.23345947
-0.20629883
-0.18005371
-0.15563965
-0.13397217
-0.11596680
-0.10131836
-0.09002686
-0.08239746
-0.07965088
-0.08209229
-0.08789063
-0.09613037
-0.10467529
-0.11260986
-0.11932373
-0.12420654
-0.12573242
-0.12268066
-0.11383057
-0.09857178
-0.07690430
-0.04852295
-0.01403809
 0.02655029
 0.07232666
 0.12207031
 0.17456055
 0.22949219
 0.28564453
 0.34149170
 0.39428711
 0.44189453
 0.48309326
 0.51818848
 0.54718018
 0.56915283
 0.58197021
 0.58410645
 0.57586670
 0.55816650
 0.53253174
 0.49957275
 0.45898438
 0.41198730
 0.36041260
 0.30639648
 0.25146484
 0.19622803
 0.14190674
 0.08911133
 0.03875732
-0.00732422
-0.04913330
-0.08514404
-0.11505127
-0.13824463
-0.15502930
-0.16693115
-0.17456055
-0.17913818
-0.18157959
-0.18188477
-0.18127441
-0.18005371
-0.17822266
-0.17730713
-0.17791748
-0.18035889
-0.18493652
-0.19104004
-0.19897461
-0.20812988
-0.21850586
-0.22979736
-0.24078369
-0.25054932
-0.25817871
-0.26367188
-0.26672363
-0.26702881
-0.26397705
-0.25756836
-0.24719238
-0.23254395
-0.21362305
-0.18981934
-0.16204834
-0.13183594
-0.10040283
-0.06958008
-0.03967285
-0.01159668
 0.01434326
 0.03662109
 0.05462646
 0.06713867
 0.07537842
 0.07873535
 0.07751465
 0.07141113
 0.06072998
 0.04699707
 0.03112793
 0.01464844
-0.00213623
-0.01770020
-0.03112793
-0.04089355
-0.04730225
-0.04943848
-0.04760742
-0.03997803
-0.02624512
-0.00610352
 0.01953125
 0.05004883
 0.08422852
 0.12145996
 0.15991211
 0.19866943
 0.23651123
 0.27282715
 0.30578613
 0.33355713
 0.35522461
 0.36987305
 0.37750244
 0.37811279
 0.37017822
 0.35339355
 0.32775879
 0.29449463
 0.25543213
 0.21087646
 0.16204834
 0.10955811
 0.05523682
 0.00000000
-0.05554199
-0.10955811
-0.16021729
-0.20568848
-0.24597168
-0.28167725
-0.31372070
-0.33935547
-0.35675049
-0.36468506
-0.36560059
-0.36224365
-0.35491943
-0.34301758
-0.32531738
-0.30334473
-0.28015137
-0.25817871
-0.23712158
-0.21575928
-0.19439697
-0.17395020
-0.15594482
-0.14038086
-0.12664795
-0.11352539
-0.10070801
-0.08911133
-0.07843018
-0.06835938
-0.05859375
-0.04913330
-0.03936768
-0.02929688
-0.01861572
-0.00732422
 0.00457764
 0.01739502
 0.03082275
 0.04516602
 0.05981445
 0.07354736
 0.08605957
 0.09674072
 0.10559082
 0.11260986
 0.11749268
 0.12084961
 0.12298584
 0.12329102
 0.12176514
 0.11718750
 0.11016846
 0.10192871
 0.09399414
 0.08666992
 0.08026123
 0.07446289
 0.07019043
 0.06774902
 0.06805420
 0.07080078
 0.07568359
 0.08270264
 0.09216309
 0.10406494
 0.11810303
 0.13366699
 0.15014648
 0.16693115
 0.18341064
 0.19897461
 0.21209717
 0.22216797
 0.22857666
 0.23132324
 0.23071289
 0.22613525
 0.21667480
 0.20202637
 0.18249512
 0.15899658
 0.13214111
 0.10192871
 0.06927490
 0.03540039
 0.00122070
-0.03173828
-0.06286621
-0.09094238
-0.11627197
-0.13793945
-0.15625000
-0.17089844
-0.18188477
-0.18920898
-0.19256592
-0.19134521
-0.18615723
-0.17791748
-0.16754150
-0.15625000
-0.14434814
-0.13183594
-0.11871338
-0.10559082
-0.09277344
-0.08148193
-0.07171631
-0.06408691
-0.05798340
-0.05401611
-0.05126953
-0.05065918
-0.05096436
-0.05249023
-0.05401611
-0.05493164
-0.05523682
-0.05493164
-0.05401611
-0.05249023
-0.05035400
-0.04730225
-0.04272461
-0.03692627
-0.02990723
-0.02197266
-0.01373291
-0.00549316
 0.00183105
 0.00823975
 0.01434326
 0.02044678
 0.02624512
 0.03112793
 0.03509521
 0.03845215
 0.04211426
 0.04547119
 0.04913330
 0.05218506
 0.05432129
 0.05554199
 0.05645752
 0.05706787
 0.05859375
 0.06072998
 0.06408691
 0.06896973
 0.07568359
 0.08392334
 0.09429932
 0.10650635
 0.12084961
 0.13732910
 0.15563965
 0.17547607
 0.19531250
 0.21423340
 0.23193359
 0.24749756
 0.26031494
 0.26916504
 0.27343750
 0.27282715
 0.26763916
 0.25787354
 0.24261475
 0.22155762
 0.19439697
 0.16113281
 0.12207031
 0.07812500
 0.02929688
-0.02288818
-0.07598877
-0.12908936
-0.18066406
-0.23132324
-0.28045654
-0.32623291
-0.36590576
-0.39642334
-0.41717529
-0.42846680
-0.43121338
-0.42633057
-0.41290283
-0.39031982
-0.35888672
-0.32073975
-0.27954102
-0.23712158
-0.19531250
-0.15411377
-0.11352539
-0.07476807
-0.03997803
-0.01068115
 0.01220703
 0.02777100
 0.03631592
 0.03723145
 0.03082275
 0.01800537
-0.00061035
-0.02349854
-0.04943848
-0.07781982
-0.10711670
-0.13549805
-0.16113281
-0.18249512
-0.19836426
-0.20782471
-0.20935059
-0.20202637
-0.18554688
-0.15991211
-0.12634277
-0.08514404
-0.03723145
 0.01556396
 0.07171631
 0.12939453
 0.18707275
 0.24353027
 0.29693604
 0.34515381
 0.38604736
 0.41748047
 0.43914795
 0.44982910
 0.44982910
 0.43884277
 0.41625977
 0.38299561
 0.34027100
 0.29022217
 0.23437500
 0.17364502
 0.10864258
 0.04058838
-0.02838135
-0.09429932
-0.15411377
-0.20599365
-0.25054932
-0.28808594
-0.31585693
-0.33081055
-0.32989502
-0.31341553
-0.28533936
-0.24841309
-0.20324707
-0.14923096
-0.08605957
-0.01708984
 0.05432129
 0.12512207
 0.19409180
 0.26062012
 0.32257080
 0.37658691
 0.42053223
 0.45349121
 0.47576904
 0.48553467
 0.48126221
 0.46234131
 0.42968750
 0.38513184
 0.33081055
 0.26641846
 0.19317627
 0.11260986
 0.02746582
-0.05981445
-0.14831543
-0.23681641
-0.32318115
-0.40344238
-0.47393799
-0.53283691
-0.58044434
-0.61645508
-0.64025879
-0.64941406
-0.64361572
-0.62377930
-0.59204102
-0.54962158
-0.49682617
-0.43426514
-0.36376953
-0.28808594
-0.20965576
-0.13031006
-0.05096436
 0.02593994
 0.09796143
 0.16326904
 0.22003174
 0.26916504
 0.30975342
 0.34088135
 0.36071777
 0.36834717
 0.36437988
 0.35003662
 0.32684326
 0.29663086
 0.26000977
 0.21881104
 0.17364502
 0.12634277
 0.07873535
 0.03326416
-0.00885010
-0.04577637
-0.07690430
-0.10162354
-0.11901855
-0.12756348
