# Supplementary material for: Dataset for time-lapse ultrasonic tomography of a granite slab under uniaxial compression test
Source: Data Brief. 2018 Aug 30;20:614–6. doi: 10.1016/j.dib.2018.08.151 (PMC6128094; doi:10.1016/j.dib.2018.08.151)
Supplement: Supplementary file 2 — Supplementary material [file mmc2.zip › data/Ultrasonic_Tomo_data/Stage_1_0kn/Force_0kn_16_10_9684120.txt]

SOURCE FILE NAME: D:\ct_20141122\ct201411221m100v0kn_sh_1_10_a.TDA
DATE: Saturday, November 22, 2014
TIME: 11:19:55
SAMPLE INTERVAL (Seconds):   0.0000001000
SIGNAL UNITS: volts
TIME UNITS: Seconds
DATA TYPE: WAVEFORM
NUMBER OF DATA POINTS PER WAVEFORM: 1024
CHANNEL NUMBER: 16
HIT NUMBER: 10
TIME OF TEST:   9.6841202500

 0.00091553
 0.00061035
 0.00030518
 0.00000000
-0.00061035
-0.00030518
 0.00000000
 0.00061035
 0.00061035
 0.00030518
 0.00030518
 0.00000000
 0.00000000
 0.00000000
-0.00030518
-0.00091553
-0.00122070
-0.00152588
-0.00183105
-0.00152588
-0.00122070
-0.00091553
-0.00091553
-0.00091553
-0.00152588
-0.00183105
-0.00183105
-0.00122070
-0.00061035
-0.00091553
-0.00152588
-0.00213623
-0.00213623
-0.00122070
 0.00000000
 0.00091553
 0.00122070
 0.00091553
 0.00000000
-0.00091553
-0.00152588
-0.00122070
-0.00061035
 0.00000000
 0.00030518
 0.00030518
 0.00000000
 0.00000000
 0.00030518
 0.00122070
 0.00183105
 0.00213623
 0.00183105
 0.00091553
 0.00030518
-0.00030518
-0.00061035
-0.00061035
-0.00061035
-0.00091553
-0.00091553
-0.00061035
 0.00000000
 0.00030518
 0.00061035
 0.00000000
 0.00000000
 0.00000000
 0.00061035
 0.00122070
 0.00152588
 0.00122070
 0.00061035
 0.00061035
 0.00061035
 0.00122070
 0.00183105
 0.00244141
 0.00244141
 0.00244141
 0.00183105
 0.00122070
 0.00091553
 0.00091553
 0.00152588
 0.00152588
 0.00122070
 0.00000000
-0.00091553
-0.00122070
-0.00091553
 0.00000000
 0.00061035
 0.00061035
 0.00000000
-0.00030518
-0.00030518
-0.00030518
 0.00000000
 0.00061035
 0.00122070
 0.00183105
 0.00183105
 0.00122070
 0.00091553
 0.00061035
 0.00030518
 0.00000000
-0.00061035
-0.00091553
-0.00061035
 0.00000000
 0.00091553
 0.00152588
 0.00122070
 0.00091553
 0.00061035
 0.00061035
 0.00061035
 0.00091553
 0.00122070
 0.00122070
 0.00091553
 0.00061035
 0.00000000
-0.00061035
-0.00091553
-0.00091553
-0.00091553
-0.00122070
-0.00122070
-0.00091553
 0.00030518
 0.00122070
 0.00213623
 0.00183105
 0.00122070
 0.00000000
-0.00091553
-0.00122070
-0.00091553
 0.00000000
 0.00061035
 0.00122070
 0.00122070
 0.00091553
 0.00061035
 0.00030518
 0.00030518
 0.00030518
 0.00030518
 0.00000000
-0.00030518
-0.00061035
-0.00091553
-0.00152588
-0.00183105
-0.00183105
-0.00152588
-0.00091553
-0.00061035
 0.00000000
 0.00030518
 0.00061035
 0.00061035
-0.00030518
-0.00091553
-0.00122070
-0.00122070
-0.00122070
-0.00122070
-0.00122070
-0.00183105
-0.00183105
-0.00183105
-0.00183105
-0.00183105
-0.00244141
-0.00274658
-0.00274658
-0.00244141
-0.00183105
-0.00122070
-0.00030518
 0.00030518
 0.00030518
-0.00030518
-0.00122070
-0.00152588
-0.00122070
-0.00061035
 0.00030518
 0.00030518
-0.00061035
-0.00152588
-0.00183105
-0.00183105
-0.00122070
-0.00091553
-0.00030518
 0.00030518
 0.00091553
 0.00122070
 0.00091553
 0.00030518
-0.00061035
-0.00091553
-0.00091553
-0.00091553
-0.00061035
 0.00030518
 0.00122070
 0.00183105
 0.00213623
 0.00152588
 0.00030518
-0.00061035
-0.00091553
-0.00061035
-0.00030518
-0.00061035
-0.00091553
-0.00122070
-0.00183105
-0.00213623
-0.00244141
-0.00244141
-0.00213623
-0.00152588
-0.00061035
 0.00030518
 0.00091553
 0.00152588
 0.00152588
 0.00091553
 0.00000000
-0.00122070
-0.00183105
-0.00213623
-0.00152588
-0.00061035
 0.00000000
 0.00000000
-0.00061035
-0.00183105
-0.00244141
-0.00244141
-0.00183105
-0.00122070
-0.00061035
 0.00030518
 0.00061035
 0.00091553
 0.00061035
 0.00000000
-0.00061035
-0.00091553
-0.00061035
 0.00000000
 0.00091553
 0.00122070
 0.00122070
 0.00122070
 0.00091553
 0.00030518
 0.00000000
-0.00030518
 0.00000000
 0.00030518
 0.00061035
 0.00061035
 0.00030518
 0.00030518
 0.00030518
 0.00030518
 0.00030518
 0.00000000
 0.00000000
 0.00030518
 0.00122070
 0.00244141
 0.00366211
 0.00396729
 0.00366211
 0.00274658
 0.00152588
 0.00061035
-0.00030518
-0.00030518
-0.00030518
 0.00000000
 0.00030518
 0.00000000
-0.00061035
-0.00091553
-0.00061035
 0.00000000
 0.00091553
 0.00152588
 0.00152588
 0.00183105
 0.00183105
 0.00152588
 0.00061035
-0.00061035
-0.00152588
-0.00213623
-0.00183105
-0.00091553
 0.00030518
 0.00122070
 0.00122070
 0.00091553
 0.00000000
-0.00091553
-0.00152588
-0.00152588
-0.00091553
 0.00000000
 0.00030518
 0.00000000
-0.00030518
-0.00061035
-0.00061035
-0.00091553
-0.00091553
-0.00152588
-0.00152588
-0.00152588
-0.00091553
 0.00000000
 0.00091553
 0.00091553
 0.00030518
-0.00061035
-0.00183105
-0.00244141
-0.00244141
-0.00213623
-0.00152588
-0.00091553
-0.00030518
-0.00030518
-0.00061035
-0.00091553
-0.00122070
-0.00091553
 0.00000000
 0.00122070
 0.00183105
 0.00244141
 0.00244141
 0.00183105
 0.00091553
-0.00061035
-0.00152588
-0.00183105
-0.00152588
-0.00030518
 0.00061035
 0.00122070
 0.00152588
 0.00152588
 0.00122070
 0.00091553
 0.00061035
 0.00061035
 0.00091553
 0.00122070
 0.00122070
 0.00091553
 0.00000000
-0.00061035
-0.00091553
-0.00122070
-0.00152588
-0.00152588
-0.00091553
-0.00030518
 0.00091553
 0.00152588
 0.00122070
 0.00030518
-0.00122070
-0.00213623
-0.00274658
-0.00244141
-0.00183105
-0.00091553
-0.00030518
 0.00000000
-0.00030518
-0.00091553
-0.00122070
-0.00091553
-0.00030518
 0.00030518
 0.00061035
 0.00061035
 0.00030518
 0.00000000
-0.00061035
-0.00152588
-0.00274658
-0.00366211
-0.00396729
-0.00335693
-0.00213623
-0.00091553
 0.00000000
 0.00030518
 0.00030518
-0.00030518
-0.00030518
-0.00030518
 0.00030518
 0.00152588
 0.00244141
 0.00244141
 0.00183105
 0.00091553
 0.00030518
 0.00000000
 0.00000000
 0.00000000
-0.00030518
-0.00030518
 0.00000000
 0.00091553
 0.00213623
 0.00305176
 0.00335693
 0.00274658
 0.00152588
 0.00061035
 0.00000000
 0.00030518
 0.00091553
 0.00122070
 0.00122070
 0.00061035
-0.00061035
-0.00122070
-0.00091553
-0.00030518
 0.00061035
 0.00122070
 0.00152588
 0.00152588
 0.00152588
 0.00091553
 0.00000000
-0.00122070
-0.00244141
-0.00305176
-0.00274658
-0.00213623
-0.00061035
 0.00122070
 0.00244141
 0.00274658
 0.00213623
 0.00152588
 0.00091553
 0.00091553
 0.00091553
 0.00122070
 0.00122070
 0.00091553
 0.00000000
-0.00061035
-0.00122070
-0.00122070
-0.00122070
-0.00122070
-0.00122070
-0.00122070
-0.00061035
 0.00091553
 0.00274658
 0.00366211
 0.00305176
 0.00183105
 0.00030518
-0.00030518
-0.00030518
 0.00000000
 0.00061035
 0.00091553
 0.00091553
 0.00061035
-0.00030518
-0.00091553
-0.00122070
-0.00091553
-0.00030518
 0.00000000
 0.00030518
 0.00030518
 0.00030518
 0.00030518
 0.00030518
-0.00061035
-0.00152588
-0.00213623
-0.00213623
-0.00091553
 0.00061035
 0.00152588
 0.00183105
 0.00122070
 0.00061035
 0.00030518
 0.00061035
 0.00122070
 0.00183105
 0.00183105
 0.00152588
 0.00030518
-0.00122070
-0.00244141
-0.00274658
-0.00274658
-0.00244141
-0.00244141
-0.00213623
-0.00152588
-0.00061035
 0.00091553
 0.00183105
 0.00183105
 0.00122070
 0.00000000
-0.00122070
-0.00183105
-0.00213623
-0.00183105
-0.00152588
-0.00122070
-0.00152588
-0.00244141
-0.00305176
-0.00274658
-0.00213623
-0.00091553
-0.00030518
 0.00030518
 0.00061035
 0.00091553
 0.00061035
 0.00000000
-0.00091553
-0.00183105
-0.00274658
-0.00305176
-0.00274658
-0.00183105
-0.00061035
 0.00030518
 0.00061035
-0.00030518
-0.00122070
-0.00152588
-0.00122070
-0.00061035
-0.00030518
-0.00030518
-0.00091553
-0.00122070
-0.00122070
-0.00122070
-0.00122070
-0.00152588
-0.00183105
-0.00183105
-0.00152588
-0.00061035
 0.00030518
 0.00152588
 0.00244141
 0.00244141
 0.00122070
-0.00030518
-0.00183105
-0.00274658
-0.00305176
-0.00305176
-0.00305176
-0.00335693
-0.00396729
-0.00457764
-0.00457764
-0.00396729
-0.00274658
-0.00122070
 0.00030518
 0.00152588
 0.00244141
 0.00274658
 0.00274658
 0.00213623
 0.00122070
 0.00000000
-0.00122070
-0.00183105
-0.00152588
-0.00030518
 0.00091553
 0.00152588
 0.00152588
 0.00122070
 0.00091553
 0.00091553
 0.00122070
 0.00183105
 0.00213623
 0.00213623
 0.00152588
 0.00061035
-0.00030518
-0.00091553
-0.00091553
-0.00091553
-0.00061035
-0.00091553
-0.00091553
-0.00061035
 0.00091553
 0.00244141
 0.00305176
 0.00213623
 0.00030518
-0.00091553
-0.00122070
-0.00091553
-0.00061035
 0.00000000
 0.00061035
 0.00152588
 0.00152588
 0.00061035
 0.00030518
-0.00274658
-0.01831055
-0.05981445
-0.13641357
-0.23986816
-0.34362793
-0.41442871
-0.43121338
-0.40008545
-0.34881592
-0.30639648
-0.27862549
-0.24383545
-0.16998291
-0.04760742
 0.09490967
 0.20629883
 0.24963379
 0.22827148
 0.18157959
 0.15045166
 0.14801025
 0.16052246
 0.17089844
 0.17456055
 0.17944336
 0.18737793
 0.19073486
 0.18157959
 0.16448975
 0.15289307
 0.15411377
 0.16204834
 0.16387939
 0.15594482
 0.14556885
 0.14099121
 0.14251709
 0.14282227
 0.13702393
 0.12817383
 0.12268066
 0.12176514
 0.12115479
 0.11688232
 0.10986328
 0.10284424
 0.09735107
 0.09338379
 0.08911133
 0.08483887
 0.08026123
 0.07476807
 0.06805420
 0.06072998
 0.05493164
 0.05035400
 0.04486084
 0.03692627
 0.02868652
 0.02258301
 0.01953125
 0.01708984
 0.01251221
 0.00640869
 0.00122070
-0.00122070
-0.00213623
-0.00457764
-0.00885010
-0.01281738
-0.01403809
-0.01342773
-0.01342773
-0.01647949
-0.02044678
-0.02288818
-0.02319336
-0.02227783
-0.02319336
-0.02655029
-0.03021240
-0.03234863
-0.03234863
-0.03173828
-0.03295898
-0.03540039
-0.03845215
-0.04089355
-0.04272461
-0.04455566
-0.04730225
-0.05004883
-0.05218506
-0.05279541
-0.05340576
-0.05493164
-0.05676270
-0.05859375
-0.05889893
-0.05798340
-0.05645752
-0.05615234
-0.05676270
-0.05737305
-0.05706787
-0.05615234
-0.05584717
-0.05676270
-0.05798340
-0.05889893
-0.05859375
-0.05798340
-0.05737305
-0.05767822
-0.05828857
-0.05828857
-0.05798340
-0.05706787
-0.05676270
-0.05706787
-0.05706787
-0.05706787
-0.05737305
-0.05767822
-0.05859375
-0.05920410
-0.05920410
-0.05828857
-0.05737305
-0.05645752
-0.05615234
-0.05523682
-0.05340576
-0.05065918
-0.04821777
-0.04669189
-0.04638672
-0.04699707
-0.04699707
-0.04669189
-0.04577637
-0.04455566
-0.04394531
-0.04364014
-0.04302979
-0.04180908
-0.04028320
-0.03845215
-0.03692627
-0.03570557
-0.03479004
-0.03326416
-0.03143311
-0.02990723
-0.02868652
-0.02777100
-0.02685547
-0.02624512
-0.02563477
-0.02502441
-0.02441406
-0.02349854
-0.02227783
-0.02075195
-0.01953125
-0.01861572
-0.01800537
-0.01708984
-0.01556396
-0.01373291
-0.01220703
-0.01129150
-0.01068115
-0.01007080
-0.00915527
-0.00793457
-0.00701904
-0.00640869
-0.00579834
-0.00488281
-0.00335693
-0.00183105
-0.00030518
 0.00152588
 0.00274658
 0.00396729
 0.00427246
 0.00427246
 0.00366211
 0.00366211
 0.00427246
 0.00488281
 0.00549316
 0.00579834
 0.00610352
 0.00640869
 0.00732422
 0.00854492
 0.01007080
 0.01159668
 0.01281738
 0.01373291
 0.01464844
 0.01495361
 0.01495361
 0.01464844
 0.01434326
 0.01403809
 0.01373291
 0.01342773
 0.01403809
 0.01464844
 0.01586914
 0.01739502
 0.01861572
 0.01953125
 0.02044678
 0.02136230
 0.02197266
 0.02288818
 0.02349854
 0.02410889
 0.02471924
 0.02563477
 0.02655029
 0.02746582
 0.02807617
 0.02838135
 0.02838135
 0.02868652
 0.02929688
 0.03021240
 0.03112793
 0.03173828
 0.03143311
 0.03082275
 0.02929688
 0.02777100
 0.02624512
 0.02532959
 0.02502441
 0.02471924
 0.02441406
 0.02380371
 0.02319336
 0.02288818
 0.02319336
 0.02380371
 0.02441406
 0.02441406
 0.02410889
 0.02349854
 0.02288818
 0.02166748
 0.01953125
 0.01617432
 0.01159668
 0.00579834
-0.00122070
-0.01007080
-0.02105713
-0.03417969
-0.04943848
-0.06683350
-0.08636475
-0.10833740
-0.13153076
-0.15380859
-0.17486572
-0.19348145
-0.20904541
-0.21972656
-0.22308350
-0.21697998
-0.19958496
-0.17028809
-0.12786865
-0.07202148
-0.00305176
 0.07843018
 0.17089844
 0.27252197
 0.38055420
 0.49163818
 0.60058594
 0.70220947
 0.79315186
 0.87127686
 0.93353271
 0.97656250
 0.99700928
 0.99334717
 0.96405029
 0.90942383
 0.82855225
 0.72265625
 0.59387207
 0.44708252
 0.28564453
 0.11169434
-0.07385254
-0.26794434
-0.46386719
-0.65429688
-0.83190918
-0.99243164
-1.13250732
-1.24908447
-1.33880615
-1.39862061
-1.42639160
-1.42150879
-1.38366699
-1.31378174
-1.21398926
-1.08581543
-0.93170166
-0.75469971
-0.55999756
-0.35308838
-0.13916016
 0.07751465
 0.29327393
 0.50231934
 0.69702148
 0.87005615
 1.01623535
 1.13220215
 1.21551514
 1.26312256
 1.27349854
 1.24633789
 1.18347168
 1.08673096
 0.95855713
 0.80352783
 0.62927246
 0.44464111
 0.25604248
 0.06683350
-0.12023926
-0.29998779
-0.46264648
-0.60028076
-0.70770264
-0.78399658
-0.82885742
-0.84167480
-0.82244873
-0.77209473
-0.69396973
-0.59265137
-0.47210693
-0.33752441
-0.19409180
-0.04730225
 0.09796143
 0.23742676
 0.36621094
 0.47882080
 0.57037354
 0.63751221
 0.67932129
 0.69519043
 0.68511963
 0.64941406
 0.58990479
 0.50964355
 0.41320801
 0.30426025
 0.18676758
 0.06408691
-0.05920410
-0.17883301
-0.29113770
-0.39062500
-0.47149658
-0.52886963
-0.56060791
-0.56732178
-0.55114746
-0.51269531
-0.45349121
-0.37658691
-0.28747559
-0.19165039
-0.09368896
 0.00274658
 0.09368896
 0.17333984
 0.23590088
 0.27770996
 0.29815674
 0.29785156
 0.27679443
 0.23468018
 0.17150879
 0.09124756
-0.00152588
-0.10345459
-0.21087646
-0.32104492
-0.42785645
-0.52429199
-0.60516357
-0.66741943
-0.71075439
-0.73364258
-0.73547363
-0.71655273
-0.67810059
-0.62377930
-0.55603027
-0.47760010
-0.39184570
-0.30273438
-0.21575928
-0.13519287
-0.06378174
-0.00213623
 0.04852295
 0.08758545
 0.11566162
 0.13427734
 0.14678955
 0.15563965
 0.16418457
 0.17547607
 0.19317627
 0.22064209
 0.26184082
 0.31860352
 0.39337158
 0.48614502
 0.59722900
 0.72601318
 0.87097168
 1.02874756
 1.19476318
 1.36260986
 1.52648926
 1.68029785
 1.81732178
 1.92932129
 2.00775146
 2.04559326
 2.03796387
 1.98089600
 1.87103271
 1.70501709
 1.48376465
 1.21185303
 0.89660645
 0.54412842
 0.15991211
-0.24902344
-0.67169189
-1.09375000
-1.50207520
-1.88537598
-2.23388672
-2.53784180
-2.78717041
-2.97454834
-3.09509277
-3.14605713
-3.12591553
-3.03405762
-2.87445068
-2.65197754
-2.37335205
-2.04528809
-1.67633057
-1.27960205
-0.86883545
-0.45654297
-0.05218506
 0.33538818
 0.69580078
 1.01623535
 1.28509521
 1.49597168
 1.64581299
 1.73339844
 1.75903320
 1.72485352
 1.63513184
 1.49658203
 1.31591797
 1.10076904
 0.86273193
 0.61462402
 0.36865234
 0.13275146
-0.08758545
-0.28411865
-0.44677734
-0.56396484
-0.62957764
-0.64178467
-0.60272217
-0.51544189
-0.38208008
-0.20660400
 0.00579834
 0.24719238
 0.50750732
 0.77453613
 1.03485107
 1.27624512
 1.48895264
 1.66473389
 1.79565430
 1.87438965
 1.89636230
 1.85852051
 1.76086426
 1.60400391
 1.39099121
 1.12915039
 0.82885742
 0.49926758
 0.14801025
-0.21850586
-0.59020996
-0.95428467
-1.29638672
-1.60583496
-1.87591553
-2.10144043
-2.27813721
-2.40112305
-2.46826172
-2.47924805
-2.43682861
-2.34283447
-2.20214844
-2.02056885
-1.80603027
-1.56677246
-1.30950928
-1.04125977
-0.77056885
-0.50659180
-0.25695801
-0.02593994
 0.18218994
 0.36437988
 0.51574707
 0.63293457
 0.71563721
 0.76507568
 0.78399658
 0.77514648
 0.74218750
 0.68969727
 0.62225342
 0.54412842
 0.46112061
 0.37750244
 0.29937744
 0.23071289
 0.17578125
 0.13702393
 0.11627197
 0.11474609
 0.13214111
 0.16784668
 0.22094727
 0.28930664
 0.37048340
 0.46081543
 0.55541992
 0.65032959
 0.74218750
 0.82794189
 0.90454102
 0.96984863
 1.02050781
 1.05499268
 1.07269287
 1.07360840
 1.05743408
 1.02508545
 0.97747803
 0.91583252
 0.84106445
 0.75347900
 0.65368652
 0.54321289
 0.42541504
 0.30242920
 0.17639160
 0.04760742
-0.08392334
-0.21728516
-0.35064697
-0.48065186
-0.60546875
-0.72265625
-0.83190918
-0.93200684
-1.02172852
-1.10046387
-1.16638184
-1.21948242
-1.25885010
-1.28479004
-1.29730225
-1.29577637
-1.28021240
-1.24908447
-1.20239258
-1.14013672
-1.06292725
-0.97290039
-0.87158203
-0.76019287
-0.64086914
-0.51513672
-0.38543701
-0.25512695
-0.12695313
-0.00396729
 0.11260986
 0.22125244
 0.32073975
 0.40954590
 0.48614502
 0.55053711
 0.60363770
 0.64666748
 0.68176270
 0.71105957
 0.73669434
 0.76049805
 0.78399658
 0.80841064
 0.83435059
 0.86364746
 0.89721680
 0.93658447
 0.98114014
 1.02905273
 1.07879639
 1.12884521
 1.17828369
 1.22558594
 1.26770020
 1.30279541
 1.32781982
 1.34063721
 1.33850098
 1.31896973
 1.28112793
 1.22283936
 1.14227295
 1.03698730
 0.90576172
 0.75073242
 0.57586670
 0.38421631
 0.17669678
-0.04669189
-0.28381348
-0.52917480
-0.77514648
-1.01623535
-1.24847412
-1.46942139
-1.67510986
-1.86004639
-2.01873779
-2.14752197
-2.24304199
-2.30316162
-2.32482910
-2.30529785
-2.24334717
-2.13958740
-1.99554443
-1.81182861
-1.59118652
-1.33789063
-1.05957031
-0.76568604
-0.46539307
-0.16571045
 0.12634277
 0.40405273
 0.65887451
 0.88317871
 1.07086182
 1.21643066
 1.31622314
 1.36901855
 1.37512207
 1.33697510
 1.25610352
 1.13525391
 0.97778320
 0.79101563
 0.58410645
 0.36529541
 0.13946533
-0.09033203
-0.31646729
-0.52825928
-0.71166992
-0.85754395
-0.96160889
-1.02264404
-1.03759766
-1.00402832
-0.92010498
-0.78979492
-0.62042236
-0.41839600
-0.18859863
 0.06469727
 0.33599854
 0.61523438
 0.89202881
 1.15631104
 1.40106201
 1.62078857
 1.80938721
 1.95922852
 2.06329346
 2.11639404
 2.11639404
 2.06329346
 1.95617676
 1.79473877
 1.57928467
 1.31530762
 1.01043701
 0.67321777
 0.31036377
-0.07080078
-0.46051025
-0.84625244
-1.21307373
-1.54937744
-1.84600830
-2.09594727
-2.29339600
-2.43347168
-2.51251221
-2.53051758
-2.48840332
-2.38983154
-2.23815918
-2.03979492
-1.80206299
-1.53320313
-1.24267578
-0.93902588
-0.63232422
-0.33111572
-0.04180908
 0.22979736
 0.47790527
 0.69641113
 0.87951660
 1.02325439
 1.12640381
 1.19049072
 1.21704102
 1.20849609
 1.16790771
 1.09954834
 1.01013184
 0.90545654
 0.79071045
 0.67169189
 0.55389404
 0.44281006
 0.34393311
 0.25939941
 0.19165039
 0.14190674
 0.11230469
 0.10345459
 0.11413574
 0.14221191
 0.18524170
 0.24078369
 0.30761719
 0.38360596
 0.46478271
 0.54687500
 0.62530518
 0.69702148
 0.75927734
 0.80841064
 0.84106445
 0.85449219
 0.84686279
 0.81817627
 0.76812744
 0.69732666
 0.60791016
 0.50262451
 0.38604736
 0.26153564
 0.13244629
 0.00122070
-0.12908936
-0.25512695
-0.37231445
-0.47668457
-0.56671143
-0.64086914
-0.70007324
-0.74432373
-0.77423096
-0.78948975
-0.79040527
-0.77636719
-0.74829102
-0.70648193
-0.65093994
-0.58288574
-0.50415039
-0.41687012
-0.32440186
-0.23071289
-0.13977051
-0.05493164
 0.01953125
 0.08117676
 0.12634277
 0.15258789
 0.15777588
 0.14068604
 0.10253906
 0.04608154
-0.02502441
-0.10803223
-0.19989014
-0.29663086
-0.39306641
-0.48217773
-0.55938721
-0.62042236
-0.66406250
-0.68786621
-0.69000244
-0.66741943
-0.61981201
-0.54718018
-0.45074463
-0.33264160
-0.19592285
-0.04302979
 0.12237549
 0.29632568
 0.47424316
 0.65093994
 0.82031250
 0.97625732
 1.11358643
 1.22894287
 1.31988525
 1.38336182
 1.41632080
 1.41723633
 1.38702393
 1.32690430
 1.23840332
 1.12121582
 0.97717285
 0.80963135
 0.62408447
 0.42510986
 0.21362305
-0.00976563
-0.24200439
-0.47698975
-0.70617676
-0.92315674
-1.12396240
-1.30584717
-1.46545410
-1.59881592
-1.70410156
-1.77978516
-1.82556152
-1.84173584
-1.82769775
-1.78527832
-1.71752930
-1.62750244
-1.51763916
-1.39068604
-1.24877930
-1.09558105
-0.93322754
-0.76416016
-0.58990479
-0.41351318
-0.23803711
-0.06561279
 0.10253906
 0.26550293
 0.42175293
 0.56793213
 0.70159912
 0.82061768
 0.92407227
 1.01043701
 1.07818604
 1.12579346
 1.15295410
 1.15966797
 1.14562988
 1.11145020
 1.05865479
 0.98968506
 0.90789795
 0.81604004
 0.71746826
 0.61584473
 0.51483154
 0.41961670
 0.33416748
 0.26123047
 0.20324707
 0.16204834
 0.13916016
 0.13549805
 0.15014648
 0.18096924
 0.22521973
 0.28045654
 0.34271240
 0.40802002
 0.47119141
 0.52764893
 0.57220459
 0.60119629
 0.61218262
 0.60241699
 0.57037354
 0.51605225
 0.44036865
 0.34545898
 0.23498535
 0.11077881
-0.02502441
-0.16998291
-0.31860352
-0.46447754
-0.60150146
-0.72448730
-0.83129883
-0.91918945
-0.98602295
-1.02905273
-1.04705811
-1.04064941
-1.01043701
-0.95733643
-0.88287354
-0.78887939
-0.67840576
-0.55603027
-0.42602539
-0.29296875
-0.16143799
-0.03662109
 0.07751465
 0.17700195
 0.25726318
 0.31372070
 0.34362793
 0.34576416
 0.32104492
 0.27160645
 0.20050049
 0.11169434
 0.00976563
-0.10040283
-0.21179199
-0.31768799
-0.41015625
-0.48095703
-0.52368164
-0.53405762
-0.50994873
-0.45074463
-0.35705566
-0.23101807
-0.07537842
 0.10650635
 0.30975342
 0.52764893
 0.75195313
 0.97290039
 1.18133545
 1.36993408
 1.53167725
 1.65985107
 1.74713135
 1.78710938
 1.77856445
 1.72241211
 1.62017822
 1.47369385
 1.28540039
 1.06201172
 0.81512451
 0.55572510
 0.29266357
 0.03051758
-0.22491455
-0.46447754
-0.67718506
-0.85388184
-0.99090576
-1.08795166
-1.14440918
-1.16088867
-1.13830566
-1.08093262
-0.99487305
-0.88592529
-0.75897217
-0.62011719
-0.47576904
-0.33477783
-0.20416260
-0.09002686
 0.00274658
 0.06927490
 0.10467529
 0.10650635
 0.07324219
 0.00579834
-0.09613037
-0.23010254
-0.39245605
-0.57708740
-0.77636719
-0.98175049
-1.18560791
-1.38031006
-1.55731201
-1.70898438
-1.82708740
-1.90551758
-1.93817139
-1.92230225
-1.85516357
-1.73553467
-1.56433105
-1.34460449
-1.08215332
-0.78460693
-0.45959473
-0.11413574
 0.24322510
 0.60363770
 0.95581055
 1.28845215
 1.59088135
 1.85424805
 2.07153320
 2.23724365
 2.34741211
 2.39959717
 2.39288330
 2.32818604
 2.20947266
 2.04162598
 1.83197021
 1.58782959
 1.31744385
 1.03210449
 0.74371338
 0.46356201
 0.19805908
-0.04882813
-0.27191162
-0.46417236
-0.61706543
-0.72540283
-0.78979492
-0.81359863
-0.79864502
-0.74768066
-0.66345215
-0.55175781
-0.42144775
-0.27893066
-0.13061523
 0.01800537
 0.16082764
 0.29022217
 0.39886475
 0.48156738
 0.53222656
 0.54656982
 0.52215576
 0.46020508
 0.36376953
 0.23559570
 0.07720947
-0.10955811
-0.31951904
-0.54321289
-0.76934814
-0.98754883
-1.19079590
-1.37359619
-1.53045654
-1.65588379
-1.74468994
-1.79321289
-1.79901123
-1.76208496
-1.68365479
-1.56555176
-1.41021729
-1.22070313
-1.00189209
-0.75927734
-0.49926758
-0.22735596
 0.05218506
 0.33264160
 0.60668945
 0.86486816
 1.09924316
 1.30432129
 1.47460938
 1.60675049
 1.69708252
 1.74346924
 1.74621582
 1.70776367
 1.63085938
 1.52038574
 1.38122559
 1.22039795
 1.04431152
 0.86120605
 0.67871094
 0.50384521
 0.34332275
 0.19989014
 0.07629395
-0.02624512
-0.10437012
-0.15625000
-0.18127441
-0.18127441
-0.15991211
-0.11962891
-0.06378174
 0.00396729
 0.07812500
 0.15380859
 0.22552490
 0.28930664
 0.34027100
 0.37414551
 0.38726807
 0.37811279
 0.34606934
 0.29327393
 0.22155762
 0.13397217
 0.03387451
-0.07537842
-0.18859863
-0.29998779
-0.40344238
-0.49377441
-0.56823730
-0.62530518
-0.66589355
-0.68969727
-0.69671631
-0.68817139
-0.66558838
-0.63201904
-0.58959961
-0.54077148
-0.48614502
-0.42694092
-0.36468506
-0.30212402
-0.24108887
-0.18341064
-0.12969971
-0.07934570
-0.03387451
 0.00549316
 0.03631592
 0.05767822
 0.06866455
 0.07019043
 0.06195068
 0.04425049
 0.01831055
-0.01434326
-0.05249023
-0.09368896
-0.13580322
-0.17547607
-0.20904541
-0.23345947
-0.24719238
-0.24841309
-0.23529053
-0.20507813
-0.15686035
-0.09063721
-0.00854492
 0.08728027
 0.19439697
 0.30883789
 0.42602539
 0.53955078
 0.64392090
 0.73486328
 0.80810547
 0.85937500
 0.88470459
 0.88134766
 0.84808350
 0.78613281
 0.69641113
 0.58258057
 0.44891357
 0.30059814
 0.14160156
-0.02502441
-0.19500732
-0.36315918
-0.52124023
-0.66284180
-0.78247070
-0.87799072
-0.94787598
-0.99121094
-1.00738525
-0.99731445
-0.96374512
-0.91033936
-0.83953857
-0.75378418
-0.65582275
-0.54840088
-0.43518066
-0.32043457
-0.20812988
-0.10070801
-0.00061035
 0.09094238
 0.17272949
 0.24291992
 0.30029297
 0.34271240
 0.36926270
 0.37902832
 0.37200928
 0.35034180
 0.31555176
 0.26947021
 0.21240234
 0.14556885
 0.07171631
-0.00518799
-0.08087158
-0.15228271
-0.21820068
-0.27709961
-0.32714844
-0.36529541
-0.38909912
-0.39703369
-0.38879395
-0.36499023
-0.32684326
-0.27679443
-0.21697998
-0.14923096
-0.07507324
 0.00427246
 0.08483887
 0.16418457
 0.23956299
 0.31036377
 0.37536621
 0.43273926
 0.47973633
 0.51513672
 0.53833008
 0.55084229
 0.55389404
 0.54840088
 0.53558350
 0.51635742
 0.49255371
 0.46569824
 0.43640137
 0.40557861
 0.37322998
 0.34057617
 0.30761719
 0.27496338
 0.24108887
 0.20507813
 0.16510010
 0.12084961
 0.07141113
 0.01770020
-0.04058838
-0.10345459
-0.17150879
-0.24536133
-0.32287598
-0.40039063
-0.47424316
-0.54229736
-0.60333252
-0.65582275
-0.69915771
-0.73089600
-0.74859619
-0.74951172
-0.73272705
-0.69671631
-0.64117432
-0.56549072
-0.47027588
-0.35675049
-0.22766113
-0.08514404
 0.06805420
 0.22888184
 0.39367676
 0.55603027
 0.71014404
 0.84899902
 0.96801758
 1.06201172
 1.12762451
 1.16149902
 1.16333008
 1.13464355
 1.07757568
 0.99426270
 0.88836670
 0.76385498
 0.62744141
 0.48553467
 0.34332275
 0.20568848
 0.07659912
-0.03967285
-0.13977051
-0.22247314
-0.28686523
-0.33142090
-0.35400391
-0.35247803
-0.32928467
-0.28930664
-0.23651123
-0.17395020
-0.10223389
-0.02319336
 0.05859375
 0.13702393
 0.20782471
 0.26672363
 0.31097412
 0.33721924
 0.34179688
 0.32287598
 0.27984619
 0.21362305
 0.12420654
 0.01220703
-0.12115479
-0.27160645
-0.43334961
-0.59906006
-0.76232910
-0.91644287
-1.05560303
-1.17462158
-1.26861572
-1.33453369
-1.36962891
-1.37207031
-1.34124756
-1.27746582
-1.18255615
-1.05926514
-0.91125488
-0.74340820
-0.56182861
-0.37414551
-0.18707275
-0.00671387
 0.16265869
 0.31646729
 0.44952393
 0.55603027
 0.63171387
 0.67535400
 0.68847656
 0.67352295
 0.63323975
 0.57159424
 0.49316406
 0.40466309
 0.31280518
 0.22430420
 0.14434814
 0.07781982
 0.02899170
 0.00152588
-0.00244141
 0.01647949
 0.05706787
 0.11749268
 0.19622803
 0.29052734
 0.39733887
 0.51055908
 0.62408447
 0.73333740
 0.83343506
 0.91979980
 0.98846436
 1.03485107
 1.05590820
 1.04980469
 1.01440430
 0.94787598
 0.84930420
 0.72021484
 0.56488037
 0.38787842
 0.19165039
-0.02075195
-0.24597168
-0.47576904
-0.70098877
-0.91369629
-1.10870361
-1.28173828
-1.42944336
-1.54693604
-1.63177490
-1.68182373
-1.69677734
-1.67724609
-1.62292480
-1.53533936
-1.41754150
-1.27410889
-1.10839844
-0.92498779
-0.72967529
-0.52886963
-0.32989502
-0.13793945
 0.04272461
 0.20843506
 0.35522461
 0.47821045
 0.57464600
 0.64300537
 0.68511963
 0.70373535
 0.70190430
 0.68328857
 0.65124512
 0.60913086
 0.56030273
 0.50842285
 0.45806885
 0.41168213
 0.37139893
 0.33843994
 0.31402588
 0.30120850
 0.30151367
 0.31555176
 0.34179688
 0.37902832
 0.42633057
 0.48339844
 0.54870605
 0.61981201
 0.69335938
 0.76538086
 0.83190918
 0.88867188
 0.93170166
 0.95703125
 0.96130371
 0.94390869
 0.90362549
 0.83984375
 0.75317383
 0.64575195
 0.52154541
 0.38574219
 0.24261475
 0.09460449
-0.05584717
-0.20599365
-0.35125732
-0.48522949
-0.60333252
-0.70281982
-0.78277588
-0.84320068
-0.88409424
-0.90576172
-0.90942383
-0.89508057
-0.86395264
-0.81695557
-0.75653076
-0.68511963
-0.60577393
-0.52062988
-0.43182373
-0.34210205
-0.25482178
-0.17303467
-0.09857178
-0.03295898
 0.02319336
 0.06835938
 0.10162354
 0.12298584
 0.13305664
 0.13305664
 0.12451172
 0.10894775
 0.08941650
 0.06896973
 0.05065918
 0.03662109
 0.02838135
 0.02685547
 0.03417969
 0.05096436
 0.07812500
 0.11413574
 0.15869141
 0.21057129
 0.26855469
 0.33111572
 0.39520264
 0.45715332
 0.51330566
 0.56060791
 0.59631348
 0.61706543
 0.62072754
 0.60455322
 0.56854248
 0.51147461
 0.43457031
 0.33905029
 0.22674561
 0.10009766
-0.03875732
-0.18707275
-0.33874512
-0.48614502
-0.62225342
-0.74188232
-0.84136963
-0.91918945
-0.97198486
-0.99700928
-0.99243164
-0.95947266
-0.89874268
-0.81268311
-0.70312500
-0.57312012
-0.42755127
-0.27191162
-0.10986328
 0.05523682
 0.21972656
 0.37872314
 0.52673340
 0.65917969
 0.77209473
 0.86151123
 0.92407227
 0.95703125
 0.95916748
 0.93109131
 0.87280273
 0.78491211
 0.67016602
 0.53314209
 0.38055420
 0.21728516
 0.04516602
-0.13305664
-0.31341553
-0.48797607
-0.64880371
-0.79040527
-0.91125488
-1.00982666
-1.08459473
-1.13281250
-1.15325928
-1.14654541
-1.11358643
-1.05621338
-0.97595215
-0.87432861
-0.75469971
-0.62011719
-0.47485352
-0.32348633
-0.17150879
-0.02319336
 0.11779785
 0.24932861
 0.36956787
 0.47515869
 0.56396484
 0.63415527
 0.68603516
 0.72113037
 0.74035645
 0.74371338
 0.73150635
 0.70556641
 0.66772461
 0.61950684
 0.56274414
 0.49865723
 0.43029785
 0.36071777
 0.29205322
 0.22613525
 0.16418457
 0.10833740
 0.06134033
 0.02502441
 0.00030518
-0.01312256
-0.01586914
-0.00854492
 0.00732422
 0.02807617
 0.05126953
 0.07324219
 0.09216309
 0.10528564
 0.11169434
 0.10955811
 0.09979248
 0.08209229
 0.05615234
 0.02197266
-0.01983643
-0.06744385
-0.11840820
-0.17150879
-0.22705078
-0.28472900
-0.34301758
-0.39886475
-0.44982910
-0.49407959
-0.53100586
-0.55908203
-0.57617188
-0.58013916
-0.56976318
-0.54473877
-0.50476074
-0.45013428
-0.38177490
-0.30273438
-0.21697998
-0.12756348
-0.03662109
 0.05340576
 0.14038086
 0.22125244
 0.29357910
 0.35705566
 0.40985107
 0.45166016
 0.48187256
 0.50079346
 0.51025391
 0.51208496
 0.50689697
 0.49560547
 0.47943115
 0.45959473
 0.43823242
 0.41564941
 0.39184570
 0.36590576
 0.33935547
 0.31250000
 0.28656006
 0.26184082
 0.23773193
 0.21331787
 0.18798828
 0.16113281
 0.13244629
 0.10131836
 0.06805420
 0.03173828
-0.00793457
-0.05096436
-0.09613037
-0.14251709
-0.19012451
-0.23864746
-0.28839111
-0.33691406
-0.38116455
-0.41778564
-0.44494629
-0.46173096
-0.46783447
-0.46173096
-0.44158936
-0.40710449
-0.35980225
-0.30090332
-0.23193359
-0.15441895
-0.06896973
 0.02258301
 0.11688232
 0.21118164
 0.30273438
 0.38909912
 0.46630859
 0.53161621
 0.58135986
 0.61340332
 0.62561035
 0.61676025
 0.58624268
 0.53436279
 0.46173096
 0.37109375
 0.26458740
 0.14434814
 0.01251221
-0.12817383
-0.27252197
-0.41381836
-0.54504395
-0.66040039
-0.75714111
-0.83282471
-0.88592529
-0.91430664
-0.91583252
-0.89050293
-0.84014893
-0.76721191
-0.67474365
-0.56549072
-0.44311523
-0.31188965
-0.17730713
-0.04394531
 0.08453369
 0.20507813
 0.31463623
 0.40985107
 0.48645020
 0.54138184
 0.57373047
 0.58380127
 0.57250977
 0.54138184
 0.49255371
 0.43090820
 0.36132813
 0.28869629
 0.21606445
 0.14678955
 0.08392334
 0.03143311
-0.00671387
-0.02899170
-0.03448486
-0.02471924
 0.00030518
 0.03875732
 0.08819580
 0.14556885
 0.20660400
 0.26794434
 0.32623291
 0.37780762
 0.41992188
 0.44860840
 0.46234131
 0.46020508
 0.44158936
 0.40588379
 0.35278320
 0.28228760
 0.19683838
 0.09887695
-0.00946045
-0.12573242
-0.24749756
-0.37017822
-0.48797607
-0.59509277
-0.68817139
-0.76416016
-0.82122803
-0.85662842
-0.86883545
-0.85662842
-0.82061768
-0.76171875
-0.68237305
-0.58441162
-0.47210693
-0.34942627
-0.22155762
-0.09368896
 0.03051758
 0.14678955
 0.25177002
 0.34057617
 0.41015625
 0.45684814
 0.47882080
 0.47576904
 0.44952393
 0.40130615
 0.33325195
 0.24841309
 0.15075684
 0.04547119
-0.06225586
-0.16815186
-0.26794434
-0.35736084
-0.43029785
-0.48156738
-0.50720215
-0.50628662
-0.47760010
-0.42205811
-0.34118652
-0.23834229
-0.11810303
 0.01647949
 0.16204834
 0.31616211
 0.47271729
 0.62438965
 0.76416016
 0.88684082
 0.98968506
 1.06994629
 1.12457275
 1.14990234
 1.14501953
 1.11022949
 1.04736328
 0.95733643
 0.84228516
 0.70495605
 0.55145264
 0.38696289
 0.21392822
 0.03479004
-0.14831543
-0.32958984
-0.50140381
-0.65734863
-0.79345703
-0.90850830
-1.00097656
-1.06964111
-1.11236572
-1.12915039
-1.12060547
-1.08917236
-1.03668213
-0.96588135
-0.87951660
-0.78063965
-0.67199707
-0.55755615
-0.44097900
-0.32745361
-0.22033691
-0.12268066
-0.03570557
 0.03906250
 0.10009766
 0.14587402
 0.17456055
 0.18707275
 0.18402100
 0.16601563
 0.13549805
 0.09429932
 0.04577637
-0.00701904
-0.06103516
-0.11322021
-0.16052246
-0.19897461
-0.22613525
-0.24017334
-0.24017334
-0.22521973
-0.19317627
-0.14282227
-0.07415771
 0.01068115
 0.11016846
 0.22125244
 0.34210205
 0.46905518
 0.59783936
 0.72479248
 0.84564209
 0.95642090
 1.05407715
 1.13403320
 1.19415283
 1.23168945
 1.24572754
 1.23474121
 1.19873047
 1.13830566
 1.05468750
 0.94848633
 0.82275391
 0.68084717
 0.52764893
 0.36773682
 0.20385742
 0.03631592
-0.13336182
-0.30090332
-0.45989990
-0.60424805
-0.72998047
-0.83557129
-0.92102051
-0.98632813
-1.03027344
-1.05163574
-1.05133057
-1.03149414
-0.99426270
-0.94207764
-0.87738037
-0.80261230
-0.72143555
-0.63751221
-0.55450439
-0.47454834
-0.39978027
-0.33142090
-0.27191162
-0.22247314
-0.18371582
-0.15502930
-0.13549805
-0.12390137
-0.11901855
-0.11810303
-0.11871338
-0.11749268
-0.11169434
-0.09948730
-0.07873535
-0.04852295
-0.00732422
 0.04486084
 0.10833740
 0.18249512
 0.26702881
 0.35949707
 0.45715332
 0.55725098
 0.65582275
 0.75073242
 0.83862305
 0.91583252
 0.97869873
 1.02325439
 1.04797363
 1.05102539
 1.03240967
 0.99212646
 0.92987061
 0.84503174
 0.73852539
 0.61340332
 0.47424316
 0.32653809
 0.17303467
 0.01586914
-0.14282227
-0.29785156
-0.44189453
-0.56793213
-0.67169189
-0.75073242
-0.80352783
-0.82885742
-0.82489014
-0.79193115
-0.73089600
-0.64422607
-0.53588867
-0.41076660
-0.27526855
-0.13580322
 0.00213623
 0.13275146
 0.25177002
 0.35339355
 0.43273926
 0.48431396
 0.50567627
 0.49499512
 0.45349121
 0.38391113
 0.28961182
 0.17303467
 0.03601074
-0.11840820
-0.28503418
-0.45562744
-0.62164307
-0.77636719
-0.91552734
-1.03607178
-1.13403320
-1.20452881
-1.24298096
-1.24755859
-1.21704102
-1.15234375
-1.05438232
-0.92468262
-0.76751709
-0.58807373
-0.39245605
-0.18554688
 0.02746582
 0.24139404
 0.45013428
 0.64514160
 0.82000732
 0.96954346
 1.09039307
 1.18072510
 1.23870850
 1.26251221
 1.25213623
 1.20971680
 1.13739014
 1.03790283
 0.91369629
 0.76812744
 0.60699463
 0.43731689
 0.26428223
 0.09063721
-0.08056641
-0.24536133
-0.39703369
-0.52917480
-0.63598633
-0.71594238
-0.76690674
-0.78826904
-0.77972412
-0.74218750
-0.67871094
-0.59173584
-0.48461914
-0.36163330
-0.22705078
-0.08697510
 0.05371094
 0.19104004
 0.32104492
 0.43975830
 0.54229736
 0.62530518
 0.68695068
 0.72631836
 0.74310303
 0.73608398
 0.70526123
 0.65277100
 0.58166504
 0.49560547
 0.39794922
 0.29174805
 0.18035889
 0.06683350
-0.04547119
-0.15411377
-0.25512695
-0.34515381
-0.41992188
-0.47760010
-0.51666260
-0.53802490
-0.54229736
-0.53192139
-0.50933838
-0.47729492
-0.43731689
-0.39184570
-0.34332275
-0.29510498
-0.25115967
-0.21453857
-0.18615723
-0.16632080
-0.15655518
-0.15655518
-0.16662598
-0.18493652
-0.20996094
-0.24078369
-0.27648926
-0.31463623
-0.35095215
-0.38055420
-0.40039063
-0.40954590
-0.40679932
-0.39031982
-0.35858154
-0.31127930
-0.24993896
-0.17669678
-0.09338379
-0.00183105
 0.09613037
 0.19775391
 0.30059814
 0.40222168
 0.49987793
 0.59082031
 0.67260742
 0.74310303
 0.80017090
 0.84259033
 0.86791992
 0.87493896
 0.86303711
 0.83190918
 0.78186035
 0.71380615
 0.62927246
 0.53100586
 0.42205811
 0.30639648
 0.18737793
 0.06835938
-0.04669189
-0.15411377
-0.24993896
-0.33081055
-0.39215088
-0.43182373
-0.44830322
-0.44219971
-0.41473389
-0.36773682
-0.30364990
-0.22521973
-0.13702393
-0.04302979
 0.05310059
 0.14801025
 0.23803711
 0.31890869
 0.38574219
 0.43457031
 0.46325684
 0.46966553
 0.45288086
 0.41290283
 0.35064697
 0.26916504
 0.17089844
 0.05798340
-0.06805420
-0.20355225
-0.34271240
-0.47943115
-0.60699463
-0.72143555
-0.82031250
-0.90148926
-0.96221924
-1.00128174
-1.01806641
-1.01318359
-0.98693848
-0.94024658
-0.87402344
-0.79040527
-0.69244385
-0.58258057
-0.46386719
-0.33843994
-0.20965576
-0.08087158
 0.04516602
 0.16662598
 0.28289795
 0.39215088
 0.49163818
 0.57861328
 0.65032959
 0.70648193
 0.74676514
 0.77178955
 0.78216553
 0.77789307
 0.76019287
 0.73028564
 0.69152832
 0.64605713
 0.59478760
 0.53924561
 0.48065186
 0.42114258
 0.36285400
 0.30792236
 0.25787354
 0.21270752
 0.17211914
 0.13671875
 0.10681152
 0.08239746
 0.06378174
 0.05096436
 0.04394531
 0.04302979
 0.04669189
 0.05401611
 0.06286621
 0.07171631
 0.07934570
 0.08453369
 0.08605957
 0.08300781
 0.07568359
 0.06408691
 0.04852295
 0.02960205
 0.00732422
-0.01770020
-0.04455566
-0.07263184
-0.10131836
-0.13092041
-0.16021729
-0.18890381
-0.21728516
-0.24688721
-0.28015137
-0.31677246
-0.35583496
-0.39520264
-0.43365479
-0.47088623
-0.50720215
-0.54138184
-0.57159424
-0.59692383
-0.61614990
-0.62896729
-0.63476563
-0.63323975
-0.62347412
-0.60638428
-0.58166504
-0.55023193
-0.51116943
-0.46478271
-0.41076660
-0.35156250
-0.28869629
-0.22430420
-0.15930176
-0.09490967
-0.03143311
 0.02960205
 0.08636475
 0.13671875
 0.17913818
 0.21331787
 0.23864746
 0.25604248
 0.26580811
 0.26916504
 0.26794434
 0.26428223
 0.26062012
 0.25756836
 0.25695801
 0.25909424
 0.26580811
 0.27801514
 0.29724121
 0.32226563
 0.35217285
 0.38574219
 0.42205811
 0.45989990
 0.49743652
 0.53161621
 0.56213379
 0.58837891
 0.61096191
 0.62835693
 0.63903809
 0.64178467
 0.63598633
 0.62194824
 0.59844971
 0.56457520
 0.51971436
 0.46356201
 0.39733887
 0.32165527
 0.23742676
 0.14556885
 0.04852295
-0.05249023
-0.15594482
-0.26062012
-0.36407471
-0.46264648
-0.55267334
-0.63232422
-0.70037842
-0.75744629
-0.80291748
-0.83679199
-0.85906982
-0.87005615
-0.87066650
-0.86120605
-0.84167480
-0.81329346
-0.77667236
-0.73272705
-0.68267822
-0.62774658
-0.57006836
-0.51116943
-0.45227051
-0.39337158
-0.33569336
-0.28015137
-0.22796631
-0.17944336
-0.13305664
-0.08666992
-0.03967285
 0.00823975
 0.05828857
 0.11291504
 0.17364502
 0.24139404
 0.31646729
 0.39855957
 0.48645020
 0.57861328
 0.67352295
 0.76904297
 0.86242676
 0.95153809
 1.03332520
 1.10443115
 1.16241455
 1.20666504
 1.23535156
 1.24603271
 1.23626709
 1.20391846
 1.14868164
 1.07147217
 0.97320557
 0.85357666
 0.71472168
 0.56060791
 0.39581299
 0.22369385
 0.04638672
-0.13519287
-0.31646729
-0.49011230
-0.64819336
-0.78613281
-0.90209961
-0.99426270
-1.06140137
-1.10229492
-1.11755371
-1.10961914
-1.07971191
-1.02966309
-0.96008301
-0.87463379
-0.77697754
-0.67169189
-0.56182861
-0.45013428
-0.33966064
-0.23376465
-0.13549805
-0.04730225
 0.03021240
 0.09552002
 0.14648438
 0.18249512
 0.20324707
 0.21057129
 0.20538330
 0.18890381
 0.16143799
 0.12481689
 0.08209229
 0.03631592
-0.00976563
-0.05401611
-0.09460449
-0.13000488
-0.15930176
-0.18066406
-0.19378662
-0.19714355
-0.19073486
-0.17364502
-0.14678955
-0.11047363
-0.06591797
-0.01373291
 0.04425049
 0.10650635
 0.17089844
 0.23590088
 0.29998779
 0.36102295
 0.41687012
 0.46478271
 0.50201416
 0.52673340
 0.53863525
 0.53680420
 0.52154541
 0.49407959
 0.45593262
 0.40924072
 0.35675049
 0.29998779
 0.23986816
 0.17730713
 0.11474609
 0.05371094
-0.00335693
-0.05584717
-0.10253906
-0.14373779
-0.17944336
-0.20904541
-0.23284912
-0.25115967
-0.26428223
-0.27374268
-0.28015137
-0.28472900
-0.28778076
-0.28869629
-0.28778076
-0.28411865
-0.27862549
-0.27191162
-0.26428223
-0.25543213
-0.24475098
-0.23193359
-0.21606445
-0.19866943
-0.17944336
-0.15991211
-0.14038086
-0.12207031
-0.10528564
-0.09155273
-0.08148193
-0.07568359
-0.07446289
-0.07751465
-0.08453369
-0.09490967
-0.10833740
-0.12359619
-0.14038086
-0.15655518
-0.17089844
-0.18127441
-0.18585205
-0.18402100
-0.17517090
-0.15869141
-0.13397217
-0.10131836
-0.05981445
-0.01037598
 0.04608154
 0.10864258
 0.17608643
 0.24780273
 0.32348633
 0.40161133
 0.48065186
 0.55755615
 0.62988281
 0.69580078
 0.75317383
 0.80169678
 0.83953857
 0.86578369
 0.87982178
 0.88012695
 0.86669922
 0.83831787
 0.79467773
 0.73577881
 0.66284180
 0.57800293
 0.48339844
 0.38085938
 0.27191162
 0.15747070
 0.03936768
-0.08148193
-0.20263672
-0.32073975
-0.43273926
-0.53558350
-0.62591553
-0.70281982
-0.76538086
-0.81207275
-0.84228516
-0.85601807
-0.85449219
-0.83801270
-0.80810547
-0.76507568
-0.71105957
-0.64880371
-0.58166504
-0.51239014
-0.44219971
-0.37353516
-0.30883789
-0.25146484
-0.20385742
-0.16632080
-0.13885498
-0.12023926
-0.11077881
-0.10955811
-0.11474609
-0.12451172
-0.13732910
-0.15136719
-0.16448975
-0.17456055
-0.17791748
-0.17272949
-0.15747070
-0.13183594
-0.09552002
-0.04852295
 0.00885010
 0.07476807
 0.14892578
 0.23040771
 0.31799316
 0.40954590
 0.50079346
 0.58898926
 0.67077637
 0.74523926
 0.81054688
 0.86517334
 0.90698242
 0.93505859
 0.94909668
 0.94848633
 0.93383789
 0.90576172
 0.86608887
 0.81481934
 0.75347900
 0.68237305
 0.60333252
 0.51910400
 0.43212891
 0.34301758
 0.25177002
 0.15838623
 0.06286621
-0.03326416
-0.12969971
-0.22644043
-0.32257080
-0.41687012
-0.50750732
-0.59295654
-0.67291260
-0.74645996
-0.81268311
-0.87066650
-0.91979980
-0.96038818
-0.99243164
-1.01623535
-1.03118896
-1.03668213
-1.03302002
-1.02081299
-1.00189209
-0.97625732
-0.94390869
-0.90423584
-0.85723877
-0.80322266
-0.74310303
-0.67779541
-0.60729980
-0.53161621
-0.45135498
-0.36743164
-0.28106689
-0.19317627
-0.10467529
-0.01647949
 0.07141113
 0.15899658
 0.24627686
 0.33264160
 0.41656494
 0.49591064
 0.56945801
 0.63629150
 0.69610596
 0.74920654
 0.79376221
 0.82855225
 0.85296631
 0.86639404
 0.86944580
 0.86212158
 0.84533691
 0.81970215
 0.78674316
 0.74707031
 0.70190430
 0.65246582
 0.59967041
 0.54443359
 0.48706055
 0.42846680
 0.36926270
 0.31097412
 0.25390625
 0.19805908
 0.14404297
 0.09277344
 0.04547119
 0.00335693
-0.03326416
-0.06439209
-0.08972168
-0.10772705
-0.11840820
-0.12145996
-0.11871338
-0.11169434
-0.10070801
-0.08697510
-0.07232666
-0.05889893
-0.04852295
-0.04211426
-0.04089355
-0.04638672
-0.05920410
-0.08026123
-0.10864258
-0.14465332
-0.18890381
-0.24322510
-0.30792236
-0.37994385
-0.45501709
-0.52978516
-0.60272217
-0.67352295
-0.74035645
-0.79895020
-0.84533691
-0.87677002
-0.89172363
-0.88897705
-0.86700439
-0.82458496
-0.76171875
-0.67993164
-0.58105469
-0.46813965
-0.34393311
-0.21270752
-0.07873535
 0.05340576
 0.18249512
 0.30609131
 0.42266846
 0.52917480
 0.62194824
 0.69915771
 0.75988770
 0.80474854
 0.83404541
 0.84869385
 0.84930420
 0.83679199
 0.81268311
 0.77941895
 0.73852539
 0.69213867
 0.64270020
 0.59173584
 0.54107666
 0.49285889
 0.44891357
 0.41046143
 0.37811279
 0.35064697
 0.32806396
 0.30944824
 0.29479980
 0.28289795
 0.27252197
 0.26275635
 0.25268555
 0.24169922
 0.22888184
 0.21301270
 0.19378662
 0.16998291
 0.14221191
 0.10955811
 0.07141113
 0.02685547
-0.02349854
-0.07934570
-0.14129639
-0.20996094
-0.28472900
-0.36468506
-0.44647217
-0.52795410
-0.60668945
-0.68176270
-0.75073242
-0.81115723
-0.85998535
-0.89508057
-0.91613770
-0.92254639
-0.91461182
-0.89263916
-0.85632324
-0.80688477
-0.74523926
-0.67291260
-0.59143066
-0.50323486
-0.41015625
-0.31494141
-0.21911621
-0.12512207
-0.03479004
 0.05065918
 0.13031006
 0.20355225
 0.26916504
 0.32684326
 0.37536621
 0.41412354
 0.44250488
 0.46020508
 0.46783447
 0.46600342
 0.45715332
 0.44219971
 0.42144775
 0.39520264
 0.36437988
 0.33020020
 0.29479980
 0.25939941
 0.22399902
 0.18859863
 0.15350342
 0.12054443
 0.09124756
 0.06652832
 0.04577637
 0.02960205
 0.01800537
 0.01190186
 0.01159668
 0.01739502
 0.02899170
 0.04669189
 0.07049561
 0.09918213
 0.13092041
 0.16326904
 0.19500732
 0.22430420
 0.25085449
 0.27343750
 0.29052734
 0.30059814
 0.30212402
 0.29449463
 0.27801514
 0.25238037
 0.21728516
 0.17150879
 0.11505127
 0.05065918
-0.02014160
-0.09613037
-0.17730713
-0.26397705
-0.35400391
-0.44403076
-0.53009033
-0.60974121
-0.68206787
-0.74615479
-0.79956055
-0.84075928
-0.86730957
-0.87951660
-0.87738037
-0.86090088
-0.82946777
-0.78308105
-0.72235107
-0.64849854
-0.56274414
-0.46569824
-0.35919189
-0.24505615
-0.12634277
-0.00488281
 0.11779785
 0.23956299
 0.35949707
 0.47485352
 0.58349609
 0.68206787
 0.76843262
 0.84075928
 0.89752197
 0.93780518
 0.96008301
 0.96435547
 0.95062256
 0.92010498
 0.87280273
 0.80902100
 0.72998047
 0.63812256
 0.53588867
 0.42694092
 0.31280518
 0.19592285
 0.07934570
-0.03417969
-0.14129639
-0.24017334
-0.32806396
-0.40252686
-0.45989990
-0.49865723
-0.51879883
-0.52124023
-0.50689697
-0.47607422
-0.42877197
-0.36804199
-0.29785156
-0.22186279
-0.14282227
-0.06195068
 0.01770020
 0.09307861
 0.16082764
 0.21850586
 0.26550293
 0.30029297
 0.32104492
 0.32562256
 0.31280518
 0.28350830
 0.23834229
 0.17944336
 0.10803223
 0.02624512
-0.06317139
-0.15808105
-0.25573730
-0.35339355
-0.44677734
-0.53131104
-0.60333252
-0.65979004
-0.70037842
-0.72418213
-0.73059082
-0.71838379
-0.68756104
-0.63934326
-0.57525635
-0.49591064
-0.40374756
-0.30090332
-0.19073486
-0.07659912
 0.03936768
 0.15472412
 0.26763916
 0.37475586
 0.47393799
 0.56182861
 0.63659668
 0.69763184
 0.74432373
 0.77667236
 0.79467773
 0.79833984
 0.78857422
 0.76721191
 0.73577881
 0.69610596
 0.65032959
 0.59967041
 0.54687500
 0.49285889
 0.43945313
 0.38726807
 0.33782959
 0.29174805
 0.24932861
 0.20904541
 0.17028809
 0.13275146
 0.09674072
 0.06256104
 0.02868652
-0.00671387
-0.04486084
-0.08514404
-0.12786865
-0.17303467
-0.22216797
-0.27618408
-0.33447266
-0.39520264
-0.45593262
-0.51544189
-0.57342529
-0.62896729
-0.67993164
-0.72479248
-0.76141357
-0.78826904
-0.80474854
-0.80993652
-0.80352783
-0.78552246
-0.75622559
-0.71716309
-0.66864014
-0.61218262
-0.54840088
-0.47760010
-0.40191650
-0.32318115
-0.24291992
-0.16265869
-0.08331299
-0.00518799
 0.07049561
 0.14190674
 0.20935059
 0.27191162
 0.33050537
 0.38421631
 0.43212891
 0.47302246
 0.50598145
 0.53161621
 0.54992676
 0.56182861
 0.56854248
 0.57037354
 0.56915283
 0.56488037
 0.55847168
 0.55023193
 0.54016113
 0.52886963
 0.51757813
 0.50598145
 0.49407959
 0.48095703
 0.46600342
 0.44891357
 0.42877197
 0.40496826
 0.37689209
 0.34362793
 0.30487061
 0.26153564
 0.21301270
 0.15899658
 0.10009766
 0.03662109
-0.02960205
-0.09765625
-0.16693115
-0.23742676
-0.30731201
-0.37384033
-0.43395996
-0.48492432
-0.52642822
-0.55786133
-0.58013916
-0.59265137
-0.59478760
-0.58593750
-0.56610107
-0.53741455
-0.50201416
-0.46203613
-0.41839600
-0.37261963
-0.32623291
-0.28350830
-0.24719238
-0.21911621
-0.19927979
-0.18737793
-0.18371582
-0.18768311
-0.19927979
-0.21697998
-0.24078369
-0.27008057
-0.30426025
-0.33935547
-0.37017822
-0.39306641
-0.40710449
-0.41229248
-0.40771484
-0.38909912
-0.35400391
-0.30151367
-0.23376465
-0.15258789
-0.05828857
 0.04943848
 0.16937256
 0.29876709
 0.43304443
 0.56671143
 0.69549561
 0.81512451
 0.92163086
 1.01165771
 1.08215332
 1.13159180
 1.15783691
 1.15936279
 1.13433838
 1.08337402
 1.00860596
 0.91247559
 0.79772949
 0.66772461
 0.52703857
 0.38116455
 0.23437500
 0.09094238
-0.04699707
-0.17639160
-0.29266357
-0.39184570
-0.47027588
-0.52581787
-0.55877686
-0.57037354
-0.56152344
-0.53466797
-0.49163818
-0.43579102
-0.37139893
-0.30242920
-0.23162842
-0.16326904
-0.10040283
-0.04577637
-0.00213623
 0.02899170
 0.04516602
 0.04577637
 0.03021240
-0.00030518
-0.04333496
-0.09704590
-0.16052246
-0.23315430
-0.31097412
-0.39001465
-0.46478271
-0.53222656
-0.59112549
-0.64025879
-0.67749023
-0.70007324
-0.70556641
-0.69366455
-0.66497803
-0.62103271
-0.56182861
-0.48889160
-0.40374756
-0.30822754
-0.20599365
-0.09948730
 0.00885010
 0.11627197
 0.22094727
 0.32073975
 0.41412354
 0.49743652
 0.56915283
 0.62744141
 0.67169189
 0.70251465
 0.72021484
 0.72540283
 0.71899414
 0.70220947
 0.67596436
 0.64117432
 0.59936523
 0.55236816
 0.50140381
 0.44891357
 0.39611816
 0.34393311
 0.29296875
 0.24353027
 0.19531250
 0.14801025
 0.10131836
 0.05584717
 0.01159668
-0.03143311
-0.07415771
-0.11566162
-0.15533447
-0.19256592
-0.22827148
-0.26275635
-0.29571533
-0.32531738
-0.34851074
-0.36315918
-0.36712646
-0.36041260
-0.34362793
-0.31799316
-0.28442383
-0.24414063
-0.19775391
-0.14495850
-0.08636475
-0.02410889
 0.03814697
 0.09826660
 0.15350342
 0.20294189
 0.24475098
 0.27740479
 0.29907227
 0.30822754
 0.30517578
 0.29022217
 0.26367188
 0.22552490
 0.17608643
 0.11718750
 0.05035400
-0.02227783
-0.09887695
-0.17791748
-0.25695801
-0.33264160
-0.40161133
-0.46112061
-0.50964355
-0.54687500
-0.57189941
-0.58349609
-0.58105469
-0.56457520
-0.53405762
-0.49041748
-0.43365479
-0.36529541
-0.28808594
-0.20507813
-0.11901855
-0.03295898
 0.05157471
 0.13153076
 0.20446777
 0.26855469
 0.32196045
 0.36315918
 0.39031982
 0.40191650
 0.39733887
 0.37841797
 0.34759521
 0.30731201
 0.25970459
 0.20690918
 0.15014648
 0.09216309
 0.03601074
-0.01525879
-0.05920410
-0.09460449
-0.12023926
-0.13610840
-0.14129639
-0.13488770
-0.11749268
-0.09002686
-0.05401611
-0.01129150
 0.03662109
 0.08728027
 0.13854980
 0.18859863
 0.23590088
 0.27954102
 0.31768799
 0.34790039
 0.36773682
 0.37597656
 0.37261963
 0.35858154
 0.33386230
 0.29876709
 0.25512695
 0.20446777
 0.14923096
 0.09002686
 0.02807617
-0.03479004
-0.09582520
-0.15228271
-0.20355225
-0.24993896
-0.29022217
-0.32318115
-0.34667969
-0.35980225
-0.36346436
-0.35797119
-0.34393311
-0.32104492
-0.29083252
-0.25451660
-0.21484375
-0.17181396
-0.12573242
-0.07659912
-0.02624512
 0.02288818
 0.06927490
 0.11138916
 0.14862061
 0.18005371
 0.20446777
 0.22155762
 0.23101807
 0.23376465
 0.22857666
 0.21484375
 0.19226074
 0.16174316
 0.12451172
 0.08209229
 0.03540039
-0.01495361
-0.06744385
-0.12023926
-0.17181396
-0.22186279
-0.27008057
-0.31524658
-0.35522461
-0.38574219
-0.40588379
-0.41564941
-0.41717529
-0.41076660
-0.39581299
-0.37109375
-0.33691406
-0.29663086
-0.25329590
-0.20782471
-0.16021729
-0.11077881
-0.06042480
-0.01251221
 0.03143311
 0.07019043
 0.10375977
 0.13275146
 0.15686035
 0.17547607
 0.18890381
 0.19744873
 0.20263672
 0.20507813
 0.20690918
 0.20812988
 0.20965576
 0.21179199
 0.21514893
 0.22064209
 0.22857666
 0.23956299
 0.25329590
 0.26977539
 0.29022217
 0.31341553
 0.33843994
 0.36285400
 0.38635254
 0.40863037
 0.42999268
 0.44952393
 0.46447754
 0.47241211
 0.47241211
 0.46386719
 0.44677734
 0.42114258
 0.38543701
 0.34118652
 0.28961182
 0.23193359
 0.16906738
 0.10101318
 0.02990723
-0.04150391
-0.10955811
-0.17395020
-0.23376465
-0.28839111
-0.33538818
-0.37078857
-0.39306641
-0.40344238
-0.40374756
-0.39520264
-0.37719727
-0.34973145
-0.31494141
-0.27709961
-0.23956299
-0.20477295
-0.17272949
-0.14495850
-0.12390137
-0.11291504
-0.11413574
-0.12756348
-0.15289307
-0.19012451
-0.23925781
-0.29907227
-0.36682129
-0.43823242
-0.50964355
-0.57861328
-0.64331055
-0.70037842
-0.74523926
-0.77423096
-0.78399658
-0.77423096
-0.74401855
-0.69366455
-0.62255859
-0.53070068
-0.41992188
-0.29327393
-0.15441895
-0.00640869
 0.14862061
 0.30761719
 0.46630859
 0.61981201
 0.76232910
 0.88928223
 0.99792480
 1.08642578
 1.15295410
 1.19506836
 1.21154785
 1.20239258
 1.16821289
 1.11114502
 1.03240967
 0.93505859
 0.82183838
 0.69732666
 0.56610107
 0.43212891
 0.29907227
 0.17089844
 0.05065918
-0.05889893
-0.15625000
-0.24078369
-0.31097412
-0.36468506
-0.40008545
-0.41656494
-0.41564941
-0.39855957
-0.36743164
-0.32470703
-0.27343750
-0.21820068
-0.16143799
-0.10498047
-0.05004883
 0.00061035
 0.04333496
 0.07507324
 0.09429932
 0.10009766
 0.09246826
 0.06988525
 0.03265381
-0.01678467
-0.07598877
-0.14251709
-0.21514893
-0.29205322
-0.37017822
-0.44433594
-0.51055908
-0.56640625
-0.61126709
-0.64453125
-0.66406250
-0.66833496
-0.65704346
-0.63232422
-0.59631348
-0.55114746
-0.49804688
-0.43823242
-0.37475586
-0.31127930
-0.25115967
-0.19805908
-0.15319824
-0.11840820
-0.09338379
-0.07843018
-0.07446289
-0.08300781
-0.10314941
-0.13275146
-0.16723633
-0.20324707
-0.23895264
-0.27374268
-0.30517578
-0.32775879
-0.33538818
-0.32531738
-0.29724121
-0.25299072
-0.19226074
-0.11383057
-0.01678467
 0.09765625
 0.22644043
 0.36651611
 0.51422119
 0.66619873
 0.81756592
 0.96343994
 1.09954834
 1.22253418
 1.32904053
 1.41479492
 1.47613525
 1.51062012
 1.51641846
 1.49261475
 1.43920898
 1.35742188
 1.24877930
 1.11633301
 0.96282959
 0.79193115
 0.60943604
 0.42175293
 0.23376465
 0.04791260
-0.13336182
-0.30639648
-0.46447754
-0.60089111
-0.71166992
-0.79620361
-0.85540771
-0.89019775
-0.90026855
-0.88714600
-0.85296631
-0.80078125
-0.73486328
-0.65826416
-0.57586670
-0.49072266
-0.40710449
-0.32989502
-0.26367188
-0.21301270
-0.17944336
-0.16357422
-0.16479492
-0.18371582
-0.22094727
-0.27648926
-0.34667969
-0.42663574
-0.51147461
-0.59814453
-0.68298340
-0.76232910
-0.83129883
-0.88562012
-0.92315674
-0.94207764
-0.94146729
-0.91949463
-0.87585449
-0.81024170
-0.72418213
-0.61859131
-0.49652100
-0.36102295
-0.21636963
-0.06622314
 0.08728027
 0.24078369
 0.39123535
 0.53375244
 0.66467285
 0.78094482
 0.88195801
 0.96649170
 1.03332520
 1.08184814
 1.11145020
 1.12365723
 1.11999512
 1.10198975
 1.07208252
 1.03332520
 0.98937988
 0.94299316
 0.89569092
 0.84869385
 0.80383301
 0.76263428
 0.72601318
 0.69458008
 0.66864014
 0.64697266
 0.62866211
 0.61309814
 0.59814453
 0.58227539
 0.56335449
 0.53863525
 0.50598145
 0.46295166
 0.40863037
 0.34210205
 0.26367188
 0.17242432
 0.06774902
-0.05187988
-0.18554688
-0.33172607
-0.48645020
-0.64514160
-0.80383301
-0.95886230
-1.10626221
-1.24298096
-1.36535645
-1.46911621
-1.55151367
-1.60980225
-1.64245605
-1.64825439
-1.62658691
-1.57745361
-1.50085449
-1.39923096
-1.27471924
-1.13067627
-0.97045898
-0.79803467
-0.61798096
-0.43518066
-0.25421143
-0.07904053
 0.08789063
 0.24322510
 0.38269043
 0.50262451
 0.59936523
 0.67169189
 0.71929932
 0.74310303
 0.74462891
 0.72509766
 0.68695068
 0.63293457
 0.56671143
 0.49285889
 0.41503906
 0.33813477
 0.26489258
 0.19805908
 0.14068604
 0.09552002
 0.06500244
 0.05126953
 0.05432129
 0.07354736
 0.10650635
 0.15197754
 0.20782471
 0.27252197
 0.34362793
 0.41717529
 0.48919678
 0.55511475
 0.61157227
 0.65582275
 0.68572998
 0.69976807
 0.69641113
 0.67443848
 0.63415527
 0.57678223
 0.50415039
 0.41992188
 0.32623291
 0.22552490
 0.12023926
 0.01281738
-0.09338379
-0.19561768
-0.29083252
-0.37506104
-0.44494629
-0.49743652
-0.53131104
-0.54748535
-0.54687500
-0.53070068
-0.49865723
-0.45135498
-0.39123535
-0.32257080
-0.24902344
-0.17364502
-0.09918213
-0.02746582
 0.03753662
 0.09246826
 0.13397217
 0.16143799
 0.17425537
 0.17242432
 0.15441895
 0.12054443
 0.07202148
 0.01098633
-0.05950928
-0.13793945
-0.22247314
-0.31036377
-0.39764404
-0.47882080
-0.55145264
-0.61401367
-0.66558838
-0.70434570
-0.72845459
-0.73608398
-0.72692871
-0.70281982
-0.66406250
-0.61126709
-0.54504395
-0.46691895
-0.37902832
-0.28472900
-0.18707275
-0.08911133
 0.00732422
 0.10040283
 0.18859863
 0.27069092
 0.34545898
 0.41076660
 0.46569824
 0.50933838
 0.54229736
 0.56610107
 0.58166504
 0.58959961
 0.59051514
 0.58563232
 0.57586670
 0.56243896
 0.54595947
 0.52673340
 0.50537109
 0.48187256
 0.45654297
 0.43090820
 0.40496826
 0.37933350
 0.35369873
 0.32806396
 0.30181885
 0.27557373
 0.24902344
 0.22186279
 0.19439697
 0.16632080
 0.13854980
 0.11077881
 0.08300781
 0.05584717
 0.02960205
 0.00549316
-0.01586914
-0.03387451
-0.04882813
-0.06011963
-0.06713867
-0.06866455
-0.06500244
-0.05676270
-0.04486084
-0.03082275
-0.01495361
 0.00183105
 0.01831055
 0.03417969
 0.04791260
 0.05889893
 0.06530762
 0.06561279
 0.05920410
 0.04608154
 0.02685547
 0.00152588
-0.02990723
-0.06652832
-0.10711670
-0.15075684
-0.19775391
-0.24749756
-0.29937744
-0.35064697
-0.39855957
-0.44158936
-0.47912598
-0.51086426
-0.53558350
-0.55236816
-0.56030273
-0.56030273
-0.55236816
-0.53710938
-0.51391602
-0.48278809
-0.44464111
-0.39947510
-0.34942627
-0.29602051
-0.24261475
-0.18981934
-0.13885498
-0.08911133
-0.04150391
 0.00244141
 0.04150391
 0.07476807
 0.10284424
 0.12634277
 0.14465332
 0.15747070
 0.16448975
 0.16601563
 0.16357422
 0.15777588
 0.15014648
 0.14160156
 0.13427734
 0.12878418
 0.12573242
 0.12512207
 0.12756348
 0.13519287
 0.14801025
 0.16693115
 0.19042969
 0.21759033
 0.24841309
 0.28259277
 0.31982422
 0.35858154
 0.39642334
 0.43121338
 0.46264648
 0.48950195
 0.51116943
 0.52642822
 0.53375244
 0.53253174
 0.52185059
 0.50140381
 0.47088623
 0.43182373
 0.38543701
 0.33386230
 0.27832031
 0.21881104
 0.15655518
 0.09246826
 0.02929688
-0.03143311
-0.08789063
-0.13946533
-0.18463135
-0.22155762
-0.25054932
-0.27313232
-0.29022217
-0.30090332
-0.30426025
-0.30029297
-0.29205322
-0.28198242
-0.27160645
-0.26062012
-0.24932861
-0.23864746
-0.23132324
-0.22857666
-0.23162842
-0.24200439
-0.26092529
-0.29022217
-0.32867432
-0.37414551
-0.42449951
-0.47943115
-0.53955078
-0.60455322
-0.67138672
-0.73638916
-0.79650879
-0.84991455
-0.89508057
-0.92864990
-0.94757080
-0.94879150
-0.93078613
-0.89385986
-0.83740234
-0.76141357
-0.66467285
-0.54901123
-0.41595459
-0.26947021
-0.11291504
 0.05065918
 0.21759033
 0.38482666
 0.54748535
 0.70159912
 0.84289551
 0.96801758
 1.07421875
 1.15905762
 1.22070313
 1.25823975
 1.27197266
 1.26251221
 1.23107910
 1.17919922
 1.10870361
 1.02264404
 0.92620850
 0.82305908
 0.71777344
 0.61309814
 0.51239014
 0.41992188
 0.33905029
 0.27160645
 0.21911621
 0.18249512
 0.16174316
 0.15686035
 0.16632080
 0.18829346
 0.21911621
 0.25695801
 0.29876709
 0.34149170
 0.38085938
 0.41259766
 0.43426514
 0.44281006
 0.43670654
 0.41412354
 0.37353516
 0.31463623
 0.23742676
 0.14312744
 0.03265381
-0.09246826
-0.22949219
-0.37475586
-0.52398682
-0.67291260
-0.81756592
-0.95428467
-1.07940674
-1.18957520
-1.28234863
-1.35559082
-1.40777588
-1.43798828
-1.44500732
-1.42974854
-1.39343262
-1.33758545
-1.26464844
-1.17675781
-1.07727051
-0.96893311
-0.85418701
-0.73577881
-0.61584473
-0.49743652
-0.38299561
-0.27526855
-0.17486572
-0.08209229
 0.00335693
 0.08087158
 0.15045166
 0.21301270
 0.26977539
 0.32226563
 0.37109375
 0.41687012
 0.46112061
 0.50537109
 0.55145264
 0.59967041
 0.65063477
 0.70434570
 0.76080322
 0.81970215
 0.87982178
 0.93841553
 0.99487305
 1.04736328
 1.09527588
 1.13677979
 1.16943359
 1.19140625
 1.20056152
 1.19567871
 1.17584229
 1.14074707
 1.09039307
 1.02630615
 0.94909668
 0.85968018
 0.75866699
 0.64849854
 0.53192139
 0.41229248
 0.29174805
 0.17181396
 0.05371094
-0.06134033
-0.17150879
-0.27465820
-0.36865234
-0.45104980
-0.52093506
-0.57830811
-0.62469482
-0.66101074
-0.68786621
-0.70556641
-0.71441650
-0.71594238
-0.71258545
-0.70617676
-0.69854736
-0.68969727
-0.68176270
-0.67565918
-0.67291260
-0.67413330
-0.67871094
-0.68695068
-0.69946289
-0.71533203
-0.73455811
-0.75622559
-0.77972412
-0.80383301
-0.82641602
-0.84533691
-0.85815430
-0.86425781
-0.86303711
-0.85357666
-0.83404541
-0.80261230
-0.75775146
-0.70007324
-0.62927246
-0.54565430
-0.44921875
-0.34088135
-0.22308350
-0.09796143
 0.03295898
 0.16876221
 0.30700684
 0.44464111
 0.57800293
 0.70373535
 0.82061768
 0.92651367
 1.02020264
 1.09863281
 1.15966797
 1.20269775
 1.22711182
 1.23382568
 1.22375488
 1.19781494
 1.15753174
 1.10382080
 1.03851318
 0.96374512
 0.88195801
 0.79589844
 0.70709229
 0.61706543
 0.52856445
 0.44494629
 0.36865234
 0.30090332
 0.24108887
 0.18829346
 0.14221191
 0.10345459
 0.07110596
 0.04425049
 0.02197266
 0.00274658
-0.01373291
-0.02899170
-0.04516602
-0.06439209
-0.08789063
-0.11566162
-0.14709473
-0.18310547
-0.22552490
-0.27618408
-0.33386230
-0.39672852
-0.46173096
-0.52795410
-0.59539795
-0.66345215
-0.73089600
-0.79528809
-0.85479736
-0.90698242
-0.95123291
-0.98541260
-1.00860596
-1.01898193
-1.01684570
-1.00219727
-0.97534180
-0.93597412
-0.88470459
-0.82183838
-0.74920654
-0.66894531
-0.58197021
-0.49041748
-0.39581299
-0.29968262
-0.20416260
-0.11047363
-0.01922607
 0.06835938
 0.15258789
 0.23254395
 0.30792236
 0.37780762
 0.44097900
 0.49804688
 0.54840088
 0.59356689
 0.63385010
 0.66986084
 0.70190430
 0.72998047
 0.75469971
 0.77636719
 0.79467773
 0.81085205
 0.82550049
 0.83831787
 0.84838867
 0.85510254
 0.85815430
 0.85754395
 0.85357666
 0.84472656
 0.82946777
 0.80566406
 0.77331543
 0.73333740
 0.68542480
 0.62988281
 0.56640625
 0.49530029
 0.41870117
 0.33752441
 0.25177002
 0.16204834
 0.06988525
-0.02288818
-0.11444092
-0.20385742
-0.29174805
-0.37597656
-0.45379639
-0.52307129
-0.58258057
-0.63354492
-0.67565918
-0.70861816
-0.73150635
-0.74371338
-0.74615479
-0.74035645
-0.72692871
-0.70678711
-0.68084717
-0.65032959
-0.61553955
-0.57739258
-0.53649902
-0.49468994
-0.45257568
-0.41046143
-0.36773682
-0.32531738
-0.28381348
-0.24505615
-0.20935059
-0.17608643
-0.14434814
-0.11413574
-0.08544922
-0.05828857
-0.03265381
-0.00793457
 0.01556396
 0.03814697
 0.05950928
 0.08026123
 0.10101318
 0.12268066
 0.14495850
 0.16754150
 0.18951416
 0.21118164
 0.23101807
 0.24932861
 0.26519775
 0.27893066
 0.28961182
 0.29724121
 0.30090332
 0.30029297
 0.29571533
 0.28625488
 0.27252197
 0.25421143
 0.23162842
 0.20599365
 0.17791748
 0.14831543
 0.11871338
 0.08880615
 0.05981445
 0.03143311
 0.00427246
-0.02075195
-0.04302979
-0.06134033
-0.07598877
-0.08666992
-0.09368896
-0.09704590
-0.09704590
-0.09399414
-0.08789063
-0.07934570
-0.06896973
-0.05706787
-0.04486084
-0.03295898
-0.02136230
-0.01007080
-0.00030518
 0.00762939
 0.01281738
 0.01495361
 0.01434326
 0.01129150
 0.00701904
 0.00183105
-0.00457764
-0.01190186
-0.02044678
-0.02990723
-0.03967285
-0.04943848
-0.05828857
-0.06561279
-0.07141113
-0.07568359
-0.07873535
-0.08026123
-0.07995605
-0.07812500
-0.07446289
-0.06988525
-0.06469727
-0.05950928
-0.05401611
-0.04852295
-0.04364014
-0.04028320
-0.03845215
-0.03936768
-0.04241943
-0.04791260
-0.05493164
-0.06347656
-0.07293701
-0.08300781
-0.09338379
-0.10375977
-0.11383057
-0.12237549
-0.12908936
-0.13366699
-0.13549805
-0.13458252
-0.13092041
-0.12390137
-0.11291504
-0.09796143
-0.07995605
-0.05920410
-0.03662109
-0.01251221
 0.01281738
 0.03997803
 0.06835938
 0.09765625
 0.12634277
 0.15319824
 0.17700195
 0.19653320
 0.21118164
 0.22094727
 0.22552490
 0.22460938
 0.21728516
 0.20385742
 0.18432617
 0.15899658
 0.12878418
 0.09429932
 0.05645752
 0.01617432
-0.02502441
-0.06530762
-0.10253906
-0.13519287
-0.16235352
-0.18341064
-0.19744873
-0.20385742
-0.20111084
-0.18859863
-0.16571045
-0.13214111
-0.08819580
-0.03479004
 0.02655029
 0.09399414
 0.16601563
 0.24169922
 0.31890869
 0.39520264
 0.46752930
 0.53283691
 0.58959961
 0.63598633
 0.67077637
 0.69335938
 0.70129395
 0.69396973
 0.66986084
 0.62988281
 0.57525635
 0.50781250
 0.42938232
 0.34179688
 0.24566650
 0.14343262
 0.03662109
-0.07232666
-0.18127441
-0.28808594
-0.38879395
-0.47943115
-0.55725098
-0.62042236
-0.66864014
-0.70190430
-0.71929932
-0.72082520
-0.70709229
-0.67901611
-0.63842773
-0.58685303
-0.52490234
-0.45440674
-0.37841797
-0.30059814
-0.22521973
-0.15411377
-0.08941650
-0.03112793
 0.01861572
 0.05828857
 0.08544922
 0.09948730
 0.10040283
 0.08880615
 0.06439209
 0.02777100
-0.01831055
-0.07110596
-0.12786865
