# Supplementary material for: Dataset for time-lapse ultrasonic tomography of a granite slab under uniaxial compression test
Source: Data Brief. 2018 Aug 30;20:614–6. doi: 10.1016/j.dib.2018.08.151 (PMC6128094; doi:10.1016/j.dib.2018.08.151)
Supplement: Supplementary file 2 — Supplementary material [file mmc2.zip › data/Ultrasonic_Tomo_data/Stage_1_0kn/Force_0kn_16_12_16875593.txt]

SOURCE FILE NAME: D:\ct_20141122\ct201411221m100v0kn_sh_12_12_a.TDA
DATE: Saturday, November 22, 2014
TIME: 11:24:48
SAMPLE INTERVAL (Seconds):   0.0000001000
SIGNAL UNITS: volts
TIME UNITS: Seconds
DATA TYPE: WAVEFORM
NUMBER OF DATA POINTS PER WAVEFORM: 1024
CHANNEL NUMBER: 16
HIT NUMBER: 1
TIME OF TEST:  16.8755932500

-0.00061035
-0.00061035
-0.00061035
-0.00061035
-0.00061035
-0.00061035
-0.00091553
-0.00122070
-0.00183105
-0.00213623
-0.00244141
-0.00213623
-0.00183105
-0.00091553
-0.00061035
-0.00061035
-0.00091553
-0.00122070
-0.00122070
-0.00122070
-0.00091553
-0.00061035
-0.00061035
-0.00122070
-0.00152588
-0.00183105
-0.00213623
-0.00244141
-0.00274658
-0.00305176
-0.00305176
-0.00335693
-0.00305176
-0.00183105
-0.00061035
 0.00091553
 0.00183105
 0.00152588
 0.00030518
-0.00061035
-0.00152588
-0.00152588
-0.00122070
-0.00122070
-0.00152588
-0.00213623
-0.00274658
-0.00274658
-0.00244141
-0.00122070
 0.00000000
 0.00091553
 0.00122070
 0.00122070
 0.00122070
 0.00122070
 0.00122070
 0.00091553
 0.00030518
-0.00030518
-0.00061035
-0.00061035
-0.00030518
 0.00030518
 0.00061035
 0.00091553
 0.00061035
 0.00030518
 0.00030518
 0.00030518
 0.00061035
 0.00061035
 0.00030518
 0.00000000
-0.00030518
-0.00030518
-0.00030518
-0.00030518
-0.00030518
-0.00061035
-0.00091553
-0.00091553
-0.00030518
 0.00091553
 0.00213623
 0.00305176
 0.00305176
 0.00213623
 0.00091553
-0.00030518
-0.00061035
-0.00061035
-0.00030518
-0.00030518
-0.00091553
-0.00152588
-0.00244141
-0.00244141
-0.00213623
-0.00122070
-0.00030518
 0.00000000
 0.00000000
 0.00000000
 0.00030518
 0.00091553
 0.00122070
 0.00091553
-0.00030518
-0.00183105
-0.00274658
-0.00274658
-0.00244141
-0.00152588
-0.00091553
-0.00091553
-0.00122070
-0.00152588
-0.00152588
-0.00061035
 0.00061035
 0.00152588
 0.00213623
 0.00183105
 0.00122070
 0.00061035
 0.00061035
 0.00061035
 0.00030518
 0.00000000
-0.00091553
-0.00122070
-0.00091553
 0.00061035
 0.00213623
 0.00366211
 0.00396729
 0.00305176
 0.00152588
 0.00030518
-0.00030518
 0.00000000
 0.00091553
 0.00152588
 0.00152588
 0.00091553
 0.00030518
 0.00000000
 0.00030518
 0.00152588
 0.00244141
 0.00274658
 0.00305176
 0.00305176
 0.00305176
 0.00274658
 0.00244141
 0.00152588
 0.00030518
-0.00122070
-0.00183105
-0.00183105
-0.00091553
 0.00000000
 0.00061035
 0.00061035
 0.00000000
-0.00030518
-0.00061035
-0.00030518
 0.00030518
 0.00091553
 0.00091553
 0.00061035
 0.00030518
 0.00000000
-0.00030518
-0.00030518
-0.00061035
-0.00152588
-0.00244141
-0.00305176
-0.00274658
-0.00152588
 0.00000000
 0.00122070
 0.00152588
 0.00091553
-0.00030518
-0.00122070
-0.00122070
-0.00091553
-0.00030518
-0.00030518
-0.00122070
-0.00244141
-0.00305176
-0.00305176
-0.00213623
-0.00091553
-0.00030518
 0.00000000
 0.00030518
 0.00030518
 0.00091553
 0.00152588
 0.00152588
 0.00061035
-0.00091553
-0.00244141
-0.00305176
-0.00274658
-0.00152588
 0.00000000
 0.00091553
 0.00122070
 0.00061035
 0.00000000
 0.00030518
 0.00122070
 0.00213623
 0.00305176
 0.00274658
 0.00152588
 0.00061035
 0.00000000
-0.00030518
-0.00030518
-0.00061035
-0.00152588
-0.00274658
-0.00274658
-0.00183105
 0.00000000
 0.00213623
 0.00305176
 0.00305176
 0.00183105
 0.00061035
-0.00030518
-0.00061035
 0.00030518
 0.00122070
 0.00183105
 0.00152588
 0.00061035
-0.00061035
-0.00152588
-0.00152588
-0.00061035
 0.00000000
 0.00030518
 0.00030518
 0.00030518
 0.00030518
 0.00061035
 0.00091553
 0.00061035
-0.00030518
-0.00122070
-0.00152588
-0.00152588
-0.00091553
-0.00030518
 0.00000000
 0.00000000
-0.00061035
-0.00122070
-0.00091553
 0.00000000
 0.00122070
 0.00183105
 0.00152588
 0.00091553
 0.00000000
-0.00061035
-0.00091553
-0.00091553
-0.00091553
-0.00152588
-0.00213623
-0.00213623
-0.00122070
 0.00030518
 0.00213623
 0.00366211
 0.00366211
 0.00274658
 0.00152588
 0.00030518
 0.00000000
 0.00030518
 0.00122070
 0.00122070
 0.00061035
-0.00091553
-0.00213623
-0.00244141
-0.00183105
-0.00061035
 0.00061035
 0.00091553
 0.00091553
 0.00061035
 0.00091553
 0.00152588
 0.00183105
 0.00152588
 0.00061035
-0.00061035
-0.00122070
-0.00061035
 0.00061035
 0.00183105
 0.00213623
 0.00152588
 0.00030518
-0.00061035
-0.00061035
-0.00030518
 0.00061035
 0.00091553
 0.00061035
 0.00000000
-0.00091553
-0.00122070
-0.00091553
-0.00061035
-0.00030518
-0.00061035
-0.00091553
-0.00122070
-0.00091553
 0.00030518
 0.00152588
 0.00213623
 0.00183105
 0.00122070
 0.00000000
-0.00030518
 0.00000000
 0.00091553
 0.00152588
 0.00122070
 0.00000000
-0.00183105
-0.00335693
-0.00366211
-0.00305176
-0.00183105
-0.00061035
-0.00030518
-0.00030518
-0.00030518
 0.00000000
 0.00030518
 0.00061035
 0.00030518
-0.00061035
-0.00152588
-0.00213623
-0.00213623
-0.00183105
-0.00122070
-0.00122070
-0.00122070
-0.00183105
-0.00213623
-0.00152588
-0.00091553
 0.00000000
 0.00061035
 0.00030518
-0.00030518
-0.00091553
-0.00091553
-0.00091553
-0.00091553
-0.00122070
-0.00183105
-0.00244141
-0.00213623
-0.00122070
 0.00000000
 0.00122070
 0.00183105
 0.00152588
 0.00030518
-0.00061035
-0.00152588
-0.00122070
-0.00030518
 0.00030518
 0.00000000
-0.00091553
-0.00213623
-0.00305176
-0.00305176
-0.00244141
-0.00152588
-0.00091553
-0.00061035
-0.00061035
-0.00061035
-0.00030518
 0.00000000
 0.00061035
 0.00030518
-0.00030518
-0.00122070
-0.00183105
-0.00183105
-0.00122070
-0.00061035
-0.00061035
-0.00122070
-0.00183105
-0.00213623
-0.00183105
-0.00061035
 0.00061035
 0.00152588
 0.00183105
 0.00152588
 0.00091553
 0.00061035
 0.00061035
 0.00061035
 0.00061035
 0.00000000
-0.00091553
-0.00152588
-0.00183105
-0.00091553
 0.00000000
 0.00091553
 0.00091553
 0.00061035
 0.00000000
-0.00030518
 0.00000000
 0.00061035
 0.00122070
 0.00152588
 0.00061035
-0.00091553
-0.00213623
-0.00213623
-0.00122070
 0.00061035
 0.00213623
 0.00274658
 0.00244141
 0.00152588
 0.00091553
 0.00061035
 0.00091553
 0.00091553
 0.00091553
 0.00030518
-0.00030518
-0.00061035
-0.00030518
 0.00000000
 0.00061035
 0.00091553
 0.00061035
 0.00061035
 0.00061035
 0.00152588
 0.00244141
 0.00335693
 0.00305176
 0.00244141
 0.00152588
 0.00061035
 0.00030518
 0.00061035
 0.00061035
 0.00030518
 0.00000000
-0.00061035
-0.00061035
-0.00061035
-0.00030518
 0.00000000
 0.00030518
 0.00000000
 0.00000000
 0.00000000
 0.00091553
 0.00183105
 0.00244141
 0.00213623
 0.00122070
 0.00000000
-0.00061035
-0.00061035
 0.00000000
 0.00061035
 0.00091553
 0.00091553
 0.00061035
 0.00030518
 0.00030518
 0.00061035
 0.00061035
 0.00061035
 0.00030518
-0.00030518
-0.00061035
-0.00030518
 0.00030518
 0.00061035
 0.00061035
 0.00030518
-0.00030518
-0.00030518
 0.00030518
 0.00152588
 0.00274658
 0.00335693
 0.00335693
 0.00244141
 0.00183105
 0.00152588
 0.00152588
 0.00152588
 0.00122070
 0.00061035
 0.00000000
-0.00030518
-0.00030518
 0.00061035
 0.00152588
 0.00213623
 0.00213623
 0.00183105
 0.00122070
 0.00122070
 0.00152588
 0.00183105
 0.00183105
 0.00091553
-0.00030518
-0.00183105
-0.00244141
-0.00213623
-0.00122070
-0.00061035
-0.00030518
-0.00091553
-0.00183105
-0.00244141
-0.00244141
-0.00183105
-0.00152588
-0.00122070
-0.00152588
-0.00183105
-0.00183105
-0.00152588
-0.00091553
-0.00030518
-0.00030518
-0.00091553
-0.00152588
-0.00213623
-0.00213623
-0.00183105
-0.00152588
-0.00122070
-0.00152588
-0.00183105
-0.00244141
-0.00244141
-0.00213623
-0.00152588
-0.00152588
-0.00183105
-0.00213623
-0.00183105
-0.00152588
-0.00091553
-0.00061035
-0.00061035
-0.00122070
-0.00152588
-0.00122070
-0.00061035
 0.00000000
 0.00061035
 0.00061035
 0.00000000
-0.00091553
-0.00183105
-0.00183105
-0.00152588
-0.00122070
-0.00091553
-0.00091553
-0.00091553
-0.00030518
 0.00061035
 0.00122070
 0.00152588
 0.00091553
 0.00030518
 0.00000000
 0.00030518
 0.00091553
 0.00183105
 0.00213623
 0.00183105
 0.00091553
 0.00000000
-0.00030518
 0.00030518
 0.00152588
 0.00244141
 0.00274658
 0.00183105
 0.00091553
 0.00000000
-0.00061035
-0.00030518
 0.00030518
 0.00061035
 0.00091553
 0.00030518
-0.00030518
-0.00030518
 0.00061035
 0.00183105
 0.00213623
 0.00183105
 0.00091553
 0.00000000
-0.00091553
-0.00122070
-0.00091553
-0.00030518
-0.00396729
-0.02227783
-0.06652832
-0.13732910
-0.21697998
-0.27313232
-0.27770996
-0.22796631
-0.15594482
-0.11138916
-0.12603760
-0.18188477
-0.21514893
-0.16143799
-0.01190186
 0.16601563
 0.26916504
 0.23529053
 0.09582520
-0.04364014
-0.08056641
 0.00946045
 0.16021729
 0.26916504
 0.27038574
 0.17181396
 0.04150391
-0.04241943
-0.03509521
 0.05371094
 0.16845703
 0.23925781
 0.22338867
 0.13183594
 0.02197266
-0.03875732
-0.01739502
 0.06591797
 0.15441895
 0.19500732
 0.16693115
 0.09094238
 0.01190186
-0.02624512
-0.00457764
 0.06072998
 0.12756348
 0.15289307
 0.12084961
 0.05249023
-0.00976563
-0.03112793
-0.00518799
 0.04608154
 0.08911133
 0.09887695
 0.07049561
 0.01983643
-0.02471924
-0.03906250
-0.01708984
 0.02532959
 0.05859375
 0.06011963
 0.02899170
-0.01525879
-0.04608154
-0.04791260
-0.02380371
 0.00854492
 0.02960205
 0.02746582
 0.00366211
-0.02746582
-0.04791260
-0.04669189
-0.02502441
 0.00213623
 0.01770020
 0.01220703
-0.01037598
-0.03570557
-0.04852295
-0.04302979
-0.02441406
-0.00610352
 0.00061035
-0.00823975
-0.02685547
-0.04425049
-0.05126953
-0.04486084
-0.03112793
-0.01861572
-0.01525879
-0.02349854
-0.03814697
-0.05035400
-0.05371094
-0.04638672
-0.03387451
-0.02410889
-0.02288818
-0.03021240
-0.04119873
-0.04882813
-0.04852295
-0.04119873
-0.03143311
-0.02532959
-0.02563477
-0.03173828
-0.03967285
-0.04486084
-0.04486084
-0.04028320
-0.03387451
-0.02990723
-0.03051758
-0.03509521
-0.04089355
-0.04425049
-0.04333496
-0.03875732
-0.03295898
-0.02929688
-0.02960205
-0.03326416
-0.03723145
-0.03936768
-0.03784180
-0.03387451
-0.02960205
-0.02716064
-0.02777100
-0.03112793
-0.03448486
-0.03570557
-0.03356934
-0.02899170
-0.02410889
-0.02136230
-0.02197266
-0.02471924
-0.02746582
-0.02777100
-0.02502441
-0.02044678
-0.01647949
-0.01525879
-0.01647949
-0.01892090
-0.02044678
-0.02014160
-0.01739502
-0.01403809
-0.01220703
-0.01220703
-0.01434326
-0.01678467
-0.01800537
-0.01770020
-0.01586914
-0.01403809
-0.01373291
-0.01464844
-0.01617432
-0.01678467
-0.01586914
-0.01342773
-0.01098633
-0.00946045
-0.00976563
-0.01129150
-0.01312256
-0.01495361
-0.01586914
-0.01708984
-0.01892090
-0.02258301
-0.02746582
-0.03417969
-0.04180908
-0.05035400
-0.05950928
-0.06927490
-0.07904053
-0.08880615
-0.09765625
-0.10498047
-0.11016846
-0.11322021
-0.11322021
-0.10986328
-0.10192871
-0.08911133
-0.07049561
-0.04608154
-0.01617432
 0.01831055
 0.05676270
 0.09796143
 0.14160156
 0.18737793
 0.23406982
 0.28076172
 0.32623291
 0.36834717
 0.40527344
 0.43518066
 0.45776367
 0.47210693
 0.47760010
 0.47241211
 0.45532227
 0.42602539
 0.38665771
 0.33843994
 0.28198242
 0.21697998
 0.14312744
 0.06103516
-0.02685547
-0.11901855
-0.21392822
-0.30944824
-0.40222168
-0.48889160
-0.56701660
-0.63476563
-0.69183350
-0.73638916
-0.76538086
-0.77697754
-0.76995850
-0.74584961
-0.70526123
-0.64727783
-0.57189941
-0.47943115
-0.37231445
-0.25482178
-0.13061523
-0.00213623
 0.12878418
 0.26000977
 0.38848877
 0.50994873
 0.62042236
 0.71563721
 0.79254150
 0.84869385
 0.88195801
 0.89202881
 0.87921143
 0.84411621
 0.78674316
 0.70739746
 0.60760498
 0.49133301
 0.36376953
 0.22888184
 0.08880615
-0.05523682
-0.20080566
-0.34210205
-0.47241211
-0.58624268
-0.68023682
-0.75317383
-0.80535889
-0.83496094
-0.84106445
-0.82305908
-0.78186035
-0.71960449
-0.63873291
-0.54168701
-0.43212891
-0.31341553
-0.18981934
-0.06500244
 0.05828857
 0.17791748
 0.29174805
 0.39794922
 0.49346924
 0.57678223
 0.64697266
 0.70495605
 0.75073242
 0.78399658
 0.80383301
 0.80993652
 0.80352783
 0.78704834
 0.76202393
 0.72845459
 0.68450928
 0.63018799
 0.56488037
 0.48980713
 0.40618896
 0.31463623
 0.21636963
 0.11199951
 0.00183105
-0.11413574
-0.23437500
-0.35552979
-0.47302246
-0.58227539
-0.68084717
-0.76751709
-0.84075928
-0.89813232
-0.93719482
-0.95642090
-0.95672607
-0.93872070
-0.90423584
-0.85418701
-0.79132080
-0.71868896
-0.63995361
-0.55725098
-0.47424316
-0.39398193
-0.32165527
-0.26153564
-0.21697998
-0.18829346
-0.17517090
-0.17578125
-0.18890381
-0.21240234
-0.24414063
-0.28076172
-0.31768799
-0.34790039
-0.36407471
-0.36102295
-0.33630371
-0.28930664
-0.22033691
-0.12725830
-0.00885010
 0.13427734
 0.29998779
 0.48309326
 0.67749023
 0.87799072
 1.07849121
 1.27380371
 1.45935059
 1.62933350
 1.77856445
 1.90124512
 1.99371338
 2.05322266
 2.07794189
 2.06573486
 2.01538086
 1.92718506
 1.80480957
 1.65161133
 1.47003174
 1.26312256
 1.03454590
 0.79040527
 0.53802490
 0.28106689
 0.02136230
-0.23803711
-0.49102783
-0.73059082
-0.95062256
-1.14837646
-1.32263184
-1.47125244
-1.59210205
-1.68273926
-1.74163818
-1.76940918
-1.76788330
-1.73889160
-1.68609619
-1.61254883
-1.52221680
-1.41906738
-1.30798340
-1.19476318
-1.08489990
-0.98266602
-0.88989258
-0.80627441
-0.73272705
-0.66925049
-0.61523438
-0.57006836
-0.53161621
-0.49804688
-0.46539307
-0.42938232
-0.38726807
-0.33691406
-0.27923584
-0.21453857
-0.14190674
-0.06042480
 0.03143311
 0.13244629
 0.24108887
 0.35552979
 0.47485352
 0.59692383
 0.72082520
 0.84411621
 0.96527100
 1.08337402
 1.19598389
 1.30187988
 1.39984131
 1.48956299
 1.57012939
 1.64154053
 1.70349121
 1.75537109
 1.79687500
 1.82617188
 1.84265137
 1.84600830
 1.83593750
 1.81152344
 1.77032471
 1.70989990
 1.62994385
 1.53076172
 1.41204834
 1.27197266
 1.10839844
 0.92163086
 0.71472168
 0.49011230
 0.24780273
-0.01373291
-0.29235840
-0.58349609
-0.87951660
-1.17645264
-1.47155762
-1.76300049
-2.04528809
-2.31048584
-2.55218506
-2.76580811
-2.94952393
-3.10089111
-3.21533203
-3.28857422
-3.31909180
-3.30657959
-3.25225830
-3.15673828
-3.02062988
-2.84667969
-2.63854980
-2.40173340
-2.14050293
-1.85821533
-1.55883789
-1.24908447
-0.93414307
-0.61950684
-0.30761719
 0.00000000
 0.30029297
 0.58776855
 0.85754395
 1.10534668
 1.32965088
 1.52862549
 1.69982910
 1.84051514
 1.94763184
 2.02117920
 2.06115723
 2.06909180
 2.04772949
 1.99920654
 1.92749023
 1.83532715
 1.72668457
 1.60644531
 1.48071289
 1.35559082
 1.23687744
 1.12762451
 1.03027344
 0.94787598
 0.88317871
 0.83892822
 0.81604004
 0.81542969
 0.83679199
 0.87890625
 0.93872070
 1.01135254
 1.09130859
 1.17370605
 1.25274658
 1.32171631
 1.37237549
 1.39801025
 1.39251709
 1.35131836
 1.27044678
 1.14715576
 0.98144531
 0.77667236
 0.53741455
 0.26702881
-0.03143311
-0.35156250
-0.68389893
-1.01654053
-1.34124756
-1.65191650
-1.94366455
-2.20977783
-2.44232178
-2.63671875
-2.79022217
-2.90222168
-2.97119141
-2.99499512
-2.97332764
-2.90771484
-2.80212402
-2.65838623
-2.47924805
-2.26928711
-2.03399658
-1.77947998
-1.51062012
-1.23229980
-0.94940186
-0.66955566
-0.39916992
-0.14282227
 0.09704590
 0.31890869
 0.51910400
 0.69366455
 0.84014893
 0.95825195
 1.04858398
 1.11175537
 1.14746094
 1.15783691
 1.14532471
 1.11480713
 1.06964111
 1.01470947
 0.95458984
 0.89416504
 0.83801270
 0.79071045
 0.75500488
 0.73364258
 0.72845459
 0.74035645
 0.76812744
 0.81024170
 0.86425781
 0.92742920
 0.99792480
 1.07177734
 1.14593506
 1.21765137
 1.28509521
 1.34735107
 1.40319824
 1.45111084
 1.49078369
 1.52252197
 1.54663086
 1.56433105
 1.57501221
 1.57775879
 1.57135010
 1.55487061
 1.52923584
 1.49444580
 1.44989014
 1.39526367
 1.32934570
 1.25183105
 1.16088867
 1.05499268
 0.93170166
 0.79071045
 0.63415527
 0.46264648
 0.27465820
 0.06652832
-0.16357422
-0.41351318
-0.67657471
-0.94635010
-1.21795654
-1.48986816
-1.75781250
-2.01629639
-2.25677490
-2.47253418
-2.65930176
-2.81341553
-2.93243408
-3.01483154
-3.05938721
-3.06732178
-3.03985596
-2.97912598
-2.88757324
-2.76947021
-2.62908936
-2.47131348
-2.30133057
-2.12341309
-1.94213867
-1.76177979
-1.58630371
-1.41906738
-1.26342773
-1.12152100
-0.99426270
-0.88165283
-0.78186035
-0.69396973
-0.61523438
-0.54077148
-0.46569824
-0.38421631
-0.29205322
-0.18463135
-0.05706787
 0.09552002
 0.27679443
 0.48645020
 0.72357178
 0.98480225
 1.26800537
 1.56890869
 1.88140869
 2.19543457
 2.50122070
 2.78839111
 3.05023193
 3.27972412
 3.47045898
 3.61511230
 3.70727539
 3.74389648
 3.72497559
 3.65173340
 3.52478027
 3.34625244
 3.11920166
 2.84973145
 2.54516602
 2.21221924
 1.85699463
 1.48773193
 1.11541748
 0.74981689
 0.39886475
 0.06622314
-0.24353027
-0.52307129
-0.76446533
-0.96160889
-1.11358643
-1.22253418
-1.29150391
-1.32232666
-1.31744385
-1.28204346
-1.22406006
-1.15142822
-1.07116699
-0.98937988
-0.91217041
-0.84503174
-0.79254150
-0.75805664
-0.74462891
-0.75469971
-0.79010010
-0.85144043
-0.93750000
-1.04522705
-1.17218018
-1.31591797
-1.47247314
-1.63757324
-1.80572510
-1.97082520
-2.12707520
-2.26806641
-2.38769531
-2.47985840
-2.54058838
-2.56652832
-2.55615234
-2.50762939
-2.42095947
-2.29675293
-2.13897705
-1.95190430
-1.74072266
-1.50939941
-1.26251221
-1.00433350
-0.74096680
-0.47760010
-0.21789551
 0.03601074
 0.28259277
 0.52001953
 0.74371338
 0.95184326
 1.14379883
 1.32110596
 1.48498535
 1.63482666
 1.77093506
 1.89422607
 2.00653076
 2.10968018
 2.20397949
 2.28912354
 2.36480713
 2.43194580
 2.49084473
 2.54119873
 2.58026123
 2.60589600
 2.61627197
 2.60986328
 2.58605957
 2.54394531
 2.48352051
 2.40386963
 2.30560303
 2.18902588
 2.05535889
 1.90673828
 1.74591064
 1.57623291
 1.40014648
 1.22100830
 1.04034424
 0.86090088
 0.68542480
 0.51666260
 0.35644531
 0.20568848
 0.06347656
-0.07293701
-0.20446777
-0.33081055
-0.45074463
-0.56427002
-0.67321777
-0.78002930
-0.88806152
-0.99853516
-1.11236572
-1.22924805
-1.35040283
-1.47491455
-1.60308838
-1.73370361
-1.86492920
-1.99462891
-2.12005615
-2.23846436
-2.34649658
-2.44201660
-2.52258301
-2.58636475
-2.63000488
-2.65014648
-2.64404297
-2.61016846
-2.54821777
-2.45941162
-2.34619141
-2.20977783
-2.05261230
-1.87622070
-1.68457031
-1.48193359
-1.27319336
-1.06353760
-0.85571289
-0.65246582
-0.45684814
-0.27069092
-0.09643555
 0.06469727
 0.21331787
 0.35003662
 0.47515869
 0.58959961
 0.69458008
 0.79040527
 0.87951660
 0.96313477
 1.04309082
 1.12152100
 1.20117188
 1.28417969
 1.37145996
 1.46362305
 1.56036377
 1.66076660
 1.76574707
 1.87408447
 1.98333740
 2.08984375
 2.18933105
 2.27874756
 2.35412598
 2.41119385
 2.44598389
 2.45574951
 2.43896484
 2.39379883
 2.31811523
 2.21069336
 2.07275391
 1.90765381
 1.71783447
 1.50543213
 1.27166748
 1.02081299
 0.75866699
 0.49194336
 0.22308350
-0.04608154
-0.31188965
-0.56671143
-0.80169678
-1.01135254
-1.19384766
-1.34826660
-1.47155762
-1.55975342
-1.61132813
-1.62841797
-1.61590576
-1.57806396
-1.51794434
-1.43981934
-1.35040283
-1.25671387
-1.16546631
-1.08093262
-1.00708008
-0.94848633
-0.90820313
-0.88806152
-0.88775635
-0.90576172
-0.94085693
-0.99151611
-1.05407715
-1.12335205
-1.19506836
-1.26525879
-1.33117676
-1.38946533
-1.43585205
-1.46575928
-1.47613525
-1.46484375
-1.43127441
-1.37542725
-1.29821777
-1.20025635
-1.08337402
-0.94848633
-0.79772949
-0.63476563
-0.46447754
-0.29205322
-0.12176514
 0.04455566
 0.20599365
 0.36132813
 0.50842285
 0.64483643
 0.76965332
 0.88226318
 0.98449707
 1.07849121
 1.16516113
 1.24633789
 1.32202148
 1.39312744
 1.45996094
 1.52313232
 1.58325195
 1.64154053
 1.69860840
 1.75384521
 1.80633545
 1.85485840
 1.89819336
 1.93664551
 1.96868896
 1.99340820
 2.00805664
 2.01080322
 1.99829102
 1.96746826
 1.91528320
 1.84020996
 1.74133301
 1.61865234
 1.47125244
 1.29791260
 1.09985352
 0.88165283
 0.65002441
 0.40985107
 0.16296387
-0.08850098
-0.34027100
-0.58471680
-0.81359863
-1.02172852
-1.20605469
-1.36566162
-1.49841309
-1.60217285
-1.67633057
-1.72149658
-1.73889160
-1.72882080
-1.69311523
-1.63391113
-1.55609131
-1.46392822
-1.36169434
-1.25366211
-1.14379883
-1.03668213
-0.93750000
-0.84991455
-0.77789307
-0.72418213
-0.69061279
-0.67779541
-0.68389893
-0.70709229
-0.74523926
-0.79467773
-0.85113525
-0.90850830
-0.96069336
-1.00219727
-1.02844238
-1.03637695
-1.02264404
-0.98571777
-0.92346191
-0.83557129
-0.72265625
-0.58746338
-0.43334961
-0.26489258
-0.08453369
 0.10467529
 0.29968262
 0.49591064
 0.68725586
 0.86791992
 1.03332520
 1.17889404
 1.30187988
 1.39862061
 1.46759033
 1.50665283
 1.51550293
 1.49353027
 1.44256592
 1.36566162
 1.26770020
 1.15447998
 1.03118896
 0.90332031
 0.77606201
 0.65399170
 0.54168701
 0.44250488
 0.36010742
 0.29663086
 0.25299072
 0.22766113
 0.21881104
 0.22491455
 0.24505615
 0.27893066
 0.32409668
 0.37689209
 0.43334961
 0.48919678
 0.54168701
 0.58776855
 0.62469482
 0.64880371
 0.65734863
 0.64636230
 0.61218262
 0.55267334
 0.46783447
 0.36041260
 0.23193359
 0.08331299
-0.08483887
-0.27038574
-0.46661377
-0.66558838
-0.86120605
-1.04858398
-1.22467041
-1.38519287
-1.52526855
-1.64093018
-1.73034668
-1.79168701
-1.82403564
-1.82678223
-1.79931641
-1.74346924
-1.66137695
-1.55548096
-1.42791748
-1.28234863
-1.12213135
-0.95184326
-0.77636719
-0.60150146
-0.43243408
-0.27496338
-0.13336182
-0.01037598
 0.09063721
 0.16815186
 0.22064209
 0.24841309
 0.25360107
 0.23895264
 0.20721436
 0.16113281
 0.10406494
 0.04119873
-0.02227783
-0.08026123
-0.12817383
-0.16265869
-0.17944336
-0.17669678
-0.15197754
-0.10406494
-0.03234863
 0.06408691
 0.18432617
 0.32653809
 0.48797607
 0.66406250
 0.85021973
 1.04064941
 1.22985840
 1.41235352
 1.58081055
 1.72912598
 1.85058594
 1.94091797
 1.99645996
 2.01538086
 1.99554443
 1.93664551
 1.83959961
 1.70684814
 1.54113770
 1.34613037
 1.12701416
 0.89172363
 0.64849854
 0.40466309
 0.16418457
-0.07019043
-0.29388428
-0.49896240
-0.67718506
-0.82305908
-0.93444824
-1.01196289
-1.05468750
-1.06201172
-1.03454590
-0.97381592
-0.88500977
-0.77331543
-0.64422607
-0.50384521
-0.35949707
-0.21759033
-0.08422852
 0.03540039
 0.13610840
 0.21270752
 0.26062012
 0.27740479
 0.26306152
 0.21789551
 0.14373779
 0.04028320
-0.09033203
-0.24505615
-0.41839600
-0.60363770
-0.79345703
-0.98175049
-1.16210938
-1.32843018
-1.47491455
-1.59606934
-1.68670654
-1.74224854
-1.75781250
-1.73126221
-1.66198730
-1.55212402
-1.40411377
-1.22070313
-1.00708008
-0.76934814
-0.51422119
-0.24841309
 0.02227783
 0.29052734
 0.54962158
 0.79101563
 1.00860596
 1.19781494
 1.35437012
 1.47552490
 1.55944824
 1.60552979
 1.61560059
 1.59179688
 1.53564453
 1.44927979
 1.33697510
 1.20483398
 1.06018066
 0.90911865
 0.75714111
 0.61004639
 0.47424316
 0.35583496
 0.25817871
 0.18402100
 0.13397217
 0.10925293
 0.10986328
 0.13488770
 0.18096924
 0.24353027
 0.31829834
 0.40100098
 0.48553467
 0.56610107
 0.63537598
 0.68878174
 0.72326660
 0.73669434
 0.72692871
 0.69213867
 0.63232422
 0.54840088
 0.44311523
 0.31829834
 0.17547607
 0.01556396
-0.15808105
-0.33966064
-0.52246094
-0.70037842
-0.86853027
-1.02355957
-1.16180420
-1.27868652
-1.37023926
-1.43402100
-1.46850586
-1.47308350
-1.44775391
-1.39373779
-1.31286621
-1.20880127
-1.08520508
-0.94696045
-0.79895020
-0.64666748
-0.49560547
-0.35034180
-0.21636963
-0.09735107
 0.00244141
 0.07995605
 0.13366699
 0.16113281
 0.16296387
 0.13946533
 0.09368896
 0.02868652
-0.05279541
-0.14709473
-0.25024414
-0.35583496
-0.45623779
-0.54504395
-0.61676025
-0.66894531
-0.69946289
-0.70495605
-0.68328857
-0.63201904
-0.55114746
-0.44250488
-0.31036377
-0.15930176
 0.00671387
 0.18280029
 0.36529541
 0.54809570
 0.72601318
 0.89172363
 1.03942871
 1.16424561
 1.26281738
 1.33300781
 1.37237549
 1.37969971
 1.35620117
 1.30432129
 1.22589111
 1.12426758
 1.00219727
 0.86395264
 0.71502686
 0.56152344
 0.40832520
 0.25909424
 0.11871338
-0.00885010
-0.12023926
-0.21331787
-0.28594971
-0.33569336
-0.36010742
-0.35797119
-0.33142090
-0.28472900
-0.22216797
-0.14678955
-0.06042480
 0.03387451
 0.13275146
 0.23162842
 0.32684326
 0.41473389
 0.49194336
 0.55419922
 0.59906006
 0.62591553
 0.63446045
 0.62408447
 0.59265137
 0.53894043
 0.46325684
 0.36743164
 0.25329590
 0.12084961
-0.02960205
-0.19592285
-0.37353516
-0.55664063
-0.73944092
-0.91796875
-1.08825684
-1.24572754
-1.38488770
-1.50146484
-1.59179688
-1.65405273
-1.68579102
-1.68457031
-1.64916992
-1.58050537
-1.47979736
-1.34979248
-1.19262695
-1.01074219
-0.80871582
-0.59143066
-0.36468506
-0.13366699
 0.09796143
 0.32409668
 0.53924561
 0.73547363
 0.90759277
 1.05041504
 1.16149902
 1.23840332
 1.27899170
 1.28295898
 1.25122070
 1.18682861
 1.09344482
 0.97381592
 0.83129883
 0.67169189
 0.50140381
 0.32806396
 0.15686035
-0.01007080
-0.16906738
-0.31616211
-0.44403076
-0.54626465
-0.61950684
-0.66253662
-0.67535400
-0.65582275
-0.60333252
-0.51818848
-0.40435791
-0.26611328
-0.10711670
 0.07110596
 0.26428223
 0.46752930
 0.67230225
 0.87158203
 1.05895996
 1.22894287
 1.37695313
 1.49810791
 1.58905029
 1.64581299
 1.66625977
 1.64886475
 1.59484863
 1.50573730
 1.38275146
 1.22741699
 1.04278564
 0.83404541
 0.60913086
 0.37414551
 0.13244629
-0.11322021
-0.35827637
-0.59478760
-0.81359863
-1.00860596
-1.17584229
-1.31256104
-1.41662598
-1.48559570
-1.51916504
-1.51977539
-1.48986816
-1.43157959
-1.34735107
-1.24114990
-1.11846924
-0.98602295
-0.85021973
-0.71716309
-0.59051514
-0.47424316
-0.37139893
-0.28503418
-0.21881104
-0.17517090
-0.15380859
-0.15289307
-0.17059326
-0.20507813
-0.25604248
-0.31982422
-0.39184570
-0.46569824
-0.53588867
-0.59967041
-0.65399170
-0.69549561
-0.71960449
-0.72418213
-0.70800781
-0.67108154
-0.61248779
-0.53070068
-0.42602539
-0.30212402
-0.16235352
-0.01037598
 0.15258789
 0.32440186
 0.50170898
 0.67901611
 0.85021973
 1.01165771
 1.15997314
 1.29180908
 1.40319824
 1.49108887
 1.55334473
 1.58874512
 1.59667969
 1.57623291
 1.52770996
 1.45294189
 1.35559082
 1.23992920
 1.10839844
 0.96405029
 0.81054688
 0.65216064
 0.49438477
 0.34088135
 0.19561768
 0.06103516
-0.06103516
-0.16998291
-0.26458740
-0.34301758
-0.40313721
-0.44372559
-0.46478271
-0.46936035
-0.46081543
-0.44128418
-0.41290283
-0.37628174
-0.33477783
-0.29266357
-0.25421143
-0.22308350
-0.20111084
-0.18859863
-0.18524170
-0.19134521
-0.20782471
-0.23651123
-0.27770996
-0.33111572
-0.39276123
-0.45989990
-0.52978516
-0.60150146
-0.67382813
-0.74493408
-0.81207275
-0.87188721
-0.92224121
-0.96069336
-0.98602295
-0.99670410
-0.99273682
-0.97412109
-0.94024658
-0.89080811
-0.82611084
-0.74707031
-0.65521240
-0.55297852
-0.44281006
-0.32623291
-0.20629883
-0.08514404
 0.03601074
 0.15533447
 0.27099609
 0.37994385
 0.47912598
 0.56671143
 0.64208984
 0.70404053
 0.75195313
 0.78399658
 0.79986572
 0.79956055
 0.78430176
 0.75500488
 0.71380615
 0.66192627
 0.60150146
 0.53436279
 0.46325684
 0.39062500
 0.32043457
 0.25604248
 0.19989014
 0.15319824
 0.11718750
 0.09277344
 0.08270264
 0.08850098
 0.11016846
 0.14709473
 0.19744873
 0.26000977
 0.33294678
 0.41290283
 0.49652100
 0.57922363
 0.65795898
 0.72845459
 0.78765869
 0.83068848
 0.85418701
 0.85601807
 0.83526611
 0.79193115
 0.72570801
 0.63629150
 0.52551270
 0.39672852
 0.25421143
 0.10101318
-0.06042480
-0.22705078
-0.39337158
-0.55328369
-0.70037842
-0.83007813
-0.93963623
-1.02691650
-1.09008789
-1.12792969
-1.14166260
-1.13189697
-1.09954834
-1.04644775
-0.97412109
-0.88592529
-0.78674316
-0.67962646
-0.56793213
-0.45471191
-0.34301758
-0.23712158
-0.14007568
-0.05401611
 0.01892090
 0.07720947
 0.11993408
 0.14587402
 0.15625000
 0.15197754
 0.13519287
 0.10711670
 0.07049561
 0.02838135
-0.01525879
-0.05706787
-0.09429932
-0.12512207
-0.14739990
-0.15991211
-0.16174316
-0.15197754
-0.13092041
-0.09857178
-0.05584717
-0.00488281
 0.05157471
 0.11077881
 0.17150879
 0.23223877
 0.29235840
 0.34942627
 0.40008545
 0.44128418
 0.47149658
 0.49072266
 0.49896240
 0.49682617
 0.48400879
 0.46051025
 0.42755127
 0.38726807
 0.34240723
 0.29632568
 0.25024414
 0.20629883
 0.16540527
 0.12817383
 0.09613037
 0.07080078
 0.05340576
 0.04425049
 0.04333496
 0.04913330
 0.06072998
 0.07720947
 0.09765625
 0.12207031
 0.14953613
 0.17883301
 0.20751953
 0.23376465
 0.25482178
 0.27038574
 0.27984619
 0.28259277
 0.27770996
 0.26397705
 0.23956299
 0.20324707
 0.15502930
 0.09613037
 0.02960205
-0.04211426
-0.11779785
-0.19653320
-0.27832031
-0.36010742
-0.43762207
-0.50720215
-0.56701660
-0.61645508
-0.65582275
-0.68450928
-0.70159912
-0.70739746
-0.70190430
-0.68603516
-0.66009521
-0.62530518
-0.58319092
-0.53588867
-0.48553467
-0.43334961
-0.37963867
-0.32623291
-0.27618408
-0.23193359
-0.19439697
-0.16296387
-0.13702393
-0.11566162
-0.09979248
-0.08941650
-0.08453369
-0.08331299
-0.08453369
-0.08697510
-0.08972168
-0.09185791
-0.09368896
-0.09490967
-0.09521484
-0.09368896
-0.08941650
-0.08117676
-0.06866455
-0.05187988
-0.03112793
-0.00671387
 0.02288818
 0.05798340
 0.09918213
 0.14617920
 0.19866943
 0.25634766
 0.31799316
 0.38208008
 0.44677734
 0.51086426
 0.57312012
 0.63262939
 0.68786621
 0.73608398
 0.77514648
 0.80383301
 0.82122803
 0.82702637
 0.82000732
 0.79956055
 0.76507568
 0.71685791
 0.65582275
 0.58380127
 0.50231934
 0.41412354
 0.32196045
 0.22827148
 0.13580322
 0.04669189
-0.03631592
-0.11047363
-0.17181396
-0.21942139
-0.25207520
-0.27099609
-0.27679443
-0.27008057
-0.25177002
-0.22247314
-0.18493652
-0.14190674
-0.09582520
-0.04882813
-0.00335693
 0.03784180
 0.07232666
 0.09826660
 0.11291504
 0.11474609
 0.10192871
 0.07446289
 0.03265381
-0.02197266
-0.08941650
-0.16998291
-0.26275635
-0.36499023
-0.47119141
-0.57708740
-0.67840576
-0.77331543
-0.85845947
-0.93170166
-0.98876953
-1.02722168
-1.04431152
-1.03790283
-1.00738525
-0.95245361
-0.87402344
-0.77392578
-0.65399170
-0.51666260
-0.36651611
-0.20721436
-0.04394531
 0.12023926
 0.28137207
 0.43548584
 0.57769775
 0.70312500
 0.80810547
 0.88928223
 0.94451904
 0.97229004
 0.97137451
 0.94329834
 0.88928223
 0.81146240
 0.71350098
 0.60028076
 0.47790527
 0.35217285
 0.22888184
 0.11199951
 0.00671387
-0.08270264
-0.15075684
-0.19317627
-0.20721436
-0.19195557
-0.14801025
-0.07720947
 0.01739502
 0.13275146
 0.26397705
 0.40557861
 0.55145264
 0.69549561
 0.83099365
 0.95153809
 1.04949951
 1.12030029
 1.15936279
 1.16424561
 1.13281250
 1.06262207
 0.95275879
 0.80627441
 0.62774658
 0.42297363
 0.19561768
-0.05126953
-0.31158447
-0.57678223
-0.83526611
-1.07788086
-1.29760742
-1.48864746
-1.64550781
-1.76208496
-1.83410645
-1.85943604
-1.83929443
-1.77490234
-1.66839600
-1.52313232
-1.34338379
-1.13494873
-0.90515137
-0.66284180
-0.41503906
-0.16937256
 0.06774902
 0.29083252
 0.49255371
 0.66589355
 0.80383301
 0.90270996
 0.96099854
 0.98052979
 0.96221924
 0.90698242
 0.81634521
 0.69458008
 0.54901123
 0.38757324
 0.21636963
 0.03967285
-0.13793945
-0.30975342
-0.46661377
-0.60028076
-0.70465088
-0.77789307
-0.81848145
-0.82702637
-0.80291748
-0.74707031
-0.66223145
-0.55206299
-0.42083740
-0.27435303
-0.11749268
 0.04333496
 0.20324707
 0.35736084
 0.50079346
 0.62835693
 0.73577881
 0.81939697
 0.87677002
 0.90637207
 0.90820313
 0.88226318
 0.83007813
 0.75378418
 0.65673828
 0.54351807
 0.41900635
 0.28839111
 0.15716553
 0.02960205
-0.09033203
-0.19897461
-0.29205322
-0.36560059
-0.41687012
-0.44372559
-0.44586182
-0.42419434
-0.38024902
-0.31707764
-0.23834229
-0.14892578
-0.05249023
 0.04699707
 0.14709473
 0.24475098
 0.33660889
 0.41809082
 0.48492432
 0.53375244
 0.56243896
 0.57098389
 0.55847168
 0.52459717
 0.46966553
 0.39550781
 0.30517578
 0.20263672
 0.09063721
-0.02960205
-0.15625000
-0.28656006
-0.41534424
-0.53771973
-0.64910889
-0.74676514
-0.82824707
-0.89233398
-0.93780518
-0.96405029
-0.97198486
-0.96099854
-0.93139648
-0.88287354
-0.81665039
-0.73486328
-0.63995361
-0.53436279
-0.42022705
-0.29907227
-0.17486572
-0.05035400
 0.07141113
 0.18859863
 0.29937744
 0.40161133
 0.49407959
 0.57495117
 0.64422607
 0.70068359
 0.74371338
 0.77239990
 0.78735352
 0.78857422
 0.77789307
 0.75622559
 0.72418213
 0.68389893
 0.63629150
 0.58288574
 0.52490234
 0.46356201
 0.40100098
 0.33874512
 0.27923584
 0.22338867
 0.17181396
 0.12603760
 0.08666992
 0.05554199
 0.03326416
 0.01892090
 0.01220703
 0.01251221
 0.02014160
 0.03509521
 0.05615234
 0.08117676
 0.10803223
 0.13427734
 0.15808105
 0.17852783
 0.19348145
 0.20172119
 0.20141602
 0.19195557
 0.17211914
 0.14099121
 0.09857178
 0.04669189
-0.01220703
-0.07690430
-0.14739990
-0.22369385
-0.30426025
-0.38452148
-0.45959473
-0.52551270
-0.58074951
-0.62469482
-0.65795898
-0.67901611
-0.68756104
-0.68237305
-0.66375732
-0.63323975
-0.59234619
-0.54382324
-0.48919678
-0.42999268
-0.36804199
-0.30578613
-0.24597168
-0.19134521
-0.14282227
-0.10040283
-0.06378174
-0.03265381
-0.00793457
 0.01129150
 0.02532959
 0.03448486
 0.03936768
 0.04058838
 0.03936768
 0.03784180
 0.03814697
 0.04089355
 0.04699707
 0.05523682
 0.06622314
 0.08117676
 0.10070801
 0.12542725
 0.15441895
 0.18646240
 0.22064209
 0.25695801
 0.29571533
 0.33721924
 0.37963867
 0.42114258
 0.45989990
 0.49438477
 0.52368164
 0.54809570
 0.56762695
 0.58288574
 0.59265137
 0.59600830
 0.59112549
 0.57739258
 0.55541992
 0.52581787
 0.48858643
 0.44464111
 0.39489746
 0.34027100
 0.28045654
 0.21545410
 0.14465332
 0.06958008
-0.00854492
-0.08819580
-0.16876221
-0.25115967
-0.33447266
-0.41625977
-0.49346924
-0.56396484
-0.62835693
-0.68725586
-0.74035645
-0.78643799
-0.82397461
-0.85144043
-0.86883545
-0.87646484
-0.87402344
-0.86090088
-0.83709717
-0.80230713
-0.75714111
-0.70251465
-0.63903809
-0.56762695
-0.48919678
-0.40527344
-0.31829834
-0.23040771
-0.14465332
-0.06317139
 0.01220703
 0.07873535
 0.13458252
 0.17852783
 0.21026611
 0.23071289
 0.24017334
 0.23864746
 0.22613525
 0.20385742
 0.17364502
 0.13824463
 0.10192871
 0.06713867
 0.03631592
 0.01129150
-0.00579834
-0.01281738
-0.00732422
 0.01312256
 0.04821777
 0.09796143
 0.16174316
 0.23925781
 0.32928467
 0.43029785
 0.53863525
 0.65002441
 0.75988770
 0.86334229
 0.95581055
 1.03302002
 1.09161377
 1.12884521
 1.14288330
 1.13189697
 1.09497070
 1.03118896
 0.94116211
 0.82672119
 0.69152832
 0.54107666
 0.38055420
 0.21392822
 0.04272461
-0.13092041
-0.30181885
-0.46203613
-0.60455322
-0.72479248
-0.82061768
-0.89233398
-0.93811035
-0.95642090
-0.94665527
-0.91033936
-0.84991455
-0.76965332
-0.67260742
-0.56427002
-0.44921875
-0.33294678
-0.22003174
-0.11413574
-0.01892090
 0.06134033
 0.12329102
 0.16540527
 0.18676758
 0.18737793
 0.16754150
 0.12847900
 0.07202148
 0.00183105
-0.07965088
-0.16967773
-0.26489258
-0.36102295
-0.45257568
-0.53527832
-0.60546875
-0.66009521
-0.69702148
-0.71350098
-0.70709229
-0.67687988
-0.62347412
-0.54687500
-0.44891357
-0.33172607
-0.19897461
-0.05462646
 0.09887695
 0.25756836
 0.41778564
 0.57250977
 0.71685791
 0.84564209
 0.95733643
 1.04919434
 1.11816406
 1.15997314
 1.17309570
 1.15814209
 1.11755371
 1.05346680
 0.96740723
 0.86029053
 0.73455811
 0.59448242
 0.44555664
 0.29327393
 0.14221191
-0.00457764
-0.14434814
-0.27435303
-0.38940430
-0.48553467
-0.55786133
-0.60546875
-0.62866211
-0.62866211
-0.60668945
-0.56396484
-0.50231934
-0.42510986
-0.33569336
-0.23834229
-0.13610840
-0.03387451
 0.06439209
 0.15472412
 0.23406982
 0.30151367
 0.35461426
 0.39031982
 0.40588379
 0.39978027
 0.37231445
 0.32562256
 0.26153564
 0.18249512
 0.09002686
-0.01342773
-0.12603760
-0.24475098
-0.36560059
-0.48309326
-0.59204102
-0.68878174
-0.77148438
-0.83953857
-0.89141846
-0.92498779
-0.93811035
-0.92956543
-0.89996338
-0.85052490
-0.78247070
-0.69641113
-0.59356689
-0.47576904
-0.34667969
-0.20935059
-0.06835938
 0.07385254
 0.21392822
 0.34851074
 0.47393799
 0.58563232
 0.67993164
 0.75378418
 0.80474854
 0.83251953
 0.83587646
 0.81512451
 0.77148438
 0.70648193
 0.62347412
 0.52551270
 0.41625977
 0.29907227
 0.17852783
 0.05859375
-0.05706787
-0.16601563
-0.26550293
-0.35217285
-0.42236328
-0.47241211
-0.50140381
-0.50933838
-0.49713135
-0.46569824
-0.41595459
-0.34973145
-0.27008057
-0.17944336
-0.08209229
 0.01953125
 0.12176514
 0.22216797
 0.31585693
 0.39947510
 0.46875000
 0.52185059
 0.55725098
 0.57373047
 0.57067871
 0.54779053
 0.50598145
 0.44799805
 0.37719727
 0.29663086
 0.20812988
 0.11383057
 0.01708984
-0.07965088
-0.17303467
-0.26031494
-0.33935547
-0.40588379
-0.45654297
-0.48919678
-0.50323486
-0.49865723
-0.47546387
-0.43365479
-0.37414551
-0.29998779
-0.21545410
-0.12481689
-0.03143311
 0.06164551
 0.15045166
 0.23132324
 0.29998779
 0.35308838
 0.38757324
 0.40130615
 0.39306641
 0.36376953
 0.31463623
 0.24749756
 0.16510010
 0.06866455
-0.03875732
-0.15441895
-0.27313232
-0.38909912
-0.49682617
-0.59204102
-0.67108154
-0.72998047
-0.76568604
-0.77484131
-0.75500488
-0.70526123
-0.62622070
-0.52062988
-0.39123535
-0.24169922
-0.07629395
 0.10162354
 0.28656006
 0.47302246
 0.65277100
 0.81787109
 0.96252441
 1.08276367
 1.17553711
 1.23779297
 1.26556396
 1.25793457
 1.21520996
 1.13952637
 1.03332520
 0.89904785
 0.74188232
 0.56854248
 0.38604736
 0.19958496
 0.01220703
-0.17272949
-0.34820557
-0.50689697
-0.64117432
-0.74707031
-0.82275391
-0.86730957
-0.87982178
-0.85937500
-0.80810547
-0.72875977
-0.62530518
-0.50170898
-0.36315918
-0.21575928
-0.06561279
 0.08209229
 0.22277832
 0.35064697
 0.45959473
 0.54412842
 0.60058594
 0.62774658
 0.62530518
 0.59234619
 0.52947998
 0.43914795
 0.32562256
 0.19348145
 0.04638672
-0.11291504
-0.28076172
-0.44982910
-0.61187744
-0.75958252
-0.88806152
-0.99456787
-1.07543945
-1.12762451
-1.14746094
-1.13403320
-1.08856201
-1.01226807
-0.90728760
-0.77575684
-0.62194824
-0.45227051
-0.27374268
-0.09216309
 0.08728027
 0.26031494
 0.42205811
 0.56579590
 0.68542480
 0.77636719
 0.83709717
 0.86822510
 0.87005615
 0.84381104
 0.79010010
 0.71228027
 0.61492920
 0.50323486
 0.38238525
 0.25787354
 0.13427734
 0.01647949
-0.09094238
-0.18493652
-0.26275635
-0.32104492
-0.35522461
-0.36163330
-0.33996582
-0.29327393
-0.22644043
-0.14404297
-0.04913330
 0.05676270
 0.16906738
 0.28320313
 0.39276123
 0.49163818
 0.57495117
 0.63812256
 0.67840576
 0.69366455
 0.68389893
 0.64910889
 0.58929443
 0.50689697
 0.40527344
 0.28869629
 0.16113281
 0.02563477
-0.11596680
-0.25970459
-0.40008545
-0.53131104
-0.64727783
-0.74493408
-0.82244873
-0.87860107
-0.91278076
-0.92407227
-0.91247559
-0.87860107
-0.82458496
-0.75225830
-0.66528320
-0.56671143
-0.46020508
-0.35034180
-0.24139404
-0.13732910
-0.04150391
 0.04302979
 0.11352539
 0.16723633
 0.20324707
 0.22094727
 0.22186279
 0.20751953
 0.17883301
 0.13793945
 0.08728027
 0.03021240
-0.02899170
-0.08666992
-0.13885498
-0.18249512
-0.21453857
-0.23315430
-0.23742676
-0.22674561
-0.19927979
-0.15472412
-0.09338379
-0.01800537
 0.06744385
 0.16082764
 0.25939941
 0.36102295
 0.46173096
 0.55664063
 0.64086914
 0.71136475
 0.76629639
 0.80474854
 0.82519531
 0.82580566
 0.80749512
 0.77117920
 0.71838379
 0.65063477
 0.57067871
 0.48126221
 0.38665771
 0.29113770
 0.19653320
 0.10498047
 0.01892090
-0.05859375
-0.12329102
-0.17303467
-0.20690918
-0.22613525
-0.23101807
-0.22277832
-0.20172119
-0.16998291
-0.12908936
-0.08209229
-0.03265381
 0.01617432
 0.06072998
 0.09735107
 0.12420654
 0.14068604
 0.14587402
 0.13824463
 0.11596680
 0.07934570
 0.02960205
-0.03021240
-0.09796143
-0.17272949
-0.25329590
-0.33691406
-0.41900635
-0.49499512
-0.56152344
-0.61706543
-0.66009521
-0.68847656
-0.70068359
-0.69580078
-0.67443848
-0.63659668
-0.58288574
-0.51452637
-0.43273926
-0.34149170
-0.24414063
-0.14465332
-0.04577637
 0.05004883
 0.14068604
 0.22338867
 0.29602051
 0.35583496
 0.40100098
 0.43090820
 0.44494629
 0.44311523
 0.42602539
 0.39520264
 0.35247803
 0.29998779
 0.23986816
 0.17486572
 0.10742188
 0.03967285
-0.02471924
-0.08392334
-0.13580322
-0.17822266
-0.21026611
-0.22979736
-0.23620605
-0.22888184
-0.20812988
-0.17517090
-0.13122559
-0.07659912
-0.01373291
 0.05523682
 0.12725830
 0.19989014
 0.27038574
 0.33691406
 0.39764404
 0.44982910
 0.49041748
 0.51849365
 0.53314209
 0.53405762
 0.52062988
 0.49316406
 0.45227051
 0.40069580
 0.34118652
 0.27526855
 0.20233154
 0.12359619
 0.04180908
-0.03875732
-0.11566162
-0.18798828
-0.25604248
-0.31860352
-0.37261963
-0.41503906
-0.44464111
-0.46264648
-0.46936035
-0.46630859
-0.45440674
-0.43579102
-0.41198730
-0.38330078
-0.34973145
-0.31280518
-0.27557373
-0.24230957
-0.21514893
-0.19378662
-0.17700195
-0.16479492
-0.15808105
-0.15716553
-0.16265869
-0.17333984
-0.18829346
-0.20629883
-0.22552490
-0.24353027
-0.25848389
-0.26916504
-0.27496338
-0.27435303
-0.26580811
-0.24749756
-0.21820068
-0.17822266
-0.12756348
-0.06805420
-0.00061035
 0.07324219
 0.15228271
 0.23590088
 0.32165527
 0.40649414
 0.48675537
 0.55938721
 0.62255859
 0.67474365
 0.71380615
 0.73791504
 0.74554443
 0.73608398
 0.70953369
 0.66589355
 0.60668945
 0.53314209
 0.44860840
 0.35552979
 0.25543213
 0.15136719
 0.04608154
-0.05676270
-0.15411377
-0.24353027
-0.32257080
-0.38757324
-0.43609619
-0.46661377
-0.47882080
-0.47302246
-0.44891357
-0.40649414
-0.34790039
-0.27618408
-0.19500732
-0.10681152
-0.01403809
 0.08026123
 0.17242432
 0.25817871
 0.33477783
 0.39916992
 0.44799805
 0.47851563
 0.48889160
 0.47790527
 0.44586182
 0.39306641
 0.32104492
 0.23223877
 0.13122559
 0.02075195
-0.09735107
-0.22125244
-0.34637451
-0.46691895
-0.57525635
-0.66711426
-0.74035645
-0.79345703
-0.82458496
-0.83099365
-0.81176758
-0.76751709
-0.69885254
-0.60607910
-0.49133301
-0.35858154
-0.21423340
-0.06256104
 0.09368896
 0.25238037
 0.40954590
 0.55877686
 0.69274902
 0.80566406
 0.89447021
 0.95733643
 0.99212646
 0.99792480
 0.97442627
 0.92254639
 0.84289551
 0.73669434
 0.60760498
 0.46081543
 0.30242920
 0.13580322
-0.03723145
-0.21331787
-0.38635254
-0.54809570
-0.69152832
-0.81176758
-0.90606689
-0.97229004
-1.00799561
-1.01196289
-0.98449707
-0.92590332
-0.83679199
-0.71838379
-0.57464600
-0.41229248
-0.23803711
-0.05676270
 0.12725830
 0.30944824
 0.48278809
 0.64025879
 0.77514648
 0.88287354
 0.96069336
 1.00646973
 1.01898193
 0.99792480
 0.94268799
 0.85418701
 0.73486328
 0.58959961
 0.42510986
 0.24627686
 0.05737305
-0.13885498
-0.33752441
-0.53009033
-0.70770264
-0.86364746
-0.99365234
-1.09405518
-1.16119385
-1.19293213
-1.18774414
-1.14746094
-1.07452393
-0.97076416
-0.83862305
-0.68237305
-0.50903320
-0.32623291
-0.14007568
 0.04455566
 0.22338867
 0.39062500
 0.54016113
 0.66619873
 0.76324463
 0.82885742
 0.86242676
 0.86425781
 0.83587646
 0.77880859
 0.69519043
 0.58868408
 0.46356201
 0.32592773
 0.18005371
 0.03021240
-0.11962891
-0.26428223
-0.39733887
-0.51147461
-0.60119629
-0.66314697
-0.69580078
-0.69915771
-0.67291260
-0.61706543
-0.53314209
-0.42480469
-0.29693604
-0.15380859
 0.00091553
 0.16326904
 0.32684326
 0.48431396
 0.62744141
 0.75103760
 0.85113525
 0.92590332
 0.97259521
 0.98846436
 0.97259521
 0.92468262
 0.84533691
 0.73760986
 0.60577393
 0.45593262
 0.29388428
 0.12390137
-0.05157471
-0.22827148
-0.39825439
-0.55267334
-0.68267822
-0.78491211
-0.85754395
-0.89996338
-0.91033936
-0.88684082
-0.82977295
-0.74127197
-0.62561035
-0.48858643
-0.33538818
-0.17303467
-0.00640869
 0.15899658
 0.31921387
 0.46813965
 0.59906006
 0.70526123
 0.78216553
 0.82824707
 0.84320068
 0.82702637
 0.77880859
 0.69854736
 0.58898926
 0.45562744
 0.30426025
 0.13916016
-0.03692627
-0.22003174
-0.40344238
-0.57830811
-0.73760986
-0.87524414
-0.98815918
-1.07330322
-1.12670898
-1.14624023
-1.13067627
-1.08184814
-1.00219727
-0.89355469
-0.75805664
-0.59997559
-0.42572021
-0.24261475
-0.05523682
 0.13244629
 0.31677246
 0.49194336
 0.65063477
 0.78704834
 0.89721680
 0.97991943
 1.03363037
 1.05804443
 1.05377197
 1.02233887
 0.96710205
 0.88989258
 0.79315186
 0.68054199
 0.55786133
 0.43090820
 0.30548096
 0.18493652
 0.07232666
-0.02929688
-0.11566162
-0.18310547
-0.22949219
-0.25421143
-0.25878906
-0.24505615
-0.21423340
-0.16784668
-0.10803223
-0.03875732
 0.03631592
 0.11138916
 0.18249512
 0.24597168
 0.29815674
 0.33538818
 0.35552979
 0.35736084
 0.34027100
 0.30456543
 0.25085449
 0.18035889
 0.09460449
-0.00335693
-0.11077881
-0.22491455
-0.34210205
-0.45776367
-0.56640625
-0.66406250
-0.74768066
-0.81481934
-0.86456299
-0.89508057
-0.90576172
-0.89721680
-0.87005615
-0.82550049
-0.76446533
-0.68847656
-0.59997559
-0.50262451
-0.39947510
-0.29510498
-0.19256592
-0.09429932
-0.00335693
 0.07904053
 0.15014648
 0.20843506
 0.25146484
 0.27984619
 0.29479980
 0.29815674
 0.29113770
 0.27435303
 0.24841309
 0.21484375
 0.17639160
 0.13580322
 0.09613037
 0.05920410
 0.02685547
 0.00061035
-0.01770020
-0.02746582
-0.02807617
-0.01831055
 0.00152588
 0.03204346
 0.07110596
 0.11627197
 0.16571045
 0.21759033
 0.27008057
 0.32165527
 0.36987305
 0.41137695
 0.44342041
 0.46478271
 0.47424316
 0.47088623
 0.45410156
 0.42449951
 0.38299561
 0.33203125
 0.27374268
 0.21026611
 0.14373779
 0.07598877
 0.01007080
-0.05096436
-0.10528564
-0.15045166
-0.18554688
-0.20874023
-0.21942139
-0.21759033
-0.20355225
-0.17852783
-0.14343262
-0.09918213
-0.04760742
 0.00854492
 0.06683350
 0.12359619
 0.17547607
 0.22064209
 0.25604248
 0.28106689
 0.29479980
 0.29754639
 0.28839111
 0.26641846
 0.23010254
 0.17913818
 0.11566162
 0.04333496
-0.03417969
-0.11566162
-0.20111084
-0.28930664
-0.37750244
-0.46081543
-0.53466797
-0.59753418
-0.64880371
-0.68878174
-0.71594238
-0.72875977
-0.72601318
-0.70800781
-0.67565918
-0.62988281
-0.57159424
-0.50140381
-0.42114258
-0.33355713
-0.24047852
-0.14404297
-0.04730225
 0.04821777
 0.13977051
 0.22583008
 0.30487061
 0.37567139
 0.43609619
 0.48370361
 0.51788330
 0.53802490
 0.54504395
 0.53985596
 0.52307129
 0.49591064
 0.45928955
 0.41503906
 0.36499023
 0.31097412
 0.25573730
 0.20050049
 0.14801025
 0.09948730
 0.05645752
 0.02014160
-0.00854492
-0.02929688
-0.04150391
-0.04486084
-0.03936768
-0.02593994
-0.00610352
 0.01770020
 0.04394531
 0.07080078
 0.09704590
 0.12115479
 0.14099121
 0.15594482
 0.16448975
 0.16693115
 0.16265869
 0.15228271
 0.13610840
 0.11474609
 0.08911133
 0.06042480
 0.03051758
 0.00000000
-0.02960205
-0.05706787
-0.08239746
-0.10437012
-0.12207031
-0.13549805
-0.14373779
-0.14709473
-0.14587402
-0.14068604
-0.13214111
-0.12054443
-0.10650635
-0.08972168
-0.07141113
-0.05187988
-0.03295898
-0.01647949
-0.00366211
 0.00579834
 0.01190186
 0.01495361
 0.01373291
 0.00793457
-0.00335693
-0.02014160
-0.04272461
-0.07019043
-0.10223389
-0.13671875
-0.17211914
-0.20874023
-0.24810791
-0.28991699
-0.33264160
-0.37261963
-0.40618896
-0.43365479
-0.45562744
-0.47271729
-0.48339844
-0.48553467
-0.47912598
-0.46447754
-0.44158936
-0.41015625
-0.36956787
-0.32073975
-0.26672363
-0.20935059
-0.14831543
-0.08331299
-0.01495361
 0.05432129
 0.12145996
 0.18554688
 0.24688721
 0.30639648
 0.36224365
 0.41259766
 0.45562744
 0.49102783
 0.52001953
 0.54199219
 0.55725098
 0.56579590
 0.56732178
 0.56213379
 0.54992676
 0.53070068
 0.50537109
 0.47485352
 0.44006348
 0.40191650
 0.36010742
 0.31616211
 0.27130127
 0.22735596
 0.18463135
 0.14312744
 0.10345459
 0.06683350
 0.03417969
 0.00610352
-0.01770020
-0.03662109
-0.05004883
-0.05798340
-0.06072998
-0.05920410
-0.05340576
-0.04364014
-0.03021240
-0.01373291
 0.00457764
 0.02319336
 0.04028320
 0.05462646
 0.06469727
 0.06927490
 0.06805420
 0.06042480
 0.04486084
 0.02075195
-0.01220703
-0.05249023
-0.09887695
-0.15106201
-0.20874023
-0.27221680
-0.33996582
-0.40863037
-0.47485352
-0.53619385
-0.59173584
-0.64025879
-0.68115234
-0.71258545
-0.73364258
-0.74279785
-0.73913574
-0.72143555
-0.69000244
-0.64514160
-0.58837891
-0.52062988
-0.44219971
-0.35461426
-0.25970459
-0.15991211
-0.05737305
 0.04608154
 0.14953613
 0.25177002
 0.35156250
 0.44677734
 0.53588867
 0.61798096
 0.69061279
 0.75286865
 0.80383301
 0.84320068
 0.87097168
 0.88684082
 0.89019775
 0.88043213
 0.85784912
 0.82244873
 0.77453613
 0.71533203
 0.64544678
 0.56701660
 0.48156738
 0.39062500
 0.29571533
 0.19744873
 0.09857178
 0.00152588
-0.09246826
-0.18218994
-0.26763916
-0.34667969
-0.41564941
-0.47180176
-0.51361084
-0.54138184
-0.55633545
-0.55938721
-0.55053711
-0.52978516
-0.49682617
-0.45196533
-0.39642334
-0.33264160
-0.26428223
-0.19470215
-0.12542725
-0.05767822
 0.00762939
 0.06805420
 0.12084961
 0.16296387
 0.19287109
 0.21057129
 0.21545410
 0.20751953
 0.18737793
 0.15411377
 0.10894775
 0.05279541
-0.01098633
-0.08056641
-0.15380859
-0.22949219
-0.30639648
-0.38085938
-0.44891357
-0.50659180
-0.55206299
-0.58380127
-0.60180664
-0.60363770
-0.58898926
-0.55725098
-0.50903320
-0.44494629
-0.36651611
-0.27679443
-0.17852783
-0.07568359
 0.02807617
 0.13061523
 0.22918701
 0.32165527
 0.40527344
 0.47668457
 0.53314209
 0.57281494
 0.59478760
 0.59906006
 0.58715820
 0.56060791
 0.52032471
 0.46752930
 0.40466309
 0.33447266
 0.26062012
 0.18524170
 0.11016846
 0.03845215
-0.02716064
-0.08392334
-0.13031006
-0.16540527
-0.18798828
-0.19683838
-0.19165039
-0.17333984
-0.14373779
-0.10498047
-0.05767822
-0.00396729
 0.05462646
 0.11444092
 0.17303467
 0.22857666
 0.27923584
 0.32257080
 0.35675049
 0.37994385
 0.39154053
 0.39123535
 0.37902832
 0.35400391
 0.31738281
 0.27130127
 0.21728516
 0.15655518
 0.08972168
 0.01892090
-0.05310059
-0.12359619
-0.19165039
-0.25604248
-0.31616211
-0.36895752
-0.41168213
-0.44403076
-0.46691895
-0.48065186
-0.48522949
-0.48034668
-0.46630859
-0.44555664
-0.41931152
-0.38818359
-0.35186768
-0.31188965
-0.27099609
-0.23162842
-0.19439697
-0.15899658
-0.12542725
-0.09460449
-0.06774902
-0.04516602
-0.02685547
-0.01190186
-0.00030518
 0.00732422
 0.01129150
 0.01342773
 0.01434326
 0.01464844
 0.01434326
 0.01342773
 0.01312256
 0.01403809
 0.01739502
 0.02319336
 0.03234863
 0.04516602
 0.06134033
 0.07995605
 0.10070801
 0.12420654
 0.15014648
 0.17852783
 0.20812988
 0.23681641
 0.26489258
 0.29174805
 0.31768799
 0.34118652
 0.36041260
 0.37414551
 0.38146973
 0.38208008
 0.37567139
 0.36193848
 0.34118652
 0.31494141
 0.28503418
 0.25268555
 0.21667480
 0.17761230
 0.13610840
 0.09429932
 0.05432129
 0.01739502
-0.01586914
-0.04486084
-0.06988525
-0.09033203
-0.10559082
-0.11535645
-0.11993408
-0.11901855
-0.11383057
-0.10559082
-0.09552002
-0.08361816
-0.07019043
-0.05645752
-0.04272461
-0.03143311
-0.02319336
-0.01983643
-0.02105713
-0.02716064
-0.03723145
-0.05096436
-0.06896973
-0.09185791
-0.11932373
-0.15014648
-0.18249512
-0.21453857
-0.24658203
-0.27954102
-0.31311035
-0.34515381
-0.37200928
-0.39123535
-0.40252686
-0.40618896
-0.40405273
-0.39581299
-0.37994385
-0.35644531
-0.32470703
-0.28625488
-0.24291992
-0.19531250
-0.14465332
-0.09185791
-0.03814697
 0.01464844
 0.06591797
 0.11413574
 0.15930176
 0.19958496
 0.23315430
 0.25878906
 0.27587891
 0.28533936
 0.28778076
 0.28411865
 0.27435303
 0.25787354
 0.23620605
 0.20996094
 0.18066406
 0.14984131
 0.11840820
 0.08728027
 0.05798340
 0.03112793
 0.00823975
-0.00946045
-0.02136230
-0.02716064
-0.02716064
-0.02136230
-0.01068115
 0.00518799
 0.02624512
 0.05157471
 0.08056641
 0.11138916
 0.14282227
 0.17364502
 0.20263672
 0.22918701
 0.25207520
 0.27069092
 0.28350830
 0.29022217
 0.28961182
 0.28228760
 0.26855469
 0.24932861
 0.22460938
 0.19409180
 0.15777588
 0.11596680
 0.06988525
 0.02136230
-0.02868652
-0.07843018
-0.12573242
-0.16967773
-0.21026611
-0.24749756
-0.28198242
-0.31219482
-0.33477783
-0.34698486
-0.34698486
-0.33569336
-0.31494141
-0.28717041
-0.25268555
-0.21209717
-0.16601563
-0.11535645
-0.06256104
-0.00976563
 0.04028320
 0.08697510
 0.12817383
 0.16296387
 0.18859863
 0.20294189
 0.20477295
 0.19470215
 0.17211914
 0.13732910
 0.09094238
 0.03448486
-0.03021240
-0.10131836
-0.17761230
-0.25726318
-0.33691406
-0.41259766
-0.48004150
-0.53710938
-0.58227539
-0.61370850
-0.62896729
-0.62683105
-0.60577393
-0.56671143
-0.50994873
-0.43670654
-0.34820557
-0.24719238
-0.13732910
-0.02136230
 0.09918213
 0.22155762
 0.34210205
 0.45532227
 0.55725098
 0.64453125
 0.71594238
 0.77087402
 0.80718994
 0.82366943
 0.81970215
 0.79711914
 0.75744629
 0.70220947
 0.63323975
 0.55297852
 0.46386719
 0.37017822
 0.27465820
 0.17974854
 0.08819580
 0.00274658
-0.07476807
-0.14190674
-0.19683838
-0.23864746
-0.26641846
-0.28045654
-0.28137207
-0.27069092
-0.24902344
-0.21728516
-0.17730713
-0.13122559
-0.08087158
-0.02838135
 0.02349854
 0.07202148
 0.11444092
 0.14953613
 0.17669678
 0.19500732
 0.20416260
 0.20294189
 0.19104004
 0.16906738
 0.13732910
 0.09643555
 0.04730225
-0.00762939
-0.06530762
-0.12451172
-0.18493652
-0.24749756
-0.31066895
-0.37139893
-0.42602539
-0.47210693
-0.51086426
-0.54199219
-0.56518555
-0.57983398
-0.58502197
-0.58074951
-0.56823730
-0.54809570
-0.52062988
-0.48675537
-0.44677734
-0.40039063
-0.34759521
-0.28991699
-0.22888184
-0.16723633
-0.10559082
-0.04364014
 0.01922607
 0.08209229
 0.14312744
 0.20172119
 0.25787354
 0.31158447
 0.36163330
 0.40649414
 0.44494629
 0.47698975
 0.50262451
 0.52124023
 0.53100586
 0.53161621
 0.52337646
 0.50781250
 0.48553467
 0.45593262
 0.41870117
 0.37475586
 0.32592773
 0.27343750
 0.21881104
 0.16357422
 0.10864258
 0.05554199
 0.00549316
-0.04058838
-0.08087158
-0.11383057
-0.13824463
-0.15258789
-0.15716553
-0.15197754
-0.13763428
-0.11444092
-0.08300781
-0.04455566
-0.00122070
 0.04455566
 0.09033203
 0.13427734
 0.17456055
 0.20935059
 0.23620605
 0.25390625
 0.26062012
 0.25604248
 0.23895264
 0.20843506
 0.16418457
 0.10742188
 0.04028320
-0.03448486
-0.11627197
-0.20385742
-0.29571533
-0.38757324
-0.47332764
-0.54992676
-0.61523438
-0.66864014
-0.70831299
-0.73181152
-0.73608398
-0.72082520
-0.68634033
-0.63476563
-0.56640625
-0.48309326
-0.38665771
-0.27984619
-0.16632080
-0.04974365
 0.06774902
 0.18310547
 0.29327393
 0.39428711
 0.48187256
 0.55297852
 0.60516357
 0.63720703
 0.64880371
 0.63964844
 0.60943604
 0.55938721
 0.49163818
 0.40893555
 0.31494141
 0.21209717
 0.10314941
-0.00915527
-0.12145996
-0.22918701
-0.32836914
-0.41412354
-0.48278809
-0.53192139
-0.56060791
-0.56793213
-0.55328369
-0.51635742
-0.45684814
-0.37750244
-0.28198242
-0.17486572
-0.05889893
 0.06347656
 0.18920898
 0.31524658
 0.43548584
 0.54473877
 0.63812256
 0.71319580
 0.76721191
 0.79986572
 0.81024170
 0.79833984
 0.76385498
 0.70770264
 0.63201904
 0.54077148
 0.43823242
 0.32836914
 0.21484375
 0.10131836
-0.00854492
-0.11260986
-0.20843506
-0.29327393
-0.36346436
-0.41534424
-0.44708252
-0.45959473
-0.45501709
-0.43487549
-0.39978027
-0.35064697
-0.29144287
-0.22705078
-0.16204834
-0.09857178
-0.03784180
 0.01831055
 0.06591797
 0.10192871
 0.12451172
 0.13336182
 0.12817383
 0.10833740
 0.07354736
 0.02624512
-0.03082275
-0.09490967
-0.16540527
-0.24169922
-0.32073975
-0.39825439
-0.46844482
-0.52947998
-0.58013916
-0.62042236
-0.64849854
-0.66253662
-0.66009521
-0.64117432
-0.60638428
-0.55603027
-0.49102783
-0.41229248
-0.32226563
-0.22338867
-0.11840820
-0.00976563
 0.10040283
 0.20996094
 0.31646729
 0.41748047
 0.50903320
 0.58868408
 0.65399170
 0.70434570
 0.74005127
 0.76080322
 0.76629639
 0.75653076
 0.73272705
 0.69671631
 0.64971924
 0.59265137
 0.52703857
 0.45532227
 0.38116455
 0.30670166
 0.23437500
 0.16387939
 0.09674072
 0.03479004
-0.02044678
-0.06744385
-0.10467529
-0.13244629
-0.15106201
-0.16113281
-0.16387939
-0.15960693
-0.14984131
-0.13458252
-0.11627197
-0.09613037
-0.07690430
-0.06011963
-0.04699707
-0.03875732
-0.03601074
-0.03814697
-0.04577637
-0.05859375
-0.07812500
-0.10406494
-0.13519287
-0.16937256
-0.20507813
-0.24291992
-0.28320313
-0.32470703
-0.36407471
-0.39916992
-0.42785645
-0.45104980
-0.46844482
-0.47973633
-0.48309326
-0.47821045
-0.46539307
-0.44464111
-0.41534424
-0.37628174
-0.32836914
-0.27465820
-0.21789551
-0.15930176
-0.09887695
-0.03662109
 0.02685547
 0.08819580
 0.14526367
 0.19653320
 0.24169922
 0.28045654
 0.31250000
 0.33691406
 0.35339355
 0.36163330
 0.36163330
 0.35400391
 0.33935547
 0.31982422
 0.29693604
 0.27282715
 0.24749756
 0.22094727
 0.19378662
 0.16723633
 0.14282227
 0.12237549
 0.10711670
 0.09613037
 0.08880615
 0.08514404
 0.08453369
 0.08636475
 0.09002686
 0.09429932
 0.09857178
 0.10131836
 0.10131836
 0.09765625
 0.09033203
 0.07843018
 0.06286621
 0.04333496
 0.02044678
-0.00488281
-0.03173828
-0.05828857
-0.08270264
-0.10375977
-0.12084961
-0.13336182
-0.14160156
-0.14434814
-0.14099121
-0.13122559
-0.11505127
-0.09368896
-0.06805420
-0.03997803
-0.01037598
 0.01922607
 0.04760742
 0.07385254
 0.09643555
 0.11413574
 0.12573242
 0.13031006
 0.12817383
 0.11962891
 0.10467529
 0.08331299
 0.05584717
 0.02258301
-0.01556396
-0.05676270
-0.09918213
-0.14068604
-0.17913818
-0.21331787
-0.24200439
-0.26458740
-0.28015137
-0.28808594
-0.28778076
-0.27954102
-0.26245117
-0.23712158
-0.20385742
-0.16357422
-0.11749268
-0.06835938
-0.01739502
 0.03326416
 0.08148193
 0.12512207
 0.16296387
 0.19378662
 0.21636963
 0.22979736
 0.23254395
 0.22399902
 0.20446777
 0.17364502
 0.13244629
 0.08148193
 0.02319336
-0.03936768
-0.10375977
-0.16845703
-0.23284912
-0.29479980
-0.35003662
-0.39428711
-0.42358398
-0.43823242
-0.43762207
-0.42114258
-0.38818359
-0.33721924
-0.27038574
-0.19042969
-0.10131836
-0.00427246
 0.09857178
 0.20477295
 0.31188965
 0.41564941
 0.51300049
 0.60028076
 0.67382813
 0.73120117
 0.76965332
 0.78887939
 0.78857422
 0.76934814
 0.73089600
 0.67443848
 0.60150146
 0.51483154
 0.41839600
 0.31524658
 0.20782471
 0.09887695
-0.00854492
-0.11169434
-0.20874023
-0.29571533
-0.36956787
-0.42663574
-0.46600342
-0.48767090
-0.49377441
-0.48553467
-0.46264648
-0.42633057
-0.37780762
-0.32073975
-0.25878906
-0.19592285
-0.13427734
-0.07537842
-0.02075195
 0.02746582
 0.06683350
 0.09613037
 0.11322021
 0.11840820
 0.11230469
 0.09582520
 0.06927490
 0.03356934
-0.01007080
-0.06011963
-0.11474609
-0.17272949
-0.23223877
-0.29113770
-0.34606934
-0.39367676
-0.43182373
-0.45959473
-0.47698975
-0.48370361
-0.47912598
-0.46112061
-0.42938232
-0.38543701
-0.33081055
-0.26824951
-0.19866943
-0.12359619
-0.04394531
 0.03845215
 0.12084961
 0.20172119
 0.27923584
 0.35308838
 0.42114258
 0.48187256
 0.53344727
 0.57434082
 0.60333252
 0.62011719
 0.62438965
 0.61737061
 0.60028076
 0.57373047
 0.53833008
 0.49346924
 0.44067383
 0.38208008
 0.32043457
 0.25817871
 0.19653320
 0.13488770
 0.07385254
 0.01556396
-0.03845215
-0.08636475
-0.12664795
-0.15991211
-0.18646240
-0.20629883
-0.22003174
-0.22735596
-0.22827148
-0.22247314
-0.20965576
-0.19104004
-0.16754150
-0.14068604
-0.11169434
-0.08087158
-0.04882813
-0.01617432
 0.01647949
 0.04669189
 0.07293701
 0.09368896
 0.10894775
 0.11840820
 0.12115479
 0.11688232
 0.10467529
 0.08453369
 0.05676270
 0.02197266
-0.01861572
-0.06378174
-0.11169434
-0.16235352
-0.21575928
-0.27252197
-0.33081055
-0.38726807
-0.43823242
-0.48187256
-0.51788330
-0.54748535
-0.56976318
-0.58288574
-0.58563232
-0.57739258
-0.55877686
-0.53100586
-0.49346924
-0.44647217
-0.39093018
-0.32836914
-0.26123047
-0.19134521
-0.11901855
-0.04638672
 0.02502441
 0.09338379
 0.15808105
 0.21911621
 0.27679443
 0.33020020
 0.37750244
 0.41717529
 0.44860840
 0.47180176
 0.48828125
 0.49896240
 0.50384521
 0.50231934
 0.49468994
 0.48095703
 0.46234131
 0.44158936
 0.41961670
 0.39672852
 0.37200928
 0.34545898
 0.31799316
 0.29174805
 0.26763916
 0.24566650
 0.22460938
 0.20385742
 0.18249512
 0.16113281
 0.13946533
 0.11749268
 0.09613037
 0.07446289
 0.05218506
 0.02868652
 0.00335693
-0.02349854
-0.05218506
-0.08239746
-0.11413574
-0.14678955
-0.17974854
-0.21331787
-0.24841309
-0.28533936
-0.32196045
-0.35583496
-0.38452148
-0.40863037
-0.42938232
-0.44708252
-0.45959473
-0.46447754
-0.46112061
-0.45074463
-0.43487549
-0.41320801
-0.38452148
-0.34851074
-0.30670166
-0.26184082
-0.21484375
-0.16601563
-0.11535645
-0.06347656
-0.01281738
 0.03570557
 0.08087158
 0.12298584
 0.16113281
 0.19378662
 0.22003174
 0.24017334
 0.25482178
 0.26428223
 0.26855469
 0.26794434
 0.26184082
 0.25115967
 0.23651123
 0.21911621
 0.20019531
 0.18096924
 0.16174316
 0.14343262
 0.12634277
 0.11169434
 0.09979248
 0.09155273
 0.08758545
 0.08728027
 0.09002686
 0.09552002
 0.10314941
 0.11352539
 0.12542725
 0.13885498
 0.15197754
 0.16387939
 0.17303467
 0.17913818
 0.18218994
 0.18249512
 0.17944336
 0.17303467
 0.16204834
 0.14556885
 0.12420654
 0.09857178
 0.07019043
 0.03997803
 0.00915527
-0.02166748
-0.05218506
-0.08209229
-0.11016846
-0.13519287
-0.15655518
-0.17364502
-0.18646240
-0.19622803
-0.20263672
-0.20568848
-0.20599365
-0.20355225
-0.19927979
-0.19439697
-0.18951416
-0.18554688
-0.18280029
-0.18127441
-0.18096924
-0.18157959
-0.18371582
-0.18768311
-0.19348145
-0.20050049
-0.20782471
-0.21453857
-0.21972656
-0.22277832
-0.22338867
-0.22125244
-0.21545410
-0.20507813
-0.18920898
-0.16723633
-0.13916016
-0.10620117
-0.06927490
-0.02868652
 0.01525879
 0.06256104
 0.11199951
 0.16113281
 0.20843506
 0.25299072
 0.29418945
 0.33142090
 0.36346436
 0.38848877
 0.40557861
 0.41381836
 0.41381836
 0.40466309
 0.38543701
 0.35736084
 0.32196045
 0.28076172
 0.23468018
 0.18463135
 0.13092041
 0.07507324
 0.02044678
-0.03021240
-0.07507324
-0.11291504
-0.14343262
-0.16479492
-0.17547607
-0.17486572
-0.16204834
-0.13732910
-0.10162354
-0.05615234
-0.00335693
 0.05462646
 0.11535645
 0.17669678
 0.23681641
 0.29357910
 0.34393311
 0.38513184
 0.41381836
 0.42816162
 0.42846680
 0.41412354
 0.38482666
 0.34088135
 0.28137207
 0.20843506
 0.12390137
 0.03021240
-0.07080078
-0.17791748
-0.28900146
-0.40039063
-0.50781250
-0.60729980
-0.69488525
-0.76873779
-0.82763672
-0.87036133
-0.89569092
-0.90332031
-0.89263916
-0.86456299
-0.82061768
-0.76171875
-0.68939209
-0.60607910
-0.51361084
-0.41473389
-0.31219482
-0.20843506
-0.10620117
-0.00793457
 0.08422852
 0.16876221
 0.24566650
 0.31341553
 0.37139893
 0.41870117
 0.45379639
 0.47698975
 0.48828125
 0.48858643
 0.47912598
 0.46203613
 0.43914795
 0.41259766
 0.38269043
 0.35064697
 0.31829834
 0.28778076
 0.26245117
 0.24291992
 0.22949219
 0.22186279
 0.22003174
 0.22399902
 0.23345947
 0.24871826
 0.26855469
 0.29266357
 0.32043457
 0.34912109
 0.37628174
 0.39978027
 0.41839600
 0.43151855
 0.43853760
 0.43792725
 0.42785645
 0.40710449
 0.37597656
 0.33477783
 0.28503418
 0.22644043
 0.15930176
 0.08544922
 0.00732422
-0.07263184
-0.15289307
-0.23223877
-0.30914307
-0.38085938
-0.44372559
-0.49468994
-0.53283691
-0.55908203
-0.57403564
-0.57830811
-0.57128906
-0.55389404
-0.52764893
-0.49530029
-0.45837402
-0.41839600
-0.37567139
-0.33203125
