# Supplementary material for: Dataset for time-lapse ultrasonic tomography of a granite slab under uniaxial compression test
Source: Data Brief. 2018 Aug 30;20:614–6. doi: 10.1016/j.dib.2018.08.151 (PMC6128094; doi:10.1016/j.dib.2018.08.151)
Supplement: Supplementary file 2 — Supplementary material [file mmc2.zip › data/Ultrasonic_Tomo_data/Stage_1_0kn/Force_0kn_16_2_4738955.txt]

SOURCE FILE NAME: D:\ct_20141122\ct201411221m100v0kn_sh_1_10_a.TDA
DATE: Saturday, November 22, 2014
TIME: 11:19:55
SAMPLE INTERVAL (Seconds):   0.0000001000
SIGNAL UNITS: volts
TIME UNITS: Seconds
DATA TYPE: WAVEFORM
NUMBER OF DATA POINTS PER WAVEFORM: 1024
CHANNEL NUMBER: 16
HIT NUMBER: 2
TIME OF TEST:   4.7389557500

-0.00366211
-0.00335693
-0.00305176
-0.00274658
-0.00213623
-0.00152588
-0.00152588
-0.00152588
-0.00122070
-0.00061035
 0.00000000
 0.00061035
 0.00122070
 0.00213623
 0.00244141
 0.00244141
 0.00213623
 0.00122070
 0.00030518
-0.00061035
-0.00183105
-0.00274658
-0.00335693
-0.00305176
-0.00183105
-0.00061035
 0.00030518
 0.00030518
 0.00000000
 0.00000000
 0.00030518
 0.00061035
 0.00091553
 0.00061035
 0.00030518
 0.00030518
 0.00000000
-0.00030518
-0.00030518
-0.00061035
-0.00061035
-0.00061035
-0.00091553
-0.00061035
 0.00030518
 0.00183105
 0.00305176
 0.00335693
 0.00244141
 0.00122070
 0.00000000
 0.00000000
 0.00030518
 0.00061035
 0.00091553
 0.00061035
 0.00000000
-0.00030518
-0.00061035
-0.00030518
 0.00030518
 0.00091553
 0.00152588
 0.00152588
 0.00152588
 0.00152588
 0.00122070
 0.00091553
 0.00030518
-0.00122070
-0.00244141
-0.00335693
-0.00366211
-0.00274658
-0.00122070
 0.00000000
 0.00091553
 0.00122070
 0.00122070
 0.00122070
 0.00152588
 0.00183105
 0.00213623
 0.00183105
 0.00152588
 0.00091553
 0.00030518
-0.00030518
-0.00091553
-0.00152588
-0.00183105
-0.00152588
-0.00122070
-0.00030518
 0.00091553
 0.00183105
 0.00244141
 0.00274658
 0.00213623
 0.00122070
 0.00000000
-0.00061035
-0.00061035
-0.00030518
-0.00030518
-0.00091553
-0.00152588
-0.00183105
-0.00152588
-0.00061035
 0.00000000
 0.00000000
 0.00000000
 0.00000000
 0.00030518
 0.00000000
-0.00030518
-0.00122070
-0.00183105
-0.00244141
-0.00274658
-0.00274658
-0.00244141
-0.00183105
-0.00122070
-0.00030518
-0.00030518
-0.00030518
-0.00091553
-0.00091553
-0.00061035
 0.00000000
 0.00000000
-0.00030518
-0.00091553
-0.00122070
-0.00183105
-0.00244141
-0.00335693
-0.00396729
-0.00427246
-0.00396729
-0.00335693
-0.00213623
-0.00091553
 0.00061035
 0.00152588
 0.00152588
 0.00091553
-0.00030518
-0.00091553
-0.00122070
-0.00122070
-0.00122070
-0.00152588
-0.00213623
-0.00274658
-0.00305176
-0.00335693
-0.00305176
-0.00244141
-0.00183105
-0.00122070
-0.00061035
-0.00030518
 0.00000000
-0.00030518
-0.00091553
-0.00183105
-0.00244141
-0.00305176
-0.00305176
-0.00244141
-0.00213623
-0.00152588
-0.00152588
-0.00122070
-0.00122070
-0.00091553
-0.00091553
-0.00061035
-0.00061035
-0.00091553
-0.00122070
-0.00213623
-0.00274658
-0.00274658
-0.00274658
-0.00274658
-0.00274658
-0.00244141
-0.00213623
-0.00122070
-0.00030518
 0.00061035
 0.00122070
 0.00122070
 0.00122070
 0.00061035
 0.00000000
-0.00030518
-0.00030518
 0.00000000
 0.00030518
 0.00000000
-0.00091553
-0.00183105
-0.00244141
-0.00213623
-0.00122070
-0.00061035
 0.00030518
 0.00091553
 0.00213623
 0.00274658
 0.00274658
 0.00213623
 0.00122070
 0.00061035
 0.00061035
 0.00091553
 0.00091553
 0.00061035
 0.00061035
 0.00061035
 0.00091553
 0.00091553
 0.00061035
 0.00091553
 0.00152588
 0.00244141
 0.00274658
 0.00274658
 0.00183105
 0.00122070
 0.00061035
 0.00091553
 0.00091553
 0.00061035
 0.00030518
 0.00000000
 0.00061035
 0.00183105
 0.00305176
 0.00396729
 0.00457764
 0.00427246
 0.00366211
 0.00244141
 0.00152588
 0.00091553
 0.00091553
 0.00091553
 0.00091553
 0.00030518
-0.00030518
-0.00061035
-0.00061035
 0.00000000
 0.00091553
 0.00183105
 0.00244141
 0.00274658
 0.00305176
 0.00274658
 0.00213623
 0.00091553
 0.00000000
-0.00061035
-0.00061035
-0.00030518
 0.00030518
 0.00061035
 0.00061035
 0.00030518
 0.00000000
-0.00030518
-0.00030518
 0.00030518
 0.00122070
 0.00183105
 0.00244141
 0.00274658
 0.00213623
 0.00183105
 0.00152588
 0.00122070
 0.00122070
 0.00091553
 0.00030518
-0.00030518
-0.00030518
 0.00000000
 0.00091553
 0.00183105
 0.00213623
 0.00213623
 0.00152588
 0.00091553
 0.00061035
 0.00061035
 0.00061035
 0.00091553
 0.00091553
 0.00061035
-0.00030518
-0.00061035
-0.00061035
 0.00000000
 0.00091553
 0.00183105
 0.00213623
 0.00244141
 0.00244141
 0.00213623
 0.00152588
 0.00030518
-0.00091553
-0.00183105
-0.00183105
-0.00122070
-0.00091553
-0.00091553
-0.00122070
-0.00152588
-0.00152588
-0.00152588
-0.00122070
-0.00061035
 0.00030518
 0.00091553
 0.00091553
 0.00030518
-0.00061035
-0.00152588
-0.00213623
-0.00244141
-0.00274658
-0.00274658
-0.00274658
-0.00213623
-0.00091553
 0.00000000
 0.00000000
-0.00061035
-0.00122070
-0.00152588
-0.00152588
-0.00122070
-0.00091553
-0.00061035
-0.00030518
-0.00061035
-0.00152588
-0.00274658
-0.00335693
-0.00305176
-0.00213623
-0.00122070
-0.00091553
-0.00091553
-0.00091553
-0.00061035
-0.00061035
-0.00091553
-0.00213623
-0.00305176
-0.00366211
-0.00305176
-0.00213623
-0.00122070
-0.00061035
-0.00061035
-0.00091553
-0.00122070
-0.00122070
-0.00091553
-0.00030518
 0.00091553
 0.00183105
 0.00213623
 0.00183105
 0.00152588
 0.00091553
 0.00030518
-0.00030518
-0.00091553
-0.00152588
-0.00183105
-0.00152588
-0.00091553
 0.00030518
 0.00122070
 0.00152588
 0.00122070
 0.00091553
 0.00061035
 0.00061035
 0.00091553
 0.00122070
 0.00122070
 0.00061035
-0.00030518
-0.00091553
-0.00152588
-0.00152588
-0.00122070
-0.00030518
 0.00030518
 0.00061035
 0.00061035
 0.00030518
-0.00030518
-0.00091553
-0.00152588
-0.00213623
-0.00274658
-0.00274658
-0.00183105
-0.00061035
 0.00030518
 0.00061035
 0.00030518
-0.00061035
-0.00122070
-0.00091553
 0.00000000
 0.00091553
 0.00152588
 0.00152588
 0.00122070
 0.00061035
-0.00030518
-0.00091553
-0.00122070
-0.00122070
-0.00152588
-0.00152588
-0.00152588
-0.00091553
-0.00030518
 0.00061035
 0.00122070
 0.00122070
 0.00061035
 0.00000000
-0.00030518
 0.00030518
 0.00091553
 0.00152588
 0.00183105
 0.00152588
 0.00061035
-0.00030518
-0.00122070
-0.00152588
-0.00122070
-0.00061035
 0.00030518
 0.00091553
 0.00122070
 0.00152588
 0.00152588
 0.00152588
 0.00122070
 0.00061035
 0.00030518
 0.00061035
 0.00122070
 0.00183105
 0.00244141
 0.00213623
 0.00122070
 0.00030518
-0.00030518
-0.00030518
 0.00030518
 0.00122070
 0.00183105
 0.00152588
 0.00061035
-0.00061035
-0.00152588
-0.00183105
-0.00213623
-0.00213623
-0.00213623
-0.00213623
-0.00152588
-0.00091553
 0.00000000
 0.00091553
 0.00152588
 0.00152588
 0.00061035
-0.00030518
-0.00061035
-0.00061035
 0.00030518
 0.00091553
 0.00061035
-0.00030518
-0.00122070
-0.00213623
-0.00213623
-0.00152588
-0.00091553
-0.00030518
 0.00030518
 0.00091553
 0.00122070
 0.00091553
 0.00030518
-0.00030518
-0.00091553
-0.00122070
-0.00091553
-0.00061035
-0.00030518
 0.00030518
 0.00000000
-0.00061035
-0.00183105
-0.00274658
-0.00305176
-0.00244141
-0.00152588
-0.00061035
-0.00030518
-0.00030518
-0.00061035
-0.00061035
-0.00061035
-0.00061035
-0.00061035
-0.00091553
-0.00122070
-0.00152588
-0.00152588
-0.00091553
 0.00000000
 0.00061035
 0.00061035
 0.00030518
-0.00030518
-0.00061035
-0.00030518
 0.00030518
 0.00061035
 0.00030518
-0.00061035
-0.00183105
-0.00305176
-0.00305176
-0.00244141
-0.00122070
-0.00030518
 0.00061035
 0.00091553
 0.00091553
 0.00122070
 0.00122070
 0.00122070
 0.00091553
 0.00000000
-0.00091553
-0.00091553
-0.00061035
 0.00000000
 0.00061035
 0.00061035
 0.00000000
-0.00061035
-0.00122070
-0.00152588
-0.00061035
 0.00061035
 0.00152588
 0.00213623
 0.00152588
 0.00091553
 0.00030518
 0.00000000
 0.00000000
-0.00030518
-0.00091553
-0.00183105
-0.00213623
-0.00183105
-0.00122070
-0.00061035
-0.00030518
-0.00091553
-0.00152588
-0.00213623
-0.00213623
-0.00122070
-0.00030518
 0.00061035
 0.00091553
 0.00030518
-0.00091553
-0.00183105
-0.00213623
-0.00152588
-0.00091553
 0.00000000
 0.00030518
 0.00091553
 0.00122070
 0.00152588
 0.00152588
 0.00091553
 0.00030518
 0.00000000
 0.00000000
 0.00000000
 0.00000000
 0.00030518
 0.00030518
 0.00061035
 0.00000000
-0.00030518
-0.00061035
 0.00030518
 0.00152588
 0.00274658
 0.00305176
 0.00305176
 0.00244141
 0.00152588
 0.00122070
 0.00122070
 0.00091553
 0.00030518
-0.00091553
-0.00152588
-0.00152588
-0.00091553
 0.00000000
 0.00061035
 0.00091553
-0.00274658
-0.01800537
-0.05645752
-0.12573242
-0.22003174
-0.31585693
-0.38330078
-0.40161133
-0.37475586
-0.32806396
-0.28839111
-0.26245117
-0.22857666
-0.15777588
-0.04272461
 0.08850098
 0.18859863
 0.22583008
 0.20721436
 0.16815186
 0.14160156
 0.13732910
 0.14434814
 0.15197754
 0.15899658
 0.16815186
 0.17639160
 0.17608643
 0.16448975
 0.15014648
 0.14373779
 0.14739990
 0.15167236
 0.14892578
 0.14038086
 0.13397217
 0.13305664
 0.13366699
 0.13000488
 0.12329102
 0.11779785
 0.11657715
 0.11627197
 0.11230469
 0.10498047
 0.09826660
 0.09521484
 0.09338379
 0.08972168
 0.08331299
 0.07720947
 0.07232666
 0.06774902
 0.06225586
 0.05615234
 0.05157471
 0.04760742
 0.04241943
 0.03509521
 0.02746582
 0.02227783
 0.01953125
 0.01678467
 0.01159668
 0.00549316
 0.00122070
-0.00061035
-0.00213623
-0.00549316
-0.01007080
-0.01312256
-0.01403809
-0.01403809
-0.01525879
-0.01739502
-0.01922607
-0.01892090
-0.01831055
-0.01922607
-0.02197266
-0.02502441
-0.02685547
-0.02685547
-0.02685547
-0.02807617
-0.03082275
-0.03387451
-0.03601074
-0.03723145
-0.03875732
-0.04119873
-0.04394531
-0.04638672
-0.04791260
-0.04852295
-0.04882813
-0.04943848
-0.05004883
-0.05035400
-0.05004883
-0.05035400
-0.05126953
-0.05187988
-0.05187988
-0.05096436
-0.04974365
-0.04913330
-0.04974365
-0.05096436
-0.05157471
-0.05157471
-0.05157471
-0.05187988
-0.05249023
-0.05310059
-0.05340576
-0.05310059
-0.05310059
-0.05340576
-0.05401611
-0.05432129
-0.05432129
-0.05401611
-0.05340576
-0.05279541
-0.05218506
-0.05187988
-0.05157471
-0.05157471
-0.05187988
-0.05218506
-0.05157471
-0.05065918
-0.04913330
-0.04791260
-0.04669189
-0.04608154
-0.04577637
-0.04486084
-0.04394531
-0.04333496
-0.04272461
-0.04241943
-0.04211426
-0.04119873
-0.03967285
-0.03753662
-0.03570557
-0.03448486
-0.03356934
-0.03265381
-0.03204346
-0.03112793
-0.02990723
-0.02868652
-0.02746582
-0.02655029
-0.02593994
-0.02563477
-0.02532959
-0.02441406
-0.02319336
-0.02166748
-0.02014160
-0.01892090
-0.01770020
-0.01647949
-0.01525879
-0.01434326
-0.01373291
-0.01312256
-0.01251221
-0.01098633
-0.00946045
-0.00762939
-0.00610352
-0.00518799
-0.00457764
-0.00396729
-0.00366211
-0.00305176
-0.00274658
-0.00213623
-0.00152588
-0.00061035
 0.00030518
 0.00122070
 0.00213623
 0.00335693
 0.00427246
 0.00518799
 0.00549316
 0.00579834
 0.00671387
 0.00793457
 0.00946045
 0.01037598
 0.01098633
 0.01098633
 0.01037598
 0.00976563
 0.00976563
 0.01007080
 0.01068115
 0.01190186
 0.01251221
 0.01281738
 0.01281738
 0.01281738
 0.01312256
 0.01312256
 0.01342773
 0.01373291
 0.01434326
 0.01495361
 0.01556396
 0.01647949
 0.01708984
 0.01739502
 0.01770020
 0.01800537
 0.01861572
 0.01953125
 0.02044678
 0.02136230
 0.02197266
 0.02227783
 0.02258301
 0.02258301
 0.02288818
 0.02319336
 0.02380371
 0.02441406
 0.02471924
 0.02502441
 0.02532959
 0.02593994
 0.02655029
 0.02716064
 0.02716064
 0.02655029
 0.02593994
 0.02563477
 0.02563477
 0.02624512
 0.02746582
 0.02838135
 0.02868652
 0.02807617
 0.02716064
 0.02593994
 0.02502441
 0.02502441
 0.02532959
 0.02593994
 0.02624512
 0.02624512
 0.02624512
 0.02624512
 0.02655029
 0.02655029
 0.02685547
 0.02685547
 0.02716064
 0.02716064
 0.02746582
 0.02746582
 0.02716064
 0.02655029
 0.02593994
 0.02563477
 0.02593994
 0.02685547
 0.02807617
 0.02899170
 0.02929688
 0.02929688
 0.02899170
 0.02868652
 0.02868652
 0.02838135
 0.02807617
 0.02716064
 0.02655029
 0.02624512
 0.02593994
 0.02563477
 0.02502441
 0.02410889
 0.02258301
 0.02105713
 0.01953125
 0.01800537
 0.01739502
 0.01708984
 0.01708984
 0.01678467
 0.01525879
 0.01342773
 0.01190186
 0.01098633
 0.01098633
 0.01098633
 0.01129150
 0.01159668
 0.01190186
 0.01220703
 0.01251221
 0.01220703
 0.01220703
 0.01251221
 0.01281738
 0.01373291
 0.01434326
 0.01495361
 0.01556396
 0.01556396
 0.01525879
 0.01434326
 0.01342773
 0.01281738
 0.01281738
 0.01342773
 0.01373291
 0.01403809
 0.01373291
 0.01312256
 0.01220703
 0.01129150
 0.01037598
 0.00946045
 0.00854492
 0.00701904
 0.00518799
 0.00335693
 0.00213623
 0.00122070
 0.00061035
 0.00000000
-0.00091553
-0.00152588
-0.00213623
-0.00183105
-0.00122070
-0.00030518
 0.00000000
 0.00000000
-0.00091553
-0.00244141
-0.00366211
-0.00488281
-0.00549316
-0.00610352
-0.00732422
-0.00946045
-0.01251221
-0.01556396
-0.01922607
-0.02319336
-0.02807617
-0.03387451
-0.03997803
-0.04608154
-0.05157471
-0.05706787
-0.06225586
-0.06683350
-0.07019043
-0.07141113
-0.06988525
-0.06561279
-0.05798340
-0.04638672
-0.03143311
-0.01342773
 0.00732422
 0.03082275
 0.05706787
 0.08636475
 0.11718750
 0.14831543
 0.17791748
 0.20568848
 0.23071289
 0.25238037
 0.26885986
 0.27954102
 0.28381348
 0.28106689
 0.27099609
 0.25329590
 0.22766113
 0.19470215
 0.15441895
 0.10742188
 0.05340576
-0.00549316
-0.06683350
-0.12878418
-0.19012451
-0.24993896
-0.30700684
-0.35919189
-0.40313721
-0.43701172
-0.46020508
-0.47332764
-0.47576904
-0.46752930
-0.44799805
-0.41778564
-0.37750244
-0.32928467
-0.27496338
-0.21667480
-0.15625000
-0.09521484
-0.03417969
 0.02502441
 0.08148193
 0.13305664
 0.17822266
 0.21636963
 0.24566650
 0.26580811
 0.27618408
 0.27770996
 0.27130127
 0.25695801
 0.23590088
 0.20812988
 0.17456055
 0.13671875
 0.09643555
 0.05554199
 0.01556396
-0.02227783
-0.05676270
-0.08697510
-0.11199951
-0.13153076
-0.14404297
-0.14984131
-0.14953613
-0.14312744
-0.13244629
-0.11718750
-0.09796143
-0.07507324
-0.04943848
-0.02197266
 0.00610352
 0.03356934
 0.05889893
 0.08148193
 0.10131836
 0.11871338
 0.13336182
 0.14495850
 0.15228271
 0.15625000
 0.15686035
 0.15472412
 0.15045166
 0.14373779
 0.13458252
 0.12451172
 0.11352539
 0.10253906
 0.09155273
 0.08087158
 0.07019043
 0.05981445
 0.04882813
 0.03692627
 0.02380371
 0.00976563
-0.00518799
-0.02136230
-0.03906250
-0.05889893
-0.08087158
-0.10498047
-0.13031006
-0.15686035
-0.18310547
-0.20874023
-0.23315430
-0.25634766
-0.27832031
-0.29876709
-0.31646729
-0.32897949
-0.33416748
-0.33050537
-0.31890869
-0.30151367
-0.27923584
-0.25268555
-0.22064209
-0.18249512
-0.13854980
-0.09124756
-0.04302979
 0.00457764
 0.05065918
 0.09460449
 0.13397217
 0.16662598
 0.19042969
 0.20507813
 0.20996094
 0.20599365
 0.19226074
 0.17028809
 0.14038086
 0.10467529
 0.06530762
 0.02441406
-0.01525879
-0.05157471
-0.08209229
-0.10589600
-0.12145996
-0.12786865
-0.12390137
-0.10803223
-0.07995605
-0.04058838
 0.00823975
 0.06439209
 0.12542725
 0.19012451
 0.25604248
 0.32226563
 0.38574219
 0.44281006
 0.49011230
 0.52581787
 0.54901123
 0.55938721
 0.55572510
 0.53710938
 0.50231934
 0.45288086
 0.39154053
 0.32043457
 0.24108887
 0.15563965
 0.06713867
-0.02166748
-0.10803223
-0.19134521
-0.26947021
-0.33996582
-0.39947510
-0.44525146
-0.47698975
-0.49621582
-0.50354004
-0.49957275
-0.48522949
-0.46234131
-0.43212891
-0.39581299
-0.35461426
-0.31097412
-0.26794434
-0.22796631
-0.19256592
-0.16113281
-0.13488770
-0.11505127
-0.10284424
-0.09887695
-0.10192871
-0.11016846
-0.12176514
-0.13641357
-0.15258789
-0.16845703
-0.18249512
-0.19195557
-0.19470215
-0.18859863
-0.17211914
-0.14404297
-0.10284424
-0.04821777
 0.01953125
 0.10009766
 0.19287109
 0.29693604
 0.41015625
 0.53009033
 0.65185547
 0.77239990
 0.88775635
 0.99517822
 1.09069824
 1.16790771
 1.22070313
 1.24572754
 1.24084473
 1.20452881
 1.13403320
 1.02783203
 0.88592529
 0.71289063
 0.51269531
 0.28900146
 0.04364014
-0.21942139
-0.49255371
-0.76507568
-1.02691650
-1.26953125
-1.48620605
-1.67205811
-1.82128906
-1.92901611
-1.99096680
-2.00500488
-1.97082520
-1.88903809
-1.76116943
-1.58966064
-1.37725830
-1.13006592
-0.85632324
-0.56488037
-0.26367188
 0.04211426
 0.34606934
 0.63964844
 0.91156006
 1.15264893
 1.35589600
 1.51672363
 1.63055420
 1.69372559
 1.70440674
 1.66412354
 1.57409668
 1.43737793
 1.25762939
 1.04156494
 0.80017090
 0.54412842
 0.27984619
 0.01190186
-0.25390625
-0.50750732
-0.73577881
-0.92834473
-1.07818604
-1.18286133
-1.24206543
-1.25366211
-1.21673584
-1.13159180
-1.00219727
-0.83404541
-0.63415527
-0.41015625
-0.16937256
 0.08117676
 0.33264160
 0.57556152
 0.79833984
 0.99182129
 1.14837646
 1.26342773
 1.33361816
 1.35772705
 1.33575439
 1.26861572
 1.15966797
 1.01287842
 0.83526611
 0.63476563
 0.41992188
 0.19775391
-0.02655029
-0.24688721
-0.45471191
-0.64025879
-0.79559326
-0.91583252
-0.99945068
-1.04675293
-1.05773926
-1.03485107
-0.98022461
-0.89874268
-0.79650879
-0.67932129
-0.55450439
-0.43029785
-0.31433105
-0.21392822
-0.13488770
-0.08148193
-0.05615234
-0.05889893
-0.08850098
-0.14312744
-0.22033691
-0.31555176
-0.42144775
-0.52917480
-0.62927246
-0.71502686
-0.78063965
-0.82122803
-0.83038330
-0.80352783
-0.73760986
-0.63323975
-0.49255371
-0.31951904
-0.11749268
 0.10925293
 0.35583496
 0.61401367
 0.87554932
 1.13067627
 1.37023926
 1.58660889
 1.77276611
 1.92199707
 2.02972412
 2.09259033
 2.10906982
 2.07916260
 2.00408936
 1.88751221
 1.73370361
 1.54876709
 1.33819580
 1.10900879
 0.86975098
 0.63018799
 0.39855957
 0.18066406
-0.01953125
-0.19836426
-0.34942627
-0.46630859
-0.54534912
-0.58654785
-0.59326172
-0.56793213
-0.51330566
-0.43334961
-0.33477783
-0.22583008
-0.11566162
-0.01159668
 0.07843018
 0.14648438
 0.18463135
 0.18768311
 0.15289307
 0.07781982
-0.03875732
-0.19683838
-0.39276123
-0.61950684
-0.86883545
-1.13159180
-1.39984131
-1.66351318
-1.91162109
-2.13287354
-2.31750488
-2.45910645
-2.55126953
-2.58850098
-2.56713867
-2.48596191
-2.34649658
-2.15118408
-1.90338135
-1.60858154
-1.27441406
-0.91217041
-0.53253174
-0.14434814
 0.24475098
 0.62530518
 0.98571777
 1.31500244
 1.60491943
 1.84967041
 2.04681396
 2.19360352
 2.28942871
 2.33520508
 2.33367920
 2.28942871
 2.20672607
 2.09197998
 1.95281982
 1.79779053
 1.63360596
 1.46697998
 1.30279541
 1.14593506
 1.00128174
 0.87188721
 0.75988770
 0.66589355
 0.58990479
 0.53100586
 0.48736572
 0.45532227
 0.43121338
 0.41015625
 0.38757324
 0.35858154
 0.31860352
 0.26397705
 0.19256592
 0.10131836
-0.01312256
-0.15258789
-0.31616211
-0.49957275
-0.69702148
-0.90362549
-1.11389160
-1.32202148
-1.52099609
-1.70349121
-1.86187744
-1.99157715
-2.08801270
-2.14721680
-2.16705322
-2.14660645
-2.08648682
-1.98913574
-1.85791016
-1.69647217
-1.51000977
-1.30401611
-1.08398438
-0.85723877
-0.63110352
-0.41351318
-0.21026611
-0.02685547
 0.13366699
 0.26763916
 0.37078857
 0.44036865
 0.47454834
 0.47454834
 0.44250488
 0.38146973
 0.29602051
 0.19226074
 0.07598877
-0.04699707
-0.17089844
-0.28900146
-0.39306641
-0.47637939
-0.53283691
-0.55938721
-0.55419922
-0.51605225
-0.44433594
-0.34088135
-0.20843506
-0.05126953
 0.12725830
 0.32257080
 0.52978516
 0.74188232
 0.95184326
 1.15264893
 1.33819580
 1.50329590
 1.64337158
 1.75384521
 1.83258057
 1.87744141
 1.88812256
 1.86553955
 1.81182861
 1.73126221
 1.62841797
 1.50878906
 1.37847900
 1.24298096
 1.10748291
 0.97625732
 0.85296631
 0.74127197
 0.64361572
 0.56213379
 0.49591064
 0.44464111
 0.40649414
 0.37963867
 0.36102295
 0.34759521
 0.33508301
 0.32135010
 0.30426025
 0.28137207
 0.24932861
 0.20538330
 0.14648438
 0.07110596
-0.02197266
-0.13458252
-0.26763916
-0.41931152
-0.58624268
-0.76507568
-0.95306396
-1.14776611
-1.34521484
-1.53961182
-1.72546387
-1.89697266
-2.05017090
-2.18017578
-2.28271484
-2.35412598
-2.39166260
-2.39410400
-2.35870361
-2.28485107
-2.17224121
-2.02362061
-1.84234619
-1.63085938
-1.39251709
-1.13128662
-0.85357666
-0.56640625
-0.27557373
 0.01373291
 0.29663086
 0.56549072
 0.81268311
 1.03179932
 1.21917725
 1.37237549
 1.48925781
 1.56768799
 1.60797119
 1.61193848
 1.58325195
 1.52587891
 1.44378662
 1.34155273
 1.22406006
 1.09863281
 0.97106934
 0.84747314
 0.73211670
 0.62835693
 0.54016113
 0.46997070
 0.42053223
 0.39306641
 0.38909912
 0.40924072
 0.45349121
 0.52001953
 0.60638428
 0.70983887
 0.82641602
 0.95306396
 1.08520508
 1.21704102
 1.34338379
 1.45812988
 1.55578613
 1.63085938
 1.67785645
 1.69281006
 1.67266846
 1.61499023
 1.51641846
 1.37512207
 1.19201660
 0.97137451
 0.71868896
 0.43792725
 0.13000488
-0.20172119
-0.55206299
-0.91094971
-1.26831055
-1.61712646
-1.95159912
-2.26531982
-2.55035400
-2.79876709
-3.00476074
-3.16467285
-3.27545166
-3.33465576
-3.33984375
-3.29101563
-3.19122314
-3.04351807
-2.85186768
-2.62115479
-2.35778809
-2.06939697
-1.76422119
-1.44958496
-1.13281250
-0.82275391
-0.52673340
-0.25207520
-0.00274658
 0.21820068
 0.40618896
 0.55633545
 0.66528320
 0.73333740
 0.76324463
 0.75805664
 0.72052002
 0.65399170
 0.56518555
 0.46264648
 0.35583496
 0.25268555
 0.15899658
 0.08148193
 0.02685547
 0.00244141
 0.01342773
 0.06317139
 0.15441895
 0.28686523
 0.45989990
 0.66986084
 0.91186523
 1.18011475
 1.46850586
 1.76910400
 2.07275391
 2.36938477
 2.64862061
 2.90069580
 3.11676025
 3.28857422
 3.40789795
 3.46649170
 3.45916748
 3.38226318
 3.23455811
 3.01727295
 2.73162842
 2.38250732
 1.97601318
 1.52221680
 1.03240967
 0.51757813
-0.01281738
-0.54809570
-1.07513428
-1.57958984
-2.04711914
-2.46643066
-2.83020020
-3.13171387
-3.36547852
-3.52661133
-3.61358643
-3.62640381
-3.56842041
-3.44268799
-3.25347900
-3.00720215
-2.71209717
-2.37731934
-2.01324463
-1.63024902
-1.24053955
-0.85601807
-0.48736572
-0.14343262
 0.16937256
 0.44525146
 0.67779541
 0.86181641
 0.99365234
 1.07360840
 1.10443115
 1.09161377
 1.04064941
 0.95764160
 0.84899902
 0.72174072
 0.58502197
 0.44799805
 0.31799316
 0.20019531
 0.09765625
 0.01495361
-0.04272461
-0.07110596
-0.06805420
-0.03448486
 0.02777100
 0.11688232
 0.23040771
 0.36560059
 0.51727295
 0.67871094
 0.84442139
 1.00769043
 1.16302490
 1.30310059
 1.42181396
 1.51397705
 1.57562256
 1.60369873
 1.59606934
 1.55212402
 1.47216797
 1.35711670
 1.20880127
 1.03118896
 0.83068848
 0.61584473
 0.39245605
 0.16448975
-0.06683350
-0.29571533
-0.51391602
-0.71105957
-0.88043213
-1.01898193
-1.12518311
-1.19812012
-1.23504639
-1.23596191
-1.20178223
-1.13586426
-1.04095459
-0.92102051
-0.78125000
-0.62805176
-0.46875000
-0.31005859
-0.15747070
-0.01708984
 0.10498047
 0.20385742
 0.27557373
 0.31829834
 0.33111572
 0.31341553
 0.26641846
 0.19134521
 0.09124756
-0.03143311
-0.17242432
-0.32745361
-0.48950195
-0.65093994
-0.80383301
-0.94329834
-1.06506348
-1.16546631
-1.24023438
-1.28448486
-1.29547119
-1.27166748
-1.21368408
-1.12213135
-0.99792480
-0.84411621
-0.66375732
-0.46356201
-0.25054932
-0.03021240
 0.19195557
 0.41046143
 0.61889648
 0.81024170
 0.97808838
 1.11785889
 1.22680664
 1.30249023
 1.34399414
 1.35040283
 1.32232666
 1.26281738
 1.17523193
 1.06292725
 0.92926025
 0.77911377
 0.61859131
 0.45471191
 0.29296875
 0.13702393
-0.01007080
-0.14465332
-0.26214600
-0.35705566
-0.42480469
-0.46325684
-0.47271729
-0.45471191
-0.41076660
-0.34362793
-0.25695801
-0.15533447
-0.04333496
 0.07385254
 0.19195557
 0.30487061
 0.40649414
 0.49102783
 0.55389404
 0.59265137
 0.60485840
 0.58837891
 0.54260254
 0.46844482
 0.37078857
 0.25329590
 0.11901855
-0.02929688
-0.18890381
-0.35339355
-0.51452637
-0.66375732
-0.79467773
-0.90301514
-0.98510742
-1.03881836
-1.06201172
-1.05468750
-1.01684570
-0.95031738
-0.85784912
-0.74279785
-0.60974121
-0.46478271
-0.31372070
-0.16357422
-0.01983643
 0.11260986
 0.22949219
 0.32653809
 0.40039063
 0.44677734
 0.46539307
 0.45654297
 0.42327881
 0.36773682
 0.29235840
 0.19989014
 0.09552002
-0.01586914
-0.12847900
-0.23712158
-0.33630371
-0.41931152
-0.48034668
-0.51483154
-0.52093506
-0.49682617
-0.44219971
-0.35736084
-0.24505615
-0.10894775
 0.04699707
 0.21820068
 0.39978027
 0.58380127
 0.76141357
 0.92468262
 1.06689453
 1.18255615
 1.26617432
 1.31378174
 1.32324219
 1.29516602
 1.22985840
 1.12823486
 0.99212646
 0.82702637
 0.64056396
 0.44097900
 0.23406982
 0.02349854
-0.18646240
-0.38787842
-0.57159424
-0.72998047
-0.85784912
-0.95306396
-1.01379395
-1.03851318
-1.02691650
-0.98022461
-0.90026855
-0.79010010
-0.65368652
-0.49713135
-0.32684326
-0.14984131
 0.02868652
 0.20416260
 0.37109375
 0.52276611
 0.65338135
 0.75805664
 0.83343506
 0.87768555
 0.88958740
 0.86853027
 0.81451416
 0.72875977
 0.61492920
 0.47760010
 0.32165527
 0.15014648
-0.03417969
-0.22735596
-0.42358398
-0.61462402
-0.79315186
-0.95367432
-1.09375000
-1.20971680
-1.29913330
-1.35833740
-1.38671875
-1.38397217
-1.35223389
-1.29211426
-1.20483398
-1.09283447
-0.95825195
-0.80535889
-0.63903809
-0.46417236
-0.28594971
-0.10955811
 0.06164551
 0.22399902
 0.37384033
 0.50750732
 0.62133789
 0.71319580
 0.78155518
 0.82611084
 0.84686279
 0.84350586
 0.81817627
 0.77270508
 0.70983887
 0.63293457
 0.54595947
 0.45318604
 0.35858154
 0.26580811
 0.17730713
 0.09613037
 0.02624512
-0.02868652
-0.06469727
-0.07934570
-0.07171631
-0.04180908
 0.01098633
 0.08605957
 0.18218994
 0.29724121
 0.42724609
 0.56823730
 0.71472168
 0.86120605
 1.00250244
 1.13342285
 1.24938965
 1.34582520
 1.41662598
 1.45629883
 1.46179199
 1.43218994
 1.36810303
 1.26892090
 1.13494873
 0.96801758
 0.77392578
 0.55938721
 0.32928467
 0.08605957
-0.16632080
-0.42114258
-0.66925049
-0.90087891
-1.11083984
-1.29547119
-1.45233154
-1.57684326
-1.66656494
-1.72088623
-1.74072266
-1.72821045
-1.68457031
-1.61224365
-1.51519775
-1.39953613
-1.27105713
-1.13586426
-0.99853516
-0.86395264
-0.73730469
-0.62255859
-0.52276611
-0.44006348
-0.37445068
-0.32531738
-0.29235840
-0.27496338
-0.27191162
-0.28198242
-0.30151367
-0.32531738
-0.34851074
-0.36682129
-0.37811279
-0.37963867
-0.36865234
-0.34301758
-0.30120850
-0.24353027
-0.16967773
-0.07843018
 0.03143311
 0.16021729
 0.30609131
 0.46569824
 0.63446045
 0.80780029
 0.98114014
 1.14898682
 1.30523682
 1.44500732
 1.56372070
 1.65802002
 1.72454834
 1.76055908
 1.76391602
 1.73370361
 1.66992188
 1.57592773
 1.45446777
 1.30859375
 1.14105225
 0.95642090
 0.76049805
 0.55969238
 0.36010742
 0.16418457
-0.02593994
-0.20782471
-0.37567139
-0.52276611
-0.64453125
-0.73913574
-0.80718994
-0.84930420
-0.86608887
-0.85754395
-0.82611084
-0.77545166
-0.70922852
-0.63201904
-0.54626465
-0.45623779
-0.36529541
-0.27801514
-0.19805908
-0.12878418
-0.07202148
-0.03021240
-0.00488281
 0.00305176
-0.00640869
-0.03234863
-0.07446289
-0.13305664
-0.20782471
-0.29693604
-0.39672852
-0.50292969
-0.61187744
-0.71990967
-0.82427979
-0.92041016
-1.00463867
-1.07330322
-1.12518311
-1.15875244
-1.17218018
-1.16394043
-1.13372803
-1.08337402
-1.01501465
-0.93048096
-0.83251953
-0.72387695
-0.60760498
-0.48828125
-0.36895752
-0.25177002
-0.13854980
-0.03143311
 0.06805420
 0.15869141
 0.24078369
 0.31555176
 0.38360596
 0.44494629
 0.49957275
 0.54870605
 0.59417725
 0.63751221
 0.68084717
 0.72601318
 0.77362061
 0.82458496
 0.87951660
 0.93780518
 0.99914551
 1.06262207
 1.12701416
 1.19171143
 1.25488281
 1.31439209
 1.36688232
 1.40991211
 1.44042969
 1.45660400
 1.45690918
 1.43920898
 1.40319824
 1.34826660
 1.27471924
 1.18469238
 1.07971191
 0.96069336
 0.82885742
 0.68634033
 0.53710938
 0.38574219
 0.23590088
 0.09002686
-0.05096436
-0.18585205
-0.31158447
-0.42388916
-0.52001953
-0.59906006
-0.66162109
-0.70892334
-0.74218750
-0.76263428
-0.77301025
-0.77636719
-0.77606201
-0.77514648
-0.77697754
-0.78460693
-0.80108643
-0.82855225
-0.86853027
-0.92041016
-0.98358154
-1.05621338
-1.13555908
-1.21948242
-1.30493164
-1.38885498
-1.46789551
-1.53747559
-1.59332275
-1.63146973
-1.64947510
-1.64459229
-1.61499023
-1.55944824
-1.47705078
-1.36840820
-1.23352051
-1.07360840
-0.89080811
-0.68817139
-0.46905518
-0.23681641
 0.00640869
 0.25695801
 0.50933838
 0.75775146
 0.99609375
 1.22009277
 1.42639160
 1.61193848
 1.77307129
 1.90673828
 2.01110840
 2.08496094
 2.12799072
 2.14111328
 2.12554932
 2.08435059
 2.01995850
 1.93511963
 1.83319092
 1.71722412
 1.59179688
 1.46057129
 1.32720947
 1.19354248
 1.06231689
 0.93627930
 0.81665039
 0.70465088
 0.60058594
 0.50476074
 0.41687012
 0.33477783
 0.25512695
 0.17547607
 0.09277344
 0.00549316
-0.08850098
-0.19165039
-0.30578613
-0.42968750
-0.56091309
-0.69732666
-0.83770752
-0.98022461
-1.12182617
-1.25854492
-1.38549805
-1.49841309
-1.59454346
-1.67175293
-1.72821045
-1.76239014
-1.77398682
-1.76422119
-1.73461914
-1.68548584
-1.61804199
-1.53381348
-1.43585205
-1.32781982
-1.21307373
-1.09466553
-0.97564697
-0.85784912
-0.74462891
-0.63812256
-0.53985596
-0.45104980
-0.37170410
-0.30334473
-0.24566650
-0.19866943
-0.16113281
-0.13061523
-0.10589600
-0.08514404
-0.06774902
-0.05065918
-0.03173828
-0.00885010
 0.01861572
 0.05126953
 0.08972168
 0.13549805
 0.18981934
 0.25451660
 0.33050537
 0.41900635
 0.51879883
 0.62896729
 0.74890137
 0.87677002
 1.01165771
 1.15020752
 1.28936768
 1.42395020
 1.55090332
 1.66656494
 1.76727295
 1.84936523
 1.90887451
 1.94183350
 1.94702148
 1.92352295
 1.87042236
 1.78863525
 1.67999268
 1.54693604
 1.39282227
 1.21978760
 1.02966309
 0.82672119
 0.61676025
 0.40496826
 0.19439697
-0.01403809
-0.21911621
-0.41656494
-0.60058594
-0.76599121
-0.91156006
-1.03729248
-1.14379883
-1.23107910
-1.29760742
-1.34490967
-1.37390137
-1.38702393
-1.38549805
-1.36993408
-1.34185791
-1.30401611
-1.25946045
-1.20941162
-1.15447998
-1.09436035
-1.03057861
-0.96405029
-0.89569092
-0.82550049
-0.75408936
-0.68237305
-0.61218262
-0.54443359
-0.47882080
-0.41503906
-0.35308838
-0.29449463
-0.24047852
-0.19073486
-0.14434814
-0.10009766
-0.05798340
-0.01800537
 0.01892090
 0.05432129
 0.08850098
 0.12207031
 0.15441895
 0.18463135
 0.21209717
 0.23651123
 0.25878906
 0.27954102
 0.29937744
 0.31890869
 0.33782959
 0.35583496
 0.37414551
 0.39276123
 0.41290283
 0.43487549
 0.45776367
 0.48187256
 0.50659180
 0.53192139
 0.55908203
 0.58807373
 0.61950684
 0.65399170
 0.69183350
 0.73303223
 0.77850342
 0.82855225
 0.88287354
 0.94177246
 1.00494385
 1.07116699
 1.13922119
 1.20635986
 1.26861572
 1.32385254
 1.36871338
 1.40075684
 1.41632080
 1.41143799
 1.38336182
 1.33148193
 1.25457764
 1.15112305
 1.02020264
 0.86242676
 0.68084717
 0.47912598
 0.25909424
 0.02227783
-0.22918701
-0.48950195
-0.75012207
-1.00402832
-1.24694824
-1.47460938
-1.68243408
-1.86492920
-2.01629639
-2.13317871
-2.21466064
-2.26013184
-2.26928711
-2.24182129
-2.17926025
-2.08465576
-1.96228027
-1.81671143
-1.65313721
-1.47674561
-1.29302979
-1.10626221
-0.92071533
-0.74127197
-0.57250977
-0.41961670
-0.28533936
-0.17120361
-0.07781982
-0.00518799
 0.04608154
 0.07659912
 0.08758545
 0.08148193
 0.06164551
 0.03173828
-0.00518799
-0.04425049
-0.08117676
-0.11199951
-0.13244629
-0.13824463
-0.12664795
-0.09490967
-0.04241943
 0.03082275
 0.12390137
 0.23529053
 0.36254883
 0.50292969
 0.65246582
 0.80596924
 0.95794678
 1.10290527
 1.23657227
 1.35528564
 1.45507813
 1.53381348
 1.58905029
 1.61865234
 1.62261963
 1.60156250
 1.55731201
 1.49169922
 1.40777588
 1.30767822
 1.19537354
 1.07452393
 0.94940186
 0.82458496
 0.70281982
 0.58776855
 0.48126221
 0.38574219
 0.30181885
 0.22827148
 0.16326904
 0.10375977
 0.04882813
-0.00396729
-0.05676270
-0.11352539
-0.17822266
-0.25390625
-0.34088135
-0.43945313
-0.54809570
-0.66650391
-0.79406738
-0.92834473
-1.06567383
-1.20117188
-1.33056641
-1.44989014
-1.55487061
-1.64154053
-1.70623779
-1.74560547
-1.75598145
-1.73461914
-1.68029785
-1.59271240
-1.47369385
-1.32598877
-1.15234375
-0.95642090
-0.74340820
-0.51971436
-0.29327393
-0.07049561
 0.14251709
 0.34027100
 0.51696777
 0.66589355
 0.78063965
 0.85784912
 0.89660645
 0.89782715
 0.86181641
 0.79040527
 0.68756104
 0.56030273
 0.41717529
 0.26458740
 0.10742188
-0.05004883
-0.20111084
-0.33660889
-0.44677734
-0.52520752
-0.56823730
-0.57464600
-0.54229736
-0.47119141
-0.36285400
-0.22033691
-0.04791260
 0.15106201
 0.37231445
 0.60913086
 0.85266113
 1.09344482
 1.32385254
 1.53625488
 1.72393799
 1.88079834
 2.00103760
 2.08007813
 2.11517334
 2.10357666
 2.04620361
 1.94427490
 1.80114746
 1.62109375
 1.40747070
 1.16638184
 0.90698242
 0.63812256
 0.36743164
 0.09979248
-0.16052246
-0.40649414
-0.62835693
-0.81726074
-0.96832275
-1.08062744
-1.15509033
-1.19110107
-1.18774414
-1.14685059
-1.07269287
-0.97076416
-0.84686279
-0.70770264
-0.56030273
-0.41259766
-0.27191162
-0.14404297
-0.03448486
 0.05126953
 0.10803223
 0.13244629
 0.12359619
 0.08270264
 0.01129150
-0.08972168
-0.21759033
-0.36682129
-0.52917480
-0.69671631
-0.86273193
-1.02050781
-1.16424561
-1.28723145
-1.38427734
-1.45202637
-1.48742676
-1.48864746
-1.45385742
-1.38366699
-1.28051758
-1.14868164
-0.99121094
-0.81237793
-0.61798096
-0.41442871
-0.20996094
-0.01007080
 0.18096924
 0.35797119
 0.51422119
 0.64361572
 0.74096680
 0.80535889
 0.83587646
 0.83221436
 0.79376221
 0.72387695
 0.62835693
 0.51391602
 0.38696289
 0.25329590
 0.11901855
-0.00885010
-0.12420654
-0.22125244
-0.29571533
-0.34179688
-0.35461426
-0.33203125
-0.27557373
-0.18920898
-0.07629395
 0.06164551
 0.22247314
 0.40161133
 0.59112549
 0.78338623
 0.97229004
 1.15234375
 1.31652832
 1.45874023
 1.57287598
 1.65466309
 1.70013428
 1.70715332
 1.67449951
 1.60247803
 1.49322510
 1.34918213
 1.17340088
 0.97137451
 0.75012207
 0.51879883
 0.28381348
 0.04852295
-0.18280029
-0.40496826
-0.60913086
-0.78765869
-0.93536377
-1.05194092
-1.13708496
-1.19140625
-1.21612549
-1.21337891
-1.18682861
-1.14105225
-1.07971191
-1.00769043
-0.93078613
-0.85388184
-0.78277588
-0.72174072
-0.67474365
-0.64392090
-0.63171387
-0.63781738
-0.66162109
-0.70129395
-0.75469971
-0.81756592
-0.88531494
-0.95214844
-1.01379395
-1.06445313
-1.10015869
-1.11541748
-1.10595703
-1.06964111
-1.00433350
-0.90972900
-0.78704834
-0.63812256
-0.46783447
-0.28076172
-0.08087158
 0.12756348
 0.33935547
 0.54809570
 0.74615479
 0.92712402
 1.08673096
 1.22192383
 1.32965088
 1.40747070
 1.45294189
 1.46636963
 1.44866943
 1.40289307
 1.33270264
 1.24176025
 1.13464355
 1.01593018
 0.89080811
 0.76477051
 0.64331055
 0.53161621
 0.43518066
 0.35736084
 0.30090332
 0.26702881
 0.25634766
 0.26885986
 0.30364990
 0.35858154
 0.43060303
 0.51391602
 0.60363770
 0.69488525
 0.78338623
 0.86364746
 0.93017578
 0.97747803
 1.00128174
 0.99945068
 0.96923828
 0.90850830
 0.81665039
 0.69580078
 0.55023193
 0.38330078
 0.19714355
-0.00701904
-0.22460938
-0.44738770
-0.66619873
-0.87310791
-1.06262207
-1.23107910
-1.37359619
-1.48498535
-1.56127930
-1.60125732
-1.60522461
-1.57440186
-1.50909424
-1.41235352
-1.28845215
-1.14318848
-0.98175049
-0.80993652
-0.63446045
-0.46234131
-0.30029297
-0.15319824
-0.02563477
 0.07934570
 0.15930176
 0.21240234
 0.23803711
 0.23681641
 0.20965576
 0.15930176
 0.09002686
 0.00640869
-0.08697510
-0.18615723
-0.28656006
-0.38299561
-0.46875000
-0.53894043
-0.58959961
-0.61950684
-0.62744141
-0.61279297
-0.57342529
-0.50994873
-0.42358398
-0.31768799
-0.19592285
-0.06286621
 0.07843018
 0.22399902
 0.36956787
 0.51116943
 0.64361572
 0.76324463
 0.86608887
 0.94879150
 1.00952148
 1.04766846
 1.06292725
 1.05590820
 1.02752686
 0.97961426
 0.91491699
 0.83679199
 0.74890137
 0.65429688
 0.55694580
 0.46142578
 0.37109375
 0.28961182
 0.21820068
 0.15777588
 0.10894775
 0.07415771
 0.05401611
 0.04821777
 0.05462646
 0.07019043
 0.09246826
 0.11901855
 0.14770508
 0.17456055
 0.19714355
 0.21209717
 0.21636963
 0.20782471
 0.18402100
 0.14434814
 0.08819580
 0.01617432
-0.07171631
-0.17456055
-0.28961182
-0.41290283
-0.53924561
-0.66436768
-0.78521729
-0.89874268
-1.00219727
-1.09222412
-1.16485596
-1.21765137
-1.24877930
-1.25701904
-1.24237061
-1.20605469
-1.14929199
-1.07360840
-0.98022461
-0.87188721
-0.75164795
-0.62286377
-0.48950195
-0.35400391
-0.22003174
-0.09033203
 0.03112793
 0.14221191
 0.24139404
 0.32775879
 0.39978027
 0.45623779
 0.49713135
 0.52337646
 0.53680420
 0.53863525
 0.52917480
 0.50903320
 0.47973633
 0.44342041
 0.40283203
 0.35980225
 0.31555176
 0.27160645
 0.22888184
 0.18890381
 0.15228271
 0.12023926
 0.09368896
 0.07385254
 0.06103516
 0.05645752
 0.06011963
 0.07232666
 0.09307861
 0.12207031
 0.15747070
 0.19897461
 0.24505615
 0.29541016
 0.35003662
 0.40771484
 0.46691895
 0.52551270
 0.58074951
 0.63018799
 0.67291260
 0.70709229
 0.73181152
 0.74523926
 0.74615479
 0.73394775
 0.70861816
 0.66955566
 0.61737061
 0.55297852
 0.47882080
 0.39794922
 0.31219482
 0.22216797
 0.12908936
 0.03570557
-0.05340576
-0.13580322
-0.21026611
-0.27679443
-0.33447266
-0.38116455
-0.41534424
-0.43609619
-0.44494629
-0.44342041
-0.43304443
-0.41595459
-0.39428711
-0.37139893
-0.35003662
-0.33233643
-0.32012939
-0.31524658
-0.31982422
-0.33416748
-0.35858154
-0.39276123
-0.43670654
-0.48950195
-0.54931641
-0.61431885
-0.68145752
-0.74920654
-0.81420898
-0.87341309
-0.92315674
-0.96038818
-0.98388672
-0.99273682
-0.98571777
-0.96038818
-0.91491699
-0.84808350
-0.76049805
-0.65338135
-0.52856445
-0.38787842
-0.23437500
-0.07080078
 0.10040283
 0.27648926
 0.45379639
 0.62713623
 0.79193115
 0.94390869
 1.08062744
 1.19934082
 1.29730225
 1.37176514
 1.41998291
 1.44134521
 1.43615723
 1.40472412
 1.34887695
 1.27044678
 1.17279053
 1.05773926
 0.92834473
 0.78796387
 0.64147949
 0.49530029
 0.35430908
 0.22186279
 0.10040283
-0.00762939
-0.09857178
-0.16937256
-0.21820068
-0.24597168
-0.25482178
-0.24627686
-0.22155762
-0.18280029
-0.13275146
-0.07446289
-0.01190186
 0.05035400
 0.10772705
 0.15686035
 0.19439697
 0.21911621
 0.22949219
 0.22277832
 0.19744873
 0.15289307
 0.08911133
 0.00793457
-0.09094238
-0.20629883
-0.33721924
-0.47912598
-0.62744141
-0.77728271
-0.92529297
-1.06719971
-1.19842529
-1.31408691
-1.41021729
-1.48468018
-1.53564453
-1.56066895
-1.55700684
-1.52221680
-1.45690918
-1.36260986
-1.24206543
-1.09710693
-0.93048096
-0.74645996
-0.55053711
-0.34820557
-0.14373779
 0.05950928
 0.25634766
 0.44189453
 0.60974121
 0.75561523
 0.87615967
 0.96893311
 1.03118896
 1.06201172
 1.06170654
 1.03302002
 0.97930908
 0.90332031
 0.80780029
 0.69671631
 0.57525635
 0.45043945
 0.32806396
 0.21240234
 0.10681152
 0.01556396
-0.05676270
-0.10620117
-0.13031006
-0.12695313
-0.09643555
-0.03936768
 0.04272461
 0.14678955
 0.26977539
 0.40771484
 0.55603027
 0.70861816
 0.85815430
 0.99822998
 1.12396240
 1.23016357
 1.31072998
 1.36108398
 1.37817383
 1.36138916
 1.31103516
 1.22650146
 1.10626221
 0.95275879
 0.77148438
 0.56976318
 0.35247803
 0.12176514
-0.11962891
-0.36621094
-0.60760498
-0.83465576
-1.04125977
-1.22344971
-1.37908936
-1.50390625
-1.59423828
-1.64855957
-1.66687012
-1.64947510
-1.59729004
-1.51184082
-1.39678955
-1.25732422
-1.09832764
-0.92437744
-0.73944092
-0.54931641
-0.36010742
-0.17822266
-0.00793457
 0.14770508
 0.28564453
 0.40130615
 0.49194336
 0.55480957
 0.58898926
 0.59478760
 0.57281494
 0.52551270
 0.45593262
 0.36895752
 0.26794434
 0.15686035
 0.03845215
-0.08453369
-0.20782471
-0.32531738
-0.43090820
-0.51879883
-0.58502197
-0.62835693
-0.64788818
-0.64392090
-0.61584473
-0.56365967
-0.48797607
-0.39154053
-0.27893066
-0.15411377
-0.02014160
 0.11993408
 0.26336670
 0.40496826
 0.54046631
 0.66497803
 0.77575684
 0.87127686
 0.95031738
 1.01135254
 1.05316162
 1.07604980
 1.08062744
 1.06781006
 1.03881836
 0.99487305
 0.93811035
 0.87158203
 0.79772949
 0.71838379
 0.63446045
 0.54840088
 0.46325684
 0.38085938
 0.30303955
 0.22918701
 0.15930176
 0.09277344
 0.03082275
-0.02716064
-0.08026123
-0.12817383
-0.17120361
-0.21026611
-0.24749756
-0.28411865
-0.31982422
-0.35278320
-0.38116455
-0.40405273
-0.42236328
-0.43762207
-0.44921875
-0.45715332
-0.46234131
-0.46508789
-0.46630859
-0.46539307
-0.46264648
-0.45806885
-0.45318604
-0.44860840
-0.44403076
-0.43914795
-0.43457031
-0.43060303
-0.42846680
-0.42785645
-0.42785645
-0.42877197
-0.42999268
-0.43273926
-0.43670654
-0.44219971
-0.44921875
-0.45776367
-0.46691895
-0.47637939
-0.48553467
-0.49377441
-0.50018311
-0.50323486
-0.50109863
-0.49285889
-0.47790527
-0.45623779
-0.42694092
-0.38909912
-0.34210205
-0.28625488
-0.22277832
-0.15197754
-0.07476807
 0.00885010
 0.09735107
 0.18951416
 0.28411865
 0.38024902
 0.47668457
 0.57159424
 0.66314697
 0.74890137
 0.82702637
 0.89599609
 0.95367432
 0.99945068
 1.03179932
 1.05041504
 1.05438232
 1.04431152
 1.01989746
 0.98205566
 0.93231201
 0.87188721
 0.80230713
 0.72418213
 0.63934326
 0.55023193
 0.45989990
 0.37017822
 0.28259277
 0.19744873
 0.11566162
 0.03784180
-0.03387451
-0.09826660
-0.15411377
-0.20111084
-0.23834229
-0.26641846
-0.28564453
-0.29663086
-0.29968262
-0.29571533
-0.28625488
-0.27252197
-0.25665283
-0.23895264
-0.21972656
-0.20019531
-0.18127441
-0.16448975
-0.15106201
-0.14160156
-0.13641357
-0.13671875
-0.14282227
-0.15472412
-0.17181396
-0.19348145
-0.22064209
-0.25451660
-0.29632568
-0.34393311
-0.39520264
-0.44769287
-0.50079346
-0.55358887
-0.60485840
-0.65216064
-0.69274902
-0.72479248
-0.74768066
-0.75958252
-0.75897217
-0.74523926
-0.71685791
-0.67413330
-0.61828613
-0.54901123
-0.46752930
-0.37506104
-0.27435303
-0.16815186
-0.05889893
 0.05126953
 0.16052246
 0.26702881
 0.36804199
 0.46203613
 0.54626465
 0.61920166
 0.67932129
 0.72540283
 0.75683594
 0.77331543
 0.77423096
 0.76019287
 0.73211670
 0.69213867
 0.64239502
 0.58471680
 0.52093506
 0.45318604
 0.38391113
 0.31616211
 0.25207520
 0.19287109
 0.13977051
 0.09368896
 0.05584717
 0.02807617
 0.01098633
 0.00427246
 0.00762939
 0.02105713
 0.04394531
 0.07629395
 0.11657715
 0.16357422
 0.21636963
 0.27343750
 0.33294678
 0.39215088
 0.44738770
 0.49591064
 0.53497314
 0.56274414
 0.57739258
 0.57708740
 0.55969238
 0.52398682
 0.47027588
 0.39947510
 0.31372070
 0.21514893
 0.10467529
-0.01617432
-0.14617920
-0.28076172
-0.41625977
-0.54718018
-0.66986084
-0.78186035
-0.88043213
-0.96496582
-1.03332520
-1.08428955
-1.11663818
-1.12884521
-1.12121582
-1.09497070
-1.05316162
-0.99700928
-0.92864990
-0.85052490
-0.76477051
-0.67504883
-0.58471680
-0.49530029
-0.40893555
-0.32684326
-0.25146484
-0.18463135
-0.12725830
-0.07843018
-0.03723145
-0.00244141
 0.02655029
 0.05096436
 0.07202148
 0.09124756
 0.10986328
 0.12847900
 0.14709473
 0.16754150
 0.19073486
 0.21728516
 0.24841309
 0.28411865
 0.32470703
 0.37017822
 0.41992188
 0.47332764
 0.52947998
 0.58715820
 0.64514160
 0.70190430
 0.75469971
 0.80139160
 0.83984375
 0.86883545
 0.88653564
 0.89111328
 0.88043213
 0.85449219
 0.81298828
 0.75714111
 0.68817139
 0.60791016
 0.51879883
 0.42358398
 0.32470703
 0.22338867
 0.12207031
 0.02288818
-0.07110596
-0.15808105
-0.23712158
-0.30731201
-0.36743164
-0.41442871
-0.44586182
-0.46173096
-0.46417236
-0.45654297
-0.43945313
-0.41229248
-0.37567139
-0.33203125
-0.28656006
-0.24353027
-0.20507813
-0.17303467
-0.14801025
-0.13244629
-0.12817383
-0.13519287
-0.15167236
-0.17669678
-0.21026611
-0.25299072
-0.30242920
-0.35491943
-0.40496826
-0.44952393
-0.48767090
-0.51910400
-0.54168701
-0.55297852
-0.55084229
-0.53466797
-0.50567627
-0.46478271
-0.41229248
-0.34973145
-0.27893066
-0.20324707
-0.12451172
-0.04394531
 0.03601074
 0.11199951
 0.17974854
 0.23742676
 0.28411865
 0.31982422
 0.34393311
 0.35491943
 0.35156250
 0.33508301
 0.30822754
 0.27374268
 0.23345947
 0.18829346
 0.13977051
 0.09002686
 0.04150391
-0.00305176
-0.04211426
-0.07354736
-0.09643555
-0.10925293
-0.11169434
-0.10406494
-0.08575439
-0.05645752
-0.01525879
 0.03692627
 0.09826660
 0.16723633
 0.24230957
 0.32226563
 0.40527344
 0.48919678
 0.57067871
 0.64697266
 0.71563721
 0.77392578
 0.81939697
 0.85113525
 0.86761475
 0.86791992
 0.85144043
 0.81665039
 0.76385498
 0.69427490
 0.60943604
 0.51269531
 0.40649414
 0.29357910
 0.17547607
 0.05493164
-0.06774902
-0.18981934
-0.30792236
-0.41809082
-0.51483154
-0.59600830
-0.66101074
-0.70953369
-0.74188232
-0.75744629
-0.75622559
-0.73974609
-0.71044922
-0.67138672
-0.62561035
-0.57525635
-0.52307129
-0.47149658
-0.42419434
-0.38360596
-0.35125732
-0.32867432
-0.31555176
-0.31188965
-0.31677246
-0.32897949
-0.34790039
-0.37261963
-0.40130615
-0.43243408
-0.46447754
-0.49499512
-0.52215576
-0.54595947
-0.56518555
-0.57861328
-0.58471680
-0.58074951
-0.56610107
-0.54046631
-0.50476074
-0.45837402
-0.40161133
-0.33447266
-0.25787354
-0.17333984
-0.08239746
 0.01464844
 0.11596680
 0.22033691
 0.32562256
 0.43029785
 0.53344727
 0.63385010
 0.72998047
 0.82031250
 0.90332031
 0.97747803
 1.04278564
 1.09832764
 1.14257813
 1.17523193
 1.19628906
 1.20635986
 1.20513916
 1.19384766
 1.17218018
 1.14105225
 1.10076904
 1.05255127
 0.99731445
 0.93597412
 0.86975098
 0.79925537
 0.72540283
 0.64788818
 0.56732178
 0.48339844
 0.39611816
 0.30517578
 0.21026611
 0.11138916
 0.00823975
-0.09979248
-0.21362305
-0.33264160
-0.45440674
-0.57617188
-0.69549561
-0.81146240
-0.92407227
-1.03179932
-1.13250732
-1.22375488
-1.30340576
-1.36901855
-1.41998291
-1.45477295
-1.47277832
-1.47399902
-1.45751953
-1.42303467
-1.37023926
-1.29882813
-1.21063232
-1.10717773
-0.99060059
-0.86273193
-0.72631836
-0.58319092
-0.43701172
-0.29083252
-0.14831543
-0.01159668
 0.11627197
 0.23406982
 0.33966064
 0.43151855
 0.50720215
 0.56518555
 0.60485840
 0.62744141
 0.63415527
 0.62683105
 0.60668945
 0.57525635
 0.53436279
 0.48614502
 0.43365479
 0.38024902
 0.32897949
 0.28289795
 0.24505615
 0.21728516
 0.20019531
 0.19531250
 0.20385742
 0.22674561
 0.26550293
 0.31890869
 0.38421631
 0.45837402
 0.53863525
 0.62286377
 0.70831299
 0.79193115
 0.86975098
 0.93780518
 0.99304199
 1.03363037
 1.05621338
 1.05895996
 1.04095459
 1.00250244
 0.94390869
 0.86456299
 0.76446533
 0.64514160
 0.51116943
 0.36651611
 0.21484375
 0.05737305
-0.10375977
-0.26489258
-0.41900635
-0.56030273
-0.68420410
-0.78887939
-0.87341309
-0.93627930
-0.97686768
-0.99426270
-0.99060059
-0.96710205
-0.92651367
-0.87219238
-0.80841064
-0.73944092
-0.66955566
-0.60150146
-0.53863525
-0.48370361
-0.43945313
-0.40802002
-0.39031982
-0.38604736
-0.39428711
-0.41320801
-0.44158936
-0.47698975
-0.51666260
-0.55786133
-0.59631348
-0.62805176
-0.64941406
-0.65704346
-0.65002441
-0.62744141
-0.58837891
-0.53222656
-0.45776367
-0.36651611
-0.26062012
-0.14404297
-0.01922607
 0.11077881
 0.24383545
 0.37628174
 0.50354004
 0.62164307
 0.72784424
 0.82061768
 0.89782715
 0.95855713
 1.00097656
 1.02447510
 1.02966309
 1.01715088
 0.98724365
 0.94085693
 0.87951660
 0.80505371
 0.72052002
 0.62835693
 0.53131104
 0.43212891
 0.33386230
 0.23834229
 0.14801025
 0.06378174
-0.01190186
-0.07690430
-0.12878418
-0.16693115
-0.19165039
-0.20355225
-0.20355225
-0.19317627
-0.17364502
-0.14709473
-0.11596680
-0.08178711
-0.04608154
-0.01007080
 0.02502441
 0.05737305
 0.08544922
 0.10833740
 0.12542725
 0.13641357
 0.14099121
 0.13977051
 0.13336182
 0.12145996
 0.10498047
 0.08392334
 0.05828857
 0.02960205
-0.00183105
-0.03570557
-0.07202148
-0.10986328
-0.14709473
-0.18371582
-0.21972656
-0.25726318
-0.29663086
-0.33721924
-0.37628174
-0.41229248
-0.44525146
-0.47454834
-0.49957275
-0.51971436
-0.53344727
-0.54046631
-0.54138184
-0.53527832
-0.52154541
-0.49957275
-0.46997070
-0.43243408
-0.38787842
-0.33691406
-0.28137207
-0.22338867
-0.16448975
-0.10559082
-0.04730225
 0.00915527
 0.06164551
 0.10894775
 0.15075684
 0.18676758
 0.21728516
 0.24078369
 0.25665283
 0.26458740
 0.26519775
 0.25970459
 0.24902344
 0.23376465
 0.21514893
 0.19409180
 0.17181396
 0.14892578
 0.12725830
 0.10803223
 0.09216309
 0.08087158
 0.07537842
 0.07629395
 0.08483887
 0.10070801
 0.12298584
 0.15045166
 0.18157959
 0.21453857
 0.24902344
 0.28320313
 0.31616211
 0.34637451
 0.37384033
 0.39672852
 0.41351318
 0.42297363
 0.42480469
 0.41992188
 0.40863037
 0.39123535
 0.36743164
 0.33782959
 0.30426025
 0.26794434
 0.22918701
 0.18737793
 0.14251709
 0.09552002
 0.04760742
-0.00030518
-0.04821777
-0.09582520
-0.14160156
-0.18371582
-0.22277832
-0.26092529
-0.29937744
-0.33660889
-0.37048340
-0.39916992
-0.42236328
-0.44189453
-0.45745850
-0.46905518
-0.47576904
-0.47790527
-0.47546387
-0.46813965
-0.45623779
-0.44006348
-0.41961670
-0.39428711
-0.36407471
-0.32836914
-0.28930664
-0.24993896
-0.21148682
-0.17456055
-0.13763428
-0.10101318
-0.06561279
-0.03295898
-0.00366211
 0.02166748
 0.04333496
 0.06042480
 0.07232666
 0.07965088
 0.08300781
 0.08300781
 0.08026123
 0.07476807
 0.06774902
 0.06042480
 0.05340576
 0.04821777
 0.04455566
 0.04272461
 0.04333496
 0.04699707
 0.05493164
 0.06683350
 0.08300781
 0.10375977
 0.12786865
 0.15441895
 0.18280029
 0.21179199
 0.24078369
 0.26947021
 0.29785156
 0.32470703
 0.34881592
 0.36773682
 0.38085938
 0.38818359
 0.39031982
 0.38665771
 0.37628174
 0.35888672
 0.33508301
 0.30639648
 0.27465820
 0.24017334
 0.20263672
 0.16174316
 0.11810303
 0.07354736
 0.02929688
-0.01403809
-0.05493164
-0.09307861
-0.12756348
-0.15808105
-0.18493652
-0.20812988
-0.22705078
-0.24108887
-0.25024414
-0.25512695
-0.25634766
-0.25482178
-0.25024414
-0.24169922
-0.23010254
-0.21606445
-0.20050049
-0.18432617
-0.16754150
-0.15014648
-0.13244629
-0.11474609
-0.09735107
-0.08056641
-0.06469727
-0.05065918
-0.03906250
-0.02960205
-0.02258301
-0.01678467
-0.01251221
-0.01037598
-0.01098633
-0.01434326
-0.02014160
-0.02746582
-0.03631592
-0.04608154
-0.05706787
-0.06896973
-0.08026123
-0.09063721
-0.09918213
-0.10589600
-0.11108398
-0.11413574
-0.11505127
-0.11413574
-0.11047363
-0.10406494
-0.09460449
-0.08209229
-0.06683350
-0.04913330
-0.02899170
-0.00671387
 0.01800537
 0.04455566
 0.07293701
 0.10253906
 0.13244629
 0.16235352
 0.19195557
 0.22033691
 0.24688721
 0.27130127
 0.29327393
 0.31219482
 0.32714844
 0.33599854
 0.33874512
 0.33477783
 0.32501221
 0.30944824
 0.28717041
 0.25787354
 0.22155762
 0.17822266
 0.12878418
 0.07324219
 0.01373291
-0.04760742
-0.10833740
-0.16754150
-0.22491455
-0.28015137
-0.33020020
-0.37109375
-0.39978027
-0.41625977
-0.42144775
-0.41503906
-0.39550781
-0.36224365
-0.31677246
-0.26336670
-0.20416260
-0.13916016
-0.06805420
 0.00732422
 0.08422852
 0.15869141
 0.22949219
 0.29541016
 0.35522461
 0.40557861
 0.44403076
 0.46936035
 0.48156738
 0.48065186
 0.46539307
 0.43548584
 0.39276123
 0.34027100
 0.27984619
 0.21209717
 0.13671875
 0.05645752
-0.02532959
-0.10437012
-0.17913818
-0.24902344
-0.31280518
-0.36682129
-0.40771484
-0.43426514
-0.44769287
-0.44982910
-0.44067383
-0.41961670
-0.38635254
-0.34332275
-0.29449463
-0.24291992
-0.19134521
-0.14007568
-0.09033203
-0.04455566
-0.00427246
 0.02868652
 0.05462646
 0.07324219
 0.08453369
 0.08850098
 0.08544922
 0.07598877
 0.06103516
 0.04211426
 0.02136230
-0.00030518
-0.02075195
-0.03845215
-0.05279541
-0.06286621
-0.06805420
-0.06744385
-0.06072998
-0.04669189
-0.02593994
 0.00030518
 0.03112793
 0.06500244
 0.10131836
 0.13854980
 0.17547607
 0.20965576
 0.23956299
 0.26306152
 0.27954102
 0.28869629
 0.29083252
 0.28594971
 0.27435303
 0.25573730
 0.23071289
 0.19897461
 0.16235352
 0.12237549
 0.08087158
 0.03997803
 0.00091553
-0.03570557
-0.06835938
-0.09613037
-0.11840820
-0.13458252
-0.14495850
-0.14923096
-0.14770508
-0.14099121
-0.12969971
-0.11413574
-0.09582520
-0.07537842
-0.05493164
-0.03540039
-0.01892090
-0.00579834
 0.00366211
 0.00885010
 0.00946045
 0.00549316
-0.00274658
-0.01556396
-0.03173828
-0.05065918
-0.07110596
-0.09185791
-0.11230469
-0.13122559
-0.14862061
-0.16387939
-0.17578125
-0.18371582
-0.18768311
-0.18859863
-0.18737793
-0.18402100
-0.17852783
-0.17028809
-0.15899658
-0.14495850
-0.12878418
-0.11138916
-0.09338379
-0.07507324
-0.05706787
-0.03967285
-0.02319336
-0.00885010
 0.00305176
 0.01190186
 0.01739502
 0.01983643
 0.01892090
 0.01586914
 0.01037598
 0.00335693
-0.00488281
-0.01281738
-0.01861572
-0.02136230
-0.02014160
-0.01464844
-0.00549316
 0.00732422
 0.02410889
 0.04486084
 0.06927490
 0.09735107
 0.12817383
 0.16021729
 0.19256592
 0.22369385
 0.25329590
 0.28137207
 0.30761719
 0.33111572
 0.35034180
 0.36376953
 0.37109375
 0.37292480
 0.37048340
 0.36376953
 0.35247803
 0.33569336
 0.31402588
 0.28778076
 0.25909424
 0.22918701
 0.19866943
 0.16784668
 0.13732910
 0.10742188
 0.07904053
 0.05218506
 0.02746582
 0.00457764
-0.01617432
-0.03448486
-0.05096436
-0.06683350
-0.08270264
-0.09857178
-0.11474609
-0.13122559
-0.14953613
-0.16998291
-0.19195557
-0.21392822
-0.23620605
-0.25939941
-0.28533936
-0.31402588
-0.34271240
-0.36926270
-0.39215088
-0.41198730
-0.42938232
-0.44250488
-0.45043945
-0.45196533
-0.44769287
-0.43762207
-0.42083740
-0.39520264
-0.36010742
-0.31799316
-0.27130127
-0.22155762
-0.16937256
-0.11383057
-0.05554199
 0.00335693
 0.06042480
 0.11413574
 0.16265869
 0.20477295
 0.23956299
 0.26702881
 0.28778076
 0.30181885
 0.30914307
 0.30853271
 0.30120850
 0.28808594
 0.27099609
 0.25146484
 0.22949219
 0.20690918
 0.18554688
 0.16693115
 0.15289307
 0.14404297
 0.14007568
 0.14190674
 0.14984131
 0.16387939
 0.18218994
 0.20416260
 0.22857666
 0.25451660
 0.28106689
 0.30670166
 0.32897949
 0.34637451
 0.35644531
 0.35919189
 0.35278320
 0.33721924
 0.31280518
 0.28015137
 0.23925781
 0.19073486
 0.13397217
 0.07141113
 0.00488281
-0.06225586
-0.12847900
-0.19348145
-0.25634766
-0.31463623
-0.36499023
-0.40466309
-0.43365479
-0.45257568
-0.46203613
-0.46203613
-0.45288086
-0.43457031
-0.40863037
-0.37658691
-0.33966064
-0.30059814
-0.26245117
-0.22796631
-0.19866943
-0.17425537
-0.15472412
-0.14129639
-0.13610840
-0.14007568
-0.15228271
-0.17120361
-0.19470215
-0.22308350
-0.25634766
-0.29327393
-0.33020020
-0.36315918
-0.38848877
-0.40557861
-0.41381836
-0.41259766
-0.40039063
-0.37567139
-0.33874512
-0.29144287
-0.23437500
-0.16906738
-0.09582520
-0.01739502
 0.06439209
 0.14587402
 0.22613525
 0.30242920
 0.37292480
 0.43457031
 0.48522949
 0.52398682
 0.55023193
 0.56427002
 0.56610107
 0.55664063
 0.53649902
 0.50659180
 0.46844482
 0.42388916
 0.37567139
 0.32684326
 0.28015137
 0.23681641
 0.19683838
 0.16082764
 0.13031006
 0.10711670
 0.09277344
 0.08636475
 0.08789063
 0.09643555
 0.11138916
 0.13183594
 0.15563965
 0.18096924
 0.20599365
 0.22827148
 0.24688721
 0.26031494
 0.26733398
 0.26702881
 0.25878906
 0.24230957
 0.21697998
 0.18280029
 0.14068604
 0.09094238
 0.03570557
-0.02319336
-0.08270264
-0.14099121
-0.19805908
-0.25390625
-0.30639648
-0.35217285
-0.38757324
-0.41076660
-0.42266846
-0.42510986
-0.41931152
-0.40344238
-0.37628174
-0.33874512
-0.29418945
-0.24688721
-0.19897461
-0.15167236
-0.10528564
-0.06164551
-0.02197266
 0.01159668
 0.03845215
 0.05767822
 0.06835938
 0.06896973
 0.06011963
 0.04302979
 0.01922607
-0.01129150
-0.04760742
-0.08911133
-0.13275146
-0.17639160
-0.21972656
-0.26367188
-0.30700684
-0.34667969
-0.37780762
-0.39825439
-0.40893555
-0.41107178
-0.40405273
-0.38574219
-0.35491943
-0.31341553
-0.26367188
-0.20782471
-0.14526367
-0.07568359
-0.00030518
 0.07812500
 0.15716553
 0.23559570
 0.31311035
 0.38879395
 0.46020508
 0.52490234
 0.58166504
 0.62988281
 0.66955566
 0.70007324
 0.72082520
 0.73181152
 0.73303223
 0.72448730
 0.70617676
 0.67840576
 0.64178467
 0.59783936
 0.54748535
 0.49255371
 0.43395996
 0.37292480
 0.31036377
 0.24688721
 0.18341064
 0.12084961
 0.05981445
 0.00091553
-0.05523682
-0.10803223
-0.15625000
-0.20080566
-0.24230957
-0.28259277
-0.32104492
-0.35583496
-0.38543701
-0.40893555
-0.42785645
-0.44403076
-0.45745850
-0.46813965
-0.47485352
-0.47790527
-0.47821045
-0.47637939
-0.47180176
-0.46417236
-0.45288086
-0.43823242
-0.42175293
-0.40466309
-0.38574219
-0.36346436
-0.33721924
-0.30822754
-0.27893066
-0.25177002
-0.22644043
-0.20172119
-0.17761230
-0.15472412
-0.13519287
-0.12023926
-0.10986328
-0.10375977
-0.10253906
-0.10559082
-0.11291504
-0.12359619
-0.13641357
-0.15136719
-0.16754150
-0.18371582
-0.19836426
-0.20965576
-0.21636963
-0.21759033
-0.21209717
-0.19897461
-0.17761230
-0.14739990
-0.10803223
-0.05981445
-0.00274658
 0.06164551
 0.13244629
 0.20843506
 0.28930664
 0.37353516
 0.45806885
 0.53955078
 0.61584473
 0.68542480
 0.74737549
 0.80017090
 0.84197998
 0.87127686
 0.88806152
 0.89141846
 0.88134766
 0.85784912
 0.82183838
 0.77484131
 0.71899414
 0.65551758
 0.58502197
 0.50933838
 0.43151855
 0.35461426
 0.28106689
 0.21087646
 0.14404297
 0.08117676
 0.02380371
-0.02563477
-0.06744385
-0.10162354
-0.12939453
-0.15167236
-0.17028809
-0.18615723
-0.20080566
-0.21575928
-0.23284912
-0.25482178
-0.28442383
-0.32196045
-0.36682129
-0.41809082
-0.47485352
-0.53802490
-0.60760498
-0.68206787
-0.75805664
-0.83190918
-0.90057373
-0.96191406
-1.01379395
-1.05285645
-1.07666016
-1.08306885
-1.07055664
-1.03820801
-0.98510742
-0.91094971
-0.81573486
-0.70159912
-0.57067871
-0.42724609
-0.27496338
-0.11810303
 0.04058838
 0.19714355
 0.34912109
 0.49133301
 0.62011719
 0.73181152
 0.82336426
 0.89324951
 0.94085693
 0.96466064
 0.96527100
 0.94390869
 0.90240479
 0.84320068
 0.76904297
 0.68267822
 0.58776855
 0.48828125
 0.38879395
 0.29235840
 0.20172119
 0.11962891
 0.04882813
-0.00793457
-0.04882813
-0.07232666
-0.07904053
-0.06866455
-0.04272461
-0.00244141
 0.05004883
 0.11199951
 0.18035889
 0.25329590
 0.32867432
 0.40374756
 0.47454834
 0.53710938
 0.58837891
 0.62591553
 0.64910889
 0.65734863
 0.64941406
 0.62500000
 0.58410645
 0.52764893
 0.45684814
 0.37353516
 0.27984619
 0.17822266
 0.07202148
-0.03723145
-0.14739990
-0.25634766
-0.36163330
-0.45898438
-0.54504395
-0.61889648
-0.68023682
-0.73028564
-0.76934814
-0.79742432
-0.81512451
-0.82214355
-0.82000732
-0.81085205
-0.79650879
-0.77850342
-0.75927734
-0.74005127
-0.72174072
-0.70495605
-0.68969727
-0.67657471
-0.66528320
-0.65643311
-0.64941406
-0.64392090
-0.63812256
-0.63018799
-0.61828613
-0.60211182
-0.58074951
-0.55175781
-0.51391602
-0.46478271
-0.40527344
-0.33599854
-0.25878906
-0.17425537
-0.08239746
 0.01617432
 0.12176514
 0.23315430
 0.34759521
 0.46264648
 0.57556152
 0.68420410
 0.78704834
 0.88287354
 0.97015381
 1.04736328
 1.11267090
 1.16546631
 1.20452881
 1.22985840
 1.24114990
 1.23840332
 1.22192383
 1.19171143
 1.14746094
 1.09039307
 1.02203369
 0.94543457
 0.86181641
 0.77239990
 0.67840576
 0.58135986
 0.48339844
 0.38696289
 0.29388428
 0.20568848
 0.12329102
 0.04730225
-0.02197266
-0.08361816
-0.13702393
-0.18218994
-0.22003174
-0.25238037
-0.28167725
-0.30883789
-0.33355713
-0.35491943
-0.37414551
-0.39367676
-0.41717529
-0.44616699
-0.48095703
-0.52124023
-0.56732178
-0.61950684
-0.67687988
-0.73822021
-0.80261230
-0.86822510
-0.93414307
-0.99792480
-1.05743408
-1.11022949
-1.15447998
-1.18804932
-1.20941162
-1.21673584
-1.20910645
-1.18591309
-1.14654541
-1.09191895
-1.02203369
-0.93780518
-0.84075928
-0.73211670
-0.61309814
-0.48583984
-0.35247803
-0.21667480
-0.08117676
 0.05157471
 0.18096924
 0.30578613
 0.42480469
 0.53558350
 0.63659668
 0.72723389
 0.80718994
 0.87615967
 0.93322754
 0.97900391
 1.01318359
 1.03729248
 1.05224609
 1.05865479
 1.05773926
 1.05041504
 1.03790283
 1.02203369
 1.00280762
 0.98022461
 0.95520020
 0.92834473
 0.90118408
 0.87493896
 0.84991455
 0.82489014
 0.80017090
 0.77484131
 0.74829102
 0.72021484
 0.69030762
 0.65887451
 0.62469482
 0.58685303
 0.54382324
 0.49530029
 0.44128418
 0.38208008
 0.31707764
 0.24505615
 0.16540527
 0.07812500
-0.01586914
-0.11596680
-0.22094727
-0.32897949
-0.43762207
-0.54443359
-0.64758301
-0.74584961
-0.83740234
-0.92071533
-0.99304199
-1.05255127
-1.09832764
-1.13067627
-1.14990234
-1.15600586
-1.14929199
-1.12976074
-1.09954834
-1.06018066
-1.01379395
-0.96221924
-0.90667725
-0.84869385
-0.79132080
-0.73608398
-0.68511963
-0.63995361
-0.60058594
-0.56732178
-0.53985596
-0.51757813
-0.49926758
-0.48339844
-0.46875000
-0.45471191
-0.43945313
-0.42083740
-0.39550781
-0.36163330
-0.31829834
-0.26550293
-0.20324707
-0.12969971
-0.04364014
 0.05462646
 0.16510010
 0.28625488
 0.41656494
 0.55419922
 0.69641113
 0.84075928
 0.98388672
 1.12426758
 1.25823975
 1.38244629
 1.49322510
 1.58721924
 1.66198730
 1.71630859
 1.74865723
 1.75720215
 1.74163818
 1.70166016
 1.63665771
 1.54754639
 1.43615723
 1.30493164
 1.15722656
 0.99517822
 0.82183838
 0.64178467
 0.46081543
 0.28381348
 0.11322021
-0.05004883
-0.20446777
-0.34606934
-0.46997070
-0.57220459
-0.65246582
-0.71166992
-0.75134277
-0.77270508
-0.77789307
-0.76904297
-0.75012207
-0.72387695
-0.69366455
-0.66223145
-0.63385010
-0.61248779
-0.60058594
-0.60028076
-0.61187744
-0.63629150
-0.67382813
-0.72509766
-0.78857422
-0.86151123
-0.94146729
-1.02478027
-1.10839844
-1.18743896
-1.25793457
-1.31683350
-1.36169434
-1.39007568
-1.39770508
-1.38214111
-1.34063721
-1.27410889
-1.18316650
-1.06933594
-0.93261719
-0.77514648
-0.60058594
-0.41412354
-0.22003174
-0.02136230
 0.17852783
 0.37567139
 0.56427002
 0.73913574
 0.89599609
 1.03240967
 1.14624023
 1.23504639
 1.29760742
 1.33300781
 1.34307861
 1.32934570
 1.29364014
 1.23840332
 1.16607666
 1.07971191
 0.98358154
 0.88104248
 0.77636719
 0.67382813
 0.57647705
 0.48736572
 0.40893555
 0.34454346
 0.29602051
 0.26397705
 0.24749756
 0.24566650
 0.25726318
 0.28198242
 0.31860352
 0.36376953
 0.41473389
 0.46752930
 0.51940918
 0.56701660
 0.60729980
 0.63659668
 0.65277100
 0.65490723
 0.64178467
 0.61248779
 0.56549072
 0.50079346
 0.41961670
 0.32531738
 0.21972656
 0.10467529
-0.01953125
-0.15075684
-0.28533936
-0.41870117
-0.54626465
-0.66436768
-0.77117920
-0.86456299
-0.94360352
-1.00677490
-1.05407715
-1.08520508
-1.09985352
-1.09863281
-1.08276367
-1.05438232
-1.01623535
-0.97045898
-0.91918945
-0.86395264
-0.80688477
-0.74981689
-0.69519043
-0.64544678
-0.60150146
-0.56335449
-0.53070068
-0.50354004
-0.48187256
-0.46569824
-0.45349121
-0.44403076
-0.43548584
-0.42663574
-0.41625977
-0.40191650
-0.38116455
-0.35278320
-0.31677246
-0.27435303
-0.22491455
-0.16754150
-0.10009766
-0.02227783
 0.06439209
 0.15808105
 0.25817871
 0.36499023
 0.47729492
 0.59265137
 0.70739746
 0.81939697
 0.92742920
 1.02996826
 1.12487793
 1.20941162
 1.28173828
 1.34002686
 1.38366699
 1.41082764
 1.42028809
 1.41113281
 1.38366699
 1.33941650
 1.27899170
 1.20330811
 1.11328125
 1.01165771
 0.90026855
 0.78155518
 0.65795898
 0.53314209
 0.41137695
 0.29449463
 0.18341064
 0.07934570
-0.01556396
-0.09857178
-0.16815186
-0.22552490
-0.27282715
-0.31066895
-0.33813477
-0.35400391
-0.35980225
-0.35949707
-0.35644531
-0.35339355
-0.35125732
-0.35247803
-0.35949707
-0.37475586
-0.39916992
-0.43273926
-0.47546387
-0.52856445
-0.59204102
