# Supplementary material for: Dataset for time-lapse ultrasonic tomography of a granite slab under uniaxial compression test
Source: Data Brief. 2018 Aug 30;20:614–6. doi: 10.1016/j.dib.2018.08.151 (PMC6128094; doi:10.1016/j.dib.2018.08.151)
Supplement: Supplementary file 2 — Supplementary material [file mmc2.zip › data/Ultrasonic_Tomo_data/Stage_1_0kn/Force_0kn_16_24_32103088.txt]

SOURCE FILE NAME: D:\ct_20141122\ct201411221m100v0kn_sh_24_26_a.TDA
DATE: Saturday, November 22, 2014
TIME: 11:31:53
SAMPLE INTERVAL (Seconds):   0.0000001000
SIGNAL UNITS: volts
TIME UNITS: Seconds
DATA TYPE: WAVEFORM
NUMBER OF DATA POINTS PER WAVEFORM: 1024
CHANNEL NUMBER: 16
HIT NUMBER: 1
TIME OF TEST:  32.1030880000

-0.00396729
-0.00274658
-0.00152588
-0.00030518
 0.00091553
 0.00183105
 0.00244141
 0.00274658
 0.00274658
 0.00183105
 0.00091553
 0.00030518
-0.00030518
-0.00030518
 0.00000000
-0.00030518
-0.00061035
-0.00152588
-0.00183105
-0.00183105
-0.00122070
-0.00030518
 0.00061035
 0.00122070
 0.00152588
 0.00152588
 0.00152588
 0.00152588
 0.00091553
 0.00000000
-0.00091553
-0.00122070
-0.00061035
 0.00000000
 0.00091553
 0.00122070
 0.00091553
 0.00030518
-0.00061035
-0.00122070
-0.00122070
-0.00061035
 0.00000000
 0.00061035
 0.00061035
 0.00030518
-0.00061035
-0.00091553
-0.00122070
-0.00122070
-0.00122070
-0.00152588
-0.00152588
-0.00122070
-0.00030518
 0.00091553
 0.00213623
 0.00244141
 0.00213623
 0.00122070
 0.00061035
 0.00061035
 0.00091553
 0.00091553
 0.00061035
-0.00061035
-0.00213623
-0.00274658
-0.00274658
-0.00213623
-0.00122070
 0.00000000
 0.00061035
 0.00122070
 0.00183105
 0.00244141
 0.00274658
 0.00244141
 0.00122070
-0.00030518
-0.00183105
-0.00274658
-0.00274658
-0.00213623
-0.00152588
-0.00122070
-0.00122070
-0.00152588
-0.00152588
-0.00122070
-0.00030518
 0.00061035
 0.00091553
 0.00091553
 0.00030518
 0.00000000
-0.00061035
-0.00061035
-0.00061035
-0.00091553
-0.00183105
-0.00244141
-0.00244141
-0.00152588
-0.00030518
 0.00091553
 0.00183105
 0.00183105
 0.00122070
 0.00030518
-0.00061035
-0.00152588
-0.00152588
-0.00152588
-0.00122070
-0.00122070
-0.00152588
-0.00183105
-0.00183105
-0.00183105
-0.00152588
-0.00122070
-0.00061035
 0.00000000
 0.00030518
 0.00061035
 0.00091553
 0.00061035
-0.00030518
-0.00122070
-0.00213623
-0.00244141
-0.00244141
-0.00213623
-0.00152588
-0.00152588
-0.00183105
-0.00213623
-0.00183105
-0.00091553
 0.00000000
 0.00091553
 0.00152588
 0.00183105
 0.00183105
 0.00152588
 0.00122070
 0.00061035
 0.00030518
-0.00030518
-0.00091553
-0.00152588
-0.00183105
-0.00152588
-0.00061035
 0.00091553
 0.00213623
 0.00305176
 0.00274658
 0.00183105
 0.00091553
 0.00030518
 0.00000000
 0.00030518
 0.00061035
 0.00030518
-0.00061035
-0.00122070
-0.00122070
-0.00091553
 0.00000000
 0.00091553
 0.00152588
 0.00183105
 0.00213623
 0.00213623
 0.00213623
 0.00152588
 0.00030518
-0.00122070
-0.00213623
-0.00244141
-0.00213623
-0.00122070
-0.00030518
 0.00061035
 0.00061035
 0.00061035
 0.00030518
 0.00030518
 0.00061035
 0.00091553
 0.00122070
 0.00091553
 0.00030518
 0.00000000
-0.00030518
-0.00061035
-0.00061035
-0.00122070
-0.00213623
-0.00274658
-0.00305176
-0.00244141
-0.00091553
 0.00091553
 0.00183105
 0.00213623
 0.00152588
 0.00091553
 0.00091553
 0.00122070
 0.00152588
 0.00183105
 0.00122070
 0.00061035
 0.00000000
-0.00030518
 0.00000000
 0.00030518
 0.00030518
 0.00000000
 0.00000000
 0.00030518
 0.00122070
 0.00213623
 0.00274658
 0.00213623
 0.00091553
-0.00061035
-0.00183105
-0.00183105
-0.00091553
 0.00000000
 0.00061035
 0.00061035
 0.00030518
 0.00030518
 0.00061035
 0.00152588
 0.00244141
 0.00305176
 0.00305176
 0.00244141
 0.00152588
 0.00091553
 0.00030518
 0.00030518
 0.00000000
-0.00061035
-0.00183105
-0.00244141
-0.00213623
-0.00091553
 0.00091553
 0.00274658
 0.00366211
 0.00335693
 0.00244141
 0.00152588
 0.00091553
 0.00030518
 0.00030518
 0.00030518
 0.00000000
-0.00030518
-0.00091553
-0.00122070
-0.00122070
-0.00122070
-0.00122070
-0.00122070
-0.00091553
-0.00061035
 0.00000000
 0.00122070
 0.00183105
 0.00152588
 0.00061035
-0.00030518
-0.00122070
-0.00091553
-0.00030518
 0.00091553
 0.00122070
 0.00091553
 0.00000000
-0.00061035
-0.00091553
-0.00061035
 0.00000000
 0.00030518
 0.00030518
 0.00000000
-0.00030518
-0.00030518
 0.00000000
 0.00030518
 0.00000000
-0.00061035
-0.00152588
-0.00213623
-0.00213623
-0.00122070
 0.00000000
 0.00183105
 0.00305176
 0.00366211
 0.00305176
 0.00183105
 0.00061035
 0.00030518
 0.00000000
 0.00000000
-0.00061035
-0.00152588
-0.00244141
-0.00274658
-0.00213623
-0.00152588
-0.00091553
-0.00061035
-0.00030518
 0.00000000
 0.00091553
 0.00183105
 0.00244141
 0.00244141
 0.00152588
 0.00030518
-0.00091553
-0.00152588
-0.00091553
 0.00000000
 0.00061035
 0.00061035
 0.00030518
-0.00030518
-0.00030518
-0.00030518
 0.00000000
 0.00000000
 0.00000000
 0.00000000
-0.00030518
-0.00030518
 0.00000000
 0.00000000
-0.00030518
-0.00091553
-0.00152588
-0.00213623
-0.00213623
-0.00122070
 0.00030518
 0.00152588
 0.00213623
 0.00183105
 0.00061035
-0.00061035
-0.00152588
-0.00152588
-0.00091553
-0.00061035
-0.00061035
-0.00122070
-0.00213623
-0.00244141
-0.00213623
-0.00122070
-0.00061035
 0.00000000
 0.00000000
 0.00000000
 0.00091553
 0.00213623
 0.00274658
 0.00274658
 0.00152588
-0.00030518
-0.00152588
-0.00183105
-0.00152588
-0.00091553
-0.00061035
-0.00061035
-0.00122070
-0.00152588
-0.00091553
-0.00030518
 0.00091553
 0.00152588
 0.00122070
 0.00061035
 0.00000000
 0.00000000
 0.00030518
 0.00091553
 0.00061035
-0.00061035
-0.00213623
-0.00305176
-0.00274658
-0.00122070
 0.00091553
 0.00244141
 0.00274658
 0.00152588
 0.00000000
-0.00122070
-0.00152588
-0.00091553
 0.00000000
 0.00030518
 0.00000000
-0.00091553
-0.00152588
-0.00183105
-0.00122070
 0.00000000
 0.00091553
 0.00122070
 0.00091553
 0.00061035
 0.00030518
 0.00061035
 0.00091553
 0.00061035
-0.00061035
-0.00244141
-0.00366211
-0.00396729
-0.00274658
-0.00122070
 0.00000000
 0.00000000
-0.00061035
-0.00122070
-0.00152588
-0.00091553
 0.00000000
 0.00061035
 0.00122070
 0.00122070
 0.00122070
 0.00122070
 0.00091553
 0.00091553
 0.00030518
-0.00030518
-0.00122070
-0.00213623
-0.00213623
-0.00152588
 0.00000000
 0.00122070
 0.00213623
 0.00213623
 0.00152588
 0.00061035
 0.00061035
 0.00091553
 0.00152588
 0.00183105
 0.00183105
 0.00091553
 0.00030518
-0.00030518
-0.00030518
 0.00000000
 0.00030518
 0.00030518
 0.00030518
 0.00091553
 0.00183105
 0.00244141
 0.00244141
 0.00122070
-0.00061035
-0.00244141
-0.00305176
-0.00274658
-0.00152588
-0.00030518
 0.00061035
 0.00061035
 0.00000000
-0.00061035
-0.00061035
 0.00000000
 0.00091553
 0.00152588
 0.00152588
 0.00091553
 0.00030518
-0.00030518
-0.00030518
-0.00030518
-0.00091553
-0.00152588
-0.00213623
-0.00244141
-0.00152588
-0.00030518
 0.00122070
 0.00244141
 0.00244141
 0.00152588
 0.00061035
-0.00030518
-0.00030518
 0.00030518
 0.00122070
 0.00152588
 0.00122070
 0.00030518
-0.00061035
-0.00091553
-0.00122070
-0.00091553
-0.00061035
-0.00030518
 0.00000000
 0.00030518
 0.00061035
 0.00091553
 0.00122070
 0.00122070
 0.00030518
-0.00061035
-0.00152588
-0.00122070
 0.00000000
 0.00122070
 0.00183105
 0.00122070
 0.00000000
-0.00061035
-0.00061035
 0.00061035
 0.00183105
 0.00244141
 0.00213623
 0.00091553
 0.00000000
-0.00061035
-0.00061035
-0.00061035
-0.00091553
-0.00152588
-0.00213623
-0.00213623
-0.00152588
-0.00030518
 0.00152588
 0.00274658
 0.00305176
 0.00244141
 0.00122070
 0.00030518
 0.00000000
 0.00030518
 0.00061035
 0.00030518
-0.00030518
-0.00152588
-0.00244141
-0.00274658
-0.00244141
-0.00183105
-0.00122070
-0.00122070
-0.00091553
-0.00091553
-0.00030518
 0.00000000
 0.00000000
-0.00061035
-0.00152588
-0.00213623
-0.00244141
-0.00183105
-0.00061035
 0.00000000
-0.00030518
-0.00122070
-0.00244141
-0.00305176
-0.00305176
-0.00213623
-0.00122070
-0.00061035
-0.00061035
-0.00091553
-0.00091553
-0.00030518
 0.00061035
 0.00152588
 0.00152588
 0.00061035
-0.00030518
-0.00061035
 0.00030518
 0.00152588
 0.00274658
 0.00335693
 0.00274658
 0.00183105
 0.00122070
 0.00091553
 0.00122070
 0.00183105
 0.00183105
 0.00152588
 0.00061035
-0.00091553
-0.00183105
-0.00183105
-0.00122070
 0.00000000
 0.00091553
 0.00122070
 0.00122070
 0.00183105
 0.00244141
 0.00244141
 0.00213623
 0.00152588
 0.00091553
 0.00061035
 0.00030518
-0.00030518
-0.00030518
 0.00000000
 0.00030518
-0.00030518
-0.00152588
-0.00183105
-0.00122070
 0.00000000
 0.00091553
 0.00091553
-0.00152588
-0.01342773
-0.04608154
-0.10803223
-0.19165039
-0.27038574
-0.31250000
-0.30303955
-0.25878906
-0.21881104
-0.21331787
-0.23681641
-0.24322510
-0.18188477
-0.04272461
 0.12176514
 0.22521973
 0.21453857
 0.11627197
 0.02349854
 0.02105713
 0.11474609
 0.22430420
 0.25634766
 0.18402100
 0.07080078
 0.01159668
 0.05126953
 0.15106201
 0.22735596
 0.22277832
 0.14648438
 0.06011963
 0.02593994
 0.06256104
 0.13580322
 0.18737793
 0.17730713
 0.11322021
 0.04455566
 0.02319336
 0.06256104
 0.12603760
 0.15899658
 0.13397217
 0.07293701
 0.02410889
 0.02258301
 0.06195068
 0.10528564
 0.11749268
 0.09002686
 0.04364014
 0.01068115
 0.01007080
 0.03753662
 0.06774902
 0.07415771
 0.04852295
 0.00793457
-0.01861572
-0.01281738
 0.01617432
 0.04089355
 0.03906250
 0.01098633
-0.02105713
-0.03387451
-0.02136230
 0.00213623
 0.01617432
 0.00946045
-0.01220703
-0.03234863
-0.03784180
-0.02655029
-0.00854492
 0.00152588
-0.00335693
-0.01953125
-0.03448486
-0.03753662
-0.02777100
-0.01464844
-0.00976563
-0.01770020
-0.03356934
-0.04577637
-0.04608154
-0.03631592
-0.02563477
-0.02349854
-0.03265381
-0.04608154
-0.05401611
-0.05157471
-0.04180908
-0.03356934
-0.03326416
-0.04119873
-0.05065918
-0.05401611
-0.04974365
-0.04150391
-0.03631592
-0.03784180
-0.04455566
-0.05065918
-0.05187988
-0.04791260
-0.04180908
-0.03845215
-0.03967285
-0.04394531
-0.04760742
-0.04791260
-0.04486084
-0.04089355
-0.03906250
-0.04028320
-0.04333496
-0.04608154
-0.04638672
-0.04394531
-0.04150391
-0.04089355
-0.04241943
-0.04486084
-0.04608154
-0.04455566
-0.04119873
-0.03814697
-0.03723145
-0.03875732
-0.04058838
-0.04089355
-0.03936768
-0.03631592
-0.03417969
-0.03387451
-0.03479004
-0.03601074
-0.03570557
-0.03387451
-0.03173828
-0.02990723
-0.02899170
-0.02868652
-0.02838135
-0.02716064
-0.02563477
-0.02441406
-0.02410889
-0.02410889
-0.02380371
-0.02349854
-0.02258301
-0.02166748
-0.02075195
-0.01953125
-0.01831055
-0.01678467
-0.01586914
-0.01495361
-0.01434326
-0.01373291
-0.01281738
-0.01159668
-0.01068115
-0.00976563
-0.00885010
-0.00793457
-0.00732422
-0.00701904
-0.00640869
-0.00549316
-0.00457764
-0.00335693
-0.00274658
-0.00183105
-0.00122070
-0.00061035
 0.00000000
 0.00061035
 0.00091553
 0.00152588
 0.00244141
 0.00366211
 0.00488281
 0.00610352
 0.00640869
 0.00640869
 0.00610352
 0.00610352
 0.00671387
 0.00762939
 0.00885010
 0.00946045
 0.00976563
 0.01007080
 0.01068115
 0.01129150
 0.01190186
 0.01220703
 0.01190186
 0.01159668
 0.01159668
 0.01220703
 0.01281738
 0.01342773
 0.01403809
 0.01434326
 0.01464844
 0.01495361
 0.01495361
 0.01525879
 0.01586914
 0.01647949
 0.01678467
 0.01708984
 0.01678467
 0.01647949
 0.01617432
 0.01586914
 0.01586914
 0.01617432
 0.01678467
 0.01739502
 0.01800537
 0.01861572
 0.01922607
 0.01953125
 0.02014160
 0.02014160
 0.02014160
 0.02014160
 0.01983643
 0.01983643
 0.02014160
 0.02075195
 0.02136230
 0.02166748
 0.02136230
 0.02105713
 0.02105713
 0.02105713
 0.02166748
 0.02197266
 0.02197266
 0.02166748
 0.02136230
 0.02136230
 0.02197266
 0.02258301
 0.02258301
 0.02227783
 0.02197266
 0.02136230
 0.02136230
 0.02166748
 0.02227783
 0.02258301
 0.02258301
 0.02197266
 0.02105713
 0.02014160
 0.01983643
 0.01983643
 0.02044678
 0.02105713
 0.02136230
 0.02136230
 0.02075195
 0.02014160
 0.01983643
 0.01983643
 0.02044678
 0.02075195
 0.02075195
 0.02044678
 0.02014160
 0.02014160
 0.01983643
 0.01953125
 0.01892090
 0.01800537
 0.01770020
 0.01770020
 0.01770020
 0.01770020
 0.01708984
 0.01586914
 0.01464844
 0.01373291
 0.01342773
 0.01373291
 0.01434326
 0.01464844
 0.01464844
 0.01434326
 0.01403809
 0.01373291
 0.01403809
 0.01403809
 0.01373291
 0.01312256
 0.01220703
 0.01129150
 0.01129150
 0.01190186
 0.01281738
 0.01342773
 0.01312256
 0.01220703
 0.01068115
 0.00976563
 0.00946045
 0.00976563
 0.01007080
 0.01007080
 0.00946045
 0.00885010
 0.00823975
 0.00793457
 0.00823975
 0.00823975
 0.00793457
 0.00762939
 0.00732422
 0.00701904
 0.00732422
 0.00701904
 0.00640869
 0.00488281
 0.00305176
 0.00152588
 0.00122070
 0.00183105
 0.00305176
 0.00396729
 0.00427246
 0.00335693
 0.00213623
 0.00091553
 0.00061035
 0.00091553
 0.00122070
 0.00061035
-0.00091553
-0.00274658
-0.00488281
-0.00640869
-0.00793457
-0.01007080
-0.01342773
-0.01770020
-0.02197266
-0.02563477
-0.02838135
-0.03082275
-0.03326416
-0.03540039
-0.03753662
-0.03875732
-0.03906250
-0.03692627
-0.03295898
-0.02655029
-0.01861572
-0.00885010
 0.00213623
 0.01464844
 0.02868652
 0.04425049
 0.06103516
 0.07781982
 0.09399414
 0.10925293
 0.12329102
 0.13549805
 0.14526367
 0.15167236
 0.15350342
 0.15075684
 0.14282227
 0.13061523
 0.11505127
 0.09613037
 0.07385254
 0.04821777
 0.01922607
-0.01281738
-0.04608154
-0.07873535
-0.11016846
-0.13885498
-0.16479492
-0.18707275
-0.20507813
-0.21850586
-0.22613525
-0.22827148
-0.22430420
-0.21453857
-0.19989014
-0.18035889
-0.15716553
-0.13000488
-0.09979248
-0.06774902
-0.03540039
-0.00488281
 0.02197266
 0.04455566
 0.06286621
 0.07690430
 0.08666992
 0.09155273
 0.09094238
 0.08453369
 0.07232666
 0.05584717
 0.03631592
 0.01464844
-0.00823975
-0.03112793
-0.05340576
-0.07385254
-0.09094238
-0.10345459
-0.11138916
-0.11383057
-0.11108398
-0.10284424
-0.08972168
-0.07080078
-0.04638672
-0.01708984
 0.01556396
 0.04913330
 0.08209229
 0.11260986
 0.14099121
 0.16662598
 0.18829346
 0.20477295
 0.21514893
 0.21820068
 0.21392822
 0.20233154
 0.18402100
 0.15899658
 0.12817383
 0.09155273
 0.05096436
 0.00762939
-0.03570557
-0.07720947
-0.11535645
-0.14892578
-0.17730713
-0.19989014
-0.21606445
-0.22460938
-0.22521973
-0.21728516
-0.20111084
-0.17730713
-0.14739990
-0.11291504
-0.07507324
-0.03509521
 0.00579834
 0.04638672
 0.08422852
 0.11810303
 0.14617920
 0.16784668
 0.18280029
 0.19042969
 0.19012451
 0.18188477
 0.16571045
 0.14221191
 0.11230469
 0.07812500
 0.04150391
 0.00335693
-0.03570557
-0.07446289
-0.11260986
-0.14892578
-0.18157959
-0.20874023
-0.22949219
-0.24414063
-0.25299072
-0.25726318
-0.25695801
-0.25177002
-0.24169922
-0.22674561
-0.20782471
-0.18646240
-0.16326904
-0.13885498
-0.11352539
-0.08636475
-0.05798340
-0.02929688
-0.00213623
 0.02258301
 0.04455566
 0.06500244
 0.08483887
 0.10437012
 0.12329102
 0.14129639
 0.15686035
 0.16967773
 0.18035889
 0.18920898
 0.19653320
 0.20202637
 0.20568848
 0.20690918
 0.20507813
 0.20050049
 0.19317627
 0.18310547
 0.17028809
 0.15411377
 0.13488770
 0.11291504
 0.08880615
 0.06408691
 0.03997803
 0.01708984
-0.00518799
-0.02655029
-0.04669189
-0.06469727
-0.07904053
-0.08850098
-0.09307861
-0.09277344
-0.08850098
-0.08026123
-0.06896973
-0.05432129
-0.03631592
-0.01586914
 0.00610352
 0.02838135
 0.05004883
 0.07019043
 0.08911133
 0.10650635
 0.12084961
 0.13122559
 0.13580322
 0.13397217
 0.12542725
 0.11077881
 0.09124756
 0.06774902
 0.04028320
 0.00976563
-0.02380371
-0.05981445
-0.09674072
-0.13336182
-0.16754150
-0.19805908
-0.22399902
-0.24505615
-0.26062012
-0.27008057
-0.27343750
-0.27038574
-0.26123047
-0.24627686
-0.22583008
-0.19989014
-0.16906738
-0.13397217
-0.09552002
-0.05584717
-0.01678467
 0.01922607
 0.05096436
 0.07720947
 0.09796143
 0.11291504
 0.12237549
 0.12542725
 0.12207031
 0.11138916
 0.09490967
 0.07324219
 0.04821777
 0.02105713
-0.00732422
-0.03631592
-0.06469727
-0.09033203
-0.11138916
-0.12695313
-0.13641357
-0.13916016
-0.13580322
-0.12573242
-0.10955811
-0.08697510
-0.05676270
-0.01953125
 0.02410889
 0.07202148
 0.12145996
 0.17120361
 0.22064209
 0.26855469
 0.31463623
 0.35736084
 0.39459229
 0.42480469
 0.44647217
 0.45867920
 0.46142578
 0.45471191
 0.43853760
 0.41198730
 0.37506104
 0.32958984
 0.27740479
 0.22125244
 0.16052246
 0.09490967
 0.02593994
-0.04425049
-0.11199951
-0.17669678
-0.23864746
-0.29724121
-0.34851074
-0.38909912
-0.41625977
-0.43182373
-0.43670654
-0.43060303
-0.41229248
-0.38024902
-0.33660889
-0.28442383
-0.22766113
-0.16754150
-0.10437012
-0.03936768
 0.02441406
 0.08270264
 0.13214111
 0.16998291
 0.19561768
 0.20843506
 0.20751953
 0.19165039
 0.15960693
 0.11199951
 0.05035400
-0.02319336
-0.10742188
-0.20141602
-0.30273438
-0.40618896
-0.50598145
-0.59753418
-0.67871094
-0.74707031
-0.79986572
-0.83343506
-0.84442139
-0.83160400
-0.79437256
-0.73211670
-0.64422607
-0.53100586
-0.39611816
-0.24322510
-0.07629395
 0.10192871
 0.28839111
 0.47851563
 0.66650391
 0.84594727
 1.01104736
 1.15753174
 1.28082275
 1.37603760
 1.44012451
 1.47064209
 1.46606445
 1.42730713
 1.35467529
 1.24969482
 1.11450195
 0.95336914
 0.77148438
 0.57708740
 0.37689209
 0.17608643
-0.02166748
-0.21270752
-0.39031982
-0.54565430
-0.67077637
-0.76141357
-0.81573486
-0.83496094
-0.81939697
-0.76965332
-0.68847656
-0.57983398
-0.44982910
-0.30426025
-0.14984131
 0.00701904
 0.15838623
 0.29632568
 0.41442871
 0.50598145
 0.56488037
 0.58563232
 0.56579590
 0.50567627
 0.40802002
 0.27526855
 0.10925293
-0.08941650
-0.31555176
-0.56030273
-0.81146240
-1.05773926
-1.28936768
-1.49871826
-1.67877197
-1.82128906
-1.91925049
-1.96624756
-1.95953369
-1.89788818
-1.78039551
-1.60858154
-1.38519287
-1.11663818
-0.81176758
-0.48004150
-0.13000488
 0.22949219
 0.58898926
 0.93627930
 1.25762939
 1.54083252
 1.77856445
 1.96533203
 2.09777832
 2.17102051
 2.18139648
 2.12951660
 2.01965332
 1.85821533
 1.65069580
 1.40350342
 1.12701416
 0.83435059
 0.53894043
 0.24841309
-0.03204346
-0.29541016
-0.53009033
-0.72265625
-0.86456299
-0.95367432
-0.99090576
-0.97564697
-0.90637207
-0.78491211
-0.61828613
-0.41625977
-0.18615723
 0.06622314
 0.33416748
 0.60638428
 0.86944580
 1.11083984
 1.32141113
 1.49353027
 1.61956787
 1.69311523
 1.71051025
 1.66961670
 1.57012939
 1.41296387
 1.20117188
 0.94207764
 0.64514160
 0.31921387
-0.02990723
-0.39459229
-0.76385498
-1.12274170
-1.45843506
-1.76055908
-2.02178955
-2.23602295
-2.39654541
-2.49847412
-2.54119873
-2.52593994
-2.45544434
-2.33306885
-2.16247559
-1.95068359
-1.70593262
-1.43737793
-1.15356445
-0.86395264
-0.57800293
-0.30395508
-0.04882813
 0.18249512
 0.38543701
 0.55603027
 0.69030762
 0.78765869
 0.84899902
 0.87615967
 0.87158203
 0.83801270
 0.77880859
 0.69976807
 0.60638428
 0.50476074
 0.40039063
 0.29846191
 0.20294189
 0.11810303
 0.04669189
-0.00823975
-0.04333496
-0.05523682
-0.04302979
-0.00701904
 0.05096436
 0.12969971
 0.22857666
 0.34698486
 0.48095703
 0.62561035
 0.77514648
 0.92468262
 1.07086182
 1.20910645
 1.33453369
 1.44226074
 1.52862549
 1.59149170
 1.62841797
 1.63696289
 1.61499023
 1.56250000
 1.48101807
 1.37176514
 1.23474121
 1.07086182
 0.88348389
 0.67840576
 0.46142578
 0.23529053
 0.00091553
-0.23925781
-0.47851563
-0.70861816
-0.92285156
-1.11694336
-1.28814697
-1.43310547
-1.54754639
-1.62933350
-1.67785645
-1.69372559
-1.67724609
-1.62994385
-1.55395508
-1.45385742
-1.33483887
-1.20208740
-1.06170654
-0.91888428
-0.78002930
-0.64941406
-0.53039551
-0.42633057
-0.34149170
-0.27893066
-0.24047852
-0.22521973
-0.23223877
-0.26000977
-0.30670166
-0.36773682
-0.43640137
-0.50659180
-0.57312012
-0.63262939
-0.68115234
-0.71380615
-0.72692871
-0.71777344
-0.68542480
-0.62835693
-0.54565430
-0.43823242
-0.30944824
-0.16387939
-0.00549316
 0.16326904
 0.33935547
 0.51788330
 0.69244385
 0.85784912
 1.01013184
 1.14593506
 1.26312256
 1.35803223
 1.42944336
 1.47644043
 1.49871826
 1.49688721
 1.47125244
 1.42425537
 1.35833740
 1.27685547
 1.18194580
 1.07604980
 0.96282959
 0.84655762
 0.73150635
 0.62164307
 0.51940918
 0.42755127
 0.34851074
 0.28442383
 0.23590088
 0.20233154
 0.18249512
 0.17486572
 0.17730713
 0.18585205
 0.19561768
 0.20324707
 0.20507813
 0.19866943
 0.18157959
 0.15136719
 0.10620117
 0.04608154
-0.02868652
-0.11779785
-0.21972656
-0.33172607
-0.44982910
-0.56854248
-0.68420410
-0.79467773
-0.89691162
-0.98724365
-1.06231689
-1.11846924
-1.15386963
-1.16821289
-1.16119385
-1.13189697
-1.08032227
-1.00830078
-0.91827393
-0.81420898
-0.70037842
-0.58013916
-0.45806885
-0.33843994
-0.22583008
-0.12451172
-0.03662109
 0.03540039
 0.08972168
 0.12481689
 0.14160156
 0.14129639
 0.12603760
 0.09704590
 0.05584717
 0.00457764
-0.05279541
-0.11230469
-0.17089844
-0.22735596
-0.28045654
-0.32775879
-0.36621094
-0.39215088
-0.40344238
-0.39855957
-0.37689209
-0.33843994
-0.28411865
-0.21545410
-0.13488770
-0.04272461
 0.06011963
 0.17272949
 0.29235840
 0.41534424
 0.53649902
 0.65277100
 0.76080322
 0.85845947
 0.94299316
 1.01135254
 1.06262207
 1.09527588
 1.10839844
 1.10229492
 1.07727051
 1.03485107
 0.97656250
 0.90362549
 0.81787109
 0.72082520
 0.61553955
 0.50750732
 0.40100098
 0.30029297
 0.20721436
 0.12329102
 0.05096436
-0.00701904
-0.04730225
-0.06774902
-0.06805420
-0.04974365
-0.01464844
 0.03387451
 0.09277344
 0.15777588
 0.22491455
 0.28961182
 0.34729004
 0.39154053
 0.41656494
 0.41717529
 0.39123535
 0.33874512
 0.26000977
 0.15411377
 0.02014160
-0.14221191
-0.32897949
-0.53253174
-0.74462891
-0.95825195
-1.16729736
-1.36535645
-1.54571533
-1.70074463
-1.82281494
-1.90673828
-1.94793701
-1.94396973
-1.89453125
-1.80023193
-1.66290283
-1.48498535
-1.27136230
-1.02905273
-0.76782227
-0.49774170
-0.22705078
 0.03753662
 0.29022217
 0.52337646
 0.72814941
 0.89752197
 1.02783203
 1.11694336
 1.16424561
 1.17095947
 1.13922119
 1.07238770
 0.97503662
 0.85205078
 0.70861816
 0.55236816
 0.39093018
 0.23162842
 0.07995605
-0.05981445
-0.18402100
-0.28839111
-0.36743164
-0.41595459
-0.43121338
-0.41259766
-0.36285400
-0.28533936
-0.18463135
-0.06500244
 0.06988525
 0.21667480
 0.37048340
 0.52429199
 0.67138672
 0.80444336
 0.91857910
 1.01043701
 1.07757568
 1.11816406
 1.13037109
 1.11419678
 1.07055664
 1.00067139
 0.90759277
 0.79406738
 0.66467285
 0.52490234
 0.37902832
 0.23193359
 0.08728027
-0.05279541
-0.18463135
-0.30426025
-0.40679932
-0.48797607
-0.54565430
-0.57983398
-0.59265137
-0.58624268
-0.56213379
-0.52185059
-0.46844482
-0.40527344
-0.33782959
-0.27038574
-0.20751953
-0.15106201
-0.10162354
-0.06042480
-0.02838135
-0.00732422
 0.00244141
 0.00122070
-0.00885010
-0.02502441
-0.04577637
-0.07141113
-0.10131836
-0.13366699
-0.16723633
-0.20080566
-0.23559570
-0.27313232
-0.31280518
-0.35369873
-0.39398193
-0.43334961
-0.47332764
-0.51483154
-0.55847168
-0.60394287
-0.65063477
-0.69824219
-0.74554443
-0.79132080
-0.83251953
-0.86730957
-0.89416504
-0.91094971
-0.91430664
-0.90209961
-0.87188721
-0.82153320
-0.74920654
-0.65429688
-0.53680420
-0.39978027
-0.24627686
-0.07873535
 0.10070801
 0.28961182
 0.48248291
 0.67321777
 0.85479736
 1.02233887
 1.17218018
 1.30096436
 1.40533447
 1.48193359
 1.52862549
 1.54449463
 1.53045654
 1.48803711
 1.41967773
 1.32934570
 1.22070313
 1.09771729
 0.96496582
 0.82611084
 0.68603516
 0.54962158
 0.42205811
 0.30761719
 0.20904541
 0.12695313
 0.06195068
 0.01434326
-0.01464844
-0.02502441
-0.01861572
 0.00183105
 0.03356934
 0.07324219
 0.11840820
 0.16510010
 0.20874023
 0.24597168
 0.27282715
 0.28717041
 0.28625488
 0.26733398
 0.22857666
 0.16876221
 0.08697510
-0.01708984
-0.14404297
-0.29266357
-0.45959473
-0.63934326
-0.82733154
-1.01928711
-1.21185303
-1.40014648
-1.57867432
-1.74072266
-1.88140869
-1.99523926
-2.07855225
-2.12738037
-2.13928223
-2.11273193
-2.04711914
-1.94244385
-1.79901123
-1.61956787
-1.40747070
-1.16760254
-0.90637207
-0.63079834
-0.34729004
-0.06134033
 0.22125244
 0.49499512
 0.75317383
 0.98937988
 1.19781494
 1.37481689
 1.51763916
 1.62475586
 1.69464111
 1.72698975
 1.72241211
 1.68426514
 1.61621094
 1.52282715
 1.40869141
 1.27838135
 1.13739014
 0.99121094
 0.84503174
 0.70465088
 0.57556152
 0.46295166
 0.37078857
 0.30151367
 0.25665283
 0.23559570
 0.23864746
 0.26580811
 0.31616211
 0.38696289
 0.47302246
 0.56884766
 0.66925049
 0.76995850
 0.86639404
 0.95367432
 1.02600098
 1.07727051
 1.10321045
 1.10046387
 1.06506348
 0.99426270
 0.88684082
 0.74432373
 0.56976318
 0.36560059
 0.13275146
-0.12756348
-0.41107178
-0.70953369
-1.01257324
-1.31011963
-1.59515381
-1.86096191
-2.10021973
-2.30590820
-2.47100830
-2.59124756
-2.66235352
-2.68188477
-2.64801025
-2.56042480
-2.42095947
-2.23297119
-1.99981689
-1.72668457
-1.42059326
-1.09100342
-0.74798584
-0.40008545
-0.05432129
 0.28259277
 0.60180664
 0.89324951
 1.14746094
 1.35772705
 1.52099609
 1.63482666
 1.69769287
 1.70928955
 1.67144775
 1.58843994
 1.46636963
 1.31103516
 1.12823486
 0.92498779
 0.71075439
 0.49530029
 0.28564453
 0.08636475
-0.09857178
-0.26397705
-0.40100098
-0.50323486
-0.56579590
-0.58868408
-0.57342529
-0.52093506
-0.43334961
-0.31372070
-0.16693115
 0.00244141
 0.18890381
 0.38757324
 0.59143066
 0.79223633
 0.98114014
 1.15081787
 1.29669189
 1.41510010
 1.50146484
 1.55181885
 1.56402588
 1.53747559
 1.47369385
 1.37329102
 1.23718262
 1.06750488
 0.86944580
 0.65093994
 0.41931152
 0.17852783
-0.06866455
-0.31799316
-0.56213379
-0.79162598
-1.00006104
-1.18286133
-1.33880615
-1.46575928
-1.56066895
-1.62200928
-1.65039063
-1.64825439
-1.61743164
-1.56005859
-1.47888184
-1.37908936
-1.26647949
-1.14593506
-1.02111816
-0.89447021
-0.77056885
-0.65338135
-0.54656982
-0.45135498
-0.36926270
-0.30242920
-0.25268555
-0.22064209
-0.20385742
-0.19866943
-0.20202637
-0.21209717
-0.22735596
-0.24566650
-0.26306152
-0.27618408
-0.28320313
-0.28289795
-0.27374268
-0.25268555
-0.21697998
-0.16510010
-0.09765625
-0.01586914
 0.07843018
 0.18432617
 0.30029297
 0.42449951
 0.55389404
 0.68542480
 0.81512451
 0.93994141
 1.05590820
 1.16058350
 1.25122070
 1.32537842
 1.38092041
 1.41662598
 1.43157959
 1.42608643
 1.40106201
 1.35681152
 1.29486084
 1.21704102
 1.12518311
 1.02111816
 0.90667725
 0.78369141
 0.65582275
 0.52764893
 0.40222168
 0.28167725
 0.16662598
 0.05828857
-0.04150391
-0.13183594
-0.21209717
-0.28228760
-0.34179688
-0.38940430
-0.42419434
-0.44708252
-0.46081543
-0.46813965
-0.47088623
-0.46936035
-0.46539307
-0.46112061
-0.45806885
-0.45745850
-0.45867920
-0.46264648
-0.47058105
-0.48431396
-0.50415039
-0.52947998
-0.55908203
-0.59173584
-0.62683105
-0.66375732
-0.70098877
-0.73699951
-0.77117920
-0.80230713
-0.82824707
-0.84777832
-0.85906982
-0.86151123
-0.85388184
-0.83618164
-0.80688477
-0.76568604
-0.71350098
-0.65124512
-0.57952881
-0.49987793
-0.41351318
-0.32165527
-0.22644043
-0.12878418
-0.03021240
 0.06866455
 0.16662598
 0.26336670
 0.35766602
 0.44891357
 0.53619385
 0.61798096
 0.69458008
 0.76538086
 0.83038330
 0.88928223
 0.94055176
 0.98419189
 1.01959229
 1.04675293
 1.06506348
 1.07360840
 1.07208252
 1.06201172
 1.04370117
 1.01715088
 0.98083496
 0.93383789
 0.87646484
 0.81024170
 0.73638916
 0.65582275
 0.56854248
 0.47637939
 0.38146973
 0.28656006
 0.19165039
 0.09826660
 0.00793457
-0.07537842
-0.14892578
-0.21209717
-0.26550293
-0.30883789
-0.33966064
-0.35339355
-0.34912109
-0.32958984
-0.29998779
-0.26458740
-0.22430420
-0.18005371
-0.13275146
-0.08483887
-0.04058838
-0.00427246
 0.02136230
 0.03295898
 0.02838135
 0.00579834
-0.03479004
-0.09521484
-0.17608643
-0.27801514
-0.39916992
-0.53558350
-0.68267822
-0.83618164
-0.99304199
-1.14868164
-1.29821777
-1.43524170
-1.55334473
-1.64764404
-1.71356201
-1.74713135
-1.74530029
-1.70501709
-1.62536621
-1.50695801
-1.35009766
-1.15661621
-0.92987061
-0.67596436
-0.40252686
-0.11657715
 0.17608643
 0.46905518
 0.75439453
 1.02264404
 1.26281738
 1.46667480
 1.62963867
 1.74926758
 1.82281494
 1.84631348
 1.81945801
 1.74346924
 1.62292480
 1.46240234
 1.26708984
 1.04370117
 0.80413818
 0.56030273
 0.32135010
 0.09246826
-0.12359619
-0.32012939
-0.48675537
-0.61309814
-0.69458008
-0.73150635
-0.72753906
-0.68450928
-0.60363770
-0.48858643
-0.34667969
-0.18524170
-0.01159668
 0.16815186
 0.34729004
 0.51788330
 0.67047119
 0.79864502
 0.89660645
 0.96160889
 0.99060059
 0.98236084
 0.93597412
 0.85418701
 0.74066162
 0.60119629
 0.44250488
 0.27038574
 0.09002686
-0.09460449
-0.27801514
-0.45227051
-0.60791016
-0.73883057
-0.84197998
-0.91613770
-0.96069336
-0.97412109
-0.95642090
-0.90881348
-0.83557129
-0.74066162
-0.62927246
-0.50567627
-0.37597656
-0.24505615
-0.11749268
 0.00213623
 0.10803223
 0.19500732
 0.25848389
 0.29785156
 0.31280518
 0.30426025
 0.27191162
 0.21575928
 0.13763428
 0.04058838
-0.07263184
-0.19744873
-0.32928467
-0.46173096
-0.58837891
-0.70434570
-0.80627441
-0.89111328
-0.95489502
-0.99365234
-1.00524902
-0.99029541
-0.94970703
-0.88317871
-0.78979492
-0.67016602
-0.52764893
-0.36804199
-0.19683838
-0.01770020
 0.16601563
 0.35125732
 0.53222656
 0.70373535
 0.86059570
 0.99945068
 1.11694336
 1.20971680
 1.27624512
 1.31652832
 1.33148193
 1.32232666
 1.28967285
 1.23504639
 1.16088867
 1.07116699
 0.96984863
 0.86090088
 0.74707031
 0.63171387
 0.51727295
 0.40802002
 0.30578613
 0.21301270
 0.13000488
 0.05767822
-0.00335693
-0.05279541
-0.09063721
-0.11779785
-0.13488770
-0.14251709
-0.14160156
-0.13366699
-0.11993408
-0.10284424
-0.08331299
-0.06195068
-0.04058838
-0.02044678
-0.00427246
 0.00640869
 0.01098633
 0.00823975
-0.00305176
-0.02258301
-0.05065918
-0.08605957
-0.12878418
-0.18066406
-0.24230957
-0.31311035
-0.39001465
-0.46936035
-0.54870605
-0.62744141
-0.70526123
-0.78063965
-0.85021973
-0.91156006
-0.96252441
-1.00219727
-1.02966309
-1.04461670
-1.04644775
-1.03546143
-1.01165771
-0.97595215
-0.92803955
-0.86975098
-0.80291748
-0.72998047
-0.65216064
-0.57037354
-0.48431396
-0.39489746
-0.30395508
-0.21331787
-0.12420654
-0.03631592
 0.05096436
 0.13916016
 0.22888184
 0.32012939
 0.41229248
 0.50537109
 0.59875488
 0.69305420
 0.78826904
 0.88317871
 0.97595215
 1.06414795
 1.14471436
 1.21582031
 1.27563477
 1.32171631
 1.35223389
 1.36413574
 1.35528564
 1.32324219
 1.26739502
 1.18865967
 1.08795166
 0.96832275
 0.83190918
 0.68145752
 0.52154541
 0.35766602
 0.19531250
 0.03814697
-0.11077881
-0.24810791
-0.36895752
-0.46813965
-0.54046631
-0.58471680
-0.60028076
-0.58746338
-0.54656982
-0.47912598
-0.38818359
-0.27954102
-0.15869141
-0.02990723
 0.10345459
 0.23651123
 0.36193848
 0.47210693
 0.56030273
 0.62225342
 0.65460205
 0.65490723
 0.62103271
 0.55267334
 0.45196533
 0.32257080
 0.16723633
-0.01220703
-0.21209717
-0.42663574
-0.64788818
-0.86700439
-1.07696533
-1.27227783
-1.44775391
-1.59820557
-1.71844482
-1.80511475
-1.85729980
-1.87347412
-1.85363770
-1.79779053
-1.70715332
-1.58477783
-1.43554688
-1.26464844
-1.07666016
-0.87707520
-0.67169189
-0.46722412
-0.26916504
-0.08331299
 0.08697510
 0.23895264
 0.36987305
 0.47729492
 0.56060791
 0.61950684
 0.65643311
 0.67352295
 0.67321777
 0.65856934
 0.63293457
 0.60211182
 0.57128906
 0.54412842
 0.52398682
 0.51330566
 0.51544189
 0.53283691
 0.56732178
 0.61889648
 0.68572998
 0.76629639
 0.85815430
 0.95794678
 1.06140137
 1.16394043
 1.26098633
 1.34735107
 1.41784668
 1.46820068
 1.49505615
 1.49688721
 1.47338867
 1.42395020
 1.34948730
 1.25152588
 1.13250732
 0.99548340
 0.84381104
 0.68145752
 0.51513672
 0.34942627
 0.18798828
 0.03143311
-0.11993408
-0.26336670
-0.39459229
-0.50872803
-0.60485840
-0.68481445
-0.75134277
-0.80535889
-0.84716797
-0.87829590
-0.90026855
-0.91583252
-0.92742920
-0.93750000
-0.94787598
-0.96069336
-0.97778320
-0.99914551
-1.02416992
-1.05316162
-1.08642578
-1.12335205
-1.16149902
-1.19903564
-1.23352051
-1.26312256
-1.28631592
-1.30126953
-1.30615234
-1.29913330
-1.27899170
-1.24450684
-1.19567871
-1.13189697
-1.05407715
-0.96282959
-0.85845947
-0.74188232
-0.61340332
-0.47546387
-0.33172607
-0.18554688
-0.03967285
 0.10406494
 0.24291992
 0.37445068
 0.49530029
 0.60241699
 0.69274902
 0.76538086
 0.81939697
 0.85510254
 0.87341309
 0.87615967
 0.86547852
 0.84350586
 0.81329346
 0.77819824
 0.74218750
 0.70953369
 0.68389893
 0.66772461
 0.66345215
 0.67230225
 0.69519043
 0.73333740
 0.78735352
 0.85571289
 0.93688965
 1.02874756
 1.12823486
 1.23199463
 1.33575439
 1.43432617
 1.52343750
 1.59942627
 1.65802002
 1.69372559
 1.70196533
 1.67938232
 1.62506104
 1.53778076
 1.41632080
 1.25946045
 1.06903076
 0.85113525
 0.61248779
 0.35888672
 0.09368896
-0.18035889
-0.45562744
-0.72265625
-0.97137451
-1.19537354
-1.39068604
-1.55426025
-1.68212891
-1.77001953
-1.81732178
-1.82464600
-1.79504395
-1.73034668
-1.63421631
-1.51123047
-1.36871338
-1.21337891
-1.05224609
-0.89111328
-0.73669434
-0.59509277
-0.47180176
-0.37078857
-0.29510498
-0.24871826
-0.23498535
-0.25512695
-0.30731201
-0.38635254
-0.48614502
-0.60302734
-0.73211670
-0.86914063
-1.00708008
-1.13952637
-1.25976563
-1.36230469
-1.44195557
-1.49261475
-1.50909424
-1.48803711
-1.42700195
-1.32537842
-1.18255615
-1.00097656
-0.78369141
-0.53527832
-0.26031494
 0.03601074
 0.34759521
 0.66680908
 0.98419189
 1.29119873
 1.58111572
 1.84661865
 2.08190918
 2.28027344
 2.43743896
 2.54974365
 2.61657715
 2.63702393
 2.61199951
 2.54364014
 2.43530273
 2.29095459
 2.11578369
 1.91528320
 1.69616699
 1.46484375
 1.22894287
 0.99456787
 0.76843262
 0.55572510
 0.36132813
 0.18859863
 0.04089355
-0.08117676
-0.17669678
-0.24658203
-0.29083252
-0.31097412
-0.30853271
-0.28747559
-0.25329590
-0.21087646
-0.16387939
-0.11535645
-0.06835938
-0.02716064
 0.00335693
 0.01922607
 0.01922607
 0.00244141
-0.03295898
-0.08972168
-0.16906738
-0.27099609
-0.39215088
-0.52886963
-0.67810059
-0.83801270
-1.00677490
-1.17980957
-1.35162354
-1.51641846
-1.66961670
-1.80786133
-1.92657471
-2.02209473
-2.08923340
-2.12585449
-2.12982178
-2.10083008
-2.03826904
-1.94274902
-1.81579590
-1.66137695
-1.48284912
-1.28387451
-1.06750488
-0.83801270
-0.60180664
-0.36529541
-0.13397217
 0.08911133
 0.29968262
 0.49377441
 0.66619873
 0.81359863
 0.93353271
 1.02569580
 1.08978271
 1.12670898
 1.13708496
 1.12335205
 1.08947754
 1.03942871
 0.97717285
 0.90789795
 0.83648682
 0.76873779
 0.70922852
 0.66131592
 0.62713623
 0.60913086
 0.60882568
 0.62713623
 0.66406250
 0.71777344
 0.78582764
 0.86486816
 0.95092773
 1.03912354
 1.12487793
 1.20330811
 1.27075195
 1.32232666
 1.35467529
 1.36383057
 1.34674072
 1.30371094
 1.23443604
 1.14013672
 1.02020264
 0.87677002
 0.71258545
 0.53314209
 0.34393311
 0.14923096
-0.04882813
-0.24627686
-0.43762207
-0.61645508
-0.77728271
-0.91735840
-1.03515625
-1.12884521
-1.19781494
-1.24114990
-1.26037598
-1.25701904
-1.23352051
-1.19232178
-1.13708496
-1.07208252
-1.00097656
-0.92803955
-0.85601807
-0.78826904
-0.72753906
-0.67535400
-0.63354492
-0.60241699
-0.58349609
-0.57739258
-0.58258057
-0.59753418
-0.61920166
-0.64453125
-0.67108154
-0.69732666
-0.72021484
-0.73699951
-0.74401855
-0.73883057
-0.71929932
-0.68481445
-0.63476563
-0.56854248
-0.48645020
-0.38909912
-0.27832031
-0.15716553
-0.02929688
 0.10284424
 0.23590088
 0.36743164
 0.49316406
 0.61004639
 0.71563721
 0.80749512
 0.88500977
 0.94604492
 0.99029541
 1.01715088
 1.02813721
 1.02478027
 1.00952148
 0.98419189
 0.95092773
 0.91217041
 0.87066650
 0.82885742
 0.78918457
 0.75286865
 0.72082520
 0.69366455
 0.67199707
 0.65643311
 0.64697266
 0.64300537
 0.64331055
 0.64544678
 0.64697266
 0.64514160
 0.63812256
 0.62438965
 0.60241699
 0.57159424
 0.53009033
 0.47729492
 0.41198730
 0.33447266
 0.24658203
 0.14984131
 0.04516602
-0.06774902
-0.18920898
-0.31677246
-0.44525146
-0.57006836
-0.68756104
-0.79589844
-0.89416504
-0.98144531
-1.05560303
-1.11450195
-1.15631104
-1.17950439
-1.18316650
-1.16699219
-1.13220215
-1.08032227
-1.01348877
-0.93292236
-0.84075928
-0.73883057
-0.63049316
-0.51818848
-0.40649414
-0.29846191
-0.19714355
-0.10559082
-0.02471924
 0.04302979
 0.09643555
 0.13366699
 0.15441895
 0.15991211
 0.15136719
 0.13092041
 0.09979248
 0.06011963
 0.01373291
-0.03662109
-0.08819580
-0.13671875
-0.17822266
-0.20935059
-0.22857666
-0.23498535
-0.22735596
-0.20385742
-0.16265869
-0.10314941
-0.02685547
 0.06439209
 0.16784668
 0.28289795
 0.40710449
 0.53710938
 0.66802979
 0.79559326
 0.91583252
 1.02447510
 1.11816406
 1.19354248
 1.24847412
 1.28234863
 1.29425049
 1.28356934
 1.24877930
 1.18988037
 1.10870361
 1.00830078
 0.89080811
 0.75927734
 0.61706543
 0.46875000
 0.31921387
 0.17211914
 0.02960205
-0.10589600
-0.23254395
-0.34729004
-0.44616699
-0.52734375
-0.58929443
-0.63171387
-0.65490723
-0.66040039
-0.65002441
-0.62713623
-0.59509277
-0.55755615
-0.51666260
-0.47485352
-0.43548584
-0.40130615
-0.37567139
-0.36071777
-0.35827637
-0.36926270
-0.39337158
-0.42968750
-0.47668457
-0.53283691
-0.59600830
-0.66406250
-0.73425293
-0.80169678
-0.86242676
-0.91339111
-0.95184326
-0.97625732
-0.98480225
-0.97534180
-0.94512939
-0.89294434
-0.81848145
-0.72296143
-0.60913086
-0.47973633
-0.33874512
-0.19012451
-0.03662109
 0.11779785
 0.26977539
 0.41473389
 0.54840088
 0.66558838
 0.76354980
 0.83953857
 0.89294434
 0.92315674
 0.93078613
 0.91613770
 0.88104248
 0.82916260
 0.76416016
 0.68908691
 0.60760498
 0.52246094
 0.43762207
 0.35705566
 0.28533936
 0.22521973
 0.17913818
 0.14892578
 0.13458252
 0.13671875
 0.15472412
 0.18829346
 0.23651123
 0.29785156
 0.36926270
 0.44555664
 0.52246094
 0.59570313
 0.66223145
 0.71929932
 0.76293945
 0.78948975
 0.79528809
 0.77880859
 0.73913574
 0.67626953
 0.59082031
 0.48583984
 0.36499023
 0.23071289
 0.08544922
-0.07019043
-0.23284912
-0.39672852
-0.55511475
-0.70190430
-0.83343506
-0.94726563
-1.04095459
-1.11236572
-1.15875244
-1.17950439
-1.17492676
-1.14624023
-1.09558105
-1.02569580
-0.93902588
-0.83862305
-0.72753906
-0.61035156
-0.49194336
-0.37780762
-0.27252197
-0.17944336
-0.10040283
-0.03601074
 0.01220703
 0.04333496
 0.05676270
 0.05401611
 0.03662109
 0.00793457
-0.02929688
-0.07263184
-0.11932373
-0.16540527
-0.20782471
-0.24261475
-0.26763916
-0.28076172
-0.28228760
-0.27130127
-0.24688721
-0.20843506
-0.15472412
-0.08666992
-0.00640869
 0.08270264
 0.17822266
 0.27740479
 0.37719727
 0.47332764
 0.56182861
 0.63903809
 0.70281982
 0.75134277
 0.78308105
 0.79620361
 0.79010010
 0.76599121
 0.72540283
 0.67138672
 0.60516357
 0.52917480
 0.44647217
 0.36132813
 0.27923584
 0.20324707
 0.13580322
 0.07843018
 0.03295898
 0.00213623
-0.01190186
-0.00762939
 0.01434326
 0.05249023
 0.10467529
 0.16906738
 0.24322510
 0.32379150
 0.40679932
 0.48736572
 0.56030273
 0.62225342
 0.66955566
 0.69976807
 0.70983887
 0.69793701
 0.66314697
 0.60546875
 0.52551270
 0.42541504
 0.30822754
 0.17700195
 0.03417969
-0.11810303
-0.27648926
-0.43487549
-0.58624268
-0.72509766
-0.84777832
-0.95245361
-1.03698730
-1.09802246
-1.13342285
-1.14288330
-1.12823486
-1.09130859
-1.03393555
-0.95794678
-0.86761475
-0.76843262
-0.66406250
-0.55847168
-0.45501709
-0.35766602
-0.27160645
-0.20080566
-0.14648438
-0.10925293
-0.08972168
-0.08728027
-0.10101318
-0.12664795
-0.16052246
-0.19989014
-0.24322510
-0.28839111
-0.33081055
-0.36468506
-0.38543701
-0.39093018
-0.37963867
-0.35186768
-0.30731201
-0.24688721
-0.17242432
-0.08514404
 0.01403809
 0.12390137
 0.24169922
 0.36315918
 0.48370361
 0.59997559
 0.70922852
 0.80871582
 0.89538574
 0.96557617
 1.01715088
 1.04919434
 1.06048584
 1.05163574
 1.02294922
 0.97595215
 0.91339111
 0.83679199
 0.74890137
 0.65155029
 0.54809570
 0.44281006
 0.34057617
 0.24322510
 0.15228271
 0.06866455
-0.00579834
-0.06774902
-0.11535645
-0.14831543
-0.16754150
-0.17456055
-0.16998291
-0.15472412
-0.12969971
-0.09704590
-0.05950928
-0.02014160
 0.01831055
 0.05249023
 0.07965088
 0.09796143
 0.10711670
 0.10528564
 0.09216309
 0.06622314
 0.02868652
-0.01831055
-0.07232666
-0.13153076
-0.19561768
-0.26336670
-0.33264160
-0.40008545
-0.46203613
-0.51544189
-0.55847168
-0.59112549
-0.61248779
-0.62316895
-0.62286377
-0.61096191
-0.58807373
-0.55541992
-0.51513672
-0.46844482
-0.41625977
-0.36041260
-0.30395508
-0.25115967
-0.20538330
-0.16784668
-0.13824463
-0.11749268
-0.10772705
-0.11016846
-0.12390137
-0.14617920
-0.17456055
-0.20935059
-0.25115967
-0.29907227
-0.34790039
-0.39123535
-0.42449951
-0.44647217
-0.45654297
-0.45318604
-0.43365479
-0.39672852
-0.34210205
-0.27221680
-0.18829346
-0.09155273
 0.01739502
 0.13641357
 0.26275635
 0.39276123
 0.52337646
 0.65032959
 0.76934814
 0.87646484
 0.96801758
 1.04095459
 1.09252930
 1.12121582
 1.12609863
 1.10687256
 1.06323242
 0.99609375
 0.90606689
 0.79559326
 0.66894531
 0.53100586
 0.38726807
 0.24261475
 0.10070801
-0.03662109
-0.16632080
-0.28442383
-0.38543701
-0.46386719
-0.51696777
-0.54321289
-0.54321289
-0.51696777
-0.46386719
-0.38574219
-0.28594971
-0.16906738
-0.03997803
 0.09704590
 0.23864746
 0.38024902
 0.51544189
 0.63781738
 0.74005127
 0.81817627
 0.86822510
 0.88806152
 0.87493896
 0.82763672
 0.74554443
 0.63171387
 0.49072266
 0.32714844
 0.14434814
-0.05554199
-0.26916504
-0.48889160
-0.70617676
-0.91278076
-1.10412598
-1.27593994
-1.42333984
-1.54174805
-1.62628174
-1.67541504
-1.68853760
-1.66595459
-1.60827637
-1.51641846
-1.39221191
-1.23992920
-1.06353760
-0.86822510
-0.65979004
-0.44616699
-0.23345947
-0.02746582
 0.16845703
 0.34912109
 0.50933838
 0.64361572
 0.74829102
 0.82183838
 0.86517334
 0.87951660
 0.86517334
 0.82366943
 0.75683594
 0.66833496
 0.56335449
 0.44860840
 0.32989502
 0.21148682
 0.09613037
-0.01220703
-0.10833740
-0.18676758
-0.24322510
-0.27587891
-0.28503418
-0.26977539
-0.22979736
-0.16479492
-0.07659912
 0.03143311
 0.15625000
 0.29357910
 0.43853760
 0.58441162
 0.72448730
 0.85327148
 0.96679688
 1.06231689
 1.13677979
 1.18774414
 1.21215820
 1.20910645
 1.17797852
 1.12060547
 1.03973389
 0.93841553
 0.81970215
 0.68603516
 0.54138184
 0.39031982
 0.23864746
 0.09002686
-0.05310059
-0.18920898
-0.31585693
-0.42755127
-0.52032471
-0.59173584
-0.64178467
-0.67199707
-0.68420410
-0.67962646
-0.66162109
-0.63354492
-0.59997559
-0.56335449
-0.52612305
-0.49041748
-0.45989990
-0.43823242
-0.42785645
-0.42968750
-0.44372559
-0.46875000
-0.50354004
-0.54626465
-0.59509277
-0.64758301
-0.70098877
-0.75134277
-0.79528809
-0.82916260
-0.85052490
-0.85754395
-0.84838867
-0.82214355
-0.77789307
-0.71563721
-0.63629150
-0.54016113
-0.43029785
-0.31005859
-0.18463135
-0.05798340
 0.06744385
 0.19012451
 0.30822754
 0.41778564
 0.51452637
 0.59570313
 0.65979004
 0.70648193
 0.73638916
 0.75012207
 0.74798584
 0.73242188
 0.70526123
 0.66894531
 0.62652588
 0.58044434
 0.53344727
 0.48736572
 0.44464111
 0.40679932
 0.37628174
 0.35522461
 0.34576416
 0.34790039
 0.36071777
 0.38238525
 0.41168213
 0.44677734
 0.48706055
 0.53009033
 0.57312012
 0.61340332
 0.64788818
 0.67382813
 0.68878174
 0.69122314
 0.67962646
 0.65277100
 0.60974121
 0.55084229
 0.47637939
 0.38757324
 0.28778076
 0.18005371
 0.06652832
-0.05126953
-0.17272949
-0.29479980
-0.41381836
-0.52490234
-0.62500000
-0.71228027
-0.78674316
-0.84808350
-0.89599609
-0.93078613
-0.95245361
-0.96252441
-0.96191406
-0.95275879
-0.93719482
-0.91766357
-0.89569092
-0.87280273
-0.84899902
-0.82611084
-0.80474854
-0.78582764
-0.77026367
-0.75622559
-0.74279785
-0.72753906
-0.70831299
-0.68389893
-0.65277100
-0.61370850
-0.56579590
-0.50750732
-0.43701172
-0.35430908
-0.26062012
-0.15747070
-0.04638672
 0.07202148
 0.19744873
 0.32867432
 0.46264648
 0.59570313
 0.72387695
 0.84350586
 0.95184326
 1.04614258
 1.12518311
 1.18652344
 1.22894287
 1.25122070
 1.25274658
 1.23291016
 1.19201660
 1.13189697
 1.05590820
 0.96771240
 0.87036133
 0.76660156
 0.65826416
 0.54931641
 0.44372559
 0.34576416
 0.25756836
 0.18066406
 0.11444092
 0.06042480
 0.01953125
-0.00762939
-0.02197266
-0.02532959
-0.01953125
-0.00762939
 0.00762939
 0.02380371
 0.03814697
 0.04913330
 0.05401611
 0.05035400
 0.03540039
 0.00762939
-0.03356934
-0.08758545
-0.15502930
-0.23681641
-0.33172607
-0.43670654
-0.54779053
-0.66070557
-0.77239990
-0.88012695
-0.98052979
-1.06964111
-1.14440918
-1.20239258
-1.24237061
-1.26159668
-1.25823975
-1.23138428
-1.18072510
-1.10870361
-1.01745605
-0.90942383
-0.78674316
-0.65185547
-0.50811768
-0.35980225
-0.21179199
-0.06805420
 0.06835938
 0.19531250
 0.31005859
 0.41046143
 0.49407959
 0.55877686
 0.60455322
 0.63140869
 0.64117432
 0.63507080
 0.61645508
 0.58715820
 0.55023193
 0.50781250
 0.46295166
 0.41900635
 0.37902832
 0.34454346
 0.31799316
 0.30059814
 0.29510498
 0.30212402
 0.32104492
 0.34912109
 0.38360596
 0.42327881
 0.46783447
 0.51513672
 0.56243896
 0.60668945
 0.64575195
 0.67871094
 0.70526123
 0.72204590
 0.72723389
 0.71838379
 0.69702148
 0.66406250
 0.62103271
 0.56732178
 0.50445557
 0.43365479
 0.35827637
 0.27954102
 0.19866943
 0.11566162
 0.03234863
-0.04821777
-0.12390137
-0.19439697
-0.26123047
-0.32470703
-0.38208008
-0.43151855
-0.47180176
-0.50445557
-0.53161621
-0.55389404
-0.57006836
-0.57983398
-0.58380127
-0.58441162
-0.58288574
-0.58013916
-0.57617188
-0.57159424
-0.56701660
-0.56304932
-0.55938721
-0.55633545
-0.55450439
-0.55419922
-0.55450439
-0.55419922
-0.55267334
-0.54931641
-0.54473877
-0.53802490
-0.52764893
-0.51269531
-0.49255371
-0.46691895
-0.43579102
-0.39764404
-0.35278320
-0.30242920
-0.24871826
-0.19165039
-0.13061523
-0.06439209
 0.00610352
 0.07812500
 0.15014648
 0.22033691
 0.28961182
 0.35766602
 0.42205811
 0.48126221
 0.53344727
 0.57861328
 0.61645508
 0.64727783
 0.67077637
 0.68695068
 0.69580078
 0.69732666
 0.69213867
 0.68145752
 0.66619873
 0.64819336
 0.62774658
 0.60546875
 0.58105469
 0.55572510
 0.52978516
 0.50323486
 0.47668457
 0.45013428
 0.42449951
 0.39947510
 0.37445068
 0.34851074
 0.32165527
 0.29479980
 0.26916504
 0.24353027
 0.21545410
 0.18371582
 0.14801025
 0.10955811
 0.06896973
 0.02563477
-0.02166748
-0.07232666
-0.12481689
-0.17883301
-0.23498535
-0.29357910
-0.35278320
-0.40893555
-0.45959473
-0.50384521
-0.54321289
-0.57617188
-0.60119629
-0.61645508
-0.62225342
-0.62042236
-0.61065674
-0.59234619
-0.56457520
-0.52856445
-0.48736572
-0.44281006
-0.39550781
-0.34576416
-0.29632568
-0.25085449
-0.21209717
-0.18005371
-0.15502930
-0.13854980
-0.13305664
-0.13885498
-0.15502930
-0.17913818
-0.21087646
-0.25115967
-0.29937744
-0.35217285
-0.40374756
-0.45043945
-0.48980713
-0.52154541
-0.54351807
-0.55297852
-0.54748535
-0.52520752
-0.48583984
-0.42816162
-0.35247803
-0.26153564
-0.15869141
-0.04669189
 0.07263184
 0.19683838
 0.32409668
 0.44921875
 0.56823730
 0.67626953
 0.77026367
 0.84747314
 0.90484619
 0.94146729
 0.95672607
 0.95062256
 0.92407227
 0.87768555
 0.81298828
 0.73333740
 0.64208984
 0.54351807
 0.44128418
 0.33935547
 0.24139404
 0.14953613
 0.06713867
-0.00274658
-0.05676270
-0.09338379
-0.11138916
-0.11138916
-0.09368896
-0.05920410
-0.00946045
 0.05340576
 0.12634277
 0.20599365
 0.28930664
 0.37292480
 0.45349121
 0.52612305
 0.58807373
 0.63537598
 0.66589355
 0.67657471
 0.66619873
 0.63385010
 0.57952881
 0.50506592
 0.41259766
 0.30487061
 0.18432617
 0.05279541
-0.08789063
-0.23468018
-0.38177490
-0.52337646
-0.65368652
-0.76904297
-0.86791992
-0.94940186
-1.01196289
-1.05407715
-1.07574463
-1.07818604
-1.06292725
-1.03210449
-0.98815918
-0.93261719
-0.86853027
-0.79833984
-0.72540283
-0.65368652
-0.58654785
-0.52581787
-0.47271729
-0.42694092
-0.38970947
-0.36163330
-0.34362793
-0.33386230
-0.33111572
-0.33294678
-0.33752441
-0.34240723
-0.34362793
-0.33752441
-0.32196045
-0.29693604
-0.26336670
-0.21942139
-0.16357422
-0.09399414
-0.01098633
 0.08361816
 0.18737793
 0.29876709
 0.41717529
 0.54016113
 0.66467285
 0.78674316
 0.90301514
 1.01013184
 1.10595703
 1.18835449
 1.25549316
 1.30554199
 1.33758545
 1.35009766
 1.34277344
 1.31561279
 1.26892090
 1.20422363
 1.12396240
 1.02996826
 0.92498779
 0.81146240
 0.69183350
 0.56915283
 0.44769287
 0.33020020
 0.21942139
 0.11627197
 0.02166748
-0.06256104
-0.13458252
-0.19195557
-0.23376465
-0.26214600
-0.27893066
-0.28778076
-0.28961182
-0.28564453
-0.27679443
-0.26550293
-0.25421143
-0.24475098
-0.23925781
-0.23925781
-0.24871826
-0.27008057
-0.30426025
-0.35003662
-0.40496826
-0.46813965
-0.53894043
-0.61706543
-0.70007324
-0.78430176
-0.86608887
-0.94238281
-1.01135254
-1.07147217
-1.12030029
-1.15447998
-1.17156982
-1.17004395
-1.14929199
-1.10992432
-1.05316162
-0.97991943
-0.89172363
-0.79040527
-0.67749023
-0.55603027
-0.42907715
-0.30029297
-0.17303467
-0.05096436
 0.06439209
 0.17120361
 0.26794434
 0.35278320
 0.42388916
 0.48034668
 0.52246094
 0.55206299
 0.57098389
 0.57983398
 0.57983398
 0.57128906
 0.55633545
 0.53863525
 0.52093506
 0.50506592
 0.49224854
 0.48309326
 0.47790527
 0.47882080
 0.48645020
 0.50140381
 0.52398682
 0.55328369
 0.58837891
 0.62774658
 0.67016602
 0.71380615
 0.75805664
 0.80108643
 0.84045410
 0.87280273
 0.89538574
 0.90637207
 0.90545654
 0.89233398
 0.86639404
 0.82672119
 0.77239990
 0.70343018
 0.62042236
 0.52490234
 0.41961670
 0.30700684
 0.18981934
 0.06927490
-0.05462646
-0.18096924
-0.30700684
-0.42755127
-0.53833008
-0.63751221
-0.72387695
-0.79772949
-0.85784912
-0.90301514
-0.93231201
-0.94512939
-0.94390869
-0.92987061
-0.90576172
-0.87402344
-0.83679199
-0.79528809
-0.75134277
-0.70739746
-0.66619873
-0.62957764
-0.59967041
-0.57617188
-0.55938721
-0.54931641
-0.54534912
-0.54687500
-0.55206299
-0.55908203
-0.56640625
-0.57220459
-0.57434082
-0.57098389
-0.56030273
-0.54168701
-0.51452637
-0.47790527
-0.42968750
-0.36987305
-0.29846191
-0.21728516
-0.12817383
-0.03234863
 0.06896973
 0.17517090
 0.28472900
 0.39550781
 0.50537109
 0.61126709
 0.71014404
 0.79956055
 0.87799072
 0.94451904
 0.99822998
 1.03912354
 1.06628418
 1.07971191
 1.08001709
 1.06781006
 1.04461670
 1.01226807
 0.97167969
 0.92346191
 0.86853027
 0.80810547
 0.74432373
 0.67901611
 0.61431885
 0.55023193
 0.48675537
 0.42510986
 0.36560059
 0.30975342
 0.25756836
 0.20782471
 0.16082764
 0.11505127
 0.07019043
 0.02471924
-0.02197266
-0.06958008
-0.11810303
-0.16754150
-0.22064209
-0.27923584
-0.34301758
-0.40893555
-0.47393799
-0.53619385
-0.59570313
-0.65246582
-0.70495605
-0.75195313
-0.79132080
-0.82275391
-0.84442139
-0.85540771
-0.85418701
-0.84167480
-0.81848145
-0.78613281
-0.74462891
-0.69427490
-0.63720703
-0.57556152
-0.51147461
-0.44586182
-0.37933350
-0.31463623
-0.25390625
-0.20019531
-0.15350342
-0.11444092
-0.08270264
-0.05889893
-0.04333496
-0.03417969
-0.02960205
-0.02838135
-0.02990723
-0.03295898
-0.03601074
-0.03692627
-0.03356934
-0.02471924
-0.01007080
 0.01220703
 0.04241943
 0.08056641
 0.12542725
 0.17700195
 0.23437500
 0.29785156
 0.36468506
 0.43273926
 0.49804688
 0.55938721
 0.61584473
 0.66619873
 0.70861816
 0.74157715
 0.76293945
 0.77239990
 0.76904297
 0.75256348
 0.72357178
 0.68420410
 0.63537598
 0.57861328
 0.51483154
 0.44555664
 0.37292480
 0.30059814
 0.23040771
 0.16357422
 0.10070801
 0.04394531
-0.00518799
-0.04425049
-0.07324219
-0.09246826
-0.10284424
-0.10620117
-0.10345459
-0.09582520
-0.08453369
-0.07110596
-0.05706787
-0.04425049
-0.03479004
-0.02990723
-0.03173828
-0.04150391
-0.05981445
-0.08605957
-0.11932373
-0.15869141
-0.20477295
-0.25848389
-0.31829834
-0.38085938
-0.44158936
-0.49774170
-0.54870605
-0.59387207
-0.63201904
-0.65979004
-0.67504883
-0.67626953
-0.66375732
-0.63812256
-0.59997559
-0.54992676
-0.48889160
-0.41870117
-0.34179688
-0.26031494
-0.17761230
-0.09613037
-0.01831055
 0.05401611
 0.11810303
 0.17211914
 0.21392822
 0.24291992
 0.25878906
 0.26306152
 0.25634766
 0.24017334
 0.21545410
 0.18341064
 0.14556885
 0.10467529
 0.06256104
 0.02227783
-0.01403809
-0.04364014
-0.06439209
-0.07507324
-0.07568359
-0.06622314
-0.04638672
-0.01647949
 0.02258301
 0.06927490
 0.12115479
 0.17608643
 0.23284912
 0.28991699
 0.34545898
 0.39672852
 0.44036865
 0.47393799
 0.49591064
 0.50628662
 0.50476074
 0.49194336
 0.46783447
 0.43304443
 0.39001465
 0.34088135
 0.28808594
 0.23254395
 0.17608643
 0.11962891
 0.06591797
 0.01739502
-0.02349854
-0.05554199
-0.07843018
-0.09155273
-0.09552002
-0.09002686
-0.07568359
-0.05371094
-0.02593994
 0.00610352
 0.04089355
 0.07659912
 0.10986328
 0.13763428
 0.15716553
 0.16723633
 0.16662598
 0.15411377
 0.12908936
 0.09094238
 0.04028320
-0.02136230
-0.09307861
-0.17456055
-0.26458740
-0.36071777
-0.45837402
-0.55267334
-0.63964844
-0.71716309
-0.78277588
-0.83404541
-0.86761475
-0.88073730
-0.87310791
-0.84503174
-0.79742432
-0.73150635
-0.64758301
-0.54687500
-0.43182373
-0.30670166
-0.17608643
-0.04455566
 0.08453369
 0.20751953
 0.32257080
 0.42602539
 0.51452637
 0.58441162
 0.63354492
 0.66101074
 0.66772461
 0.65429688
 0.62133789
 0.56915283
 0.49987793
 0.41870117
 0.32958984
 0.23590088
 0.14007568
 0.04547119
-0.04333496
-0.12207031
-0.18829346
-0.24261475
-0.28381348
-0.30914307
-0.31524658
-0.30120850
-0.27038574
-0.22766113
-0.17486572
-0.11260986
-0.04119873
 0.03601074
 0.11383057
 0.18859863
 0.25909424
 0.32409668
 0.38116455
 0.42694092
 0.45867920
 0.47698975
 0.48217773
 0.47424316
 0.45227051
 0.41656494
 0.36956787
 0.31494141
 0.25604248
 0.19409180
 0.12908936
 0.06317139
-0.00122070
-0.06134033
-0.11413574
-0.15899658
-0.19439697
-0.21942139
-0.23406982
-0.23956299
-0.23651123
-0.22583008
-0.20843506
-0.18554688
-0.15899658
-0.13153076
-0.10467529
-0.07934570
-0.05584717
-0.03601074
-0.02227783
-0.01617432
-0.01770020
-0.02685547
-0.04364014
-0.06805420
-0.09857178
-0.13275146
-0.16784668
-0.20446777
-0.24291992
-0.28289795
-0.32104492
-0.35278320
-0.37445068
-0.38574219
-0.38635254
-0.37536621
-0.35125732
-0.31433105
-0.26611328
-0.20874023
-0.14434814
-0.07324219
 0.00274658
 0.07995605
 0.15625000
 0.22949219
 0.29876709
 0.36132813
 0.41381836
 0.45288086
 0.47698975
 0.48583984
 0.47973633
 0.45837402
 0.42205811
 0.37200928
 0.30975342
 0.23742676
 0.15655518
 0.06988525
-0.01922607
-0.10803223
-0.19439697
-0.27648926
-0.35064697
-0.41107178
-0.45349121
-0.47637939
-0.48095703
-0.46783447
-0.43670654
-0.38604736
-0.31738281
-0.23437500
-0.14068604
-0.03875732
 0.06958008
 0.18188477
 0.29449463
 0.40252686
 0.50231934
 0.59082031
 0.66467285
 0.72113037
 0.75775146
 0.77331543
 0.76751709
 0.74066162
 0.69366455
 0.62744141
 0.54382324
 0.44494629
 0.33447266
 0.21606445
 0.09460449
-0.02746582
-0.14678955
-0.26092529
-0.36651611
-0.45928955
-0.53466797
-0.58990479
-0.62377930
-0.63720703
-0.63140869
-0.60699463
-0.56518555
-0.50720215
-0.43487549
-0.35186768
-0.26275635
-0.17120361
-0.07995605
 0.00823975
 0.09063721
 0.16448975
 0.22766113
 0.27954102
 0.31890869
 0.34423828
 0.35217285
 0.34240723
 0.31677246
 0.27954102
 0.23345947
 0.17852783
 0.11352539
 0.04058838
-0.03570557
-0.10986328
-0.17944336
-0.24475098
-0.30548096
-0.35919189
-0.40100098
-0.42877197
-0.44311523
-0.44555664
-0.43731689
-0.41717529
-0.38482666
-0.34210205
-0.29357910
-0.24169922
-0.18768311
-0.13061523
-0.07110596
-0.01129150
 0.04638672
 0.09979248
 0.14831543
 0.19134521
 0.22766113
 0.25695801
 0.27923584
 0.29449463
 0.30303955
 0.30456543
 0.29937744
 0.28869629
 0.27374268
 0.25512695
 0.23315430
 0.20751953
 0.17913818
 0.15045166
 0.12237549
 0.09552002
 0.07019043
 0.04608154
 0.02349854
 0.00366211
-0.01342773
-0.02716064
-0.03784180
-0.04516602
-0.04974365
-0.05249023
-0.05371094
-0.05340576
-0.05096436
-0.04638672
-0.04089355
-0.03479004
-0.02899170
-0.02288818
-0.01708984
-0.01129150
-0.00549316
 0.00061035
 0.00640869
 0.01129150
 0.01373291
 0.01403809
 0.01312256
 0.01190186
 0.00976563
 0.00549316
-0.00183105
-0.01159668
-0.02380371
-0.03845215
-0.05615234
-0.07659912
-0.09857178
-0.12176514
-0.14678955
-0.17425537
-0.20141602
-0.22552490
-0.24505615
-0.26245117
-0.28137207
-0.30059814
-0.31402588
-0.31524658
-0.30395508
-0.28533936
-0.26458740
-0.24200439
-0.21423340
-0.17822266
-0.13458252
-0.08636475
-0.03540039
 0.01831055
 0.07385254
 0.12878418
 0.18096924
 0.22918701
 0.27526855
 0.31890869
 0.35736084
 0.38665771
 0.40496826
 0.41320801
 0.41351318
 0.40557861
 0.38787842
 0.35949707
 0.32135010
 0.27587891
 0.22430420
 0.16754150
 0.10559082
 0.04058838
-0.02502441
-0.08819580
-0.14801025
-0.20355225
-0.25360107
-0.29663086
-0.33111572
-0.35430908
-0.36407471
-0.35888672
-0.33935547
-0.30822754
-0.26763916
-0.22033691
-0.16632080
-0.10681152
-0.04241943
 0.02349854
 0.08789063
 0.14862061
 0.20446777
 0.25421143
 0.29602051
 0.32806396
 0.34851074
 0.35614014
 0.35064697
 0.33264160
 0.30395508
 0.26580811
 0.21881104
 0.16326904
 0.10009766
 0.03173828
-0.03814697
-0.10620117
-0.17028809
-0.22979736
-0.28320313
-0.32806396
-0.36102295
-0.37933350
-0.38116455
-0.36651611
-0.33721924
-0.29541016
-0.24353027
-0.18280029
-0.11413574
-0.03845215
 0.04211426
 0.12298584
 0.20080566
 0.27313232
 0.33935547
 0.39794922
 0.44555664
 0.48034668
 0.50018311
 0.50567627
 0.49682617
 0.47332764
 0.43579102
 0.38635254
 0.32714844
 0.26092529
 0.18798828
 0.10925293
 0.02777100
-0.05249023
-0.12817383
-0.19775391
-0.26184082
-0.31982422
-0.36834717
-0.40344238
-0.42327881
-0.42999268
-0.42572021
-0.41168213
-0.38757324
-0.35369873
-0.31158447
-0.26550293
-0.21789551
-0.17059326
-0.12390137
-0.07843018
-0.03570557
 0.00213623
 0.03540039
 0.06347656
 0.08636475
 0.10314941
 0.11352539
 0.11779785
 0.11749268
 0.11322021
 0.10620117
 0.09674072
 0.08575439
 0.07476807
 0.06408691
 0.05401611
 0.04577637
 0.03997803
 0.03692627
 0.03662109
 0.03845215
 0.04119873
 0.04516602
 0.04913330
 0.05279541
 0.05554199
 0.05615234
 0.05401611
 0.04913330
 0.04150391
 0.03143311
 0.01922607
 0.00610352
-0.00793457
-0.02227783
-0.03631592
-0.04882813
-0.05920410
-0.06652832
-0.06988525
-0.06927490
-0.06439209
-0.05554199
-0.04241943
-0.02532959
-0.00427246
 0.02044678
 0.04852295
 0.07873535
 0.10986328
 0.14129639
 0.17211914
 0.20172119
 0.22827148
 0.25115967
 0.26885986
 0.28137207
 0.28869629
 0.29083252
 0.28717041
 0.27770996
 0.26306152
 0.24261475
 0.21636963
 0.18371582
 0.14556885
 0.10375977
 0.05950928
 0.01312256
-0.03540039
-0.08453369
-0.13244629
-0.17761230
-0.22064209
-0.26336670
-0.30578613
-0.34606934
-0.38085938
-0.40893555
-0.43060303
-0.44708252
-0.45898438
-0.46630859
-0.46813965
-0.46478271
-0.45654297
-0.44464111
-0.42907715
-0.41015625
-0.38757324
-0.36102295
-0.33050537
-0.29754639
-0.26458740
-0.23315430
-0.20233154
-0.17120361
-0.13885498
-0.10528564
-0.07293701
-0.04180908
-0.01129150
 0.01953125
 0.05035400
 0.08026123
 0.10864258
 0.13580322
 0.16174316
 0.18737793
 0.21179199
 0.23559570
 0.25970459
 0.28503418
 0.31158447
 0.33782959
 0.36224365
 0.38513184
 0.40679932
 0.42785645
 0.44769287
 0.46539307
 0.47973633
 0.49041748
 0.49774170
 0.50079346
 0.49865723
 0.49133301
 0.47851563
 0.46020508
 0.43609619
 0.40557861
 0.36834717
 0.32592773
 0.27954102
 0.22949219
 0.17547607
 0.11657715
 0.05310059
-0.01220703
-0.07659912
-0.13885498
-0.20050049
-0.26245117
-0.32379150
-0.38085938
-0.43060303
-0.47180176
-0.50415039
-0.52947998
-0.54687500
-0.55572510
-0.55480957
-0.54351807
-0.52307129
-0.49468994
-0.45959473
-0.41717529
-0.36834717
-0.31463623
-0.25817871
-0.20202637
-0.14739990
-0.09521484
-0.04638672
-0.00305176
 0.03265381
 0.05950928
 0.07812500
 0.08819580
 0.08880615
 0.07934570
 0.06011963
 0.03356934
 0.00152588
-0.03601074
-0.07904053
-0.12481689
-0.16937256
-0.20874023
-0.24230957
-0.27221680
-0.29785156
-0.31555176
-0.31982422
-0.30853271
-0.28472900
-0.25115967
-0.20874023
-0.15472412
-0.08789063
-0.01068115
 0.07232666
 0.15838623
 0.24719238
 0.33874512
 0.43029785
 0.51605225
 0.59234619
 0.65795898
 0.71258545
 0.75500488
 0.78308105
 0.79437256
 0.78918457
 0.76782227
 0.73089600
 0.67810059
 0.61096191
 0.53253174
 0.44586182
 0.35430908
 0.25817871
 0.15960693
 0.06103516
-0.03356934
-0.12176514
-0.20202637
-0.27221680
-0.33081055
-0.37414551
-0.40069580
-0.40985107
-0.40130615
-0.37597656
-0.33569336
-0.28350830
-0.22277832
-0.15563965
-0.08270264
-0.00579834
 0.07171631
 0.14434814
 0.20843506
 0.26153564
 0.30273438
 0.32989502
 0.34057617
 0.33264160
 0.30609131
 0.26214600
 0.20202637
 0.12664795
 0.03662109
-0.06683350
-0.18096924
-0.30242920
-0.42663574
-0.54931641
-0.66589355
-0.77178955
-0.86364746
-0.93872070
-0.99456787
-1.02905273
-1.04095459
-1.02966309
-0.99487305
-0.93688965
-0.85662842
-0.75469971
-0.63385010
-0.49743652
-0.35125732
-0.19927979
-0.04608154
 0.10650635
 0.25604248
 0.39886475
 0.52978516
 0.64483643
 0.74066162
 0.81573486
 0.87005615
 0.90240479
 0.91186523
 0.89874268
 0.86486816
 0.81329346
 0.74707031
 0.66833496
 0.58013916
 0.48553467
 0.38879395
 0.29357910
 0.20263672
 0.11779785
 0.04150391
-0.02319336
-0.07446289
-0.11138916
-0.13366699
-0.14282227
-0.13854980
-0.12115479
-0.09124756
-0.05126953
-0.00335693
 0.04913330
 0.10406494
 0.15899658
 0.21148682
 0.25970459
 0.30181885
 0.33599854
 0.35919189
 0.36834717
 0.36193848
 0.34149170
 0.31005859
 0.26977539
 0.21972656
 0.15899658
 0.08758545
 0.00946045
-0.07171631
-0.15289307
-0.23345947
-0.31219482
-0.38696289
-0.45288086
-0.50689697
-0.54779053
-0.57708740
-0.59509277
-0.60150146
-0.59570313
-0.57830811
-0.55175781
-0.51696777
-0.47485352
-0.42541504
-0.37109375
-0.31555176
-0.26275635
-0.21453857
-0.17028809
-0.13000488
-0.09368896
-0.06317139
-0.04028320
-0.02532959
-0.01800537
-0.01708984
-0.02136230
-0.03051758
-0.04333496
-0.05889893
-0.07598877
-0.09307861
-0.10772705
-0.11901855
-0.12542725
-0.12664795
-0.12329102
-0.11566162
-0.10253906
-0.08392334
-0.05920410
-0.02807617
 0.00915527
 0.05096436
 0.09613037
 0.14251709
 0.18951416
 0.23651123
 0.28472900
 0.33386230
 0.38238525
 0.42694092
 0.46600342
 0.49896240
 0.52612305
 0.54718018
 0.56121826
 0.56640625
 0.56243896
 0.54931641
 0.52856445
 0.50079346
 0.46661377
 0.42541504
 0.37750244
 0.32348633
 0.26550293
 0.20416260
 0.14068604
 0.07629395
 0.01220703
-0.04974365
-0.10803223
-0.16113281
-0.20843506
-0.24993896
-0.28503418
-0.31311035
-0.33233643
-0.34057617
-0.33691406
-0.32165527
-0.29815674
-0.26947021
-0.23742676
-0.20202637
-0.16387939
-0.12420654
-0.08514404
-0.04882813
-0.01586914
 0.01281738
 0.03631592
 0.05187988
 0.05798340
 0.05462646
 0.04241943
 0.02136230
-0.00823975
-0.04516602
-0.08789063
-0.13427734
-0.18463135
-0.23864746
-0.29541016
-0.35186768
-0.40435791
-0.45013428
-0.48858643
-0.51910400
-0.53924561
-0.54748535
-0.54229736
-0.52490234
-0.49591064
-0.45562744
-0.40435791
-0.34301758
-0.27374268
-0.19866943
-0.11871338
-0.03540039
 0.04852295
 0.13031006
 0.20721436
 0.27984619
 0.34729004
 0.40832520
 0.46020508
