# Supplementary material for: Dataset for time-lapse ultrasonic tomography of a granite slab under uniaxial compression test
Source: Data Brief. 2018 Aug 30;20:614–6. doi: 10.1016/j.dib.2018.08.151 (PMC6128094; doi:10.1016/j.dib.2018.08.151)
Supplement: Supplementary file 2 — Supplementary material [file mmc2.zip › data/Ultrasonic_Tomo_data/Stage_1_0kn/Force_0kn_16_25_32721042.txt]

SOURCE FILE NAME: D:\ct_20141122\ct201411221m100v0kn_sh_24_26_a.TDA
DATE: Saturday, November 22, 2014
TIME: 11:31:53
SAMPLE INTERVAL (Seconds):   0.0000001000
SIGNAL UNITS: volts
TIME UNITS: Seconds
DATA TYPE: WAVEFORM
NUMBER OF DATA POINTS PER WAVEFORM: 1024
CHANNEL NUMBER: 16
HIT NUMBER: 2
TIME OF TEST:  32.7210420000

 0.00183105
 0.00122070
 0.00061035
 0.00000000
-0.00091553
-0.00152588
-0.00183105
-0.00183105
-0.00122070
-0.00091553
-0.00061035
-0.00030518
-0.00030518
-0.00030518
-0.00030518
 0.00000000
 0.00061035
 0.00091553
 0.00061035
 0.00000000
-0.00061035
-0.00091553
-0.00091553
-0.00061035
-0.00061035
-0.00152588
-0.00244141
-0.00305176
-0.00244141
-0.00122070
 0.00030518
 0.00122070
 0.00152588
 0.00183105
 0.00152588
 0.00122070
 0.00061035
 0.00030518
 0.00030518
 0.00030518
 0.00000000
-0.00091553
-0.00213623
-0.00274658
-0.00244141
-0.00122070
-0.00061035
-0.00030518
 0.00000000
 0.00030518
 0.00061035
 0.00091553
 0.00030518
-0.00061035
-0.00183105
-0.00244141
-0.00274658
-0.00213623
-0.00152588
-0.00091553
-0.00061035
 0.00000000
 0.00000000
 0.00000000
 0.00061035
 0.00122070
 0.00183105
 0.00183105
 0.00122070
 0.00000000
-0.00122070
-0.00213623
-0.00213623
-0.00183105
-0.00152588
-0.00152588
-0.00122070
-0.00091553
 0.00030518
 0.00152588
 0.00244141
 0.00274658
 0.00244141
 0.00152588
 0.00061035
 0.00000000
 0.00000000
 0.00000000
 0.00000000
-0.00030518
-0.00091553
-0.00183105
-0.00244141
-0.00274658
-0.00213623
-0.00122070
-0.00030518
 0.00061035
 0.00091553
 0.00152588
 0.00152588
 0.00122070
 0.00061035
-0.00030518
-0.00091553
-0.00091553
-0.00030518
 0.00061035
 0.00122070
 0.00122070
 0.00061035
 0.00030518
 0.00000000
 0.00030518
 0.00091553
 0.00152588
 0.00183105
 0.00152588
 0.00091553
 0.00000000
-0.00061035
-0.00091553
-0.00091553
-0.00091553
-0.00122070
-0.00183105
-0.00183105
-0.00091553
 0.00030518
 0.00152588
 0.00183105
 0.00183105
 0.00091553
 0.00030518
-0.00030518
-0.00030518
-0.00030518
-0.00030518
-0.00061035
-0.00122070
-0.00213623
-0.00274658
-0.00274658
-0.00183105
-0.00061035
 0.00061035
 0.00122070
 0.00183105
 0.00213623
 0.00244141
 0.00213623
 0.00122070
-0.00030518
-0.00152588
-0.00183105
-0.00152588
-0.00061035
 0.00000000
 0.00030518
 0.00030518
 0.00000000
-0.00030518
-0.00091553
-0.00091553
-0.00030518
 0.00061035
 0.00122070
 0.00122070
 0.00061035
 0.00000000
-0.00030518
 0.00000000
 0.00030518
 0.00000000
-0.00030518
-0.00030518
 0.00061035
 0.00183105
 0.00274658
 0.00335693
 0.00274658
 0.00152588
 0.00030518
-0.00030518
 0.00000000
 0.00061035
 0.00122070
 0.00152588
 0.00091553
 0.00030518
-0.00091553
-0.00152588
-0.00152588
-0.00091553
-0.00030518
 0.00061035
 0.00152588
 0.00213623
 0.00244141
 0.00213623
 0.00152588
 0.00030518
-0.00061035
-0.00122070
-0.00122070
-0.00091553
-0.00030518
 0.00030518
 0.00061035
 0.00061035
 0.00000000
-0.00030518
 0.00000000
 0.00122070
 0.00244141
 0.00335693
 0.00305176
 0.00244141
 0.00152588
 0.00091553
 0.00061035
 0.00000000
-0.00061035
-0.00091553
-0.00061035
 0.00000000
 0.00122070
 0.00213623
 0.00274658
 0.00244141
 0.00122070
-0.00030518
-0.00152588
-0.00183105
-0.00152588
-0.00061035
 0.00000000
 0.00030518
 0.00000000
-0.00061035
-0.00091553
-0.00061035
 0.00030518
 0.00152588
 0.00244141
 0.00274658
 0.00274658
 0.00244141
 0.00213623
 0.00152588
 0.00061035
-0.00030518
-0.00091553
-0.00091553
-0.00030518
 0.00061035
 0.00122070
 0.00091553
 0.00061035
 0.00030518
 0.00061035
 0.00061035
 0.00122070
 0.00152588
 0.00183105
 0.00244141
 0.00244141
 0.00213623
 0.00152588
 0.00091553
 0.00061035
 0.00000000
-0.00061035
-0.00091553
-0.00091553
-0.00030518
 0.00091553
 0.00183105
 0.00183105
 0.00122070
 0.00030518
-0.00030518
-0.00030518
 0.00030518
 0.00061035
 0.00091553
 0.00091553
 0.00061035
-0.00030518
-0.00091553
-0.00152588
-0.00152588
-0.00091553
 0.00000000
 0.00091553
 0.00152588
 0.00152588
 0.00091553
 0.00000000
-0.00122070
-0.00213623
-0.00274658
-0.00274658
-0.00244141
-0.00152588
-0.00091553
-0.00030518
-0.00030518
-0.00061035
-0.00091553
-0.00061035
 0.00000000
 0.00061035
 0.00122070
 0.00091553
 0.00030518
-0.00061035
-0.00122070
-0.00183105
-0.00213623
-0.00274658
-0.00305176
-0.00305176
-0.00274658
-0.00152588
-0.00061035
 0.00061035
 0.00091553
 0.00061035
 0.00000000
-0.00091553
-0.00122070
-0.00091553
 0.00030518
 0.00091553
 0.00122070
 0.00091553
 0.00000000
-0.00091553
-0.00152588
-0.00183105
-0.00183105
-0.00122070
-0.00061035
 0.00000000
 0.00061035
 0.00030518
-0.00030518
-0.00122070
-0.00183105
-0.00183105
-0.00152588
-0.00091553
-0.00030518
 0.00030518
 0.00030518
 0.00000000
-0.00091553
-0.00122070
-0.00152588
-0.00122070
-0.00061035
-0.00030518
 0.00000000
 0.00030518
 0.00030518
 0.00000000
-0.00091553
-0.00183105
-0.00305176
-0.00335693
-0.00335693
-0.00244141
-0.00122070
 0.00030518
 0.00152588
 0.00183105
 0.00152588
 0.00061035
 0.00000000
-0.00030518
 0.00030518
 0.00061035
 0.00061035
 0.00030518
-0.00061035
-0.00152588
-0.00183105
-0.00213623
-0.00183105
-0.00152588
-0.00122070
-0.00030518
 0.00061035
 0.00152588
 0.00183105
 0.00152588
 0.00061035
-0.00030518
-0.00061035
-0.00061035
 0.00000000
 0.00061035
 0.00061035
 0.00061035
 0.00030518
-0.00030518
-0.00091553
-0.00122070
-0.00122070
-0.00091553
-0.00061035
-0.00030518
-0.00030518
-0.00061035
-0.00061035
-0.00061035
-0.00061035
-0.00091553
-0.00122070
-0.00152588
-0.00152588
-0.00061035
 0.00061035
 0.00122070
 0.00152588
 0.00122070
 0.00061035
-0.00030518
-0.00061035
-0.00061035
 0.00000000
 0.00061035
 0.00091553
 0.00030518
-0.00091553
-0.00183105
-0.00213623
-0.00183105
-0.00122070
-0.00061035
-0.00030518
 0.00061035
 0.00152588
 0.00244141
 0.00244141
 0.00152588
 0.00030518
-0.00030518
-0.00030518
 0.00000000
 0.00030518
 0.00030518
 0.00030518
 0.00000000
-0.00091553
-0.00152588
-0.00183105
-0.00152588
-0.00061035
 0.00030518
 0.00061035
 0.00091553
 0.00061035
 0.00061035
 0.00061035
 0.00061035
 0.00000000
-0.00091553
-0.00122070
-0.00091553
 0.00030518
 0.00152588
 0.00244141
 0.00274658
 0.00244141
 0.00122070
 0.00000000
-0.00091553
-0.00122070
-0.00091553
 0.00000000
 0.00030518
 0.00000000
-0.00061035
-0.00152588
-0.00183105
-0.00183105
-0.00152588
-0.00122070
-0.00122070
-0.00061035
 0.00000000
 0.00061035
 0.00091553
 0.00030518
-0.00030518
-0.00091553
-0.00091553
-0.00030518
 0.00030518
 0.00091553
 0.00091553
 0.00030518
-0.00061035
-0.00152588
-0.00183105
-0.00152588
-0.00061035
 0.00030518
 0.00122070
 0.00152588
 0.00152588
 0.00152588
 0.00152588
 0.00152588
 0.00122070
 0.00061035
 0.00000000
-0.00061035
-0.00061035
 0.00000000
 0.00061035
 0.00061035
 0.00030518
-0.00061035
-0.00122070
-0.00152588
-0.00122070
-0.00061035
 0.00000000
 0.00030518
 0.00030518
-0.00030518
-0.00122070
-0.00183105
-0.00183105
-0.00091553
 0.00030518
 0.00091553
 0.00122070
 0.00091553
 0.00091553
 0.00091553
 0.00091553
 0.00030518
-0.00030518
-0.00091553
-0.00091553
-0.00030518
 0.00030518
 0.00030518
-0.00030518
-0.00091553
-0.00122070
-0.00091553
-0.00061035
 0.00000000
 0.00030518
 0.00061035
 0.00061035
 0.00030518
 0.00000000
 0.00000000
 0.00030518
 0.00030518
 0.00000000
-0.00061035
-0.00061035
-0.00030518
 0.00061035
 0.00122070
 0.00152588
 0.00091553
 0.00000000
-0.00091553
-0.00091553
-0.00061035
 0.00030518
 0.00091553
 0.00122070
 0.00091553
 0.00061035
 0.00000000
-0.00030518
-0.00030518
-0.00030518
-0.00030518
-0.00061035
-0.00091553
-0.00091553
-0.00091553
-0.00061035
-0.00061035
-0.00061035
-0.00091553
-0.00061035
-0.00030518
 0.00030518
 0.00122070
 0.00152588
 0.00183105
 0.00122070
 0.00030518
 0.00000000
 0.00000000
 0.00061035
 0.00122070
 0.00152588
 0.00152588
 0.00122070
 0.00122070
 0.00091553
 0.00122070
 0.00122070
 0.00061035
-0.00030518
-0.00091553
-0.00091553
 0.00000000
 0.00122070
 0.00183105
 0.00183105
 0.00152588
 0.00091553
 0.00061035
 0.00030518
 0.00061035
 0.00122070
 0.00213623
 0.00213623
 0.00091553
-0.00030518
-0.00091553
-0.00061035
 0.00030518
 0.00091553
 0.00091553
 0.00061035
 0.00030518
 0.00000000
-0.00091553
-0.00457764
-0.01800537
-0.05218506
-0.11566162
-0.20355225
-0.29388428
-0.35675049
-0.37139893
-0.34332275
-0.29846191
-0.26397705
-0.24536133
-0.22003174
-0.15716553
-0.04821777
 0.07995605
 0.17974854
 0.21667480
 0.19622803
 0.15563965
 0.13244629
 0.13580322
 0.14831543
 0.15075684
 0.14404297
 0.14404297
 0.15716553
 0.17181396
 0.17028809
 0.15045166
 0.12939453
 0.12542725
 0.13732910
 0.14770508
 0.14343262
 0.12786865
 0.11627197
 0.11688232
 0.12359619
 0.12451172
 0.11657715
 0.10589600
 0.10040283
 0.10101318
 0.10253906
 0.09979248
 0.09277344
 0.08453369
 0.07843018
 0.07507324
 0.07324219
 0.07110596
 0.06591797
 0.05767822
 0.05004883
 0.04608154
 0.04547119
 0.04394531
 0.03723145
 0.02685547
 0.01861572
 0.01647949
 0.01739502
 0.01586914
 0.00915527
 0.00030518
-0.00488281
-0.00488281
-0.00457764
-0.00732422
-0.01312256
-0.01739502
-0.01708984
-0.01403809
-0.01251221
-0.01495361
-0.01892090
-0.02075195
-0.01983643
-0.01831055
-0.01953125
-0.02380371
-0.02838135
-0.03021240
-0.02960205
-0.02899170
-0.03082275
-0.03509521
-0.03936768
-0.04119873
-0.04089355
-0.04028320
-0.04180908
-0.04455566
-0.04669189
-0.04699707
-0.04638672
-0.04730225
-0.04974365
-0.05249023
-0.05340576
-0.05157471
-0.04913330
-0.04791260
-0.04852295
-0.04943848
-0.04913330
-0.04821777
-0.04791260
-0.04913330
-0.05065918
-0.05157471
-0.05065918
-0.04882813
-0.04821777
-0.04943848
-0.05126953
-0.05249023
-0.05218506
-0.05065918
-0.05004883
-0.05065918
-0.05126953
-0.05065918
-0.04913330
-0.04760742
-0.04699707
-0.04730225
-0.04821777
-0.04852295
-0.04791260
-0.04699707
-0.04608154
-0.04577637
-0.04516602
-0.04455566
-0.04394531
-0.04364014
-0.04333496
-0.04302979
-0.04180908
-0.03997803
-0.03784180
-0.03631592
-0.03601074
-0.03601074
-0.03601074
-0.03540039
-0.03448486
-0.03356934
-0.03295898
-0.03234863
-0.03112793
-0.02899170
-0.02716064
-0.02563477
-0.02532959
-0.02532959
-0.02471924
-0.02380371
-0.02258301
-0.02105713
-0.02014160
-0.01892090
-0.01770020
-0.01678467
-0.01647949
-0.01647949
-0.01586914
-0.01495361
-0.01312256
-0.01098633
-0.00915527
-0.00762939
-0.00640869
-0.00518799
-0.00427246
-0.00427246
-0.00457764
-0.00488281
-0.00457764
-0.00366211
-0.00244141
-0.00122070
-0.00061035
 0.00000000
 0.00000000
 0.00091553
 0.00213623
 0.00366211
 0.00518799
 0.00640869
 0.00701904
 0.00793457
 0.00854492
 0.00885010
 0.00885010
 0.00854492
 0.00854492
 0.00946045
 0.01068115
 0.01220703
 0.01312256
 0.01373291
 0.01373291
 0.01373291
 0.01403809
 0.01403809
 0.01403809
 0.01434326
 0.01495361
 0.01617432
 0.01739502
 0.01800537
 0.01770020
 0.01739502
 0.01708984
 0.01708984
 0.01770020
 0.01800537
 0.01831055
 0.01922607
 0.02044678
 0.02197266
 0.02288818
 0.02288818
 0.02227783
 0.02166748
 0.02136230
 0.02166748
 0.02258301
 0.02319336
 0.02410889
 0.02441406
 0.02441406
 0.02380371
 0.02349854
 0.02380371
 0.02471924
 0.02593994
 0.02685547
 0.02746582
 0.02777100
 0.02777100
 0.02746582
 0.02685547
 0.02563477
 0.02441406
 0.02349854
 0.02319336
 0.02410889
 0.02502441
 0.02593994
 0.02655029
 0.02685547
 0.02655029
 0.02624512
 0.02563477
 0.02563477
 0.02593994
 0.02624512
 0.02624512
 0.02593994
 0.02502441
 0.02471924
 0.02441406
 0.02441406
 0.02441406
 0.02410889
 0.02410889
 0.02410889
 0.02471924
 0.02502441
 0.02563477
 0.02593994
 0.02593994
 0.02532959
 0.02441406
 0.02380371
 0.02380371
 0.02380371
 0.02410889
 0.02380371
 0.02319336
 0.02227783
 0.02136230
 0.02075195
 0.02044678
 0.02044678
 0.02044678
 0.02044678
 0.02014160
 0.01983643
 0.01922607
 0.01861572
 0.01770020
 0.01647949
 0.01525879
 0.01464844
 0.01464844
 0.01525879
 0.01586914
 0.01586914
 0.01556396
 0.01495361
 0.01464844
 0.01464844
 0.01464844
 0.01495361
 0.01495361
 0.01434326
 0.01373291
 0.01281738
 0.01129150
 0.01037598
 0.00946045
 0.00915527
 0.00885010
 0.00854492
 0.00854492
 0.00885010
 0.01007080
 0.01098633
 0.01129150
 0.01068115
 0.00915527
 0.00762939
 0.00640869
 0.00579834
 0.00549316
 0.00579834
 0.00579834
 0.00518799
 0.00457764
 0.00396729
 0.00335693
 0.00335693
 0.00335693
 0.00335693
 0.00335693
 0.00274658
 0.00244141
 0.00183105
 0.00152588
 0.00091553
 0.00000000
-0.00091553
-0.00152588
-0.00122070
-0.00061035
 0.00030518
 0.00091553
 0.00091553
 0.00000000
-0.00061035
-0.00152588
-0.00244141
-0.00335693
-0.00396729
-0.00488281
-0.00610352
-0.00762939
-0.00976563
-0.01220703
-0.01403809
-0.01647949
-0.01922607
-0.02258301
-0.02624512
-0.03021240
-0.03387451
-0.03723145
-0.04119873
-0.04547119
-0.05004883
-0.05401611
-0.05676270
-0.05767822
-0.05676270
-0.05340576
-0.04852295
-0.04119873
-0.03204346
-0.02014160
-0.00549316
 0.01220703
 0.03204346
 0.05310059
 0.07507324
 0.09674072
 0.11779785
 0.13732910
 0.15411377
 0.16754150
 0.17669678
 0.18096924
 0.18066406
 0.17547607
 0.16601563
 0.15167236
 0.13275146
 0.10833740
 0.07995605
 0.04791260
 0.01403809
-0.02044678
-0.05523682
-0.08880615
-0.12054443
-0.14953613
-0.17425537
-0.19439697
-0.20904541
-0.21789551
-0.22094727
-0.21850586
-0.21148682
-0.19958496
-0.18310547
-0.16296387
-0.13977051
-0.11505127
-0.09033203
-0.06683350
-0.04516602
-0.02532959
-0.00762939
 0.00762939
 0.01953125
 0.02777100
 0.03234863
 0.03326416
 0.03082275
 0.02532959
 0.01800537
 0.00946045
 0.00030518
-0.00915527
-0.01861572
-0.02685547
-0.03387451
-0.03875732
-0.04119873
-0.04119873
-0.03875732
-0.03387451
-0.02624512
-0.01556396
-0.00213623
 0.01281738
 0.02807617
 0.04241943
 0.05554199
 0.06683350
 0.07659912
 0.08392334
 0.08789063
 0.08789063
 0.08361816
 0.07476807
 0.06225586
 0.04638672
 0.02777100
 0.00701904
-0.01495361
-0.03753662
-0.05981445
-0.08026123
-0.09796143
-0.11230469
-0.12237549
-0.12817383
-0.12939453
-0.12634277
-0.11840820
-0.10620117
-0.08911133
-0.06774902
-0.04302979
-0.01647949
 0.01068115
 0.03692627
 0.06195068
 0.08453369
 0.10437012
 0.11993408
 0.13092041
 0.13671875
 0.13702393
 0.13214111
 0.12237549
 0.10803223
 0.08972168
 0.06835938
 0.04516602
 0.02136230
-0.00183105
-0.02380371
-0.04333496
-0.06011963
-0.07415771
-0.08575439
-0.09399414
-0.09887695
-0.09979248
-0.09765625
-0.09307861
-0.08697510
-0.07995605
-0.07232666
-0.06408691
-0.05554199
-0.04791260
-0.04119873
-0.03662109
-0.03356934
-0.03234863
-0.03234863
-0.03417969
-0.03753662
-0.04211426
-0.04760742
-0.05340576
-0.05950928
-0.06469727
-0.06805420
-0.06896973
-0.06744385
-0.06286621
-0.05584717
-0.04638672
-0.03387451
-0.01770020
 0.00152588
 0.02380371
 0.04760742
 0.07263184
 0.09796143
 0.12298584
 0.14739990
 0.16998291
 0.18981934
 0.20599365
 0.21820068
 0.22583008
 0.22888184
 0.22766113
 0.22155762
 0.21026611
 0.19378662
 0.17211914
 0.14526367
 0.11444092
 0.07995605
 0.04364014
 0.00579834
-0.03265381
-0.07049561
-0.10681152
-0.14068604
-0.17059326
-0.19531250
-0.21484375
-0.22827148
-0.23620605
-0.23803711
-0.23345947
-0.22216797
-0.20477295
-0.18218994
-0.15502930
-0.12481689
-0.09216309
-0.05798340
-0.02288818
 0.01312256
 0.04821777
 0.08209229
 0.11322021
 0.14099121
 0.16448975
 0.18371582
 0.19866943
 0.20904541
 0.21484375
 0.21606445
 0.21240234
 0.20477295
 0.19317627
 0.17761230
 0.15838623
 0.13580322
 0.11077881
 0.08361816
 0.05584717
 0.02777100
 0.00030518
-0.02685547
-0.05187988
-0.07476807
-0.09490967
-0.11138916
-0.12451172
-0.13336182
-0.13854980
-0.13977051
-0.13824463
-0.13458252
-0.12878418
-0.12115479
-0.11199951
-0.10253906
-0.09429932
-0.08728027
-0.08148193
-0.07659912
-0.07263184
-0.06988525
-0.06866455
-0.06896973
-0.07019043
-0.07232666
-0.07446289
-0.07598877
-0.07629395
-0.07507324
-0.07141113
-0.06622314
-0.05889893
-0.05004883
-0.03906250
-0.02593994
-0.01068115
 0.00579834
 0.02319336
 0.04028320
 0.05737305
 0.07354736
 0.08850098
 0.10162354
 0.11260986
 0.12145996
 0.12786865
 0.13244629
 0.13397217
 0.13275146
 0.12847900
 0.12176514
 0.11291504
 0.10192871
 0.08911133
 0.07446289
 0.05859375
 0.04150391
 0.02410889
 0.00671387
-0.01037598
-0.02655029
-0.04089355
-0.05310059
-0.06347656
-0.07171631
-0.07781982
-0.08148193
-0.08300781
-0.08209229
-0.07904053
-0.07415771
-0.06805420
-0.06103516
-0.05310059
-0.04486084
-0.03570557
-0.02624512
-0.01647949
-0.00671387
 0.00244141
 0.01129150
 0.01922607
 0.02624512
 0.03204346
 0.03723145
 0.04150391
 0.04577637
 0.04974365
 0.05249023
 0.05432129
 0.05523682
 0.05523682
 0.05432129
 0.05096436
 0.04516602
 0.03753662
 0.02716064
 0.01403809
-0.00305176
-0.02380371
-0.04730225
-0.07293701
-0.10070801
-0.13031006
-0.16082764
-0.19042969
-0.21759033
-0.24383545
-0.27038574
-0.29693604
-0.32073975
-0.33843994
-0.34912109
-0.35247803
-0.34820557
-0.33538818
-0.31250000
-0.28076172
-0.24169922
-0.19592285
-0.14251709
-0.07995605
-0.00976563
 0.06561279
 0.14434814
 0.22521973
 0.30853271
 0.39215088
 0.47241211
 0.54504395
 0.60791016
 0.66101074
 0.70343018
 0.73333740
 0.74920654
 0.75012207
 0.73638916
 0.70831299
 0.66589355
 0.60943604
 0.54077148
 0.46325684
 0.37994385
 0.29357910
 0.20660400
 0.12084961
 0.03875732
-0.03723145
-0.10498047
-0.16174316
-0.20629883
-0.23803711
-0.25665283
-0.26336670
-0.25939941
-0.24658203
-0.22674561
-0.20141602
-0.17242432
-0.14221191
-0.11322021
-0.08819580
-0.06835938
-0.05584717
-0.05096436
-0.05432129
-0.06683350
-0.08728027
-0.11474609
-0.14801025
-0.18646240
-0.22918701
-0.27526855
-0.32165527
-0.36437988
-0.40100098
-0.42907715
-0.44891357
-0.46020508
-0.46173096
-0.45196533
-0.42999268
-0.39489746
-0.34851074
-0.29235840
-0.22857666
-0.15808105
-0.08178711
-0.00122070
 0.08148193
 0.16387939
 0.24444580
 0.32165527
 0.39337158
 0.45623779
 0.50689697
 0.54351807
 0.56518555
 0.57189941
 0.56274414
 0.53680420
 0.49468994
 0.43853760
 0.37048340
 0.29235840
 0.20507813
 0.11108398
 0.01403809
-0.08209229
-0.17517090
-0.26275635
-0.34210205
-0.40863037
-0.45745850
-0.48553467
-0.49316406
-0.48034668
-0.44708252
-0.39276123
-0.31890869
-0.22918701
-0.12695313
-0.01434326
 0.10650635
 0.23254395
 0.35797119
 0.47668457
 0.58227539
 0.67108154
 0.74005127
 0.78613281
 0.80657959
 0.80047607
 0.76721191
 0.70678711
 0.62011719
 0.51086426
 0.38330078
 0.24200439
 0.08972168
-0.07141113
-0.23864746
-0.40588379
-0.56640625
-0.71411133
-0.84564209
-0.95916748
-1.05377197
-1.12640381
-1.17523193
-1.19964600
-1.19903564
-1.17462158
-1.12762451
-1.06018066
-0.97534180
-0.87646484
-0.76599121
-0.64666748
-0.52246094
-0.39733887
-0.27526855
-0.15899658
-0.05096436
 0.04791260
 0.13610840
 0.21240234
 0.27740479
 0.33111572
 0.37384033
 0.40557861
 0.42724609
 0.44036865
 0.44708252
 0.44921875
 0.44616699
 0.43884277
 0.42755127
 0.41503906
 0.40283203
 0.39154053
 0.38208008
 0.37414551
 0.36865234
 0.36590576
 0.36651611
 0.36956787
 0.37414551
 0.37902832
 0.38452148
 0.39062500
 0.39672852
 0.40191650
 0.40466309
 0.40405273
 0.39916992
 0.38848877
 0.37139893
 0.34790039
 0.31921387
 0.28625488
 0.24902344
 0.20782471
 0.16235352
 0.11322021
 0.06134033
 0.00762939
-0.04699707
-0.10070801
-0.15045166
-0.19561768
-0.23651123
-0.27404785
-0.30761719
-0.33416748
-0.35064697
-0.35797119
-0.35736084
-0.35095215
-0.33874512
-0.31921387
-0.29388428
-0.26611328
-0.23895264
-0.21362305
-0.18981934
-0.16723633
-0.14617920
-0.12786865
-0.11230469
-0.09826660
-0.08453369
-0.07080078
-0.05767822
-0.04394531
-0.02868652
-0.01098633
 0.00885010
 0.03051758
 0.05340576
 0.07751465
 0.10284424
 0.12817383
 0.15136719
 0.17089844
 0.18554688
 0.19439697
 0.19683838
 0.19195557
 0.17944336
 0.15960693
 0.13336182
 0.10101318
 0.06134033
 0.01495361
-0.03662109
-0.09033203
-0.14343262
-0.19561768
-0.24719238
-0.29724121
-0.34149170
-0.37597656
-0.39794922
-0.40679932
-0.40374756
-0.38848877
-0.35980225
-0.31707764
-0.26092529
-0.19378662
-0.11688232
-0.03082275
 0.06256104
 0.16052246
 0.25939941
 0.35675049
 0.44982910
 0.53649902
 0.61309814
 0.67626953
 0.72448730
 0.75592041
 0.77026367
 0.76568604
 0.74157715
 0.69824219
 0.63659668
 0.55908203
 0.46752930
 0.36468506
 0.25360107
 0.13732910
 0.01800537
-0.10314941
-0.22430420
-0.34271240
-0.45257568
-0.54809570
-0.62622070
-0.68572998
-0.72631836
-0.74890137
-0.75225830
-0.73638916
-0.70281982
-0.65246582
-0.58807373
-0.51116943
-0.42510986
-0.33386230
-0.24169922
-0.15197754
-0.06744385
 0.00976563
 0.07629395
 0.12878418
 0.16448975
 0.18310547
 0.18524170
 0.17211914
 0.14312744
 0.09887695
 0.04180908
-0.02471924
-0.09765625
-0.17364502
-0.24993896
-0.32196045
-0.38513184
-0.43426514
-0.46722412
-0.48278809
-0.48065186
-0.45959473
-0.41931152
-0.36041260
-0.28503418
-0.19683838
-0.09826660
 0.00885010
 0.12207031
 0.23834229
 0.35400391
 0.46508789
 0.56762695
 0.65795898
 0.73394775
 0.79437256
 0.83831787
 0.86364746
 0.86975098
 0.85540771
 0.82214355
 0.77148438
 0.70495605
 0.62500000
 0.53405762
 0.43640137
 0.33630371
 0.23712158
 0.14160156
 0.05126953
-0.03143311
-0.10345459
-0.16235352
-0.20599365
-0.23468018
-0.24841309
-0.24749756
-0.23254395
-0.20538330
-0.16845703
-0.12390137
-0.07476807
-0.02349854
 0.02716064
 0.07385254
 0.11535645
 0.14862061
 0.17150879
 0.18218994
 0.18005371
 0.16540527
 0.13885498
 0.10040283
 0.05126953
-0.00579834
-0.06622314
-0.12664795
-0.18524170
-0.24139404
-0.29388428
-0.33874512
-0.37231445
-0.39184570
-0.39825439
-0.39184570
-0.37384033
-0.34393311
-0.30517578
-0.26184082
-0.21881104
-0.17883301
-0.14221191
-0.11016846
-0.08453369
-0.06835938
-0.06469727
-0.07354736
-0.09307861
-0.12145996
-0.15777588
-0.20202637
-0.25360107
-0.30914307
-0.36407471
-0.41198730
-0.44860840
-0.47088623
-0.47790527
-0.46783447
-0.43884277
-0.38970947
-0.32073975
-0.23437500
-0.13336182
-0.01983643
 0.10345459
 0.23345947
 0.36468506
 0.49041748
 0.60485840
 0.70373535
 0.78430176
 0.84442139
 0.88134766
 0.89324951
 0.88012695
 0.84320068
 0.78369141
 0.70343018
 0.60333252
 0.48706055
 0.35919189
 0.22521973
 0.08819580
-0.04974365
-0.18646240
-0.31829834
-0.43914795
-0.54351807
-0.62713623
-0.68847656
-0.72692871
-0.74188232
-0.73333740
-0.70129395
-0.64697266
-0.57312012
-0.48278809
-0.38085938
-0.27252197
-0.16235352
-0.05493164
 0.04577637
 0.13549805
 0.21240234
 0.27496338
 0.32196045
 0.35217285
 0.36315918
 0.35461426
 0.32836914
 0.28869629
 0.23986816
 0.18402100
 0.12115479
 0.05371094
-0.01586914
-0.08239746
-0.14373779
-0.19836426
-0.24658203
-0.28839111
-0.32165527
-0.34454346
-0.35491943
-0.35186768
-0.33599854
-0.31066895
-0.27954102
-0.24627686
-0.21179199
-0.17669678
-0.14068604
-0.10559082
-0.07324219
-0.04577637
-0.02410889
-0.00732422
 0.00457764
 0.01190186
 0.01525879
 0.01586914
 0.01556396
 0.01556396
 0.01739502
 0.02166748
 0.02960205
 0.04180908
 0.05737305
 0.07598877
 0.09765625
 0.12237549
 0.15014648
 0.17974854
 0.20965576
 0.23986816
 0.26977539
 0.29876709
 0.32501221
 0.34698486
 0.36285400
 0.37170410
 0.37292480
 0.36621094
 0.35064697
 0.32684326
 0.29632568
 0.26062012
 0.22094727
 0.17883301
 0.13610840
 0.09552002
 0.06072998
 0.03387451
 0.01739502
 0.01220703
 0.01861572
 0.03631592
 0.06500244
 0.10192871
 0.14495850
 0.19165039
 0.23986816
 0.28656006
 0.32867432
 0.36254883
 0.38482666
 0.39337158
 0.38726807
 0.36621094
 0.32989502
 0.27832031
 0.21209717
 0.13275146
 0.04211426
-0.05767822
-0.16601563
-0.28015137
-0.39703369
-0.51025391
-0.61523438
-0.70709229
-0.78308105
-0.84136963
-0.87951660
-0.89477539
-0.88592529
-0.85296631
-0.79650879
-0.71807861
-0.61828613
-0.49987793
-0.36712646
-0.22521973
-0.07843018
 0.06958008
 0.21667480
 0.35858154
 0.49041748
 0.60638428
 0.70281982
 0.77758789
 0.82946777
 0.85693359
 0.85876465
 0.83435059
 0.78460693
 0.71044922
 0.61492920
 0.50109863
 0.37445068
 0.24047852
 0.10253906
-0.03753662
-0.17730713
-0.31188965
-0.43395996
-0.53680420
-0.61706543
-0.67443848
-0.70922852
-0.72143555
-0.71014404
-0.67565918
-0.61950684
-0.54443359
-0.45440674
-0.35247803
-0.24291992
-0.13031006
-0.01800537
 0.09063721
 0.19378662
 0.28869629
 0.37231445
 0.44158936
 0.49407959
 0.52856445
 0.54565430
 0.54626465
 0.53222656
 0.50476074
 0.46539307
 0.41717529
 0.36224365
 0.30426025
 0.24475098
 0.18554688
 0.12695313
 0.07080078
 0.01892090
-0.02777100
-0.06866455
-0.10467529
-0.13549805
-0.16174316
-0.18493652
-0.20538330
-0.22369385
-0.23956299
-0.25238037
-0.26428223
-0.27862549
-0.29663086
-0.31646729
-0.33569336
-0.35217285
-0.36651611
-0.38085938
-0.39550781
-0.40802002
-0.41656494
-0.41961670
-0.41687012
-0.40771484
-0.38970947
-0.36102295
-0.32165527
-0.27435303
-0.22064209
-0.16052246
-0.09277344
-0.01922607
 0.05737305
 0.13214111
 0.20202637
 0.26519775
 0.32073975
 0.36651611
 0.39855957
 0.41503906
 0.41412354
 0.39642334
 0.36285400
 0.31433105
 0.25268555
 0.17883301
 0.09552002
 0.00518799
-0.08941650
-0.18585205
-0.27984619
-0.36743164
-0.44372559
-0.50476074
-0.54901123
-0.57464600
-0.58105469
-0.56640625
-0.52947998
-0.46936035
-0.38787842
-0.28808594
-0.17425537
-0.04913330
 0.08636475
 0.22979736
 0.37811279
 0.52612305
 0.66864014
 0.80078125
 0.91949463
 1.02172852
 1.10504150
 1.16699219
 1.20574951
 1.21948242
 1.20727539
 1.16973877
 1.10839844
 1.02539063
 0.92163086
 0.79925537
 0.66009521
 0.50872803
 0.35064697
 0.18859863
 0.02441406
-0.14038086
-0.30273438
-0.45715332
-0.59753418
-0.72143555
-0.82763672
-0.91583252
-0.98541260
-1.03454590
-1.06323242
-1.07208252
-1.06262207
-1.03515625
-0.99060059
-0.93048096
-0.85784912
-0.77484131
-0.68359375
-0.58441162
-0.47943115
-0.37109375
-0.26214600
-0.15502930
-0.05126953
 0.04730225
 0.13854980
 0.22155762
 0.29602051
 0.36132813
 0.41595459
 0.45745850
 0.48431396
 0.49621582
 0.49438477
 0.47943115
 0.45135498
 0.41015625
 0.35797119
 0.29724121
 0.23010254
 0.15838623
 0.08392334
 0.01007080
-0.05981445
-0.12237549
-0.17456055
-0.21514893
-0.24200439
-0.25421143
-0.25085449
-0.23223877
-0.19927979
-0.15350342
-0.09643555
-0.03051758
 0.04058838
 0.11291504
 0.18371582
 0.25024414
 0.31097412
 0.36285400
 0.40252686
 0.42694092
 0.43426514
 0.42480469
 0.39764404
 0.35369873
 0.29327393
 0.21789551
 0.13061523
 0.03417969
-0.07049561
-0.18127441
-0.29479980
-0.40649414
-0.50964355
-0.60028076
-0.67474365
-0.73059082
-0.76568604
-0.77789307
-0.76629639
-0.73120117
-0.67291260
-0.59173584
-0.48828125
-0.36651611
-0.23132324
-0.08758545
 0.06225586
 0.21545410
 0.36834717
 0.51513672
 0.64910889
 0.76507568
 0.85968018
 0.93048096
 0.97473145
 0.99029541
 0.97656250
 0.93322754
 0.86090088
 0.76049805
 0.63568115
 0.49102783
 0.33325195
 0.16693115
-0.00488281
-0.17913818
-0.35034180
-0.51086426
-0.65216064
-0.76965332
-0.86181641
-0.92895508
-0.97106934
-0.98724365
-0.97686768
-0.94146729
-0.88439941
-0.80902100
-0.71929932
-0.61828613
-0.50964355
-0.39764404
-0.28656006
-0.17913818
-0.07781982
 0.01556396
 0.09765625
 0.16601563
 0.21972656
 0.25970459
 0.28747559
 0.30395508
 0.30914307
 0.30334473
 0.28869629
 0.26947021
 0.24963379
 0.23101807
 0.21392822
 0.19958496
 0.18951416
 0.18615723
 0.18981934
 0.19989014
 0.21545410
 0.23620605
 0.26214600
 0.29235840
 0.32470703
 0.35675049
 0.38696289
 0.41412354
 0.43823242
 0.45867920
 0.47454834
 0.48522949
 0.49133301
 0.49377441
 0.49285889
 0.48980713
 0.48461914
 0.47821045
 0.47058105
 0.46356201
 0.45776367
 0.45379639
 0.45104980
 0.44891357
 0.44647217
 0.44250488
 0.43518066
 0.42236328
 0.40283203
 0.37506104
 0.33721924
 0.28808594
 0.22644043
 0.15167236
 0.06378174
-0.03784180
-0.15228271
-0.27832031
-0.41290283
-0.55206299
-0.69122314
-0.82641602
-0.95306396
-1.06658936
-1.16333008
-1.23992920
-1.29425049
-1.32385254
-1.32690430
-1.30126953
-1.24664307
-1.16394043
-1.05590820
-0.92529297
-0.77484131
-0.60852051
-0.43243408
-0.25207520
-0.07232666
 0.10345459
 0.27221680
 0.42968750
 0.57006836
 0.68908691
 0.78277588
 0.84899902
 0.88623047
 0.89416504
 0.87341309
 0.82458496
 0.75042725
 0.65338135
 0.53741455
 0.40771484
 0.26885986
 0.12512207
-0.02044678
-0.16479492
-0.30273438
-0.42724609
-0.53161621
-0.61157227
-0.66528320
-0.69305420
-0.69458008
-0.66833496
-0.61370850
-0.53222656
-0.42694092
-0.30303955
-0.16418457
-0.01342773
 0.14556885
 0.30853271
 0.46813965
 0.61706543
 0.74920654
 0.85845947
 0.94085693
 0.99273682
 1.01318359
 1.00067139
 0.95520020
 0.87585449
 0.76507568
 0.62744141
 0.47058105
 0.30059814
 0.12176514
-0.06286621
-0.24871826
-0.42846680
-0.59265137
-0.73455811
-0.85113525
-0.94146729
-1.00463867
-1.03942871
-1.04492188
-1.02172852
-0.97229004
-0.89874268
-0.80474854
-0.69396973
-0.57067871
-0.44036865
-0.30731201
-0.17608643
-0.05126953
 0.06378174
 0.16632080
 0.25512695
 0.32836914
 0.38421631
 0.42144775
 0.43975830
 0.43975830
 0.42358398
 0.39306641
 0.35064697
 0.29968262
 0.24353027
 0.18585205
 0.12847900
 0.07293701
 0.02105713
-0.02502441
-0.06225586
-0.09002686
-0.10772705
-0.11596680
-0.11413574
-0.10375977
-0.08544922
-0.06042480
-0.03051758
 0.00213623
 0.03692627
 0.07171631
 0.10559082
 0.13732910
 0.16540527
 0.18920898
 0.20721436
 0.21881104
 0.22338867
 0.22155762
 0.21331787
 0.19958496
 0.18157959
 0.16021729
 0.13763428
 0.11474609
 0.09338379
 0.07568359
 0.06347656
 0.05798340
 0.06072998
 0.07202148
 0.09185791
 0.11962891
 0.15441895
 0.19470215
 0.23895264
 0.28594971
 0.33386230
 0.37933350
 0.41870117
 0.44891357
 0.46905518
 0.47882080
 0.47851563
 0.46691895
 0.44403076
 0.40954590
 0.36499023
 0.31280518
 0.25573730
 0.19561768
 0.13458252
 0.07415771
 0.01708984
-0.03417969
-0.07720947
-0.11016846
-0.13336182
-0.14617920
-0.14862061
-0.14068604
-0.12268066
-0.09735107
-0.06744385
-0.03601074
-0.00579834
 0.01922607
 0.03509521
 0.03753662
 0.02441406
-0.00549316
-0.05218506
-0.11779785
-0.20416260
-0.31066895
-0.43334961
-0.56671143
-0.70526123
-0.84472656
-0.98205566
-1.11145020
-1.22741699
-1.32385254
-1.39648438
-1.44165039
-1.45629883
-1.43798828
-1.38610840
-1.30157471
-1.18469238
-1.03668213
-0.85937500
-0.65795898
-0.43853760
-0.20721436
 0.03112793
 0.27252197
 0.51025391
 0.73760986
 0.94696045
 1.13281250
 1.29119873
 1.41815186
 1.51092529
 1.56799316
 1.58905029
 1.57531738
 1.52770996
 1.44775391
 1.33880615
 1.20605469
 1.05468750
 0.88836670
 0.71166992
 0.53009033
 0.34942627
 0.17456055
 0.00732422
-0.15136719
-0.29876709
-0.42968750
-0.53863525
-0.62347412
-0.68450928
-0.72479248
-0.74493408
-0.74493408
-0.72479248
-0.68786621
-0.63781738
-0.57800293
-0.50933838
-0.43334961
-0.35339355
-0.27404785
-0.19897461
-0.13061523
-0.06958008
-0.01708984
 0.02624512
 0.05920410
 0.08209229
 0.09490967
 0.09918213
 0.09490967
 0.08270264
 0.06378174
 0.03967285
 0.01251221
-0.01586914
-0.04486084
-0.07354736
-0.10040283
-0.12481689
-0.14556885
-0.16326904
-0.17761230
-0.18920898
-0.19805908
-0.20416260
-0.20782471
-0.20843506
-0.20660400
-0.20263672
-0.19683838
-0.18981934
-0.18096924
-0.16937256
-0.15411377
-0.13427734
-0.10925293
-0.07873535
-0.04241943
 0.00000000
 0.04821777
 0.10101318
 0.15838623
 0.21911621
 0.28198242
 0.34484863
 0.40435791
 0.45867920
 0.50537109
 0.54321289
 0.57037354
 0.58441162
 0.58441162
 0.57006836
 0.54199219
 0.50170898
 0.45043945
 0.39093018
 0.32592773
 0.25756836
 0.18859863
 0.12023926
 0.05493164
-0.00366211
-0.05218506
-0.08789063
-0.10986328
-0.11718750
-0.10925293
-0.08575439
-0.04699707
 0.00518799
 0.06805420
 0.13854980
 0.21484375
 0.29479980
 0.37597656
 0.45379639
 0.52307129
 0.57891846
 0.61767578
 0.63781738
 0.63812256
 0.61645508
 0.57159424
 0.50384521
 0.41473389
 0.30761719
 0.18493652
 0.04913330
-0.09796143
-0.25207520
-0.40710449
-0.55541992
-0.69122314
-0.81054688
-0.91003418
-0.98663330
-1.03668213
-1.05804443
-1.05133057
-1.01806641
-0.96099854
-0.88165283
-0.78186035
-0.66436768
-0.53375244
-0.39520264
-0.25512695
-0.11810303
 0.01190186
 0.13153076
 0.23803711
 0.32867432
 0.39947510
 0.44708252
 0.46966553
 0.46752930
 0.44128418
 0.39245605
 0.32348633
 0.23712158
 0.13671875
 0.02532959
-0.09460449
-0.21972656
-0.34515381
-0.46386719
-0.57006836
-0.66070557
-0.73394775
-0.78857422
-0.82214355
-0.83160400
-0.81542969
-0.77453613
-0.71044922
-0.62377930
-0.51635742
-0.39031982
-0.24993896
-0.09979248
 0.05798340
 0.22033691
 0.38421631
 0.54504395
 0.69702148
 0.83557129
 0.95794678
 1.06109619
 1.14196777
 1.19842529
 1.22924805
 1.23352051
 1.21215820
 1.16638184
 1.09771729
 1.00738525
 0.89721680
 0.76843262
 0.62500000
 0.47119141
 0.31188965
 0.14892578
-0.01647949
-0.18402100
-0.35003662
-0.50964355
-0.65673828
-0.78887939
-0.90423584
-1.00219727
-1.08062744
-1.13800049
-1.17248535
-1.18255615
-1.16851807
-1.12976074
-1.06719971
-0.98297119
-0.87829590
-0.75561523
-0.61676025
-0.46417236
-0.30273438
-0.13702393
 0.02838135
 0.18951416
 0.34393311
 0.48675537
 0.61340332
 0.71746826
 0.79498291
 0.84350586
 0.86242676
 0.85113525
 0.80932617
 0.73730469
 0.63690186
 0.51300049
 0.37109375
 0.21545410
 0.04882813
-0.12512207
-0.29937744
-0.46417236
-0.61035156
-0.73150635
-0.82427979
-0.88653564
-0.91491699
-0.90576172
-0.85632324
-0.76721191
-0.64086914
-0.48187256
-0.29541016
-0.08605957
 0.14190674
 0.38208008
 0.62744141
 0.86791992
 1.09405518
 1.29760742
 1.47308350
 1.61560059
 1.72027588
 1.78039551
 1.79290771
 1.75689697
 1.67358398
 1.54510498
 1.37298584
 1.16149902
 0.91796875
 0.65155029
 0.36956787
 0.07659912
-0.22308350
-0.52032471
-0.80261230
-1.05865479
-1.27990723
-1.46240234
-1.60247803
-1.69494629
-1.73492432
-1.72180176
-1.65863037
-1.54907227
-1.39678955
-1.20574951
-0.98175049
-0.73486328
-0.47546387
-0.21118164
 0.05126953
 0.30456543
 0.54016113
 0.74829102
 0.92193604
 1.05682373
 1.15081787
 1.20178223
 1.21002197
 1.17645264
 1.10321045
 0.99304199
 0.85052490
 0.68237305
 0.49713135
 0.30181885
 0.10223389
-0.09887695
-0.29663086
-0.48217773
-0.64666748
-0.78308105
-0.88928223
-0.96557617
-1.01135254
-1.02478027
-1.00463867
-0.95336914
-0.87524414
-0.77484131
-0.65582275
-0.52185059
-0.37841797
-0.23254395
-0.08972168
 0.04608154
 0.17181396
 0.28472900
 0.37994385
 0.45410156
 0.50567627
 0.53375244
 0.53924561
 0.52185059
 0.48309326
 0.42602539
 0.35552979
 0.27465820
 0.18615723
 0.09277344
-0.00244141
-0.09643555
-0.18585205
-0.26885986
-0.34271240
-0.40344238
-0.44769287
-0.47424316
-0.48400879
-0.47943115
-0.46142578
-0.42907715
-0.38299561
-0.32531738
-0.25970459
-0.18890381
-0.11444092
-0.03662109
 0.04272461
 0.12145996
 0.19744873
 0.26977539
 0.33874512
 0.40313721
 0.46173096
 0.51391602
 0.55908203
 0.59692383
 0.62683105
 0.64727783
 0.65673828
 0.65521240
 0.64270020
 0.61920166
 0.58349609
 0.53527832
 0.47393799
 0.40008545
 0.31585693
 0.22216797
 0.11962891
 0.00823975
-0.11199951
-0.23895264
-0.36895752
-0.49682617
-0.61920166
-0.73211670
-0.83435059
-0.92376709
-0.99731445
-1.05285645
-1.08734131
-1.09893799
-1.08612061
-1.04827881
-0.98602295
-0.90026855
-0.79193115
-0.66345215
-0.51818848
-0.36041260
-0.19531250
-0.02716064
 0.14068604
 0.30578613
 0.46325684
 0.60760498
 0.73242188
 0.83374023
 0.90911865
 0.95794678
 0.97900391
 0.97137451
 0.93627930
 0.87524414
 0.79101563
 0.68634033
 0.56488037
 0.43151855
 0.29235840
 0.15319824
 0.01770020
-0.11108398
-0.22949219
-0.33233643
-0.41320801
-0.46752930
-0.49407959
-0.49438477
-0.46905518
-0.41992188
-0.34881592
-0.25909424
-0.15594482
-0.04333496
 0.07476807
 0.19592285
 0.31585693
 0.42938232
 0.53161621
 0.61828613
 0.68786621
 0.73883057
 0.77087402
 0.78186035
 0.77178955
 0.74035645
 0.68908691
 0.61920166
 0.53314209
 0.43365479
 0.32348633
 0.20690918
 0.08666992
-0.03479004
-0.15533447
-0.27160645
-0.38024902
-0.47668457
-0.55694580
-0.61920166
-0.66253662
-0.68572998
-0.68908691
-0.67291260
-0.63812256
-0.58624268
-0.51910400
-0.43853760
-0.34698486
-0.24780273
-0.14373779
-0.03814697
 0.06713867
 0.16998291
 0.26794434
 0.35827637
 0.43792725
 0.50384521
 0.55358887
 0.58593750
 0.59997559
 0.59631348
 0.57495117
 0.53588867
 0.48034668
 0.40863037
 0.32257080
 0.22521973
 0.11901855
 0.00579834
-0.11322021
-0.23590088
-0.35827637
-0.47637939
-0.58593750
-0.68359375
-0.76782227
-0.83648682
-0.88806152
-0.92010498
-0.93139648
-0.92041016
-0.88714600
-0.83251953
-0.75744629
-0.66436768
-0.55572510
-0.43457031
-0.30456543
-0.16998291
-0.03479004
 0.09735107
 0.22430420
 0.34210205
 0.44647217
 0.53283691
 0.59753418
 0.63873291
 0.65734863
 0.65429688
 0.62957764
 0.58410645
 0.52001953
 0.44128418
 0.35339355
 0.26031494
 0.16540527
 0.07171631
-0.01770020
-0.09765625
-0.16265869
-0.20904541
-0.23498535
-0.24169922
-0.22888184
-0.19714355
-0.14709473
-0.08117676
-0.00335693
 0.08148193
 0.16967773
 0.25726318
 0.33966064
 0.41137695
 0.46630859
 0.50109863
 0.51269531
 0.49957275
 0.46051025
 0.39550781
 0.30670166
 0.19805908
 0.07141113
-0.07171631
-0.22918701
-0.39581299
-0.56335449
-0.72265625
-0.86730957
-0.99334717
-1.09680176
-1.17401123
-1.22009277
-1.23260498
-1.21093750
-1.15570068
-1.06811523
-0.94909668
-0.80169678
-0.63171387
-0.44616699
-0.25146484
-0.05279541
 0.14495850
 0.33569336
 0.51239014
 0.66772461
 0.79650879
 0.89447021
 0.96038818
 0.99395752
 0.99548340
 0.96618652
 0.90789795
 0.82275391
 0.71533203
 0.59143066
 0.45776367
 0.32043457
 0.18463135
 0.05523682
-0.06256104
-0.16571045
-0.25146484
-0.31738281
-0.36071777
-0.37933350
-0.37231445
-0.34210205
-0.29449463
-0.23406982
-0.16479492
-0.08758545
-0.00640869
 0.07385254
 0.14739990
 0.21087646
 0.26367188
 0.30670166
 0.33813477
 0.35614014
 0.35827637
 0.34515381
 0.31982422
 0.28594971
 0.24627686
 0.20233154
 0.15533447
 0.10833740
 0.06500244
 0.02838135
 0.00152588
-0.01434326
-0.01739502
-0.00579834
 0.02014160
 0.05859375
 0.10742188
 0.16479492
 0.22949219
 0.29998779
 0.37292480
 0.44281006
 0.50445557
 0.55389404
 0.58898926
 0.60852051
 0.61035156
 0.59295654
 0.55603027
 0.49987793
 0.42724609
 0.33996582
 0.24139404
 0.13427734
 0.02166748
-0.09460449
-0.21148682
-0.32531738
-0.43090820
-0.52246094
-0.59722900
-0.65429688
-0.69427490
-0.71685791
-0.72174072
-0.70831299
-0.67871094
-0.63446045
-0.57891846
-0.51330566
-0.44067383
-0.36407471
-0.28778076
-0.21545410
-0.14862061
-0.08758545
-0.03326416
 0.01342773
 0.05096436
 0.07934570
 0.09948730
 0.11199951
 0.11779785
 0.11688232
 0.11016846
 0.09826660
 0.08209229
 0.06317139
 0.04302979
 0.02258301
 0.00335693
-0.01464844
-0.03173828
-0.04791260
-0.06256104
-0.07507324
-0.08422852
-0.09063721
-0.09429932
-0.09582520
-0.09582520
-0.09399414
-0.09124756
-0.08758545
-0.08331299
-0.07873535
-0.07354736
-0.06805420
-0.06164551
-0.05340576
-0.04333496
-0.03112793
-0.01739502
-0.00183105
 0.01556396
 0.03540039
 0.05798340
 0.08331299
 0.11077881
 0.14007568
 0.16998291
 0.19927979
 0.22613525
 0.25085449
 0.27374268
 0.29541016
 0.31494141
 0.33050537
 0.34027100
 0.34362793
 0.34149170
 0.33355713
 0.32043457
 0.30181885
 0.27740479
 0.24780273
 0.21331787
 0.17303467
 0.12634277
 0.07385254
 0.01678467
-0.04486084
-0.11047363
-0.18218994
-0.25970459
-0.34179688
-0.42480469
-0.50628662
-0.58471680
-0.66009521
-0.73242188
-0.79956055
-0.85968018
-0.90972900
-0.94848633
-0.97534180
-0.98907471
-0.98846436
-0.97198486
-0.93902588
-0.88958740
-0.82458496
-0.74523926
-0.65185547
-0.54473877
-0.42541504
-0.29541016
-0.15808105
-0.01647949
 0.12695313
 0.27099609
 0.41259766
 0.54901123
 0.67535400
 0.78826904
 0.88500977
 0.96343994
 1.02172852
 1.05834961
 1.07177734
 1.06170654
 1.02935791
 0.97534180
 0.90057373
 0.80657959
 0.69580078
 0.57312012
 0.44372559
 0.31219482
 0.18249512
 0.05737305
-0.06042480
-0.16723633
-0.25970459
-0.33386230
-0.38635254
-0.41473389
-0.41778564
-0.39672852
-0.35308838
-0.29052734
-0.21148682
-0.11993408
-0.01892090
 0.08880615
 0.19958496
 0.31005859
 0.41534424
 0.51055908
 0.59173584
 0.65490723
 0.69763184
 0.71868896
 0.71716309
 0.69183350
 0.64392090
 0.57495117
 0.48736572
 0.38482666
 0.27069092
 0.14892578
 0.02197266
-0.10650635
-0.23193359
-0.34912109
-0.45288086
-0.53833008
-0.60272217
-0.64453125
-0.66375732
-0.66009521
-0.63293457
-0.58349609
-0.51483154
-0.43029785
-0.33416748
-0.23040771
-0.12298584
-0.01556396
 0.08697510
 0.18096924
 0.26275635
 0.32897949
 0.37658691
 0.40374756
 0.40954590
 0.39428711
 0.35919189
 0.30487061
 0.23437500
 0.15014648
 0.05584717
-0.04577637
-0.15228271
-0.26062012
-0.36651611
-0.46325684
-0.54626465
-0.61248779
-0.66040039
-0.68908691
-0.69763184
-0.68511963
-0.65093994
-0.59600830
-0.52124023
-0.42785645
-0.31982422
-0.20141602
-0.07781982
 0.04852295
 0.17639160
 0.30334473
 0.42572021
 0.53741455
 0.63385010
 0.71319580
 0.77514648
 0.81817627
 0.84136963
 0.84320068
 0.82489014
 0.78704834
 0.73150635
 0.65979004
 0.57464600
 0.47943115
 0.37811279
 0.27313232
 0.16632080
 0.06072998
-0.04089355
-0.13641357
-0.22521973
-0.30609131
-0.37719727
-0.43487549
-0.47760010
-0.50659180
-0.52398682
-0.53100586
-0.52703857
-0.51269531
-0.49011230
-0.46173096
-0.43029785
-0.39520264
-0.35675049
-0.31677246
-0.27893066
-0.24719238
-0.22247314
-0.20416260
-0.19042969
-0.18127441
-0.17761230
-0.17974854
-0.18676758
-0.19683838
-0.20904541
-0.22155762
-0.23345947
-0.24322510
-0.24993896
-0.25329590
-0.25238037
-0.24719238
-0.23651123
-0.22003174
-0.19866943
-0.17395020
-0.14739990
-0.12023926
-0.09429932
-0.07110596
-0.05218506
-0.03845215
-0.03112793
-0.03112793
-0.03906250
-0.05523682
-0.07843018
-0.10742188
-0.14007568
-0.17395020
-0.20690918
-0.23620605
-0.25878906
-0.27343750
-0.27801514
-0.27130127
-0.25054932
-0.21423340
-0.16052246
-0.09002686
-0.00457764
 0.09460449
 0.20477295
 0.32348633
 0.44738770
 0.57159424
 0.69183350
 0.80383301
 0.90332031
 0.98724365
 1.05316162
 1.09832764
 1.12030029
 1.11694336
 1.08825684
 1.03454590
 0.95764160
 0.85815430
 0.73791504
 0.59997559
 0.45013428
 0.29327393
 0.13366699
-0.02716064
-0.18615723
-0.33813477
-0.47607422
-0.59234619
-0.68298340
-0.74645996
-0.78125000
-0.78643799
-0.76202393
-0.70831299
-0.62805176
-0.52459717
-0.40252686
-0.26702881
-0.12359619
 0.02197266
 0.16510010
 0.30181885
 0.42602539
 0.53192139
 0.61401367
 0.66894531
 0.69610596
 0.69519043
 0.66528320
 0.60668945
 0.52154541
 0.41473389
 0.29083252
 0.15350342
 0.00427246
-0.15380859
-0.31646729
-0.47576904
-0.62377930
-0.75531006
-0.86639404
-0.95581055
-1.02081299
-1.05895996
-1.06842041
-1.04888916
-1.00128174
-0.92651367
-0.82611084
-0.70220947
-0.55786133
-0.39794922
-0.22705078
-0.04882813
 0.13305664
 0.31463623
 0.49072266
 0.65582275
 0.80535889
 0.93627930
 1.04644775
 1.13433838
 1.19781494
 1.23596191
 1.24847412
 1.23657227
 1.20208740
 1.14715576
 1.07360840
 0.98297119
 0.87799072
 0.76202393
 0.63812256
 0.50933838
 0.37933350
 0.25054932
 0.12573242
 0.00549316
-0.10925293
-0.21789551
-0.31860352
-0.40832520
-0.48522949
-0.54870605
-0.59997559
-0.64025879
-0.66864014
-0.68511963
-0.68969727
-0.68420410
-0.66986084
-0.64727783
-0.61676025
-0.57861328
-0.53558350
-0.49041748
-0.44372559
-0.39611816
-0.34759521
-0.30059814
-0.25848389
-0.22308350
-0.19470215
-0.17333984
-0.15838623
-0.15014648
-0.14953613
-0.15686035
-0.17028809
-0.18798828
-0.20812988
-0.22979736
-0.25451660
-0.28259277
-0.31280518
-0.34240723
-0.36773682
-0.38696289
-0.40100098
-0.41168213
-0.41900635
-0.42175293
-0.41931152
-0.41198730
-0.40161133
-0.38879395
-0.37200928
-0.34912109
-0.32012939
-0.28717041
-0.25360107
-0.21972656
-0.18402100
-0.14556885
-0.10375977
-0.06103516
-0.01861572
 0.02380371
 0.06652832
 0.10925293
 0.15014648
 0.18890381
 0.22583008
 0.26275635
 0.30120850
 0.34027100
 0.37872314
 0.41564941
 0.45166016
 0.48767090
 0.52398682
 0.55969238
 0.59326172
 0.62316895
 0.64758301
 0.66680908
 0.68023682
 0.68847656
 0.69061279
 0.68542480
 0.67199707
 0.65063477
 0.62103271
 0.58349609
 0.53771973
 0.48370361
 0.42297363
 0.35705566
 0.28625488
 0.21118164
 0.13153076
 0.04882813
-0.03570557
-0.11962891
-0.20324707
-0.28533936
-0.36376953
-0.43487549
-0.49499512
-0.54351807
-0.58013916
-0.60516357
-0.61828613
-0.61798096
-0.60424805
-0.57800293
-0.54016113
-0.49072266
-0.43090820
-0.36315918
-0.29022217
-0.21545410
-0.14068604
-0.06652832
 0.00549316
 0.07293701
 0.13305664
 0.18402100
 0.22491455
 0.25543213
 0.27587891
 0.28564453
 0.28472900
 0.27435303
 0.25451660
 0.22644043
 0.19226074
 0.15350342
 0.11291504
 0.07202148
 0.03234863
-0.00427246
-0.03601074
-0.06103516
-0.07843018
-0.08758545
-0.08819580
-0.08026123
-0.06439209
-0.04058838
-0.01037598
 0.02502441
 0.06469727
 0.10742188
 0.15136719
 0.19500732
 0.23803711
 0.28015137
 0.32012939
 0.35614014
 0.38513184
 0.40496826
 0.41534424
 0.41625977
 0.40863037
 0.39184570
 0.36651611
 0.33325195
 0.29418945
 0.25177002
 0.20721436
 0.16174316
 0.11749268
 0.07629395
 0.04058838
 0.01190186
-0.00885010
-0.02166748
-0.02532959
-0.02044678
-0.00762939
 0.01068115
 0.03234863
 0.05615234
 0.08056641
 0.10345459
 0.12268066
 0.13641357
 0.14251709
 0.13977051
 0.12603760
 0.10009766
 0.06195068
 0.01281738
-0.04516602
-0.11108398
-0.18463135
-0.26550293
-0.35095215
-0.43579102
-0.51483154
-0.58532715
-0.64514160
-0.69366455
-0.72937012
-0.74920654
-0.75195313
-0.73730469
-0.70678711
-0.66192627
-0.60363770
-0.53314209
-0.45349121
-0.36682129
-0.27648926
-0.18554688
-0.09735107
-0.01434326
 0.06042480
 0.12451172
 0.17547607
 0.21240234
 0.23376465
 0.23925781
 0.22949219
 0.20538330
 0.16784668
 0.11810303
 0.05859375
-0.00701904
-0.07446289
-0.14007568
-0.20141602
-0.25787354
-0.30731201
-0.34515381
-0.36621094
-0.36743164
-0.34912109
-0.31463623
-0.26763916
-0.20874023
-0.13885498
-0.05828857
 0.02929688
 0.11932373
 0.20843506
 0.29357910
 0.37261963
 0.44281006
 0.49926758
 0.53894043
 0.56060791
 0.56549072
 0.55389404
 0.52642822
 0.48248291
 0.42449951
 0.35583496
 0.28045654
 0.19958496
 0.11444092
 0.02777100
-0.05523682
-0.12878418
-0.19073486
-0.24200439
-0.28259277
-0.31036377
-0.32073975
-0.31127930
-0.28442383
-0.24444580
-0.19409180
-0.13336182
-0.06256104
 0.01647949
 0.09857178
 0.17913818
 0.25543213
 0.32501221
 0.38513184
 0.43121338
 0.45959473
 0.46844482
 0.45806885
 0.42846680
 0.37963867
 0.31250000
 0.22918701
 0.13275146
 0.02593994
-0.08819580
-0.20568848
-0.32104492
-0.42846680
-0.52276611
-0.60028076
-0.65826416
-0.69488525
-0.70922852
-0.70037842
-0.66894531
-0.61553955
-0.54077148
-0.44708252
-0.33874512
-0.22064209
-0.09826660
 0.02502441
 0.14617920
 0.26214600
 0.36956787
 0.46386719
 0.54168701
 0.59936523
 0.63537598
 0.64941406
 0.64178467
 0.61462402
 0.56945801
 0.50872803
 0.43609619
 0.35552979
 0.27221680
 0.18981934
 0.11199951
 0.04119873
-0.01892090
-0.06591797
-0.09765625
-0.11291504
-0.11169434
-0.09368896
-0.05981445
-0.01190186
 0.04638672
 0.11108398
 0.17822266
 0.24505615
 0.30944824
 0.36804199
 0.41748047
 0.45379639
 0.47424316
 0.47698975
 0.46142578
 0.42816162
 0.37689209
 0.30914307
 0.22674561
 0.13244629
 0.02960205
-0.07934570
-0.19195557
-0.30517578
-0.41381836
-0.51269531
-0.59783936
-0.66711426
-0.71990967
-0.75500488
-0.77056885
-0.76477051
-0.73883057
-0.69580078
-0.63842773
-0.56854248
-0.48858643
-0.40039063
-0.30792236
-0.21545410
-0.12634277
-0.04272461
 0.03326416
 0.09979248
 0.15472412
 0.19622803
 0.22399902
 0.23803711
 0.23864746
 0.22705078
 0.20416260
 0.17242432
 0.13397217
 0.09124756
 0.04608154
 0.00030518
-0.04364014
-0.08361816
-0.11749268
-0.14282227
-0.15838623
-0.16357422
-0.15808105
-0.14282227
-0.11871338
-0.08666992
-0.04791260
-0.00366211
 0.04425049
 0.09368896
 0.14282227
 0.18981934
 0.23406982
 0.27435303
 0.30944824
 0.33813477
 0.35736084
 0.36621094
 0.36407471
 0.35186768
 0.33111572
 0.30242920
 0.26702881
 0.22491455
 0.17669678
 0.12237549
 0.06317139
 0.00152588
-0.05950928
-0.11718750
-0.17059326
-0.22003174
-0.26580811
-0.30761719
-0.34332275
-0.37048340
-0.38848877
-0.39825439
-0.40161133
-0.40008545
-0.39306641
-0.37963867
-0.35858154
-0.33111572
-0.29998779
-0.26794434
-0.23651123
-0.20477295
-0.17059326
-0.13336182
-0.09368896
-0.05340576
-0.01373291
 0.02410889
 0.06011963
 0.09368896
 0.12390137
 0.15014648
 0.17211914
 0.19012451
 0.20385742
 0.21301270
 0.21728516
 0.21759033
 0.21392822
 0.20599365
 0.19439697
 0.17974854
 0.16418457
 0.14892578
 0.13458252
 0.12207031
 0.11199951
 0.10467529
 0.10131836
 0.10192871
 0.10711670
 0.11718750
 0.13214111
 0.15136719
 0.17395020
 0.19866943
 0.22430420
 0.24902344
 0.27038574
 0.28717041
 0.29785156
 0.30120850
 0.29632568
 0.28228760
 0.25878906
 0.22583008
 0.18341064
 0.13244629
 0.07354736
 0.00946045
-0.05676270
-0.12145996
-0.18188477
-0.23681641
-0.28442383
-0.32318115
-0.35064697
-0.36346436
-0.36041260
-0.34118652
-0.30822754
-0.26458740
-0.21301270
-0.15441895
-0.08880615
-0.01739502
 0.05584717
 0.12512207
 0.18676758
 0.23895264
 0.28167725
 0.31402588
 0.33294678
 0.33569336
 0.32196045
 0.29327393
 0.25177002
 0.19744873
 0.13122559
 0.05493164
-0.02746582
-0.11199951
-0.19683838
-0.27984619
-0.35888672
-0.42816162
-0.48278809
-0.52093506
-0.54260254
-0.54901123
-0.53985596
-0.51361084
-0.46966553
-0.40954590
-0.33660889
-0.25451660
-0.16601563
-0.07446289
 0.01708984
 0.10559082
 0.18859863
 0.26336670
 0.32867432
 0.38238525
 0.42205811
 0.44647217
 0.45379639
 0.44433594
 0.41870117
 0.37872314
 0.32775879
 0.26855469
 0.20385742
 0.13549805
 0.06652832
-0.00030518
-0.06103516
-0.11322021
-0.15441895
-0.18280029
-0.19714355
-0.19622803
-0.17974854
-0.14862061
-0.10375977
-0.04760742
 0.01647949
 0.08544922
 0.15563965
 0.22430420
 0.28839111
 0.34515381
 0.39062500
 0.42083740
 0.43304443
 0.42602539
 0.39916992
 0.35339355
 0.28900146
 0.20721436
 0.11016846
-0.00030518
-0.12176514
-0.25024414
-0.38116455
-0.50811768
-0.62561035
-0.72875977
-0.81481934
-0.88165283
-0.92651367
-0.94726563
-0.94207764
-0.91003418
-0.85357666
-0.77514648
-0.67779541
-0.56488037
-0.43945313
-0.30548096
-0.16815186
-0.03204346
 0.09948730
 0.22338867
 0.33721924
 0.43701172
 0.51879883
 0.57952881
 0.61889648
 0.63720703
 0.63598633
 0.61584473
 0.57800293
 0.52459717
 0.45898438
 0.38421631
 0.30395508
 0.22155762
 0.13946533
 0.06072998
-0.01129150
-0.07354736
-0.12390137
-0.15899658
-0.17822266
-0.18127441
-0.16876221
-0.14190674
-0.10162354
-0.04882813
 0.01312256
 0.08087158
 0.15167236
 0.22369385
 0.29418945
 0.36041260
 0.41748047
 0.46234131
 0.49316406
 0.50933838
 0.51025391
 0.49407959
 0.46081543
 0.41259766
 0.35247803
 0.28259277
 0.20446777
 0.11932373
 0.03143311
-0.05554199
-0.13824463
-0.21545410
-0.28472900
-0.34332275
-0.38696289
-0.41351318
-0.42419434
-0.42083740
-0.40374756
-0.37322998
-0.33081055
-0.28076172
-0.22735596
-0.17395020
-0.12237549
-0.07415771
-0.03204346
 0.00000000
 0.02014160
 0.02716064
 0.02075195
 0.00061035
-0.03234863
-0.07659912
-0.12847900
-0.18707275
-0.25024414
-0.31616211
-0.38024902
-0.43670654
-0.48126221
-0.51208496
-0.52856445
-0.52886963
-0.51177979
-0.47668457
-0.42419434
-0.35705566
-0.27740479
-0.18829346
-0.09185791
 0.00915527
 0.11138916
 0.21240234
 0.30975342
 0.39978027
 0.47882080
 0.54382324
 0.59356689
 0.62774658
 0.64666748
 0.65032959
 0.63903809
 0.61462402
 0.57891846
 0.53527832
 0.48553467
 0.43121338
 0.37506104
 0.32073975
 0.27099609
 0.22735596
 0.18920898
 0.15686035
 0.13031006
 0.11077881
 0.09826660
 0.09094238
 0.08728027
 0.08514404
 0.08300781
 0.07995605
 0.07476807
 0.06561279
 0.05310059
 0.03570557
 0.01281738
-0.01708984
-0.05340576
-0.09399414
-0.13671875
-0.17974854
-0.22369385
-0.26947021
-0.31463623
-0.35614014
-0.39154053
-0.41870117
-0.43792725
-0.44860840
-0.45104980
-0.44494629
-0.43121338
-0.40985107
-0.38085938
-0.34393311
-0.30120850
-0.25634766
-0.21270752
-0.17089844
-0.13122559
-0.09338379
-0.05889893
-0.03051758
-0.01037598
 0.00183105
 0.00610352
 0.00305176
-0.00671387
-0.02258301
-0.04333496
-0.06713867
-0.09307861
-0.11962891
-0.14526367
-0.16815186
-0.18646240
-0.19897461
-0.20568848
-0.20599365
-0.19958496
-0.18524170
-0.16326904
-0.13336182
-0.09674072
-0.05493164
-0.00915527
 0.03997803
 0.09033203
 0.14038086
 0.18859863
 0.23468018
 0.27862549
 0.32043457
 0.35797119
 0.38970947
 0.41442871
 0.43334961
 0.44830322
 0.45989990
 0.46752930
 0.47027588
 0.46936035
 0.46600342
 0.46051025
 0.45257568
 0.44067383
 0.42572021
 0.40802002
 0.38787842
 0.36437988
 0.33660889
 0.30548096
 0.27191162
 0.23590088
 0.19683838
 0.15411377
 0.10833740
 0.06072998
 0.01220703
-0.03753662
-0.08758545
-0.13580322
-0.18096924
-0.22369385
-0.26550293
-0.30578613
-0.34210205
-0.37109375
-0.39245605
-0.40649414
-0.41473389
-0.41687012
-0.41259766
-0.40222168
-0.38787842
-0.36987305
-0.34729004
-0.32073975
-0.29174805
-0.26397705
-0.23925781
-0.21759033
-0.19683838
-0.17730713
-0.16021729
-0.14678955
-0.13671875
-0.12847900
-0.12145996
-0.11627197
-0.11260986
-0.10894775
-0.10375977
-0.09613037
-0.08605957
-0.07354736
-0.05767822
-0.03753662
-0.01312256
 0.01556396
 0.04760742
 0.08300781
 0.12115479
 0.15991211
 0.19714355
 0.23193359
 0.26428223
 0.29449463
 0.32135010
 0.34179688
 0.35400391
 0.35736084
 0.35247803
 0.34027100
 0.32135010
 0.29663086
 0.26794434
 0.23620605
 0.20233154
 0.16693115
 0.13214111
 0.09979248
 0.07202148
 0.04974365
 0.03295898
 0.02136230
 0.01556396
 0.01617432
 0.02349854
 0.03662109
 0.05371094
 0.07354736
 0.09490967
 0.11688232
 0.13854980
 0.15869141
 0.17578125
 0.18859863
 0.19622803
 0.19775391
 0.19256592
 0.17974854
 0.15960693
 0.13336182
 0.10101318
 0.06317139
 0.01983643
-0.02807617
-0.07812500
-0.12817383
-0.17761230
-0.22705078
-0.27679443
-0.32562256
-0.37078857
-0.40954590
-0.44067383
-0.46417236
-0.48126221
-0.49224854
-0.49652100
-0.49438477
-0.48553467
-0.47119141
-0.45196533
-0.42938232
-0.40435791
-0.37689209
-0.34667969
-0.31433105
-0.28228760
-0.25299072
-0.22796631
-0.20599365
-0.18554688
-0.16601563
-0.14770508
-0.13061523
-0.11413574
-0.09704590
-0.07904053
-0.06042480
-0.04180908
-0.02197266
-0.00030518
 0.02380371
 0.04943848
 0.07598877
 0.10345459
 0.13214111
 0.16174316
 0.19134521
 0.22003174
 0.24810791
 0.27618408
 0.30456543
 0.33264160
 0.35858154
 0.38116455
 0.40100098
 0.41778564
 0.43212891
 0.44342041
 0.45074463
 0.45379639
 0.45318604
 0.44891357
 0.44097900
 0.42907715
 0.41168213
 0.38879395
 0.36071777
 0.32806396
 0.29174805
 0.25177002
 0.20812988
 0.16052246
 0.10894775
 0.05432129
-0.00183105
-0.05767822
-0.11077881
-0.15991211
-0.20599365
-0.24932861
-0.28900146
-0.32196045
-0.34637451
-0.35980225
-0.36254883
-0.35522461
-0.33813477
-0.31219482
-0.27923584
-0.24261475
-0.20446777
-0.16510010
-0.12481689
-0.08453369
-0.04699707
-0.01556396
 0.00793457
 0.02319336
 0.03051758
 0.02899170
 0.01647949
-0.00762939
-0.04150391
-0.08270264
-0.12939453
-0.18157959
-0.24017334
-0.30273438
-0.36529541
-0.42266846
-0.47088623
-0.50781250
-0.53222656
-0.54321289
-0.53833008
-0.51605225
-0.47546387
-0.41656494
-0.34027100
-0.24902344
-0.14526367
-0.03234863
 0.08697510
 0.21087646
 0.33721924
 0.46203613
 0.58013916
 0.68695068
 0.77789307
 0.85174561
 0.90667725
 0.94146729
 0.95520020
 0.94726563
 0.91766357
 0.86822510
 0.79986572
 0.71472168
 0.61614990
 0.50872803
 0.39642334
 0.28289795
 0.17028809
 0.06134033
-0.04058838
-0.13244629
-0.21270752
-0.27984619
-0.33294678
-0.37048340
-0.39093018
-0.39398193
-0.38024902
-0.35217285
-0.31311035
-0.26733398
-0.21789551
-0.16754150
-0.11718750
-0.06805420
-0.02197266
 0.01800537
 0.04974365
 0.07171631
 0.08422852
 0.08758545
 0.08178711
 0.06713867
 0.04486084
 0.01678467
-0.01556396
-0.05065918
-0.08666992
-0.12176514
-0.15411377
-0.18188477
-0.20446777
-0.22125244
-0.23193359
-0.23590088
-0.23315430
-0.22460938
-0.21057129
-0.19195557
-0.17028809
-0.14831543
-0.12756348
-0.11016846
-0.09674072
-0.08850098
-0.08697510
-0.09368896
-0.10955811
-0.13244629
-0.16113281
-0.19531250
-0.23468018
-0.27954102
-0.32653809
-0.37170410
-0.41076660
-0.44158936
-0.46417236
-0.47760010
-0.48126221
-0.47302246
-0.45104980
-0.41534424
-0.36560059
-0.30395508
-0.23193359
-0.15167236
-0.06561279
 0.02441406
 0.11627197
 0.20874023
 0.29876709
 0.38421631
 0.46173096
 0.52947998
 0.58502197
 0.62774658
 0.65704346
 0.67230225
 0.67321777
 0.66009521
 0.63354492
 0.59509277
 0.54656982
 0.48950195
 0.42755127
 0.36285400
 0.29846191
 0.23559570
 0.17578125
 0.11932373
 0.06774902
 0.02349854
-0.01251221
-0.03967285
-0.05767822
-0.06774902
-0.07049561
-0.06744385
-0.05950928
-0.04760742
-0.03448486
-0.02105713
-0.00854492
 0.00274658
 0.01159668
 0.01678467
 0.01678467
 0.01159668
 0.00061035
-0.01647949
-0.03997803
-0.06896973
-0.10223389
-0.13793945
-0.17486572
-0.21331787
-0.25360107
-0.29541016
-0.33660889
-0.37384033
-0.40466309
-0.42755127
-0.44219971
-0.44921875
-0.44860840
-0.43945313
-0.42114258
-0.39276123
-0.35430908
-0.30792236
-0.25634766
-0.20141602
-0.14312744
-0.08056641
-0.01403809
 0.05401611
 0.12054443
 0.18310547
 0.24139404
 0.29510498
 0.34332275
 0.38513184
 0.41900635
 0.44372559
 0.45898438
 0.46508789
 0.46234131
 0.45074463
 0.43121338
 0.40313721
 0.36773682
 0.32653809
 0.28228760
 0.23681641
 0.19134521
 0.14495850
 0.09796143
 0.05157471
 0.00762939
-0.03204346
-0.06683350
-0.09613037
-0.11993408
-0.13732910
-0.14770508
-0.15197754
-0.15045166
-0.14312744
-0.12939453
-0.10925293
-0.08361816
-0.05340576
-0.02014160
 0.01617432
 0.05493164
 0.09521484
 0.13458252
 0.17150879
 0.20416260
 0.23132324
 0.25177002
 0.26458740
 0.27069092
 0.27008057
 0.26275635
 0.24780273
 0.22430420
 0.19226074
 0.15350342
 0.10864258
 0.05950928
 0.00671387
-0.04730225
-0.10070801
-0.15167236
-0.20019531
-0.24658203
-0.29022217
-0.32989502
-0.36285400
-0.38726807
-0.40313721
-0.41046143
-0.40985107
-0.40313721
-0.39123535
-0.37567139
-0.35583496
-0.33172607
-0.30426025
-0.27679443
-0.25238037
-0.23132324
-0.21270752
-0.19531250
-0.17944336
-0.16662598
-0.15777588
-0.15167236
-0.14648438
-0.14129639
-0.13641357
-0.13122559
-0.12451172
-0.11505127
-0.10162354
-0.08453369
-0.06439209
-0.04150391
-0.01586914
 0.01281738
 0.04394531
 0.07690430
 0.10986328
 0.14282227
 0.17364502
 0.20141602
 0.22491455
 0.24291992
 0.25573730
 0.26336670
 0.26580811
 0.26336670
 0.25573730
 0.24261475
 0.22399902
 0.20050049
 0.17303467
 0.14282227
 0.11077881
 0.07781982
 0.04547119
 0.01586914
-0.01007080
-0.03204346
-0.05004883
-0.06408691
-0.07415771
-0.07965088
-0.08026123
-0.07629395
-0.06835938
-0.05645752
-0.04180908
-0.02532959
-0.00793457
 0.00976563
 0.02716064
 0.04394531
 0.05981445
 0.07385254
 0.08636475
 0.09643555
 0.10467529
 0.11108398
 0.11535645
 0.11688232
 0.11535645
 0.11169434
 0.10681152
 0.10101318
 0.09552002
 0.08972168
 0.08422852
 0.07843018
 0.07232666
 0.06591797
 0.05889893
 0.05126953
 0.04333496
 0.03479004
 0.02502441
 0.01342773
-0.00061035
-0.01708984
-0.03570557
-0.05676270
-0.08026123
-0.10589600
-0.13305664
-0.16021729
-0.18646240
-0.21057129
-0.23223877
-0.25085449
-0.26641846
-0.27862549
-0.28656006
-0.28900146
-0.28564453
-0.27587891
-0.25970459
-0.23651123
-0.20690918
-0.17059326
-0.12939453
-0.08331299
-0.03356934
 0.01922607
 0.07293701
 0.12634277
 0.17822266
 0.22796631
 0.27587891
 0.32135010
 0.36193848
 0.39581299
 0.42144775
 0.43945313
 0.45043945
 0.45562744
 0.45532227
 0.44921875
 0.43823242
 0.42236328
 0.40191650
 0.37689209
 0.34790039
 0.31677246
 0.28533936
 0.25421143
 0.22277832
 0.18981934
 0.15441895
 0.11718750
 0.07904053
 0.04028320
 0.00061035
-0.04028320
-0.08270264
-0.12481689
-0.16540527
-0.20477295
-0.24444580
-0.28625488
-0.33050537
-0.37353516
-0.41229248
-0.44433594
-0.47058105
-0.49194336
-0.50689697
-0.51391602
-0.51116943
-0.49865723
-0.47760010
-0.44769287
-0.40802002
-0.35766602
-0.29937744
-0.23590088
-0.16967773
-0.10040283
-0.02868652
 0.04425049
 0.11413574
 0.17730713
 0.23284912
 0.28198242
 0.32409668
 0.35766602
 0.38024902
 0.39062500
 0.38940430
 0.37689209
 0.35308838
 0.31860352
 0.27526855
 0.22613525
 0.17242432
 0.11444092
 0.05218506
-0.01251221
-0.07598877
-0.13519287
-0.18920898
-0.23956299
-0.28564453
-0.32501221
-0.35461426
-0.37231445
-0.37811279
-0.37322998
-0.35766602
-0.33233643
-0.29937744
-0.26153564
-0.22094727
-0.17730713
-0.13031006
-0.08056641
-0.03112793
 0.01495361
 0.05645752
 0.09216309
 0.12298584
 0.14770508
 0.16540527
 0.17578125
 0.17883301
 0.17578125
 0.16662598
 0.15228271
 0.13336182
 0.11169434
 0.08819580
 0.06378174
 0.04028320
 0.01922607
 0.00244141
-0.00793457
-0.01159668
-0.00793457
 0.00213623
 0.01831055
 0.04058838
 0.06896973
 0.10284424
 0.14038086
 0.17944336
 0.21789551
 0.25451660
 0.28900146
 0.32012939
 0.34515381
 0.36163330
 0.36743164
 0.36193848
 0.34606934
 0.32073975
 0.28717041
 0.24627686
 0.19805908
 0.14282227
 0.08087158
 0.01403809
-0.05401611
-0.11993408
-0.18157959
-0.23895264
-0.29235840
-0.34057617
-0.37933350
-0.40649414
-0.42144775
-0.42572021
-0.42114258
-0.40832520
-0.38574219
-0.35308838
-0.31250000
-0.26763916
-0.22125244
-0.17486572
-0.12847900
-0.08361816
-0.04119873
-0.00335693
 0.02960205
 0.05767822
 0.08056641
 0.09796143
 0.10925293
 0.11413574
 0.11413574
 0.10986328
 0.10253906
 0.09338379
 0.08239746
 0.07080078
 0.05920410
 0.04821777
 0.03784180
 0.02929688
 0.02227783
 0.01739502
 0.01403809
 0.01220703
 0.01190186
 0.01312256
 0.01678467
 0.02227783
 0.02868652
 0.03479004
 0.04058838
 0.04547119
 0.05035400
 0.05462646
 0.05889893
 0.06256104
 0.06622314
 0.06896973
 0.07141113
 0.07415771
 0.07720947
 0.08148193
 0.08697510
 0.09307861
 0.10040283
 0.10833740
 0.11779785
 0.12847900
 0.13977051
 0.15197754
 0.16357422
 0.17395020
 0.18249512
 0.18951416
 0.19531250
 0.19989014
 0.20294189
 0.20324707
 0.19989014
 0.19256592
 0.18096924
 0.16571045
 0.14587402
 0.12268066
 0.09582520
 0.06591797
 0.03204346
-0.00579834
-0.04699707
-0.09033203
-0.13427734
-0.17791748
-0.22216797
-0.26733398
-0.31250000
-0.35552979
-0.39337158
-0.42572021
-0.45227051
-0.47393799
-0.49072266
-0.50231934
-0.50689697
-0.50415039
-0.49438477
-0.47882080
-0.45837402
-0.43273926
-0.40069580
-0.36224365
-0.31799316
-0.27008057
-0.22125244
-0.17120361
-0.11932373
-0.06469727
-0.00793457
 0.04882813
 0.10375977
 0.15563965
 0.20355225
 0.24749756
 0.28747559
 0.32287598
 0.35308838
 0.37811279
 0.39611816
 0.40710449
 0.41137695
 0.40924072
 0.40222168
 0.39031982
 0.37292480
