# Supplementary material for: Dataset for time-lapse ultrasonic tomography of a granite slab under uniaxial compression test
Source: Data Brief. 2018 Aug 30;20:614–6. doi: 10.1016/j.dib.2018.08.151 (PMC6128094; doi:10.1016/j.dib.2018.08.151)
Supplement: Supplementary file 2 — Supplementary material [file mmc2.zip › data/Ultrasonic_Tomo_data/Stage_1_0kn/Force_0kn_16_26_33338135.txt]

SOURCE FILE NAME: D:\ct_20141122\ct201411221m100v0kn_sh_24_26_a.TDA
DATE: Saturday, November 22, 2014
TIME: 11:31:53
SAMPLE INTERVAL (Seconds):   0.0000001000
SIGNAL UNITS: volts
TIME UNITS: Seconds
DATA TYPE: WAVEFORM
NUMBER OF DATA POINTS PER WAVEFORM: 1024
CHANNEL NUMBER: 16
HIT NUMBER: 3
TIME OF TEST:  33.3381355000

-0.00244141
-0.00152588
-0.00061035
 0.00030518
 0.00152588
 0.00183105
 0.00152588
 0.00122070
 0.00061035
 0.00061035
 0.00061035
 0.00122070
 0.00122070
 0.00061035
 0.00000000
-0.00061035
-0.00061035
 0.00000000
 0.00030518
 0.00030518
-0.00061035
-0.00152588
-0.00183105
-0.00091553
 0.00091553
 0.00274658
 0.00396729
 0.00396729
 0.00274658
 0.00122070
 0.00030518
 0.00000000
 0.00030518
 0.00030518
 0.00000000
-0.00091553
-0.00183105
-0.00183105
-0.00122070
 0.00000000
 0.00091553
 0.00122070
 0.00152588
 0.00152588
 0.00213623
 0.00274658
 0.00305176
 0.00244141
 0.00122070
-0.00061035
-0.00213623
-0.00244141
-0.00152588
 0.00000000
 0.00122070
 0.00152588
 0.00122070
 0.00000000
-0.00030518
-0.00030518
 0.00030518
 0.00061035
 0.00061035
 0.00000000
-0.00091553
-0.00152588
-0.00122070
-0.00061035
 0.00000000
-0.00030518
-0.00091553
-0.00152588
-0.00152588
-0.00061035
 0.00091553
 0.00213623
 0.00244141
 0.00183105
 0.00030518
-0.00122070
-0.00213623
-0.00183105
-0.00122070
-0.00030518
-0.00030518
-0.00091553
-0.00183105
-0.00213623
-0.00152588
-0.00061035
-0.00030518
-0.00030518
-0.00061035
-0.00061035
 0.00000000
 0.00122070
 0.00183105
 0.00152588
 0.00000000
-0.00183105
-0.00335693
-0.00396729
-0.00335693
-0.00213623
-0.00091553
-0.00030518
-0.00030518
-0.00061035
-0.00091553
-0.00061035
 0.00000000
 0.00061035
 0.00091553
 0.00061035
 0.00030518
 0.00000000
 0.00000000
-0.00030518
-0.00061035
-0.00122070
-0.00213623
-0.00274658
-0.00244141
-0.00122070
 0.00091553
 0.00244141
 0.00244141
 0.00122070
-0.00091553
-0.00274658
-0.00335693
-0.00274658
-0.00183105
-0.00091553
-0.00061035
-0.00122070
-0.00152588
-0.00152588
-0.00091553
 0.00000000
 0.00091553
 0.00091553
 0.00091553
 0.00091553
 0.00122070
 0.00152588
 0.00152588
 0.00061035
-0.00091553
-0.00244141
-0.00335693
-0.00305176
-0.00183105
 0.00000000
 0.00122070
 0.00122070
 0.00061035
 0.00000000
-0.00030518
 0.00030518
 0.00091553
 0.00152588
 0.00152588
 0.00091553
 0.00030518
-0.00030518
-0.00030518
-0.00061035
-0.00061035
-0.00122070
-0.00183105
-0.00244141
-0.00244141
-0.00122070
 0.00061035
 0.00213623
 0.00274658
 0.00244141
 0.00122070
 0.00000000
-0.00030518
 0.00030518
 0.00091553
 0.00122070
 0.00122070
 0.00030518
-0.00061035
-0.00122070
-0.00122070
-0.00061035
 0.00030518
 0.00091553
 0.00152588
 0.00183105
 0.00183105
 0.00183105
 0.00091553
-0.00030518
-0.00152588
-0.00274658
-0.00274658
-0.00213623
-0.00091553
 0.00061035
 0.00183105
 0.00213623
 0.00213623
 0.00152588
 0.00152588
 0.00183105
 0.00244141
 0.00274658
 0.00244141
 0.00152588
 0.00061035
 0.00000000
-0.00030518
 0.00000000
 0.00000000
-0.00061035
-0.00122070
-0.00152588
-0.00091553
 0.00030518
 0.00183105
 0.00305176
 0.00335693
 0.00274658
 0.00122070
 0.00000000
-0.00030518
 0.00030518
 0.00122070
 0.00183105
 0.00152588
 0.00030518
-0.00091553
-0.00152588
-0.00122070
-0.00061035
 0.00030518
 0.00061035
 0.00091553
 0.00122070
 0.00122070
 0.00152588
 0.00122070
 0.00030518
-0.00061035
-0.00152588
-0.00183105
-0.00122070
-0.00030518
 0.00061035
 0.00091553
 0.00061035
 0.00000000
 0.00000000
 0.00061035
 0.00152588
 0.00244141
 0.00274658
 0.00213623
 0.00091553
-0.00030518
-0.00122070
-0.00183105
-0.00152588
-0.00122070
-0.00122070
-0.00122070
-0.00091553
-0.00030518
 0.00091553
 0.00244141
 0.00335693
 0.00335693
 0.00274658
 0.00152588
 0.00030518
-0.00030518
-0.00061035
-0.00061035
-0.00091553
-0.00152588
-0.00244141
-0.00274658
-0.00244141
-0.00183105
-0.00061035
 0.00000000
 0.00061035
 0.00091553
 0.00091553
 0.00122070
 0.00122070
 0.00091553
-0.00030518
-0.00152588
-0.00213623
-0.00213623
-0.00122070
-0.00030518
 0.00030518
 0.00061035
 0.00000000
-0.00030518
-0.00091553
-0.00091553
-0.00030518
 0.00030518
 0.00061035
 0.00030518
-0.00030518
-0.00091553
-0.00122070
-0.00122070
-0.00122070
-0.00122070
-0.00152588
-0.00183105
-0.00183105
-0.00122070
 0.00000000
 0.00122070
 0.00213623
 0.00244141
 0.00183105
 0.00061035
-0.00030518
-0.00091553
-0.00122070
-0.00091553
-0.00091553
-0.00152588
-0.00244141
-0.00305176
-0.00305176
-0.00213623
-0.00122070
 0.00000000
 0.00061035
 0.00122070
 0.00152588
 0.00183105
 0.00213623
 0.00183105
 0.00122070
 0.00000000
-0.00122070
-0.00183105
-0.00183105
-0.00152588
-0.00061035
 0.00000000
 0.00030518
 0.00030518
 0.00061035
 0.00091553
 0.00152588
 0.00183105
 0.00183105
 0.00152588
 0.00061035
 0.00000000
-0.00030518
-0.00061035
-0.00061035
-0.00091553
-0.00091553
-0.00122070
-0.00091553
-0.00030518
 0.00091553
 0.00213623
 0.00274658
 0.00213623
 0.00091553
-0.00030518
-0.00122070
-0.00122070
-0.00091553
-0.00030518
-0.00030518
-0.00091553
-0.00152588
-0.00152588
-0.00122070
-0.00030518
 0.00061035
 0.00122070
 0.00152588
 0.00152588
 0.00183105
 0.00183105
 0.00152588
 0.00122070
 0.00030518
-0.00061035
-0.00091553
-0.00122070
-0.00122070
-0.00152588
-0.00152588
-0.00183105
-0.00152588
-0.00122070
-0.00061035
 0.00030518
 0.00122070
 0.00183105
 0.00213623
 0.00183105
 0.00122070
 0.00030518
-0.00030518
-0.00061035
-0.00061035
-0.00122070
-0.00152588
-0.00183105
-0.00183105
-0.00091553
 0.00030518
 0.00152588
 0.00213623
 0.00183105
 0.00152588
 0.00122070
 0.00091553
 0.00091553
 0.00091553
 0.00061035
 0.00000000
-0.00122070
-0.00183105
-0.00183105
-0.00122070
 0.00000000
 0.00122070
 0.00152588
 0.00122070
 0.00122070
 0.00091553
 0.00091553
 0.00061035
-0.00030518
-0.00152588
-0.00244141
-0.00305176
-0.00305176
-0.00244141
-0.00152588
-0.00091553
-0.00061035
-0.00030518
-0.00030518
 0.00000000
 0.00061035
 0.00122070
 0.00152588
 0.00152588
 0.00152588
 0.00091553
 0.00061035
 0.00000000
-0.00030518
-0.00061035
-0.00122070
-0.00183105
-0.00244141
-0.00244141
-0.00213623
-0.00122070
-0.00030518
 0.00030518
 0.00030518
 0.00030518
 0.00030518
 0.00030518
 0.00030518
 0.00030518
 0.00000000
-0.00030518
-0.00122070
-0.00152588
-0.00183105
-0.00183105
-0.00152588
-0.00091553
-0.00061035
-0.00030518
 0.00000000
 0.00030518
 0.00061035
 0.00061035
 0.00030518
-0.00061035
-0.00122070
-0.00122070
-0.00091553
-0.00061035
-0.00030518
-0.00061035
-0.00091553
-0.00061035
 0.00030518
 0.00122070
 0.00213623
 0.00244141
 0.00244141
 0.00183105
 0.00122070
 0.00061035
 0.00000000
-0.00061035
-0.00122070
-0.00152588
-0.00213623
-0.00244141
-0.00213623
-0.00122070
 0.00000000
 0.00122070
 0.00213623
 0.00213623
 0.00183105
 0.00152588
 0.00152588
 0.00152588
 0.00122070
 0.00061035
 0.00000000
-0.00061035
-0.00122070
-0.00152588
-0.00122070
-0.00091553
-0.00030518
-0.00030518
-0.00030518
-0.00030518
 0.00000000
 0.00030518
 0.00091553
 0.00122070
 0.00061035
 0.00030518
-0.00030518
-0.00030518
 0.00000000
 0.00030518
 0.00091553
 0.00122070
 0.00091553
 0.00030518
 0.00000000
 0.00030518
 0.00091553
 0.00152588
 0.00183105
 0.00152588
 0.00091553
 0.00061035
 0.00061035
 0.00061035
 0.00000000
-0.00061035
-0.00152588
-0.00213623
-0.00183105
-0.00061035
 0.00061035
 0.00183105
 0.00274658
 0.00274658
 0.00244141
 0.00213623
 0.00183105
 0.00152588
 0.00122070
 0.00091553
 0.00000000
-0.00091553
-0.00183105
-0.00244141
-0.00213623
-0.00183105
-0.00091553
-0.00030518
 0.00000000
 0.00061035
 0.00152588
 0.00244141
 0.00305176
 0.00305176
 0.00244141
 0.00122070
 0.00000000
-0.00030518
 0.00000000
 0.00061035
 0.00091553
 0.00061035
-0.00030518
-0.00091553
-0.00091553
-0.00030518
 0.00061035
 0.00091553
 0.00061035
 0.00030518
 0.00000000
 0.00000000
 0.00030518
 0.00061035
 0.00091553
 0.00061035
 0.00030518
 0.00000000
-0.00030518
 0.00000000
 0.00122070
 0.00244141
 0.00274658
 0.00213623
 0.00091553
 0.00061035
 0.00061035
 0.00061035
 0.00000000
-0.00030518
-0.00030518
-0.00061035
-0.00122070
-0.00213623
-0.00213623
-0.00122070
-0.00061035
-0.00061035
-0.00091553
-0.00518799
-0.02136230
-0.06195068
-0.13122559
-0.21575928
-0.28564453
-0.31188965
-0.28900146
-0.24261475
-0.21240234
-0.21850586
-0.24047852
-0.22857666
-0.14160156
 0.00976563
 0.16021729
 0.23010254
 0.18951416
 0.08850098
 0.02075195
 0.04852295
 0.14923096
 0.23651123
 0.23468018
 0.14648438
 0.04791260
 0.02075195
 0.08239746
 0.17639160
 0.22552490
 0.19439697
 0.11260986
 0.04425049
 0.03753662
 0.09002686
 0.15686035
 0.18493652
 0.15228271
 0.08361816
 0.03173828
 0.03479004
 0.08666992
 0.14099121
 0.15167236
 0.11016846
 0.05126953
 0.02075195
 0.03723145
 0.08087158
 0.11199951
 0.10620117
 0.06866455
 0.02655029
 0.00793457
 0.02044678
 0.04943848
 0.06927490
 0.06134033
 0.02899170
-0.00488281
-0.01617432
 0.00122070
 0.02868652
 0.04028320
 0.02471924
-0.00610352
-0.02868652
-0.02716064
-0.00701904
 0.01251221
 0.01525879
-0.00030518
-0.02166748
-0.03265381
-0.02746582
-0.01251221
-0.00030518
-0.00091553
-0.01403809
-0.02929688
-0.03601074
-0.02990723
-0.01739502
-0.00885010
-0.01220703
-0.02563477
-0.03906250
-0.04394531
-0.03784180
-0.02746582
-0.02258301
-0.02807617
-0.04028320
-0.05035400
-0.05157471
-0.04425049
-0.03570557
-0.03356934
-0.03906250
-0.04791260
-0.05218506
-0.04913330
-0.04119873
-0.03540039
-0.03631592
-0.04272461
-0.04913330
-0.05096436
-0.04669189
-0.03997803
-0.03570557
-0.03662109
-0.04150391
-0.04608154
-0.04699707
-0.04425049
-0.03967285
-0.03753662
-0.03845215
-0.04180908
-0.04516602
-0.04608154
-0.04425049
-0.04150391
-0.04058838
-0.04211426
-0.04486084
-0.04699707
-0.04638672
-0.04302979
-0.03906250
-0.03662109
-0.03723145
-0.03875732
-0.03997803
-0.03906250
-0.03662109
-0.03387451
-0.03234863
-0.03265381
-0.03356934
-0.03387451
-0.03295898
-0.03143311
-0.03051758
-0.03051758
-0.03082275
-0.03051758
-0.02929688
-0.02716064
-0.02502441
-0.02349854
-0.02288818
-0.02319336
-0.02380371
-0.02349854
-0.02258301
-0.02105713
-0.01922607
-0.01800537
-0.01739502
-0.01739502
-0.01800537
-0.01800537
-0.01739502
-0.01556396
-0.01342773
-0.01159668
-0.01037598
-0.00976563
-0.00976563
-0.00915527
-0.00823975
-0.00762939
-0.00762939
-0.00762939
-0.00762939
-0.00671387
-0.00488281
-0.00274658
-0.00061035
 0.00061035
 0.00122070
 0.00122070
 0.00061035
 0.00061035
 0.00152588
 0.00274658
 0.00366211
 0.00457764
 0.00427246
 0.00396729
 0.00366211
 0.00366211
 0.00396729
 0.00518799
 0.00640869
 0.00762939
 0.00885010
 0.00976563
 0.01068115
 0.01159668
 0.01220703
 0.01190186
 0.01129150
 0.01037598
 0.01037598
 0.01098633
 0.01251221
 0.01403809
 0.01464844
 0.01434326
 0.01342773
 0.01251221
 0.01251221
 0.01312256
 0.01434326
 0.01556396
 0.01617432
 0.01647949
 0.01617432
 0.01647949
 0.01708984
 0.01770020
 0.01831055
 0.01861572
 0.01861572
 0.01861572
 0.01892090
 0.02014160
 0.02136230
 0.02197266
 0.02166748
 0.02075195
 0.01983643
 0.01953125
 0.02014160
 0.02136230
 0.02227783
 0.02227783
 0.02136230
 0.01983643
 0.01861572
 0.01831055
 0.01892090
 0.01983643
 0.02075195
 0.02105713
 0.02136230
 0.02166748
 0.02258301
 0.02349854
 0.02380371
 0.02349854
 0.02258301
 0.02166748
 0.02105713
 0.02166748
 0.02227783
 0.02288818
 0.02288818
 0.02197266
 0.02075195
 0.01983643
 0.02014160
 0.02105713
 0.02258301
 0.02349854
 0.02349854
 0.02288818
 0.02227783
 0.02197266
 0.02227783
 0.02227783
 0.02166748
 0.02075195
 0.01953125
 0.01953125
 0.02014160
 0.02105713
 0.02197266
 0.02197266
 0.02136230
 0.01983643
 0.01831055
 0.01708984
 0.01678467
 0.01708984
 0.01770020
 0.01800537
 0.01739502
 0.01617432
 0.01525879
 0.01464844
 0.01434326
 0.01495361
 0.01525879
 0.01556396
 0.01556396
 0.01525879
 0.01525879
 0.01495361
 0.01434326
 0.01342773
 0.01251221
 0.01159668
 0.01159668
 0.01190186
 0.01251221
 0.01281738
 0.01220703
 0.01068115
 0.00915527
 0.00823975
 0.00823975
 0.00885010
 0.00976563
 0.01037598
 0.01068115
 0.01068115
 0.01037598
 0.01007080
 0.00976563
 0.00915527
 0.00823975
 0.00701904
 0.00579834
 0.00518799
 0.00518799
 0.00579834
 0.00610352
 0.00579834
 0.00457764
 0.00305176
 0.00183105
 0.00152588
 0.00213623
 0.00305176
 0.00366211
 0.00335693
 0.00213623
 0.00091553
 0.00000000
-0.00030518
 0.00061035
 0.00152588
 0.00244141
 0.00244141
 0.00213623
 0.00183105
 0.00183105
 0.00152588
 0.00091553
 0.00000000
-0.00122070
-0.00183105
-0.00183105
-0.00152588
-0.00091553
-0.00061035
-0.00091553
-0.00183105
-0.00274658
-0.00335693
-0.00366211
-0.00335693
-0.00274658
-0.00244141
-0.00244141
-0.00335693
-0.00427246
-0.00518799
-0.00579834
-0.00610352
-0.00671387
-0.00732422
-0.00793457
-0.00823975
-0.00823975
-0.00823975
-0.00854492
-0.00976563
-0.01129150
-0.01312256
-0.01495361
-0.01647949
-0.01739502
-0.01831055
-0.02014160
-0.02288818
-0.02716064
-0.03204346
-0.03692627
-0.04119873
-0.04486084
-0.04791260
-0.05096436
-0.05310059
-0.05493164
-0.05523682
-0.05432129
-0.05187988
-0.04760742
-0.04180908
-0.03417969
-0.02441406
-0.01251221
 0.00213623
 0.01800537
 0.03417969
 0.05004883
 0.06561279
 0.08087158
 0.09582520
 0.11047363
 0.12359619
 0.13427734
 0.14160156
 0.14556885
 0.14587402
 0.14251709
 0.13549805
 0.12512207
 0.11108398
 0.09399414
 0.07385254
 0.05187988
 0.02868652
 0.00488281
-0.01892090
-0.04302979
-0.06744385
-0.09155273
-0.11383057
-0.13336182
-0.14923096
-0.16143799
-0.16998291
-0.17517090
-0.17791748
-0.17822266
-0.17578125
-0.16998291
-0.16113281
-0.14953613
-0.13580322
-0.12115479
-0.10559082
-0.09002686
-0.07385254
-0.05767822
-0.04180908
-0.02655029
-0.01220703
 0.00122070
 0.01403809
 0.02655029
 0.03784180
 0.04791260
 0.05676270
 0.06378174
 0.06958008
 0.07476807
 0.07934570
 0.08331299
 0.08666992
 0.08850098
 0.08880615
 0.08728027
 0.08422852
 0.07934570
 0.07293701
 0.06408691
 0.05279541
 0.03906250
 0.02319336
 0.00579834
-0.01220703
-0.03082275
-0.05065918
-0.07080078
-0.09124756
-0.11047363
-0.12756348
-0.14129639
-0.15136719
-0.15747070
-0.15991211
-0.15838623
-0.15258789
-0.14251709
-0.12817383
-0.10925293
-0.08636475
-0.05981445
-0.03112793
-0.00091553
 0.02990723
 0.05981445
 0.08819580
 0.11413574
 0.13641357
 0.15441895
 0.16815186
 0.17730713
 0.18218994
 0.18188477
 0.17608643
 0.16448975
 0.14770508
 0.12603760
 0.10070801
 0.07324219
 0.04425049
 0.01403809
-0.01647949
-0.04669189
-0.07568359
-0.10162354
-0.12420654
-0.14251709
-0.15625000
-0.16601563
-0.17120361
-0.17181396
-0.16815186
-0.15991211
-0.14801025
-0.13275146
-0.11535645
-0.09704590
-0.07873535
-0.06042480
-0.04241943
-0.02502441
-0.00793457
 0.00732422
 0.02044678
 0.03051758
 0.03814697
 0.04302979
 0.04608154
 0.04760742
 0.04791260
 0.04730225
 0.04608154
 0.04486084
 0.04425049
 0.04486084
 0.04638672
 0.04913330
 0.05310059
 0.05889893
 0.06622314
 0.07568359
 0.08666992
 0.09857178
 0.11077881
 0.12207031
 0.13244629
 0.14129639
 0.14831543
 0.15289307
 0.15472412
 0.15350342
 0.14892578
 0.14099121
 0.12939453
 0.11413574
 0.09582520
 0.07476807
 0.05126953
 0.02624512
 0.00000000
-0.02624512
-0.05187988
-0.07598877
-0.09735107
-0.11627197
-0.13275146
-0.14648438
-0.15777588
-0.16601563
-0.17089844
-0.17150879
-0.16815186
-0.16113281
-0.15106201
-0.13824463
-0.12298584
-0.10498047
-0.08514404
-0.06347656
-0.04089355
-0.01739502
 0.00610352
 0.02929688
 0.05157471
 0.07293701
 0.09185791
 0.10803223
 0.12115479
 0.13061523
 0.13732910
 0.14099121
 0.14190674
 0.13916016
 0.13244629
 0.12176514
 0.10772705
 0.09094238
 0.07232666
 0.05249023
 0.03143311
 0.00976563
-0.01251221
-0.03448486
-0.05493164
-0.07293701
-0.08789063
-0.09979248
-0.10894775
-0.11535645
-0.11901855
-0.11901855
-0.11444092
-0.10559082
-0.09307861
-0.07781982
-0.06072998
-0.04211426
-0.02136230
 0.00091553
 0.02471924
 0.04913330
 0.07263184
 0.09399414
 0.11291504
 0.12847900
 0.14007568
 0.14739990
 0.14984131
 0.14678955
 0.13824463
 0.12390137
 0.10467529
 0.08056641
 0.05218506
 0.02014160
-0.01464844
-0.05157471
-0.08972168
-0.12725830
-0.16265869
-0.19470215
-0.22155762
-0.24291992
-0.25848389
-0.26794434
-0.27160645
-0.26855469
-0.25848389
-0.24169922
-0.21759033
-0.18707275
-0.15045166
-0.10894775
-0.06347656
-0.01495361
 0.03509521
 0.08422852
 0.13092041
 0.17364502
 0.21148682
 0.24353027
 0.26824951
 0.28442383
 0.29144287
 0.28991699
 0.27923584
 0.25909424
 0.22888184
 0.18951416
 0.14312744
 0.09155273
 0.03540039
-0.02410889
-0.08422852
-0.14129639
-0.19165039
-0.23468018
-0.27191162
-0.30364990
-0.32653809
-0.33538818
-0.32745361
-0.30426025
-0.27099609
-0.23132324
-0.18493652
-0.13061523
-0.06866455
-0.00244141
 0.06378174
 0.12786865
 0.18829346
 0.24414063
 0.29327393
 0.33233643
 0.36071777
 0.37750244
 0.38269043
 0.37658691
 0.35888672
 0.32958984
 0.29113770
 0.24536133
 0.19439697
 0.13854980
 0.07904053
 0.01739502
-0.04394531
-0.10223389
-0.15563965
-0.20141602
-0.23742676
-0.26184082
-0.27557373
-0.27984619
-0.27526855
-0.26092529
-0.23559570
-0.19897461
-0.15289307
-0.10009766
-0.04333496
 0.01617432
 0.07629395
 0.13397217
 0.18585205
 0.23101807
 0.26794434
 0.29632568
 0.31402588
 0.31860352
 0.31036377
 0.29083252
 0.26153564
 0.22338867
 0.17547607
 0.11901855
 0.05676270
-0.00701904
-0.06958008
-0.12817383
-0.18127441
-0.22613525
-0.26062012
-0.28411865
-0.29632568
-0.29693604
-0.28594971
-0.26275635
-0.22766113
-0.18096924
-0.12390137
-0.05767822
 0.01434326
 0.08880615
 0.16357422
 0.23620605
 0.30487061
 0.36651611
 0.41717529
 0.45471191
 0.47882080
 0.48767090
 0.48034668
 0.45440674
 0.41107178
 0.35369873
 0.28625488
 0.21026611
 0.12756348
 0.04089355
-0.04455566
-0.12329102
-0.19317627
-0.25177002
-0.29724121
-0.32379150
-0.32714844
-0.30731201
-0.26672363
-0.21026611
-0.13946533
-0.05523682
 0.03967285
 0.14007568
 0.23895264
 0.33081055
 0.41198730
 0.47851563
 0.52551270
 0.54809570
 0.54260254
 0.50750732
 0.44372559
 0.35369873
 0.23956299
 0.10406494
-0.05126953
-0.22277832
-0.40557861
-0.59173584
-0.77239990
-0.93872070
-1.08551025
-1.20819092
-1.30157471
-1.36138916
-1.38458252
-1.36962891
-1.31500244
-1.22100830
-1.08825684
-0.92071533
-0.72570801
-0.51147461
-0.28442383
-0.04974365
 0.18737793
 0.41992188
 0.63812256
 0.83251953
 0.99456787
 1.11816406
 1.19995117
 1.23931885
 1.23535156
 1.18713379
 1.09466553
 0.96069336
 0.79162598
 0.59661865
 0.38421631
 0.16082764
-0.06896973
-0.29815674
-0.51635742
-0.71105957
-0.87249756
-0.99517822
-1.07635498
-1.11480713
-1.10992432
-1.06140137
-0.97106934
-0.84289551
-0.68237305
-0.49652100
-0.29296875
-0.07934570
 0.13671875
 0.34698486
 0.54351807
 0.71807861
 0.86364746
 0.97534180
 1.05010986
 1.08520508
 1.08093262
 1.03729248
 0.95703125
 0.84442139
 0.70465088
 0.54534912
 0.37414551
 0.19775391
 0.02105713
-0.15045166
-0.31005859
-0.44860840
-0.55725098
-0.63171387
-0.67199707
-0.67932129
-0.65368652
-0.59509277
-0.50598145
-0.39215088
-0.26245117
-0.12359619
 0.01770020
 0.15655518
 0.28472900
 0.39489746
 0.47821045
 0.52825928
 0.54077148
 0.51422119
 0.45043945
 0.35308838
 0.22430420
 0.06500244
-0.12298584
-0.33294678
-0.55328369
-0.77087402
-0.97503662
-1.15905762
-1.31683350
-1.44165039
-1.52587891
-1.56280518
-1.55029297
-1.48620605
-1.37023926
-1.20300293
-0.98907471
-0.73669434
-0.45410156
-0.14892578
 0.17242432
 0.50170898
 0.82672119
 1.13433838
 1.41296387
 1.65405273
 1.85272217
 2.00439453
 2.10510254
 2.15209961
 2.14477539
 2.08343506
 1.97265625
 1.81793213
 1.62719727
 1.40808105
 1.16882324
 0.91796875
 0.66558838
 0.42175293
 0.19439697
-0.01251221
-0.19531250
-0.34942627
-0.46813965
-0.54687500
-0.58410645
-0.58288574
-0.54718018
-0.48095703
-0.38940430
-0.27893066
-0.15838623
-0.03540039
 0.08392334
 0.19500732
 0.29235840
 0.36926270
 0.41992188
 0.43914795
 0.42480469
 0.37780762
 0.29998779
 0.19409180
 0.06317139
-0.08972168
-0.26062012
-0.44311523
-0.62805176
-0.80627441
-0.96923828
-1.11145020
-1.22863770
-1.31622314
-1.36932373
-1.38397217
-1.35864258
-1.29394531
-1.19079590
-1.05163574
-0.88043213
-0.68359375
-0.46875000
-0.24414063
-0.01434326
 0.21545410
 0.43884277
 0.64697266
 0.83068848
 0.98358154
 1.10260010
 1.18652344
 1.23474121
 1.24572754
 1.21948242
 1.15814209
 1.06597900
 0.94696045
 0.80566406
 0.64666748
 0.47668457
 0.30151367
 0.12390137
-0.05310059
-0.22674561
-0.39123535
-0.53955078
-0.66650391
-0.77056885
-0.85113525
-0.90850830
-0.94146729
-0.94909668
-0.93200684
-0.89263916
-0.83343506
-0.75744629
-0.66741943
-0.56640625
-0.45898438
-0.34973145
-0.24230957
-0.14160156
-0.05065918
 0.02807617
 0.09246826
 0.14221191
 0.17639160
 0.19592285
 0.20111084
 0.19287109
 0.17303467
 0.14404297
 0.10925293
 0.07263184
 0.03753662
 0.00671387
-0.01770020
-0.03479004
-0.04302979
-0.04089355
-0.02777100
-0.00457764
 0.02655029
 0.06378174
 0.10498047
 0.14831543
 0.19042969
 0.22705078
 0.25573730
 0.27374268
 0.27923584
 0.26885986
 0.24078369
 0.19439697
 0.13031006
 0.04974365
-0.04669189
-0.15930176
-0.28625488
-0.42236328
-0.56121826
-0.69702148
-0.82519531
-0.94207764
-1.04431152
-1.12731934
-1.18743896
-1.22070313
-1.22558594
-1.20086670
-1.14685059
-1.06475830
-0.95642090
-0.82305908
-0.66711426
-0.49316406
-0.30639648
-0.11260986
 0.08270264
 0.27465820
 0.45837402
 0.62652588
 0.77331543
 0.89385986
 0.98541260
 1.04492188
 1.07086182
 1.06140137
 1.01806641
 0.94329834
 0.84045410
 0.71380615
 0.56884766
 0.41259766
 0.25329590
 0.09704590
-0.05187988
-0.18890381
-0.30853271
-0.40374756
-0.46844482
-0.49865723
-0.49407959
-0.45410156
-0.38024902
-0.27496338
-0.14251709
 0.01251221
 0.18585205
 0.37384033
 0.57037354
 0.76690674
 0.95458984
 1.12548828
 1.27441406
 1.39678955
 1.48834229
 1.54357910
 1.55883789
 1.53320313
 1.46850586
 1.36505127
 1.22436523
 1.04949951
 0.84808350
 0.62988281
 0.40252686
 0.17059326
-0.06286621
-0.29296875
-0.50994873
-0.70251465
-0.86273193
-0.98754883
-1.07513428
-1.12457275
-1.13433838
-1.10534668
-1.04003906
-0.94329834
-0.81787109
-0.66864014
-0.50170898
-0.32592773
-0.14953613
 0.02136230
 0.18280029
 0.32897949
 0.45349121
 0.54870605
 0.61065674
 0.63751221
 0.63049316
 0.59051514
 0.52001953
 0.42236328
 0.30334473
 0.16815186
 0.02044678
-0.13549805
-0.29266357
-0.44189453
-0.57434082
-0.68389893
-0.76629639
-0.81878662
-0.83923340
-0.82611084
-0.77880859
-0.69915771
-0.59051514
-0.45745850
-0.30487061
-0.13793945
 0.03906250
 0.22186279
 0.40466309
 0.57952881
 0.73883057
 0.87585449
 0.98693848
 1.07086182
 1.12640381
 1.15142822
 1.14532471
 1.10839844
 1.04309082
 0.95336914
 0.84197998
 0.71319580
 0.57189941
 0.42358398
 0.27465820
 0.12908936
-0.00946045
-0.13977051
-0.25909424
-0.36437988
-0.45288086
-0.52246094
-0.57342529
-0.60729980
-0.62500000
-0.62927246
-0.62194824
-0.60546875
-0.58288574
-0.55664063
-0.52886963
-0.50048828
-0.47363281
-0.44952393
-0.43029785
-0.41656494
-0.40832520
-0.40557861
-0.40679932
-0.41137695
-0.41900635
-0.42907715
-0.44036865
-0.45196533
-0.46142578
-0.46722412
-0.46752930
-0.46142578
-0.44830322
-0.42755127
-0.39825439
-0.36071777
-0.31585693
-0.26550293
-0.21026611
-0.15197754
-0.09094238
-0.02868652
 0.03417969
 0.09521484
 0.15136719
 0.20019531
 0.23986816
 0.27099609
 0.29418945
 0.30944824
 0.31463623
 0.30761719
 0.28930664
 0.26092529
 0.22308350
 0.17517090
 0.11688232
 0.05035400
-0.02105713
-0.09490967
-0.17089844
-0.24993896
-0.33111572
-0.40954590
-0.48095703
-0.54260254
-0.59448242
-0.63659668
-0.66802979
-0.68634033
-0.68908691
-0.67626953
-0.64758301
-0.60302734
-0.54260254
-0.46600342
-0.37506104
-0.27191162
-0.15899658
-0.03723145
 0.09216309
 0.22674561
 0.36376953
 0.49896240
 0.62896729
 0.74981689
 0.85815430
 0.95123291
 1.02600098
 1.08001709
 1.11053467
 1.11602783
 1.09588623
 1.05072021
 0.98144531
 0.88928223
 0.77514648
 0.64300537
 0.49804688
 0.34667969
 0.19439697
 0.04425049
-0.10223389
-0.24169922
-0.36895752
-0.47760010
-0.56243896
-0.62103271
-0.65277100
-0.65917969
-0.64056396
-0.59783936
-0.53253174
-0.44769287
-0.34759521
-0.23681641
-0.11993408
-0.00122070
 0.11474609
 0.22430420
 0.32318115
 0.40802002
 0.47454834
 0.51879883
 0.53863525
 0.53283691
 0.50201416
 0.44860840
 0.37536621
 0.28594971
 0.18432617
 0.07385254
-0.04272461
-0.16143799
-0.27740479
-0.38482666
-0.47668457
-0.54901123
-0.59906006
-0.62622070
-0.63110352
-0.61248779
-0.57006836
-0.50537109
-0.42083740
-0.32135010
-0.21209717
-0.09765625
 0.01922607
 0.13549805
 0.24810791
 0.35278320
 0.44464111
 0.51940918
 0.57495117
 0.61065674
 0.62835693
 0.62866211
 0.61340332
 0.58441162
 0.54351807
 0.49407959
 0.43945313
 0.38299561
 0.32897949
 0.28015137
 0.23864746
 0.20538330
 0.18035889
 0.16448975
 0.15899658
 0.16448975
 0.18005371
 0.20202637
 0.22674561
 0.25299072
 0.28045654
 0.30792236
 0.33172607
 0.34698486
 0.35003662
 0.33966064
 0.31616211
 0.27984619
 0.23010254
 0.16662598
 0.09033203
 0.00366211
-0.09216309
-0.19622803
-0.30578613
-0.41595459
-0.52185059
-0.61798096
-0.70220947
-0.77270508
-0.82763672
-0.86395264
-0.87921143
-0.87158203
-0.84167480
-0.79040527
-0.71929932
-0.63171387
-0.53070068
-0.41931152
-0.30120850
-0.18066406
-0.06317139
 0.04577637
 0.14221191
 0.22277832
 0.28594971
 0.32928467
 0.35003662
 0.34729004
 0.32165527
 0.27557373
 0.21148682
 0.13366699
 0.04638672
-0.04608154
-0.13977051
-0.23193359
-0.31890869
-0.39581299
-0.45715332
-0.49896240
-0.51971436
-0.52001953
-0.50048828
-0.46051025
-0.40069580
-0.32348633
-0.23254395
-0.13153076
-0.02288818
 0.09124756
 0.20782471
 0.32287598
 0.43121338
 0.52825928
 0.61096191
 0.67687988
 0.72296143
 0.74707031
 0.74798584
 0.72540283
 0.68054199
 0.61431885
 0.52917480
 0.42755127
 0.31341553
 0.18951416
 0.05950928
-0.07507324
-0.21118164
-0.34362793
-0.46722412
-0.57617188
-0.66741943
-0.73883057
-0.78887939
-0.81512451
-0.81512451
-0.78887939
-0.73822021
-0.66497803
-0.57037354
-0.45654297
-0.32562256
-0.18218994
-0.03173828
 0.12207031
 0.27465820
 0.42175293
 0.55816650
 0.67993164
 0.78338623
 0.86761475
 0.93048096
 0.97045898
 0.98480225
 0.97412109
 0.94024658
 0.88500977
 0.80871582
 0.71197510
 0.59600830
 0.46508789
 0.32379150
 0.17517090
 0.01922607
-0.14404297
-0.31158447
-0.47821045
-0.63781738
-0.78521729
-0.91705322
-1.03088379
-1.12457275
-1.19567871
-1.24298096
-1.26495361
-1.26068115
-1.22863770
-1.16943359
-1.08337402
-0.97351074
-0.84228516
-0.69274902
-0.52825928
-0.35247803
-0.16937256
 0.01739502
 0.20355225
 0.38482666
 0.55633545
 0.71319580
 0.85174561
 0.96954346
 1.06414795
 1.13342285
 1.17401123
 1.18499756
 1.16668701
 1.12121582
 1.05102539
 0.95886230
 0.84625244
 0.71624756
 0.57342529
 0.42327881
 0.27191162
 0.12359619
-0.01892090
-0.15289307
-0.27404785
-0.37719727
-0.45684814
-0.50964355
-0.53497314
-0.53314209
-0.50506592
-0.45166016
-0.37536621
-0.27984619
-0.16998291
-0.04943848
 0.07873535
 0.21026611
 0.33874512
 0.45745850
 0.55999756
 0.64208984
 0.70098877
 0.73486328
 0.74157715
 0.71960449
 0.66986084
 0.59356689
 0.49468994
 0.37811279
 0.24902344
 0.11169434
-0.03143311
-0.17700195
-0.32104492
-0.45562744
-0.57342529
-0.66925049
-0.74218750
-0.79284668
-0.82122803
-0.82733154
-0.81054688
-0.77331543
-0.71868896
-0.65155029
-0.57495117
-0.49255371
-0.40924072
-0.33020020
-0.26031494
-0.20324707
-0.16143799
-0.13610840
-0.12786865
-0.13580322
-0.16021729
-0.20111084
-0.25726318
-0.32592773
-0.40161133
-0.47790527
-0.55023193
-0.61523438
-0.66925049
-0.70800781
-0.72692871
-0.72326660
-0.69488525
-0.64086914
-0.56060791
-0.45379639
-0.32318115
-0.17272949
-0.00579834
 0.17425537
 0.36376953
 0.55755615
 0.74829102
 0.92956543
 1.09619141
 1.24420166
 1.36871338
 1.46575928
 1.53198242
 1.56738281
 1.57165527
 1.54479980
 1.48620605
 1.39739990
 1.28082275
 1.13983154
 0.97778320
 0.79895020
 0.60913086
 0.41473389
 0.22003174
 0.02685547
-0.16357422
-0.34698486
-0.51666260
-0.66558838
-0.79101563
-0.89263916
-0.97015381
-1.02264404
-1.04980469
-1.05194092
-1.03179932
-0.99212646
-0.93505859
-0.86273193
-0.77850342
-0.68634033
-0.58929443
-0.49011230
-0.39093018
-0.29541016
-0.20690918
-0.12786865
-0.05859375
 0.00183105
 0.05371094
 0.09704590
 0.13153076
 0.15716553
 0.17578125
 0.18890381
 0.19714355
 0.20172119
 0.20385742
 0.20385742
 0.20202637
 0.19805908
 0.19226074
 0.18463135
 0.17608643
 0.16601563
 0.15380859
 0.13854980
 0.12054443
 0.09948730
 0.07659912
 0.05218506
 0.02716064
 0.00091553
-0.02563477
-0.05279541
-0.07965088
-0.10559082
-0.12908936
-0.14984131
-0.16693115
-0.17913818
-0.18707275
-0.19042969
-0.18890381
-0.18157959
-0.16815186
-0.14862061
-0.12329102
-0.09185791
-0.05432129
-0.01068115
 0.03845215
 0.09124756
 0.14617920
 0.20233154
 0.26000977
 0.31829834
 0.37536621
 0.42846680
 0.47576904
 0.51605225
 0.54840088
 0.57128906
 0.58288574
 0.58258057
 0.57067871
 0.54656982
 0.50994873
 0.46112061
 0.40130615
 0.33264160
 0.25756836
 0.17700195
 0.09277344
 0.00671387
-0.07965088
-0.16479492
-0.24749756
-0.32531738
-0.39459229
-0.45135498
-0.49285889
-0.51910400
-0.53131104
-0.52978516
-0.51391602
-0.48156738
-0.43273926
-0.36895752
-0.29357910
-0.20874023
-0.11657715
-0.01831055
 0.08483887
 0.19042969
 0.29510498
 0.39581299
 0.48858643
 0.57006836
 0.63751221
 0.68786621
 0.71868896
 0.72845459
 0.71533203
 0.67840576
 0.61706543
 0.53253174
 0.42755127
 0.30609131
 0.17028809
 0.02197266
-0.13763428
-0.30517578
-0.47393799
-0.63659668
-0.78643799
-0.91979980
-1.03332520
-1.12487793
-1.19140625
-1.22894287
-1.23565674
-1.21063232
-1.15570068
-1.07269287
-0.96435547
-0.83374023
-0.68359375
-0.51940918
-0.34606934
-0.16937256
 0.00549316
 0.17456055
 0.33325195
 0.47698975
 0.60150146
 0.70343018
 0.78063965
 0.83190918
 0.85784912
 0.85784912
 0.83404541
 0.78857422
 0.72357178
 0.64178467
 0.54656982
 0.44219971
 0.33386230
 0.22613525
 0.12207031
 0.02410889
-0.06530762
-0.14251709
-0.20477295
-0.24963379
-0.27740479
-0.28961182
-0.28747559
-0.27160645
-0.24261475
-0.20141602
-0.14984131
-0.09063721
-0.02685547
 0.03875732
 0.10284424
 0.16265869
 0.21667480
 0.26428223
 0.30426025
 0.33569336
 0.35766602
 0.36712646
 0.36254883
 0.34484863
 0.31555176
 0.27679443
 0.22979736
 0.17456055
 0.11108398
 0.04089355
-0.03356934
-0.11047363
-0.18920898
-0.26916504
-0.34851074
-0.42358398
-0.49163818
-0.55084229
-0.60180664
-0.64483643
-0.67901611
-0.70281982
-0.71594238
-0.71899414
-0.71289063
-0.69702148
-0.67138672
-0.63568115
-0.59112549
-0.53924561
-0.48156738
-0.41839600
-0.35095215
-0.28137207
-0.21148682
-0.14282227
-0.07568359
-0.01037598
 0.05157471
 0.10864258
 0.15899658
 0.20141602
 0.23620605
 0.26428223
 0.28656006
 0.30364990
 0.31585693
 0.32318115
 0.32531738
 0.32226563
 0.31585693
 0.30792236
 0.29998779
 0.29327393
 0.28869629
 0.28594971
 0.28686523
 0.29296875
 0.30456543
 0.32135010
 0.34149170
 0.36315918
 0.38574219
 0.41015625
 0.43640137
 0.46325684
 0.48828125
 0.50872803
 0.52307129
 0.52978516
 0.52764893
 0.51544189
 0.49072266
 0.45318604
 0.40313721
 0.34179688
 0.27008057
 0.18920898
 0.10101318
 0.00640869
-0.09368896
-0.19805908
-0.30334473
-0.40527344
-0.49743652
-0.57586670
-0.63873291
-0.68603516
-0.71655273
-0.72906494
-0.72174072
-0.69458008
-0.64880371
-0.58624268
-0.50842285
-0.41687012
-0.31524658
-0.20751953
-0.09765625
 0.01129150
 0.11718750
 0.21728516
 0.30853271
 0.38665771
 0.44982910
 0.49804688
 0.53131104
 0.55053711
 0.55480957
 0.54443359
 0.52093506
 0.48675537
 0.44494629
 0.39733887
 0.34729004
 0.29724121
 0.24993896
 0.20690918
 0.16876221
 0.13610840
 0.10986328
 0.09033203
 0.07720947
 0.06988525
 0.06683350
 0.06713867
 0.07080078
 0.07598877
 0.08056641
 0.08178711
 0.07781982
 0.06805420
 0.05126953
 0.02777100
-0.00305176
-0.03967285
-0.08148193
-0.12847900
-0.18066406
-0.23864746
-0.29937744
-0.35949707
-0.41442871
-0.46142578
-0.49865723
-0.52551270
-0.53985596
-0.54016113
-0.52490234
-0.49346924
-0.44677734
-0.38635254
-0.31372070
-0.23162842
-0.14282227
-0.04882813
 0.04882813
 0.14770508
 0.24505615
 0.33630371
 0.41748047
 0.48614502
 0.53985596
 0.57769775
 0.59906006
 0.60272217
 0.58807373
 0.55450439
 0.50384521
 0.43884277
 0.36285400
 0.27832031
 0.18737793
 0.09307861
-0.00091553
-0.09002686
-0.17028809
-0.23986816
-0.29693604
-0.34057617
-0.36865234
-0.37841797
-0.36926270
-0.34210205
-0.29968262
-0.24505615
-0.18157959
-0.11138916
-0.03723145
 0.03723145
 0.10864258
 0.17364502
 0.22888184
 0.27191162
 0.30029297
 0.31188965
 0.30548096
 0.28106689
 0.23956299
 0.18127441
 0.10711670
 0.01678467
-0.08819580
-0.20446777
-0.32684326
-0.44952393
-0.56762695
-0.67779541
-0.77758789
-0.86486816
-0.93627930
-0.98907471
-1.02050781
-1.02874756
-1.01440430
-0.97717285
-0.91888428
-0.84045410
-0.74340820
-0.62988281
-0.50292969
-0.36682129
-0.22552490
-0.08239746
 0.06011963
 0.19958496
 0.33416748
 0.46020508
 0.57464600
 0.67321777
 0.75378418
 0.81542969
 0.85845947
 0.88378906
 0.89233398
 0.88348389
 0.85815430
 0.81756592
 0.76354980
 0.69763184
 0.62164307
 0.53833008
 0.44982910
 0.35888672
 0.26641846
 0.17303467
 0.08087158
-0.00823975
-0.09246826
-0.17211914
-0.24719238
-0.31768799
-0.38116455
-0.43426514
-0.47546387
-0.50506592
-0.52337646
-0.53070068
-0.52703857
-0.51330566
-0.48919678
-0.45471191
-0.40954590
-0.35461426
-0.29235840
-0.22583008
-0.15686035
-0.08575439
-0.01281738
 0.06042480
 0.13122559
 0.19714355
 0.25787354
 0.31372070
 0.36376953
 0.40618896
 0.43884277
 0.46081543
 0.47241211
 0.47393799
 0.46508789
 0.44525146
 0.41473389
 0.37536621
 0.32928467
 0.27709961
 0.21850586
 0.15319824
 0.08209229
 0.00854492
-0.06500244
-0.13671875
-0.20660400
-0.27465820
-0.33905029
-0.39611816
-0.44250488
-0.47637939
-0.49804688
-0.50842285
-0.50842285
-0.49743652
-0.47424316
-0.43853760
-0.39093018
-0.33264160
-0.26550293
-0.19195557
-0.11352539
-0.03234863
 0.05004883
 0.13305664
 0.21484375
 0.29510498
 0.37109375
 0.44067383
 0.50109863
 0.55084229
 0.58990479
 0.61920166
 0.63781738
 0.64544678
 0.64178467
 0.62713623
 0.60363770
 0.57220459
 0.53314209
 0.48736572
 0.43548584
 0.37872314
 0.31921387
 0.25878906
 0.19927979
 0.14129639
 0.08544922
 0.03234863
-0.01800537
-0.06378174
-0.10406494
-0.13885498
-0.16876221
-0.19470215
-0.21697998
-0.23529053
-0.25115967
-0.26672363
-0.28411865
-0.30273438
-0.32043457
-0.33508301
-0.34729004
-0.35858154
-0.36834717
-0.37567139
-0.37902832
-0.37780762
-0.37292480
-0.36315918
-0.34637451
-0.32226563
-0.29296875
-0.26062012
-0.22552490
-0.18615723
-0.14038086
-0.09002686
-0.03753662
 0.01586914
 0.06988525
 0.12329102
 0.17333984
 0.21697998
 0.25329590
 0.28381348
 0.30944824
 0.32684326
 0.33294678
 0.32592773
 0.30731201
 0.27984619
 0.24444580
 0.20141602
 0.15136719
 0.09582520
 0.03692627
-0.02349854
-0.08392334
-0.14007568
-0.18920898
-0.23071289
-0.26580811
-0.29510498
-0.31494141
-0.32043457
-0.30944824
-0.28503418
-0.25177002
-0.21209717
-0.16479492
-0.10803223
-0.04455566
 0.02166748
 0.08697510
 0.15045166
 0.21118164
 0.26733398
 0.31585693
 0.35369873
 0.37902832
 0.39093018
 0.38818359
 0.37078857
 0.34027100
 0.29815674
 0.24475098
 0.18096924
 0.10772705
 0.02807617
-0.05462646
-0.13824463
-0.22186279
-0.30334473
-0.37933350
-0.44525146
-0.49774170
-0.53649902
-0.56121826
-0.57250977
-0.56945801
-0.55175781
-0.51971436
-0.47454834
-0.41717529
-0.34973145
-0.27618408
-0.19897461
-0.12054443
-0.04180908
 0.03570557
 0.10955811
 0.17669678
 0.23590088
 0.28594971
 0.32684326
 0.35766602
 0.37750244
 0.38635254
 0.38421631
 0.37200928
 0.35034180
 0.32012939
 0.28320313
 0.24291992
 0.20019531
 0.15563965
 0.10986328
 0.06408691
 0.02105713
-0.01770020
-0.05065918
-0.07751465
-0.09765625
-0.11077881
-0.11688232
-0.11688232
-0.11230469
-0.10406494
-0.09338379
-0.08087158
-0.06866455
-0.05828857
-0.05065918
-0.04638672
-0.04516602
-0.04821777
-0.05523682
-0.06652832
-0.08056641
-0.09613037
-0.11108398
-0.12451172
-0.13397217
-0.13885498
-0.13763428
-0.13000488
-0.11474609
-0.09033203
-0.05615234
-0.01220703
 0.03997803
 0.09796143
 0.15930176
 0.22308350
 0.28839111
 0.35278320
 0.41290283
 0.46447754
 0.50476074
 0.53131104
 0.54229736
 0.53680420
 0.51361084
 0.47363281
 0.41748047
 0.34667969
 0.26306152
 0.16815186
 0.06469727
-0.04455566
-0.15686035
-0.26916504
-0.37811279
-0.47882080
-0.56701660
-0.63903809
-0.69335938
-0.72906494
-0.74493408
-0.74066162
-0.71563721
-0.67016602
-0.60485840
-0.52154541
-0.42236328
-0.31127930
-0.19348145
-0.07415771
 0.04425049
 0.15869141
 0.26672363
 0.36437988
 0.44616699
 0.50811768
 0.54779053
 0.56365967
 0.55664063
 0.52764893
 0.47821045
 0.41107178
 0.32867432
 0.23468018
 0.13305664
 0.02807617
-0.07629395
-0.17578125
-0.26733398
-0.34637451
-0.40924072
-0.45288086
-0.47485352
-0.47515869
-0.45318604
-0.40924072
-0.34454346
-0.26214600
-0.16632080
-0.06072998
 0.05187988
 0.16876221
 0.28656006
 0.39947510
 0.50201416
 0.58959961
 0.65826416
 0.70678711
 0.73303223
 0.73638916
 0.71655273
 0.67443848
 0.61126709
 0.52978516
 0.43365479
 0.32653809
 0.21270752
 0.09582520
-0.02258301
-0.14007568
-0.25329590
-0.35797119
-0.44891357
-0.52246094
-0.57678223
-0.61187744
-0.62774658
-0.62530518
-0.60455322
-0.56579590
-0.51055908
-0.44158936
-0.36254883
-0.27801514
-0.19256592
-0.10864258
-0.02868652
 0.04486084
 0.10864258
 0.15960693
 0.19622803
 0.21820068
 0.22644043
 0.22277832
 0.20812988
 0.18402100
 0.15197754
 0.11383057
 0.07232666
 0.03051758
-0.00885010
-0.04302979
-0.07049561
-0.09033203
-0.10284424
-0.10772705
-0.10467529
-0.09307861
-0.07354736
-0.04699707
-0.01525879
 0.01983643
 0.05645752
 0.09338379
 0.12939453
 0.16296387
 0.19195557
 0.21423340
 0.22857666
 0.23406982
 0.23071289
 0.21942139
 0.20050049
 0.17456055
 0.14312744
 0.10650635
 0.06713867
 0.02777100
-0.00885010
-0.04089355
-0.06683350
-0.08514404
-0.09582520
-0.09826660
-0.09246826
-0.07812500
-0.05615234
-0.02685547
 0.00732422
 0.04425049
 0.08117676
 0.11718750
 0.15167236
 0.18371582
 0.21179199
 0.23406982
 0.24871826
 0.25543213
 0.25299072
 0.24139404
 0.22064209
 0.19134521
 0.15441895
 0.10986328
 0.05767822
 0.00030518
-0.05920410
-0.11688232
-0.17059326
-0.22003174
-0.26489258
-0.30456543
-0.33630371
-0.35675049
-0.36468506
-0.36010742
-0.34454346
-0.32043457
-0.29144287
-0.26031494
-0.22888184
-0.19744873
-0.16601563
-0.13580322
-0.10894775
-0.08850098
-0.07568359
-0.07080078
-0.07202148
-0.07934570
-0.09277344
-0.11322021
-0.14038086
-0.17120361
-0.20202637
-0.23040771
-0.25543213
-0.27709961
-0.29388428
-0.30303955
-0.30181885
-0.28869629
-0.26428223
-0.22827148
-0.18005371
-0.11932373
-0.04852295
 0.02899170
 0.10925293
 0.19104004
 0.27435303
 0.35705566
 0.43579102
 0.50537109
 0.56304932
 0.60760498
 0.63934326
 0.65765381
 0.66070557
 0.64819336
 0.62042236
 0.57739258
 0.52154541
 0.45410156
 0.37872314
 0.29785156
 0.21362305
 0.12634277
 0.03875732
-0.04638672
-0.12359619
-0.19042969
-0.24658203
-0.29205322
-0.32714844
-0.34851074
-0.35400391
-0.34332275
-0.31951904
-0.28717041
-0.25085449
-0.21209717
-0.17242432
-0.13244629
-0.09490967
-0.06164551
-0.03540039
-0.01800537
-0.01007080
-0.01220703
-0.02441406
-0.04547119
-0.07476807
-0.10955811
-0.14862061
-0.19073486
-0.23559570
-0.28350830
-0.33172607
-0.37628174
-0.41290283
-0.43792725
-0.45166016
-0.45562744
-0.45013428
-0.43304443
-0.40252686
-0.35888672
-0.30487061
-0.24505615
-0.18218994
-0.11627197
-0.04730225
 0.02319336
 0.09185791
 0.15502930
 0.21148682
 0.26123047
 0.30487061
 0.34118652
 0.36987305
 0.39062500
 0.40435791
 0.41137695
 0.41198730
 0.40588379
 0.39489746
 0.38024902
 0.36254883
 0.34210205
 0.31890869
 0.29418945
 0.27038574
 0.24841309
 0.22857666
 0.21026611
 0.19287109
 0.17608643
 0.15960693
 0.14312744
 0.12542725
 0.10681152
 0.08789063
 0.06774902
 0.04547119
 0.01953125
-0.00946045
-0.04089355
-0.07354736
-0.10559082
-0.13610840
-0.16418457
-0.18768311
-0.20538330
-0.21606445
-0.21881104
-0.21240234
-0.19592285
-0.16967773
-0.13427734
-0.09063721
-0.03906250
 0.01892090
 0.08117676
 0.14404297
 0.20416260
 0.25939941
 0.30822754
 0.34729004
 0.37445068
 0.38665771
 0.38330078
 0.36407471
 0.32897949
 0.27801514
 0.21148682
 0.13153076
 0.04089355
-0.05828857
-0.16387939
-0.27374268
-0.38299561
-0.48614502
-0.57739258
-0.65338135
-0.71319580
-0.75561523
-0.77819824
-0.77941895
-0.75927734
-0.71807861
-0.65734863
-0.57769775
-0.48095703
-0.37078857
-0.25268555
-0.13153076
-0.01129150
 0.10711670
 0.22155762
 0.32897949
 0.42510986
 0.50598145
 0.56915283
 0.61370850
 0.63934326
 0.64544678
 0.63262939
 0.60211182
 0.55511475
 0.49499512
 0.42510986
 0.35003662
 0.27313232
 0.19714355
 0.12451172
 0.05737305
-0.00061035
-0.04577637
-0.07598877
-0.09033203
-0.08880615
-0.07202148
-0.04028320
 0.00427246
 0.05859375
 0.11962891
 0.18524170
 0.25329590
 0.32135010
 0.38543701
 0.44128418
 0.48583984
 0.51757813
 0.53619385
 0.53924561
 0.52490234
 0.49255371
 0.44311523
 0.38024902
 0.30578613
 0.22247314
 0.13214111
 0.03662109
-0.06134033
-0.15930176
-0.25512695
-0.34545898
-0.42663574
-0.49560547
-0.55023193
-0.59020996
-0.61706543
-0.63079834
-0.63201904
-0.62164307
-0.60058594
-0.57128906
-0.53558350
-0.49591064
-0.45379639
-0.41076660
-0.36712646
-0.32562256
-0.28839111
-0.25909424
-0.23895264
-0.22766113
-0.22338867
-0.22430420
-0.22949219
-0.23925781
-0.25421143
-0.27343750
-0.29541016
-0.31677246
-0.33447266
-0.34545898
-0.34698486
-0.33752441
-0.31738281
-0.28656006
-0.24597168
-0.19500732
-0.13366699
-0.06195068
 0.01739502
 0.10223389
 0.19042969
 0.28106689
 0.37292480
 0.46325684
 0.54779053
 0.62316895
 0.68634033
 0.73730469
 0.77423096
 0.79681396
 0.80291748
 0.79254150
 0.76599121
 0.72357178
 0.66589355
 0.59417725
 0.51055908
 0.41748047
 0.31707764
 0.21179199
 0.10498047
 0.00030518
-0.09857178
-0.18951416
-0.27191162
-0.34362793
-0.40191650
-0.44311523
-0.46661377
-0.47363281
-0.46630859
-0.44494629
-0.41015625
-0.36346436
-0.30883789
-0.25115967
-0.19409180
-0.13885498
-0.08575439
-0.03723145
 0.00396729
 0.03509521
 0.05584717
 0.06591797
 0.06622314
 0.05584717
 0.03417969
 0.00122070
-0.04089355
-0.08941650
-0.14129639
-0.19531250
-0.25054932
-0.30578613
-0.35766602
-0.40222168
-0.43579102
-0.45776367
-0.46844482
-0.46783447
-0.45532227
-0.42877197
-0.38787842
-0.33508301
-0.27374268
-0.20690918
-0.13580322
-0.06134033
 0.01403809
 0.08758545
 0.15625000
 0.21881104
 0.27404785
 0.32135010
 0.35797119
 0.38269043
 0.39398193
 0.39306641
 0.38055420
 0.35827637
 0.32714844
 0.29052734
 0.24963379
 0.20690918
 0.16326904
 0.12054443
 0.08117676
 0.04699707
 0.02044678
 0.00213623
-0.00732422
-0.00732422
 0.00244141
 0.02105713
 0.04760742
 0.07995605
 0.11596680
 0.15350342
 0.19073486
 0.22644043
 0.26000977
 0.29083252
 0.31768799
 0.33935547
 0.35308838
 0.35736084
 0.35247803
 0.33874512
 0.31768799
 0.29113770
 0.26000977
 0.22399902
 0.18371582
 0.13977051
 0.09338379
 0.04730225
 0.00335693
-0.03784180
-0.07446289
-0.10498047
-0.12786865
-0.14129639
-0.14495850
-0.13946533
-0.12603760
-0.10559082
-0.07904053
-0.04669189
-0.01037598
 0.02777100
 0.06561279
 0.10101318
 0.13183594
 0.15594482
 0.17150879
 0.17730713
 0.17242432
 0.15655518
 0.12786865
 0.08636475
 0.03356934
-0.02746582
-0.09429932
-0.16540527
-0.24078369
-0.31921387
-0.39764404
-0.47058105
-0.53344727
-0.58441162
-0.62255859
-0.64758301
-0.65856934
-0.65460205
-0.63629150
-0.60485840
-0.56152344
-0.50659180
-0.44067383
-0.36590576
-0.28625488
-0.20507813
-0.12359619
-0.04272461
 0.03662109
 0.11138916
 0.17974854
 0.24078369
 0.29449463
 0.34149170
 0.38116455
 0.41198730
 0.43365479
 0.44708252
 0.45257568
 0.45074463
 0.44158936
 0.42663574
 0.40863037
 0.38940430
 0.36926270
 0.34698486
 0.32348633
 0.29968262
 0.27832031
 0.25970459
 0.24322510
 0.22766113
 0.21179199
 0.19561768
 0.17974854
 0.16387939
 0.14739990
 0.12939453
 0.10925293
 0.08636475
 0.06011963
 0.03051758
-0.00122070
-0.03417969
-0.06713867
-0.09979248
-0.13214111
-0.16326904
-0.19165039
-0.21606445
-0.23559570
-0.24902344
-0.25695801
-0.25909424
-0.25512695
-0.24597168
-0.23101807
-0.21087646
-0.18676758
-0.16021729
-0.13336182
-0.10772705
-0.08483887
-0.06500244
-0.05004883
-0.04089355
-0.03875732
-0.04425049
-0.05767822
-0.07843018
-0.10528564
-0.13610840
-0.16784668
-0.19927979
-0.23071289
-0.26184082
-0.29235840
-0.31951904
-0.33935547
-0.34942627
-0.34851074
-0.33691406
-0.31585693
-0.28656006
-0.24993896
-0.20629883
-0.15594482
-0.09918213
-0.03753662
 0.02593994
 0.08789063
 0.14709473
 0.20294189
 0.25604248
 0.30487061
 0.34667969
 0.37750244
 0.39672852
 0.40466309
 0.40283203
 0.39123535
 0.36956787
 0.33874512
 0.29998779
 0.25543213
 0.20629883
 0.15319824
 0.09765625
 0.04119873
-0.01373291
-0.06500244
-0.11108398
-0.15014648
-0.18035889
-0.20019531
-0.20904541
-0.20782471
-0.19714355
-0.17730713
-0.14862061
-0.11108398
-0.06652832
-0.01678467
 0.03509521
 0.08666992
 0.13519287
 0.17913818
 0.21606445
 0.24505615
 0.26489258
 0.27526855
 0.27557373
 0.26611328
 0.24688721
 0.21820068
 0.18127441
 0.13824463
 0.09002686
 0.03784180
-0.01678467
-0.07202148
-0.12420654
-0.17150879
-0.21240234
-0.24841309
-0.28045654
-0.30822754
-0.33050537
-0.34484863
-0.34942627
-0.34332275
-0.32745361
-0.30395508
-0.27618408
-0.24536133
-0.21240234
-0.17578125
-0.13458252
-0.09002686
-0.04425049
 0.00000000
 0.04150391
 0.07995605
 0.11566162
 0.14678955
 0.17211914
 0.19012451
 0.20019531
 0.20294189
 0.19836426
 0.18737793
 0.17059326
 0.14892578
 0.12207031
 0.09033203
 0.05462646
 0.01617432
-0.02227783
-0.05920410
-0.09368896
-0.12542725
-0.15289307
-0.17517090
-0.19073486
-0.19897461
-0.19958496
-0.19226074
-0.17761230
-0.15594482
-0.12817383
-0.09368896
-0.05249023
-0.00457764
 0.04882813
 0.10498047
 0.16204834
 0.21972656
 0.27832031
 0.33813477
 0.39764404
 0.45349121
 0.50354004
 0.54626465
 0.58135986
 0.60729980
 0.62347412
 0.62927246
 0.62347412
 0.60638428
 0.57708740
 0.53558350
 0.48217773
 0.41870117
 0.34637451
 0.26641846
 0.17974854
 0.08789063
-0.00793457
-0.10528564
-0.20324707
-0.29876709
-0.38970947
-0.47241211
-0.54473877
-0.60546875
-0.65399170
-0.69030762
-0.71380615
-0.72296143
-0.71807861
-0.69946289
-0.66802979
-0.62561035
-0.57250977
-0.51025391
-0.44006348
-0.36346436
-0.28381348
-0.20355225
-0.12512207
-0.04882813
 0.02441406
 0.09338379
 0.15472412
 0.20629883
 0.24627686
 0.27404785
 0.29113770
 0.29876709
 0.29785156
 0.28900146
 0.27221680
 0.24810791
 0.21728516
 0.18127441
 0.14251709
 0.10284424
 0.06439209
 0.02838135
-0.00427246
-0.03234863
-0.05432129
-0.06958008
-0.07873535
-0.08148193
-0.07904053
-0.07202148
-0.06011963
-0.04455566
-0.02624512
-0.00579834
 0.01495361
 0.03448486
 0.05126953
 0.06439209
 0.07354736
 0.07904053
 0.08026123
 0.07751465
 0.06988525
 0.05859375
 0.04425049
 0.02807617
 0.01098633
-0.00610352
-0.02227783
-0.03784180
-0.05126953
-0.06195068
-0.06866455
-0.07110596
-0.06805420
-0.06011963
-0.04730225
-0.03051758
-0.01007080
 0.01342773
 0.04028320
 0.06958008
 0.10040283
 0.13183594
 0.16235352
 0.19073486
 0.21636963
 0.23803711
 0.25573730
 0.26824951
 0.27557373
 0.27740479
 0.27374268
 0.26550293
 0.25238037
 0.23406982
 0.20965576
 0.17852783
 0.14190674
 0.10040283
 0.05523682
 0.00671387
-0.04394531
-0.09582520
-0.14770508
-0.19989014
-0.25360107
-0.30883789
-0.36315918
-0.41259766
-0.45410156
-0.48858643
-0.51666260
-0.53833008
-0.55175781
-0.55450439
-0.54656982
-0.52978516
-0.50537109
-0.47241211
-0.42907715
-0.37536621
-0.31402588
-0.24688721
-0.17578125
-0.10070801
-0.02197266
 0.05859375
 0.13854980
 0.21697998
 0.29327393
 0.36621094
 0.43304443
 0.49102783
 0.53771973
 0.57281494
 0.59478760
 0.60302734
 0.59692383
 0.57647705
 0.54290771
 0.49652100
 0.43945313
 0.37445068
 0.30426025
 0.22979736
 0.15197754
 0.07141113
-0.00885010
-0.08453369
-0.15258789
-0.21270752
-0.26519775
-0.30914307
-0.34271240
-0.36346436
-0.37048340
-0.36407471
-0.34454346
-0.31280518
-0.27099609
-0.22216797
-0.16815186
-0.10925293
-0.04516602
 0.02288818
 0.09002686
 0.15289307
 0.20996094
 0.26184082
 0.30853271
 0.34790039
 0.37689209
 0.39520264
 0.40252686
 0.39947510
 0.38482666
 0.35797119
 0.32043457
 0.27435303
 0.22216797
 0.16296387
 0.09643555
 0.02349854
-0.05218506
-0.12817383
-0.20446777
-0.28076172
-0.35614014
-0.42602539
-0.48675537
-0.53527832
-0.57250977
-0.59875488
-0.61309814
-0.61462402
-0.60394287
-0.58166504
-0.54840088
-0.50445557
-0.45013428
-0.38665771
-0.31768799
-0.24627686
-0.17456055
-0.10314941
-0.03295898
 0.03417969
 0.09613037
 0.15045166
 0.19561768
 0.23132324
 0.25665283
 0.27221680
 0.27801514
 0.27435303
 0.26092529
 0.23712158
 0.20385742
 0.16204834
 0.11444092
 0.06378174
 0.01190186
-0.03906250
-0.08728027
-0.13122559
-0.16815186
-0.19622803
-0.21301270
-0.21789551
-0.21026611
-0.19073486
-0.15960693
-0.11688232
-0.06286621
 0.00061035
 0.07049561
 0.14465332
 0.22094727
 0.29785156
 0.37353516
 0.44494629
 0.50964355
 0.56457520
 0.60699463
 0.63537598
 0.64849854
 0.64605713
 0.62774658
 0.59448242
 0.54687500
 0.48675537
 0.41625977
 0.33782959
 0.25390625
 0.16632080
 0.07781982
-0.00793457
-0.08850098
-0.16143799
-0.22674561
-0.28320313
-0.32867432
-0.36010742
-0.37628174
-0.37750244
-0.36529541
-0.34118652
-0.30731201
-0.26611328
-0.22003174
-0.17059326
-0.11871338
-0.06561279
-0.01373291
 0.03356934
 0.07385254
 0.10589600
 0.13000488
 0.14587402
 0.15136719
 0.14587402
 0.12939453
 0.10437012
 0.07202148
 0.03326416
-0.01159668
-0.06103516
-0.11169434
-0.16052246
-0.20629883
-0.24841309
-0.28686523
-0.31921387
-0.34393311
-0.35949707
-0.36529541
-0.36132813
-0.34637451
-0.32104492
-0.28747559
-0.24902344
-0.20751953
-0.16326904
-0.11566162
-0.06469727
-0.01312256
 0.03692627
 0.08331299
 0.12512207
 0.16204834
 0.19348145
 0.21881104
 0.23773193
 0.25085449
 0.25787354
 0.25848389
 0.25329590
 0.24261475
 0.22857666
 0.21270752
 0.19592285
 0.17852783
 0.16143799
 0.14495850
 0.13061523
 0.11901855
 0.11077881
 0.10650635
 0.10589600
 0.10894775
 0.11474609
 0.12298584
 0.13305664
 0.14465332
 0.15594482
 0.16571045
 0.17242432
 0.17517090
 0.17425537
 0.16906738
 0.15899658
 0.14312744
 0.12115479
 0.09277344
 0.05828857
 0.01922607
-0.02441406
-0.07049561
-0.11688232
-0.16235352
-0.20629883
-0.24932861
-0.29144287
-0.33020020
-0.36163330
-0.38330078
-0.39520264
-0.39978027
-0.39886475
-0.39154053
-0.37536621
-0.34973145
-0.31646729
-0.27984619
-0.24261475
-0.20599365
-0.16906738
-0.13122559
-0.09368896
-0.05767822
-0.02380371
 0.00640869
 0.03295898
 0.05523682
 0.07293701
 0.08697510
 0.09796143
 0.10620117
 0.11169434
 0.11383057
 0.11291504
 0.10986328
 0.10559082
 0.10009766
 0.09307861
 0.08453369
 0.07385254
 0.06225586
 0.04943848
 0.03601074
 0.02197266
 0.00762939
-0.00823975
-0.02593994
-0.04516602
-0.06561279
-0.08666992
-0.10742188
-0.12756348
-0.14678955
-0.16540527
-0.18188477
-0.19592285
-0.20629883
-0.21179199
-0.21179199
-0.20599365
-0.19378662
-0.17547607
-0.15075684
-0.11901855
-0.07965088
-0.03295898
 0.01922607
 0.07476807
 0.13122559
 0.18798828
 0.24475098
 0.30120850
 0.35552979
 0.40466309
 0.44586182
 0.47698975
 0.49774170
 0.50781250
 0.50720215
 0.49560547
 0.47302246
 0.43914795
 0.39550781
 0.34423828
 0.28747559
 0.22674561
 0.16296387
 0.09765625
 0.03173828
-0.03204346
-0.09155273
-0.14434814
-0.18890381
-0.22430420
-0.25024414
-0.26672363
-0.27465820
-0.27465820
-0.26733398
-0.25299072
-0.23254395
-0.20629883
-0.17639160
-0.14373779
-0.11047363
-0.07812500
-0.04791260
-0.02044678
 0.00305176
 0.02136230
 0.03326416
 0.03784180
 0.03631592
 0.02868652
 0.01525879
-0.00335693
-0.02777100
-0.05706787
-0.08972168
-0.12481689
-0.16113281
-0.19561768
-0.22583008
-0.25085449
-0.27221680
-0.29205322
-0.31066895
-0.32348633
-0.32623291
-0.31738281
-0.29968262
-0.27923584
-0.25848389
-0.23651123
-0.21118164
-0.18096924
-0.14831543
-0.11566162
-0.08331299
-0.05065918
-0.01708984
 0.01617432
 0.04913330
 0.08117676
 0.11322021
 0.14556885
 0.17700195
 0.20721436
 0.23681641
 0.26824951
 0.30212402
 0.33782959
 0.37322998
 0.40679932
 0.43914795
 0.47088623
 0.50140381
 0.52917480
 0.55236816
 0.56976318
 0.58197021
 0.58837891
 0.58837891
 0.58166504
 0.56793213
 0.54687500
 0.51788330
 0.48004150
 0.43365479
 0.37994385
 0.32165527
 0.26031494
 0.19561768
 0.12664795
 0.05340576
-0.02136230
-0.09613037
-0.16967773
-0.24230957
-0.31402588
-0.38238525
-0.44464111
-0.49835205
-0.54382324
-0.58135986
-0.61096191
-0.63140869
-0.64239502
-0.64422607
-0.63720703
-0.62194824
-0.59753418
-0.56488037
-0.52673340
-0.48461914
-0.44006348
-0.39276123
-0.34301758
-0.29418945
-0.24902344
-0.20965576
-0.17608643
-0.14709473
-0.12237549
-0.10314941
-0.08941650
-0.08117676
-0.07659912
-0.07476807
-0.07537842
-0.07659912
-0.07629395
-0.07232666
-0.06378174
-0.05004883
-0.03112793
-0.00579834
 0.02655029
 0.06652832
 0.11322021
 0.16601563
 0.22460938
 0.28900146
 0.35766602
 0.42724609
 0.49407959
 0.55603027
 0.61218262
 0.66131592
 0.70068359
 0.72784424
 0.74127197
 0.74035645
 0.72418213
 0.69305420
 0.64666748
 0.58502197
 0.50994873
 0.42358398
 0.32806396
 0.22644043
 0.12115479
 0.01434326
-0.09246826
-0.19744873
-0.29754639
-0.38909912
-0.46722412
-0.53009033
-0.57647705
-0.60699463
-0.62103271
-0.61859131
-0.59936523
-0.56518555
-0.51788330
-0.45928955
-0.39184570
-0.31799316
-0.24108887
-0.16387939
-0.08819580
-0.01617432
 0.05004883
 0.10742188
 0.15380859
 0.18768311
 0.20965576
 0.22033691
 0.21972656
 0.20843506
 0.18676758
 0.15625000
 0.11840820
 0.07537842
 0.02960205
-0.01708984
-0.06195068
-0.10314941
-0.13977051
-0.17028809
-0.19378662
-0.20965576
-0.21820068
-0.21911621
-0.21362305
-0.20172119
-0.18432617
-0.16265869
-0.13763428
-0.11047363
-0.08331299
-0.05706787
-0.03356934
-0.01403809
 0.00091553
 0.01068115
 0.01525879
 0.01434326
 0.00823975
-0.00305176
-0.01892090
-0.03784180
-0.05859375
-0.07934570
-0.09918213
-0.11688232
-0.13092041
-0.14038086
-0.14343262
-0.13916016
-0.12634277
-0.10559082
-0.07720947
-0.04180908
 0.00000000
 0.04791260
 0.10009766
 0.15563965
 0.21392822
 0.27343750
 0.33294678
 0.39001465
 0.44189453
 0.48675537
 0.52337646
 0.55206299
 0.57220459
 0.58319092
 0.58319092
 0.57220459
 0.55114746
 0.52062988
 0.48126221
 0.43304443
 0.37689209
 0.31555176
 0.25054932
 0.18341064
 0.11505127
 0.04547119
-0.02380371
-0.09002686
-0.15197754
-0.20996094
-0.26458740
-0.31463623
-0.35858154
-0.39428711
-0.42114258
-0.44097900
-0.45532227
-0.46447754
-0.46722412
-0.46295166
-0.45288086
-0.43884277
-0.42236328
-0.40222168
-0.37689209
-0.34545898
-0.30944824
-0.27343750
-0.24017334
-0.20904541
-0.17852783
-0.14709473
-0.11444092
-0.08209229
-0.05187988
-0.02410889
 0.00091553
 0.02319336
 0.04241943
 0.05889893
 0.07232666
 0.08300781
 0.08972168
 0.09216309
 0.09002686
 0.08422852
 0.07507324
 0.06286621
 0.04699707
 0.02807617
 0.00671387
-0.01586914
-0.03845215
-0.05920410
-0.07781982
-0.09307861
-0.10528564
-0.11413574
-0.11779785
-0.11596680
-0.10681152
-0.09002686
-0.06561279
-0.03356934
 0.00518799
 0.04943848
 0.09796143
 0.15014648
 0.20568848
 0.26336670
 0.32165527
 0.37811279
 0.42999268
 0.47576904
 0.51391602
 0.54321289
 0.56152344
 0.56793213
 0.56121826
 0.54077148
 0.50720215
 0.46112061
 0.40496826
 0.33996582
 0.26733398
 0.18829346
 0.10375977
 0.01708984
-0.06866455
-0.15106201
-0.22888184
-0.30059814
-0.36437988
-0.41656494
-0.45440674
-0.47760010
-0.48675537
-0.48370361
-0.46936035
-0.44403076
-0.40740967
-0.36071777
-0.30639648
-0.24841309
-0.18981934
-0.13336182
-0.07995605
-0.03143311
 0.00976563
 0.04150391
 0.06317139
 0.07385254
 0.07324219
 0.05950928
 0.03265381
-0.00610352
-0.05401611
-0.10803223
-0.16632080
-0.22857666
-0.29327393
-0.35675049
-0.41442871
-0.46142578
-0.49499512
-0.51452637
-0.52032471
-0.51147461
-0.48706055
-0.44616699
-0.38757324
-0.31250000
-0.22399902
-0.12573242
-0.02044678
 0.08972168
 0.20385742
 0.31982422
 0.43457031
 0.54351807
 0.64300537
 0.72998047
 0.80230713
 0.85906982
 0.89874268
 0.92071533
 0.92468262
 0.91003418
 0.87738037
 0.82824707
 0.76446533
 0.68878174
 0.60363770
 0.51086426
 0.41320801
 0.31280518
 0.21118164
 0.11138916
 0.01586914
-0.07232666
-0.15136719
-0.22094727
-0.28167725
-0.33355713
-0.37567139
-0.40588379
-0.42358398
-0.42938232
-0.42663574
-0.41717529
-0.40222168
-0.38116455
-0.35369873
-0.32104492
-0.28625488
-0.25360107
-0.22430420
-0.19866943
-0.17578125
-0.15502930
-0.13671875
-0.12145996
-0.10925293
-0.10070801
-0.09552002
-0.09368896
-0.09429932
-0.09643555
-0.09918213
-0.10253906
-0.10620117
-0.11047363
-0.11505127
-0.11901855
-0.12298584
-0.12664795
-0.13000488
-0.13366699
-0.13671875
-0.13885498
-0.13916016
-0.13732910
-0.13244629
-0.12512207
-0.11627197
-0.10650635
-0.09552002
-0.08270264
-0.06652832
-0.04730225
-0.02532959
-0.00122070
 0.02410889
 0.05065918
 0.07751465
 0.10498047
 0.13305664
 0.16174316
 0.19012451
 0.21636963
 0.23986816
 0.26153564
 0.28198242
 0.30242920
 0.32104492
 0.33508301
 0.34301758
 0.34545898
 0.34332275
 0.33721924
 0.32653809
 0.31127930
 0.29235840
 0.27008057
 0.24505615
 0.21575928
 0.18188477
 0.14404297
 0.10375977
 0.06256104
 0.02105713
-0.02227783
-0.06713867
-0.11169434
-0.15411377
-0.19317627
-0.23040771
-0.26794434
-0.30548096
-0.33996582
-0.36773682
-0.38635254
-0.39703369
-0.40191650
-0.40222168
-0.39733887
-0.38421631
-0.36132813
-0.32897949
-0.28930664
-0.24444580
-0.19622803
-0.14404297
-0.08819580
-0.02899170
 0.03143311
 0.09124756
 0.14801025
 0.20050049
 0.24749756
 0.28747559
 0.32012939
 0.34484863
 0.35919189
 0.36132813
 0.35034180
 0.32653809
 0.29235840
 0.24963379
 0.19836426
 0.13885498
 0.07202148
 0.00091553
-0.07232666
-0.14648438
-0.22094727
-0.29479980
-0.36437988
-0.42572021
-0.47607422
-0.51452637
-0.54138184
-0.55603027
-0.55786133
-0.54656982
-0.52246094
-0.48614502
-0.43823242
-0.37902832
-0.31005859
-0.23406982
-0.15380859
-0.07171631
 0.01068115
 0.09124756
 0.16815186
 0.23956299
 0.30548096
 0.36499023
 0.41687012
 0.45837402
 0.48797607
 0.50628662
 0.51513672
 0.51513672
 0.50659180
 0.48980713
 0.46691895
 0.43945313
 0.40985107
 0.37811279
 0.34576416
 0.31402588
 0.28533936
 0.26062012
 0.23895264
 0.21850586
 0.19927979
 0.18157959
 0.16601563
 0.15167236
 0.13610840
 0.11718750
 0.09460449
 0.06774902
 0.03570557
-0.00183105
-0.04394531
-0.08941650
-0.13732910
-0.18798828
-0.24291992
-0.30151367
-0.36041260
-0.41534424
-0.46325684
-0.50415039
-0.53710938
-0.56121826
-0.57434082
-0.57434082
-0.56213379
-0.53802490
-0.50262451
-0.45501709
-0.39550781
-0.32592773
-0.24902344
-0.16693115
-0.08148193
 0.00579834
 0.09216309
 0.17456055
 0.25115967
 0.32104492
 0.38208008
 0.43182373
 0.46752930
 0.48828125
 0.49407959
 0.48583984
 0.46417236
 0.42877197
 0.38146973
 0.32440186
 0.26000977
 0.19042969
 0.11749268
 0.04302979
-0.02960205
-0.09674072
-0.15625000
-0.20660400
-0.24658203
-0.27526855
-0.29144287
-0.29479980
-0.28533936
-0.26428223
-0.23132324
-0.18676758
-0.13153076
-0.06774902
 0.00152588
 0.07324219
 0.14465332
 0.21453857
 0.28137207
 0.34393311
 0.39947510
 0.44555664
 0.48004150
 0.50109863
 0.50933838
 0.50537109
 0.49011230
 0.46417236
 0.42785645
 0.38146973
 0.32745361
 0.26824951
 0.20568848
 0.14038086
 0.07263184
 0.00396729
-0.06225586
-0.12420654
-0.18066406
-0.23193359
-0.27862549
-0.31890869
-0.34973145
-0.36956787
-0.37994385
-0.38299561
-0.37994385
-0.37017822
-0.35217285
-0.32562256
-0.29449463
-0.26245117
-0.23193359
-0.20233154
-0.17272949
-0.14343262
-0.11535645
-0.08972168
-0.06713867
-0.04730225
-0.03021240
-0.01617432
-0.00579834
 0.00152588
 0.00610352
 0.00823975
 0.00823975
 0.00640869
 0.00396729
 0.00091553
-0.00244141
-0.00579834
-0.00976563
-0.01434326
-0.01922607
-0.02380371
-0.02838135
-0.03204346
-0.03479004
-0.03692627
-0.03845215
-0.03967285
-0.04028320
-0.03997803
-0.03906250
-0.03723145
-0.03601074
-0.03509521
-0.03479004
-0.03387451
-0.03234863
-0.03021240
-0.02746582
-0.02471924
-0.02166748
-0.01800537
-0.01342773
-0.00762939
-0.00030518
 0.00885010
 0.01983643
 0.03204346
 0.04516602
 0.05920410
 0.07354736
 0.08880615
 0.10406494
 0.11901855
 0.13305664
 0.14556885
 0.15563965
 0.16296387
 0.16662598
 0.16632080
 0.16174316
 0.15197754
 0.13671875
 0.11566162
 0.08941650
 0.05920410
 0.02471924
-0.01342773
-0.05615234
-0.10131836
-0.14678955
-0.19042969
-0.23284912
-0.27404785
-0.31463623
-0.35156250
-0.38116455
-0.40161133
-0.41259766
-0.41564941
-0.41168213
-0.39947510
-0.37750244
-0.34515381
-0.30487061
-0.25909424
-0.20935059
-0.15625000
-0.09979248
-0.04089355
 0.01800537
 0.07446289
 0.12756348
 0.17608643
 0.22003174
 0.25878906
 0.29083252
 0.31585693
 0.33355713
 0.34362793
 0.34606934
 0.34057617
 0.32745361
 0.30853271
 0.28503418
 0.25848389
 0.22979736
 0.19897461
 0.16632080
 0.13275146
 0.09887695
 0.06622314
 0.03570557
 0.00793457
-0.01556396
-0.03540039
-0.05157471
-0.06500244
-0.07568359
-0.08331299
-0.08728027
-0.08758545
-0.08453369
-0.07904053
-0.07202148
-0.06378174
-0.05401611
-0.04272461
-0.02990723
-0.01556396
-0.00061035
 0.01403809
 0.02777100
 0.04150391
 0.05584717
 0.07049561
 0.08575439
 0.10009766
 0.11352539
 0.12573242
 0.13702393
 0.14831543
 0.15930176
 0.16967773
 0.17974854
 0.18829346
 0.19561768
 0.20141602
 0.20629883
 0.21057129
 0.21362305
 0.21545410
 0.21484375
 0.21209717
 0.20660400
 0.19897461
 0.18890381
 0.17578125
 0.15991211
 0.14068604
 0.11810303
 0.09185791
 0.06317139
 0.03265381
 0.00061035
-0.03295898
-0.06866455
-0.10589600
-0.14373779
-0.17974854
-0.21362305
-0.24627686
-0.27832031
-0.31005859
-0.33935547
-0.36315918
-0.37933350
-0.38787842
-0.39031982
-0.38787842
-0.38024902
-0.36560059
-0.34332275
-0.31463623
-0.28167725
-0.24627686
-0.20904541
-0.16967773
-0.12908936
-0.08819580
-0.04760742
-0.00885010
 0.02807617
 0.06317139
 0.09460449
 0.12176514
 0.14312744
 0.15930176
 0.17089844
 0.17883301
 0.18310547
 0.18341064
 0.18066406
 0.17517090
 0.16784668
 0.15991211
 0.15197754
 0.14556885
 0.14129639
 0.13885498
 0.13824463
 0.14068604
 0.14587402
 0.15502930
 0.16754150
 0.18218994
 0.19805908
 0.21392822
 0.22918701
 0.24291992
 0.25512695
 0.26489258
 0.27038574
 0.27038574
 0.26336670
 0.24871826
 0.22613525
 0.19622803
 0.15838623
 0.11169434
