# Supplementary material for: Dataset for time-lapse ultrasonic tomography of a granite slab under uniaxial compression test
Source: Data Brief. 2018 Aug 30;20:614–6. doi: 10.1016/j.dib.2018.08.151 (PMC6128094; doi:10.1016/j.dib.2018.08.151)
Supplement: Supplementary file 2 — Supplementary material [file mmc2.zip › data/Ultrasonic_Tomo_data/Stage_1_0kn/Force_0kn_16_3_5356989.txt]

SOURCE FILE NAME: D:\ct_20141122\ct201411221m100v0kn_sh_1_10_a.TDA
DATE: Saturday, November 22, 2014
TIME: 11:19:55
SAMPLE INTERVAL (Seconds):   0.0000001000
SIGNAL UNITS: volts
TIME UNITS: Seconds
DATA TYPE: WAVEFORM
NUMBER OF DATA POINTS PER WAVEFORM: 1024
CHANNEL NUMBER: 16
HIT NUMBER: 3
TIME OF TEST:   5.3569890000

 0.00061035
 0.00000000
-0.00061035
-0.00122070
-0.00122070
-0.00091553
-0.00061035
-0.00061035
-0.00091553
-0.00152588
-0.00122070
-0.00061035
-0.00030518
 0.00000000
 0.00030518
 0.00030518
 0.00061035
 0.00061035
 0.00030518
-0.00061035
-0.00122070
-0.00152588
-0.00152588
-0.00152588
-0.00122070
-0.00061035
 0.00000000
 0.00061035
 0.00091553
 0.00091553
 0.00061035
 0.00000000
 0.00000000
-0.00030518
-0.00061035
-0.00091553
-0.00122070
-0.00122070
-0.00091553
-0.00061035
-0.00061035
-0.00030518
 0.00000000
 0.00030518
 0.00122070
 0.00213623
 0.00305176
 0.00305176
 0.00274658
 0.00183105
 0.00061035
-0.00061035
-0.00122070
-0.00152588
-0.00122070
-0.00091553
-0.00091553
-0.00091553
-0.00122070
-0.00091553
 0.00000000
 0.00091553
 0.00183105
 0.00213623
 0.00183105
 0.00122070
 0.00122070
 0.00091553
 0.00091553
 0.00030518
-0.00030518
-0.00061035
-0.00061035
 0.00000000
 0.00030518
 0.00030518
 0.00030518
 0.00030518
 0.00030518
 0.00030518
 0.00000000
-0.00030518
-0.00061035
-0.00030518
-0.00030518
-0.00030518
-0.00061035
-0.00061035
-0.00030518
-0.00030518
-0.00030518
-0.00030518
-0.00030518
 0.00000000
 0.00122070
 0.00213623
 0.00274658
 0.00274658
 0.00244141
 0.00152588
 0.00061035
-0.00061035
-0.00122070
-0.00122070
-0.00061035
 0.00000000
 0.00030518
 0.00061035
 0.00091553
 0.00152588
 0.00244141
 0.00335693
 0.00335693
 0.00335693
 0.00274658
 0.00244141
 0.00213623
 0.00122070
 0.00061035
-0.00030518
-0.00091553
-0.00122070
-0.00091553
-0.00030518
 0.00000000
 0.00061035
 0.00091553
 0.00122070
 0.00152588
 0.00183105
 0.00183105
 0.00152588
 0.00122070
 0.00030518
-0.00030518
-0.00030518
 0.00000000
 0.00030518
 0.00061035
 0.00091553
 0.00091553
 0.00061035
 0.00091553
 0.00122070
 0.00183105
 0.00244141
 0.00213623
 0.00152588
 0.00061035
-0.00030518
-0.00030518
-0.00030518
 0.00000000
 0.00000000
-0.00030518
-0.00030518
-0.00030518
 0.00000000
 0.00061035
 0.00091553
 0.00122070
 0.00152588
 0.00152588
 0.00152588
 0.00122070
 0.00061035
-0.00030518
-0.00122070
-0.00213623
-0.00274658
-0.00305176
-0.00305176
-0.00244141
-0.00183105
-0.00152588
-0.00122070
-0.00091553
-0.00030518
 0.00030518
 0.00061035
 0.00091553
 0.00061035
 0.00000000
-0.00061035
-0.00122070
-0.00183105
-0.00244141
-0.00274658
-0.00305176
-0.00335693
-0.00335693
-0.00274658
-0.00183105
-0.00061035
 0.00000000
 0.00030518
-0.00030518
-0.00091553
-0.00122070
-0.00122070
-0.00122070
-0.00122070
-0.00183105
-0.00213623
-0.00274658
-0.00274658
-0.00213623
-0.00122070
-0.00030518
 0.00030518
 0.00061035
 0.00061035
 0.00030518
-0.00030518
-0.00122070
-0.00213623
-0.00274658
-0.00305176
-0.00335693
-0.00305176
-0.00244141
-0.00183105
-0.00091553
-0.00061035
-0.00030518
-0.00030518
 0.00000000
 0.00061035
 0.00122070
 0.00122070
 0.00091553
 0.00000000
-0.00091553
-0.00152588
-0.00183105
-0.00152588
-0.00183105
-0.00244141
-0.00305176
-0.00335693
-0.00305176
-0.00213623
-0.00091553
 0.00030518
 0.00122070
 0.00122070
 0.00061035
 0.00000000
-0.00030518
-0.00030518
-0.00030518
-0.00030518
-0.00061035
-0.00152588
-0.00244141
-0.00244141
-0.00213623
-0.00122070
-0.00061035
 0.00000000
 0.00030518
 0.00061035
 0.00091553
 0.00061035
 0.00030518
-0.00030518
-0.00091553
-0.00152588
-0.00152588
-0.00122070
-0.00061035
 0.00000000
 0.00061035
 0.00061035
 0.00030518
 0.00061035
 0.00152588
 0.00244141
 0.00274658
 0.00244141
 0.00122070
 0.00000000
-0.00061035
-0.00091553
-0.00091553
-0.00091553
-0.00091553
-0.00091553
-0.00091553
-0.00030518
 0.00091553
 0.00213623
 0.00335693
 0.00396729
 0.00366211
 0.00305176
 0.00183105
 0.00122070
 0.00122070
 0.00122070
 0.00122070
 0.00061035
-0.00030518
-0.00091553
-0.00091553
-0.00061035
-0.00030518
 0.00030518
 0.00061035
 0.00122070
 0.00183105
 0.00213623
 0.00213623
 0.00183105
 0.00091553
 0.00030518
 0.00000000
 0.00000000
 0.00061035
 0.00122070
 0.00152588
 0.00152588
 0.00091553
 0.00030518
 0.00000000
 0.00030518
 0.00091553
 0.00183105
 0.00213623
 0.00183105
 0.00091553
 0.00000000
-0.00030518
-0.00030518
 0.00000000
 0.00000000
-0.00030518
-0.00030518
-0.00030518
 0.00061035
 0.00213623
 0.00335693
 0.00366211
 0.00305176
 0.00213623
 0.00152588
 0.00091553
 0.00061035
 0.00061035
 0.00061035
 0.00000000
-0.00061035
-0.00152588
-0.00244141
-0.00244141
-0.00152588
-0.00030518
 0.00091553
 0.00183105
 0.00213623
 0.00213623
 0.00183105
 0.00152588
 0.00091553
-0.00030518
-0.00122070
-0.00183105
-0.00152588
-0.00122070
-0.00061035
 0.00000000
 0.00000000
-0.00030518
-0.00091553
-0.00152588
-0.00152588
-0.00091553
-0.00030518
-0.00030518
-0.00061035
-0.00152588
-0.00213623
-0.00183105
-0.00152588
-0.00152588
-0.00183105
-0.00213623
-0.00213623
-0.00122070
 0.00000000
 0.00091553
 0.00122070
 0.00091553
 0.00000000
-0.00091553
-0.00152588
-0.00183105
-0.00152588
-0.00091553
-0.00061035
-0.00091553
-0.00152588
-0.00213623
-0.00244141
-0.00213623
-0.00122070
-0.00030518
 0.00030518
 0.00061035
 0.00091553
 0.00091553
 0.00091553
 0.00030518
-0.00030518
-0.00122070
-0.00183105
-0.00244141
-0.00244141
-0.00213623
-0.00183105
-0.00183105
-0.00213623
-0.00244141
-0.00213623
-0.00152588
-0.00061035
 0.00030518
 0.00091553
 0.00061035
-0.00030518
-0.00091553
-0.00122070
-0.00152588
-0.00183105
-0.00244141
-0.00274658
-0.00274658
-0.00213623
-0.00091553
 0.00000000
 0.00061035
 0.00030518
-0.00061035
-0.00152588
-0.00244141
-0.00244141
-0.00213623
-0.00152588
-0.00091553
-0.00091553
-0.00122070
-0.00183105
-0.00183105
-0.00152588
-0.00030518
 0.00091553
 0.00213623
 0.00244141
 0.00213623
 0.00152588
 0.00091553
 0.00000000
-0.00091553
-0.00183105
-0.00213623
-0.00152588
-0.00091553
-0.00030518
 0.00000000
-0.00030518
-0.00061035
-0.00061035
-0.00061035
-0.00030518
 0.00000000
 0.00061035
 0.00122070
 0.00152588
 0.00122070
 0.00061035
 0.00000000
-0.00030518
-0.00030518
-0.00061035
-0.00091553
-0.00122070
-0.00091553
 0.00000000
 0.00122070
 0.00213623
 0.00183105
 0.00122070
 0.00061035
 0.00061035
 0.00091553
 0.00122070
 0.00152588
 0.00152588
 0.00091553
 0.00000000
-0.00061035
-0.00122070
-0.00152588
-0.00122070
-0.00030518
 0.00061035
 0.00183105
 0.00244141
 0.00244141
 0.00213623
 0.00122070
-0.00030518
-0.00122070
-0.00213623
-0.00213623
-0.00122070
-0.00030518
 0.00061035
 0.00122070
 0.00122070
 0.00091553
 0.00091553
 0.00091553
 0.00152588
 0.00244141
 0.00274658
 0.00274658
 0.00213623
 0.00122070
 0.00030518
-0.00061035
-0.00152588
-0.00213623
-0.00244141
-0.00244141
-0.00183105
-0.00030518
 0.00091553
 0.00213623
 0.00244141
 0.00183105
 0.00061035
-0.00030518
-0.00091553
-0.00061035
 0.00030518
 0.00122070
 0.00152588
 0.00091553
 0.00000000
-0.00091553
-0.00122070
-0.00122070
-0.00061035
 0.00000000
 0.00122070
 0.00183105
 0.00183105
 0.00152588
 0.00091553
 0.00061035
 0.00000000
 0.00000000
 0.00000000
 0.00030518
 0.00061035
 0.00091553
 0.00091553
 0.00061035
 0.00000000
 0.00000000
 0.00000000
 0.00061035
 0.00091553
 0.00122070
 0.00152588
 0.00152588
 0.00152588
 0.00061035
-0.00061035
-0.00183105
-0.00274658
-0.00305176
-0.00244141
-0.00183105
-0.00091553
 0.00030518
 0.00091553
 0.00152588
 0.00091553
 0.00030518
-0.00061035
-0.00091553
-0.00061035
 0.00030518
 0.00091553
 0.00061035
 0.00000000
-0.00091553
-0.00183105
-0.00213623
-0.00183105
-0.00152588
-0.00061035
 0.00030518
 0.00122070
 0.00152588
 0.00152588
 0.00091553
 0.00000000
-0.00091553
-0.00122070
-0.00122070
-0.00091553
-0.00030518
 0.00061035
 0.00061035
 0.00030518
 0.00000000
-0.00030518
-0.00030518
 0.00000000
 0.00030518
 0.00061035
 0.00061035
 0.00030518
 0.00000000
 0.00000000
 0.00000000
-0.00030518
-0.00091553
-0.00152588
-0.00152588
-0.00091553
 0.00061035
 0.00152588
 0.00213623
 0.00213623
 0.00183105
 0.00122070
 0.00030518
 0.00000000
-0.00122070
-0.01037598
-0.04028320
-0.10223389
-0.19531250
-0.29998779
-0.38330078
-0.41809082
-0.40039063
-0.35217285
-0.30609131
-0.27709961
-0.24963379
-0.19073486
-0.08300781
 0.05401611
 0.17089844
 0.22644043
 0.21759033
 0.17822266
 0.14862061
 0.14343262
 0.15258789
 0.15930176
 0.16113281
 0.16571045
 0.17578125
 0.18218994
 0.17608643
 0.16021729
 0.14801025
 0.14831543
 0.15625000
 0.15899658
 0.15136719
 0.13977051
 0.13336182
 0.13366699
 0.13427734
 0.13061523
 0.12420654
 0.11932373
 0.11810303
 0.11810303
 0.11566162
 0.10955811
 0.10192871
 0.09521484
 0.09002686
 0.08605957
 0.08300781
 0.07873535
 0.07202148
 0.06408691
 0.05706787
 0.05249023
 0.04943848
 0.04425049
 0.03692627
 0.02960205
 0.02563477
 0.02441406
 0.02227783
 0.01647949
 0.00823975
 0.00213623
-0.00061035
-0.00213623
-0.00549316
-0.01068115
-0.01403809
-0.01434326
-0.01312256
-0.01373291
-0.01770020
-0.02166748
-0.02319336
-0.02166748
-0.02014160
-0.02105713
-0.02410889
-0.02624512
-0.02685547
-0.02655029
-0.02777100
-0.03143311
-0.03570557
-0.03875732
-0.03997803
-0.04089355
-0.04241943
-0.04486084
-0.04699707
-0.04821777
-0.04913330
-0.05065918
-0.05310059
-0.05554199
-0.05645752
-0.05584717
-0.05462646
-0.05401611
-0.05493164
-0.05615234
-0.05645752
-0.05615234
-0.05523682
-0.05493164
-0.05462646
-0.05401611
-0.05310059
-0.05157471
-0.05126953
-0.05187988
-0.05340576
-0.05493164
-0.05554199
-0.05584717
-0.05615234
-0.05645752
-0.05676270
-0.05676270
-0.05615234
-0.05584717
-0.05615234
-0.05645752
-0.05615234
-0.05493164
-0.05340576
-0.05218506
-0.05187988
-0.05218506
-0.05157471
-0.05065918
-0.04974365
-0.04943848
-0.04974365
-0.04974365
-0.04913330
-0.04730225
-0.04486084
-0.04333496
-0.04302979
-0.04302979
-0.04302979
-0.04241943
-0.04119873
-0.03997803
-0.03814697
-0.03601074
-0.03387451
-0.03234863
-0.03173828
-0.03143311
-0.03082275
-0.02929688
-0.02777100
-0.02655029
-0.02593994
-0.02563477
-0.02502441
-0.02380371
-0.02227783
-0.02136230
-0.02105713
-0.02075195
-0.02014160
-0.01861572
-0.01678467
-0.01495361
-0.01342773
-0.01220703
-0.01159668
-0.01068115
-0.01007080
-0.00885010
-0.00732422
-0.00518799
-0.00335693
-0.00213623
-0.00122070
-0.00061035
 0.00000000
 0.00030518
 0.00061035
 0.00061035
 0.00030518
 0.00091553
 0.00213623
 0.00396729
 0.00579834
 0.00701904
 0.00762939
 0.00762939
 0.00762939
 0.00793457
 0.00885010
 0.01007080
 0.01190186
 0.01312256
 0.01403809
 0.01403809
 0.01403809
 0.01403809
 0.01434326
 0.01525879
 0.01586914
 0.01647949
 0.01678467
 0.01678467
 0.01678467
 0.01678467
 0.01647949
 0.01617432
 0.01617432
 0.01647949
 0.01770020
 0.01922607
 0.02105713
 0.02197266
 0.02227783
 0.02227783
 0.02227783
 0.02258301
 0.02319336
 0.02380371
 0.02410889
 0.02441406
 0.02441406
 0.02441406
 0.02410889
 0.02410889
 0.02441406
 0.02502441
 0.02532959
 0.02532959
 0.02532959
 0.02593994
 0.02716064
 0.02838135
 0.02899170
 0.02868652
 0.02777100
 0.02716064
 0.02685547
 0.02777100
 0.02868652
 0.02960205
 0.02990723
 0.02960205
 0.02868652
 0.02807617
 0.02777100
 0.02746582
 0.02777100
 0.02777100
 0.02777100
 0.02746582
 0.02716064
 0.02655029
 0.02655029
 0.02655029
 0.02655029
 0.02655029
 0.02655029
 0.02685547
 0.02777100
 0.02868652
 0.02899170
 0.02899170
 0.02868652
 0.02838135
 0.02807617
 0.02838135
 0.02899170
 0.02960205
 0.03021240
 0.02960205
 0.02868652
 0.02716064
 0.02624512
 0.02624512
 0.02655029
 0.02685547
 0.02655029
 0.02593994
 0.02563477
 0.02563477
 0.02532959
 0.02502441
 0.02380371
 0.02227783
 0.02075195
 0.01922607
 0.01831055
 0.01739502
 0.01678467
 0.01617432
 0.01556396
 0.01464844
 0.01373291
 0.01312256
 0.01312256
 0.01373291
 0.01434326
 0.01434326
 0.01434326
 0.01403809
 0.01403809
 0.01403809
 0.01403809
 0.01373291
 0.01373291
 0.01403809
 0.01434326
 0.01495361
 0.01525879
 0.01525879
 0.01464844
 0.01373291
 0.01190186
 0.01007080
 0.00823975
 0.00671387
 0.00518799
 0.00305176
 0.00061035
-0.00274658
-0.00640869
-0.01037598
-0.01403809
-0.01770020
-0.02197266
-0.02655029
-0.03173828
-0.03692627
-0.04150391
-0.04516602
-0.04821777
-0.05065918
-0.05218506
-0.05310059
-0.05187988
-0.04821777
-0.04150391
-0.03234863
-0.02044678
-0.00671387
 0.00915527
 0.02716064
 0.04760742
 0.07049561
 0.09460449
 0.11962891
 0.14404297
 0.16723633
 0.18737793
 0.20416260
 0.21667480
 0.22521973
 0.22918701
 0.22766113
 0.22033691
 0.20660400
 0.18768311
 0.16326904
 0.13336182
 0.09735107
 0.05676270
 0.01312256
-0.03143311
-0.07659912
-0.12145996
-0.16448975
-0.20294189
-0.23620605
-0.26458740
-0.28961182
-0.31066895
-0.32409668
-0.32562256
-0.31494141
-0.29541016
-0.27160645
-0.24475098
-0.21362305
-0.17700195
-0.13580322
-0.09277344
-0.05035400
-0.00946045
 0.03021240
 0.06744385
 0.10070801
 0.12817383
 0.14923096
 0.16387939
 0.17150879
 0.17211914
 0.16571045
 0.15289307
 0.13488770
 0.11230469
 0.08544922
 0.05493164
 0.02197266
-0.01129150
-0.04394531
-0.07446289
-0.10192871
-0.12481689
-0.14251709
-0.15380859
-0.15960693
-0.15930176
-0.15350342
-0.14251709
-0.12603760
-0.10559082
-0.08178711
-0.05462646
-0.02563477
 0.00396729
 0.03295898
 0.05950928
 0.08270264
 0.10223389
 0.11718750
 0.12786865
 0.13366699
 0.13458252
 0.13031006
 0.12145996
 0.10894775
 0.09338379
 0.07537842
 0.05584717
 0.03540039
 0.01556396
-0.00274658
-0.01861572
-0.03112793
-0.03936768
-0.04333496
-0.04302979
-0.03936768
-0.03326416
-0.02441406
-0.01312256
 0.00000000
 0.01403809
 0.02716064
 0.03845215
 0.04699707
 0.05218506
 0.05310059
 0.04943848
 0.04028320
 0.02655029
 0.00946045
-0.01098633
-0.03417969
-0.05950928
-0.08605957
-0.11322021
-0.13916016
-0.16296387
-0.18402100
-0.20111084
-0.21270752
-0.21820068
-0.21728516
-0.21026611
-0.19744873
-0.17913818
-0.15563965
-0.12756348
-0.09613037
-0.06195068
-0.02716064
 0.00701904
 0.03967285
 0.06866455
 0.09368896
 0.11322021
 0.12695313
 0.13427734
 0.13458252
 0.12786865
 0.11535645
 0.09735107
 0.07537842
 0.05035400
 0.02288818
-0.00549316
-0.03387451
-0.06011963
-0.08300781
-0.10101318
-0.11260986
-0.11718750
-0.11474609
-0.10467529
-0.08728027
-0.06317139
-0.03234863
 0.00335693
 0.04302979
 0.08575439
 0.12939453
 0.17303467
 0.21362305
 0.24932861
 0.27893066
 0.30090332
 0.31463623
 0.31799316
 0.31066895
 0.29266357
 0.26519775
 0.22918701
 0.18463135
 0.13122559
 0.06988525
 0.00335693
-0.06408691
-0.12969971
-0.19317627
-0.25390625
-0.31005859
-0.35736084
-0.39215088
-0.41290283
-0.42053223
-0.41595459
-0.39825439
-0.36682129
-0.32196045
-0.26611328
-0.20172119
-0.13000488
-0.05187988
 0.03173828
 0.11749268
 0.20233154
 0.28381348
 0.36132813
 0.43365479
 0.49896240
 0.55389404
 0.59661865
 0.62561035
 0.64147949
 0.64392090
 0.63262939
 0.60638428
 0.56549072
 0.51177979
 0.44677734
 0.37231445
 0.28869629
 0.19714355
 0.09857178
-0.00518799
-0.11291504
-0.22369385
-0.33538818
-0.44433594
-0.54687500
-0.64025879
-0.72265625
-0.79376221
-0.85266113
-0.89691162
-0.92529297
-0.93627930
-0.92926025
-0.90362549
-0.85906982
-0.79650879
-0.71716309
-0.62255859
-0.51422119
-0.39459229
-0.26702881
-0.13519287
-0.00213623
 0.12969971
 0.25848389
 0.38055420
 0.49224854
 0.58868408
 0.66741943
 0.72692871
 0.76599121
 0.78338623
 0.77880859
 0.75195313
 0.70373535
 0.63568115
 0.54901123
 0.44616699
 0.33081055
 0.20599365
 0.07446289
-0.06286621
-0.20263672
-0.33935547
-0.46630859
-0.57708740
-0.66833496
-0.73852539
-0.78674316
-0.81115723
-0.80932617
-0.78094482
-0.72631836
-0.64697266
-0.54504395
-0.42358398
-0.28625488
-0.13732910
 0.01922607
 0.17974854
 0.34118652
 0.49835205
 0.64483643
 0.77575684
 0.88714600
 0.97625732
 1.04156494
 1.08093262
 1.09191895
 1.07391357
 1.02783203
 0.95550537
 0.85906982
 0.74127197
 0.60729980
 0.46234131
 0.31280518
 0.16174316
 0.01037598
-0.13916016
-0.28320313
-0.41595459
-0.53161621
-0.62835693
-0.70556641
-0.76446533
-0.80535889
-0.82794189
-0.83404541
-0.82519531
-0.80413818
-0.77270508
-0.73303223
-0.68756104
-0.63903809
-0.58959961
-0.54046631
-0.49346924
-0.45043945
-0.41351318
-0.38299561
-0.35675049
-0.33233643
-0.30883789
-0.28778076
-0.26947021
-0.25238037
-0.23315430
-0.20812988
-0.17486572
-0.13305664
-0.08239746
-0.02227783
 0.04791260
 0.12756348
 0.21636963
 0.31311035
 0.41595459
 0.52215576
 0.62744141
 0.72845459
 0.82214355
 0.90698242
 0.98052979
 1.04064941
 1.08489990
 1.11083984
 1.11816406
 1.10595703
 1.07543945
 1.02722168
 0.96282959
 0.88500977
 0.79528809
 0.69732666
 0.59356689
 0.48858643
 0.38604736
 0.28961182
 0.20080566
 0.12145996
 0.05371094
 0.00030518
-0.03692627
-0.05645752
-0.05920410
-0.04760742
-0.02380371
 0.00946045
 0.05004883
 0.09399414
 0.13732910
 0.17608643
 0.20690918
 0.22583008
 0.22918701
 0.21362305
 0.17669678
 0.11871338
 0.03845215
-0.06408691
-0.18920898
-0.33508301
-0.49713135
-0.66955566
-0.84655762
-1.02416992
-1.19720459
-1.36077881
-1.50848389
-1.63421631
-1.73278809
-1.79962158
-1.83074951
-1.82220459
-1.77337646
-1.68487549
-1.55822754
-1.39495850
-1.19750977
-0.97045898
-0.72113037
-0.45715332
-0.18524170
 0.08941650
 0.36071777
 0.62133789
 0.86273193
 1.07604980
 1.25640869
 1.40014648
 1.50482178
 1.57043457
 1.59576416
 1.58264160
 1.53289795
 1.44958496
 1.33605957
 1.19812012
 1.04187012
 0.87432861
 0.70312500
 0.53527832
 0.37811279
 0.23651123
 0.11505127
 0.01739502
-0.05371094
-0.09490967
-0.10437012
-0.08239746
-0.03234863
 0.04119873
 0.13397217
 0.24139404
 0.35827637
 0.47668457
 0.58715820
 0.68145752
 0.75347900
 0.79864502
 0.81207275
 0.78948975
 0.72814941
 0.62805176
 0.49163818
 0.32135010
 0.11779785
-0.11657715
-0.37628174
-0.65124512
-0.93048096
-1.20391846
-1.46423340
-1.70349121
-1.91284180
-2.08343506
-2.20825195
-2.28332520
-2.30499268
-2.27203369
-2.18292236
-2.03948975
-1.84631348
-1.60949707
-1.33697510
-1.03759766
-0.72174072
-0.40039063
-0.08361816
 0.22064209
 0.50384521
 0.75592041
 0.96557617
 1.12487793
 1.23016357
 1.28173828
 1.27899170
 1.22161865
 1.10961914
 0.94970703
 0.75195313
 0.52734375
 0.28320313
 0.02471924
-0.24078369
-0.49957275
-0.73638916
-0.93780518
-1.09588623
-1.20635986
-1.26373291
-1.26251221
-1.19842529
-1.07238770
-0.88989258
-0.65704346
-0.37872314
-0.06042480
 0.28930664
 0.65917969
 1.03546143
 1.40502930
 1.75567627
 2.07580566
 2.35504150
 2.58392334
 2.75482178
 2.86102295
 2.89855957
 2.86499023
 2.76184082
 2.59216309
 2.35961914
 2.06970215
 1.73034668
 1.35253906
 0.95001221
 0.53405762
 0.11444092
-0.30029297
-0.69885254
-1.06750488
-1.39251709
-1.66412354
-1.87744141
-2.02941895
-2.11761475
-2.14019775
-2.09838867
-1.99707031
-1.84295654
-1.64215088
-1.40136719
-1.13037109
-0.84197998
-0.54901123
-0.26214600
 0.01190186
 0.26641846
 0.49163818
 0.67718506
 0.81573486
 0.90393066
 0.94146729
 0.92803955
 0.86425781
 0.75286865
 0.60241699
 0.42114258
 0.21636963
-0.00885010
-0.24932861
-0.49468994
-0.73181152
-0.94787598
-1.13616943
-1.29333496
-1.41540527
-1.49627686
-1.53137207
-1.51855469
-1.45996094
-1.35803223
-1.21398926
-1.03088379
-0.81420898
-0.57189941
-0.31158447
-0.03875732
 0.24108887
 0.52124023
 0.79193115
 1.04370117
 1.26983643
 1.46545410
 1.62689209
 1.75079346
 1.83410645
 1.87500000
 1.87469482
 1.83410645
 1.75689697
 1.64611816
 1.50695801
 1.34399414
 1.16088867
 0.96282959
 0.75622559
 0.54901123
 0.34912109
 0.15991211
-0.01647949
-0.17913818
-0.32470703
-0.44830322
-0.54565430
-0.61645508
-0.66192627
-0.68542480
-0.68847656
-0.67413330
-0.64544678
-0.60668945
-0.56152344
-0.51330566
-0.46447754
-0.41870117
-0.37780762
-0.34332275
-0.31494141
-0.29327393
-0.28015137
-0.27770996
-0.28717041
-0.30639648
-0.33111572
-0.35797119
-0.38543701
-0.41381836
-0.44281006
-0.47180176
-0.49835205
-0.52124023
-0.53985596
-0.55389404
-0.56304932
-0.56732178
-0.56671143
-0.56152344
-0.55145264
-0.53771973
-0.52093506
-0.50292969
-0.48522949
-0.46813965
-0.45288086
-0.43945313
-0.42846680
-0.41992188
-0.41290283
-0.40557861
-0.39825439
-0.39123535
-0.38360596
-0.37261963
-0.35522461
-0.33050537
-0.29815674
-0.25939941
-0.21423340
-0.16052246
-0.09735107
-0.02502441
 0.05462646
 0.14007568
 0.23071289
 0.32592773
 0.42388916
 0.52185059
 0.61676025
 0.70648193
 0.78857422
 0.86029053
 0.91979980
 0.96435547
 0.99243164
 1.00341797
 0.99609375
 0.97076416
 0.92651367
 0.86395264
 0.78338623
 0.68786621
 0.58105469
 0.46752930
 0.35064697
 0.23223877
 0.11566162
 0.00549316
-0.09307861
-0.17730713
-0.24597168
-0.29693604
-0.32775879
-0.33447266
-0.31555176
-0.27313232
-0.21087646
-0.13183594
-0.03723145
 0.07110596
 0.18920898
 0.31158447
 0.43243408
 0.54748535
 0.65216064
 0.74096680
 0.80932617
 0.85266113
 0.86914063
 0.85632324
 0.81298828
 0.73791504
 0.63293457
 0.50262451
 0.35156250
 0.18280029
-0.00183105
-0.19989014
-0.40405273
-0.60577393
-0.79681396
-0.97167969
-1.12670898
-1.25823975
-1.36169434
-1.43402100
-1.47308350
-1.47827148
-1.45019531
-1.38977051
-1.29791260
-1.17767334
-1.03210449
-0.86547852
-0.68267822
-0.49011230
-0.29235840
-0.09521484
 0.09674072
 0.27923584
 0.44647217
 0.59295654
 0.71258545
 0.80291748
 0.86273193
 0.89263916
 0.89324951
 0.86608887
 0.81207275
 0.73394775
 0.63690186
 0.52764893
 0.41198730
 0.29602051
 0.18402100
 0.08026123
-0.01037598
-0.08239746
-0.13183594
-0.15441895
-0.14831543
-0.11260986
-0.04791260
 0.04516602
 0.16540527
 0.31005859
 0.47454834
 0.65155029
 0.83282471
 1.01104736
 1.17889404
 1.33056641
 1.45935059
 1.55731201
 1.61834717
 1.63879395
 1.61560059
 1.54693604
 1.43096924
 1.26831055
 1.06292725
 0.82214355
 0.55236816
 0.25817871
-0.05676270
-0.38604736
-0.71990967
-1.04553223
-1.35345459
-1.63665771
-1.88934326
-2.10601807
-2.27935791
-2.40295410
-2.47375488
-2.49084473
-2.45483398
-2.36694336
-2.22930908
-2.04711914
-1.82708740
-1.57501221
-1.29882813
-1.00616455
-0.70861816
-0.41595459
-0.13732910
 0.12176514
 0.35583496
 0.55755615
 0.71990967
 0.83679199
 0.90820313
 0.93597412
 0.92285156
 0.86975098
 0.77911377
 0.65673828
 0.51147461
 0.35125732
 0.18218994
 0.00793457
-0.16448975
-0.32531738
-0.46447754
-0.57403564
-0.65032959
-0.69091797
-0.69305420
-0.65368652
-0.57312012
-0.45379639
-0.30059814
-0.11749268
 0.09185791
 0.32165527
 0.56518555
 0.81268311
 1.05407715
 1.28021240
 1.48376465
 1.65863037
 1.80053711
 1.90460205
 1.96624756
 1.98150635
 1.94915771
 1.87011719
 1.74652100
 1.58050537
 1.37542725
 1.13616943
 0.87219238
 0.59173584
 0.30029297
 0.00091553
-0.30090332
-0.59539795
-0.87127686
-1.11938477
-1.33483887
-1.51519775
-1.65618896
-1.75354004
-1.80480957
-1.81152344
-1.77795410
-1.70715332
-1.60156250
-1.46392822
-1.29913330
-1.11328125
-0.91217041
-0.70190430
-0.48889160
-0.28015137
-0.08148193
 0.10314941
 0.27160645
 0.41992188
 0.54260254
 0.63415527
 0.69335938
 0.72052002
 0.71655273
 0.68176270
 0.61645508
 0.52368164
 0.40924072
 0.27770996
 0.13244629
-0.02471924
-0.18890381
-0.35247803
-0.50750732
-0.64666748
-0.76629639
-0.86425781
-0.93719482
-0.98114014
-0.99334717
-0.97229004
-0.91796875
-0.83099365
-0.71228027
-0.56457520
-0.39276123
-0.20141602
 0.00518799
 0.22338867
 0.44891357
 0.67443848
 0.89324951
 1.09741211
 1.28234863
 1.44348145
 1.57653809
 1.67755127
 1.74377441
 1.77429199
 1.77032471
 1.73309326
 1.66473389
 1.56707764
 1.44317627
 1.29699707
 1.13281250
 0.95520020
 0.76904297
 0.58044434
 0.39520264
 0.21820068
 0.05065918
-0.10589600
-0.24932861
-0.37506104
-0.47912598
-0.55938721
-0.61645508
-0.65277100
-0.66894531
-0.66528320
-0.64300537
-0.60577393
-0.55755615
-0.50354004
-0.44647217
-0.38909912
-0.33355713
-0.28320313
-0.24108887
-0.20904541
-0.18798828
-0.17822266
-0.17852783
-0.18859863
-0.20782471
-0.23681641
-0.27496338
-0.32012939
-0.36865234
-0.41717529
-0.46356201
-0.50689697
-0.54656982
-0.58105469
-0.60882568
-0.62774658
-0.63629150
-0.63323975
-0.61706543
-0.58746338
-0.54534912
-0.49163818
-0.42846680
-0.35736084
-0.28015137
-0.19866943
-0.11535645
-0.03234863
 0.04791260
 0.12481689
 0.19622803
 0.26214600
 0.32196045
 0.37445068
 0.41870117
 0.45379639
 0.47912598
 0.49591064
 0.50537109
 0.50811768
 0.50445557
 0.49560547
 0.48187256
 0.46417236
 0.44342041
 0.42083740
 0.39825439
 0.37750244
 0.35980225
 0.34576416
 0.33508301
 0.32714844
 0.32165527
 0.31860352
 0.31677246
 0.31433105
 0.30975342
 0.30273438
 0.29388428
 0.28198242
 0.26641846
 0.24475098
 0.21697998
 0.18280029
 0.14221191
 0.09521484
 0.04241943
-0.01495361
-0.07476807
-0.13671875
-0.20202637
-0.27130127
-0.34393311
-0.41717529
-0.48767090
-0.55450439
-0.61767578
-0.67687988
-0.73089600
-0.77758789
-0.81512451
-0.84259033
-0.85998535
-0.86669922
-0.86242676
-0.84625244
-0.81909180
-0.78002930
-0.72937012
-0.66741943
-0.59478760
-0.51300049
-0.42388916
-0.32958984
-0.23193359
-0.13305664
-0.03479004
 0.06134033
 0.15258789
 0.23712158
 0.31127930
 0.37322998
 0.42114258
 0.45379639
 0.46966553
 0.46752930
 0.44769287
 0.41168213
 0.36163330
 0.29937744
 0.22644043
 0.14404297
 0.05584717
-0.03601074
-0.12817383
-0.21881104
-0.30395508
-0.37902832
-0.43975830
-0.48339844
-0.50933838
-0.51788330
-0.50811768
-0.47943115
-0.43121338
-0.36499023
-0.28320313
-0.18829346
-0.08300781
 0.03051758
 0.14923096
 0.27008057
 0.38940430
 0.50292969
 0.60577393
 0.69458008
 0.76751709
 0.82305908
 0.85998535
 0.87707520
 0.87371826
 0.85083008
 0.80871582
 0.74798584
 0.67077637
 0.58013916
 0.48095703
 0.37811279
 0.27313232
 0.16754150
 0.06347656
-0.03448486
-0.12084961
-0.19378662
-0.25329590
-0.29815674
-0.32562256
-0.33203125
-0.31677246
-0.28289795
-0.23529053
-0.17669678
-0.10742188
-0.02960205
 0.05401611
 0.13824463
 0.22033691
 0.29754639
 0.36743164
 0.42663574
 0.47149658
 0.49896240
 0.50933838
 0.50231934
 0.47821045
 0.43731689
 0.38116455
 0.31188965
 0.23193359
 0.14373779
 0.05035400
-0.04486084
-0.13885498
-0.22979736
-0.31524658
-0.39154053
-0.45379639
-0.49835205
-0.52429199
-0.53314209
-0.52642822
-0.50445557
-0.46661377
-0.41381836
-0.34912109
-0.27618408
-0.19744873
-0.11566162
-0.03295898
 0.04791260
 0.12329102
 0.19104004
 0.24963379
 0.29754639
 0.33386230
 0.35797119
 0.36926270
 0.36895752
 0.35766602
 0.33599854
 0.30609131
 0.26916504
 0.22735596
 0.18249512
 0.13610840
 0.08941650
 0.04425049
 0.00183105
-0.03692627
-0.07141113
-0.10101318
-0.12542725
-0.14404297
-0.15716553
-0.16479492
-0.16723633
-0.16510010
-0.15930176
-0.14984131
-0.13702393
-0.12207031
-0.10528564
-0.08819580
-0.07080078
-0.05371094
-0.03692627
-0.02044678
-0.00457764
 0.01068115
 0.02410889
 0.03570557
 0.04486084
 0.05126953
 0.05432129
 0.05493164
 0.05310059
 0.04821777
 0.03936768
 0.02655029
 0.00976563
-0.01098633
-0.03601074
-0.06530762
-0.09887695
-0.13488770
-0.17242432
-0.21179199
-0.25421143
-0.29998779
-0.34790039
-0.39581299
-0.44158936
-0.48461914
-0.52490234
-0.56182861
-0.59417725
-0.62011719
-0.63934326
-0.65155029
-0.65582275
-0.65063477
-0.63446045
-0.60821533
-0.57189941
-0.52551270
-0.46813965
-0.40039063
-0.32348633
-0.24017334
-0.15197754
-0.06103516
 0.03082275
 0.12145996
 0.20904541
 0.29174805
 0.36865234
 0.43762207
 0.49560547
 0.53955078
 0.56884766
 0.58349609
 0.58380127
 0.57006836
 0.54046631
 0.49652100
 0.43975830
 0.37322998
 0.29846191
 0.21697998
 0.12969971
 0.03997803
-0.04852295
-0.13336182
-0.21301270
-0.28656006
-0.35095215
-0.40283203
-0.43975830
-0.46142578
-0.46997070
-0.46691895
-0.45166016
-0.42358398
-0.38299561
-0.33172607
-0.27282715
-0.20874023
-0.14007568
-0.06774902
 0.00610352
 0.07934570
 0.15045166
 0.21789551
 0.28076172
 0.33752441
 0.38635254
 0.42572021
 0.45471191
 0.47332764
 0.48156738
 0.47943115
 0.46722412
 0.44647217
 0.41809082
 0.38360596
 0.34454346
 0.30303955
 0.26031494
 0.21697998
 0.17395020
 0.13214111
 0.09338379
 0.05950928
 0.03265381
 0.01342773
 0.00244141
 0.00030518
 0.00732422
 0.02410889
 0.05096436
 0.08575439
 0.12756348
 0.17395020
 0.22399902
 0.27679443
 0.33020020
 0.38208008
 0.42907715
 0.46813965
 0.49743652
 0.51635742
 0.52398682
 0.52032471
 0.50384521
 0.47485352
 0.43334961
 0.38116455
 0.32073975
 0.25329590
 0.17974854
 0.10131836
 0.01983643
-0.06072998
-0.13793945
-0.21057129
-0.27770996
-0.33721924
-0.38543701
-0.41961670
-0.43884277
-0.44525146
-0.44067383
-0.42510986
-0.39703369
-0.35736084
-0.30883789
-0.25573730
-0.20202637
-0.14862061
-0.09521484
-0.04302979
 0.00579834
 0.04852295
 0.08392334
 0.11199951
 0.13275146
 0.14617920
 0.15258789
 0.15197754
 0.14617920
 0.13641357
 0.12329102
 0.10864258
 0.09338379
 0.07965088
 0.06835938
 0.06042480
 0.05645752
 0.05706787
 0.06225586
 0.07232666
 0.08728027
 0.10650635
 0.12939453
 0.15350342
 0.17761230
 0.19958496
 0.21881104
 0.23437500
 0.24475098
 0.24780273
 0.24261475
 0.22796631
 0.20416260
 0.17089844
 0.12725830
 0.07476807
 0.01495361
-0.05096436
-0.12176514
-0.19775391
-0.27709961
-0.35675049
-0.43182373
-0.50018311
-0.56060791
-0.61279297
-0.65612793
-0.68847656
-0.70800781
-0.71472168
-0.70922852
-0.69152832
-0.66314697
-0.62408447
-0.57647705
-0.52246094
-0.46356201
-0.40100098
-0.33721924
-0.27465820
-0.21606445
-0.16296387
-0.11566162
-0.07446289
-0.04028320
-0.01403809
 0.00335693
 0.01342773
 0.01678467
 0.01464844
 0.00854492
-0.00122070
-0.01281738
-0.02532959
-0.03814697
-0.04974365
-0.05859375
-0.06378174
-0.06469727
-0.06164551
-0.05584717
-0.04760742
-0.03723145
-0.02471924
-0.01129150
 0.00122070
 0.01190186
 0.01983643
 0.02410889
 0.02410889
 0.01983643
 0.01129150
-0.00061035
-0.01556396
-0.03356934
-0.05401611
-0.07537842
-0.09613037
-0.11444092
-0.12878418
-0.13793945
-0.14129639
-0.13763428
-0.12542725
-0.10345459
-0.07080078
-0.02807617
 0.02349854
 0.08270264
 0.14953613
 0.22277832
 0.30151367
 0.38299561
 0.46417236
 0.54138184
 0.61157227
 0.67260742
 0.72235107
 0.75836182
 0.77941895
 0.78338623
 0.76965332
 0.73699951
 0.68481445
 0.61340332
 0.52520752
 0.42297363
 0.31005859
 0.18890381
 0.06072998
-0.07354736
-0.21057129
-0.34545898
-0.47180176
-0.58380127
-0.67840576
-0.75378418
-0.80932617
-0.84320068
-0.85357666
-0.83831787
-0.79803467
-0.73455811
-0.65032959
-0.54840088
-0.43090820
-0.30090332
-0.16326904
-0.02288818
 0.11505127
 0.24749756
 0.37139893
 0.48217773
 0.57525635
 0.64666748
 0.69396973
 0.71777344
 0.71838379
 0.69580078
 0.65002441
 0.58380127
 0.50140381
 0.40832520
 0.30792236
 0.20263672
 0.09552002
-0.00762939
-0.10223389
-0.18371582
-0.24993896
-0.29876709
-0.32684326
-0.33050537
-0.30944824
-0.26519775
-0.20111084
-0.11871338
-0.02014160
 0.09246826
 0.21575928
 0.34423828
 0.47393799
 0.59997559
 0.71777344
 0.82214355
 0.90850830
 0.97351074
 1.01531982
 1.03302002
 1.02600098
 0.99334717
 0.93597412
 0.85449219
 0.75073242
 0.62744141
 0.48919678
 0.34118652
 0.18646240
 0.02624512
-0.13702393
-0.30029297
-0.45776367
-0.60394287
-0.73455811
-0.84838867
-0.94390869
-1.01959229
-1.07391357
-1.10595703
-1.11572266
-1.10473633
-1.07360840
-1.02416992
-0.95855713
-0.87951660
-0.79040527
-0.69427490
-0.59295654
-0.48980713
-0.38787842
-0.29052734
-0.20050049
-0.12023926
-0.05035400
 0.00854492
 0.05645752
 0.09277344
 0.11688232
 0.12969971
 0.13153076
 0.12390137
 0.10894775
 0.08819580
 0.06317139
 0.03479004
 0.00549316
-0.02349854
-0.04974365
-0.07141113
-0.08666992
-0.09368896
-0.09216309
-0.08209229
-0.06408691
-0.03906250
-0.00762939
 0.03021240
 0.07293701
 0.11901855
 0.16510010
 0.20935059
 0.25085449
 0.28839111
 0.32165527
 0.34820557
 0.36712646
 0.37719727
 0.37811279
 0.37048340
 0.35461426
 0.33111572
 0.30029297
 0.26336670
 0.22033691
 0.17181396
 0.11840820
 0.06195068
 0.00518799
-0.05035400
-0.10314941
-0.15228271
-0.19592285
-0.23284912
-0.26092529
-0.27984619
-0.28900146
-0.28961182
-0.28198242
-0.26611328
-0.24353027
-0.21453857
-0.18127441
-0.14495850
-0.10833740
-0.07446289
-0.04608154
-0.02471924
-0.01098633
-0.00518799
-0.00793457
-0.02044678
-0.04272461
-0.07415771
-0.11383057
-0.16052246
-0.21423340
-0.27313232
-0.33477783
-0.39550781
-0.45257568
-0.50415039
-0.54901123
-0.58471680
-0.60913086
-0.62011719
-0.61645508
-0.59783936
-0.56365967
-0.51300049
-0.44586182
-0.36407471
-0.27008057
-0.16784668
-0.05950928
 0.05218506
 0.16601563
 0.27984619
 0.39001465
 0.49346924
 0.58776855
 0.67077637
 0.74127197
 0.79772949
 0.84014893
 0.86822510
 0.88226318
 0.88317871
 0.87219238
 0.84960938
 0.81665039
 0.77423096
 0.72448730
 0.66925049
 0.60974121
 0.54687500
 0.48278809
 0.41900635
 0.35827637
 0.30181885
 0.25024414
 0.20355225
 0.16082764
 0.12207031
 0.08636475
 0.05401611
 0.02471924
-0.00183105
-0.02655029
-0.05065918
-0.07507324
-0.10040283
-0.12603760
-0.15228271
-0.17883301
-0.20477295
-0.22918701
-0.25054932
-0.26885986
-0.28564453
-0.30151367
-0.31494141
-0.32226563
-0.32104492
-0.31158447
-0.29724121
-0.28045654
-0.26184082
-0.23925781
-0.21118164
-0.17913818
-0.14495850
-0.11047363
-0.07629395
-0.04241943
-0.01068115
 0.01770020
 0.04119873
 0.05889893
 0.07110596
 0.07659912
 0.07476807
 0.06439209
 0.04608154
 0.02075195
-0.01129150
-0.04852295
-0.09002686
-0.13275146
-0.17395020
-0.21209717
-0.24749756
-0.28076172
-0.30975342
-0.33081055
-0.33843994
-0.33142090
-0.31097412
-0.27984619
-0.23986816
-0.19104004
-0.13275146
-0.06561279
 0.00823975
 0.08575439
 0.16448975
 0.24230957
 0.31799316
 0.38940430
 0.45288086
 0.50537109
 0.54443359
 0.56884766
 0.57769775
 0.57067871
 0.54748535
 0.50872803
 0.45623779
 0.39215088
 0.31829834
 0.23651123
 0.14801025
 0.05676270
-0.03356934
-0.12084961
-0.20263672
-0.27801514
-0.34362793
-0.39550781
-0.43090820
-0.44860840
-0.45074463
-0.43792725
-0.41046143
-0.36895752
-0.31463623
-0.25146484
-0.18157959
-0.10711670
-0.03051758
 0.04577637
 0.11749268
 0.18066406
 0.23315430
 0.27343750
 0.30029297
 0.31280518
 0.31066895
 0.29357910
 0.26123047
 0.21331787
 0.15045166
 0.07537842
-0.00885010
-0.09948730
-0.19409180
-0.29113770
-0.38574219
-0.47363281
-0.54992676
-0.61340332
-0.66345215
-0.69915771
-0.71868896
-0.72021484
-0.70281982
-0.66772461
-0.61614990
-0.54962158
-0.47027588
-0.38116455
-0.28533936
-0.18646240
-0.08697510
 0.01007080
 0.10131836
 0.18463135
 0.25756836
 0.31921387
 0.36712646
 0.39947510
 0.41503906
 0.41381836
 0.39733887
 0.36743164
 0.32653809
 0.27740479
 0.22216797
 0.16387939
 0.10528564
 0.04791260
-0.00518799
-0.05096436
-0.08697510
-0.11047363
-0.12054443
-0.11688232
-0.09826660
-0.06500244
-0.01831055
 0.03997803
 0.10742188
 0.18218994
 0.26306152
 0.34759521
 0.43212891
 0.51330566
 0.58715820
 0.65063477
 0.70129395
 0.73547363
 0.75134277
 0.74768066
 0.72387695
 0.68054199
 0.61798096
 0.53680420
 0.43975830
 0.32928467
 0.20904541
 0.08087158
-0.05401611
-0.19287109
-0.33081055
-0.46203613
-0.58044434
-0.68267822
-0.76568604
-0.82855225
-0.86944580
-0.88714600
-0.88104248
-0.85174561
-0.79956055
-0.72662354
-0.63415527
-0.52520752
-0.40344238
-0.27374268
-0.14099121
-0.00946045
 0.11657715
 0.23468018
 0.34118652
 0.43243408
 0.50445557
 0.55419922
 0.58013916
 0.58227539
 0.55999756
 0.51483154
 0.44830322
 0.36407471
 0.26611328
 0.15808105
 0.04364014
-0.07446289
-0.19195557
-0.30456543
-0.40679932
-0.49438477
-0.56304932
-0.61065674
-0.63476563
-0.63537598
-0.61248779
-0.56640625
-0.49774170
-0.40893555
-0.30334473
-0.18554688
-0.05950928
 0.07171631
 0.20507813
 0.33660889
 0.46112061
 0.57342529
 0.67047119
 0.74859619
 0.80596924
 0.83953857
 0.84869385
 0.83465576
 0.79895020
 0.74371338
 0.67047119
 0.58319092
 0.48583984
 0.38391113
 0.27954102
 0.17456055
 0.07141113
-0.02532959
-0.11016846
-0.18066406
-0.23712158
-0.28106689
-0.31066895
-0.32318115
-0.31738281
-0.29663086
-0.26611328
-0.22949219
-0.18676758
-0.13824463
-0.08575439
-0.03417969
 0.01251221
 0.05187988
 0.08209229
 0.10223389
 0.11077881
 0.10681152
 0.09063721
 0.06286621
 0.02471924
-0.02288818
-0.07843018
-0.13946533
-0.20416260
-0.27038574
-0.33599854
-0.39733887
-0.45043945
-0.49194336
-0.52093506
-0.53710938
-0.54016113
-0.52978516
-0.50628662
-0.46966553
-0.42114258
-0.36254883
-0.29541016
-0.22247314
-0.14648438
-0.06958008
 0.00549316
 0.07629395
 0.14038086
 0.19531250
 0.23925781
 0.27130127
 0.29144287
 0.29907227
 0.29418945
 0.27679443
 0.24810791
 0.20874023
 0.15960693
 0.10314941
 0.04241943
-0.01892090
-0.07751465
-0.13061523
-0.17608643
-0.21209717
-0.23712158
-0.24993896
-0.25024414
-0.23742676
-0.21118164
-0.17120361
-0.11779785
-0.05310059
 0.01983643
 0.09857178
 0.18157959
 0.26733398
 0.35400391
 0.43762207
 0.51513672
 0.58349609
 0.64086914
 0.68664551
 0.71929932
 0.73760986
 0.73974609
 0.72418213
 0.69091797
 0.64056396
 0.57495117
 0.49621582
 0.40649414
 0.30792236
 0.20233154
 0.09124756
-0.02441406
-0.14251709
-0.26123047
-0.37628174
-0.48400879
-0.58105469
-0.66589355
-0.73791504
-0.79681396
-0.84136963
-0.87097168
-0.88439941
-0.88317871
-0.86822510
-0.84045410
-0.79956055
-0.74645996
-0.68298340
-0.61218262
-0.53680420
-0.45837402
-0.37872314
-0.29998779
-0.22460938
-0.15472412
-0.09155273
-0.03509521
 0.01312256
 0.05249023
 0.08178711
 0.10131836
 0.11260986
 0.11688232
 0.11566162
 0.10925293
 0.09826660
 0.08514404
 0.07171631
 0.06042480
 0.05249023
 0.04882813
 0.05004883
 0.05706787
 0.07141113
 0.09368896
 0.12420654
 0.16235352
 0.20812988
 0.26123047
 0.32043457
 0.38421631
 0.45013428
 0.51635742
 0.58166504
 0.64392090
 0.70098877
 0.75042725
 0.79040527
 0.81909180
 0.83587646
 0.83862305
 0.82733154
 0.80230713
 0.76446533
 0.71411133
 0.65216064
 0.57952881
 0.49865723
 0.41198730
 0.32135010
 0.22766113
 0.13275146
 0.03845215
-0.05187988
-0.13641357
-0.21453857
-0.28594971
-0.34973145
-0.40344238
-0.44494629
-0.47485352
-0.49407959
-0.50415039
-0.50628662
-0.49987793
-0.48614502
-0.46722412
-0.44464111
-0.42053223
-0.39581299
-0.37139893
-0.34973145
-0.33264160
-0.32073975
-0.31402588
-0.31280518
-0.31646729
-0.32592773
-0.34027100
-0.35827637
-0.37811279
-0.39855957
-0.41839600
-0.43579102
-0.44860840
-0.45532227
-0.45501709
-0.44738770
-0.43090820
-0.40466309
-0.36804199
-0.32104492
-0.26519775
-0.20202637
-0.13183594
-0.05493164
 0.02716064
 0.11199951
 0.19714355
 0.28045654
 0.35949707
 0.43243408
 0.49652100
 0.55023193
 0.59143066
 0.61950684
 0.63354492
 0.63323975
 0.61828613
 0.59020996
 0.55053711
 0.50079346
 0.44342041
 0.38085938
 0.31555176
 0.24963379
 0.18493652
 0.12329102
 0.06622314
 0.01678467
-0.02410889
-0.05493164
-0.07568359
-0.08483887
-0.08209229
-0.06774902
-0.04272461
-0.00915527
 0.03204346
 0.07843018
 0.12817383
 0.17852783
 0.22705078
 0.27221680
 0.31280518
 0.34576416
 0.36834717
 0.37750244
 0.37261963
 0.35400391
 0.32257080
 0.27770996
 0.21972656
 0.14892578
 0.06774902
-0.02136230
-0.11657715
-0.21667480
-0.31890869
-0.42022705
-0.51544189
-0.60089111
-0.67413330
-0.73425293
-0.77972412
-0.80871582
-0.82031250
-0.81359863
-0.78887939
-0.74737549
-0.68969727
-0.61706543
-0.53192139
-0.43792725
-0.33874512
-0.23773193
-0.13763428
-0.04089355
 0.04882813
 0.12908936
 0.19622803
 0.24871826
 0.28533936
 0.30670166
 0.31280518
 0.30517578
 0.28381348
 0.25054932
 0.20660400
 0.15411377
 0.09643555
 0.03662109
-0.02197266
-0.07659912
-0.12481689
-0.16418457
-0.19226074
-0.20782471
-0.20996094
-0.19775391
-0.17120361
-0.12969971
-0.07446289
-0.00762939
 0.06744385
 0.14923096
 0.23529053
 0.32287598
 0.40893555
 0.48889160
 0.55999756
 0.62042236
 0.66833496
 0.70220947
 0.71990967
 0.72082520
 0.70465088
 0.67138672
 0.62255859
 0.55969238
 0.48461914
 0.39978027
 0.30700684
 0.20782471
 0.10528564
 0.00244141
-0.09796143
-0.19378662
-0.28381348
-0.36529541
-0.43518066
-0.49072266
-0.53100586
-0.55633545
-0.56762695
-0.56518555
-0.55053711
-0.52520752
-0.49163818
-0.45135498
-0.40527344
-0.35461426
-0.30181885
-0.25054932
-0.20385742
-0.16265869
-0.12664795
-0.09582520
-0.07110596
-0.05340576
-0.04333496
-0.03967285
-0.04180908
-0.04913330
-0.06164551
-0.07781982
-0.09643555
-0.11627197
-0.13549805
-0.15289307
-0.16723633
-0.17700195
-0.18157959
-0.18005371
-0.17303467
-0.16052246
-0.14190674
-0.11749268
-0.08728027
-0.05249023
-0.01373291
 0.02685547
 0.06896973
 0.11169434
 0.15350342
 0.19317627
 0.22918701
 0.26153564
 0.29022217
 0.31463623
 0.33447266
 0.34820557
 0.35583496
 0.35827637
 0.35522461
 0.34667969
 0.33294678
 0.31463623
 0.29357910
 0.27069092
 0.24658203
 0.22064209
 0.19317627
 0.16479492
 0.13702393
 0.11047363
 0.08514404
 0.06134033
 0.03906250
 0.01861572
 0.00030518
-0.01556396
-0.02929688
-0.04150391
-0.05126953
-0.05920410
-0.06469727
-0.06805420
-0.06927490
-0.06744385
-0.06286621
-0.05462646
-0.04364014
-0.03051758
-0.01525879
 0.00122070
 0.01892090
 0.03814697
 0.05798340
 0.07781982
 0.09674072
 0.11352539
 0.12817383
 0.14007568
 0.14923096
 0.15441895
 0.15533447
 0.15197754
 0.14404297
 0.13092041
 0.11260986
 0.08941650
 0.06164551
 0.03051758
-0.00335693
-0.04089355
-0.08117676
-0.12268066
-0.16265869
-0.19958496
-0.23376465
-0.26550293
-0.29479980
-0.31982422
-0.33813477
-0.34820557
-0.34973145
-0.34179688
-0.32531738
-0.30029297
-0.26824951
-0.23040771
-0.18676758
-0.13732910
-0.08178711
-0.02166748
 0.04058838
 0.10223389
 0.16204834
 0.21911621
 0.27252197
 0.31982422
 0.35827637
 0.38635254
 0.40374756
 0.41015625
 0.40527344
 0.38879395
 0.36193848
 0.32592773
 0.28228760
 0.23254395
 0.17791748
 0.11993408
 0.06072998
 0.00244141
-0.05340576
-0.10437012
-0.14984131
-0.18768311
-0.21728516
-0.23773193
-0.24902344
-0.25146484
-0.24627686
-0.23376465
-0.21514893
-0.19042969
-0.16082764
-0.12756348
-0.09307861
-0.05950928
-0.02807617
-0.00152588
 0.01922607
 0.03265381
 0.03784180
 0.03417969
 0.02105713
-0.00152588
-0.03265381
-0.07080078
-0.11505127
-0.16479492
-0.21942139
-0.27801514
-0.33752441
-0.39459229
-0.44616699
-0.49011230
-0.52551270
-0.55114746
-0.56671143
-0.57067871
-0.56243896
-0.54107666
-0.50689697
-0.45898438
-0.39886475
-0.32714844
-0.24627686
-0.15747070
-0.06286621
 0.03570557
 0.13549805
 0.23406982
 0.32928467
 0.41778564
 0.49743652
 0.56518555
 0.61950684
 0.65887451
 0.68206787
 0.68878174
 0.67840576
 0.65124512
 0.60821533
 0.55053711
 0.48126221
 0.40283203
 0.31860352
 0.23071289
 0.14038086
 0.04943848
-0.03845215
-0.11932373
-0.19012451
-0.25054932
-0.29937744
-0.33477783
-0.35278320
-0.35064697
-0.32958984
-0.29296875
-0.24444580
-0.18554688
-0.11718750
-0.04028320
 0.04180908
 0.12481689
 0.20507813
 0.28045654
 0.34820557
 0.40527344
 0.44891357
 0.47668457
 0.48645020
 0.47882080
 0.45349121
 0.41198730
 0.35552979
 0.28594971
 0.20507813
 0.11596680
 0.02105713
-0.07720947
-0.17578125
-0.27160645
-0.36071777
-0.43792725
-0.49957275
-0.54351807
-0.56945801
-0.57708740
-0.56671143
-0.53710938
-0.48797607
-0.42083740
-0.33905029
-0.24597168
-0.14526367
-0.03967285
 0.06683350
 0.17120361
 0.26947021
 0.35797119
 0.43273926
 0.49102783
 0.53039551
 0.54870605
 0.54565430
 0.52154541
 0.47607422
 0.41107178
 0.32836914
 0.23193359
 0.12512207
 0.01037598
-0.10925293
-0.23040771
-0.34851074
-0.45745850
-0.55206299
-0.62774658
-0.68237305
-0.71380615
-0.72174072
-0.70556641
-0.66497803
-0.60058594
-0.51391602
-0.40802002
-0.28717041
-0.15625000
-0.01983643
 0.11840820
 0.25482178
 0.38665771
 0.50872803
 0.61584473
 0.70465088
 0.77178955
 0.81634521
 0.83801270
 0.83618164
 0.81085205
 0.76324463
 0.69610596
 0.61279297
 0.51635742
 0.41046143
 0.29846191
 0.18402100
 0.07141113
-0.03631592
-0.13671875
-0.22796631
-0.30700684
-0.36987305
-0.41381836
-0.43823242
-0.44464111
-0.43518066
-0.41107178
-0.37261963
-0.32257080
-0.26336670
-0.19958496
-0.13336182
-0.06713867
-0.00274658
 0.05676270
 0.10833740
 0.14923096
 0.17852783
 0.19500732
 0.19836426
 0.18829346
 0.16418457
 0.12695313
 0.07843018
 0.02075195
-0.04455566
-0.11596680
-0.19256592
-0.27282715
-0.35369873
-0.43090820
-0.49987793
-0.55847168
-0.60607910
-0.64300537
-0.66894531
-0.68206787
-0.68084717
-0.66528320
-0.63690186
-0.59722900
-0.54687500
-0.48583984
-0.41625977
-0.34027100
-0.26092529
-0.18035889
-0.09918213
-0.01922607
 0.05737305
 0.12939453
 0.19531250
 0.25634766
 0.31158447
 0.36041260
 0.40100098
 0.43212891
 0.45532227
 0.47210693
 0.48278809
 0.48797607
 0.48797607
 0.48248291
 0.47302246
 0.46051025
 0.44494629
 0.42724609
 0.40740967
 0.38635254
 0.36346436
 0.33935547
 0.31402588
 0.28808594
 0.26214600
 0.23590088
 0.20812988
 0.17822266
 0.14617920
 0.11260986
 0.07873535
 0.04577637
 0.01403809
-0.01617432
-0.04425049
-0.06958008
-0.09155273
-0.10955811
-0.12207031
-0.12878418
-0.12847900
-0.12145996
-0.10742188
-0.08697510
-0.06103516
-0.03021240
 0.00366211
 0.03997803
 0.07659912
 0.11230469
 0.14556885
 0.17547607
 0.20050049
 0.21881104
 0.22857666
 0.22857666
 0.21759033
 0.19592285
 0.16296387
 0.11871338
 0.06500244
 0.00305176
-0.06591797
-0.14190674
-0.22430420
-0.31127930
-0.39947510
-0.48461914
-0.56274414
-0.63262939
-0.69274902
-0.74157715
-0.77758789
-0.79803467
-0.80230713
-0.78948975
-0.76019287
-0.71563721
-0.65704346
-0.58502197
-0.50018311
-0.40344238
-0.29754639
-0.18615723
-0.07324219
 0.03753662
 0.14495850
 0.24719238
 0.34240723
 0.42785645
 0.50018311
 0.55816650
 0.60119629
 0.62896729
 0.64147949
 0.63842773
 0.62133789
 0.59173584
 0.55206299
 0.50445557
 0.45135498
 0.39520264
 0.33935547
 0.28625488
 0.23773193
 0.19378662
 0.15563965
 0.12512207
 0.10375977
 0.09307861
 0.09307861
 0.10192871
 0.11810303
 0.14068604
 0.16754150
 0.19744873
 0.22735596
 0.25573730
 0.28045654
 0.30090332
 0.31585693
 0.32318115
 0.32104492
 0.30883789
 0.28747559
 0.25787354
 0.21911621
 0.17059326
 0.11291504
 0.04821777
-0.01892090
-0.08697510
-0.15594482
-0.22705078
-0.29937744
-0.37017822
-0.43457031
-0.49011230
-0.53741455
-0.57617188
-0.60668945
-0.62774658
-0.63873291
-0.63995361
-0.63262939
-0.61676025
-0.59234619
-0.56060791
-0.52246094
-0.47912598
-0.43090820
-0.37719727
-0.31951904
-0.26000977
-0.20172119
-0.14587402
-0.09155273
-0.03814697
 0.01342773
 0.06256104
 0.10742188
 0.14770508
 0.18341064
 0.21362305
 0.23834229
 0.25665283
 0.26977539
 0.27832031
 0.28228760
 0.28228760
 0.27862549
 0.27160645
 0.26184082
 0.24963379
 0.23498535
 0.21728516
 0.19744873
 0.17639160
 0.15563965
 0.13610840
 0.11840820
 0.10345459
 0.09124756
 0.08087158
 0.07263184
 0.06713867
 0.06530762
 0.06744385
 0.07385254
 0.08392334
 0.09674072
 0.11230469
 0.13031006
 0.15014648
 0.17059326
 0.19165039
 0.21270752
 0.23284912
 0.25207520
 0.26855469
 0.28198242
 0.29144287
 0.29632568
 0.29541016
 0.28717041
 0.27130127
 0.24688721
 0.21484375
 0.17425537
 0.12603760
 0.06958008
 0.00701904
-0.06134033
-0.13427734
-0.21148682
-0.29144287
-0.37170410
-0.44952393
-0.52124023
-0.58532715
-0.63964844
-0.68328857
-0.71533203
-0.73455811
-0.74035645
-0.73303223
-0.71197510
-0.67779541
-0.63049316
-0.57037354
-0.49926758
-0.41870117
-0.33203125
-0.24261475
-0.15289307
-0.06500244
 0.01983643
 0.09979248
 0.17181396
 0.23376465
 0.28442383
 0.32318115
 0.34942627
 0.36193848
 0.36071777
 0.34667969
 0.32257080
 0.28991699
 0.25085449
 0.20660400
 0.15808105
 0.10772705
 0.05828857
 0.01129150
-0.03143311
-0.06744385
-0.09490967
-0.11230469
-0.11840820
-0.11322021
-0.09674072
-0.07019043
-0.03356934
 0.01220703
 0.06500244
 0.12329102
 0.18493652
 0.24810791
 0.31127930
 0.37200928
 0.42785645
 0.47515869
 0.51177979
 0.53649902
 0.54779053
 0.54504395
 0.52703857
 0.49468994
 0.44891357
 0.39215088
 0.32592773
 0.25024414
 0.16662598
 0.07720947
-0.01434326
-0.10437012
-0.19073486
-0.27130127
-0.34423828
-0.40618896
-0.45379639
-0.48461914
-0.49896240
-0.49804688
-0.48309326
-0.45318604
-0.40863037
-0.35125732
-0.28442383
-0.21179199
-0.13519287
-0.05676270
 0.02075195
 0.09368896
 0.15899658
 0.21484375
 0.26062012
 0.29541016
 0.31677246
 0.32318115
 0.31402588
 0.29083252
 0.25451660
 0.20599365
 0.14587402
 0.07629395
 0.00030518
-0.07965088
-0.16113281
-0.24291992
-0.32196045
-0.39489746
-0.45837402
-0.50964355
-0.54840088
-0.57434082
-0.58593750
-0.58197021
-0.56182861
-0.52642822
-0.47637939
-0.41351318
-0.33905029
-0.25451660
-0.16235352
-0.06469727
 0.03570557
 0.13763428
 0.23834229
 0.33660889
 0.42938232
 0.51391602
 0.58746338
 0.64788818
 0.69519043
 0.72906494
 0.74920654
 0.75439453
 0.74493408
 0.72082520
 0.68420410
 0.63659668
 0.57861328
 0.51177979
 0.43823242
 0.36193848
 0.28594971
 0.21148682
 0.13946533
 0.07049561
 0.00671387
-0.04943848
-0.09582520
-0.13153076
-0.15686035
-0.17181396
-0.17669678
-0.17150879
-0.15716553
-0.13458252
-0.10559082
-0.07263184
-0.03814697
-0.00396729
 0.02838135
 0.05737305
 0.08056641
 0.09674072
 0.10437012
 0.10284424
 0.09124756
 0.06835938
 0.03387451
-0.01037598
-0.06195068
-0.11993408
-0.18432617
-0.25543213
-0.33142090
-0.40924072
-0.48461914
-0.55480957
-0.61920166
-0.67657471
-0.72540283
-0.76324463
-0.78796387
-0.79803467
-0.79406738
-0.77606201
-0.74401855
-0.69793701
-0.63903809
-0.56823730
-0.48675537
-0.39642334
-0.29998779
-0.20050049
-0.10101318
-0.00427246
 0.08758545
 0.17272949
 0.24963379
 0.31768799
 0.37475586
 0.41900635
 0.44952393
 0.46600342
 0.46966553
 0.46112061
 0.44067383
 0.40863037
 0.36712646
 0.31921387
 0.26794434
 0.21545410
 0.16326904
 0.11260986
 0.06561279
 0.02441406
-0.00854492
-0.03234863
-0.04577637
-0.04852295
-0.04028320
-0.02136230
 0.00671387
 0.04302979
 0.08544922
 0.13183594
 0.18005371
 0.22766113
 0.27435303
 0.31829834
 0.35797119
 0.39093018
 0.41534424
 0.43029785
 0.43579102
 0.43090820
 0.41564941
 0.39031982
 0.35644531
 0.31646729
 0.27099609
 0.21972656
 0.16387939
 0.10498047
 0.04516602
-0.01434326
-0.07202148
-0.12603760
-0.17425537
-0.21392822
-0.24658203
-0.27374268
-0.29602051
-0.31066895
-0.31433105
-0.30700684
-0.29266357
-0.27618408
-0.26031494
-0.24322510
-0.22338867
-0.20172119
-0.18005371
-0.16082764
-0.14495850
-0.13183594
-0.12176514
-0.11596680
-0.11444092
-0.11688232
-0.12207031
-0.13031006
-0.14190674
-0.15655518
-0.17333984
-0.19073486
-0.20812988
-0.22460938
-0.23956299
-0.25115967
-0.25817871
-0.25970459
-0.25543213
-0.24505615
-0.22857666
-0.20568848
-0.17639160
-0.14129639
-0.10101318
-0.05615234
-0.00762939
 0.04302979
 0.09429932
 0.14495850
 0.19378662
 0.23986816
 0.28381348
 0.32470703
 0.36163330
 0.39276123
 0.41809082
 0.43731689
 0.45074463
 0.45806885
 0.45928955
 0.45410156
 0.44219971
 0.42510986
 0.40313721
 0.37750244
 0.34881592
 0.31738281
 0.28503418
 0.25207520
 0.21911621
 0.18646240
 0.15441895
 0.12359619
 0.09490967
 0.06896973
 0.04608154
 0.02532959
 0.00732422
-0.00823975
-0.02105713
-0.03112793
-0.03845215
-0.04302979
-0.04455566
-0.04272461
-0.03814697
-0.03112793
-0.02166748
-0.01068115
 0.00030518
 0.01129150
 0.02105713
 0.02990723
 0.03723145
 0.04150391
 0.04150391
 0.03631592
 0.02593994
 0.01068115
-0.00915527
-0.03448486
-0.06439209
-0.09857178
-0.13580322
-0.17608643
-0.22033691
-0.26855469
-0.32012939
-0.37292480
-0.42480469
-0.47546387
-0.52429199
-0.57128906
-0.61431885
-0.65155029
-0.68176270
-0.70373535
-0.71777344
-0.72235107
-0.71685791
-0.70007324
-0.67260742
-0.63446045
-0.58624268
-0.52825928
-0.46142578
-0.38665771
-0.30548096
-0.22003174
-0.13183594
-0.04241943
 0.04638672
 0.13397217
 0.21942139
 0.30212402
 0.37933350
 0.44891357
 0.50842285
 0.55694580
 0.59387207
 0.61889648
 0.63171387
 0.63201904
 0.62103271
 0.59936523
 0.56823730
 0.52764893
 0.47973633
 0.42633057
 0.37048340
 0.31555176
 0.26214600
 0.21179199
 0.16510010
 0.12329102
 0.08819580
 0.06134033
 0.04333496
 0.03448486
 0.03417969
 0.04211426
 0.05706787
 0.07873535
 0.10589600
 0.13793945
 0.17272949
 0.20843506
 0.24291992
 0.27496338
 0.30364990
 0.32775879
 0.34606934
 0.35614014
 0.35614014
 0.34576416
 0.32501221
 0.29541016
 0.25665283
 0.20935059
 0.15258789
 0.08819580
 0.01861572
-0.05340576
-0.12603760
-0.19897461
-0.27160645
-0.34240723
-0.40771484
-0.46508789
-0.51361084
-0.55358887
-0.58441162
-0.60607910
-0.61798096
-0.62103271
-0.61553955
-0.60211182
-0.58074951
-0.55206299
-0.51696777
-0.47760010
-0.43487549
-0.38909912
-0.34118652
-0.29235840
-0.24566650
-0.20172119
-0.16113281
-0.12329102
-0.08819580
-0.05706787
-0.03051758
-0.00793457
 0.01281738
 0.03173828
 0.04974365
 0.06652832
 0.08239746
 0.09826660
 0.11596680
 0.13671875
 0.16021729
 0.18646240
 0.21484375
 0.24566650
 0.27893066
 0.31524658
 0.35400391
 0.39337158
 0.43273926
 0.47119141
 0.50842285
 0.54382324
 0.57586670
 0.60333252
 0.62500000
 0.64025879
 0.64788818
 0.64697266
 0.63690186
 0.61798096
 0.59051514
 0.55419922
 0.50842285
 0.45349121
 0.39123535
 0.32348633
 0.25207520
 0.17730713
 0.10009766
 0.02227783
-0.05371094
-0.12634277
-0.19470215
-0.25848389
-0.31646729
-0.36590576
-0.40496826
-0.43365479
-0.45196533
-0.46112061
-0.46112061
-0.45166016
-0.43334961
-0.40618896
-0.37139893
-0.33142090
-0.28900146
-0.24658203
-0.20599365
-0.16845703
-0.13427734
-0.10528564
-0.08392334
-0.07232666
-0.07202148
-0.08209229
-0.10223389
-0.13183594
-0.17181396
-0.22155762
-0.28076172
-0.34637451
-0.41473389
-0.48248291
-0.54748535
-0.60821533
-0.66345215
-0.71075439
-0.74737549
-0.77026367
-0.77758789
-0.76873779
-0.74340820
-0.70190430
-0.64300537
-0.56671143
-0.47363281
-0.36590576
-0.24688721
-0.11962891
 0.01342773
 0.15045166
 0.28900146
 0.42602539
 0.55755615
 0.68023682
 0.79040527
 0.88531494
 0.96252441
 1.02111816
 1.06048584
 1.08062744
 1.08123779
 1.06201172
 1.02355957
 0.96710205
 0.89477539
 0.81024170
 0.71533203
 0.61309814
 0.50689697
 0.40008545
 0.29571533
 0.19653320
 0.10314941
 0.01831055
-0.05584717
-0.11718750
-0.16448975
-0.19744873
-0.21728516
-0.22399902
-0.21789551
-0.20111084
-0.17578125
-0.14434814
-0.10955811
-0.07293701
-0.03692627
-0.00366211
 0.02380371
 0.04425049
 0.05554199
 0.05676270
 0.04608154
 0.02288818
-0.01129150
-0.05523682
-0.10864258
-0.17089844
-0.24230957
-0.32043457
-0.40100098
-0.48004150
-0.55511475
-0.62469482
-0.68786621
-0.74249268
-0.78613281
-0.81665039
-0.83251953
-0.83282471
-0.81726074
-0.78704834
-0.74249268
-0.68634033
-0.61889648
-0.54107666
-0.45379639
-0.35919189
-0.26062012
-0.16143799
-0.06378174
 0.03082275
 0.12115479
 0.20568848
 0.28259277
 0.35095215
 0.40954590
 0.45867920
 0.49743652
 0.52612305
 0.54443359
 0.55328369
 0.55419922
 0.54840088
 0.53741455
 0.52307129
 0.50689697
 0.49102783
 0.47698975
 0.46508789
 0.45532227
 0.44860840
 0.44555664
 0.44738770
 0.45410156
 0.46386719
 0.47515869
 0.48736572
 0.50048828
 0.51361084
 0.52490234
 0.53253174
 0.53405762
 0.52947998
 0.51666260
 0.49530029
 0.46356201
 0.42175293
 0.37170410
 0.31402588
 0.24841309
 0.17456055
 0.09246826
 0.00427246
-0.08697510
-0.17974854
-0.27221680
-0.36285400
-0.44921875
-0.52795410
-0.59722900
-0.65643311
-0.70587158
-0.74462891
-0.77209473
-0.78735352
-0.79071045
-0.78216553
-0.76293945
-0.73364258
-0.69519043
-0.64971924
-0.59906006
-0.54534912
-0.48950195
-0.43182373
-0.37322998
-0.31585693
-0.26245117
-0.21484375
-0.17456055
-0.14007568
-0.11077881
-0.08636475
-0.06744385
-0.05432129
-0.04638672
-0.04211426
-0.04058838
-0.04058838
-0.04119873
-0.04180908
-0.04180908
-0.04058838
-0.03753662
-0.03204346
-0.02258301
-0.00885010
 0.00946045
 0.03173828
 0.05737305
 0.08575439
 0.11657715
 0.14953613
 0.18371582
 0.21881104
 0.25482178
 0.29113770
 0.32684326
 0.36041260
 0.39031982
 0.41656494
 0.43792725
 0.45471191
 0.46600342
 0.47210693
 0.47302246
 0.46966553
 0.46173096
 0.44982910
 0.43365479
 0.41381836
 0.39093018
 0.36560059
 0.33813477
 0.30944824
 0.28106689
 0.25360107
 0.22613525
 0.19775391
 0.16845703
 0.13854980
 0.10925293
 0.08056641
 0.05157471
 0.02197266
-0.00793457
-0.03723145
-0.06683350
-0.09704590
-0.12847900
-0.16021729
-0.19195557
-0.22583008
-0.26245117
-0.30242920
-0.34271240
-0.38024902
-0.41381836
-0.44372559
-0.47210693
-0.49804688
-0.51940918
-0.53466797
-0.54321289
-0.54473877
-0.53955078
-0.52673340
-0.50689697
-0.48065186
-0.44860840
-0.41046143
-0.36651611
-0.31768799
-0.26641846
-0.21453857
-0.16235352
-0.10955811
-0.05584717
-0.00335693
 0.04608154
 0.09063721
 0.13092041
 0.16662598
 0.19744873
 0.22338867
 0.24383545
 0.25878906
 0.26885986
 0.27343750
 0.27343750
 0.26947021
 0.26245117
 0.25329590
 0.24261475
 0.23101807
 0.22003174
 0.21087646
 0.20446777
 0.20019531
 0.19897461
 0.20050049
 0.20568848
 0.21453857
 0.22674561
 0.24200439
 0.26092529
 0.28289795
 0.30792236
 0.33416748
 0.36041260
 0.38513184
 0.40802002
 0.42938232
 0.44860840
 0.46417236
 0.47485352
 0.47973633
 0.47760010
 0.46813965
 0.45043945
 0.42419434
 0.38940430
 0.34667969
 0.29754639
 0.24200439
 0.18066406
 0.11352539
 0.04211426
-0.03204346
-0.10772705
-0.18524170
-0.26336670
-0.34088135
-0.41412354
-0.48065186
-0.53985596
-0.59173584
-0.63781738
-0.67718506
-0.70739746
-0.72753906
-0.73730469
-0.73791504
-0.73028564
-0.71441650
-0.68908691
-0.65521240
-0.61401367
-0.56823730
-0.51940918
-0.46783447
-0.41351318
-0.35705566
-0.29998779
-0.24414063
-0.19134521
-0.14221191
-0.09613037
-0.05340576
-0.01556396
 0.01708984
 0.04486084
 0.06896973
 0.08941650
 0.10711670
 0.12145996
 0.13275146
 0.14129639
 0.14862061
 0.15563965
 0.16204834
 0.16876221
 0.17669678
 0.18737793
 0.20080566
 0.21697998
 0.23529053
 0.25573730
 0.27832031
 0.30334473
 0.33050537
 0.35766602
 0.38391113
 0.40893555
 0.43212891
 0.45288086
 0.46875000
 0.47851563
 0.48034668
 0.47515869
 0.46264648
 0.44311523
 0.41595459
 0.38208008
 0.34179688
 0.29663086
 0.24810791
 0.19561768
 0.13916016
 0.07873535
 0.01617432
-0.04608154
-0.10528564
-0.16082764
-0.21240234
-0.26153564
-0.30731201
-0.34790039
-0.38146973
-0.40649414
-0.42419434
-0.43518066
-0.44036865
-0.43945313
-0.43182373
-0.41931152
-0.40435791
-0.38848877
-0.37109375
-0.35125732
-0.32806396
-0.30364990
-0.27984619
-0.25787354
-0.23712158
-0.21606445
-0.19378662
-0.17120361
-0.14831543
-0.12603760
-0.10345459
-0.07995605
-0.05493164
-0.02960205
-0.00396729
 0.02166748
 0.04760742
 0.07293701
 0.09765625
 0.12084961
 0.14282227
 0.16326904
 0.18218994
 0.19897461
 0.21362305
 0.22491455
 0.23284912
 0.23681641
 0.23681641
 0.23254395
 0.22369385
 0.21148682
 0.19653320
 0.17974854
 0.16143799
 0.14129639
 0.11993408
 0.09826660
 0.07751465
 0.05859375
 0.04241943
 0.02960205
 0.02075195
 0.01586914
 0.01586914
 0.02044678
 0.02868652
 0.04028320
 0.05523682
 0.07324219
 0.09429932
 0.11718750
 0.14129639
 0.16601563
 0.19042969
 0.21301270
 0.23315430
 0.24932861
 0.26123047
 0.26885986
 0.27221680
 0.27130127
 0.26550293
 0.25482178
 0.23864746
 0.21759033
 0.19165039
 0.16174316
 0.12878418
 0.09338379
 0.05706787
 0.02075195
-0.01434326
-0.04791260
-0.07873535
-0.10711670
-0.13275146
-0.15594482
-0.17700195
-0.19531250
-0.21087646
-0.22308350
-0.23254395
-0.23925781
-0.24444580
-0.24871826
-0.25268555
-0.25665283
-0.26031494
-0.26367188
-0.26733398
-0.27099609
-0.27465820
-0.27862549
-0.28228760
-0.28564453
-0.28900146
-0.29205322
-0.29418945
-0.29510498
-0.29357910
-0.28930664
-0.28137207
-0.26977539
-0.25451660
-0.23620605
-0.21484375
-0.19042969
-0.16296387
-0.13275146
-0.09918213
-0.06317139
-0.02563477
 0.01190186
 0.04913330
 0.08453369
 0.11810303
 0.14953613
 0.17822266
 0.20324707
 0.22491455
 0.24261475
 0.25665283
 0.26702881
 0.27374268
 0.27618408
 0.27435303
 0.26855469
 0.25909424
 0.24658203
 0.23162842
 0.21545410
 0.19836426
 0.18035889
 0.16174316
 0.14343262
 0.12573242
 0.11016846
 0.09735107
 0.08758545
 0.08117676
 0.07781982
 0.07781982
 0.08148193
 0.08789063
 0.09613037
 0.10620117
 0.11749268
 0.12969971
 0.14251709
 0.15502930
 0.16693115
 0.17730713
 0.18524170
 0.18951416
 0.18981934
 0.18554688
 0.17639160
 0.16235352
 0.14282227
 0.11810303
 0.08850098
 0.05340576
 0.01373291
-0.03051758
-0.07751465
-0.12542725
-0.17303467
-0.22125244
-0.27008057
-0.31799316
-0.36224365
-0.39947510
-0.42877197
-0.45166016
-0.46875000
-0.48034668
-0.48461914
-0.48034668
-0.46905518
-0.45074463
-0.42633057
-0.39489746
-0.35644531
-0.31280518
-0.26702881
-0.22125244
-0.17486572
-0.12817383
-0.08148193
-0.03692627
 0.00366211
 0.03936768
 0.07049561
 0.09643555
 0.11627197
 0.12939453
 0.13580322
 0.13671875
 0.13305664
 0.12542725
 0.11444092
 0.10040283
 0.08453369
 0.06774902
 0.05187988
 0.03753662
 0.02655029
 0.02044678
 0.02044678
 0.02655029
 0.03875732
 0.05706787
 0.08148193
 0.11230469
 0.14862061
 0.18920898
 0.23315430
 0.27923584
 0.32684326
 0.37445068
 0.42022705
 0.46203613
 0.49804688
 0.52703857
 0.54718018
 0.55755615
 0.55816650
 0.54870605
 0.52886963
 0.49896240
 0.45989990
 0.41290283
 0.35888672
 0.29937744
 0.23620605
 0.17028809
 0.10345459
 0.03692627
-0.02807617
-0.08911133
-0.14495850
-0.19409180
-0.23590088
-0.27160645
-0.30151367
-0.32470703
-0.34057617
-0.34729004
-0.34423828
-0.33233643
-0.31433105
-0.29266357
-0.26977539
-0.24749756
-0.22583008
-0.20538330
-0.18585205
-0.16815186
-0.15380859
-0.14404297
-0.13946533
-0.13977051
-0.14465332
-0.15350342
-0.16540527
-0.18005371
-0.19653320
-0.21423340
-0.23193359
-0.24841309
-0.26245117
-0.27282715
-0.27954102
-0.28167725
-0.27984619
-0.27313232
-0.26123047
-0.24322510
-0.21911621
-0.18951416
-0.15533447
-0.11749268
-0.07751465
-0.03631592
 0.00518799
 0.04608154
 0.08544922
 0.12237549
 0.15533447
 0.18310547
 0.20568848
 0.22247314
 0.23315430
 0.23834229
 0.23742676
 0.23101807
 0.21911621
 0.20355225
 0.18524170
 0.16540527
 0.14465332
 0.12329102
 0.10223389
 0.08300781
 0.06713867
 0.05554199
 0.04882813
 0.04760742
 0.05126953
 0.05981445
 0.07232666
 0.08880615
 0.10864258
 0.13122559
 0.15594482
 0.18157959
 0.20599365
 0.22857666
 0.24810791
 0.26397705
 0.27526855
 0.28137207
 0.28106689
 0.27404785
 0.25909424
 0.23651123
 0.20660400
 0.17059326
 0.12939453
 0.08300781
 0.03204346
-0.02227783
-0.07812500
-0.13244629
-0.18493652
-0.23468018
-0.28167725
-0.32440186
-0.36102295
-0.39031982
-0.41076660
-0.42266846
-0.42572021
-0.42175293
-0.41076660
-0.39367676
-0.36956787
-0.33843994
-0.30242920
-0.26458740
-0.22735596
-0.19195557
-0.15747070
-0.12451172
-0.09399414
-0.06774902
-0.04699707
-0.03173828
-0.02227783
-0.01861572
-0.02105713
-0.02960205
-0.04211426
-0.05737305
-0.07446289
-0.09368896
-0.11322021
-0.13153076
-0.14648438
-0.15655518
-0.16113281
-0.15960693
-0.15167236
