# Supplementary material for: Dataset for time-lapse ultrasonic tomography of a granite slab under uniaxial compression test
Source: Data Brief. 2018 Aug 30;20:614–6. doi: 10.1016/j.dib.2018.08.151 (PMC6128094; doi:10.1016/j.dib.2018.08.151)
Supplement: Supplementary file 2 — Supplementary material [file mmc2.zip › data/Ultrasonic_Tomo_data/Stage_1_0kn/Force_0kn_16_4_5976248.txt]

SOURCE FILE NAME: D:\ct_20141122\ct201411221m100v0kn_sh_1_10_a.TDA
DATE: Saturday, November 22, 2014
TIME: 11:19:55
SAMPLE INTERVAL (Seconds):   0.0000001000
SIGNAL UNITS: volts
TIME UNITS: Seconds
DATA TYPE: WAVEFORM
NUMBER OF DATA POINTS PER WAVEFORM: 1024
CHANNEL NUMBER: 16
HIT NUMBER: 4
TIME OF TEST:   5.9762480000

-0.00122070
-0.00122070
-0.00122070
-0.00122070
-0.00122070
-0.00122070
-0.00152588
-0.00183105
-0.00152588
-0.00061035
 0.00061035
 0.00122070
 0.00152588
 0.00122070
 0.00122070
 0.00091553
 0.00061035
 0.00000000
-0.00061035
-0.00122070
-0.00152588
-0.00183105
-0.00183105
-0.00213623
-0.00213623
-0.00213623
-0.00183105
-0.00122070
-0.00030518
 0.00091553
 0.00183105
 0.00244141
 0.00244141
 0.00213623
 0.00152588
 0.00091553
 0.00091553
 0.00061035
 0.00000000
-0.00061035
-0.00091553
-0.00030518
 0.00061035
 0.00152588
 0.00213623
 0.00213623
 0.00213623
 0.00183105
 0.00152588
 0.00183105
 0.00183105
 0.00183105
 0.00152588
 0.00091553
 0.00000000
-0.00061035
-0.00061035
 0.00000000
 0.00091553
 0.00213623
 0.00274658
 0.00305176
 0.00274658
 0.00213623
 0.00152588
 0.00091553
 0.00000000
-0.00061035
-0.00091553
-0.00122070
-0.00091553
-0.00030518
 0.00000000
-0.00030518
-0.00061035
-0.00061035
-0.00030518
 0.00061035
 0.00183105
 0.00244141
 0.00244141
 0.00213623
 0.00183105
 0.00152588
 0.00091553
 0.00030518
-0.00030518
-0.00030518
-0.00030518
-0.00030518
-0.00030518
 0.00000000
 0.00061035
 0.00091553
 0.00122070
 0.00122070
 0.00091553
 0.00091553
 0.00152588
 0.00213623
 0.00274658
 0.00244141
 0.00183105
 0.00091553
 0.00000000
-0.00030518
-0.00061035
-0.00061035
-0.00030518
 0.00000000
 0.00030518
 0.00061035
 0.00091553
 0.00091553
 0.00091553
 0.00030518
-0.00030518
-0.00091553
-0.00091553
 0.00000000
 0.00061035
 0.00091553
 0.00030518
-0.00030518
-0.00091553
-0.00061035
 0.00061035
 0.00183105
 0.00305176
 0.00335693
 0.00274658
 0.00183105
 0.00091553
 0.00000000
-0.00061035
-0.00091553
-0.00122070
-0.00152588
-0.00183105
-0.00152588
-0.00091553
 0.00000000
 0.00091553
 0.00122070
 0.00122070
 0.00091553
 0.00061035
 0.00061035
 0.00091553
 0.00122070
 0.00122070
 0.00061035
-0.00030518
-0.00122070
-0.00183105
-0.00183105
-0.00122070
-0.00061035
-0.00030518
-0.00030518
-0.00030518
-0.00061035
-0.00091553
-0.00122070
-0.00152588
-0.00183105
-0.00183105
-0.00152588
-0.00091553
-0.00061035
-0.00030518
-0.00030518
-0.00061035
-0.00152588
-0.00274658
-0.00305176
-0.00213623
-0.00091553
-0.00030518
-0.00030518
-0.00091553
-0.00152588
-0.00152588
-0.00122070
-0.00122070
-0.00152588
-0.00213623
-0.00213623
-0.00183105
-0.00091553
-0.00030518
 0.00030518
 0.00030518
 0.00061035
 0.00061035
 0.00061035
 0.00061035
 0.00091553
 0.00122070
 0.00122070
 0.00061035
-0.00061035
-0.00213623
-0.00305176
-0.00305176
-0.00244141
-0.00152588
-0.00091553
-0.00030518
 0.00030518
 0.00061035
 0.00091553
 0.00061035
 0.00000000
-0.00030518
-0.00061035
-0.00061035
-0.00030518
 0.00000000
 0.00030518
 0.00030518
 0.00000000
-0.00061035
-0.00152588
-0.00183105
-0.00152588
-0.00091553
-0.00030518
 0.00000000
-0.00061035
-0.00122070
-0.00152588
-0.00122070
-0.00091553
-0.00061035
-0.00061035
-0.00061035
-0.00061035
-0.00061035
 0.00000000
 0.00061035
 0.00091553
 0.00061035
 0.00000000
-0.00091553
-0.00091553
-0.00061035
 0.00000000
 0.00061035
 0.00030518
-0.00061035
-0.00152588
-0.00213623
-0.00213623
-0.00152588
-0.00091553
-0.00030518
 0.00030518
 0.00030518
 0.00030518
 0.00000000
-0.00061035
-0.00091553
-0.00091553
-0.00091553
-0.00091553
-0.00061035
-0.00030518
 0.00000000
 0.00000000
-0.00030518
-0.00091553
-0.00183105
-0.00244141
-0.00213623
-0.00122070
 0.00000000
 0.00122070
 0.00152588
 0.00152588
 0.00091553
 0.00061035
 0.00061035
 0.00091553
 0.00061035
 0.00000000
-0.00030518
 0.00000000
 0.00061035
 0.00152588
 0.00213623
 0.00213623
 0.00152588
 0.00061035
 0.00000000
-0.00030518
-0.00030518
 0.00030518
 0.00061035
 0.00091553
 0.00030518
-0.00061035
-0.00122070
-0.00122070
-0.00061035
 0.00061035
 0.00122070
 0.00183105
 0.00213623
 0.00213623
 0.00183105
 0.00122070
 0.00030518
-0.00091553
-0.00122070
-0.00122070
-0.00091553
-0.00030518
 0.00000000
 0.00030518
 0.00000000
-0.00030518
-0.00122070
-0.00152588
-0.00122070
-0.00030518
 0.00030518
 0.00061035
 0.00030518
 0.00000000
 0.00000000
 0.00030518
 0.00030518
 0.00000000
-0.00061035
-0.00091553
-0.00061035
 0.00000000
 0.00030518
 0.00030518
 0.00000000
-0.00061035
-0.00122070
-0.00183105
-0.00183105
-0.00122070
-0.00030518
 0.00091553
 0.00122070
 0.00091553
 0.00000000
-0.00061035
-0.00061035
-0.00030518
 0.00030518
 0.00091553
 0.00122070
 0.00122070
 0.00122070
 0.00091553
 0.00061035
 0.00000000
-0.00061035
-0.00091553
-0.00091553
-0.00061035
-0.00030518
-0.00030518
-0.00030518
-0.00030518
-0.00030518
 0.00000000
 0.00000000
 0.00030518
 0.00122070
 0.00183105
 0.00244141
 0.00244141
 0.00183105
 0.00122070
 0.00061035
 0.00061035
 0.00061035
 0.00030518
 0.00000000
 0.00000000
 0.00061035
 0.00152588
 0.00244141
 0.00213623
 0.00122070
 0.00030518
 0.00000000
 0.00000000
 0.00030518
 0.00061035
 0.00091553
 0.00091553
 0.00061035
 0.00030518
-0.00030518
-0.00061035
-0.00030518
 0.00000000
 0.00030518
 0.00000000
-0.00030518
-0.00091553
-0.00122070
-0.00152588
-0.00213623
-0.00244141
-0.00274658
-0.00244141
-0.00152588
-0.00061035
 0.00000000
 0.00030518
 0.00030518
 0.00030518
 0.00000000
 0.00030518
 0.00061035
 0.00061035
 0.00091553
 0.00061035
 0.00061035
 0.00061035
 0.00061035
 0.00061035
 0.00061035
-0.00030518
-0.00122070
-0.00183105
-0.00213623
-0.00152588
-0.00061035
 0.00030518
 0.00061035
 0.00030518
 0.00000000
-0.00030518
-0.00030518
-0.00030518
 0.00000000
 0.00061035
 0.00091553
 0.00091553
 0.00061035
 0.00000000
-0.00061035
-0.00091553
-0.00061035
-0.00030518
 0.00030518
 0.00061035
 0.00122070
 0.00152588
 0.00152588
 0.00122070
 0.00091553
 0.00091553
 0.00061035
 0.00061035
 0.00061035
 0.00091553
 0.00122070
 0.00152588
 0.00183105
 0.00152588
 0.00122070
 0.00091553
 0.00061035
-0.00030518
-0.00091553
-0.00152588
-0.00122070
-0.00091553
-0.00061035
-0.00061035
-0.00091553
-0.00091553
-0.00061035
-0.00030518
 0.00030518
 0.00061035
 0.00091553
 0.00061035
 0.00000000
-0.00061035
-0.00152588
-0.00183105
-0.00152588
-0.00091553
-0.00091553
-0.00091553
-0.00122070
-0.00122070
-0.00152588
-0.00152588
-0.00183105
-0.00213623
-0.00213623
-0.00183105
-0.00152588
-0.00122070
-0.00122070
-0.00091553
-0.00122070
-0.00122070
-0.00152588
-0.00122070
-0.00061035
 0.00030518
 0.00122070
 0.00122070
 0.00091553
 0.00030518
-0.00030518
-0.00030518
-0.00061035
-0.00061035
-0.00091553
-0.00122070
-0.00122070
-0.00091553
-0.00091553
-0.00061035
-0.00030518
-0.00030518
-0.00061035
-0.00061035
-0.00061035
-0.00030518
 0.00061035
 0.00122070
 0.00152588
 0.00122070
 0.00061035
 0.00000000
-0.00030518
-0.00030518
-0.00061035
-0.00091553
-0.00122070
-0.00122070
-0.00091553
-0.00061035
-0.00061035
-0.00061035
-0.00061035
-0.00061035
-0.00030518
 0.00000000
 0.00000000
 0.00030518
 0.00030518
-0.00030518
-0.00091553
-0.00183105
-0.00213623
-0.00152588
-0.00091553
-0.00030518
-0.00030518
-0.00030518
-0.00091553
-0.00122070
-0.00152588
-0.00183105
-0.00183105
-0.00183105
-0.00213623
-0.00213623
-0.00183105
-0.00122070
-0.00030518
 0.00030518
 0.00030518
 0.00000000
-0.00030518
-0.00030518
 0.00000000
 0.00061035
 0.00061035
 0.00000000
-0.00091553
-0.00213623
-0.00305176
-0.00366211
-0.00366211
-0.00274658
-0.00213623
-0.00152588
-0.00122070
-0.00091553
-0.00030518
 0.00030518
 0.00091553
 0.00122070
 0.00091553
 0.00091553
 0.00122070
 0.00183105
 0.00213623
 0.00213623
 0.00152588
 0.00091553
 0.00030518
 0.00000000
 0.00030518
 0.00091553
 0.00122070
 0.00152588
 0.00152588
 0.00091553
 0.00030518
 0.00000000
 0.00061035
 0.00152588
 0.00213623
 0.00213623
 0.00122070
 0.00061035
 0.00061035
 0.00091553
 0.00122070
 0.00091553
 0.00061035
 0.00061035
 0.00091553
 0.00152588
 0.00213623
 0.00335693
 0.00366211
 0.00305176
 0.00122070
-0.00061035
-0.00122070
-0.00061035
 0.00000000
 0.00061035
-0.00122070
-0.01129150
-0.04150391
-0.10375977
-0.19866943
-0.30670166
-0.39520264
-0.43457031
-0.41900635
-0.37048340
-0.32104492
-0.28869629
-0.26184082
-0.20874023
-0.10650635
 0.03356934
 0.16662598
 0.24383545
 0.24841309
 0.20599365
 0.16174316
 0.14495850
 0.15319824
 0.16662598
 0.17242432
 0.17486572
 0.18218994
 0.19104004
 0.19042969
 0.17608643
 0.15808105
 0.15075684
 0.15716553
 0.16571045
 0.16387939
 0.15167236
 0.13977051
 0.13671875
 0.14007568
 0.14099121
 0.13580322
 0.12817383
 0.12298584
 0.12084961
 0.11871338
 0.11383057
 0.10711670
 0.10131836
 0.09643555
 0.09246826
 0.08789063
 0.08300781
 0.07720947
 0.07049561
 0.06317139
 0.05737305
 0.05371094
 0.05035400
 0.04425049
 0.03570557
 0.02807617
 0.02349854
 0.02136230
 0.01708984
 0.00976563
 0.00183105
-0.00305176
-0.00335693
-0.00305176
-0.00549316
-0.01037598
-0.01464844
-0.01556396
-0.01434326
-0.01434326
-0.01647949
-0.01983643
-0.02166748
-0.02197266
-0.02258301
-0.02471924
-0.02868652
-0.03173828
-0.03326416
-0.03356934
-0.03479004
-0.03753662
-0.04058838
-0.04272461
-0.04302979
-0.04272461
-0.04425049
-0.04791260
-0.05249023
-0.05554199
-0.05645752
-0.05645752
-0.05645752
-0.05737305
-0.05859375
-0.05950928
-0.05889893
-0.05767822
-0.05737305
-0.05737305
-0.05767822
-0.05737305
-0.05676270
-0.05615234
-0.05645752
-0.05737305
-0.05828857
-0.05859375
-0.05828857
-0.05798340
-0.05828857
-0.05859375
-0.05798340
-0.05706787
-0.05645752
-0.05645752
-0.05767822
-0.05889893
-0.05889893
-0.05798340
-0.05676270
-0.05615234
-0.05676270
-0.05737305
-0.05737305
-0.05676270
-0.05554199
-0.05523682
-0.05493164
-0.05462646
-0.05340576
-0.05126953
-0.04882813
-0.04669189
-0.04547119
-0.04486084
-0.04486084
-0.04486084
-0.04455566
-0.04425049
-0.04364014
-0.04241943
-0.04119873
-0.04028320
-0.04028320
-0.03997803
-0.03875732
-0.03662109
-0.03387451
-0.03173828
-0.02990723
-0.02899170
-0.02838135
-0.02777100
-0.02685547
-0.02624512
-0.02593994
-0.02593994
-0.02563477
-0.02441406
-0.02227783
-0.01983643
-0.01770020
-0.01647949
-0.01586914
-0.01525879
-0.01403809
-0.01281738
-0.01129150
-0.01007080
-0.00915527
-0.00823975
-0.00793457
-0.00793457
-0.00793457
-0.00732422
-0.00610352
-0.00488281
-0.00335693
-0.00213623
-0.00061035
 0.00122070
 0.00366211
 0.00549316
 0.00610352
 0.00549316
 0.00488281
 0.00457764
 0.00518799
 0.00671387
 0.00823975
 0.00946045
 0.01007080
 0.01007080
 0.01007080
 0.01037598
 0.01098633
 0.01251221
 0.01403809
 0.01556396
 0.01678467
 0.01739502
 0.01770020
 0.01739502
 0.01678467
 0.01617432
 0.01586914
 0.01556396
 0.01586914
 0.01678467
 0.01800537
 0.01922607
 0.01983643
 0.02014160
 0.02044678
 0.02044678
 0.02105713
 0.02227783
 0.02349854
 0.02441406
 0.02532959
 0.02563477
 0.02563477
 0.02563477
 0.02563477
 0.02563477
 0.02593994
 0.02624512
 0.02685547
 0.02777100
 0.02929688
 0.03051758
 0.03173828
 0.03204346
 0.03143311
 0.03021240
 0.02899170
 0.02777100
 0.02746582
 0.02777100
 0.02807617
 0.02838135
 0.02777100
 0.02716064
 0.02655029
 0.02685547
 0.02777100
 0.02899170
 0.03021240
 0.03051758
 0.03051758
 0.02990723
 0.02899170
 0.02807617
 0.02685547
 0.02593994
 0.02532959
 0.02532959
 0.02624512
 0.02746582
 0.02838135
 0.02868652
 0.02838135
 0.02777100
 0.02746582
 0.02807617
 0.02899170
 0.03021240
 0.03112793
 0.03173828
 0.03173828
 0.03143311
 0.03112793
 0.03082275
 0.03082275
 0.03082275
 0.03112793
 0.03143311
 0.03173828
 0.03204346
 0.03234863
 0.03234863
 0.03173828
 0.03051758
 0.02838135
 0.02593994
 0.02380371
 0.02227783
 0.02075195
 0.01892090
 0.01647949
 0.01281738
 0.00793457
 0.00244141
-0.00366211
-0.00976563
-0.01647949
-0.02410889
-0.03265381
-0.04241943
-0.05371094
-0.06561279
-0.07812500
-0.09002686
-0.10040283
-0.10864258
-0.11322021
-0.11322021
-0.10894775
-0.09918213
-0.08392334
-0.06286621
-0.03570557
-0.00183105
 0.03875732
 0.08453369
 0.13427734
 0.18585205
 0.23834229
 0.29022217
 0.34027100
 0.38635254
 0.42572021
 0.45654297
 0.47729492
 0.48736572
 0.48492432
 0.46875000
 0.43914795
 0.39672852
 0.34240723
 0.27709961
 0.20111084
 0.11627197
 0.02624512
-0.06591797
-0.15808105
-0.24932861
-0.33752441
-0.41870117
-0.48919678
-0.54595947
-0.58776855
-0.61492920
-0.62622070
-0.62194824
-0.60180664
-0.56732178
-0.52032471
-0.46234131
-0.39459229
-0.31951904
-0.24017334
-0.15869141
-0.07690430
 0.00366211
 0.08087158
 0.15167236
 0.21362305
 0.26550293
 0.30700684
 0.33721924
 0.35552979
 0.36071777
 0.35369873
 0.33508301
 0.30670166
 0.26885986
 0.22247314
 0.16906738
 0.11138916
 0.05126953
-0.00854492
-0.06591797
-0.11749268
-0.16143799
-0.19470215
-0.21667480
-0.22766113
-0.22735596
-0.21606445
-0.19348145
-0.16113281
-0.12023926
-0.07263184
-0.01983643
 0.03601074
 0.09124756
 0.14251709
 0.18585205
 0.22033691
 0.24444580
 0.25695801
 0.25695801
 0.24353027
 0.21759033
 0.17883301
 0.12847900
 0.06805420
 0.00091553
-0.06896973
-0.13732910
-0.20111084
-0.25909424
-0.30792236
-0.34301758
-0.35949707
-0.35491943
-0.33081055
-0.29022217
-0.23468018
-0.16479492
-0.08178711
 0.01190186
 0.11138916
 0.21209717
 0.31036377
 0.40161133
 0.48065186
 0.54229736
 0.58349609
 0.60211182
 0.59722900
 0.56762695
 0.51300049
 0.43457031
 0.33599854
 0.22064209
 0.09124756
-0.05126953
-0.20324707
-0.35858154
-0.50811768
-0.64453125
-0.76171875
-0.85693359
-0.92742920
-0.97167969
-0.98724365
-0.97320557
-0.92926025
-0.85662842
-0.75775146
-0.63659668
-0.49835205
-0.34881592
-0.19378662
-0.03753662
 0.11505127
 0.25939941
 0.39031982
 0.50384521
 0.59631348
 0.66589355
 0.71166992
 0.73272705
 0.72906494
 0.70129395
 0.65124512
 0.58258057
 0.49926758
 0.40618896
 0.30731201
 0.20568848
 0.10528564
 0.00915527
-0.07812500
-0.15258789
-0.21057129
-0.24963379
-0.26977539
-0.27099609
-0.25482178
-0.22155762
-0.17242432
-0.10986328
-0.03723145
 0.03967285
 0.11566162
 0.18737793
 0.25238037
 0.30853271
 0.35369873
 0.38574219
 0.40161133
 0.40039063
 0.38299561
 0.35064697
 0.30609131
 0.25115967
 0.18829346
 0.12084961
 0.05126953
-0.01647949
-0.07843018
-0.13092041
-0.17059326
-0.19531250
-0.20324707
-0.19317627
-0.16479492
-0.11779785
-0.05371094
 0.02349854
 0.11016846
 0.20050049
 0.28930664
 0.37078857
 0.43945313
 0.48858643
 0.51177979
 0.50445557
 0.46508789
 0.39306641
 0.28808594
 0.15075684
-0.01861572
-0.21697998
-0.43701172
-0.66925049
-0.90270996
-1.12792969
-1.33666992
-1.52008057
-1.66931152
-1.77642822
-1.83502197
-1.84234619
-1.79687500
-1.69769287
-1.54479980
-1.34063721
-1.09069824
-0.80322266
-0.48797607
-0.15289307
 0.19317627
 0.54168701
 0.88073730
 1.19842529
 1.48345947
 1.72760010
 1.92565918
 2.07214355
 2.16247559
 2.19329834
 2.16400146
 2.07855225
 1.94091797
 1.75598145
 1.52801514
 1.26464844
 0.97808838
 0.67962646
 0.37780762
 0.07720947
-0.21728516
-0.49743652
-0.75225830
-0.97137451
-1.14929199
-1.28570557
-1.38031006
-1.43341064
-1.44409180
-1.41479492
-1.34948730
-1.25366211
-1.13250732
-0.99182129
-0.83862305
-0.68023682
-0.52368164
-0.37506104
-0.23986816
-0.12298584
-0.02868652
 0.03936768
 0.07995605
 0.09277344
 0.07965088
 0.04394531
-0.00946045
-0.07629395
-0.15167236
-0.23010254
-0.30578613
-0.37109375
-0.41900635
-0.44433594
-0.44281006
-0.41320801
-0.35461426
-0.26824951
-0.15686035
-0.02319336
 0.12939453
 0.29724121
 0.47424316
 0.65216064
 0.82305908
 0.97991943
 1.11633301
 1.22711182
 1.30554199
 1.34735107
 1.35009766
 1.31378174
 1.23870850
 1.12426758
 0.97320557
 0.79040527
 0.58471680
 0.36315918
 0.13000488
-0.11108398
-0.35278320
-0.58380127
-0.79223633
-0.96984863
-1.11358643
-1.22131348
-1.29028320
-1.31713867
-1.30126953
-1.24481201
-1.15234375
-1.02813721
-0.87524414
-0.69946289
-0.50689697
-0.30517578
-0.10040283
 0.10314941
 0.29998779
 0.48492432
 0.65246582
 0.79772949
 0.91796875
 1.01196289
 1.07879639
 1.11694336
 1.12731934
 1.11083984
 1.07055664
 1.00952148
 0.92987061
 0.83496094
 0.72814941
 0.61309814
 0.49560547
 0.37994385
 0.26916504
 0.16510010
 0.06927490
-0.01617432
-0.08728027
-0.14160156
-0.17700195
-0.19348145
-0.19134521
-0.17181396
-0.13488770
-0.08270264
-0.01739502
 0.05737305
 0.13793945
 0.22003174
 0.29937744
 0.37109375
 0.42968750
 0.47058105
 0.48980713
 0.48431396
 0.45257568
 0.39459229
 0.31097412
 0.20202637
 0.06866455
-0.08666992
-0.26031494
-0.44525146
-0.63446045
-0.82153320
-1.00036621
-1.16638184
-1.31439209
-1.43920898
-1.53717041
-1.60522461
-1.64154053
-1.64520264
-1.61590576
-1.55395508
-1.46087646
-1.33850098
-1.18957520
-1.01684570
-0.82366943
-0.61492920
-0.39550781
-0.16906738
 0.06011963
 0.28869629
 0.51177979
 0.72418213
 0.92102051
 1.09863281
 1.25366211
 1.38427734
 1.48834229
 1.56463623
 1.61254883
 1.63299561
 1.62689209
 1.59698486
 1.54571533
 1.47521973
 1.38793945
 1.28723145
 1.17645264
 1.05926514
 0.93994141
 0.82122803
 0.70495605
 0.59265137
 0.48675537
 0.38970947
 0.30273438
 0.22399902
 0.15106201
 0.08209229
 0.01464844
-0.05279541
-0.12420654
-0.20263672
-0.29113770
-0.39031982
-0.49957275
-0.61828613
-0.74707031
-0.88500977
-1.02905273
-1.17523193
-1.31866455
-1.45477295
-1.57897949
-1.68762207
-1.77612305
-1.84204102
-1.88293457
-1.89727783
-1.88385010
-1.84204102
-1.77276611
-1.67877197
-1.56250000
-1.42730713
-1.27716064
-1.11541748
-0.94757080
-0.77911377
-0.61401367
-0.45654297
-0.31036377
-0.17913818
-0.06500244
 0.03021240
 0.10772705
 0.16815186
 0.21331787
 0.24505615
 0.26641846
 0.28228760
 0.29724121
 0.31524658
 0.33843994
 0.36834717
 0.40740967
 0.45745850
 0.51849365
 0.58898926
 0.66711426
 0.75134277
 0.84045410
 0.93353271
 1.02752686
 1.11785889
 1.20147705
 1.27563477
 1.33911133
 1.39038086
 1.42761230
 1.44927979
 1.45568848
 1.44775391
 1.42639160
 1.39282227
 1.34826660
 1.29425049
 1.23321533
 1.16790771
 1.10107422
 1.03454590
 0.96984863
 0.90759277
 0.84838867
 0.79284668
 0.73974609
 0.68817139
 0.63568115
 0.58074951
 0.52032471
 0.45379639
 0.37933350
 0.29571533
 0.20141602
 0.09460449
-0.02593994
-0.15991211
-0.30548096
-0.45928955
-0.61798096
-0.77850342
-0.93902588
-1.09588623
-1.24603271
-1.38519287
-1.51031494
-1.61956787
-1.71112061
-1.78283691
-1.83227539
-1.85760498
-1.85668945
-1.82891846
-1.77307129
-1.68945313
-1.57928467
-1.44500732
-1.28814697
-1.11053467
-0.91552734
-0.70800781
-0.49438477
-0.28076172
-0.07293701
 0.12542725
 0.31036377
 0.47576904
 0.61676025
 0.72998047
 0.81481934
 0.87188721
 0.90270996
 0.90881348
 0.89294434
 0.85906982
 0.81237793
 0.75744629
 0.69854736
 0.64025879
 0.58776855
 0.54595947
 0.51757813
 0.50506592
 0.50964355
 0.53283691
 0.57495117
 0.63415527
 0.70739746
 0.79071045
 0.88043213
 0.97198486
 1.06048584
 1.13983154
 1.20483398
 1.25152588
 1.27624512
 1.27685547
 1.25091553
 1.19873047
 1.12213135
 1.02294922
 0.90423584
 0.76843262
 0.61950684
 0.46356201
 0.30517578
 0.14648438
-0.01220703
-0.17089844
-0.32623291
-0.47454834
-0.61157227
-0.73638916
-0.85021973
-0.95397949
-1.04736328
-1.12884521
-1.19781494
-1.25488281
-1.30035400
-1.33361816
-1.35467529
-1.36352539
-1.36230469
-1.35162354
-1.33331299
-1.30767822
-1.27532959
-1.23718262
-1.19476318
-1.14837646
-1.09985352
-1.04949951
-0.99853516
-0.94787598
-0.89782715
-0.85021973
-0.80596924
-0.76629639
-0.73150635
-0.70129395
-0.67565918
-0.65368652
-0.63507080
-0.61920166
-0.60485840
-0.59020996
-0.57373047
-0.55419922
-0.53009033
-0.49957275
-0.46081543
-0.41259766
-0.35491943
-0.28869629
-0.21423340
-0.13214111
-0.04272461
 0.05401611
 0.15777588
 0.26672363
 0.37963867
 0.49591064
 0.61370850
 0.73181152
 0.84808350
 0.96099854
 1.06872559
 1.17004395
 1.26434326
 1.34948730
 1.42456055
 1.48742676
 1.53717041
 1.57257080
 1.59332275
 1.59851074
 1.58782959
 1.56188965
 1.52099609
 1.46606445
 1.39770508
 1.31652832
 1.22436523
 1.12335205
 1.01623535
 0.90423584
 0.78857422
 0.67138672
 0.55603027
 0.44555664
 0.34362793
 0.25085449
 0.16815186
 0.09613037
 0.03631592
-0.01098633
-0.04638672
-0.07049561
-0.08514404
-0.09307861
-0.09704590
-0.10101318
-0.10833740
-0.12207031
-0.14465332
-0.17852783
-0.22674561
-0.29205322
-0.37414551
-0.47180176
-0.58105469
-0.69946289
-0.82550049
-0.95764160
-1.09283447
-1.22650146
-1.35437012
-1.47308350
-1.57928467
-1.67022705
-1.74255371
-1.79351807
-1.82128906
-1.82464600
-1.80297852
-1.75506592
-1.67968750
-1.57806396
-1.45172119
-1.30279541
-1.13281250
-0.94299316
-0.73638916
-0.51666260
-0.28778076
-0.05310059
 0.18493652
 0.42419434
 0.66162109
 0.89324951
 1.11663818
 1.32812500
 1.52557373
 1.70501709
 1.86431885
 2.00073242
 2.11242676
 2.19787598
 2.25585938
 2.28515625
 2.28607178
 2.25860596
 2.20428467
 2.12493896
 2.02239990
 1.90002441
 1.76116943
 1.60949707
 1.44958496
 1.28570557
 1.12152100
 0.96038818
 0.80505371
 0.65856934
 0.52337646
 0.40161133
 0.29388428
 0.20111084
 0.12176514
 0.05523682
-0.00061035
-0.04730225
-0.08789063
-0.12390137
-0.15899658
-0.19653320
-0.24047852
-0.29479980
-0.36193848
-0.44281006
-0.53833008
-0.65002441
-0.77911377
-0.92712402
-1.09375000
-1.27868652
-1.47949219
-1.69311523
-1.91558838
-2.14202881
-2.36816406
-2.58972168
-2.80181885
-2.99865723
-3.17382813
-3.32092285
-3.43414307
-3.50860596
-3.53973389
-3.52294922
-3.45458984
-3.33251953
-3.15643311
-2.92694092
-2.64495850
-2.31353760
-1.93664551
-1.52099609
-1.07391357
-0.60272217
-0.11535645
 0.37872314
 0.86822510
 1.34185791
 1.78894043
 2.19970703
 2.56622314
 2.88055420
 3.13629150
 3.32885742
 3.45611572
 3.51806641
 3.51623535
 3.45397949
 3.33648682
 3.17138672
 2.96691895
 2.73193359
 2.47558594
 2.20672607
 1.93511963
 1.67022705
 1.41937256
 1.18835449
 0.98144531
 0.80261230
 0.65460205
 0.53802490
 0.45318604
 0.39825439
 0.36956787
 0.36285400
 0.37170410
 0.38970947
 0.41015625
 0.42816162
 0.43731689
 0.43273926
 0.40924072
 0.36376953
 0.29449463
 0.20019531
 0.07995605
-0.06652832
-0.23742676
-0.42785645
-0.63140869
-0.84228516
-1.05407715
-1.26220703
-1.46087646
-1.64489746
-1.80969238
-1.95159912
-2.06634521
-2.15026855
-2.20001221
-2.21435547
-2.19421387
-2.14080811
-2.05596924
-1.94213867
-1.80236816
-1.64154053
-1.46453857
-1.27716064
-1.08428955
-0.89111328
-0.70159912
-0.52001953
-0.35064697
-0.19622803
-0.05950928
 0.05798340
 0.15655518
 0.23712158
 0.30242920
 0.35491943
 0.39672852
 0.43060303
 0.45928955
 0.48583984
 0.51239014
 0.54138184
 0.57586670
 0.61767578
 0.66864014
 0.72967529
 0.79986572
 0.87890625
 0.96588135
 1.05926514
 1.15722656
 1.25610352
 1.35314941
 1.44561768
 1.53045654
 1.60491943
 1.66656494
 1.71295166
 1.74224854
 1.75292969
 1.74377441
 1.71539307
 1.66839600
 1.60583496
 1.52954102
 1.44165039
 1.34338379
 1.23687744
 1.12457275
 1.00921631
 0.89263916
 0.77514648
 0.65795898
 0.54168701
 0.42755127
 0.31616211
 0.20690918
 0.09826660
-0.01098633
-0.12237549
-0.23651123
-0.35339355
-0.47241211
-0.59204102
-0.71197510
-0.83160400
-0.95123291
-1.07147217
-1.19171143
-1.31103516
-1.42791748
-1.54083252
-1.64764404
-1.74591064
-1.83319092
-1.90826416
-1.96929932
-2.01568604
-2.04589844
-2.05780029
-2.05139160
-2.02667236
-1.98486328
-1.92718506
-1.85455322
-1.76879883
-1.67175293
-1.56646729
-1.45477295
-1.33880615
-1.22009277
-1.09985352
-0.97900391
-0.85815430
-0.73608398
-0.61279297
-0.48858643
-0.36437988
-0.24078369
-0.11779785
 0.00549316
 0.13031006
 0.25634766
 0.38452148
 0.51422119
 0.64544678
 0.77789307
 0.91247559
 1.04827881
 1.18438721
 1.31958008
 1.45233154
 1.58050537
 1.70288086
 1.81762695
 1.92291260
 2.01568604
 2.09320068
 2.15270996
 2.19177246
 2.20886230
 2.20306396
 2.17468262
 2.12341309
 2.04956055
 1.95251465
 1.83319092
 1.69433594
 1.53900146
 1.36871338
 1.18469238
 0.98937988
 0.78643799
 0.58074951
 0.37597656
 0.17181396
-0.03326416
-0.23803711
-0.43884277
-0.63171387
-0.81420898
-0.98632813
-1.14807129
-1.29821777
-1.43432617
-1.55548096
-1.66168213
-1.75323486
-1.82861328
-1.88568115
-1.92413330
-1.94427490
-1.94702148
-1.93267822
-1.89971924
-1.84875488
-1.78070068
-1.69799805
-1.60217285
-1.49505615
-1.37695313
-1.24938965
-1.11389160
-0.97229004
-0.82550049
-0.67596436
-0.52551270
-0.37719727
-0.23284912
-0.09521484
 0.03417969
 0.15441895
 0.26397705
 0.36224365
 0.44738770
 0.51818848
 0.57434082
 0.61614990
 0.64483643
 0.66192627
 0.66864014
 0.66650391
 0.65795898
 0.64575195
 0.63262939
 0.62103271
 0.61187744
 0.60729980
 0.60943604
 0.62072754
 0.64270020
 0.67626953
 0.72174072
 0.77880859
 0.84686279
 0.92529297
 1.01196289
 1.10443115
 1.19873047
 1.29241943
 1.38305664
 1.46697998
 1.54052734
 1.60064697
 1.64367676
 1.66809082
 1.67114258
 1.65008545
 1.60369873
 1.53106689
 1.43402100
 1.31286621
 1.16882324
 1.00250244
 0.81787109
 0.61950684
 0.41198730
 0.19775391
-0.02319336
-0.24780273
-0.46997070
-0.68145752
-0.87707520
-1.05407715
-1.21185303
-1.34857178
-1.46057129
-1.54541016
-1.60247803
-1.63360596
-1.64031982
-1.62384033
-1.58538818
-1.52740479
-1.45446777
-1.37115479
-1.28143311
-1.18865967
-1.09680176
-1.00952148
-0.93078613
-0.86334229
-0.80810547
-0.76690674
-0.73974609
-0.72753906
-0.72906494
-0.74279785
-0.76477051
-0.79162598
-0.81909180
-0.84289551
-0.85906982
-0.86364746
-0.85266113
-0.82275391
-0.77148438
-0.69732666
-0.59936523
-0.47851563
-0.33569336
-0.17272949
 0.00823975
 0.20507813
 0.41290283
 0.62683105
 0.84075928
 1.04919434
 1.24725342
 1.43066406
 1.59454346
 1.73461914
 1.84692383
 1.92871094
 1.97784424
 1.99401855
 1.97662354
 1.92718506
 1.84814453
 1.74255371
 1.61407471
 1.46636963
 1.30371094
 1.13006592
 0.94970703
 0.76721191
 0.58685303
 0.41381836
 0.25177002
 0.10253906
-0.03295898
-0.15380859
-0.25939941
-0.34820557
-0.41931152
-0.47332764
-0.51116943
-0.53588867
-0.55053711
-0.55816650
-0.56091309
-0.56152344
-0.56213379
-0.56518555
-0.57312012
-0.58776855
-0.61096191
-0.64270020
-0.68267822
-0.73059082
-0.78521729
-0.84564209
-0.91003418
-0.97717285
-1.04492188
-1.11114502
-1.17370605
-1.22955322
-1.27685547
-1.31317139
-1.33758545
-1.34979248
-1.34857178
-1.33331299
-1.30371094
-1.26098633
-1.20635986
-1.14105225
-1.06597900
-0.98175049
-0.88958740
-0.79040527
-0.68511963
-0.57434082
-0.45867920
-0.33935547
-0.21606445
-0.08850098
 0.04364014
 0.18157959
 0.32501221
 0.47210693
 0.62164307
 0.77148438
 0.91979980
 1.06567383
 1.20697021
 1.34094238
 1.46575928
 1.57897949
 1.67846680
 1.76330566
 1.83227539
 1.88446045
 1.91864014
 1.93359375
 1.92871094
 1.90399170
 1.85974121
 1.79718018
 1.71752930
 1.62139893
 1.50970459
 1.38305664
 1.24389648
 1.09436035
 0.93688965
 0.77453613
 0.61096191
 0.44952393
 0.29296875
 0.14312744
 0.00122070
-0.13183594
-0.25390625
-0.36224365
-0.45471191
-0.52917480
-0.58593750
-0.62622070
-0.65216064
-0.66589355
-0.67077637
-0.66986084
-0.66650391
-0.66406250
-0.66558838
-0.67382813
-0.69122314
-0.71868896
-0.75744629
-0.80780029
-0.86914063
-0.93994141
-1.01684570
-1.09558105
-1.17279053
-1.24420166
-1.30706787
-1.35681152
-1.39007568
-1.40289307
-1.39373779
-1.36108398
-1.30523682
-1.22650146
-1.12609863
-1.00555420
-0.86761475
-0.71472168
-0.55084229
-0.38055420
-0.20935059
-0.04180908
 0.11901855
 0.27008057
 0.40863037
 0.53131104
 0.63507080
 0.71716309
 0.77758789
 0.81604004
 0.83343506
 0.83099365
 0.80993652
 0.77362061
 0.72540283
 0.66955566
 0.60943604
 0.54901123
 0.49224854
 0.44250488
 0.40344238
 0.37719727
 0.36590576
 0.37078857
 0.39337158
 0.43487549
 0.49407959
 0.56823730
 0.65368652
 0.74737549
 0.84594727
 0.94573975
 1.04248047
 1.13159180
 1.20971680
 1.27288818
 1.31713867
 1.33850098
 1.33453369
 1.30371094
 1.24572754
 1.15936279
 1.04400635
 0.90057373
 0.73364258
 0.54901123
 0.35125732
 0.14190674
-0.07781982
-0.30334473
-0.52734375
-0.74188232
-0.94055176
-1.12152100
-1.28234863
-1.42089844
-1.53503418
-1.62384033
-1.68792725
-1.72912598
-1.74804688
-1.74560547
-1.72332764
-1.68457031
-1.63238525
-1.56860352
-1.49444580
-1.41174316
-1.32385254
-1.23321533
-1.14227295
-1.05224609
-0.96374512
-0.87677002
-0.79193115
-0.71014404
-0.63049316
-0.55267334
-0.47637939
-0.40039063
-0.32440186
-0.24810791
-0.16998291
-0.09033203
-0.00854492
 0.07446289
 0.15869141
 0.24383545
 0.32928467
 0.41381836
 0.49499512
 0.57067871
 0.64025879
 0.70343018
 0.76049805
 0.81146240
 0.85540771
 0.89172363
 0.92102051
 0.94329834
 0.95947266
 0.97045898
 0.97778320
 0.98266602
 0.98602295
 0.98785400
 0.98876953
 0.98846436
 0.98815918
 0.98815918
 0.98815918
 0.98815918
 0.98754883
 0.98602295
 0.98358154
 0.97930908
 0.97229004
 0.96069336
 0.94268799
 0.91705322
 0.88317871
 0.83984375
 0.78643799
 0.72235107
 0.64758301
 0.56213379
 0.46691895
 0.36315918
 0.25207520
 0.13458252
 0.01190186
-0.11383057
-0.24078369
-0.36682129
-0.48858643
-0.60424805
-0.71166992
-0.81024170
-0.89904785
-0.97778320
-1.04644775
-1.10473633
-1.15234375
-1.18957520
-1.21582031
-1.23107910
-1.23626709
-1.23229980
-1.22070313
-1.20300293
-1.17889404
-1.14837646
-1.11206055
-1.07208252
-1.02966309
-0.98602295
-0.94116211
-0.89508057
-0.84777832
-0.79803467
-0.74584961
-0.68969727
-0.62927246
-0.56304932
-0.48889160
-0.40557861
-0.31341553
-0.21331787
-0.10620117
 0.00793457
 0.12908936
 0.25756836
 0.39276123
 0.53161621
 0.67199707
 0.81024170
 0.94451904
 1.07147217
 1.18927002
 1.29486084
 1.38671875
 1.46240234
 1.51916504
 1.55548096
 1.56982422
 1.56127930
 1.53015137
 1.47583008
 1.39953613
 1.30371094
 1.19018555
 1.06231689
 0.92315674
 0.77636719
 0.62652588
 0.47790527
 0.33416748
 0.19744873
 0.06896973
-0.04974365
-0.15686035
-0.25146484
-0.33203125
-0.39733887
-0.44738770
-0.48278809
-0.50476074
-0.51452637
-0.51361084
-0.50354004
-0.48583984
-0.46264648
-0.43640137
-0.40893555
-0.38208008
-0.35827637
-0.33996582
-0.32989502
-0.32958984
-0.33935547
-0.35949707
-0.38909912
-0.42907715
-0.47821045
-0.53558350
-0.59997559
-0.66894531
-0.74066162
-0.81237793
-0.88073730
-0.94360352
-0.99884033
-1.04583740
-1.08276367
-1.10748291
-1.11724854
-1.11083984
-1.08795166
-1.04919434
-0.99548340
-0.92742920
-0.84655762
-0.75439453
-0.65368652
-0.54687500
-0.43701172
-0.32714844
-0.22003174
-0.11840820
-0.02441406
 0.06225586
 0.14129639
 0.21331787
 0.27923584
 0.33996582
 0.39642334
 0.45013428
 0.50262451
 0.55450439
 0.60760498
 0.66253662
 0.72082520
 0.78186035
 0.84533691
 0.90942383
 0.97381592
 1.03698730
 1.09680176
 1.15203857
 1.19995117
 1.23962402
 1.26983643
 1.28906250
 1.29608154
 1.28936768
 1.26739502
 1.23046875
 1.17858887
 1.11267090
 1.03363037
 0.94268799
 0.84106445
 0.72998047
 0.61248779
 0.49133301
 0.36865234
 0.24597168
 0.12420654
 0.00274658
-0.11779785
-0.23559570
-0.34912109
-0.45532227
-0.55328369
-0.64270020
-0.72357178
-0.79650879
-0.86059570
-0.91491699
-0.95886230
-0.99151611
-1.01348877
-1.02508545
-1.02630615
-1.01867676
-1.00280762
-0.98022461
-0.95123291
-0.91644287
-0.87677002
-0.83312988
-0.78704834
-0.73822021
-0.68725586
-0.63476563
-0.58166504
-0.52856445
-0.47515869
-0.42022705
-0.36224365
-0.30212402
-0.24078369
-0.17974854
-0.11840820
-0.05676270
 0.00549316
 0.06622314
 0.12481689
 0.18005371
 0.23223877
 0.28228760
 0.32867432
 0.37139893
 0.40924072
 0.44281006
 0.47302246
 0.49987793
 0.52276611
 0.54260254
 0.55969238
 0.57556152
 0.59082031
 0.60577393
 0.62042236
 0.63598633
 0.65185547
 0.66925049
 0.68725586
 0.70648193
 0.72753906
 0.75042725
 0.77484131
 0.79956055
 0.82214355
 0.84167480
 0.85662842
 0.86578369
 0.86791992
 0.86090088
 0.84259033
 0.81268311
 0.77026367
 0.71502686
 0.64605713
 0.56335449
 0.46752930
 0.36132813
 0.24658203
 0.12481689
-0.00274658
-0.13458252
-0.26824951
-0.39886475
-0.52307129
-0.63720703
-0.74005127
-0.82977295
-0.90484619
-0.96313477
-1.00402832
-1.02722168
-1.03393555
-1.02508545
-1.00158691
-0.96588135
-0.91979980
-0.86608887
-0.80749512
-0.74645996
-0.68603516
-0.62835693
-0.57586670
-0.53009033
-0.49285889
-0.46600342
-0.45074463
-0.44769287
-0.45715332
-0.47912598
-0.51300049
-0.55755615
-0.61187744
-0.67382813
-0.74096680
-0.81115723
-0.88104248
-0.94757080
-1.00769043
-1.05682373
-1.09100342
-1.10687256
-1.10046387
-1.06964111
-1.01196289
-0.92620850
-0.81237793
-0.67108154
-0.50476074
-0.31494141
-0.10437012
 0.12359619
 0.36376953
 0.61004639
 0.85632324
 1.09680176
 1.32629395
 1.53961182
 1.73217773
 1.89910889
 2.03765869
 2.14569092
 2.22137451
 2.26440430
 2.27478027
 2.25311279
 2.20153809
 2.12188721
 2.01660156
 1.88873291
 1.74224854
 1.58172607
 1.41204834
 1.23657227
 1.05743408
 0.87738037
 0.69976807
 0.52856445
 0.36682129
 0.21545410
 0.07354736
-0.06103516
-0.18890381
-0.30975342
-0.42236328
-0.52673340
-0.62316895
-0.71350098
-0.79895020
-0.88043213
-0.95794678
-1.03057861
-1.09893799
-1.16302490
-1.22314453
-1.27929688
-1.33117676
-1.37817383
-1.42028809
-1.45568848
-1.48376465
-1.50360107
-1.51458740
-1.51611328
-1.50756836
-1.48773193
-1.45568848
-1.41082764
-1.35375977
-1.28448486
-1.20422363
-1.11358643
-1.01348877
-0.90454102
-0.78826904
-0.66650391
-0.54107666
-0.41412354
-0.28625488
-0.15869141
-0.03204346
 0.09368896
 0.21789551
 0.33996582
 0.45837402
 0.57128906
 0.67810059
 0.77819824
 0.87097168
 0.95642090
 1.03424072
 1.10351563
 1.16455078
 1.21795654
 1.26373291
 1.30187988
 1.33300781
 1.35772705
 1.37725830
 1.39221191
 1.40289307
 1.40899658
 1.41052246
 1.40716553
 1.39892578
 1.38458252
 1.36413574
 1.33697510
 1.30279541
 1.26190186
 1.21368408
 1.15753174
 1.09313965
 1.02142334
 0.94268799
 0.85693359
 0.76385498
 0.66314697
 0.55541992
 0.44281006
 0.32684326
 0.20843506
 0.08666992
-0.03997803
-0.17211914
-0.30822754
-0.44616699
-0.58288574
-0.71716309
-0.84838867
-0.97656250
-1.10168457
-1.22253418
-1.33758545
-1.44683838
-1.54876709
-1.64276123
-1.72698975
-1.80053711
-1.86187744
-1.91009521
-1.94305420
-1.95922852
-1.95739746
-1.93664551
-1.89697266
-1.83807373
-1.75994873
-1.66351318
-1.54907227
-1.41906738
-1.27441406
-1.11816406
-0.95275879
-0.78125000
-0.60699463
-0.43273926
-0.26092529
-0.09307861
 0.06805420
 0.22094727
 0.36315918
 0.49285889
 0.60913086
 0.71105957
 0.79803467
 0.87005615
 0.92742920
 0.97076416
 1.00158691
 1.02203369
 1.03454590
 1.04187012
 1.04553223
 1.04766846
 1.04980469
 1.05468750
 1.06323242
 1.07666016
 1.09527588
 1.11846924
 1.14532471
 1.17462158
 1.20361328
 1.22924805
 1.24908447
 1.26190186
 1.26525879
 1.25793457
 1.23779297
 1.20300293
 1.15325928
 1.08917236
 1.00982666
 0.91522217
 0.80413818
 0.67810059
 0.54016113
 0.39398193
 0.24230957
 0.08544922
-0.07659912
-0.24169922
-0.40527344
-0.56213379
-0.70709229
-0.83740234
-0.95001221
-1.04370117
-1.11602783
-1.16577148
-1.19293213
-1.19750977
-1.18072510
-1.14410400
-1.09039307
-1.02325439
-0.94665527
-0.86364746
-0.77728271
-0.69122314
-0.60943604
-0.53649902
-0.47515869
-0.42816162
-0.39672852
-0.38238525
-0.38543701
-0.40527344
-0.43975830
-0.48645020
-0.54351807
-0.60852051
-0.67779541
-0.74615479
-0.80902100
-0.86151123
-0.90057373
-0.92254639
-0.92498779
-0.90515137
-0.86151123
-0.79315186
-0.70190430
-0.58929443
-0.45776367
-0.31005859
-0.14831543
 0.02471924
 0.20538330
 0.39001465
 0.57495117
 0.75622559
 0.93048096
 1.09466553
 1.24542236
 1.38061523
 1.49841309
 1.59790039
 1.67663574
 1.73370361
 1.76849365
 1.78192139
 1.77490234
 1.74835205
 1.70410156
 1.64367676
 1.56951904
 1.48468018
 1.39221191
 1.29364014
 1.19049072
 1.08337402
 0.97381592
 0.86273193
 0.75042725
 0.63751221
 0.52459717
 0.41198730
 0.29937744
 0.18615723
 0.06958008
-0.05126953
-0.17822266
-0.30975342
-0.44433594
-0.58013916
-0.71685791
-0.85418701
-0.99243164
-1.13006592
-1.26464844
-1.39312744
-1.51336670
-1.62322998
-1.72058105
-1.80236816
-1.86462402
-1.90399170
-1.91894531
-1.90948486
-1.87591553
-1.81793213
-1.73583984
-1.63024902
-1.50268555
-1.35650635
-1.19537354
-1.02233887
-0.84045410
-0.65429688
-0.46752930
-0.28503418
-0.10955811
 0.05676270
 0.21209717
 0.35308838
 0.47821045
 0.58532715
 0.67413330
 0.74462891
 0.79681396
 0.83038330
 0.84625244
 0.84686279
 0.83404541
 0.81115723
 0.78033447
 0.74493408
 0.70739746
 0.67016602
 0.63476563
 0.60241699
 0.57403564
 0.55145264
 0.53619385
 0.52856445
 0.52764893
 0.53161621
 0.53924561
 0.54931641
 0.56091309
 0.57189941
 0.58105469
 0.58654785
 0.58776855
 0.58380127
 0.57403564
 0.55816650
 0.53619385
 0.50781250
 0.47302246
 0.43212891
 0.38726807
 0.34057617
 0.29418945
 0.24841309
 0.20324707
 0.15930176
 0.11688232
 0.07751465
 0.04211426
 0.01098633
-0.01678467
-0.04150391
-0.06469727
-0.08697510
-0.10955811
-0.13305664
-0.15716553
-0.18280029
-0.21148682
-0.24536133
-0.28594971
-0.33233643
-0.38177490
-0.43151855
-0.48034668
-0.52947998
-0.57983398
-0.63110352
-0.68054199
-0.72662354
-0.76751709
-0.80413818
-0.83587646
-0.86212158
-0.88043213
-0.89050293
-0.89202881
-0.88531494
-0.86975098
-0.84472656
-0.80902100
-0.76324463
-0.70861816
-0.64544678
-0.57434082
-0.49560547
-0.41015625
-0.32012939
-0.22674561
-0.13153076
-0.03387451
 0.06683350
 0.17059326
 0.27618408
 0.38208008
 0.48736572
 0.59051514
 0.69030762
 0.78521729
 0.87402344
 0.95458984
 1.02600098
 1.08642578
 1.13494873
 1.16943359
 1.18988037
 1.19598389
 1.18804932
 1.16455078
 1.12548828
 1.07147217
 1.00524902
 0.92864990
 0.84350586
 0.75012207
 0.64941406
 0.54382324
 0.43640137
 0.32989502
 0.22491455
 0.12298584
 0.02624512
-0.06195068
-0.13977051
-0.20751953
-0.26550293
-0.31280518
-0.34698486
-0.36682129
-0.37322998
-0.36865234
-0.35491943
-0.33325195
-0.30609131
-0.27770996
-0.25299072
-0.23498535
-0.22430420
-0.22094727
-0.22827148
-0.24963379
-0.28778076
-0.34210205
-0.41046143
-0.49102783
-0.58258057
-0.68450928
-0.79376221
-0.90606689
-1.01745605
-1.12365723
-1.22100830
-1.30432129
-1.36871338
-1.40930176
-1.42303467
-1.40747070
-1.36199951
-1.28509521
-1.17706299
-1.03820801
-0.87127686
-0.68054199
-0.47149658
-0.24932861
-0.01953125
 0.21240234
 0.44158936
 0.66192627
 0.86761475
 1.05285645
 1.21368408
 1.34643555
 1.44805908
 1.51702881
 1.55212402
 1.55364990
 1.52252197
 1.46026611
 1.36962891
 1.25274658
 1.11358643
 0.95611572
 0.78552246
 0.60760498
 0.42846680
 0.25268555
 0.08300781
-0.07751465
-0.22552490
-0.35522461
-0.46173096
-0.54107666
-0.59265137
-0.61828613
-0.61889648
-0.59570313
-0.54901123
-0.48126221
-0.39642334
-0.29846191
-0.19226074
-0.08148193
 0.02960205
 0.13732910
 0.23742676
 0.32592773
 0.39916992
 0.45318604
 0.48522949
 0.49499512
 0.48217773
 0.44830322
 0.39459229
 0.32257080
 0.23437500
 0.13397217
 0.02502441
-0.08850098
-0.20355225
-0.31585693
-0.42083740
-0.51208496
-0.58624268
-0.64086914
-0.67626953
-0.69122314
-0.68481445
-0.65612793
-0.60607910
-0.53649902
-0.45013428
-0.35003662
-0.23925781
-0.12207031
-0.00213623
 0.11688232
 0.23223877
 0.34118652
 0.43975830
 0.52337646
 0.58837891
 0.63171387
 0.65246582
 0.65063477
 0.62561035
 0.57739258
 0.50720215
 0.41839600
 0.31433105
 0.19836426
 0.07293701
-0.05981445
-0.19683838
-0.33203125
-0.45959473
-0.57312012
-0.66925049
-0.74493408
-0.79803467
-0.82611084
-0.82763672
-0.80230713
-0.75073242
-0.67474365
-0.57556152
-0.45562744
-0.31890869
-0.16967773
-0.01159668
 0.15136719
 0.31555176
 0.47485352
 0.62347412
 0.75531006
 0.86669922
 0.95550537
 1.02020264
 1.05773926
 1.06750488
 1.04919434
 1.00463867
 0.93475342
 0.84136963
 0.72662354
 0.59478760
 0.45227051
 0.30426025
 0.15472412
 0.00549316
-0.14221191
-0.28503418
-0.41748047
-0.53405762
-0.63079834
-0.70678711
-0.76141357
-0.79498291
-0.80688477
-0.79711914
-0.76721191
-0.71899414
-0.65551758
-0.57952881
-0.49377441
-0.40100098
-0.30548096
-0.21057129
-0.12023926
-0.03631592
 0.03845215
 0.10223389
 0.15289307
 0.18829346
 0.20751953
 0.21148682
 0.20141602
 0.17913818
 0.14526367
 0.10131836
 0.04882813
-0.00915527
-0.06927490
-0.12908936
-0.18707275
-0.24200439
-0.29144287
-0.33203125
-0.36071777
-0.37536621
-0.37536621
-0.36071777
-0.33233643
-0.29205322
-0.24139404
-0.18188477
-0.11474609
-0.04089355
 0.03814697
 0.11871338
 0.19744873
 0.27191162
 0.33996582
 0.40008545
 0.45013428
 0.48706055
 0.51055908
 0.52032471
 0.51666260
 0.49926758
 0.46813965
 0.42480469
 0.37139893
 0.31066895
 0.24383545
 0.17242432
 0.09887695
 0.02563477
-0.04302979
-0.10528564
-0.15899658
-0.20324707
-0.23620605
-0.25756836
-0.26672363
-0.26458740
-0.25207520
-0.23040771
-0.20080566
-0.16540527
-0.12634277
-0.08636475
-0.04699707
-0.01007080
 0.02319336
 0.05187988
 0.07507324
 0.09338379
 0.10650635
 0.11535645
 0.11962891
 0.11962891
 0.11566162
 0.10894775
 0.10070801
 0.09216309
 0.08422852
 0.07720947
 0.07141113
 0.06744385
 0.06530762
 0.06500244
 0.06591797
 0.06805420
 0.07110596
 0.07476807
 0.07781982
 0.07934570
 0.07873535
 0.07568359
 0.06958008
 0.05981445
 0.04608154
 0.02746582
 0.00488281
-0.02105713
-0.04852295
-0.07629395
-0.10375977
-0.12969971
-0.15350342
-0.17425537
-0.19073486
-0.20233154
-0.20721436
-0.20446777
-0.19317627
-0.17364502
-0.14495850
-0.10742188
-0.06103516
-0.00640869
 0.05493164
 0.12115479
 0.19165039
 0.26458740
 0.33782959
 0.40863037
 0.47393799
 0.52978516
 0.57373047
 0.60302734
 0.61584473
 0.61004639
 0.58410645
 0.53802490
 0.47302246
 0.39062500
 0.29296875
 0.18127441
 0.05767822
-0.07598877
-0.21545410
-0.35552979
-0.49102783
-0.61737061
-0.73089600
-0.82824707
-0.90667725
-0.96313477
-0.99731445
-1.00891113
-0.99884033
-0.96740723
-0.91552734
-0.84442139
-0.75561523
-0.65246582
-0.53833008
-0.41656494
-0.29144287
-0.16693115
-0.04577637
 0.06958008
 0.17822266
 0.27740479
 0.36499023
 0.43823242
 0.49591064
 0.53710938
 0.56152344
 0.56945801
 0.56182861
 0.53894043
 0.50201416
 0.45257568
 0.39337158
 0.32745361
 0.25787354
 0.18432617
 0.10742188
 0.02777100
-0.04943848
-0.11993408
-0.18127441
-0.23315430
-0.27587891
-0.30731201
-0.32257080
-0.31890869
-0.29754639
-0.26123047
-0.21118164
-0.14770508
-0.06958008
 0.02136230
 0.12145996
 0.22735596
 0.33782959
 0.45104980
 0.56365967
 0.66986084
 0.76446533
 0.84503174
 0.91033936
 0.95886230
 0.98754883
 0.99395752
 0.97686768
 0.93719482
 0.87432861
 0.78796387
 0.67932129
 0.55175781
 0.41046143
 0.25817871
 0.09643555
-0.07446289
-0.25177002
-0.42907715
-0.59906006
-0.75744629
-0.90087891
-1.02752686
-1.13433838
-1.21795654
-1.27624512
-1.30706787
-1.31072998
-1.28784180
-1.23931885
-1.16760254
-1.07452393
-0.96191406
-0.83251953
-0.69030762
-0.54077148
-0.38848877
-0.23864746
-0.09490967
 0.03906250
 0.15991211
 0.26397705
 0.34881592
 0.41290283
 0.45410156
 0.47088623
 0.46417236
 0.43609619
 0.39062500
 0.33050537
 0.25878906
 0.17822266
 0.09216309
 0.00701904
-0.07141113
-0.13763428
-0.18829346
-0.22094727
-0.23376465
-0.22399902
-0.19073486
-0.13397217
-0.05462646
 0.04425049
 0.16052246
 0.29113770
 0.43151855
 0.57708740
 0.72174072
 0.85998535
 0.98602295
 1.09558105
 1.18408203
 1.24816895
 1.28479004
 1.29272461
 1.27105713
 1.21978760
 1.13891602
 1.02905273
 0.89263916
 0.73455811
 0.56152344
 0.37933350
 0.19042969
-0.00335693
-0.19866943
-0.39031982
-0.57067871
-0.73272705
-0.87341309
-0.99121094
-1.08551025
-1.15447998
-1.19689941
-1.21215820
-1.20086670
-1.16577148
-1.10931396
-1.03393555
-0.94329834
-0.84106445
-0.73059082
-0.61523438
-0.49804688
-0.38299561
-0.27374268
-0.17425537
-0.08697510
-0.01342773
 0.04516602
 0.08789063
 0.11413574
 0.12390137
 0.11840820
 0.09887695
 0.06591797
 0.02166748
-0.03112793
-0.08880615
-0.14739990
-0.20507813
-0.26031494
-0.31066895
-0.35156250
-0.37811279
-0.38757324
-0.37933350
-0.35491943
-0.31555176
-0.26184082
-0.19409180
-0.11383057
-0.02349854
 0.07446289
 0.17852783
 0.28594971
 0.39398193
 0.50018311
 0.60119629
 0.69488525
 0.77972412
 0.85327148
 0.91400146
 0.96069336
 0.99304199
 1.01135254
 1.01562500
 1.00494385
 0.97961426
 0.94085693
 0.89050293
 0.83160400
 0.76538086
 0.69335938
 0.61676025
 0.53741455
 0.45684814
 0.37719727
 0.29998779
 0.22674561
 0.15625000
 0.08819580
 0.02227783
-0.04058838
-0.09918213
-0.15289307
-0.20385742
-0.25329590
-0.30212402
-0.34881592
-0.39154053
-0.42877197
-0.46142578
-0.49011230
-0.51544189
-0.53710938
-0.55450439
-0.56854248
-0.57952881
-0.58746338
-0.59173584
-0.59204102
-0.58959961
-0.58532715
-0.58013916
-0.57312012
-0.56427002
-0.55297852
-0.54046631
-0.52734375
-0.51391602
-0.49987793
-0.48553467
-0.47119141
-0.45745850
-0.44372559
-0.42968750
-0.41564941
-0.40252686
-0.39031982
-0.37689209
-0.35949707
-0.33538818
-0.30426025
-0.26824951
-0.22796631
-0.18218994
-0.12847900
-0.06500244
 0.00762939
 0.08758545
 0.17333984
 0.26550293
 0.36376953
 0.46661377
 0.57159424
 0.67535400
 0.77545166
 0.87036133
 0.95916748
 1.03973389
 1.10931396
 1.16546631
 1.20727539
 1.23291016
 1.24114990
 1.22894287
 1.19567871
 1.14196777
 1.06933594
 0.97930908
 0.87219238
 0.74859619
 0.61187744
 0.46630859
 0.31616211
 0.16357422
 0.00854492
-0.14770508
-0.30181885
-0.44921875
-0.58532715
-0.70800781
-0.81573486
-0.90820313
-0.98480225
-1.04461670
-1.08825684
-1.11602783
-1.12792969
-1.12426758
-1.10565186
-1.07360840
-1.03027344
-0.97778320
-0.91827393
-0.85449219
-0.78796387
-0.72082520
-0.65399170
-0.58868408
-0.52642822
-0.46844482
-0.41442871
-0.36376953
-0.31677246
-0.27313232
-0.23437500
-0.19897461
-0.16510010
-0.13061523
-0.09368896
-0.05432129
-0.01190186
 0.03356934
 0.08331299
 0.13671875
 0.19409180
 0.25512695
 0.32043457
 0.39001465
 0.46234131
 0.53497314
 0.60638428
 0.67474365
 0.73852539
 0.79620361
 0.84564209
 0.88439941
 0.91156006
 0.92590332
 0.92712402
 0.91461182
 0.88806152
 0.84716797
 0.79345703
 0.72723389
 0.64910889
 0.56182861
 0.46813965
 0.37170410
 0.27496338
 0.17883301
 0.08422852
-0.00640869
-0.09033203
-0.16418457
-0.22674561
-0.27801514
-0.31799316
-0.34515381
-0.35644531
-0.35095215
-0.33081055
-0.29968262
-0.26092529
-0.21697998
-0.16845703
-0.11627197
-0.06256104
-0.01037598
 0.03753662
 0.07843018
 0.11047363
 0.13244629
 0.14343262
 0.14343262
 0.13122559
 0.10650635
 0.06927490
 0.02105713
-0.03662109
-0.10284424
-0.17700195
-0.25756836
-0.34210205
-0.42633057
-0.50628662
-0.57922363
-0.64331055
-0.69732666
-0.73852539
-0.76477051
-0.77423096
-0.76721191
-0.74371338
-0.70434570
-0.64910889
-0.57891846
-0.49438477
-0.39794922
-0.29205322
-0.17944336
-0.06256104
 0.05584717
 0.17425537
 0.29144287
 0.40588379
 0.51422119
 0.61279297
 0.69885254
 0.77056885
 0.82794189
 0.86944580
 0.89416504
 0.90087891
 0.88867188
 0.85906982
 0.81359863
 0.75317383
 0.67962646
 0.59387207
 0.49865723
 0.39611816
 0.28900146
 0.17913818
 0.06835938
-0.04119873
-0.14862061
-0.25115967
-0.34637451
-0.43090820
-0.50170898
-0.55664063
-0.59539795
-0.61706543
-0.62164307
-0.60913086
-0.57952881
-0.53253174
-0.46966553
-0.39276123
-0.30426025
-0.20812988
-0.10772705
-0.00701904
 0.09094238
 0.18310547
 0.26672363
 0.33935547
 0.39825439
 0.44097900
 0.46508789
 0.46936035
 0.45257568
 0.41595459
 0.36193848
 0.29235840
 0.20965576
 0.11535645
 0.01129150
-0.10040283
-0.21636963
-0.33294678
-0.44525146
-0.54840088
-0.63842773
-0.71258545
-0.76873779
-0.80566406
-0.82214355
-0.81726074
-0.79040527
-0.74340820
-0.67749023
-0.59509277
-0.49835205
-0.38940430
-0.27160645
-0.14923096
-0.02655029
 0.09368896
 0.20874023
 0.31677246
 0.41564941
 0.50201416
 0.57281494
 0.62622070
 0.66162109
 0.67962646
 0.68145752
 0.66711426
 0.63659668
 0.59020996
 0.53009033
 0.45989990
 0.38299561
 0.30303955
 0.22155762
 0.14068604
 0.06286621
-0.00946045
-0.07354736
-0.12847900
-0.17303467
-0.20629883
-0.22827148
-0.23834229
-0.23773193
-0.22857666
-0.21179199
-0.18920898
-0.16174316
-0.13122559
-0.09979248
-0.06866455
-0.03906250
-0.01251221
 0.01007080
 0.02716064
 0.03784180
 0.04058838
 0.03601074
 0.02410889
 0.00579834
-0.01770020
-0.04547119
-0.07629395
-0.10833740
-0.14099121
-0.17211914
-0.19989014
-0.22277832
-0.23925781
-0.24810791
-0.24841309
-0.23925781
-0.22033691
-0.19104004
-0.15106201
-0.10009766
-0.03875732
 0.03082275
 0.10650635
 0.18676758
 0.27069092
 0.35705566
 0.44311523
 0.52551270
 0.60089111
 0.66650391
 0.71990967
 0.75927734
 0.78155518
 0.78521729
 0.76995850
 0.73577881
 0.68267822
 0.61004639
 0.51940918
 0.41290283
 0.29418945
 0.16601563
 0.02899170
-0.11505127
-0.26245117
-0.40679932
-0.54138184
-0.66192627
-0.76629639
-0.85296631
-0.91949463
-0.96282959
-0.98144531
-0.97503662
-0.94482422
-0.89111328
-0.81573486
-0.72052002
-0.60882568
-0.48553467
-0.35430908
-0.21972656
-0.08514404
 0.04547119
 0.16876221
 0.28137207
 0.37994385
 0.46173096
 0.52429199
 0.56549072
 0.58532715
 0.58349609
 0.56121826
 0.51940918
 0.46173096
 0.39154053
 0.31311035
 0.22827148
 0.13946533
 0.04852295
-0.03997803
-0.12145996
-0.19317627
-0.25390625
-0.30364990
-0.33966064
-0.35858154
-0.35797119
-0.33874512
-0.30517578
-0.26031494
-0.20629883
-0.14251709
-0.06988525
 0.00854492
 0.08911133
 0.16906738
 0.24597168
 0.31829834
 0.38391113
 0.43945313
 0.48370361
 0.51544189
 0.53527832
 0.54290771
 0.53863525
 0.52215576
 0.49468994
 0.45715332
 0.41168213
 0.36041260
 0.30639648
 0.25054932
 0.19378662
 0.13641357
 0.08026123
 0.02685547
-0.02166748
-0.06561279
-0.10620117
-0.14404297
-0.17883301
-0.20935059
-0.23651123
-0.26275635
-0.28961182
-0.31768799
-0.34576416
-0.37292480
-0.39916992
-0.42602539
-0.45379639
-0.48126221
-0.50659180
-0.52886963
-0.54687500
-0.56060791
-0.56884766
-0.57067871
-0.56518555
-0.55114746
-0.52825928
-0.49652100
-0.45471191
-0.40374756
-0.34423828
-0.27893066
-0.21057129
-0.14099121
-0.07171631
-0.00274658
 0.06439209
 0.12725830
 0.18371582
 0.23193359
 0.27099609
 0.30090332
 0.32073975
 0.32989502
 0.32745361
 0.31463623
 0.29388428
 0.26702881
 0.23590088
 0.20080566
 0.16326904
 0.12573242
 0.09155273
 0.06225586
 0.03906250
 0.02288818
 0.01434326
 0.01586914
 0.02868652
 0.05279541
 0.08697510
 0.12969971
 0.17883301
 0.23406982
 0.29479980
 0.35980225
 0.42694092
 0.49285889
 0.55541992
 0.61157227
 0.65887451
 0.69519043
 0.71807861
 0.72631836
 0.71838379
 0.69396973
 0.65216064
 0.59356689
 0.51910400
 0.43090820
 0.33142090
 0.22338867
 0.10742188
-0.01525879
-0.14221191
-0.27008057
-0.39337158
-0.50750732
-0.60882568
-0.69702148
-0.77087402
-0.82946777
-0.87127686
-0.89477539
-0.90026855
-0.88806152
-0.85937500
-0.81512451
-0.75714111
-0.68756104
-0.60974121
-0.52581787
-0.43884277
-0.35156250
-0.26763916
-0.18981934
-0.12023926
-0.05950928
-0.00793457
 0.03356934
 0.06408691
 0.08270264
 0.09063721
 0.08880615
 0.07965088
 0.06469727
 0.04608154
 0.02532959
 0.00457764
-0.01403809
-0.02899170
-0.03875732
-0.04211426
-0.03845215
-0.02716064
-0.00701904
 0.02227783
 0.06011963
 0.10559082
 0.15716553
 0.21423340
 0.27526855
 0.33905029
 0.40283203
 0.46386719
 0.52062988
 0.57189941
 0.61645508
 0.65155029
 0.67504883
 0.68542480
 0.68206787
 0.66589355
 0.63690186
 0.59539795
 0.54138184
 0.47698975
 0.40496826
 0.32836914
 0.24902344
 0.16845703
 0.08758545
 0.00885010
-0.06530762
-0.13275146
-0.19165039
-0.24139404
-0.28167725
-0.31250000
-0.33294678
-0.34179688
-0.33813477
-0.32348633
-0.30120850
-0.27435303
-0.24505615
-0.21453857
-0.18341064
-0.15441895
-0.13000488
-0.11169434
-0.10070801
-0.09857178
-0.10589600
-0.12237549
-0.14678955
-0.17639160
-0.21087646
-0.24993896
-0.29296875
-0.33691406
-0.37719727
-0.41137695
-0.43884277
-0.46020508
-0.47424316
-0.47882080
-0.47271729
-0.45776367
-0.43670654
-0.41107178
-0.37963867
-0.34179688
-0.29907227
-0.25543213
-0.21301270
-0.17303467
-0.13366699
-0.09490967
-0.05798340
-0.02502441
 0.00335693
 0.02746582
 0.04791260
 0.06561279
 0.08087158
 0.09460449
 0.10803223
 0.12268066
 0.13854980
 0.15655518
 0.17578125
 0.19714355
 0.22094727
 0.24871826
 0.28076172
 0.31646729
 0.35430908
 0.39276123
 0.42999268
 0.46569824
 0.49896240
 0.52917480
 0.55450439
 0.57403564
 0.58715820
 0.59326172
 0.59204102
 0.58288574
 0.56488037
 0.53802490
 0.50201416
 0.45684814
 0.40435791
 0.34545898
 0.28259277
 0.21667480
 0.14801025
 0.07812500
 0.00885010
-0.05737305
-0.11810303
-0.17089844
-0.21392822
-0.24658203
-0.26824951
-0.27923584
-0.27954102
-0.27038574
-0.25207520
-0.22613525
-0.19500732
-0.16082764
-0.12603760
-0.09246826
-0.06164551
-0.03540039
-0.01525879
-0.00335693
-0.00091553
-0.00946045
-0.02868652
-0.05767822
-0.09429932
-0.13732910
-0.18676758
-0.24230957
-0.30334473
-0.36621094
-0.42633057
-0.48004150
-0.52612305
-0.56427002
-0.59387207
-0.61279297
-0.61859131
-0.61065674
-0.58990479
-0.55816650
-0.51544189
-0.46234131
-0.40008545
-0.33111572
-0.25909424
-0.18493652
-0.10925293
-0.03295898
 0.04180908
 0.11291504
 0.17791748
 0.23712158
 0.29083252
 0.33874512
 0.37902832
 0.41107178
 0.43487549
 0.45104980
 0.46081543
 0.46478271
 0.46386719
 0.45867920
 0.44982910
 0.43792725
 0.42419434
 0.41015625
 0.39733887
 0.38635254
 0.37780762
 0.37078857
 0.36590576
 0.36285400
 0.36193848
 0.36224365
 0.36407471
 0.36743164
 0.37170410
 0.37628174
 0.37872314
 0.37841797
 0.37445068
 0.36651611
 0.35369873
 0.33508301
 0.30975342
 0.27832031
 0.24108887
 0.19683838
 0.14495850
 0.08483887
 0.01831055
-0.05187988
-0.12512207
-0.20202637
-0.28167725
-0.36163330
-0.43853760
-0.50933838
-0.57434082
-0.63354492
-0.68634033
-0.73059082
-0.76477051
-0.78857422
-0.80200195
-0.80596924
-0.80017090
-0.78430176
-0.75866699
-0.72479248
-0.68389893
-0.63659668
-0.58441162
-0.52825928
-0.46966553
-0.40863037
-0.34637451
-0.28442383
-0.22460938
-0.16845703
-0.11657715
-0.06835938
-0.02380371
 0.01708984
 0.05340576
 0.08544922
 0.11260986
 0.13549805
 0.15441895
 0.16845703
 0.17791748
 0.18310547
 0.18402100
 0.18127441
 0.17517090
 0.16632080
 0.15625000
 0.14648438
 0.13732910
 0.13031006
 0.12573242
 0.12512207
 0.13000488
 0.14190674
 0.16113281
 0.18768311
 0.22094727
 0.26092529
 0.30700684
 0.35797119
 0.41107178
 0.46478271
 0.51635742
 0.56396484
 0.60607910
 0.64025879
 0.66467285
 0.67840576
 0.68023682
 0.67016602
 0.64758301
 0.61218262
 0.56396484
 0.50506592
 0.43823242
 0.36682129
 0.29296875
 0.21789551
 0.14221191
 0.06774902
-0.00305176
-0.06744385
-0.12390137
-0.17181396
-0.21087646
-0.24047852
-0.26153564
-0.27526855
-0.28411865
-0.28869629
-0.29022217
-0.28991699
-0.28991699
-0.29327393
-0.30120850
-0.31311035
-0.32714844
-0.34362793
-0.36376953
-0.38940430
-0.42053223
-0.45593262
-0.49316406
-0.53131104
-0.57006836
-0.60760498
-0.64208984
-0.67138672
-0.69427490
-0.70892334
-0.71441650
-0.70831299
-0.68908691
-0.65673828
-0.61035156
-0.54901123
-0.47271729
-0.38116455
-0.27709961
-0.16296387
-0.04180908
 0.08422852
 0.21392822
 0.34454346
 0.47302246
 0.59539795
 0.70678711
 0.80413818
 0.88439941
 0.94512939
 0.98419189
 1.00128174
 0.99578857
 0.96862793
 0.92041016
 0.85266113
 0.76690674
 0.66711426
 0.55755615
 0.44311523
 0.32714844
 0.21301270
 0.10375977
 0.00213623
-0.08728027
-0.16113281
-0.21697998
-0.25451660
-0.27343750
-0.27496338
-0.25939941
-0.22796631
-0.18066406
-0.11962891
-0.04821777
 0.03021240
 0.11169434
 0.19287109
 0.27160645
 0.34545898
 0.41076660
 0.46508789
 0.50506592
 0.53009033
 0.53924561
 0.53253174
 0.50964355
 0.47149658
 0.41870117
 0.35278320
 0.27465820
 0.18676758
 0.09185791
-0.00793457
-0.11047363
-0.21484375
-0.31890869
-0.41961670
-0.51452637
-0.60119629
-0.67962646
-0.75012207
-0.81237793
-0.86517334
-0.90667725
-0.93719482
-0.95733643
-0.96862793
-0.97076416
-0.96313477
-0.94573975
-0.91918945
-0.88439941
-0.84197998
-0.79193115
-0.73516846
-0.67321777
-0.60760498
-0.53924561
-0.46813965
-0.39459229
-0.31951904
-0.24505615
-0.17303467
-0.10345459
-0.03540039
 0.03112793
 0.09582520
 0.15747070
 0.21575928
 0.27069092
 0.32318115
 0.37292480
 0.41992188
 0.46325684
 0.50323486
 0.54077148
 0.57525635
 0.60607910
 0.63293457
 0.65521240
 0.67382813
 0.68878174
 0.70007324
 0.70709229
 0.71014404
 0.70983887
 0.70617676
 0.69946289
 0.68878174
 0.67504883
 0.65826416
 0.63995361
 0.62072754
 0.59997559
 0.57800293
 0.55450439
 0.53039551
 0.50476074
 0.47698975
 0.44464111
 0.40802002
 0.36743164
 0.32318115
 0.27435303
 0.21881104
 0.15502930
 0.08270264
 0.00244141
-0.08483887
-0.17944336
-0.28076172
-0.38635254
-0.49285889
-0.59753418
-0.69824219
-0.79345703
-0.88134766
-0.95916748
-1.02416992
-1.07513428
-1.11145020
-1.13189697
-1.13586426
-1.12274170
-1.09375000
-1.05010986
-0.99365234
-0.92590332
-0.84869385
-0.76354980
-0.67260742
-0.57739258
-0.48004150
-0.38238525
-0.28656006
-0.19439697
-0.10742188
-0.02624512
 0.04943848
 0.11871338
 0.18096924
 0.23651123
 0.28656006
 0.33233643
 0.37445068
 0.41229248
 0.44555664
 0.47546387
 0.50231934
 0.52734375
 0.55084229
 0.57342529
 0.59448242
 0.61462402
 0.63323975
 0.65002441
 0.66406250
 0.67565918
 0.68481445
 0.69213867
 0.69793701
 0.70159912
 0.70251465
 0.70068359
 0.69610596
 0.68878174
 0.67901611
 0.66558838
 0.64819336
 0.62713623
 0.60272217
 0.57556152
 0.54595947
 0.51269531
 0.47546387
 0.43334961
 0.38665771
 0.33630371
 0.28289795
 0.22735596
 0.16876221
 0.10711670
 0.04364014
-0.02105713
-0.08514404
-0.14923096
-0.21331787
-0.27801514
-0.34271240
-0.40496826
-0.46386719
-0.51879883
-0.57037354
-0.61950684
-0.66589355
-0.70861816
-0.74768066
-0.78308105
-0.81420898
-0.84045410
-0.86059570
-0.87371826
-0.87982178
-0.87951660
-0.87219238
-0.85723877
-0.83465576
-0.80322266
-0.76385498
-0.71716309
-0.66436768
-0.60607910
-0.54290771
-0.47546387
-0.40405273
-0.33081055
-0.25756836
-0.18615723
-0.11810303
-0.05340576
 0.00762939
 0.06469727
 0.11688232
 0.16387939
 0.20507813
 0.24108887
 0.27282715
 0.30151367
 0.32806396
 0.35247803
 0.37597656
 0.39947510
 0.42327881
 0.44769287
 0.47241211
 0.49682617
 0.52001953
 0.54229736
 0.56335449
 0.58258057
 0.59906006
 0.61126709
 0.61828613
 0.61950684
 0.61401367
 0.60150146
 0.58197021
 0.55572510
 0.52246094
 0.48309326
 0.43823242
 0.38970947
 0.33874512
 0.28625488
 0.23193359
 0.17700195
 0.12237549
 0.06988525
 0.02105713
-0.02441406
-0.06561279
-0.10314941
-0.13641357
-0.16601563
-0.19165039
-0.21362305
-0.23193359
-0.24749756
-0.26275635
-0.27984619
-0.29907227
-0.31951904
-0.33935547
-0.35827637
-0.37872314
-0.40222168
-0.42968750
-0.45928955
-0.48919678
-0.51849365
-0.54656982
-0.57312012
-0.59692383
-0.61737061
-0.63354492
-0.64422607
-0.64819336
-0.64392090
-0.63018799
-0.60760498
-0.57647705
-0.53619385
-0.48645020
-0.42663574
-0.35858154
-0.28381348
-0.20477295
-0.12207031
-0.03662109
 0.05004883
 0.13641357
 0.22033691
 0.30059814
 0.37445068
 0.44067383
 0.49743652
 0.54443359
 0.58135986
 0.60791016
 0.62408447
 0.62927246
 0.62377930
 0.60821533
 0.58441162
 0.55389404
 0.51757813
 0.47760010
 0.43487549
 0.39123535
 0.34851074
 0.30944824
 0.27526855
 0.24749756
 0.22644043
 0.21148682
 0.20385742
 0.20385742
 0.21209717
 0.22766113
 0.24932861
 0.27618408
 0.30670166
 0.33874512
 0.36956787
 0.39642334
 0.41717529
 0.43212891
 0.43945313
 0.43762207
 0.42449951
 0.39886475
 0.36224365
 0.31555176
 0.26000977
 0.19470215
 0.12054443
 0.03997803
-0.04455566
-0.13092041
-0.21881104
-0.30700684
-0.39306641
-0.47332764
-0.54504395
-0.60699463
-0.65948486
-0.70190430
-0.73303223
-0.75164795
-0.75836182
-0.75469971
-0.74157715
-0.71838379
-0.68603516
-0.64483643
-0.59783936
-0.54687500
-0.49285889
-0.43670654
-0.37872314
-0.32104492
-0.26611328
-0.21606445
-0.17120361
-0.13122559
-0.09613037
-0.06530762
-0.03906250
-0.01739502
 0.00030518
 0.01403809
 0.02380371
 0.03021240
 0.03387451
 0.03601074
 0.03845215
 0.04150391
 0.04669189
 0.05371094
 0.06347656
 0.07629395
 0.09246826
 0.11291504
 0.13732910
 0.16540527
 0.19592285
 0.22827148
 0.26184082
 0.29602051
 0.33081055
 0.36437988
 0.39398193
 0.41778564
 0.43518066
 0.44616699
 0.45196533
 0.45227051
 0.44677734
 0.43609619
 0.42022705
 0.40008545
 0.37719727
 0.35156250
 0.32501221
 0.29846191
 0.27313232
 0.24932861
 0.22674561
 0.20538330
 0.18585205
 0.16845703
 0.15258789
 0.13763428
 0.12268066
 0.10620117
 0.08880615
 0.07049561
 0.05065918
 0.02838135
 0.00244141
-0.02838135
-0.06469727
-0.10589600
-0.15136719
-0.20172119
-0.25726318
-0.31768799
-0.38146973
-0.44677734
-0.51177979
-0.57556152
-0.63720703
-0.69580078
-0.74829102
-0.79315186
-0.82824707
-0.85235596
-0.86486816
-0.86456299
-0.85083008
-0.82366943
-0.78308105
-0.72998047
-0.66406250
-0.58532715
-0.49530029
-0.39550781
-0.28900146
-0.17822266
-0.06561279
 0.04608154
 0.15563965
 0.26153564
 0.36163330
 0.45379639
 0.53497314
 0.60272217
 0.65612793
 0.69519043
 0.72021484
 0.73089600
 0.72723389
 0.70983887
 0.68023682
 0.64117432
 0.59539795
 0.54565430
 0.49377441
 0.44067383
 0.38818359
 0.33843994
 0.29388428
 0.25543213
 0.22460938
 0.20111084
 0.18585205
 0.17822266
 0.17822266
 0.18493652
 0.19622803
 0.21118164
 0.22857666
 0.24658203
 0.26367188
 0.27801514
 0.28778076
 0.29266357
 0.29174805
 0.28350830
 0.26702881
 0.24169922
 0.20690918
 0.16387939
 0.11352539
 0.05706787
-0.00335693
-0.06591797
-0.12939453
-0.19348145
-0.25756836
-0.32043457
-0.37841797
-0.42846680
-0.46875000
-0.49896240
-0.52001953
-0.53222656
-0.53527832
-0.52825928
-0.51177979
-0.48858643
-0.45989990
-0.42755127
-0.39123535
-0.35186768
-0.31127930
-0.27191162
-0.23620605
-0.20538330
-0.18005371
-0.15991211
-0.14526367
-0.13671875
-0.13305664
-0.13366699
-0.13763428
-0.14495850
-0.15502930
-0.16693115
-0.17944336
-0.19042969
-0.19866943
-0.20416260
-0.20568848
-0.20263672
-0.19409180
-0.18005371
-0.16082764
-0.13641357
-0.10772705
-0.07507324
-0.03875732
 0.00122070
 0.04486084
 0.09155273
 0.13977051
 0.18859863
 0.23712158
 0.28503418
 0.33233643
 0.37811279
 0.42144775
 0.46112061
 0.49743652
 0.53070068
 0.56060791
 0.58563232
 0.60516357
 0.61950684
 0.62896729
 0.63354492
 0.63171387
 0.62255859
 0.60607910
 0.58380127
 0.55633545
 0.52215576
 0.48004150
 0.42968750
 0.37292480
 0.31127930
 0.24475098
 0.17272949
 0.09582520
 0.01617432
-0.06439209
-0.14526367
-0.22705078
-0.30914307
-0.38879395
-0.46234131
-0.52703857
-0.58197021
-0.62683105
-0.66101074
-0.68389893
-0.69488525
-0.69366455
-0.68084717
-0.65673828
-0.62255859
-0.57952881
-0.52917480
-0.47241211
-0.40985107
-0.34423828
-0.27801514
-0.21514893
-0.15716553
-0.10467529
-0.05767822
-0.01739502
 0.01464844
 0.03784180
 0.05157471
 0.05706787
 0.05401611
 0.04364014
 0.02624512
 0.00335693
-0.02349854
-0.05310059
-0.08300781
-0.11169434
-0.13641357
