# Supplementary material for: Dataset for time-lapse ultrasonic tomography of a granite slab under uniaxial compression test
Source: Data Brief. 2018 Aug 30;20:614–6. doi: 10.1016/j.dib.2018.08.151 (PMC6128094; doi:10.1016/j.dib.2018.08.151)
Supplement: Supplementary file 2 — Supplementary material [file mmc2.zip › data/Ultrasonic_Tomo_data/Stage_1_0kn/Force_0kn_16_5_6595383.txt]

SOURCE FILE NAME: D:\ct_20141122\ct201411221m100v0kn_sh_1_10_a.TDA
DATE: Saturday, November 22, 2014
TIME: 11:19:55
SAMPLE INTERVAL (Seconds):   0.0000001000
SIGNAL UNITS: volts
TIME UNITS: Seconds
DATA TYPE: WAVEFORM
NUMBER OF DATA POINTS PER WAVEFORM: 1024
CHANNEL NUMBER: 16
HIT NUMBER: 5
TIME OF TEST:   6.5953830000

 0.00335693
 0.00274658
 0.00213623
 0.00152588
 0.00091553
 0.00122070
 0.00183105
 0.00183105
 0.00122070
 0.00030518
-0.00030518
-0.00091553
-0.00061035
-0.00030518
 0.00000000
 0.00030518
 0.00091553
 0.00091553
 0.00061035
 0.00000000
-0.00061035
-0.00061035
-0.00030518
 0.00030518
 0.00030518
 0.00030518
 0.00061035
 0.00061035
 0.00061035
 0.00000000
-0.00122070
-0.00183105
-0.00152588
-0.00091553
 0.00030518
 0.00091553
 0.00091553
 0.00061035
 0.00030518
 0.00000000
 0.00030518
 0.00000000
 0.00000000
-0.00030518
-0.00061035
-0.00061035
-0.00030518
 0.00030518
 0.00030518
 0.00061035
 0.00030518
 0.00000000
-0.00030518
-0.00061035
-0.00091553
-0.00091553
-0.00091553
-0.00122070
-0.00183105
-0.00274658
-0.00335693
-0.00274658
-0.00183105
-0.00061035
 0.00030518
 0.00061035
 0.00091553
 0.00091553
 0.00122070
 0.00091553
 0.00061035
 0.00000000
 0.00000000
 0.00000000
 0.00000000
-0.00030518
-0.00030518
-0.00061035
-0.00091553
-0.00091553
-0.00122070
-0.00122070
-0.00061035
 0.00030518
 0.00091553
 0.00122070
 0.00061035
-0.00030518
-0.00091553
-0.00122070
-0.00091553
-0.00061035
-0.00061035
-0.00091553
-0.00091553
-0.00061035
 0.00000000
 0.00000000
 0.00000000
-0.00030518
-0.00061035
-0.00061035
-0.00061035
-0.00061035
-0.00030518
-0.00030518
 0.00000000
 0.00000000
-0.00030518
-0.00091553
-0.00122070
-0.00091553
 0.00000000
 0.00061035
 0.00061035
 0.00061035
 0.00061035
 0.00000000
-0.00030518
-0.00091553
-0.00122070
-0.00122070
-0.00122070
-0.00091553
-0.00122070
-0.00183105
-0.00213623
-0.00244141
-0.00244141
-0.00213623
-0.00213623
-0.00183105
-0.00091553
 0.00030518
 0.00122070
 0.00152588
 0.00122070
 0.00091553
 0.00061035
 0.00030518
-0.00030518
-0.00091553
-0.00122070
-0.00122070
-0.00030518
 0.00030518
 0.00061035
 0.00061035
 0.00000000
-0.00030518
-0.00061035
-0.00030518
 0.00000000
 0.00061035
 0.00122070
 0.00152588
 0.00091553
 0.00000000
-0.00091553
-0.00091553
-0.00030518
 0.00061035
 0.00152588
 0.00183105
 0.00213623
 0.00152588
 0.00091553
 0.00000000
-0.00061035
-0.00091553
-0.00091553
-0.00061035
 0.00000000
 0.00061035
 0.00122070
 0.00152588
 0.00122070
 0.00030518
-0.00030518
-0.00030518
 0.00000000
 0.00061035
 0.00091553
 0.00091553
 0.00061035
 0.00030518
 0.00000000
 0.00000000
 0.00030518
 0.00030518
 0.00000000
-0.00061035
-0.00091553
-0.00122070
-0.00091553
-0.00030518
 0.00000000
 0.00000000
-0.00030518
-0.00061035
-0.00030518
 0.00061035
 0.00152588
 0.00213623
 0.00213623
 0.00152588
 0.00061035
 0.00000000
-0.00061035
-0.00061035
-0.00061035
-0.00030518
-0.00030518
-0.00061035
-0.00091553
-0.00061035
-0.00061035
-0.00061035
-0.00091553
-0.00122070
-0.00091553
-0.00030518
 0.00091553
 0.00122070
 0.00122070
 0.00061035
 0.00000000
 0.00000000
 0.00000000
 0.00061035
 0.00091553
 0.00152588
 0.00183105
 0.00152588
 0.00091553
 0.00000000
-0.00061035
-0.00091553
-0.00091553
-0.00122070
-0.00152588
-0.00152588
-0.00122070
-0.00061035
 0.00030518
 0.00061035
 0.00030518
-0.00030518
-0.00061035
-0.00061035
-0.00061035
 0.00000000
 0.00061035
 0.00122070
 0.00091553
 0.00030518
-0.00030518
-0.00061035
-0.00061035
-0.00061035
-0.00030518
-0.00030518
 0.00000000
 0.00000000
 0.00000000
 0.00000000
-0.00030518
-0.00061035
-0.00122070
-0.00122070
-0.00091553
 0.00000000
 0.00091553
 0.00122070
 0.00091553
 0.00000000
-0.00091553
-0.00152588
-0.00152588
-0.00122070
-0.00091553
-0.00091553
-0.00091553
-0.00122070
-0.00122070
-0.00122070
-0.00091553
-0.00061035
-0.00061035
-0.00091553
-0.00091553
-0.00061035
 0.00000000
 0.00091553
 0.00152588
 0.00183105
 0.00122070
 0.00061035
 0.00000000
 0.00000000
 0.00061035
 0.00122070
 0.00152588
 0.00091553
 0.00000000
-0.00091553
-0.00122070
-0.00091553
-0.00030518
 0.00030518
 0.00061035
 0.00061035
 0.00061035
 0.00030518
 0.00030518
 0.00030518
 0.00000000
-0.00030518
-0.00061035
-0.00061035
 0.00000000
 0.00091553
 0.00152588
 0.00152588
 0.00122070
 0.00030518
 0.00000000
 0.00000000
 0.00000000
 0.00000000
-0.00030518
-0.00061035
-0.00061035
-0.00061035
-0.00061035
-0.00030518
-0.00030518
 0.00000000
 0.00030518
 0.00030518
 0.00061035
 0.00091553
 0.00152588
 0.00213623
 0.00213623
 0.00152588
 0.00000000
-0.00122070
-0.00152588
-0.00061035
 0.00030518
 0.00122070
 0.00122070
 0.00061035
 0.00030518
 0.00030518
 0.00061035
 0.00122070
 0.00152588
 0.00152588
 0.00122070
 0.00091553
 0.00061035
 0.00061035
 0.00091553
 0.00061035
 0.00030518
-0.00061035
-0.00091553
-0.00061035
 0.00030518
 0.00122070
 0.00122070
 0.00061035
-0.00030518
-0.00122070
-0.00152588
-0.00152588
-0.00091553
-0.00030518
 0.00030518
 0.00061035
 0.00061035
 0.00030518
 0.00061035
 0.00091553
 0.00091553
 0.00091553
 0.00030518
 0.00000000
-0.00030518
 0.00030518
 0.00122070
 0.00183105
 0.00183105
 0.00091553
-0.00061035
-0.00183105
-0.00244141
-0.00213623
-0.00152588
-0.00122070
-0.00122070
-0.00152588
-0.00152588
-0.00091553
-0.00030518
 0.00000000
 0.00030518
 0.00030518
 0.00030518
 0.00030518
 0.00030518
 0.00000000
-0.00061035
-0.00152588
-0.00213623
-0.00244141
-0.00213623
-0.00152588
-0.00030518
 0.00030518
 0.00061035
 0.00030518
-0.00061035
-0.00122070
-0.00091553
-0.00030518
 0.00030518
 0.00030518
 0.00000000
-0.00061035
-0.00091553
-0.00061035
-0.00030518
-0.00030518
-0.00030518
-0.00030518
 0.00000000
 0.00000000
 0.00030518
 0.00061035
 0.00061035
 0.00061035
 0.00000000
-0.00091553
-0.00213623
-0.00213623
-0.00152588
-0.00030518
 0.00061035
 0.00061035
 0.00000000
-0.00061035
-0.00061035
-0.00030518
 0.00030518
 0.00030518
 0.00030518
 0.00030518
 0.00000000
-0.00030518
-0.00061035
-0.00152588
-0.00213623
-0.00274658
-0.00335693
-0.00366211
-0.00335693
-0.00244141
-0.00122070
-0.00030518
 0.00000000
-0.00030518
-0.00061035
-0.00091553
-0.00061035
 0.00000000
 0.00061035
 0.00091553
 0.00061035
 0.00000000
-0.00061035
-0.00091553
-0.00122070
-0.00152588
-0.00213623
-0.00244141
-0.00213623
-0.00122070
 0.00000000
 0.00091553
 0.00122070
 0.00061035
-0.00030518
-0.00152588
-0.00213623
-0.00213623
-0.00152588
-0.00091553
 0.00000000
 0.00030518
 0.00030518
 0.00000000
 0.00030518
 0.00061035
 0.00091553
 0.00091553
 0.00061035
 0.00030518
 0.00000000
 0.00030518
 0.00000000
-0.00030518
-0.00122070
-0.00152588
-0.00122070
-0.00061035
 0.00030518
 0.00091553
 0.00152588
 0.00152588
 0.00152588
 0.00122070
 0.00122070
 0.00122070
 0.00152588
 0.00183105
 0.00152588
 0.00091553
 0.00000000
-0.00030518
-0.00030518
-0.00030518
-0.00030518
-0.00091553
-0.00122070
-0.00152588
-0.00061035
 0.00030518
 0.00152588
 0.00213623
 0.00244141
 0.00213623
 0.00122070
 0.00030518
 0.00000000
 0.00000000
 0.00030518
 0.00061035
 0.00030518
-0.00030518
-0.00091553
-0.00122070
-0.00091553
-0.00030518
 0.00000000
 0.00030518
 0.00061035
 0.00061035
 0.00091553
 0.00030518
-0.00061035
-0.00152588
-0.00213623
-0.00213623
-0.00183105
-0.00122070
-0.00030518
 0.00061035
 0.00122070
 0.00152588
 0.00152588
 0.00091553
 0.00091553
 0.00061035
 0.00061035
 0.00030518
-0.00030518
-0.00091553
-0.00122070
-0.00152588
-0.00152588
-0.00183105
-0.00213623
-0.00213623
-0.00152588
-0.00061035
 0.00061035
 0.00183105
 0.00244141
 0.00213623
 0.00152588
 0.00061035
 0.00000000
-0.00030518
 0.00000000
 0.00030518
 0.00061035
 0.00091553
 0.00061035
 0.00000000
-0.00061035
-0.00091553
-0.00061035
-0.00030518
 0.00030518
 0.00061035
 0.00061035
 0.00091553
 0.00091553
 0.00091553
 0.00030518
-0.00030518
-0.00061035
-0.00061035
 0.00000000
 0.00061035
 0.00091553
 0.00061035
 0.00030518
 0.00000000
-0.00030518
-0.00030518
-0.00061035
-0.00122070
-0.00122070
-0.00122070
-0.00122070
-0.00122070
-0.00183105
-0.00183105
-0.00183105
-0.00152588
-0.00183105
-0.00213623
-0.00183105
-0.00030518
 0.00152588
 0.00244141
 0.00213623
-0.00061035
-0.01251221
-0.04577637
-0.11047363
-0.20477295
-0.30822754
-0.38848877
-0.42022705
-0.40161133
-0.35461426
-0.30975342
-0.27954102
-0.25024414
-0.19134521
-0.08575439
 0.05035400
 0.17211914
 0.23651123
 0.23376465
 0.19226074
 0.15411377
 0.14160156
 0.14862061
 0.15777588
 0.16174316
 0.16632080
 0.17669678
 0.18585205
 0.18218994
 0.16510010
 0.14862061
 0.14556885
 0.15411377
 0.16052246
 0.15441895
 0.14129639
 0.13275146
 0.13397217
 0.13793945
 0.13580322
 0.12725830
 0.11932373
 0.11657715
 0.11718750
 0.11535645
 0.10955811
 0.10284424
 0.09796143
 0.09460449
 0.09002686
 0.08361816
 0.07720947
 0.07080078
 0.06469727
 0.05828857
 0.05279541
 0.04882813
 0.04486084
 0.03936768
 0.03173828
 0.02502441
 0.02166748
 0.01983643
 0.01678467
 0.01098633
 0.00488281
 0.00091553
-0.00030518
-0.00183105
-0.00640869
-0.01251221
-0.01678467
-0.01739502
-0.01617432
-0.01617432
-0.01831055
-0.02105713
-0.02197266
-0.02136230
-0.02105713
-0.02288818
-0.02593994
-0.02838135
-0.02929688
-0.02960205
-0.03082275
-0.03417969
-0.03814697
-0.04089355
-0.04180908
-0.04272461
-0.04455566
-0.04760742
-0.05004883
-0.05065918
-0.04974365
-0.04913330
-0.05004883
-0.05279541
-0.05554199
-0.05615234
-0.05554199
-0.05462646
-0.05493164
-0.05584717
-0.05584717
-0.05493164
-0.05310059
-0.05218506
-0.05218506
-0.05218506
-0.05187988
-0.05096436
-0.05004883
-0.05035400
-0.05187988
-0.05340576
-0.05462646
-0.05523682
-0.05584717
-0.05676270
-0.05737305
-0.05706787
-0.05615234
-0.05462646
-0.05401611
-0.05432129
-0.05432129
-0.05371094
-0.05218506
-0.05035400
-0.04913330
-0.04882813
-0.04913330
-0.04913330
-0.04852295
-0.04760742
-0.04669189
-0.04638672
-0.04638672
-0.04638672
-0.04577637
-0.04455566
-0.04333496
-0.04180908
-0.04028320
-0.03845215
-0.03723145
-0.03662109
-0.03601074
-0.03570557
-0.03448486
-0.03295898
-0.03112793
-0.03021240
-0.02990723
-0.02990723
-0.02929688
-0.02777100
-0.02593994
-0.02441406
-0.02319336
-0.02197266
-0.02075195
-0.01953125
-0.01892090
-0.01922607
-0.01953125
-0.01953125
-0.01892090
-0.01770020
-0.01617432
-0.01434326
-0.01251221
-0.01037598
-0.00854492
-0.00762939
-0.00671387
-0.00549316
-0.00396729
-0.00213623
-0.00061035
-0.00061035
-0.00122070
-0.00183105
-0.00183105
-0.00091553
 0.00000000
 0.00061035
 0.00091553
 0.00122070
 0.00244141
 0.00427246
 0.00640869
 0.00854492
 0.00976563
 0.01037598
 0.01068115
 0.01098633
 0.01129150
 0.01220703
 0.01342773
 0.01434326
 0.01495361
 0.01495361
 0.01403809
 0.01342773
 0.01373291
 0.01434326
 0.01525879
 0.01586914
 0.01647949
 0.01678467
 0.01739502
 0.01770020
 0.01800537
 0.01800537
 0.01739502
 0.01708984
 0.01708984
 0.01800537
 0.01922607
 0.02075195
 0.02197266
 0.02227783
 0.02227783
 0.02227783
 0.02258301
 0.02380371
 0.02502441
 0.02593994
 0.02655029
 0.02593994
 0.02532959
 0.02441406
 0.02410889
 0.02410889
 0.02441406
 0.02471924
 0.02502441
 0.02624512
 0.02777100
 0.02990723
 0.03143311
 0.03234863
 0.03234863
 0.03143311
 0.03082275
 0.03021240
 0.03021240
 0.03051758
 0.03051758
 0.02990723
 0.02868652
 0.02685547
 0.02563477
 0.02502441
 0.02563477
 0.02655029
 0.02685547
 0.02655029
 0.02624512
 0.02563477
 0.02532959
 0.02471924
 0.02410889
 0.02288818
 0.02197266
 0.02166748
 0.02197266
 0.02258301
 0.02288818
 0.02258301
 0.02105713
 0.01831055
 0.01495361
 0.01068115
 0.00549316
-0.00030518
-0.00732422
-0.01617432
-0.02716064
-0.03997803
-0.05371094
-0.06744385
-0.08117676
-0.09399414
-0.10589600
-0.11535645
-0.12115479
-0.12237549
-0.11810303
-0.10833740
-0.09277344
-0.07110596
-0.04211426
-0.00579834
 0.03845215
 0.08941650
 0.14617920
 0.20690918
 0.26947021
 0.33294678
 0.39520264
 0.45471191
 0.50872803
 0.55511475
 0.59143066
 0.61523438
 0.62500000
 0.61828613
 0.59478760
 0.55419922
 0.49652100
 0.42236328
 0.33386230
 0.23315430
 0.12237549
 0.00396729
-0.12023926
-0.24810791
-0.37536621
-0.49652100
-0.60668945
-0.70190430
-0.78033447
-0.83953857
-0.87768555
-0.89263916
-0.88439941
-0.85357666
-0.80169678
-0.72906494
-0.63781738
-0.52978516
-0.40863037
-0.27893066
-0.14434814
-0.00946045
 0.12329102
 0.24932861
 0.36437988
 0.46356201
 0.54351807
 0.60089111
 0.63507080
 0.64483643
 0.63079834
 0.59387207
 0.53588867
 0.45898438
 0.36651611
 0.26214600
 0.15014648
 0.03509521
-0.07965088
-0.18920898
-0.29022217
-0.37780762
-0.44769287
-0.49682617
-0.52307129
-0.52703857
-0.50811768
-0.46722412
-0.40527344
-0.32348633
-0.22613525
-0.11779785
-0.00274658
 0.11505127
 0.23193359
 0.34393311
 0.44616699
 0.53436279
 0.60424805
 0.65338135
 0.67993164
 0.68298340
 0.66131592
 0.61553955
 0.54779053
 0.46081543
 0.35919189
 0.24719238
 0.12908936
 0.00762939
-0.11291504
-0.22857666
-0.33386230
-0.42358398
-0.49316406
-0.54077148
-0.56488037
-0.56549072
-0.54229736
-0.49560547
-0.42663574
-0.33905029
-0.23742676
-0.12664795
-0.01190186
 0.10406494
 0.21728516
 0.32348633
 0.41778564
 0.49407959
 0.54840088
 0.57708740
 0.57861328
 0.55145264
 0.49713135
 0.41717529
 0.31524658
 0.19409180
 0.05706787
-0.09307861
-0.25146484
-0.41107178
-0.56457520
-0.70526123
-0.82855225
-0.93109131
-1.01013184
-1.06231689
-1.08581543
-1.08032227
-1.04614258
-0.98510742
-0.89965820
-0.79162598
-0.66528320
-0.52490234
-0.37536621
-0.22094727
-0.06622314
 0.08453369
 0.22705078
 0.35705566
 0.47149658
 0.56671143
 0.64025879
 0.69061279
 0.71777344
 0.72326660
 0.70983887
 0.67962646
 0.63476563
 0.57769775
 0.51116943
 0.44067383
 0.37078857
 0.30639648
 0.25024414
 0.20477295
 0.17211914
 0.15502930
 0.15441895
 0.16998291
 0.20141602
 0.24871826
 0.31066895
 0.38513184
 0.46813965
 0.55511475
 0.64208984
 0.72570801
 0.80200195
 0.86486816
 0.90911865
 0.93048096
 0.92712402
 0.89752197
 0.83923340
 0.75164795
 0.63598633
 0.49621582
 0.33569336
 0.15686035
-0.03845215
-0.24627686
-0.45867920
-0.66741943
-0.86395264
-1.04400635
-1.20391846
-1.34002686
-1.44866943
-1.52740479
-1.57623291
-1.59576416
-1.58721924
-1.55151367
-1.48956299
-1.40319824
-1.29608154
-1.17126465
-1.03332520
-0.88623047
-0.73333740
-0.57830811
-0.42419434
-0.27404785
-0.13153076
 0.00030518
 0.11962891
 0.22521973
 0.31646729
 0.39245605
 0.45257568
 0.49713135
 0.52734375
 0.54626465
 0.55633545
 0.55938721
 0.55694580
 0.55084229
 0.54351807
 0.53680420
 0.53192139
 0.52917480
 0.53009033
 0.53436279
 0.54290771
 0.55511475
 0.57006836
 0.58593750
 0.60211182
 0.61798096
 0.63293457
 0.64483643
 0.65246582
 0.65429688
 0.64910889
 0.63690186
 0.61737061
 0.58837891
 0.54901123
 0.49896240
 0.43914795
 0.37078857
 0.29449463
 0.21118164
 0.12207031
 0.02807617
-0.06927490
-0.16937256
-0.27191162
-0.37475586
-0.47515869
-0.57006836
-0.65765381
-0.73699951
-0.80718994
-0.86639404
-0.91217041
-0.94360352
-0.95977783
-0.96099854
-0.94635010
-0.91430664
-0.86456299
-0.79925537
-0.72052002
-0.63110352
-0.53436279
-0.43365479
-0.33416748
-0.24108887
-0.15838623
-0.08911133
-0.03540039
 0.00000000
 0.01525879
 0.00915527
-0.01678467
-0.05950928
-0.11535645
-0.18066406
-0.25238037
-0.32501221
-0.39154053
-0.44525146
-0.48034668
-0.49316406
-0.48095703
-0.44158936
-0.37353516
-0.27679443
-0.15319824
-0.00549316
 0.16326904
 0.35034180
 0.55084229
 0.75805664
 0.96282959
 1.15600586
 1.33026123
 1.48010254
 1.59912109
 1.68090820
 1.71997070
 1.71386719
 1.66229248
 1.56555176
 1.42425537
 1.24023438
 1.01959229
 0.77148438
 0.50537109
 0.22766113
-0.05645752
-0.33966064
-0.61096191
-0.85723877
-1.06781006
-1.23626709
-1.35864258
-1.43096924
-1.44958496
-1.41204834
-1.31835938
-1.17156982
-0.97717285
-0.74340820
-0.47912598
-0.19317627
 0.10589600
 0.40771484
 0.69976807
 0.96557617
 1.19049072
 1.36383057
 1.48071289
 1.53625488
 1.52496338
 1.44134521
 1.28540039
 1.06414795
 0.78826904
 0.46722412
 0.10803223
-0.28167725
-0.68695068
-1.08856201
-1.46728516
-1.80908203
-2.10388184
-2.34191895
-2.51342773
-2.60925293
-2.62481689
-2.55981445
-2.41607666
-2.19543457
-1.90093994
-1.54144287
-1.12976074
-0.68023682
-0.20507813
 0.28472900
 0.77636719
 1.25244141
 1.69433594
 2.08557129
 2.41516113
 2.67486572
 2.85705566
 2.95562744
 2.96783447
 2.89672852
 2.74871826
 2.53021240
 2.24761963
 1.91009521
 1.53198242
 1.13037109
 0.72174072
 0.31677246
-0.07629395
-0.44891357
-0.78918457
-1.08459473
-1.32476807
-1.50512695
-1.62353516
-1.68121338
-1.67877197
-1.61621094
-1.49688721
-1.32507324
-1.10961914
-0.85998535
-0.58654785
-0.29846191
-0.00427246
 0.28625488
 0.56274414
 0.81298828
 1.02661133
 1.19689941
 1.31866455
 1.38946533
 1.40808105
 1.37451172
 1.29028320
 1.15814209
 0.98388672
 0.77514648
 0.54016113
 0.28533936
 0.01556396
-0.26428223
-0.54534912
-0.81787109
-1.07055664
-1.29669189
-1.49169922
-1.65252686
-1.77490234
-1.85577393
-1.89392090
-1.89086914
-1.84967041
-1.77337646
-1.66564941
-1.53106689
-1.37542725
-1.20483398
-1.02569580
-0.84381104
-0.66436768
-0.49163818
-0.32958984
-0.18127441
-0.04852295
 0.06591797
 0.16113281
 0.23773193
 0.29815674
 0.34332275
 0.37414551
 0.39154053
 0.39703369
 0.39428711
 0.38665771
 0.37689209
 0.36804199
 0.36224365
 0.36193848
 0.36865234
 0.38299561
 0.40557861
 0.43579102
 0.47332764
 0.51696777
 0.56518555
 0.61614990
 0.66680908
 0.71563721
 0.76080322
 0.79956055
 0.83129883
 0.85357666
 0.86608887
 0.86761475
 0.85937500
 0.84259033
 0.81787109
 0.78613281
 0.74768066
 0.70373535
 0.65612793
 0.60638428
 0.55725098
 0.50933838
 0.46508789
 0.42572021
 0.39184570
 0.36407471
 0.34240723
 0.32684326
 0.31738281
 0.31250000
 0.30975342
 0.30639648
 0.30059814
 0.29022217
 0.27343750
 0.24688721
 0.20721436
 0.15228271
 0.08087158
-0.00701904
-0.11260986
-0.23620605
-0.37536621
-0.52673340
-0.68572998
-0.84899902
-1.01348877
-1.17584229
-1.33056641
-1.47247314
-1.59637451
-1.69830322
-1.77398682
-1.81976318
-1.83258057
-1.81030273
-1.75292969
-1.66137695
-1.53686523
-1.38214111
-1.20056152
-0.99792480
-0.78063965
-0.55572510
-0.32989502
-0.10986328
 0.09796143
 0.28778076
 0.45410156
 0.59173584
 0.69702148
 0.76721191
 0.80291748
 0.80474854
 0.77484131
 0.71655273
 0.63476563
 0.53710938
 0.43212891
 0.32653809
 0.22735596
 0.13977051
 0.07110596
 0.02838135
 0.01770020
 0.04180908
 0.10131836
 0.19592285
 0.32379150
 0.48187256
 0.66406250
 0.86303711
 1.06994629
 1.27746582
 1.47796631
 1.66259766
 1.82342529
 1.95434570
 2.04956055
 2.10571289
 2.11822510
 2.08526611
 2.00744629
 1.88781738
 1.72882080
 1.53350830
 1.30554199
 1.05224609
 0.78338623
 0.50842285
 0.23284912
-0.04028320
-0.30548096
-0.55358887
-0.77484131
-0.96405029
-1.11968994
-1.24206543
-1.33148193
-1.38641357
-1.40686035
-1.39678955
-1.36077881
-1.30371094
-1.22924805
-1.14196777
-1.04797363
-0.95306396
-0.86212158
-0.77880859
-0.70678711
-0.65002441
-0.61187744
-0.59387207
-0.59631348
-0.61798096
-0.65826416
-0.71563721
-0.78826904
-0.87127686
-0.95916748
-1.04675293
-1.12945557
-1.20239258
-1.26220703
-1.30462646
-1.32629395
-1.32568359
-1.30187988
-1.25610352
-1.18927002
-1.10321045
-1.00036621
-0.88409424
-0.75836182
-0.62713623
-0.49468994
-0.36437988
-0.23956299
-0.12268066
-0.01617432
 0.07934570
 0.16357422
 0.23712158
 0.30151367
 0.35827637
 0.41015625
 0.45928955
 0.50903320
 0.56213379
 0.62194824
 0.69152832
 0.77362061
 0.86944580
 0.98083496
 1.10717773
 1.24664307
 1.39678955
 1.55303955
 1.71203613
 1.86828613
 2.01690674
 2.15148926
 2.26623535
 2.35534668
 2.41455078
 2.43865967
 2.42401123
 2.36755371
 2.26898193
 2.12860107
 1.94824219
 1.72882080
 1.47308350
 1.18713379
 0.87921143
 0.55694580
 0.22521973
-0.11138916
-0.44586182
-0.76873779
-1.06842041
-1.33666992
-1.56799316
-1.75872803
-1.90551758
-2.00500488
-2.05627441
-2.06054688
-2.02148438
-1.94305420
-1.83013916
-1.68914795
-1.52740479
-1.35345459
-1.17553711
-1.00128174
-0.83679199
-0.68939209
-0.56365967
-0.46417236
-0.39306641
-0.35125732
-0.33935547
-0.35583496
-0.39886475
-0.46478271
-0.54901123
-0.64636230
-0.75164795
-0.85815430
-0.96008301
-1.05041504
-1.12365723
-1.17431641
-1.19812012
-1.19232178
-1.15356445
-1.07971191
-0.96923828
-0.82336426
-0.64544678
-0.43884277
-0.20690918
 0.04669189
 0.31646729
 0.59539795
 0.87554932
 1.14898682
 1.40991211
 1.65313721
 1.87255859
 2.06207275
 2.21710205
 2.33306885
 2.40844727
 2.44232178
 2.43438721
 2.38464355
 2.29492188
 2.16796875
 2.00866699
 1.82220459
 1.61407471
 1.38946533
 1.15386963
 0.91461182
 0.68023682
 0.45867920
 0.25543213
 0.07324219
-0.08514404
-0.21667480
-0.31768799
-0.38513184
-0.41900635
-0.42236328
-0.39886475
-0.35278320
-0.28900146
-0.21331787
-0.13153076
-0.04943848
 0.02777100
 0.09490967
 0.14678955
 0.17761230
 0.18432617
 0.16510010
 0.11901855
 0.04516602
-0.05706787
-0.18768311
-0.34332275
-0.51940918
-0.71014404
-0.91094971
-1.11724854
-1.32385254
-1.52435303
-1.71173096
-1.87957764
-2.02331543
-2.13897705
-2.22412109
-2.27630615
-2.29492188
-2.27874756
-2.22869873
-2.14508057
-2.02972412
-1.88568115
-1.71691895
-1.52801514
-1.32263184
-1.10443115
-0.87768555
-0.64697266
-0.41687012
-0.19165039
 0.02624512
 0.23437500
 0.43060303
 0.61187744
 0.77484131
 0.91857910
 1.04187012
 1.14593506
 1.23077393
 1.29821777
 1.34948730
 1.38671875
 1.41143799
 1.42578125
 1.43005371
 1.42578125
 1.41448975
 1.39709473
 1.37512207
 1.34948730
 1.31988525
 1.28692627
 1.25000000
 1.20849609
 1.16363525
 1.11511230
 1.06353760
 1.00891113
 0.95092773
 0.88989258
 0.82702637
 0.76202393
 0.69458008
 0.62286377
 0.54687500
 0.46722412
 0.38513184
 0.30120850
 0.21423340
 0.12542725
 0.03540039
-0.05401611
-0.14282227
-0.23132324
-0.31890869
-0.40405273
-0.48339844
-0.55541992
-0.62133789
-0.68206787
-0.73883057
-0.79071045
-0.83801270
-0.88134766
-0.92285156
-0.96466064
-1.00677490
-1.05010986
-1.09466553
-1.14013672
-1.18652344
-1.23291016
-1.27838135
-1.32141113
-1.36108398
-1.39495850
-1.42028809
-1.43493652
-1.43585205
-1.42059326
-1.38763428
-1.33483887
-1.26037598
-1.16302490
-1.04187012
-0.89752197
-0.73120117
-0.54595947
-0.34362793
-0.12634277
 0.10253906
 0.33905029
 0.57678223
 0.80871582
 1.02783203
 1.22985840
 1.40960693
 1.56341553
 1.68701172
 1.77764893
 1.83258057
 1.85211182
 1.83715820
 1.78955078
 1.71203613
 1.60827637
 1.48284912
 1.34063721
 1.18713379
 1.02630615
 0.86303711
 0.70281982
 0.55145264
 0.41320801
 0.29144287
 0.18707275
 0.10131836
 0.03723145
-0.00274658
-0.01617432
-0.00427246
 0.03112793
 0.08728027
 0.16174316
 0.25177002
 0.35339355
 0.46142578
 0.57006836
 0.67382813
 0.76690674
 0.84442139
 0.90087891
 0.93231201
 0.93475342
 0.90423584
 0.83892822
 0.73791504
 0.60363770
 0.43884277
 0.24536133
 0.02471924
-0.22094727
-0.48583984
-0.76141357
-1.03820801
-1.30889893
-1.56646729
-1.80450439
-2.01385498
-2.18719482
-2.31811523
-2.40356445
-2.44018555
-2.42584229
-2.35839844
-2.23968506
-2.07366943
-1.86523438
-1.61926270
-1.34216309
-1.04156494
-0.72814941
-0.41168213
-0.10009766
 0.19958496
 0.48065186
 0.73425293
 0.95275879
 1.13098145
 1.26647949
 1.35772705
 1.40411377
 1.40502930
 1.36322021
 1.28326416
 1.17034912
 1.02935791
 0.86578369
 0.68664551
 0.50140381
 0.31860352
 0.14404297
-0.01831055
-0.16510010
-0.29083252
-0.38848877
-0.45349121
-0.48461914
-0.48309326
-0.45104980
-0.39062500
-0.30670166
-0.20507813
-0.09277344
 0.02502441
 0.14373779
 0.25970459
 0.36773682
 0.46142578
 0.53558350
 0.58807373
 0.61737061
 0.62408447
 0.60821533
 0.57006836
 0.51269531
 0.43945313
 0.35522461
 0.26458740
 0.17059326
 0.07690430
-0.01281738
-0.09429932
-0.16387939
-0.21850586
-0.25604248
-0.27465820
-0.27435303
-0.25482178
-0.21728516
-0.16326904
-0.09582520
-0.01861572
 0.06439209
 0.14953613
 0.23284912
 0.30975342
 0.37536621
 0.42541504
 0.45593262
 0.46417236
 0.44830322
 0.40740967
 0.34240723
 0.25512695
 0.14739990
 0.02105713
-0.12115479
-0.27465820
-0.43304443
-0.58807373
-0.73272705
-0.86242676
-0.97320557
-1.06079102
-1.12060547
-1.14837646
-1.14288330
-1.10473633
-1.03576660
-0.93872070
-0.81665039
-0.67413330
-0.51757813
-0.35369873
-0.19012451
-0.03356934
 0.10955811
 0.23437500
 0.33508301
 0.40740967
 0.44647217
 0.45013428
 0.41870117
 0.35614014
 0.26702881
 0.15594482
 0.02655029
-0.11627197
-0.26641846
-0.41473389
-0.55145264
-0.66864014
-0.76110840
-0.82458496
-0.85479736
-0.84808350
-0.80108643
-0.71411133
-0.58929443
-0.43029785
-0.24017334
-0.02227783
 0.21881104
 0.47607422
 0.74096680
 1.00433350
 1.25885010
 1.49719238
 1.71142578
 1.89514160
 2.04101563
 2.14477539
 2.20306396
 2.21343994
 2.17559814
 2.09045410
 1.96075439
 1.78924561
 1.57897949
 1.33514404
 1.06597900
 0.78033447
 0.48706055
 0.19195557
-0.10131836
-0.38726807
-0.65643311
-0.89904785
-1.10717773
-1.27685547
-1.40716553
-1.49688721
-1.54449463
-1.54876709
-1.51031494
-1.43188477
-1.31774902
-1.17248535
-1.00158691
-0.81146240
-0.61035156
-0.40588379
-0.20416260
-0.01098633
 0.16754150
 0.32501221
 0.45471191
 0.55175781
 0.61279297
 0.63598633
 0.62133789
 0.56945801
 0.48400879
 0.37078857
 0.23468018
 0.07904053
-0.09307861
-0.27679443
-0.46386719
-0.64453125
-0.80932617
-0.95245361
-1.07086182
-1.16027832
-1.21612549
-1.23504639
-1.21673584
-1.16241455
-1.07391357
-0.95275879
-0.80169678
-0.62622070
-0.43365479
-0.23223877
-0.02746582
 0.17639160
 0.37384033
 0.55755615
 0.71929932
 0.85418701
 0.95916748
 1.03302002
 1.07543945
 1.08612061
 1.06689453
 1.02020264
 0.94909668
 0.85632324
 0.74554443
 0.62194824
 0.49163818
 0.36102295
 0.23406982
 0.11383057
 0.00427246
-0.09002686
-0.16448975
-0.21606445
-0.24414063
-0.24871826
-0.22918701
-0.18646240
-0.12176514
-0.03906250
 0.05767822
 0.16418457
 0.27618408
 0.38818359
 0.49499512
 0.59051514
 0.67047119
 0.73089600
 0.76995850
 0.78552246
 0.77545166
 0.73852539
 0.67382813
 0.58349609
 0.47058105
 0.33966064
 0.19348145
 0.03326416
-0.13885498
-0.31829834
-0.49774170
-0.66925049
-0.82733154
-0.96862793
-1.09100342
-1.19079590
-1.26373291
-1.30676270
-1.31927490
-1.30249023
-1.25762939
-1.18621826
-1.09100342
-0.97595215
-0.84655762
-0.70770264
-0.56335449
-0.41809082
-0.27679443
-0.14465332
-0.02563477
 0.07690430
 0.16143799
 0.22613525
 0.26947021
 0.29144287
 0.29388428
 0.27893066
 0.24841309
 0.20294189
 0.14434814
 0.07537842
 0.00030518
-0.07629395
-0.15197754
-0.22399902
-0.28961182
-0.34423828
-0.38391113
-0.40557861
-0.40771484
-0.38970947
-0.35125732
-0.29235840
-0.21453857
-0.11901855
-0.00793457
 0.11779785
 0.25634766
 0.40466309
 0.55877686
 0.71380615
 0.86517334
 1.00891113
 1.14074707
 1.25701904
 1.35375977
 1.42791748
 1.47705078
 1.49780273
 1.48803711
 1.44714355
 1.37481689
 1.27166748
 1.13891602
 0.97869873
 0.79589844
 0.59753418
 0.38879395
 0.17395020
-0.04455566
-0.26275635
-0.47271729
-0.66528320
-0.83312988
-0.97137451
-1.07879639
-1.15417480
-1.19506836
-1.20117188
-1.17340088
-1.11511230
-1.03027344
-0.92163086
-0.79376221
-0.65063477
-0.49804688
-0.34240723
-0.18981934
-0.04516602
 0.08697510
 0.20263672
 0.29815674
 0.37017822
 0.41595459
 0.43426514
 0.42480469
 0.38879395
 0.32897949
 0.24871826
 0.15106201
 0.03875732
-0.08514404
-0.21667480
-0.35034180
-0.47912598
-0.59631348
-0.69671631
-0.77789307
-0.83892822
-0.87921143
-0.89630127
-0.88928223
-0.85815430
-0.80413818
-0.72937012
-0.63507080
-0.52246094
-0.39428711
-0.25451660
-0.10681152
 0.04638672
 0.20385742
 0.36315918
 0.52062988
 0.67108154
 0.81085205
 0.93841553
 1.05133057
 1.14654541
 1.22070313
 1.27197266
 1.30065918
 1.30859375
 1.29669189
 1.26525879
 1.21490479
 1.14715576
 1.06506348
 0.97045898
 0.86456299
 0.75012207
 0.62957764
 0.50628662
 0.38360596
 0.26214600
 0.14373779
 0.02960205
-0.07781982
-0.17730713
-0.26824951
-0.34973145
-0.41992188
-0.47698975
-0.52001953
-0.54962158
-0.56640625
-0.57250977
-0.56884766
-0.55755615
-0.54138184
-0.52215576
-0.50170898
-0.48065186
-0.45989990
-0.44128418
-0.42572021
-0.41412354
-0.40740967
-0.40588379
-0.40985107
-0.41961670
-0.43395996
-0.45227051
-0.47363281
-0.49774170
-0.52307129
-0.54870605
-0.57373047
-0.59722900
-0.61828613
-0.63537598
-0.64605713
-0.64758301
-0.63873291
-0.61859131
-0.58654785
-0.54229736
-0.48522949
-0.41503906
-0.33355713
-0.24230957
-0.14343262
-0.03875732
 0.07019043
 0.18096924
 0.29174805
 0.39978027
 0.50262451
 0.59631348
 0.67810059
 0.74554443
 0.79711914
 0.83282471
 0.85235596
 0.85601807
 0.84320068
 0.81481934
 0.77148438
 0.71441650
 0.64575195
 0.56854248
 0.48675537
 0.40466309
 0.32470703
 0.24902344
 0.17944336
 0.11779785
 0.06622314
 0.02563477
-0.00274658
-0.01953125
-0.02532959
-0.02044678
-0.00701904
 0.01373291
 0.03875732
 0.06561279
 0.09185791
 0.11474609
 0.13183594
 0.14099121
 0.14160156
 0.13336182
 0.11535645
 0.08666992
 0.04669189
-0.00427246
-0.06439209
-0.13244629
-0.20751953
-0.28839111
-0.37231445
-0.45501709
-0.53253174
-0.60119629
-0.65948486
-0.70587158
-0.73944092
-0.75897217
-0.76324463
-0.75256348
-0.72692871
-0.68664551
-0.63201904
-0.56488037
-0.48736572
-0.40252686
-0.31372070
-0.22338867
-0.13427734
-0.04699707
 0.03662109
 0.11474609
 0.18493652
 0.24505615
 0.29479980
 0.33294678
 0.35919189
 0.37292480
 0.37353516
 0.36193848
 0.33966064
 0.30914307
 0.27191162
 0.22979736
 0.18341064
 0.13519287
 0.08666992
 0.04058838
-0.00030518
-0.03326416
-0.05615234
-0.06744385
-0.06622314
-0.05279541
-0.02777100
 0.00793457
 0.05310059
 0.10589600
 0.16418457
 0.22552490
 0.28778076
 0.34759521
 0.40313721
 0.45166016
 0.49102783
 0.51910400
 0.53497314
 0.53741455
 0.52673340
 0.50354004
 0.46936035
 0.42510986
 0.37353516
 0.31677246
 0.25634766
 0.19378662
 0.12969971
 0.06591797
 0.00549316
-0.04821777
-0.09368896
-0.13031006
-0.15869141
-0.17883301
-0.19104004
-0.19561768
-0.19348145
-0.18646240
-0.17669678
-0.16479492
-0.15258789
-0.14129639
-0.13214111
-0.12664795
-0.12542725
-0.12908936
-0.13793945
-0.15258789
-0.17181396
-0.19378662
-0.21697998
-0.24230957
-0.27099609
-0.30334473
-0.33721924
-0.36956787
-0.39825439
-0.42236328
-0.44281006
-0.45867920
-0.46936035
-0.47332764
-0.47058105
-0.46020508
-0.44097900
-0.41137695
-0.37139893
-0.32196045
-0.26489258
-0.20050049
-0.12786865
-0.04730225
 0.03997803
 0.13183594
 0.22613525
 0.32135010
 0.41564941
 0.50659180
 0.59082031
 0.66619873
 0.73089600
 0.78399658
 0.82275391
 0.84564209
 0.84991455
 0.83587646
 0.80352783
 0.75286865
 0.68511963
 0.60089111
 0.50292969
 0.39398193
 0.27648926
 0.15258789
 0.02380371
-0.10772705
-0.23864746
-0.36529541
-0.48156738
-0.58319092
-0.66711426
-0.73211670
-0.77819824
-0.80474854
-0.81115723
-0.79742432
-0.76477051
-0.71502686
-0.65002441
-0.57220459
-0.48339844
-0.38696289
-0.28625488
-0.18493652
-0.08514404
 0.00976563
 0.09704590
 0.17517090
 0.24322510
 0.30029297
 0.34637451
 0.38024902
 0.40069580
 0.40740967
 0.40100098
 0.38299561
 0.35491943
 0.31921387
 0.27709961
 0.23040771
 0.18035889
 0.12847900
 0.07537842
 0.02349854
-0.02502441
-0.06744385
-0.10284424
-0.13000488
-0.14801025
-0.15563965
-0.15197754
-0.13671875
-0.11077881
-0.07568359
-0.03234863
 0.01770020
 0.07293701
 0.13092041
 0.18829346
 0.24230957
 0.29113770
 0.33264160
 0.36407471
 0.38208008
 0.38513184
 0.37231445
 0.34423828
 0.30120850
 0.24414063
 0.17395020
 0.09307861
 0.00427246
-0.08972168
-0.18646240
-0.28350830
-0.37658691
-0.46081543
-0.53100586
-0.58441162
-0.61981201
-0.63690186
-0.63507080
-0.61462402
-0.57647705
-0.52185059
-0.45257568
-0.37139893
-0.28198242
-0.18768311
-0.09277344
-0.00030518
 0.08605957
 0.16326904
 0.22918701
 0.28198242
 0.32043457
 0.34362793
 0.35095215
 0.34301758
 0.32104492
 0.28778076
 0.24444580
 0.19287109
 0.13366699
 0.06988525
 0.00488281
-0.05828857
-0.11657715
-0.16876221
-0.21240234
-0.24597168
-0.26702881
-0.27465820
-0.26916504
-0.24963379
-0.21575928
-0.16662598
-0.10345459
-0.02868652
 0.05554199
 0.14678955
 0.24414063
 0.34515381
 0.44525146
 0.54046631
 0.62652588
 0.70129395
 0.76354980
 0.81176758
 0.84320068
 0.85632324
 0.84930420
 0.82214355
 0.77575684
 0.71105957
 0.62957764
 0.53344727
 0.42572021
 0.30944824
 0.18737793
 0.06225586
-0.06378174
-0.18859863
-0.30761719
-0.41595459
-0.50933838
-0.58410645
-0.63995361
-0.67749023
-0.69732666
-0.70068359
-0.68817139
-0.66253662
-0.62652588
-0.58441162
-0.53924561
-0.49346924
-0.45013428
-0.41229248
-0.38238525
-0.36163330
-0.35034180
-0.34759521
-0.35278320
-0.36468506
-0.38146973
-0.40069580
-0.41931152
-0.43487549
-0.44464111
-0.44586182
-0.43518066
-0.41076660
-0.37139893
-0.31768799
-0.25115967
-0.17211914
-0.08209229
 0.01800537
 0.12512207
 0.23651123
 0.34759521
 0.45440674
 0.55358887
 0.64147949
 0.71441650
 0.76995850
 0.80535889
 0.81970215
 0.81268311
 0.78552246
 0.73913574
 0.67474365
 0.59509277
 0.50384521
 0.40588379
 0.30456543
 0.20294189
 0.10314941
 0.00823975
-0.07873535
-0.15411377
-0.21484375
-0.25909424
-0.28656006
-0.29693604
-0.29052734
-0.26824951
-0.22918701
-0.17425537
-0.10498047
-0.02349854
 0.06652832
 0.16174316
 0.25939941
 0.35491943
 0.44433594
 0.52215576
 0.58380127
 0.62744141
 0.65002441
 0.64880371
 0.62042236
 0.56335449
 0.47943115
 0.37200928
 0.24383545
 0.09552002
-0.07232666
-0.25573730
-0.44860840
-0.64270020
-0.83099365
-1.00769043
-1.16851807
-1.30828857
-1.42211914
-1.50665283
-1.55792236
-1.57348633
-1.55181885
-1.49230957
-1.39739990
-1.26953125
-1.11175537
-0.92712402
-0.72113037
-0.50048828
-0.27282715
-0.04455566
 0.17974854
 0.39459229
 0.59417725
 0.77117920
 0.92132568
 1.04125977
 1.13006592
 1.18652344
 1.20910645
 1.19903564
 1.15905762
 1.09252930
 1.00341797
 0.89477539
 0.77026367
 0.63537598
 0.49591064
 0.35705566
 0.22216797
 0.09429932
-0.02319336
-0.12756348
-0.21575928
-0.28656006
-0.33813477
-0.36743164
-0.37322998
-0.35522461
-0.31646729
-0.26092529
-0.19134521
-0.11016846
-0.01800537
 0.08239746
 0.18768311
 0.29388428
 0.39703369
 0.49346924
 0.58044434
 0.65490723
 0.71441650
 0.75653076
 0.77941895
 0.78277588
 0.76599121
 0.72906494
 0.67199707
 0.59478760
 0.49896240
 0.38696289
 0.26153564
 0.12451172
-0.02319336
-0.17913818
-0.33905029
-0.49652100
-0.64605713
-0.78277588
-0.90332031
-1.00555420
-1.08581543
-1.14166260
-1.17126465
-1.17492676
-1.15325928
-1.10778809
-1.04064941
-0.95397949
-0.85113525
-0.73516846
-0.61096191
-0.48339844
-0.35614014
-0.23284912
-0.11596680
-0.00885010
 0.08575439
 0.16479492
 0.22705078
 0.27282715
 0.30242920
 0.31616211
 0.31524658
 0.30212402
 0.27954102
 0.24963379
 0.21392822
 0.17517090
 0.13580322
 0.09979248
 0.06988525
 0.04760742
 0.03417969
 0.03051758
 0.03814697
 0.05767822
 0.08789063
 0.12756348
 0.17547607
 0.23101807
 0.29357910
 0.36163330
 0.43334961
 0.50567627
 0.57647705
 0.64331055
 0.70373535
 0.75561523
 0.79711914
 0.82641602
 0.84228516
 0.84320068
 0.82855225
 0.79803467
 0.75225830
 0.69152832
 0.61798096
 0.53436279
 0.44372559
 0.34881592
 0.25085449
 0.15106201
 0.05249023
-0.04089355
-0.12573242
-0.20141602
-0.26855469
-0.32653809
-0.37475586
-0.41137695
-0.43609619
-0.45104980
-0.45898438
-0.46173096
-0.46081543
-0.45776367
-0.45532227
-0.45593262
-0.46051025
-0.46966553
-0.48370361
-0.50354004
-0.52917480
-0.55999756
-0.59387207
-0.62896729
-0.66345215
-0.69519043
-0.72265625
-0.74279785
-0.75378418
-0.75286865
-0.73913574
-0.71136475
-0.66925049
-0.61309814
-0.54382324
-0.46264648
-0.37170410
-0.27374268
-0.17120361
-0.06774902
 0.03417969
 0.13183594
 0.22277832
 0.30517578
 0.37750244
 0.43823242
 0.48614502
 0.51971436
 0.54016113
 0.54809570
 0.54565430
 0.53405762
 0.51574707
 0.49224854
 0.46600342
 0.43914795
 0.41351318
 0.39062500
 0.37261963
 0.36071777
 0.35552979
 0.35705566
 0.36437988
 0.37658691
 0.39306641
 0.41198730
 0.43121338
 0.44830322
 0.46142578
 0.46844482
 0.46813965
 0.45928955
 0.44067383
 0.41320801
 0.37628174
 0.33111572
 0.27862549
 0.22003174
 0.15655518
 0.09033203
 0.02227783
-0.04394531
-0.10620117
-0.16174316
-0.21087646
-0.25421143
-0.29174805
-0.32165527
-0.34149170
-0.35095215
-0.35186768
-0.34606934
-0.33386230
-0.31616211
-0.29510498
-0.27526855
-0.26000977
-0.25054932
-0.24597168
-0.24505615
-0.24993896
-0.26336670
-0.28686523
-0.31829834
-0.35552979
-0.39581299
-0.43884277
-0.48339844
-0.52673340
-0.56610107
-0.59875488
-0.62316895
-0.63873291
-0.64361572
-0.63598633
-0.61401367
-0.57769775
-0.52764893
-0.46417236
-0.38848877
-0.30212402
-0.20751953
-0.10803223
-0.00671387
 0.09338379
 0.18981934
 0.27984619
 0.36102295
 0.43060303
 0.48614502
 0.52520752
 0.54656982
 0.54992676
 0.53466797
 0.50201416
 0.45440674
 0.39459229
 0.32623291
 0.25299072
 0.17700195
 0.10253906
 0.03326416
-0.02563477
-0.07049561
-0.09857178
-0.10803223
-0.09796143
-0.06744385
-0.01708984
 0.05157471
 0.13641357
 0.23559570
 0.34515381
 0.45989990
 0.57403564
 0.68176270
 0.77850342
 0.85998535
 0.92163086
 0.95947266
 0.97167969
 0.95642090
 0.91308594
 0.84075928
 0.74005127
 0.61462402
 0.47088623
 0.31402588
 0.14709473
-0.02777100
-0.20690918
-0.38330078
-0.54840088
-0.69519043
-0.82092285
-0.92346191
-1.00097656
-1.05072021
-1.07147217
-1.06445313
-1.03149414
-0.97564697
-0.89935303
-0.80505371
-0.69641113
-0.57830811
-0.45532227
-0.33203125
-0.21209717
-0.09948730
 0.00213623
 0.09002686
 0.16143799
 0.21453857
 0.24841309
 0.26275635
 0.25848389
 0.23712158
 0.19958496
 0.14739990
 0.08361816
 0.01190186
-0.06378174
-0.14160156
-0.21972656
-0.29571533
-0.36468506
-0.42175293
-0.46356201
-0.48767090
-0.49499512
-0.48461914
-0.45623779
-0.40893555
-0.34393311
-0.26245117
-0.16693115
-0.06011963
 0.05737305
 0.18341064
 0.31616211
 0.45074463
 0.58288574
 0.70770264
 0.82183838
 0.92315674
 1.00982666
 1.07910156
 1.12976074
 1.16027832
 1.17065430
 1.16058350
 1.13067627
 1.08245850
 1.01867676
 0.94207764
 0.85510254
 0.75927734
 0.65673828
 0.55053711
 0.44494629
 0.34179688
 0.24230957
 0.14526367
 0.05157471
-0.03662109
-0.11840820
-0.19348145
-0.26336670
-0.32775879
-0.38574219
-0.43579102
-0.47943115
-0.51818848
-0.55419922
-0.58776855
-0.61828613
-0.64636230
-0.67291260
-0.69824219
-0.72204590
-0.74279785
-0.76019287
-0.77423096
-0.78430176
-0.78857422
-0.78521729
-0.77301025
-0.75225830
-0.72265625
-0.68542480
-0.64086914
-0.59051514
-0.53619385
-0.47882080
-0.41931152
-0.35827637
-0.29846191
-0.24200439
-0.19104004
-0.14526367
-0.10498047
-0.06988525
-0.04028320
-0.01617432
 0.00213623
 0.01617432
 0.02716064
 0.03601074
 0.04455566
 0.05340576
 0.06439209
 0.07751465
 0.09460449
 0.11566162
 0.14221191
 0.17456055
 0.21392822
 0.26092529
 0.31555176
 0.37658691
 0.44219971
 0.51025391
 0.57891846
 0.64758301
 0.71380615
 0.77606201
 0.83190918
 0.87890625
 0.91644287
 0.94207764
 0.95458984
 0.95184326
 0.93292236
 0.89813232
 0.84777832
 0.78247070
 0.70281982
 0.61035156
 0.50659180
 0.39428711
 0.27557373
 0.15167236
 0.02410889
-0.10467529
-0.23132324
-0.35186768
-0.46234131
-0.55999756
-0.64270020
-0.70983887
-0.76019287
-0.79345703
-0.80871582
-0.80657959
-0.78887939
-0.75714111
-0.71319580
-0.65917969
-0.59814453
-0.53344727
-0.46905518
-0.40710449
-0.35034180
-0.29998779
-0.25909424
-0.22979736
-0.21209717
-0.20538330
-0.20751953
-0.21820068
-0.23864746
-0.26855469
-0.30548096
-0.34484863
-0.38177490
-0.41381836
-0.43975830
-0.45898438
-0.47027588
-0.47119141
-0.45989990
-0.43548584
-0.39794922
-0.34759521
-0.28533936
-0.21270752
-0.13153076
-0.04425049
 0.04699707
 0.14007568
 0.23254395
 0.32257080
 0.40710449
 0.48400879
 0.55145264
 0.60791016
 0.65216064
 0.68359375
 0.70098877
 0.70526123
 0.69763184
 0.67932129
 0.65216064
 0.61676025
 0.57464600
 0.52795410
 0.48004150
 0.43334961
 0.39001465
 0.35034180
 0.31494141
 0.28503418
 0.26245117
 0.24749756
 0.24047852
 0.24078369
 0.24780273
 0.26031494
 0.27832031
 0.29998779
 0.32379150
 0.34759521
 0.36956787
 0.38787842
 0.40191650
 0.41107178
 0.41381836
 0.40924072
 0.39520264
 0.37231445
 0.34027100
 0.30090332
 0.25451660
 0.20111084
 0.14068604
 0.07476807
 0.00488281
-0.06744385
-0.14251709
-0.22064209
-0.30151367
-0.38269043
-0.46051025
-0.53314209
-0.59997559
-0.66162109
-0.71807861
-0.76904297
-0.81298828
-0.84899902
-0.87677002
-0.89660645
-0.90850830
-0.91308594
-0.90972900
-0.89935303
-0.88104248
-0.85510254
-0.82153320
-0.78155518
-0.73638916
-0.68603516
-0.63018799
-0.56762695
-0.49835205
-0.42266846
-0.34210205
-0.25817871
-0.17150879
-0.08331299
 0.00549316
 0.09460449
 0.18310547
 0.27038574
 0.35522461
 0.43579102
 0.50933838
 0.57464600
 0.63049316
 0.67626953
 0.71075439
 0.73333740
 0.74340820
 0.74188232
 0.72967529
 0.70770264
 0.67687988
 0.63781738
 0.59173584
 0.54077148
 0.48767090
 0.43457031
 0.38391113
 0.33721924
 0.29693604
 0.26367188
 0.23803711
 0.21972656
 0.20782471
 0.20294189
 0.20446777
 0.21148682
 0.22186279
 0.23376465
 0.24536133
 0.25543213
 0.26306152
 0.26580811
 0.26245117
 0.25054932
 0.23010254
 0.20019531
 0.16052246
 0.11138916
 0.05371094
-0.01129150
-0.08300781
-0.16174316
-0.24658203
-0.33630371
-0.42694092
-0.51483154
-0.59814453
-0.67535400
-0.74523926
-0.80627441
-0.85662842
-0.89477539
-0.91979980
-0.93170166
-0.92926025
-0.91186523
-0.87951660
-0.83251953
-0.77270508
-0.70159912
-0.62164307
-0.53436279
-0.44189453
-0.34667969
-0.25177002
-0.15869141
-0.06988525
 0.01342773
 0.08911133
 0.15472412
 0.20874023
 0.25085449
 0.28259277
 0.30517578
 0.31951904
 0.32501221
 0.32226563
 0.31311035
 0.30090332
 0.28869629
 0.27770996
 0.26824951
 0.25970459
 0.25329590
 0.25054932
 0.25238037
 0.25817871
 0.26733398
 0.27954102
 0.29449463
 0.31127930
 0.32928467
 0.34759521
 0.36499023
 0.38146973
 0.39672852
 0.41046143
 0.42175293
 0.42968750
 0.43426514
 0.43426514
 0.42999268
 0.42144775
 0.40924072
 0.39337158
 0.37445068
 0.35217285
 0.32745361
 0.30090332
 0.27404785
 0.24658203
 0.21820068
 0.18829346
 0.15655518
 0.12390137
 0.09094238
 0.05676270
 0.01983643
-0.02044678
-0.06408691
-0.10955811
-0.15686035
-0.20721436
-0.26184082
-0.32012939
-0.37933350
-0.43670654
-0.48950195
-0.53771973
-0.58074951
-0.61767578
-0.64636230
-0.66497803
-0.67260742
-0.66802979
-0.65063477
-0.61859131
-0.57220459
-0.51177979
-0.43914795
-0.35614014
-0.26367188
-0.16357422
-0.05859375
 0.04760742
 0.15258789
 0.25390625
 0.34881592
 0.43365479
 0.50476074
 0.55908203
 0.59570313
 0.61492920
 0.61553955
 0.59753418
 0.55999756
 0.50567627
 0.43701172
 0.35736084
 0.26824951
 0.17211914
 0.07141113
-0.02960205
-0.12817383
-0.22216797
-0.30944824
-0.38665771
-0.44952393
-0.49499512
-0.52307129
-0.53436279
-0.52917480
-0.50628662
-0.46569824
-0.40863037
-0.33843994
-0.25787354
-0.16906738
-0.07446289
 0.02258301
 0.11901855
 0.21179199
 0.29815674
 0.37567139
 0.44067383
 0.49102783
 0.52429199
 0.54046631
 0.53802490
 0.51666260
 0.47729492
 0.42297363
 0.35705566
 0.28259277
 0.20050049
 0.11291504
 0.02288818
-0.06500244
-0.14831543
-0.22521973
-0.29418945
-0.35156250
-0.39367676
-0.41809082
-0.42510986
-0.41564941
-0.39154053
-0.35217285
-0.29937744
-0.23590088
-0.16601563
-0.09155273
-0.01403809
 0.06500244
 0.14282227
 0.21484375
 0.27801514
 0.33050537
 0.37170410
 0.40100098
 0.41564941
 0.41473389
 0.39764404
 0.36621094
 0.32226563
 0.26672363
 0.19958496
 0.12207031
 0.03723145
-0.05218506
-0.14495850
-0.23956299
-0.33416748
-0.42449951
-0.50567627
-0.57434082
-0.63018799
-0.67352295
-0.70434570
-0.72052002
-0.71929932
-0.70098877
-0.66680908
-0.61798096
-0.55603027
-0.48156738
-0.39611816
-0.30334473
-0.20690918
-0.11016846
-0.01464844
 0.07690430
 0.16296387
 0.24169922
 0.31036377
 0.36712646
 0.40985107
 0.43731689
 0.44982910
 0.44738770
 0.43121338
 0.40313721
 0.36468506
 0.31829834
 0.26611328
 0.21026611
 0.15197754
 0.09399414
 0.03997803
-0.00640869
-0.04241943
-0.06622314
-0.07690430
-0.07263184
-0.05187988
-0.01495361
 0.03631592
 0.09918213
 0.17211914
 0.25299072
 0.33966064
 0.42877197
 0.51635742
 0.59844971
 0.67169189
 0.73272705
 0.77880859
 0.80688477
 0.81542969
 0.80352783
 0.77087402
 0.71716309
 0.64331055
 0.54992676
 0.44006348
 0.31677246
 0.18280029
 0.03936768
-0.11077881
-0.26397705
-0.41503906
-0.55664063
-0.68420410
-0.79406738
-0.88378906
-0.95184326
-0.99700928
-1.01745605
-1.01318359
-0.98449707
-0.93292236
-0.86059570
-0.77087402
-0.66772461
-0.55480957
-0.43701172
-0.31860352
-0.20355225
-0.09552002
 0.00244141
 0.08789063
 0.15808105
 0.21087646
 0.24566650
 0.26245117
 0.26184082
 0.24505615
 0.21270752
 0.16662598
 0.10925293
 0.04486084
-0.02258301
-0.08911133
-0.15106201
-0.20477295
-0.24688721
-0.27496338
-0.28778076
-0.28503418
-0.26489258
-0.22613525
-0.16906738
-0.09521484
-0.00915527
 0.08544922
 0.18493652
 0.28656006
 0.38604736
 0.47851563
 0.55938721
 0.62530518
 0.67382813
 0.70373535
 0.71319580
 0.70129395
 0.66741943
 0.61248779
 0.53955078
 0.45135498
 0.35217285
 0.24536133
 0.13488770
 0.02471924
-0.08117676
-0.17913818
-0.26519775
-0.33508301
-0.38391113
-0.40832520
-0.40588379
-0.37689209
-0.32348633
-0.24780273
-0.15319824
-0.04241943
 0.07995605
 0.20996094
 0.34179688
 0.46875000
 0.58380127
 0.68145752
 0.75714111
 0.80810547
 0.82977295
 0.81787109
 0.76965332
 0.68511963
 0.56854248
 0.42419434
 0.25390625
 0.05920410
-0.15777588
-0.39062500
-0.62988281
-0.86578369
-1.09039307
-1.29699707
-1.47949219
-1.63116455
-1.74621582
-1.81915283
-1.84631348
-1.82678223
-1.75994873
-1.64733887
-1.49139404
-1.29547119
-1.06414795
-0.80474854
-0.52520752
-0.23345947
 0.06408691
 0.36041260
 0.64758301
 0.91552734
 1.15447998
 1.35772705
 1.52130127
 1.64215088
 1.71691895
 1.74316406
 1.72058105
 1.65222168
 1.54174805
 1.39282227
 1.20880127
 0.99548340
 0.76293945
 0.52093506
 0.27740479
 0.03753662
-0.19470215
-0.41137695
-0.60241699
-0.75897217
-0.87585449
-0.95214844
-0.98785400
-0.98297119
-0.93658447
-0.85113525
-0.73120117
-0.58319092
-0.41442871
-0.23101807
-0.03906250
 0.15441895
 0.34301758
 0.51910400
 0.67474365
 0.80230713
 0.89691162
 0.95611572
 0.97900391
 0.96343994
 0.90850830
 0.81451416
 0.68603516
 0.53100586
 0.35675049
 0.16723633
-0.03570557
-0.24688721
-0.45745850
-0.65490723
-0.83007813
-0.97717285
-1.09405518
-1.17797852
-1.22497559
-1.23291016
-1.20178223
-1.13342285
-1.03118896
-0.89843750
-0.73944092
-0.56060791
-0.36956787
-0.17272949
 0.02471924
 0.21881104
 0.40313721
 0.57098389
 0.71441650
 0.82855225
 0.91003418
 0.95825195
 0.97259521
 0.95397949
 0.90240479
 0.82000732
 0.70983887
 0.57800293
 0.43029785
 0.27252197
 0.10894775
-0.05645752
-0.21820068
-0.36895752
-0.50079346
-0.60699463
-0.68389893
-0.73028564
-0.74584961
-0.73059082
-0.68481445
-0.60974121
-0.50872803
-0.38574219
-0.24688721
-0.09704590
 0.05828857
 0.21362305
 0.36407471
 0.50354004
 0.62652588
 0.72814941
 0.80383301
 0.85144043
 0.86944580
 0.85845947
 0.81848145
 0.75103760
 0.65795898
 0.54351807
 0.41320801
 0.27221680
 0.12481689
-0.02471924
-0.17211914
-0.31158447
-0.43579102
-0.53955078
-0.61828613
-0.67077637
-0.69671631
-0.69610596
-0.67016602
-0.62072754
-0.55023193
-0.46325684
-0.36560059
-0.26184082
-0.15777588
-0.05645752
 0.03753662
 0.11962891
 0.18585205
 0.23376465
 0.26153564
 0.26885986
 0.25482178
 0.21942139
 0.16326904
 0.08911133
 0.00122070
-0.09735107
-0.20385742
-0.31433105
-0.42266846
-0.52215576
-0.60729980
-0.67474365
-0.72265625
-0.74798584
-0.74890137
-0.72357178
-0.67169189
-0.59478760
-0.49499512
-0.37536621
-0.23956299
-0.09246826
 0.06134033
 0.21759033
 0.37139893
 0.51757813
 0.65063477
 0.76568604
 0.86029053
 0.93261719
 0.98022461
 1.00189209
 0.99670410
 0.96679688
 0.91400146
 0.84228516
 0.75378418
 0.65277100
 0.54351807
 0.43182373
 0.32196045
 0.21759033
 0.12176514
 0.03753662
-0.03173828
-0.08300781
-0.11444092
-0.12542725
-0.11749268
-0.09185791
-0.05187988
-0.00061035
 0.05828857
 0.11993408
 0.17913818
 0.23132324
 0.27221680
 0.29937744
 0.31036377
 0.30273438
 0.27313232
 0.22094727
 0.14678955
 0.05249023
-0.06042480
-0.18981934
-0.33264160
-0.48309326
-0.63415527
-0.77911377
-0.91461182
-1.03668213
-1.14196777
-1.22558594
-1.28356934
-1.31256104
-1.31164551
-1.28021240
-1.21826172
-1.12731934
-1.00982666
-0.87036133
-0.71319580
-0.54321289
-0.36560059
-0.18615723
-0.01098633
 0.15533447
 0.30822754
 0.44433594
 0.55877686
 0.64849854
 0.71136475
 0.74676514
 0.75653076
 0.74218750
 0.70495605
 0.64758301
 0.57403564
 0.48950195
 0.39886475
 0.30670166
 0.21606445
 0.13122559
 0.05584717
-0.00549316
-0.04882813
-0.07232666
-0.07415771
-0.05462646
-0.01434326
 0.04577637
 0.12298584
 0.21514893
 0.31921387
 0.43060303
 0.54443359
 0.65490723
 0.75744629
 0.84838867
 0.92376709
 0.97869873
 1.00982666
 1.01470947
 0.99334717
 0.94635010
 0.87402344
 0.77667236
 0.65643311
 0.51849365
 0.36743164
 0.20782471
 0.04089355
-0.13122559
-0.30334473
-0.46905518
-0.62072754
-0.75469971
-0.86883545
-0.96191406
-1.03179932
-1.07696533
-1.09680176
-1.09191895
-1.06323242
-1.01287842
-0.94268799
-0.85632324
-0.75744629
-0.64941406
-0.53619385
-0.42083740
-0.30792236
-0.20172119
-0.10498047
-0.02014160
 0.05065918
 0.10681152
 0.14648438
 0.16967773
 0.17700195
 0.16906738
 0.14770508
 0.11413574
 0.07110596
 0.02105713
-0.03387451
-0.09033203
-0.14465332
-0.19409180
-0.23803711
-0.27648926
-0.30792236
-0.32897949
-0.33538818
-0.32501221
-0.30029297
-0.26458740
-0.22094727
-0.16906738
-0.10833740
-0.03936768
 0.03448486
 0.10986328
 0.18493652
 0.25848389
 0.33020020
 0.39825439
 0.46020508
 0.51422119
 0.55938721
 0.59600830
 0.62347412
 0.64270020
 0.65277100
 0.65460205
 0.64788818
 0.63385010
 0.61248779
 0.58471680
 0.55053711
 0.51055908
 0.46569824
 0.41717529
 0.36560059
 0.31219482
 0.25695801
 0.20080566
 0.14343262
 0.08544922
 0.02685547
-0.03112793
-0.08758545
-0.14129639
-0.19378662
-0.24536133
-0.29571533
-0.34271240
-0.38391113
-0.41900635
-0.44738770
-0.46966553
-0.48400879
-0.48919678
-0.48461914
-0.47027588
-0.44616699
-0.41137695
-0.36560059
-0.30975342
-0.24749756
-0.18218994
-0.11474609
-0.04516602
 0.02563477
 0.09399414
 0.15625000
 0.20996094
 0.25421143
 0.28869629
 0.31250000
 0.32318115
 0.31982422
 0.30395508
 0.27679443
 0.23895264
 0.19042969
 0.13092041
 0.06225586
-0.01220703
-0.08941650
-0.16693115
-0.24414063
-0.31860352
-0.38574219
-0.44189453
-0.48370361
-0.51025391
-0.52154541
-0.51696777
-0.49591064
-0.45837402
-0.40496826
-0.33874512
-0.26184082
-0.17669678
-0.08575439
 0.00885010
 0.10375977
 0.19622803
 0.28320313
 0.36193848
 0.43121338
 0.48889160
 0.53314209
 0.56274414
 0.57647705
 0.57525635
 0.55999756
 0.53100586
 0.49011230
 0.43914795
 0.38024902
 0.31677246
 0.25054932
 0.18310547
 0.11627197
 0.05218506
-0.00701904
-0.05950928
-0.10406494
-0.14007568
-0.16693115
-0.18493652
-0.19409180
-0.19592285
-0.19226074
-0.18493652
-0.17547607
-0.16540527
-0.15533447
-0.14678955
-0.14068604
-0.13854980
-0.14038086
-0.14678955
-0.15716553
-0.17089844
-0.18676758
-0.20385742
-0.22155762
-0.23864746
-0.25360107
-0.26550293
-0.27313232
-0.27587891
-0.27252197
-0.26336670
-0.24749756
-0.22460938
-0.19439697
-0.15716553
-0.11291504
-0.06256104
-0.00732422
 0.05126953
 0.11047363
 0.16876221
 0.22430420
 0.27740479
 0.32592773
 0.36773682
 0.40069580
 0.42327881
 0.43579102
 0.43792725
 0.43029785
 0.41229248
 0.38391113
 0.34667969
 0.30364990
 0.25604248
 0.20538330
 0.15197754
 0.09674072
 0.04180908
-0.01129150
-0.06011963
-0.10437012
-0.14190674
-0.17181396
-0.19256592
-0.20416260
-0.20660400
-0.20080566
-0.18676758
-0.16510010
-0.13641357
-0.10223389
-0.06378174
-0.02288818
 0.01831055
 0.05828857
 0.09521484
 0.12786865
 0.15502930
 0.17486572
 0.18615723
 0.18737793
 0.17822266
 0.15960693
 0.13275146
 0.09796143
 0.05523682
 0.00549316
-0.04943848
-0.10772705
-0.16876221
-0.23223877
-0.29693604
-0.36071777
-0.42053223
-0.47393799
-0.52062988
-0.55999756
-0.59234619
-0.61645508
-0.63110352
-0.63598633
-0.63079834
-0.61645508
-0.59265137
-0.55908203
-0.51544189
-0.46295166
-0.40222168
-0.33538818
-0.26367188
-0.18798828
-0.10864258
-0.02685547
 0.05584717
 0.13793945
 0.21728516
 0.29327393
 0.36560059
 0.43334961
 0.49468994
 0.54809570
 0.59265137
 0.62805176
 0.65399170
 0.67077637
 0.67871094
 0.67840576
 0.67108154
 0.65734863
 0.63751221
 0.61279297
 0.58532715
 0.55725098
 0.53009033
 0.50506592
 0.48187256
 0.45989990
 0.44006348
 0.42205811
 0.40588379
 0.39184570
 0.37811279
 0.36437988
 0.34851074
 0.32989502
 0.30731201
 0.28076172
 0.24963379
 0.21270752
 0.16876221
 0.11688232
 0.05859375
-0.00396729
-0.06927490
-0.13793945
-0.21057129
-0.28686523
-0.36376953
-0.43853760
-0.50811768
-0.57128906
-0.62713623
-0.67474365
-0.71380615
-0.74310303
-0.76202393
-0.77056885
-0.76873779
-0.75653076
-0.73516846
-0.70526123
-0.66802979
-0.62438965
-0.57586670
-0.52398682
-0.47027588
-0.41534424
-0.36010742
-0.30700684
-0.25817871
-0.21514893
-0.17822266
-0.14648438
-0.11871338
-0.09643555
-0.07995605
-0.07080078
-0.06805420
-0.07019043
-0.07568359
-0.08331299
-0.09216309
-0.10162354
-0.11047363
-0.11749268
-0.12084961
-0.11932373
-0.11169434
-0.09704590
-0.07415771
-0.04241943
-0.00091553
 0.05004883
 0.10955811
 0.17730713
 0.25238037
 0.33386230
 0.42022705
 0.50903320
 0.59783936
 0.68572998
 0.77087402
 0.85052490
 0.92224121
 0.98297119
 1.03088379
 1.06506348
 1.08489990
 1.08886719
 1.07574463
 1.04583740
 0.99914551
 0.93750000
 0.86120605
 0.77209473
 0.67199707
 0.56274414
 0.44708252
 0.32714844
 0.20507813
 0.08392334
-0.03509521
-0.14923096
-0.25756836
-0.35736084
-0.44708252
-0.52459717
-0.58929443
-0.64086914
-0.67871094
-0.70251465
-0.71319580
-0.71228027
-0.70098877
-0.68145752
-0.65521240
-0.62347412
-0.58837891
-0.55236816
-0.51666260
-0.48248291
-0.45104980
-0.42388916
-0.40252686
-0.38909912
-0.38360596
-0.38604736
-0.39642334
-0.41473389
-0.43975830
-0.47027588
-0.50415039
-0.54046631
-0.57769775
-0.61462402
-0.64880371
-0.67749023
-0.69793701
-0.70800781
-0.70617676
-0.69152832
-0.66253662
-0.61798096
-0.55725098
-0.48034668
-0.38818359
-0.28350830
-0.16937256
-0.04730225
 0.08117676
 0.21484375
 0.35186768
 0.48828125
 0.61889648
 0.74066162
 0.84960938
 0.94451904
 1.02355957
 1.08551025
 1.12945557
 1.15478516
 1.16180420
 1.15051270
 1.12121582
 1.07543945
 1.01531982
 0.94390869
 0.86425781
 0.77789307
 0.68756104
 0.59539795
 0.50415039
 0.41717529
 0.33691406
 0.26367188
 0.19775391
 0.13946533
 0.08972168
 0.04882813
 0.01739502
-0.00549316
-0.02136230
-0.03173828
-0.03845215
-0.04211426
-0.04455566
-0.04730225
-0.05157471
-0.05798340
-0.06683350
-0.07904053
-0.09552002
-0.11657715
-0.14129639
-0.16967773
-0.20233154
-0.24078369
-0.28564453
-0.33538818
-0.38635254
-0.43548584
-0.48248291
-0.52764893
-0.57128906
-0.61218262
-0.64819336
-0.67749023
-0.69915771
-0.71289063
-0.71777344
-0.71380615
-0.70159912
-0.68237305
-0.65673828
-0.62561035
-0.58898926
-0.54840088
-0.50537109
-0.46112061
-0.41564941
-0.36865234
-0.32073975
-0.27404785
-0.23040771
-0.18981934
-0.15136719
-0.11322021
-0.07476807
-0.03631592
 0.00305176
 0.04394531
 0.08636475
 0.13031006
 0.17547607
 0.22186279
 0.27069092
 0.32196045
 0.37567139
 0.43060303
 0.48522949
 0.53863525
 0.58990479
 0.63873291
 0.68328857
 0.72265625
 0.75531006
 0.78033447
 0.79803467
 0.80841064
 0.81146240
 0.80688477
 0.79498291
 0.77545166
 0.74829102
 0.71441650
 0.67474365
 0.63079834
 0.58349609
 0.53405762
 0.48248291
 0.42968750
 0.37567139
 0.32104492
 0.26641846
 0.21209717
 0.15838623
 0.10437012
 0.05004883
-0.00366211
-0.05584717
-0.10681152
-0.15655518
-0.20782471
-0.26123047
-0.31707764
-0.37384033
-0.43029785
-0.48492432
-0.53802490
-0.59020996
-0.64086914
-0.69061279
-0.73760986
-0.78125000
-0.81939697
-0.85083008
-0.87493896
-0.89050293
-0.89752197
-0.89477539
-0.88165283
-0.85845947
-0.82519531
-0.78277588
-0.73272705
-0.67535400
-0.61157227
-0.54138184
-0.46569824
-0.38513184
-0.30181885
-0.21820068
-0.13671875
-0.05798340
 0.01678467
 0.08758545
 0.15289307
 0.21209717
 0.26489258
 0.31036377
 0.34820557
 0.37780762
 0.39916992
 0.41198730
 0.41687012
 0.41473389
 0.40710449
 0.39489746
 0.37963867
 0.36224365
 0.34332275
 0.32409668
 0.30517578
 0.28839111
 0.27465820
 0.26489258
 0.25939941
 0.25848389
 0.26275635
 0.27160645
 0.28533936
 0.30303955
 0.32501221
 0.35003662
 0.37628174
 0.40252686
 0.42724609
 0.45013428
 0.46997070
 0.48614502
 0.49682617
 0.50109863
 0.49835205
 0.48828125
 0.47058105
 0.44464111
 0.41168213
 0.37322998
 0.33111572
 0.28594971
 0.23773193
 0.18585205
 0.13183594
 0.07751465
 0.02380371
-0.02899170
-0.07965088
-0.12756348
-0.17211914
-0.21423340
-0.25604248
-0.29907227
-0.34240723
-0.38482666
-0.42449951
-0.46203613
-0.49926758
-0.53588867
-0.57220459
-0.60729980
-0.64086914
-0.67291260
-0.70343018
-0.73211670
-0.75744629
-0.77880859
-0.79528809
-0.80627441
-0.81085205
-0.80963135
-0.80230713
-0.78765869
-0.76538086
-0.73425293
-0.69427490
-0.64605713
-0.58868408
-0.52276611
-0.44708252
-0.36346436
-0.27252197
-0.17669678
-0.07720947
 0.02471924
 0.12786865
 0.23132324
 0.33386230
 0.43457031
 0.53161621
 0.62225342
 0.70404053
 0.77514648
 0.83465576
 0.88226318
 0.91644287
 0.93750000
 0.94451904
 0.93780518
 0.91827393
 0.88653564
 0.84289551
 0.78918457
 0.72631836
 0.65643311
 0.58197021
 0.50537109
 0.42968750
 0.35766602
 0.29113770
 0.23071289
 0.17700195
 0.13092041
 0.09338379
 0.06622314
 0.04943848
 0.04302979
 0.04577637
 0.05645752
 0.07385254
 0.09613037
 0.12207031
 0.14923096
 0.17639160
 0.20202637
 0.22338867
 0.23956299
 0.24902344
 0.25085449
 0.24475098
 0.22979736
 0.20477295
 0.16815186
 0.11932373
 0.06011963
-0.00854492
-0.08514404
-0.16998291
-0.26245117
-0.36041260
-0.46081543
-0.56091309
-0.65826416
-0.75103760
-0.83679199
-0.91369629
-0.97961426
-1.03363037
-1.07482910
-1.10198975
-1.11358643
-1.10839844
-1.08764648
-1.05163574
-1.00128174
-0.93688965
-0.85906982
-0.76934814
-0.67077637
-0.56549072
-0.45593262
-0.34423828
-0.23345947
-0.12603760
-0.02410889
 0.07049561
 0.15716553
 0.23437500
 0.30120850
 0.35614014
 0.39855957
 0.42907715
 0.44891357
 0.45837402
 0.45867920
 0.45104980
 0.43731689
 0.42022705
 0.40191650
 0.38513184
 0.37139893
 0.36193848
 0.35827637
 0.36224365
 0.37506104
 0.39794922
 0.43090820
 0.47424316
 0.52581787
 0.58441162
 0.64788818
 0.71472168
 0.78308105
 0.84991455
 0.91217041
 0.96710205
 1.01226807
 1.04583740
 1.06475830
 1.06689453
 1.04980469
 1.01287842
 0.95642090
 0.87951660
 0.78186035
 0.66497803
 0.53253174
 0.38787842
 0.23376465
 0.06927490
-0.10467529
-0.28411865
-0.46234131
-0.63171387
-0.78887939
-0.93200684
-1.05926514
-1.16821289
-1.25518799
-1.31866455
-1.35772705
-1.37298584
-1.36444092
-1.33239746
-1.27807617
-1.20513916
-1.11572266
-1.01257324
-0.89843750
-0.77636719
-0.65124512
-0.52764893
-0.40893555
-0.29815674
-0.19866943
-0.11230469
-0.04089355
 0.01464844
 0.05432129
 0.07751465
 0.08483887
 0.07690430
 0.05706787
 0.02777100
-0.00762939
-0.04699707
-0.08728027
-0.12481689
-0.15594482
-0.17700195
-0.18615723
-0.18218994
-0.16357422
-0.12908936
-0.07781982
-0.01098633
 0.07019043
 0.16296387
 0.26611328
 0.37780762
 0.49438477
 0.61218262
 0.72662354
 0.83374023
 0.93139648
 1.01654053
 1.08703613
 1.13922119
 1.17095947
 1.18072510
 1.16882324
 1.13586426
 1.08245850
 1.00982666
 0.91857910
 0.81176758
 0.69183350
 0.56274414
 0.42877197
 0.29357910
 0.15930176
 0.02807617
-0.09796143
-0.21728516
-0.32562256
-0.41961670
-0.49591064
-0.55358887
-0.59356689
-0.61767578
-0.62561035
-0.61767578
-0.59448242
-0.55847168
-0.51300049
-0.46020508
-0.40222168
-0.34118652
-0.28106689
-0.22552490
-0.17761230
-0.13854980
-0.10925293
-0.09063721
-0.08453369
-0.09155273
-0.11047363
-0.14068604
-0.18127441
-0.23223877
-0.29235840
-0.35888672
-0.42663574
-0.49163818
-0.55084229
-0.60394287
-0.64880371
-0.68359375
-0.70526123
-0.71166992
-0.70129395
-0.67443848
-0.63140869
-0.57220459
-0.49713135
-0.40710449
-0.30456543
-0.19165039
-0.07110596
 0.05401611
 0.18157959
 0.30914307
 0.43395996
 0.55297852
 0.66284180
 0.76141357
 0.84625244
 0.91491699
 0.96588135
 0.99761963
 1.01043701
 1.00463867
 0.98052979
 0.93872070
 0.88012695
 0.80566406
 0.71685791
 0.61645508
 0.50781250
 0.39367676
 0.27679443
 0.15899658
 0.04211426
-0.07263184
-0.18280029
-0.28594971
-0.37933350
-0.45989990
-0.52551270
-0.57525635
-0.60852051
-0.62500000
-0.62622070
-0.61187744
-0.58380127
-0.54229736
-0.48858643
-0.42480469
-0.35339355
-0.27679443
-0.19805908
-0.11871338
-0.04058838
 0.03448486
 0.10406494
 0.16540527
 0.21728516
 0.25939941
 0.29113770
 0.31158447
 0.31890869
 0.31250000
 0.29327393
 0.26336670
 0.22399902
 0.17639160
 0.12084961
 0.05859375
-0.00762939
-0.07446289
-0.13916016
-0.20050049
-0.25878906
-0.31250000
-0.35858154
-0.39306641
-0.41442871
-0.42358398
-0.42236328
-0.41137695
-0.38970947
-0.35614014
-0.31158447
-0.25878906
-0.20080566
-0.13854980
-0.07293701
-0.00488281
 0.06317139
 0.12786865
 0.18798828
 0.24291992
 0.29205322
 0.33355713
 0.36529541
 0.38604736
 0.39520264
 0.39367676
 0.38177490
 0.35980225
 0.32867432
 0.28961182
 0.24383545
 0.19195557
 0.13549805
 0.07598877
 0.01586914
-0.04211426
-0.09613037
-0.14587402
-0.19042969
-0.22735596
-0.25512695
-0.27252197
-0.28045654
-0.27923584
-0.27038574
-0.25299072
-0.22766113
-0.19439697
-0.15472412
-0.10986328
-0.06195068
-0.01220703
 0.03692627
 0.08392334
 0.12725830
 0.16571045
 0.19805908
 0.22338867
 0.24139404
 0.25207520
 0.25543213
 0.25268555
 0.24322510
 0.22827148
 0.20782471
 0.18280029
 0.15441895
 0.12420654
 0.09338379
 0.06317139
 0.03387451
 0.00640869
-0.01922607
-0.04272461
-0.06317139
-0.08087158
-0.09552002
-0.10711670
-0.11627197
-0.12268066
-0.12725830
-0.13000488
-0.13122559
-0.13153076
-0.13092041
-0.13061523
-0.13000488
-0.13000488
-0.13031006
-0.13061523
-0.13031006
-0.12908936
-0.12634277
-0.12207031
-0.11657715
-0.10955811
-0.10070801
-0.08911133
-0.07507324
-0.05859375
-0.03936768
-0.01861572
 0.00335693
 0.02655029
 0.05004883
 0.07354736
 0.09582520
 0.11718750
 0.13702393
 0.15533447
 0.17150879
 0.18493652
 0.19500732
 0.20141602
 0.20477295
 0.20416260
 0.20050049
 0.19348145
 0.18371582
 0.17211914
 0.15838623
 0.14312744
 0.12603760
 0.10833740
 0.09063721
 0.07385254
 0.05798340
 0.04333496
 0.03021240
 0.01983643
 0.01220703
 0.00732422
 0.00488281
 0.00488281
 0.00610352
 0.00885010
 0.01190186
 0.01403809
 0.01525879
