# Supplementary material for: Dataset for time-lapse ultrasonic tomography of a granite slab under uniaxial compression test
Source: Data Brief. 2018 Aug 30;20:614–6. doi: 10.1016/j.dib.2018.08.151 (PMC6128094; doi:10.1016/j.dib.2018.08.151)
Supplement: Supplementary file 2 — Supplementary material [file mmc2.zip › data/Ultrasonic_Tomo_data/Stage_1_0kn/Force_0kn_16_6_7212475.txt]

SOURCE FILE NAME: D:\ct_20141122\ct201411221m100v0kn_sh_1_10_a.TDA
DATE: Saturday, November 22, 2014
TIME: 11:19:55
SAMPLE INTERVAL (Seconds):   0.0000001000
SIGNAL UNITS: volts
TIME UNITS: Seconds
DATA TYPE: WAVEFORM
NUMBER OF DATA POINTS PER WAVEFORM: 1024
CHANNEL NUMBER: 16
HIT NUMBER: 6
TIME OF TEST:   7.2124752500

-0.00213623
-0.00152588
-0.00091553
-0.00030518
 0.00091553
 0.00213623
 0.00274658
 0.00244141
 0.00183105
 0.00122070
 0.00061035
 0.00061035
 0.00030518
-0.00030518
-0.00091553
-0.00183105
-0.00244141
-0.00183105
-0.00091553
 0.00030518
 0.00152588
 0.00152588
 0.00122070
 0.00061035
 0.00030518
 0.00061035
 0.00122070
 0.00122070
 0.00091553
 0.00000000
-0.00122070
-0.00183105
-0.00213623
-0.00183105
-0.00122070
-0.00061035
-0.00030518
-0.00061035
-0.00061035
-0.00061035
-0.00030518
-0.00030518
-0.00061035
-0.00091553
-0.00122070
-0.00091553
-0.00061035
 0.00030518
 0.00061035
 0.00091553
 0.00030518
-0.00061035
-0.00152588
-0.00152588
-0.00091553
 0.00000000
 0.00091553
 0.00091553
 0.00061035
 0.00000000
 0.00000000
 0.00000000
 0.00000000
-0.00030518
-0.00091553
-0.00152588
-0.00152588
-0.00152588
-0.00091553
 0.00000000
 0.00061035
 0.00122070
 0.00122070
 0.00091553
 0.00061035
 0.00061035
 0.00122070
 0.00152588
 0.00122070
 0.00030518
-0.00122070
-0.00244141
-0.00274658
-0.00244141
-0.00183105
-0.00122070
-0.00091553
-0.00061035
 0.00000000
 0.00061035
 0.00122070
 0.00152588
 0.00122070
 0.00030518
-0.00061035
-0.00122070
-0.00152588
-0.00091553
-0.00030518
 0.00000000
 0.00000000
-0.00091553
-0.00152588
-0.00152588
-0.00122070
-0.00061035
 0.00000000
 0.00061035
 0.00061035
 0.00030518
 0.00000000
-0.00061035
-0.00091553
-0.00091553
-0.00091553
-0.00091553
-0.00091553
-0.00061035
 0.00000000
 0.00061035
 0.00091553
 0.00091553
 0.00030518
-0.00030518
-0.00091553
-0.00091553
-0.00061035
 0.00000000
 0.00000000
-0.00030518
-0.00091553
-0.00183105
-0.00213623
-0.00183105
-0.00122070
-0.00061035
-0.00030518
-0.00030518
-0.00030518
 0.00030518
 0.00122070
 0.00183105
 0.00213623
 0.00152588
 0.00122070
 0.00091553
 0.00091553
 0.00091553
 0.00122070
 0.00122070
 0.00122070
 0.00030518
-0.00061035
-0.00122070
-0.00122070
-0.00061035
 0.00061035
 0.00152588
 0.00183105
 0.00152588
 0.00122070
 0.00122070
 0.00152588
 0.00122070
 0.00091553
 0.00000000
-0.00030518
-0.00030518
 0.00000000
 0.00122070
 0.00213623
 0.00305176
 0.00305176
 0.00213623
 0.00061035
-0.00030518
-0.00030518
 0.00030518
 0.00122070
 0.00122070
 0.00030518
-0.00061035
-0.00122070
-0.00091553
-0.00030518
 0.00000000
 0.00030518
 0.00061035
 0.00061035
 0.00091553
 0.00091553
 0.00061035
 0.00030518
-0.00030518
-0.00122070
-0.00183105
-0.00213623
-0.00183105
-0.00122070
-0.00030518
 0.00030518
 0.00000000
-0.00061035
-0.00091553
-0.00091553
-0.00030518
 0.00061035
 0.00122070
 0.00122070
 0.00091553
 0.00091553
 0.00091553
 0.00122070
 0.00122070
 0.00061035
-0.00030518
-0.00122070
-0.00213623
-0.00213623
-0.00122070
-0.00030518
 0.00030518
 0.00030518
 0.00000000
-0.00061035
-0.00122070
-0.00091553
-0.00030518
 0.00061035
 0.00091553
 0.00061035
 0.00000000
-0.00091553
-0.00152588
-0.00152588
-0.00122070
-0.00061035
 0.00000000
 0.00030518
 0.00061035
 0.00122070
 0.00183105
 0.00152588
 0.00061035
-0.00091553
-0.00213623
-0.00274658
-0.00244141
-0.00152588
-0.00061035
 0.00000000
-0.00030518
-0.00091553
-0.00183105
-0.00213623
-0.00183105
-0.00061035
 0.00061035
 0.00122070
 0.00122070
 0.00061035
-0.00030518
-0.00061035
-0.00091553
-0.00152588
-0.00244141
-0.00305176
-0.00305176
-0.00244141
-0.00152588
-0.00061035
 0.00000000
 0.00030518
 0.00000000
-0.00061035
-0.00122070
-0.00183105
-0.00122070
-0.00030518
 0.00061035
 0.00061035
-0.00030518
-0.00152588
-0.00213623
-0.00213623
-0.00183105
-0.00152588
-0.00152588
-0.00152588
-0.00122070
-0.00061035
-0.00030518
 0.00000000
-0.00030518
-0.00061035
-0.00091553
-0.00122070
-0.00091553
-0.00061035
 0.00030518
 0.00091553
 0.00122070
 0.00091553
 0.00030518
-0.00030518
-0.00030518
 0.00030518
 0.00122070
 0.00183105
 0.00213623
 0.00183105
 0.00152588
 0.00091553
 0.00030518
-0.00061035
-0.00122070
-0.00183105
-0.00183105
-0.00122070
 0.00000000
 0.00152588
 0.00244141
 0.00274658
 0.00244141
 0.00152588
 0.00091553
 0.00061035
 0.00091553
 0.00122070
 0.00183105
 0.00183105
 0.00152588
 0.00030518
-0.00061035
-0.00122070
-0.00091553
-0.00030518
 0.00030518
 0.00061035
 0.00091553
 0.00152588
 0.00183105
 0.00183105
 0.00122070
 0.00000000
-0.00122070
-0.00152588
-0.00122070
-0.00030518
 0.00061035
 0.00122070
 0.00122070
 0.00091553
-0.00030518
-0.00122070
-0.00183105
-0.00183105
-0.00091553
 0.00000000
 0.00030518
 0.00000000
-0.00030518
-0.00061035
-0.00061035
-0.00030518
-0.00061035
-0.00091553
-0.00122070
-0.00091553
 0.00000000
 0.00122070
 0.00213623
 0.00274658
 0.00213623
 0.00122070
 0.00030518
-0.00030518
 0.00000000
 0.00091553
 0.00183105
 0.00213623
 0.00122070
-0.00061035
-0.00213623
-0.00274658
-0.00244141
-0.00152588
-0.00091553
 0.00000000
 0.00061035
 0.00122070
 0.00152588
 0.00183105
 0.00152588
 0.00091553
 0.00000000
-0.00091553
-0.00152588
-0.00122070
-0.00030518
 0.00030518
 0.00061035
 0.00000000
-0.00091553
-0.00152588
-0.00183105
-0.00122070
-0.00030518
 0.00061035
 0.00122070
 0.00122070
 0.00122070
 0.00091553
 0.00061035
 0.00000000
-0.00030518
-0.00122070
-0.00152588
-0.00183105
-0.00122070
 0.00000000
 0.00091553
 0.00122070
 0.00061035
-0.00061035
-0.00183105
-0.00244141
-0.00244141
-0.00152588
-0.00091553
-0.00030518
-0.00061035
-0.00122070
-0.00183105
-0.00244141
-0.00213623
-0.00152588
-0.00061035
-0.00030518
 0.00000000
 0.00030518
 0.00030518
 0.00061035
 0.00030518
-0.00030518
-0.00091553
-0.00122070
-0.00091553
-0.00030518
 0.00000000
 0.00000000
-0.00030518
-0.00091553
-0.00183105
-0.00244141
-0.00274658
-0.00244141
-0.00152588
 0.00000000
 0.00122070
 0.00122070
 0.00091553
 0.00030518
 0.00030518
 0.00091553
 0.00122070
 0.00061035
-0.00061035
-0.00152588
-0.00152588
-0.00061035
 0.00030518
 0.00091553
 0.00091553
 0.00061035
 0.00000000
-0.00030518
-0.00061035
-0.00061035
 0.00030518
 0.00122070
 0.00183105
 0.00122070
 0.00000000
-0.00091553
-0.00091553
-0.00030518
 0.00061035
 0.00091553
 0.00122070
 0.00152588
 0.00183105
 0.00183105
 0.00122070
 0.00030518
-0.00091553
-0.00183105
-0.00183105
-0.00122070
-0.00030518
 0.00061035
 0.00122070
 0.00122070
 0.00091553
 0.00030518
-0.00030518
-0.00030518
 0.00000000
 0.00061035
 0.00122070
 0.00122070
 0.00091553
 0.00061035
 0.00030518
 0.00000000
 0.00000000
-0.00030518
-0.00061035
-0.00122070
-0.00183105
-0.00152588
-0.00091553
-0.00030518
-0.00030518
-0.00091553
-0.00152588
-0.00183105
-0.00152588
-0.00030518
 0.00061035
 0.00122070
 0.00152588
 0.00152588
 0.00122070
 0.00061035
 0.00000000
-0.00030518
 0.00000000
 0.00061035
 0.00061035
 0.00030518
 0.00000000
 0.00030518
 0.00061035
 0.00061035
 0.00030518
-0.00030518
-0.00091553
-0.00061035
 0.00000000
 0.00061035
 0.00091553
 0.00061035
 0.00030518
 0.00000000
 0.00000000
-0.00030518
 0.00000000
 0.00030518
 0.00091553
 0.00122070
 0.00091553
 0.00030518
-0.00030518
-0.00061035
-0.00030518
-0.00030518
-0.00061035
-0.00091553
-0.00091553
-0.00030518
 0.00091553
 0.00213623
 0.00244141
 0.00183105
 0.00091553
 0.00000000
-0.00030518
 0.00000000
 0.00061035
 0.00122070
 0.00122070
 0.00122070
 0.00030518
-0.00061035
-0.00152588
-0.00213623
-0.00244141
-0.00244141
-0.00274658
-0.00305176
-0.00305176
-0.00274658
-0.00244141
-0.00183105
-0.00152588
-0.00122070
-0.00122070
-0.00091553
-0.00030518
 0.00030518
 0.00091553
 0.00091553
 0.00061035
 0.00000000
-0.00030518
-0.00061035
-0.00091553
-0.00061035
-0.00030518
 0.00000000
 0.00000000
 0.00000000
-0.00030518
-0.00030518
 0.00000000
 0.00000000
-0.00030518
-0.00061035
-0.00091553
-0.00122070
-0.00061035
 0.00030518
 0.00122070
 0.00152588
 0.00122070
 0.00030518
-0.00030518
 0.00000000
 0.00030518
 0.00061035
 0.00061035
 0.00061035
 0.00030518
-0.00030518
-0.00122070
-0.00183105
-0.00152588
-0.00061035
 0.00030518
 0.00030518
-0.00030518
-0.00579834
-0.02655029
-0.07598877
-0.15899658
-0.26428223
-0.36254883
-0.42022705
-0.42266846
-0.38177490
-0.32958984
-0.29235840
-0.26824951
-0.22857666
-0.14343262
-0.01251221
 0.12603760
 0.22033691
 0.24230957
 0.20904541
 0.16448975
 0.14312744
 0.14862061
 0.16174316
 0.16754150
 0.16815186
 0.17333984
 0.18341064
 0.18707275
 0.17669678
 0.15899658
 0.14892578
 0.15258789
 0.16143799
 0.16204834
 0.15136719
 0.13793945
 0.13214111
 0.13427734
 0.13671875
 0.13366699
 0.12634277
 0.12023926
 0.11718750
 0.11596680
 0.11322021
 0.10803223
 0.10162354
 0.09521484
 0.08972168
 0.08605957
 0.08300781
 0.07904053
 0.07263184
 0.06439209
 0.05737305
 0.05340576
 0.05035400
 0.04516602
 0.03692627
 0.02899170
 0.02471924
 0.02349854
 0.02075195
 0.01403809
 0.00518799
-0.00091553
-0.00213623
-0.00213623
-0.00427246
-0.00915527
-0.01373291
-0.01495361
-0.01312256
-0.01251221
-0.01495361
-0.01922607
-0.02197266
-0.02227783
-0.02105713
-0.02166748
-0.02380371
-0.02685547
-0.02838135
-0.02929688
-0.03051758
-0.03387451
-0.03814697
-0.04150391
-0.04241943
-0.04211426
-0.04272461
-0.04516602
-0.04852295
-0.05096436
-0.05157471
-0.05126953
-0.05187988
-0.05371094
-0.05584717
-0.05645752
-0.05584717
-0.05493164
-0.05493164
-0.05615234
-0.05737305
-0.05737305
-0.05645752
-0.05523682
-0.05493164
-0.05523682
-0.05554199
-0.05493164
-0.05401611
-0.05401611
-0.05462646
-0.05584717
-0.05645752
-0.05645752
-0.05645752
-0.05645752
-0.05676270
-0.05676270
-0.05645752
-0.05523682
-0.05432129
-0.05432129
-0.05523682
-0.05584717
-0.05584717
-0.05493164
-0.05310059
-0.05187988
-0.05157471
-0.05187988
-0.05157471
-0.05126953
-0.05035400
-0.04974365
-0.04882813
-0.04791260
-0.04608154
-0.04425049
-0.04333496
-0.04333496
-0.04364014
-0.04302979
-0.04150391
-0.03936768
-0.03784180
-0.03662109
-0.03570557
-0.03417969
-0.03234863
-0.03112793
-0.03112793
-0.03173828
-0.03143311
-0.02990723
-0.02777100
-0.02563477
-0.02441406
-0.02349854
-0.02258301
-0.02166748
-0.02075195
-0.01983643
-0.01892090
-0.01800537
-0.01678467
-0.01586914
-0.01464844
-0.01373291
-0.01251221
-0.01129150
-0.01007080
-0.00885010
-0.00823975
-0.00762939
-0.00671387
-0.00579834
-0.00396729
-0.00213623
-0.00061035
 0.00000000
-0.00030518
-0.00061035
-0.00061035
 0.00030518
 0.00183105
 0.00335693
 0.00457764
 0.00549316
 0.00640869
 0.00732422
 0.00793457
 0.00854492
 0.00854492
 0.00915527
 0.00976563
 0.01098633
 0.01220703
 0.01312256
 0.01342773
 0.01342773
 0.01342773
 0.01342773
 0.01373291
 0.01403809
 0.01464844
 0.01556396
 0.01647949
 0.01708984
 0.01739502
 0.01739502
 0.01770020
 0.01831055
 0.01953125
 0.02044678
 0.02136230
 0.02197266
 0.02258301
 0.02349854
 0.02441406
 0.02471924
 0.02502441
 0.02532959
 0.02563477
 0.02624512
 0.02716064
 0.02807617
 0.02899170
 0.03021240
 0.03112793
 0.03112793
 0.03021240
 0.02899170
 0.02777100
 0.02716064
 0.02716064
 0.02716064
 0.02685547
 0.02624512
 0.02532959
 0.02471924
 0.02410889
 0.02410889
 0.02410889
 0.02441406
 0.02441406
 0.02471924
 0.02471924
 0.02441406
 0.02319336
 0.02136230
 0.01831055
 0.01434326
 0.01007080
 0.00518799
-0.00091553
-0.00885010
-0.01861572
-0.03112793
-0.04608154
-0.06317139
-0.08178711
-0.10131836
-0.12054443
-0.13885498
-0.15502930
-0.16845703
-0.17730713
-0.17974854
-0.17456055
-0.16052246
-0.13702393
-0.10314941
-0.05828857
-0.00366211
 0.06042480
 0.13305664
 0.21270752
 0.29815674
 0.38696289
 0.47454834
 0.55755615
 0.63323975
 0.69976807
 0.75439453
 0.79467773
 0.81695557
 0.81970215
 0.80108643
 0.76080322
 0.69885254
 0.61553955
 0.51300049
 0.39398193
 0.26184082
 0.11840820
-0.03509521
-0.19531250
-0.35797119
-0.51605225
-0.66345215
-0.79559326
-0.90850830
-1.00006104
-1.06750488
-1.10809326
-1.11999512
-1.10321045
-1.05804443
-0.98632813
-0.88958740
-0.77026367
-0.63079834
-0.47515869
-0.30975342
-0.13916016
 0.03112793
 0.19805908
 0.35736084
 0.50384521
 0.63140869
 0.73455811
 0.80932617
 0.85418701
 0.87005615
 0.85601807
 0.81268311
 0.74066162
 0.64300537
 0.52429199
 0.39062500
 0.24719238
 0.09796143
-0.05279541
-0.19927979
-0.33569336
-0.45532227
-0.55236816
-0.62316895
-0.66528320
-0.67932129
-0.66467285
-0.62194824
-0.55267334
-0.45959473
-0.34729004
-0.22155762
-0.08819580
 0.04852295
 0.18280029
 0.30914307
 0.42144775
 0.51391602
 0.58227539
 0.62408447
 0.63781738
 0.62255859
 0.57952881
 0.51116943
 0.42236328
 0.31829834
 0.20446777
 0.08544922
-0.03356934
-0.14648438
-0.24841309
-0.33355713
-0.39703369
-0.43395996
-0.44250488
-0.42205811
-0.37445068
-0.30242920
-0.21026611
-0.10192871
 0.01861572
 0.14770508
 0.28045654
 0.41015625
 0.52978516
 0.63171387
 0.71044922
 0.76263428
 0.78704834
 0.78155518
 0.74401855
 0.67413330
 0.57434082
 0.44952393
 0.30426025
 0.14099121
-0.03753662
-0.22644043
-0.41870117
-0.60577393
-0.78094482
-0.93933105
-1.07696533
-1.19079590
-1.27655029
-1.33239746
-1.35650635
-1.34826660
-1.30798340
-1.23565674
-1.13464355
-1.00830078
-0.86181641
-0.70007324
-0.52825928
-0.35308838
-0.18157959
-0.01922607
 0.13000488
 0.26275635
 0.37475586
 0.46234131
 0.52276611
 0.55664063
 0.56701660
 0.55725098
 0.53161621
 0.49377441
 0.44860840
 0.40252686
 0.36132813
 0.33142090
 0.31738281
 0.32257080
 0.34912109
 0.39855957
 0.47027588
 0.56365967
 0.67596436
 0.80291748
 0.93902588
 1.07849121
 1.21459961
 1.33972168
 1.44561768
 1.52465820
 1.57104492
 1.58050537
 1.54968262
 1.47430420
 1.35131836
 1.18133545
 0.96893311
 0.72082520
 0.44311523
 0.13977051
-0.18310547
-0.51696777
-0.84930420
-1.16760254
-1.46118164
-1.72149658
-1.94244385
-2.11822510
-2.24334717
-2.31475830
-2.33032227
-2.29034424
-2.19635010
-2.05200195
-1.86248779
-1.63330078
-1.37176514
-1.08642578
-0.78643799
-0.47973633
-0.17333984
 0.12573242
 0.40954590
 0.66833496
 0.89416504
 1.08093262
 1.22528076
 1.32385254
 1.37451172
 1.37603760
 1.32934570
 1.23748779
 1.10290527
 0.93078613
 0.72967529
 0.50933838
 0.27801514
 0.04089355
-0.19744873
-0.42816162
-0.63720703
-0.81085205
-0.94055176
-1.02478027
-1.06323242
-1.05224609
-0.98724365
-0.86761475
-0.69915771
-0.49041748
-0.24871826
 0.02075195
 0.31097412
 0.60974121
 0.90240479
 1.17523193
 1.41845703
 1.62322998
 1.78009033
 1.88049316
 1.91925049
 1.89422607
 1.80572510
 1.65466309
 1.44378662
 1.18011475
 0.87402344
 0.53802490
 0.18066406
-0.18890381
-0.56030273
-0.91888428
-1.24908447
-1.53839111
-1.77947998
-1.96563721
-2.09106445
-2.15057373
-2.14263916
-2.06970215
-1.93695068
-1.74926758
-1.51214600
-1.23352051
-0.92529297
-0.60089111
-0.27252197
 0.05126953
 0.36132813
 0.64575195
 0.89141846
 1.08734131
 1.22711182
 1.30920410
 1.33270264
 1.29577637
 1.19934082
 1.04766846
 0.85083008
 0.61889648
 0.35980225
 0.07873535
-0.21667480
-0.51422119
-0.79895020
-1.05712891
-1.27929688
-1.45935059
-1.59240723
-1.67297363
-1.69647217
-1.66046143
-1.56433105
-1.40991211
-1.20086670
-0.94299316
-0.64544678
-0.31707764
 0.03326416
 0.39672852
 0.76263428
 1.11633301
 1.44378662
 1.73248291
 1.97448730
 2.16369629
 2.29431152
 2.36114502
 2.36175537
 2.29766846
 2.17193604
 1.98974609
 1.75567627
 1.47857666
 1.17034912
 0.84503174
 0.51361084
 0.18432617
-0.13580322
-0.43670654
-0.70617676
-0.93200684
-1.10656738
-1.22711182
-1.29486084
-1.31134033
-1.27807617
-1.19995117
-1.08367920
-0.93780518
-0.77239990
-0.59783936
-0.42480469
-0.26245117
-0.11840820
 0.00091553
 0.09002686
 0.14373779
 0.15930176
 0.13671875
 0.07843018
-0.01251221
-0.13244629
-0.27618408
-0.43670654
-0.60363770
-0.76751709
-0.92041016
-1.05590820
-1.16699219
-1.24572754
-1.28509521
-1.28112793
-1.23229980
-1.13830566
-0.99884033
-0.81573486
-0.59387207
-0.34027100
-0.06286621
 0.23132324
 0.53314209
 0.83251953
 1.11755371
 1.37756348
 1.60430908
 1.79199219
 1.93511963
 2.02789307
 2.06542969
 2.04711914
 1.97509766
 1.85394287
 1.68609619
 1.47583008
 1.22955322
 0.95733643
 0.67230225
 0.38360596
 0.09857178
-0.17700195
-0.43395996
-0.65979004
-0.84228516
-0.97381592
-1.05102539
-1.07269287
-1.03851318
-0.94970703
-0.81085205
-0.62896729
-0.41168213
-0.16632080
 0.09948730
 0.37445068
 0.64666748
 0.90148926
 1.12670898
 1.31317139
 1.45324707
 1.54113770
 1.57226563
 1.54235840
 1.44866943
 1.29272461
 1.07940674
 0.81634521
 0.51208496
 0.17395020
-0.19012451
-0.56945801
-0.94970703
-1.31530762
-1.65161133
-1.94732666
-2.19329834
-2.38189697
-2.50762939
-2.56774902
-2.56164551
-2.49206543
-2.36358643
-2.18261719
-1.95709229
-1.69647217
-1.41204834
-1.11480713
-0.81665039
-0.52856445
-0.25878906
-0.01495361
 0.19805908
 0.37597656
 0.51422119
 0.60974121
 0.66314697
 0.67596436
 0.65216064
 0.59570313
 0.51147461
 0.40435791
 0.28167725
 0.15106201
 0.02044678
-0.10345459
-0.21453857
-0.30548096
-0.36773682
-0.39459229
-0.38116455
-0.32714844
-0.23376465
-0.10345459
 0.06256104
 0.26062012
 0.48583984
 0.73059082
 0.98480225
 1.23962402
 1.48681641
 1.71691895
 1.92199707
 2.09381104
 2.22595215
 2.31292725
 2.35137939
 2.33825684
 2.27294922
 2.15545654
 1.98730469
 1.77062988
 1.51062012
 1.21551514
 0.89599609
 0.56182861
 0.22033691
-0.12115479
-0.45440674
-0.76629639
-1.04492188
-1.27960205
-1.46575928
-1.60064697
-1.68212891
-1.70959473
-1.68395996
-1.60949707
-1.49291992
-1.34185791
-1.16424561
-0.96862793
-0.76507568
-0.56274414
-0.37048340
-0.19470215
-0.04302979
 0.07843018
 0.16296387
 0.20660400
 0.20751953
 0.16601563
 0.08270264
-0.04058838
-0.20050049
-0.39123535
-0.60363770
-0.82641602
-1.04919434
-1.26251221
-1.45751953
-1.62567139
-1.75842285
-1.84692383
-1.88537598
-1.86981201
-1.79901123
-1.67297363
-1.49475098
-1.26983643
-1.00555420
-0.71136475
-0.39550781
-0.06561279
 0.26977539
 0.60089111
 0.91705322
 1.20819092
 1.46820068
 1.69219971
 1.87713623
 2.01904297
 2.11608887
 2.16735840
 2.17468262
 2.14050293
 2.06817627
 1.96228027
 1.82678223
 1.66717529
 1.48895264
 1.29699707
 1.09649658
 0.89385986
 0.69732666
 0.51300049
 0.34606934
 0.19927979
 0.07446289
-0.02593994
-0.09918213
-0.14312744
-0.15716553
-0.14251709
-0.10131836
-0.03631592
 0.04821777
 0.14739990
 0.25726318
 0.37353516
 0.49163818
 0.60455322
 0.70526123
 0.78765869
 0.84777832
 0.88256836
 0.88867188
 0.86212158
 0.80017090
 0.70251465
 0.57159424
 0.40954590
 0.21759033
-0.00305176
-0.24810791
-0.51055908
-0.78094482
-1.05163574
-1.31683350
-1.57073975
-1.80664063
-2.01843262
-2.19970703
-2.34741211
-2.45849609
-2.53112793
-2.56347656
-2.55462646
-2.50457764
-2.41424561
-2.28576660
-2.12188721
-1.92504883
-1.69830322
-1.44500732
-1.17034912
-0.88043213
-0.58258057
-0.28381348
 0.01007080
 0.29327393
 0.55908203
 0.79986572
 1.00860596
 1.18011475
 1.31195068
 1.40228271
 1.45050049
 1.45690918
 1.42364502
 1.35559082
 1.25732422
 1.13494873
 0.99334717
 0.83923340
 0.68145752
 0.52917480
 0.38970947
 0.26763916
 0.16571045
 0.08666992
 0.03509521
 0.01403809
 0.02532959
 0.06683350
 0.13610840
 0.23101807
 0.34759521
 0.48065186
 0.62194824
 0.76293945
 0.89660645
 1.01745605
 1.11907959
 1.19476318
 1.23840332
 1.24664307
 1.21887207
 1.15478516
 1.05407715
 0.91766357
 0.75012207
 0.55908203
 0.35278320
 0.13580322
-0.08789063
-0.31280518
-0.53009033
-0.72967529
-0.90454102
-1.05010986
-1.16485596
-1.24603271
-1.29119873
-1.29913330
-1.27166748
-1.21185303
-1.12426758
-1.01257324
-0.88134766
-0.73608398
-0.58410645
-0.43365479
-0.29174805
-0.16479492
-0.05706787
 0.02807617
 0.08819580
 0.12084961
 0.12481689
 0.10101318
 0.05218506
-0.01678467
-0.10192871
-0.19805908
-0.29998779
-0.40069580
-0.49316406
-0.57312012
-0.63720703
-0.68298340
-0.70770264
-0.70922852
-0.68542480
-0.63629150
-0.56213379
-0.46386719
-0.34332275
-0.20172119
-0.04150391
 0.13397217
 0.32135010
 0.51605225
 0.71228027
 0.90362549
 1.08398438
 1.24755859
 1.38946533
 1.50451660
 1.58782959
 1.63513184
 1.64367676
 1.61346436
 1.54632568
 1.44500732
 1.31164551
 1.14929199
 0.96282959
 0.76019287
 0.54962158
 0.33752441
 0.12756348
-0.07781982
-0.27557373
-0.46020508
-0.62377930
-0.76171875
-0.87158203
-0.95275879
-1.00616455
-1.03179932
-1.03027344
-1.00311279
-0.95245361
-0.88165283
-0.79376221
-0.69213867
-0.58166504
-0.46661377
-0.35247803
-0.24322510
-0.14190674
-0.05157471
 0.02655029
 0.09155273
 0.14251709
 0.18005371
 0.20507813
 0.21911621
 0.22430420
 0.22155762
 0.21240234
 0.19714355
 0.17730713
 0.15441895
 0.12939453
 0.10375977
 0.07751465
 0.05187988
 0.02685547
 0.00335693
-0.01739502
-0.03448486
-0.04730225
-0.05523682
-0.05828857
-0.05737305
-0.05371094
-0.04852295
-0.04394531
-0.04119873
-0.04211426
-0.04791260
-0.05920410
-0.07598877
-0.09674072
-0.11932373
-0.14129639
-0.15960693
-0.17211914
-0.17669678
-0.17120361
-0.15472412
-0.12634277
-0.08605957
-0.03479004
 0.02502441
 0.08941650
 0.15472412
 0.21789551
 0.27618408
 0.32714844
 0.36773682
 0.39428711
 0.40466309
 0.39825439
 0.37567139
 0.33752441
 0.28442383
 0.21728516
 0.13702393
 0.04577637
-0.05554199
-0.16540527
-0.28137207
-0.39794922
-0.50903320
-0.60974121
-0.69641113
-0.76751709
-0.82000732
-0.85083008
-0.85662842
-0.83587646
-0.78887939
-0.71624756
-0.62011719
-0.50292969
-0.36865234
-0.22308350
-0.07080078
 0.08392334
 0.23681641
 0.38299561
 0.51635742
 0.63171387
 0.72509766
 0.79376221
 0.83618164
 0.85113525
 0.83740234
 0.79528809
 0.72509766
 0.62957764
 0.51391602
 0.38330078
 0.24261475
 0.09582520
-0.05432129
-0.20233154
-0.34179688
-0.46356201
-0.56060791
-0.62896729
-0.66711426
-0.67474365
-0.65063477
-0.59509277
-0.50933838
-0.39855957
-0.26855469
-0.12573242
 0.02441406
 0.17761230
 0.32806396
 0.46936035
 0.59478760
 0.70037842
 0.78338623
 0.84197998
 0.87524414
 0.88226318
 0.86303711
 0.81909180
 0.75164795
 0.66314697
 0.55633545
 0.43548584
 0.30456543
 0.16693115
 0.02441406
-0.12084961
-0.26489258
-0.40191650
-0.52581787
-0.63201904
-0.71777344
-0.78186035
-0.82153320
-0.83557129
-0.82305908
-0.78674316
-0.72937012
-0.65399170
-0.56396484
-0.46264648
-0.35522461
-0.24627686
-0.14099121
-0.04333496
 0.04364014
 0.11718750
 0.17486572
 0.21453857
 0.23529053
 0.23803711
 0.22430420
 0.19561768
 0.15502930
 0.10467529
 0.04760742
-0.01251221
-0.07263184
-0.12939453
-0.17974854
-0.22064209
-0.24963379
-0.26519775
-0.26702881
-0.25543213
-0.23101807
-0.19531250
-0.14892578
-0.09399414
-0.03295898
 0.03112793
 0.09582520
 0.15808105
 0.21697998
 0.27130127
 0.32073975
 0.36437988
 0.40161133
 0.43151855
 0.45501709
 0.47241211
 0.48614502
 0.49804688
 0.50872803
 0.51940918
 0.53009033
 0.54046631
 0.55023193
 0.55877686
 0.56457520
 0.56671143
 0.56457520
 0.55725098
 0.54260254
 0.51910400
 0.48492432
 0.44006348
 0.38452148
 0.31860352
 0.24230957
 0.15533447
 0.05828857
-0.04852295
-0.16326904
-0.28472900
-0.41137695
-0.54016113
-0.66864014
-0.79315186
-0.91156006
-1.02081299
-1.11846924
-1.20056152
-1.26464844
-1.30706787
-1.32507324
-1.31744385
-1.28326416
-1.22283936
-1.13769531
-1.02905273
-0.89813232
-0.74768066
-0.58166504
-0.40466309
-0.22155762
-0.03570557
 0.14953613
 0.32897949
 0.49743652
 0.64941406
 0.78125000
 0.89019775
 0.97442627
 1.03179932
 1.06140137
 1.06262207
 1.03607178
 0.98236084
 0.90332031
 0.80200195
 0.68328857
 0.55389404
 0.41900635
 0.28289795
 0.14953613
 0.02349854
-0.09094238
-0.18951416
-0.26977539
-0.32897949
-0.36407471
-0.37261963
-0.35491943
-0.31372070
-0.25329590
-0.17761230
-0.09033203
 0.00488281
 0.10406494
 0.20172119
 0.29479980
 0.37963867
 0.45257568
 0.50964355
 0.54779053
 0.56640625
 0.56488037
 0.54412842
 0.50567627
 0.45074463
 0.38360596
 0.30761719
 0.22674561
 0.14343262
 0.06072998
-0.01831055
-0.09002686
-0.15197754
-0.20263672
-0.24200439
-0.26977539
-0.28656006
-0.29235840
-0.28961182
-0.28045654
-0.26702881
-0.25146484
-0.23590088
-0.22338867
-0.21545410
-0.21331787
-0.21667480
-0.22613525
-0.24291992
-0.26824951
-0.30090332
-0.33782959
-0.37536621
-0.41137695
-0.44433594
-0.47363281
-0.49682617
-0.51116943
-0.51452637
-0.50659180
-0.48675537
-0.45532227
-0.41168213
-0.35614014
-0.29052734
-0.21636963
-0.13488770
-0.04791260
 0.04302979
 0.13519287
 0.22613525
 0.31280518
 0.39215088
 0.46112061
 0.51666260
 0.55603027
 0.57769775
 0.58013916
 0.56274414
 0.52520752
 0.46844482
 0.39459229
 0.30548096
 0.20446777
 0.09429932
-0.02166748
-0.13885498
-0.25299072
-0.35736084
-0.44586182
-0.51330566
-0.55633545
-0.57373047
-0.56365967
-0.52398682
-0.45379639
-0.35522461
-0.23193359
-0.08758545
 0.07415771
 0.25054932
 0.43609619
 0.62225342
 0.79895020
 0.95916748
 1.09802246
 1.21185303
 1.29547119
 1.34429932
 1.35437012
 1.32568359
 1.25854492
 1.15509033
 1.01684570
 0.84899902
 0.65917969
 0.45593262
 0.24475098
 0.02899170
-0.18737793
-0.39794922
-0.59478760
-0.77056885
-0.92132568
-1.04553223
-1.14257813
-1.21124268
-1.25122070
-1.26342773
-1.24969482
-1.21154785
-1.15173340
-1.07330322
-0.98114014
-0.87951660
-0.77178955
-0.66070557
-0.54870605
-0.43853760
-0.33508301
-0.24078369
-0.15838623
-0.08880615
-0.03234863
 0.01098633
 0.04211426
 0.06225586
 0.07263184
 0.07415771
 0.06835938
 0.05737305
 0.04302979
 0.02716064
 0.01159668
-0.00274658
-0.01434326
-0.02136230
-0.02197266
-0.01495361
 0.00091553
 0.02563477
 0.05920410
 0.10070801
 0.14953613
 0.20507813
 0.26611328
 0.33172607
 0.39947510
 0.46630859
 0.52764893
 0.58013916
 0.62103271
 0.64788818
 0.65917969
 0.65368652
 0.63049316
 0.58959961
 0.53222656
 0.46081543
 0.37841797
 0.28808594
 0.19226074
 0.09368896
-0.00457764
-0.09979248
-0.18859863
-0.26733398
-0.33325195
-0.38177490
-0.41107178
-0.41870117
-0.40496826
-0.37078857
-0.31799316
-0.24871826
-0.16479492
-0.06896973
 0.03601074
 0.14556885
 0.25604248
 0.36254883
 0.45959473
 0.54229736
 0.60577393
 0.64575195
 0.66101074
 0.65093994
 0.61584473
 0.55664063
 0.47515869
 0.37475586
 0.25909424
 0.13153076
-0.00610352
-0.15075684
-0.29754639
-0.43975830
-0.57159424
-0.68878174
-0.78948975
-0.87188721
-0.93444824
-0.97412109
-0.98937988
-0.97930908
-0.94451904
-0.88623047
-0.80535889
-0.70373535
-0.58319092
-0.44738770
-0.30120850
-0.14953613
 0.00274658
 0.15106201
 0.29113770
 0.41870117
 0.52886963
 0.61706543
 0.68115234
 0.71929932
 0.73089600
 0.71502686
 0.67169189
 0.60211182
 0.51025391
 0.40130615
 0.27923584
 0.14739990
 0.00793457
-0.13641357
-0.27893066
-0.41198730
-0.52886963
-0.62347412
-0.69274902
-0.73455811
-0.74584961
-0.72479248
-0.67077637
-0.58563232
-0.47302246
-0.33752441
-0.18402100
-0.01647949
 0.15960693
 0.33905029
 0.51544189
 0.68206787
 0.83343506
 0.96405029
 1.07086182
 1.15173340
 1.20574951
 1.23199463
 1.23016357
 1.20025635
 1.14440918
 1.06414795
 0.96282959
 0.84320068
 0.70831299
 0.56182861
 0.40832520
 0.25054932
 0.08972168
-0.07263184
-0.23406982
-0.39031982
-0.53558350
-0.66619873
-0.78063965
-0.87799072
-0.95825195
-1.01959229
-1.06140137
-1.08276367
-1.08428955
-1.06658936
-1.03088379
-0.97839355
-0.91125488
-0.83007813
-0.73730469
-0.63415527
-0.52398682
-0.40924072
-0.29235840
-0.17578125
-0.06164551
 0.04821777
 0.15106201
 0.24444580
 0.32623291
 0.39459229
 0.44708252
 0.48278809
 0.50079346
 0.50170898
 0.48583984
 0.45410156
 0.40740967
 0.34820557
 0.28015137
 0.20599365
 0.12756348
 0.04638672
-0.03356934
-0.10803223
-0.17333984
-0.22918701
-0.27496338
-0.30944824
-0.33050537
-0.33447266
-0.32196045
-0.29571533
-0.25909424
-0.21331787
-0.15808105
-0.09338379
-0.02075195
 0.05554199
 0.13183594
 0.20629883
 0.27801514
 0.34637451
 0.40832520
 0.46020508
 0.49926758
 0.52459717
 0.53710938
 0.53649902
 0.52185059
 0.49285889
 0.44982910
 0.39489746
 0.32989502
 0.25604248
 0.17456055
 0.08728027
-0.00305176
-0.09429932
-0.18493652
-0.27313232
-0.35614014
-0.42968750
-0.48980713
-0.53344727
-0.56060791
-0.57098389
-0.56518555
-0.54260254
-0.50323486
-0.44799805
-0.37872314
-0.29876709
-0.21179199
-0.12115479
-0.03021240
 0.05828857
 0.14129639
 0.21728516
 0.28381348
 0.33813477
 0.37841797
 0.40283203
 0.41107178
 0.40405273
 0.38360596
 0.35217285
 0.31158447
 0.26458740
 0.21240234
 0.15777588
 0.10345459
 0.05187988
 0.00549316
-0.03356934
-0.06469727
-0.08697510
-0.10040283
-0.10559082
-0.10314941
-0.09490967
-0.08270264
-0.06805420
-0.05279541
-0.03845215
-0.02563477
-0.01525879
-0.00854492
-0.00579834
-0.00793457
-0.01525879
-0.02746582
-0.04302979
-0.06134033
-0.08117676
-0.10162354
-0.12145996
-0.14038086
-0.15655518
-0.16967773
-0.17852783
-0.18249512
-0.18127441
-0.17578125
-0.16662598
-0.15350342
-0.13702393
-0.11657715
-0.09246826
-0.06561279
-0.03723145
-0.00915527
 0.01800537
 0.04425049
 0.06927490
 0.09399414
 0.11749268
 0.14038086
 0.16174316
 0.18066406
 0.19714355
 0.21057129
 0.22094727
 0.22918701
 0.23468018
 0.23742676
 0.23712158
 0.23345947
 0.22644043
 0.21636963
 0.20263672
 0.18524170
 0.16326904
 0.13732910
 0.10742188
 0.07476807
 0.03967285
 0.00335693
-0.03387451
-0.07080078
-0.10711670
-0.14160156
-0.17395020
-0.20263672
-0.22674561
-0.24597168
-0.26062012
-0.27038574
-0.27618408
-0.27801514
-0.27618408
-0.27130127
-0.26336670
-0.25299072
-0.24017334
-0.22552490
-0.20874023
-0.18920898
-0.16632080
-0.13977051
-0.11016846
-0.07873535
-0.04608154
-0.01251221
 0.02227783
 0.05889893
 0.09704590
 0.13549805
 0.17303467
 0.20782471
 0.23864746
 0.26580811
 0.28930664
 0.30914307
 0.32440186
 0.33355713
 0.33538818
 0.33020020
 0.31860352
 0.30151367
 0.27923584
 0.25238037
 0.22003174
 0.18341064
 0.14282227
 0.10070801
 0.05828857
 0.01739502
-0.02044678
-0.05462646
-0.08453369
-0.11047363
-0.13122559
-0.14648438
-0.15594482
-0.16082764
-0.16235352
-0.16235352
-0.16174316
-0.16113281
-0.16265869
-0.16784668
-0.17761230
-0.19134521
-0.20874023
-0.22949219
-0.25390625
-0.28106689
-0.30822754
-0.33203125
-0.34942627
-0.35827637
-0.35766602
-0.34637451
-0.32318115
-0.28808594
-0.24078369
-0.18218994
-0.11291504
-0.03417969
 0.05065918
 0.13946533
 0.22918701
 0.31829834
 0.40344238
 0.48065186
 0.54595947
 0.59631348
 0.63018799
 0.64697266
 0.64514160
 0.62316895
 0.58166504
 0.52124023
 0.44464111
 0.35430908
 0.25390625
 0.14556885
 0.03173828
-0.08575439
-0.20446777
-0.32043457
-0.42877197
-0.52429199
-0.60424805
-0.66619873
-0.70922852
-0.73150635
-0.73150635
-0.70861816
-0.66192627
-0.59173584
-0.49865723
-0.38513184
-0.25482178
-0.11138916
 0.04272461
 0.20416260
 0.36895752
 0.53100586
 0.68359375
 0.82000732
 0.93414307
 1.02172852
 1.07879639
 1.10321045
 1.09436035
 1.05163574
 0.97473145
 0.86456299
 0.72540283
 0.56365967
 0.38665771
 0.19927979
 0.00549316
-0.18981934
-0.37902832
-0.55267334
-0.70251465
-0.82366943
-0.91430664
-0.97259521
-0.99670410
-0.98663330
-0.94329834
-0.87066650
-0.77087402
-0.64758301
-0.50476074
-0.34942627
-0.18920898
-0.03021240
 0.12268066
 0.26458740
 0.39031982
 0.49346924
 0.56915283
 0.61492920
 0.62927246
 0.61096191
 0.55969238
 0.47821045
 0.37231445
 0.24688721
 0.10528564
-0.05004883
-0.21423340
-0.38024902
-0.53802490
-0.67962646
-0.80047607
-0.89782715
-0.96893311
-1.01074219
-1.02081299
-0.99914551
-0.94604492
-0.86181641
-0.74798584
-0.60791016
-0.44830322
-0.27496338
-0.09307861
 0.09490967
 0.28503418
 0.47058105
 0.64239502
 0.79406738
 0.92102051
 1.02142334
 1.09130859
 1.12823486
 1.13006592
 1.09802246
 1.03393555
 0.93963623
 0.81756592
 0.67291260
 0.51239014
 0.34210205
 0.16479492
-0.01708984
-0.20019531
-0.37689209
-0.53802490
-0.67596436
-0.78674316
-0.86822510
-0.91888428
-0.93688965
-0.91979980
-0.86730957
-0.77911377
-0.65795898
-0.50842285
-0.33569336
-0.14526367
 0.05798340
 0.26947021
 0.48248291
 0.68725586
 0.87524414
 1.03881836
 1.17248535
 1.27227783
 1.33392334
 1.35498047
 1.33514404
 1.27441406
 1.17340088
 1.03363037
 0.85937500
 0.65826416
 0.43884277
 0.20538330
-0.03875732
-0.28930664
-0.53710938
-0.77117920
-0.98266602
-1.16638184
-1.32019043
-1.44073486
-1.52313232
-1.56433105
-1.56372070
-1.52282715
-1.44409180
-1.32965088
-1.18164063
-1.00494385
-0.80657959
-0.59356689
-0.37261963
-0.14923096
 0.07171631
 0.28381348
 0.48034668
 0.65399170
 0.79772949
 0.90667725
 0.97808838
 1.01165771
 1.00708008
 0.96374512
 0.88073730
 0.76049805
 0.60974121
 0.43640137
 0.24658203
 0.04394531
-0.16784668
-0.38024902
-0.58135986
-0.75897217
-0.90454102
-1.01226807
-1.07849121
-1.09954834
-1.07025146
-0.98999023
-0.86029053
-0.68603516
-0.47180176
-0.22277832
 0.05523682
 0.35339355
 0.66162109
 0.96710205
 1.25823975
 1.52404785
 1.75598145
 1.94671631
 2.08862305
 2.17559814
 2.20336914
 2.17102051
 2.08007813
 1.93237305
 1.73095703
 1.48071289
 1.19049072
 0.87188721
 0.53558350
 0.18951416
-0.15930176
-0.50231934
-0.82672119
-1.11938477
-1.36932373
-1.57165527
-1.72271729
-1.81915283
-1.85791016
-1.83868408
-1.76513672
-1.64337158
-1.47918701
-1.27960205
-1.05194092
-0.80688477
-0.55633545
-0.31066895
-0.07873535
 0.13153076
 0.31250000
 0.45623779
 0.55572510
 0.60638428
 0.60607910
 0.55694580
 0.46356201
 0.33020020
 0.16082764
-0.04028320
-0.26672363
-0.50750732
-0.74920654
-0.97930908
-1.18804932
-1.36779785
-1.51062012
-1.60888672
-1.65649414
-1.64947510
-1.58691406
-1.46850586
-1.29608154
-1.07269287
-0.80657959
-0.50659180
-0.18218994
 0.15808105
 0.50598145
 0.85052490
 1.17828369
 1.47766113
 1.73828125
 1.95343018
 2.11700439
 2.22320557
 2.26745605
 2.24975586
 2.17193604
 2.03826904
 1.85272217
 1.62017822
 1.34887695
 1.05163574
 0.74127197
 0.42999268
 0.12542725
-0.16540527
-0.43304443
-0.66558838
-0.85144043
-0.98327637
-1.05987549
-1.08276367
-1.05285645
-0.97229004
-0.84503174
-0.67901611
-0.48461914
-0.27191162
-0.04821777
 0.17913818
 0.40008545
 0.60119629
 0.77117920
 0.90209961
 0.99029541
 1.03271484
 1.02539063
 0.96618652
 0.85571289
 0.70068359
 0.50842285
 0.28411865
 0.03204346
-0.24200439
-0.52825928
-0.81329346
-1.08428955
-1.33148193
-1.54785156
-1.72760010
-1.86431885
-1.95343018
-1.99249268
-1.98089600
-1.91986084
-1.81152344
-1.65863037
-1.46667480
-1.24298096
-0.99548340
-0.73425293
-0.46722412
-0.20233154
 0.05401611
 0.29479980
 0.51177979
 0.69732666
 0.84442139
 0.95001221
 1.01318359
 1.03424072
 1.01501465
 0.95733643
 0.86547852
 0.74462891
 0.60272217
 0.44738770
 0.28717041
 0.13000488
-0.01708984
-0.14801025
-0.25573730
-0.33172607
-0.36834717
-0.36071777
-0.30883789
-0.21514893
-0.08148193
 0.08911133
 0.29449463
 0.52795410
 0.78063965
 1.04187012
 1.30126953
 1.54968262
 1.77764893
 1.97479248
 2.13195801
 2.24090576
 2.29675293
 2.29644775
 2.23846436
 2.12158203
 1.94580078
 1.71447754
 1.43585205
 1.11999512
 0.77789307
 0.41748047
 0.04516602
-0.33020020
-0.69610596
-1.03851318
-1.34521484
-1.60797119
-1.82189941
-1.98272705
-2.08740234
-2.13439941
-2.12554932
-2.06329346
-1.95251465
-1.79748535
-1.60583496
-1.38671875
-1.15020752
-0.90576172
-0.66345215
-0.43212891
-0.22094727
-0.03662109
 0.11413574
 0.22644043
 0.29663086
 0.32196045
 0.30364990
 0.24383545
 0.14648438
 0.01464844
-0.14739990
-0.33142090
-0.52642822
-0.72082520
-0.90545654
-1.07360840
-1.21887207
-1.33392334
-1.41143799
-1.44561768
-1.43432617
-1.37512207
-1.26739502
-1.11175537
-0.91217041
-0.67504883
-0.40679932
-0.11322021
 0.19958496
 0.52276611
 0.84503174
 1.15447998
 1.44165039
 1.69952393
 1.92077637
 2.09930420
 2.22808838
 2.30438232
 2.32727051
 2.29888916
 2.22045898
 2.09533691
 1.92901611
 1.73034668
 1.50726318
 1.26739502
 1.01776123
 0.76751709
 0.52673340
 0.30517578
 0.10894775
-0.05950928
-0.19836426
-0.30334473
-0.36956787
-0.39489746
-0.38177490
-0.33691406
-0.26672363
-0.17700195
-0.07476807
 0.03326416
 0.13885498
 0.23468018
 0.31341553
 0.36865234
 0.39459229
 0.38665771
 0.34362793
 0.26580811
 0.15380859
 0.00885010
-0.16784668
-0.37170410
-0.59600830
-0.83190918
-1.07269287
-1.31134033
-1.54113770
-1.75537109
-1.94702148
-2.11059570
-2.24151611
-2.33612061
-2.39135742
-2.40478516
-2.37609863
-2.30682373
-2.19970703
-2.05749512
-1.88415527
-1.68365479
-1.46148682
-1.22253418
-0.97320557
-0.72021484
-0.46905518
-0.22460938
 0.01037598
 0.23376465
 0.44189453
 0.63232422
 0.80169678
 0.95001221
 1.07757568
 1.18560791
 1.27471924
 1.34582520
 1.40045166
 1.44012451
 1.46697998
 1.48315430
 1.49047852
 1.49139404
 1.48803711
 1.48223877
 1.47491455
 1.46575928
 1.45538330
 1.44470215
 1.43402100
 1.42272949
 1.40991211
 1.39404297
 1.37359619
 1.34674072
 1.31256104
 1.26953125
 1.21673584
 1.15356445
 1.07971191
 0.99487305
 0.89935303
 0.79376221
 0.67901611
 0.55755615
 0.43060303
 0.30059814
 0.16784668
 0.03295898
-0.10406494
-0.24139404
-0.37658691
-0.50628662
-0.62744141
-0.74005127
-0.84472656
-0.94238281
-1.03271484
-1.11419678
-1.18652344
-1.24969482
-1.30493164
-1.35437012
-1.39892578
-1.43890381
-1.47521973
-1.50726318
-1.53625488
-1.56188965
-1.58325195
-1.59881592
-1.60705566
-1.60644531
-1.59606934
-1.57470703
-1.53991699
-1.48986816
-1.42303467
-1.33880615
-1.23809814
-1.11999512
-0.98388672
-0.83068848
-0.66314697
-0.48431396
-0.29785156
-0.10559082
 0.09094238
 0.28808594
 0.48095703
 0.66467285
 0.83557129
 0.99151611
 1.12945557
 1.24633789
 1.33941650
 1.40716553
 1.44989014
 1.46759033
 1.46179199
 1.43371582
 1.38702393
 1.32507324
 1.25213623
 1.17126465
 1.08581543
 0.99914551
 0.91613770
 0.84045410
 0.77545166
 0.72296143
 0.68481445
 0.66192627
 0.65490723
 0.66284180
 0.68450928
 0.71746826
 0.75866699
 0.80474854
 0.85327148
 0.90057373
 0.94421387
 0.97961426
 1.00250244
 1.00952148
 0.99822998
 0.96679688
 0.91247559
 0.83343506
 0.72937012
 0.60272217
 0.45684814
 0.29266357
 0.10986328
-0.09155273
-0.30792236
-0.53161621
-0.75500488
-0.97198486
-1.17858887
-1.37145996
-1.54541016
-1.69525146
-1.81610107
-1.90612793
-1.96411133
-1.98974609
-1.98211670
-1.94244385
-1.87225342
-1.77490234
-1.65527344
-1.51702881
-1.36474609
-1.20422363
-1.04125977
-0.88226318
-0.73272705
-0.59600830
-0.47546387
-0.37384033
-0.29449463
-0.23986816
-0.20935059
-0.20111084
-0.21179199
-0.23925781
-0.28015137
-0.32958984
-0.38024902
-0.42480469
-0.45684814
-0.47241211
-0.46783447
-0.43945313
-0.38421631
-0.30181885
-0.19226074
-0.05676270
 0.10345459
 0.28686523
 0.48980713
 0.70617676
 0.92864990
 1.15142822
 1.36749268
 1.57073975
 1.75506592
 1.91467285
 2.04467773
 2.14080811
 2.19970703
 2.21923828
 2.19879150
 2.14019775
 2.04528809
 1.91680908
 1.75933838
 1.57867432
 1.38061523
 1.17187500
 0.95886230
 0.74859619
 0.54809570
 0.36376953
 0.19866943
 0.05493164
-0.06622314
-0.16174316
-0.22949219
-0.26947021
-0.28533936
-0.28167725
-0.26306152
-0.23193359
-0.19317627
-0.15228271
-0.11566162
-0.08880615
-0.07598877
-0.08087158
-0.10742188
-0.15899658
-0.23803711
-0.34423828
-0.47515869
-0.62896729
-0.80230713
-0.99182129
-1.19140625
-1.39434814
-1.59362793
-1.78161621
-1.95220947
-2.09899902
-2.21588135
-2.29858398
-2.34222412
-2.34375000
-2.30041504
-2.21130371
-2.07733154
-1.90093994
-1.68609619
-1.43615723
-1.15814209
-0.86029053
-0.55206299
-0.24139404
 0.06500244
 0.36132813
 0.63812256
 0.88684082
 1.09802246
 1.26708984
 1.39099121
 1.46820068
 1.49841309
 1.48223877
 1.42425537
 1.32995605
 1.20605469
 1.05957031
 0.89813232
 0.73089600
 0.56701660
 0.41534424
 0.28289795
 0.17517090
 0.09613037
 0.05004883
 0.03997803
 0.06683350
 0.13031006
 0.22735596
 0.35369873
 0.50354004
 0.67016602
 0.84686279
 1.02539063
 1.19781494
 1.35650635
 1.49414063
 1.60522461
 1.68334961
 1.72363281
 1.72210693
 1.67816162
 1.59301758
 1.46881104
 1.30645752
 1.10961914
 0.88500977
 0.64147949
 0.38665771
 0.12542725
-0.13885498
-0.40069580
-0.65063477
-0.87890625
-1.07940674
-1.24877930
-1.38549805
-1.48742676
-1.55334473
-1.58264160
-1.57745361
-1.54144287
-1.47735596
-1.38854980
-1.27899170
-1.15478516
-1.02142334
-0.88500977
-0.75103760
-0.62530518
-0.51330566
-0.41839600
-0.34271240
-0.28900146
-0.26062012
-0.26031494
-0.28717041
-0.33752441
-0.40527344
-0.48522949
-0.57373047
-0.66741943
-0.75988770
-0.84442139
-0.91369629
-0.96252441
-0.98785400
-0.98632813
-0.95581055
-0.89385986
-0.79895020
-0.67260742
-0.51788330
-0.33905029
-0.13946533
 0.07690430
 0.30517578
 0.53894043
 0.77026367
 0.99273682
 1.19964600
 1.38549805
 1.54449463
 1.67144775
 1.76269531
 1.81732178
 1.83502197
 1.81518555
 1.75842285
 1.66717529
 1.54663086
 1.40197754
 1.23870850
 1.06170654
 0.87677002
 0.69152832
 0.51300049
 0.34576416
 0.19256592
 0.05554199
-0.06134033
-0.15625000
-0.22888184
-0.28137207
-0.31494141
-0.32928467
-0.32348633
-0.30120850
-0.26794434
-0.23071289
-0.19287109
-0.15594482
-0.12054443
-0.09063721
-0.07019043
-0.06225586
-0.06713867
-0.08422852
-0.11322021
-0.15502930
-0.20996094
-0.27618408
-0.35064697
-0.43060303
-0.51239014
-0.59265137
-0.66955566
-0.74096680
-0.80505371
-0.85937500
-0.90179443
-0.93078613
-0.94604492
-0.94818115
-0.93811035
-0.91461182
-0.87738037
-0.82641602
-0.76385498
-0.69244385
-0.61431885
-0.53039551
-0.44219971
-0.35186768
-0.26214600
-0.17639160
-0.09582520
-0.02166748
 0.04547119
 0.10467529
 0.15472412
 0.19531250
 0.22613525
 0.24871826
 0.26397705
 0.27313232
 0.27801514
 0.28106689
 0.28442383
 0.29083252
 0.30090332
 0.31555176
 0.33538818
 0.36071777
 0.39245605
 0.43060303
 0.47515869
 0.52429199
 0.57647705
 0.62896729
 0.68023682
 0.72814941
 0.77087402
 0.80688477
 0.83404541
 0.85113525
 0.85540771
 0.84686279
 0.82489014
 0.79010010
 0.74279785
 0.68328857
 0.61157227
 0.52886963
 0.43701172
 0.33874512
 0.23681641
 0.13305664
 0.02899170
-0.07446289
-0.17608643
-0.27435303
-0.36743164
-0.45257568
-0.52795410
-0.59326172
-0.64819336
-0.69335938
-0.72845459
-0.75347900
-0.76812744
-0.77239990
-0.76599121
-0.74920654
-0.72235107
-0.68572998
-0.63964844
-0.58410645
-0.51940918
-0.44677734
-0.36895752
-0.28900146
-0.21026611
-0.13458252
-0.06378174
 0.00091553
 0.05767822
 0.10498047
 0.14099121
 0.16387939
 0.17303467
 0.16937256
 0.15289307
 0.12481689
 0.08544922
 0.03631592
-0.01983643
-0.08026123
-0.14343262
-0.20721436
-0.26947021
-0.32684326
-0.37536621
-0.41168213
-0.43395996
-0.44067383
-0.43029785
-0.39947510
-0.34790039
-0.27709961
-0.18981934
-0.08880615
 0.02502441
 0.15014648
 0.28442383
 0.42327881
 0.56152344
 0.69427490
 0.81787109
 0.92834473
 1.02233887
 1.09680176
 1.14990234
 1.17950439
 1.18499756
 1.16577148
 1.12182617
 1.05468750
 0.96679688
 0.85998535
 0.73608398
 0.59875488
 0.45196533
 0.30029297
 0.14678955
-0.00549316
-0.15411377
-0.29418945
-0.42083740
-0.52886963
-0.61553955
-0.68023682
-0.72204590
-0.74035645
-0.73608398
-0.71014404
-0.66497803
-0.60302734
-0.52703857
-0.44067383
-0.34729004
-0.25177002
-0.15930176
-0.07415771
 0.00030518
 0.06103516
 0.10620117
 0.13366699
 0.14160156
 0.12847900
 0.09460449
 0.03997803
-0.03448486
-0.12695313
-0.23498535
-0.35369873
-0.47698975
-0.59875488
-0.71411133
-0.81909180
-0.90911865
-0.98022461
-1.02752686
-1.04797363
-1.04034424
-1.00433350
-0.93963623
-0.84655762
-0.72631836
-0.58288574
-0.42175293
-0.24902344
-0.06927490
 0.11291504
 0.29327393
 0.46661377
 0.62683105
 0.76843262
 0.88775635
 0.98297119
 1.05133057
 1.09130859
 1.10229492
 1.08520508
 1.04217529
 0.97656250
 0.89141846
 0.79040527
 0.67749023
 0.55969238
 0.44281006
 0.33203125
 0.23071289
 0.14099121
 0.06530762
 0.00671387
-0.03204346
-0.04943848
-0.04516602
-0.02044678
 0.02197266
 0.07873535
 0.14556885
 0.21972656
 0.29754639
 0.37475586
 0.44708252
 0.50933838
 0.55755615
 0.58868408
 0.60028076
 0.58959961
 0.55450439
 0.49499512
 0.41259766
 0.30975342
 0.18859863
 0.04913330
-0.10650635
-0.27435303
-0.44830322
-0.62164307
-0.79010010
-0.94879150
-1.09466553
-1.22222900
-1.32690430
-1.40502930
-1.45446777
-1.47369385
-1.46240234
-1.42089844
-1.34979248
-1.25152588
-1.12915039
-0.98571777
-0.82550049
-0.65338135
-0.47454834
-0.29479980
-0.11871338
 0.04974365
 0.20721436
 0.34881592
 0.47058105
 0.56793213
 0.63903809
 0.68420410
 0.70465088
 0.70159912
 0.67535400
 0.62683105
 0.55908203
 0.47729492
 0.38726807
 0.29327393
 0.20019531
 0.11138916
 0.03173828
-0.03387451
-0.08239746
-0.11016846
-0.11627197
-0.09979248
-0.06103516
-0.00152588
 0.07568359
 0.16815186
 0.27313232
 0.38665771
 0.50445557
 0.62072754
 0.72967529
 0.82702637
 0.90911865
 0.97320557
 1.01684570
 1.03729248
 1.03393555
 1.00616455
 0.95336914
 0.87646484
 0.77606201
 0.65612793
 0.52154541
 0.37719727
 0.22674561
 0.07232666
-0.08361816
-0.23620605
-0.37994385
-0.50811768
-0.61737061
-0.70526123
-0.77209473
-0.81787109
-0.84228516
-0.84503174
-0.82702637
-0.79040527
-0.73883057
-0.67596436
-0.60699463
-0.53497314
-0.46325684
-0.39367676
-0.32897949
-0.27313232
-0.22949219
-0.20080566
-0.18646240
-0.18585205
-0.19805908
-0.22399902
-0.26428223
-0.31707764
-0.37780762
-0.44097900
-0.50140381
-0.55694580
-0.60516357
-0.64270020
-0.66650391
-0.67352295
-0.66253662
-0.63171387
-0.57952881
-0.50506592
-0.40893555
-0.29449463
-0.16479492
-0.02410889
 0.12573242
 0.28198242
 0.44036865
 0.59600830
 0.74371338
 0.87921143
 0.99914551
 1.09985352
 1.17858887
 1.23413086
 1.26495361
 1.27044678
 1.25061035
 1.20544434
 1.13800049
 1.05194092
 0.95123291
 0.84014893
 0.72174072
 0.60028076
 0.48065186
 0.36743164
 0.26458740
 0.17395020
 0.09765625
 0.03814697
-0.00396729
-0.02838135
-0.03692627
-0.03173828
-0.01556396
 0.00946045
 0.03967285
 0.07110596
 0.09979248
 0.12237549
 0.13610840
 0.13885498
 0.12786865
 0.10162354
 0.05950928
 0.00122070
-0.07324219
-0.16387939
-0.26855469
-0.38330078
-0.50384521
-0.62591553
-0.74615479
-0.86212158
-0.97015381
-1.06658936
-1.14746094
-1.21002197
-1.25213623
-1.27319336
-1.27197266
-1.24847412
-1.20300293
-1.13647461
-1.05072021
-0.94818115
-0.83129883
-0.70312500
-0.56640625
-0.42449951
-0.28015137
-0.13671875
 0.00274658
 0.13580322
 0.26031494
 0.37322998
 0.47241211
 0.55511475
 0.62011719
 0.66741943
 0.69732666
 0.70922852
 0.70404053
 0.68237305
 0.64666748
 0.59997559
 0.54473877
 0.48339844
 0.41931152
 0.35583496
 0.29602051
 0.24291992
 0.19805908
 0.16296387
 0.13854980
 0.12634277
 0.12603760
 0.13763428
 0.15930176
 0.19012451
 0.22949219
 0.27496338
 0.32348633
 0.37231445
 0.41839600
 0.45898438
 0.49163818
 0.51452637
 0.52581787
 0.52429199
 0.50903320
 0.48034668
 0.43853760
 0.38543701
 0.32318115
 0.25299072
 0.17608643
 0.09460449
 0.01037598
-0.07293701
-0.15289307
-0.22674561
-0.29388428
-0.35186768
-0.39916992
-0.43395996
-0.45654297
-0.46844482
-0.47149658
-0.46661377
-0.45349121
-0.43365479
-0.41015625
-0.38665771
-0.36499023
-0.34393311
-0.32348633
-0.30487061
-0.29266357
-0.29113770
-0.30029297
-0.31707764
-0.33782959
-0.36132813
-0.38909912
-0.42205811
-0.45989990
-0.50018311
-0.53985596
-0.57769775
-0.61157227
-0.63995361
-0.65948486
-0.66833496
-0.66558838
-0.65093994
-0.62316895
-0.58105469
-0.52398682
-0.45196533
-0.36743164
-0.27221680
-0.16815186
-0.05645752
 0.06195068
 0.18493652
 0.30975342
 0.43304443
 0.55145264
 0.66131592
 0.75958252
 0.84503174
 0.91613770
 0.97198486
 1.01043701
 1.03027344
 1.03057861
 1.01287842
 0.97839355
 0.92956543
 0.86822510
 0.79681396
 0.71777344
 0.63446045
 0.54992676
 0.46752930
 0.39062500
 0.32257080
 0.26489258
 0.21911621
 0.18554688
 0.16387939
 0.15563965
 0.15991211
 0.17608643
 0.20050049
 0.23040771
 0.26275635
 0.29541016
 0.32623291
 0.35156250
 0.36773682
 0.37170410
 0.36163330
 0.33721924
 0.29785156
 0.24322510
 0.17364502
 0.09124756
-0.00244141
-0.10559082
-0.21636963
-0.33142090
-0.44586182
-0.55389404
-0.65185547
-0.73791504
-0.81054688
-0.86853027
-0.90942383
-0.93170166
-0.93414307
-0.91766357
-0.88317871
-0.83190918
-0.76690674
-0.69122314
-0.60760498
-0.51849365
-0.42633057
-0.33447266
-0.24658203
-0.16601563
-0.09490967
-0.03540039
 0.01159668
 0.04425049
 0.06164551
 0.06317139
 0.04852295
 0.01892090
-0.02349854
-0.07598877
-0.13580322
-0.20141602
-0.27099609
-0.34088135
-0.40618896
-0.46173096
-0.50323486
-0.52886963
-0.53649902
-0.52459717
-0.49133301
-0.43609619
-0.35949707
-0.26428223
-0.15197754
-0.02471924
 0.11413574
 0.26153564
 0.41290283
 0.56304932
 0.70770264
 0.84259033
 0.96252441
 1.06353760
 1.14166260
 1.19384766
 1.21795654
 1.21398926
 1.18225098
 1.12457275
 1.04278564
 0.93963623
 0.81909180
 0.68511963
 0.54321289
 0.39794922
 0.25482178
 0.11779785
-0.00823975
-0.12023926
-0.21575928
-0.29296875
-0.34942627
-0.38269043
-0.39123535
-0.37658691
-0.34240723
-0.29296875
-0.23223877
-0.16235352
-0.08636475
-0.00701904
 0.07110596
 0.14312744
 0.20416260
 0.25115967
 0.28259277
 0.29815674
 0.29785156
 0.28106689
 0.24627686
 0.19348145
 0.12329102
 0.03845215
-0.05798340
-0.16448975
-0.27893066
-0.39825439
-0.51788330
-0.63293457
-0.73974609
-0.83587646
-0.92010498
-0.99029541
-1.04492188
-1.08245850
-1.10321045
-1.10748291
-1.09497070
-1.06628418
-1.02081299
-0.96069336
-0.88806152
-0.80657959
-0.71868896
-0.62561035
-0.52886963
-0.42999268
-0.33172607
-0.23681641
-0.14739990
-0.06439209
 0.01068115
 0.07751465
 0.13458252
 0.18157959
 0.21881104
 0.24688721
 0.26794434
 0.28381348
 0.29754639
 0.31097412
 0.32562256
 0.34210205
 0.36071777
 0.38269043
 0.41015625
 0.44525146
 0.48736572
 0.53558350
 0.58776855
 0.64270020
 0.69915771
 0.75592041
 0.81085205
 0.86151123
 0.90637207
 0.94451904
 0.97473145
 0.99517822
 1.00463867
 1.00311279
 0.99029541
 0.96618652
 0.93048096
 0.88256836
 0.82366943
 0.75592041
 0.68115234
 0.60028076
 0.51544189
 0.42938232
 0.34393311
 0.26031494
 0.17791748
 0.09613037
 0.01647949
-0.05798340
-0.12603760
-0.18890381
-0.24932861
-0.30822754
-0.36437988
-0.41564941
-0.46112061
-0.50231934
-0.54046631
-0.57556152
-0.60668945
-0.63232422
-0.65307617
-0.66986084
-0.68298340
-0.69183350
-0.69732666
-0.70037842
-0.70129395
-0.70129395
-0.69946289
-0.69641113
-0.69244385
-0.68878174
-0.68634033
-0.68481445
-0.68328857
-0.68115234
-0.67810059
-0.67352295
-0.66711426
-0.65734863
-0.64300537
-0.62255859
-0.59478760
-0.55969238
-0.51666260
-0.46539307
-0.40527344
-0.33569336
-0.25726318
-0.17120361
-0.07812500
 0.02136230
 0.12634277
 0.23468018
 0.34332275
 0.44921875
 0.54962158
 0.64178467
 0.72326660
 0.79162598
 0.84411621
 0.87921143
 0.89660645
 0.89599609
 0.87768555
 0.84320068
 0.79345703
 0.73120117
 0.65948486
 0.58166504
 0.50079346
 0.42022705
 0.34271240
 0.27099609
 0.20629883
 0.15014648
 0.10437012
 0.07080078
 0.05065918
 0.04486084
 0.05279541
 0.07324219
 0.10437012
 0.14434814
 0.19226074
 0.24597168
 0.30364990
 0.36224365
 0.41809082
 0.46752930
 0.50781250
 0.53680420
 0.55358887
 0.55603027
 0.54290771
 0.51300049
 0.46539307
 0.40161133
 0.32318115
 0.23223877
 0.12969971
 0.01739502
-0.10345459
-0.23010254
-0.35949707
-0.48858643
-0.61309814
-0.72998047
-0.83557129
-0.92712402
-1.00311279
-1.06140137
-1.10137939
-1.12182617
-1.12213135
-1.10168457
-1.06170654
-1.00402832
-0.93078613
-0.84411621
-0.74645996
-0.64086914
-0.53131104
-0.42236328
-0.31799316
-0.22155762
-0.13549805
-0.06134033
-0.00030518
 0.04699707
 0.08026123
 0.10009766
 0.10681152
 0.10162354
 0.08697510
 0.06591797
 0.04089355
 0.01525879
-0.00946045
-0.03112793
-0.04730225
-0.05584717
-0.05523682
-0.04425049
-0.02319336
 0.00823975
 0.04913330
 0.09857178
 0.15502930
 0.21759033
 0.28594971
 0.35797119
 0.43121338
 0.50262451
 0.56976318
 0.63018799
 0.68328857
 0.72814941
 0.76385498
 0.78887939
 0.80322266
 0.80657959
 0.79864502
 0.78033447
 0.75225830
 0.71502686
 0.66955566
 0.61645508
 0.55694580
 0.49224854
 0.42449951
 0.35461426
 0.28350830
 0.21148682
 0.13916016
 0.06774902
-0.00122070
-0.06622314
-0.12481689
-0.17547607
-0.21759033
-0.25085449
-0.27587891
-0.29235840
-0.30059814
-0.29998779
-0.29144287
-0.27740479
-0.25878906
-0.23742676
-0.21362305
-0.18920898
-0.16571045
-0.14526367
-0.12878418
-0.11810303
-0.11535645
-0.12145996
-0.13610840
-0.15808105
-0.18676758
-0.22247314
-0.26641846
-0.31677246
-0.37078857
-0.42449951
-0.47576904
-0.52368164
-0.56762695
-0.60516357
-0.63415527
-0.65338135
-0.66253662
-0.66070557
-0.64758301
-0.62225342
-0.58563232
-0.53863525
-0.48187256
-0.41656494
-0.34332275
-0.26428223
-0.18218994
-0.09948730
-0.01770020
 0.06134033
 0.13641357
 0.20599365
 0.26885986
 0.32501221
 0.37353516
 0.41290283
 0.44219971
 0.46173096
 0.47210693
 0.47454834
 0.46966553
 0.45806885
 0.44036865
 0.41870117
 0.39367676
 0.36621094
 0.33782959
 0.31005859
 0.28533936
 0.26489258
 0.24810791
 0.23498535
 0.22613525
 0.22277832
 0.22583008
 0.23437500
 0.24749756
 0.26458740
 0.28594971
 0.31097412
 0.33660889
 0.36010742
 0.37902832
 0.39306641
 0.40161133
 0.40252686
 0.39367676
 0.37353516
 0.34149170
 0.29876709
 0.24536133
 0.18035889
 0.10498047
 0.02075195
-0.06927490
-0.16357422
-0.26123047
-0.35919189
-0.45349121
-0.53833008
-0.61096191
-0.66925049
-0.71350098
-0.74218750
-0.75347900
-0.74615479
-0.72113037
-0.68054199
-0.62652588
-0.56091309
-0.48461914
-0.40069580
-0.31311035
-0.22613525
-0.14312744
-0.06591797
 0.00457764
 0.06683350
 0.11962891
 0.16082764
 0.18951416
 0.20538330
 0.20996094
 0.20416260
 0.18920898
 0.16662598
 0.13793945
 0.10437012
 0.06774902
 0.02929688
-0.00915527
-0.04608154
-0.08056641
-0.11108398
-0.13732910
-0.15777588
-0.17242432
-0.18127441
-0.18402100
-0.18096924
-0.17181396
-0.15716553
-0.13763428
-0.11352539
-0.08544922
-0.05432129
-0.02075195
 0.01342773
 0.04730225
 0.07934570
 0.10925293
 0.13671875
 0.16082764
 0.18096924
 0.19653320
 0.20721436
 0.21331787
 0.21514893
 0.21362305
 0.20904541
 0.20324707
 0.19683838
 0.19012451
 0.18341064
 0.17822266
 0.17486572
 0.17517090
 0.17974854
 0.18798828
 0.19927979
 0.21301270
 0.22857666
 0.24475098
 0.26092529
 0.27648926
 0.29113770
 0.30426025
 0.31372070
 0.31799316
 0.31524658
 0.30609131
 0.29205322
 0.27343750
 0.24963379
 0.22033691
 0.18524170
 0.14587402
 0.10406494
 0.06103516
 0.01800537
-0.02441406
-0.06469727
-0.10192871
-0.13519287
-0.16357422
-0.18646240
-0.20324707
-0.21423340
-0.21972656
-0.22094727
-0.21850586
-0.21301270
-0.20538330
-0.19592285
-0.18646240
-0.17761230
-0.17089844
-0.16662598
-0.16479492
-0.16571045
-0.16937256
-0.17547607
-0.18463135
-0.19592285
-0.20904541
-0.22277832
-0.23559570
-0.24658203
-0.25543213
-0.26184082
-0.26580811
-0.26641846
-0.26397705
-0.25817871
-0.24902344
-0.23651123
-0.22125244
-0.20385742
-0.18615723
-0.16876221
-0.15197754
-0.13641357
-0.12237549
-0.11047363
-0.10101318
-0.09368896
-0.08850098
-0.08453369
-0.08148193
-0.07904053
-0.07629395
-0.07293701
-0.06835938
-0.06225586
-0.05401611
-0.04211426
-0.02655029
-0.00701904
 0.01556396
 0.04058838
 0.06896973
 0.10040283
 0.13427734
 0.16998291
 0.20599365
 0.24291992
 0.28045654
 0.31829834
 0.35522461
 0.38909912
 0.41931152
 0.44555664
 0.46752930
 0.48461914
 0.49621582
 0.50231934
 0.50323486
 0.49896240
 0.48980713
 0.47546387
 0.45623779
 0.43273926
 0.40557861
 0.37506104
 0.34301758
 0.31005859
 0.27832031
 0.24871826
 0.22155762
 0.19714355
 0.17639160
 0.15991211
 0.14770508
 0.13977051
 0.13549805
 0.13366699
 0.13275146
 0.13214111
 0.12969971
 0.12420654
 0.11352539
 0.09521484
 0.06744385
 0.02960205
-0.01800537
-0.07476807
-0.14190674
-0.22003174
-0.30975342
-0.40802002
-0.51177979
-0.61737061
-0.72235107
-0.82489014
-0.92224121
-1.01135254
-1.08856201
-1.15234375
-1.20025635
-1.23046875
-1.24053955
-1.22955322
-1.19781494
-1.14624023
-1.07604980
-0.98754883
-0.88256836
-0.76293945
-0.63140869
-0.49224854
-0.34912109
-0.20568848
-0.06561279
 0.06866455
 0.19500732
 0.31188965
 0.41717529
 0.50842285
 0.58288574
 0.64117432
 0.68359375
 0.71228027
 0.72845459
 0.73242188
 0.72540283
 0.71014404
 0.68908691
 0.66497803
 0.63995361
 0.61523438
 0.59295654
 0.57464600
 0.56182861
 0.55603027
 0.55755615
 0.56640625
 0.58319092
 0.60668945
 0.63568115
 0.66802979
 0.70159912
 0.73486328
 0.76660156
 0.79437256
 0.81573486
 0.82794189
 0.82824707
 0.81542969
 0.78796387
 0.74554443
 0.68878174
 0.61798096
 0.53405762
 0.43853760
 0.33325195
 0.22033691
 0.10253906
-0.01892090
-0.14282227
-0.26641846
-0.38696289
-0.50048828
-0.60363770
-0.69488525
-0.77331543
-0.83801270
-0.88897705
-0.92590332
-0.94909668
-0.95977783
-0.95977783
-0.95001221
-0.93170166
-0.90667725
-0.87707520
-0.84533691
-0.81207275
-0.77911377
-0.74859619
-0.72143555
-0.69915771
-0.68115234
-0.66680908
-0.65490723
-0.64514160
-0.63629150
-0.62774658
-0.61676025
-0.60241699
-0.58380127
-0.55999756
-0.52978516
-0.49194336
-0.44494629
-0.38818359
-0.32226563
-0.24871826
-0.16876221
-0.08239746
 0.00946045
 0.10650635
 0.20782471
 0.31127930
 0.41503906
 0.51727295
 0.61614990
 0.71044922
 0.79803467
 0.87799072
 0.94757080
 1.00585938
 1.05102539
 1.08337402
 1.10290527
 1.10900879
 1.10260010
 1.08367920
 1.05346680
 1.01287842
 0.96252441
 0.90362549
 0.83801270
 0.76843262
 0.69732666
 0.62500000
 0.55206299
 0.47943115
 0.40924072
 0.34362793
 0.28350830
 0.22827148
 0.17822266
 0.13366699
 0.09490967
 0.06286621
 0.03570557
 0.01281738
-0.00701904
-0.02471924
-0.04302979
-0.06408691
-0.08941650
-0.11840820
-0.15197754
-0.19195557
-0.24078369
-0.29968262
-0.36773682
-0.44158936
-0.51910400
-0.59936523
-0.68237305
-0.76629639
-0.84869385
-0.92590332
-0.99517822
-1.05499268
-1.10382080
-1.13952637
-1.16058350
-1.16577148
-1.15539551
-1.12884521
-1.08642578
-1.02722168
-0.95184326
-0.86212158
-0.76110840
-0.65155029
-0.53619385
-0.41687012
-0.29541016
-0.17486572
-0.05859375
 0.05096436
 0.15106201
 0.24108887
 0.31982422
 0.38543701
 0.43701172
 0.47424316
 0.49743652
 0.50811768
 0.50781250
 0.49804688
 0.48126221
 0.45959473
 0.43487549
 0.40893555
 0.38330078
 0.35980225
 0.34118652
 0.32928467
 0.32623291
 0.33233643
 0.34759521
 0.37261963
 0.40679932
 0.44982910
 0.50048828
 0.55694580
 0.61828613
 0.68237305
 0.74615479
 0.80657959
 0.86059570
 0.90698242
 0.94329834
 0.96771240
 0.97717285
 0.96984863
 0.94512939
 0.90362549
 0.84564209
 0.77239990
 0.68542480
 0.58685303
 0.47912598
 0.36468506
 0.24536133
 0.12390137
 0.00213623
-0.11810303
-0.23406982
-0.34423828
-0.44647217
-0.53833008
-0.61889648
-0.68756104
-0.74493408
-0.79193115
-0.82885742
-0.85540771
-0.87310791
-0.88317871
-0.88714600
-0.88684082
-0.88287354
-0.87707520
-0.87066650
-0.86486816
-0.86029053
-0.85571289
-0.85021973
-0.84320068
-0.83435059
-0.82336426
-0.80993652
-0.79223633
-0.76873779
-0.73791504
-0.69915771
-0.65216064
-0.59722900
-0.53436279
-0.46356201
-0.38513184
-0.30059814
-0.21087646
-0.11840820
-0.02471924
 0.06896973
 0.16082764
 0.25054932
 0.33752441
 0.42022705
 0.49682617
 0.56579590
 0.62561035
 0.67565918
 0.71594238
 0.74829102
 0.77270508
 0.79010010
 0.80017090
 0.80352783
 0.80078125
 0.79345703
 0.78308105
 0.77026367
 0.75561523
 0.74005127
 0.72418213
 0.70861816
 0.69366455
 0.67962646
 0.66619873
 0.65277100
 0.63873291
 0.62255859
 0.60363770
 0.58135986
 0.55450439
 0.52307129
 0.48583984
 0.44189453
 0.39031982
 0.33081055
 0.26306152
 0.18737793
 0.10437012
 0.01495361
-0.08026123
-0.18096924
-0.28656006
-0.39428711
-0.50048828
-0.60150146
-0.69458008
-0.77911377
-0.85357666
-0.91644287
-0.96527100
-0.99731445
-1.01257324
-1.01074219
-0.99151611
-0.95489502
-0.90240479
-0.83587646
-0.75836182
-0.67169189
-0.57708740
-0.47698975
-0.37414551
-0.27282715
-0.17639160
-0.08758545
-0.00793457
 0.06103516
 0.11718750
 0.15899658
 0.18554688
 0.19744873
 0.19470215
 0.17913818
 0.15197754
 0.11474609
 0.07019043
 0.01983643
-0.03265381
-0.08514404
-0.13397217
-0.17669678
-0.21118164
-0.23529053
-0.24902344
-0.25177002
-0.24383545
-0.22460938
-0.19378662
-0.15106201
-0.09796143
-0.03601074
 0.03112793
 0.10223389
 0.17547607
 0.25024414
 0.32531738
 0.39794922
 0.46508789
 0.52490234
 0.57586670
 0.61767578
 0.64941406
 0.67047119
 0.68084717
 0.68054199
 0.67016602
 0.65002441
 0.62042236
 0.58319092
 0.54016113
 0.49255371
 0.44189453
 0.38879395
 0.33416748
 0.27954102
 0.22674561
 0.17608643
 0.12786865
 0.08300781
 0.04211426
 0.00671387
-0.02349854
-0.04791260
-0.06652832
-0.07995605
-0.08850098
-0.09277344
-0.09429932
-0.09338379
-0.09063721
-0.08575439
-0.07965088
-0.07354736
-0.06896973
-0.06652832
-0.06713867
-0.07049561
-0.07751465
-0.08728027
-0.09948730
-0.11383057
-0.13092041
-0.15106201
-0.17395020
-0.19744873
-0.22003174
-0.24200439
-0.26519775
-0.29052734
-0.31768799
-0.34362793
-0.36651611
-0.38696289
-0.40527344
-0.42297363
-0.43914795
-0.45318604
-0.46478271
-0.47424316
-0.48065186
-0.48248291
-0.47821045
-0.46813965
-0.45257568
-0.43212891
-0.40557861
-0.37109375
-0.32958984
-0.28228760
-0.23132324
-0.17700195
-0.11810303
-0.05462646
 0.01251221
 0.08056641
 0.14709473
 0.21148682
 0.27313232
 0.33172607
 0.38482666
 0.43121338
 0.46936035
 0.49896240
 0.51879883
 0.52856445
 0.52734375
 0.51605225
 0.49591064
 0.46875000
 0.43518066
 0.39642334
 0.35369873
 0.30914307
 0.26489258
 0.22308350
 0.18402100
 0.14892578
 0.11810303
 0.09277344
 0.07324219
 0.05981445
 0.05310059
 0.05249023
 0.05737305
 0.06683350
 0.07904053
 0.09277344
 0.10681152
 0.11993408
 0.13122559
 0.13916016
 0.14373779
 0.14373779
 0.13793945
 0.12573242
 0.10681152
 0.08178711
 0.05126953
 0.01464844
-0.02746582
-0.07354736
-0.12207031
-0.17089844
-0.21942139
-0.26855469
-0.31768799
-0.36437988
-0.40588379
-0.43975830
-0.46661377
-0.48706055
-0.50079346
-0.50659180
-0.50384521
-0.49316406
-0.47637939
-0.45471191
-0.42633057
-0.39001465
-0.34637451
-0.29815674
-0.24841309
-0.19775391
-0.14587402
-0.09185791
-0.03662109
 0.01800537
 0.06958008
 0.11657715
 0.15869141
 0.19470215
 0.22430420
 0.24719238
 0.26306152
 0.27221680
 0.27465820
 0.27038574
 0.25970459
 0.24261475
 0.22064209
 0.19470215
 0.16601563
 0.13549805
 0.10467529
 0.07415771
 0.04516602
 0.01892090
-0.00335693
-0.02075195
-0.03295898
-0.03906250
-0.03906250
-0.03204346
-0.01770020
 0.00335693
 0.02899170
 0.05889893
 0.09216309
 0.12817383
 0.16510010
 0.20172119
 0.23712158
 0.27069092
 0.30212402
 0.32958984
 0.35095215
 0.36407471
 0.36895752
 0.36560059
 0.35400391
 0.33355713
 0.30456543
 0.26763916
 0.22399902
 0.17364502
 0.11688232
 0.05401611
-0.01251221
-0.07995605
-0.14648438
-0.21240234
-0.27587891
-0.33508301
-0.38513184
-0.42266846
-0.44708252
-0.45898438
-0.45867920
-0.44494629
-0.41656494
-0.37322998
-0.31616211
-0.24780273
-0.17059326
-0.08605957
 0.00335693
 0.09460449
 0.18524170
 0.27191162
 0.35156250
 0.42175293
 0.47882080
 0.52062988
 0.54565430
 0.55267334
 0.54077148
 0.50933838
