# Supplementary material for: Dataset for time-lapse ultrasonic tomography of a granite slab under uniaxial compression test
Source: Data Brief. 2018 Aug 30;20:614–6. doi: 10.1016/j.dib.2018.08.151 (PMC6128094; doi:10.1016/j.dib.2018.08.151)
Supplement: Supplementary file 2 — Supplementary material [file mmc2.zip › data/Ultrasonic_Tomo_data/Stage_1_0kn/Force_0kn_16_7_7829524.txt]

SOURCE FILE NAME: D:\ct_20141122\ct201411221m100v0kn_sh_1_10_a.TDA
DATE: Saturday, November 22, 2014
TIME: 11:19:55
SAMPLE INTERVAL (Seconds):   0.0000001000
SIGNAL UNITS: volts
TIME UNITS: Seconds
DATA TYPE: WAVEFORM
NUMBER OF DATA POINTS PER WAVEFORM: 1024
CHANNEL NUMBER: 16
HIT NUMBER: 7
TIME OF TEST:   7.8295242500

-0.00030518
 0.00000000
 0.00030518
 0.00061035
 0.00091553
 0.00122070
 0.00122070
 0.00122070
 0.00122070
 0.00030518
-0.00061035
-0.00122070
-0.00152588
-0.00152588
-0.00122070
-0.00091553
-0.00061035
-0.00061035
-0.00030518
-0.00030518
-0.00030518
 0.00000000
 0.00030518
 0.00122070
 0.00213623
 0.00244141
 0.00183105
 0.00122070
 0.00030518
 0.00000000
-0.00061035
-0.00152588
-0.00274658
-0.00335693
-0.00335693
-0.00213623
-0.00091553
 0.00030518
 0.00061035
 0.00061035
 0.00030518
 0.00000000
-0.00030518
-0.00091553
-0.00091553
-0.00061035
-0.00061035
-0.00091553
-0.00183105
-0.00274658
-0.00305176
-0.00274658
-0.00152588
-0.00030518
 0.00030518
 0.00061035
 0.00061035
 0.00030518
 0.00000000
-0.00061035
-0.00152588
-0.00244141
-0.00274658
-0.00213623
-0.00122070
-0.00030518
 0.00000000
-0.00030518
-0.00091553
-0.00122070
-0.00091553
-0.00030518
 0.00000000
 0.00030518
 0.00030518
 0.00000000
-0.00061035
-0.00122070
-0.00183105
-0.00244141
-0.00244141
-0.00274658
-0.00274658
-0.00274658
-0.00213623
-0.00061035
 0.00061035
 0.00152588
 0.00152588
 0.00091553
 0.00061035
 0.00061035
 0.00122070
 0.00183105
 0.00244141
 0.00274658
 0.00213623
 0.00122070
 0.00030518
-0.00061035
-0.00091553
-0.00061035
 0.00000000
 0.00061035
 0.00091553
 0.00091553
 0.00091553
 0.00061035
 0.00000000
-0.00061035
-0.00152588
-0.00183105
-0.00183105
-0.00122070
-0.00061035
-0.00030518
-0.00061035
-0.00152588
-0.00213623
-0.00213623
-0.00152588
-0.00030518
 0.00061035
 0.00152588
 0.00152588
 0.00122070
 0.00030518
-0.00061035
-0.00122070
-0.00183105
-0.00213623
-0.00244141
-0.00244141
-0.00213623
-0.00152588
-0.00030518
 0.00061035
 0.00091553
 0.00061035
 0.00000000
-0.00091553
-0.00122070
-0.00152588
-0.00152588
-0.00183105
-0.00213623
-0.00274658
-0.00366211
-0.00427246
-0.00457764
-0.00427246
-0.00305176
-0.00213623
-0.00122070
-0.00030518
 0.00000000
 0.00030518
 0.00030518
 0.00000000
-0.00030518
-0.00091553
-0.00091553
-0.00061035
-0.00030518
 0.00030518
 0.00030518
 0.00000000
-0.00061035
-0.00152588
-0.00152588
-0.00122070
-0.00030518
 0.00030518
 0.00091553
 0.00061035
 0.00030518
 0.00000000
-0.00030518
-0.00030518
-0.00061035
-0.00091553
-0.00122070
-0.00122070
-0.00122070
-0.00061035
 0.00030518
 0.00122070
 0.00183105
 0.00213623
 0.00213623
 0.00183105
 0.00183105
 0.00183105
 0.00213623
 0.00183105
 0.00122070
 0.00000000
-0.00061035
-0.00122070
-0.00122070
-0.00061035
 0.00030518
 0.00152588
 0.00244141
 0.00305176
 0.00335693
 0.00305176
 0.00274658
 0.00244141
 0.00183105
 0.00122070
 0.00061035
 0.00030518
 0.00061035
 0.00061035
 0.00091553
 0.00091553
 0.00061035
 0.00030518
 0.00061035
 0.00122070
 0.00183105
 0.00274658
 0.00335693
 0.00366211
 0.00366211
 0.00305176
 0.00244141
 0.00183105
 0.00152588
 0.00122070
 0.00122070
 0.00152588
 0.00183105
 0.00213623
 0.00274658
 0.00305176
 0.00274658
 0.00213623
 0.00091553
 0.00030518
 0.00000000
 0.00061035
 0.00122070
 0.00152588
 0.00122070
 0.00030518
-0.00030518
-0.00061035
-0.00061035
-0.00030518
 0.00030518
 0.00091553
 0.00122070
 0.00152588
 0.00152588
 0.00152588
 0.00122070
 0.00061035
 0.00000000
-0.00030518
-0.00091553
-0.00091553
-0.00122070
-0.00122070
-0.00152588
-0.00183105
-0.00244141
-0.00305176
-0.00305176
-0.00244141
-0.00091553
 0.00030518
 0.00091553
 0.00091553
 0.00061035
 0.00030518
 0.00030518
 0.00000000
-0.00061035
-0.00152588
-0.00213623
-0.00274658
-0.00244141
-0.00213623
-0.00122070
-0.00030518
 0.00000000
 0.00000000
-0.00061035
-0.00122070
-0.00122070
-0.00061035
 0.00000000
 0.00030518
-0.00030518
-0.00152588
-0.00244141
-0.00274658
-0.00244141
-0.00152588
-0.00122070
-0.00091553
-0.00061035
-0.00030518
-0.00030518
-0.00061035
-0.00091553
-0.00183105
-0.00274658
-0.00335693
-0.00396729
-0.00366211
-0.00305176
-0.00244141
-0.00152588
-0.00091553
-0.00122070
-0.00183105
-0.00244141
-0.00183105
-0.00091553
 0.00000000
 0.00061035
 0.00061035
 0.00000000
-0.00030518
-0.00061035
-0.00061035
-0.00091553
-0.00122070
-0.00152588
-0.00213623
-0.00274658
-0.00244141
-0.00213623
-0.00122070
-0.00061035
-0.00061035
-0.00061035
-0.00091553
-0.00061035
 0.00000000
 0.00061035
 0.00091553
 0.00091553
 0.00030518
-0.00061035
-0.00152588
-0.00183105
-0.00183105
-0.00183105
-0.00152588
-0.00091553
-0.00030518
 0.00030518
 0.00061035
 0.00030518
-0.00030518
-0.00122070
-0.00152588
-0.00152588
-0.00091553
-0.00030518
 0.00030518
 0.00030518
-0.00030518
-0.00091553
-0.00152588
-0.00183105
-0.00122070
-0.00030518
 0.00061035
 0.00122070
 0.00091553
 0.00030518
-0.00030518
-0.00061035
-0.00061035
-0.00061035
-0.00152588
-0.00244141
-0.00244141
-0.00152588
-0.00030518
 0.00122070
 0.00183105
 0.00183105
 0.00152588
 0.00091553
 0.00061035
 0.00061035
 0.00122070
 0.00183105
 0.00213623
 0.00183105
 0.00091553
 0.00000000
-0.00061035
 0.00000000
 0.00030518
 0.00061035
 0.00061035
 0.00030518
 0.00030518
 0.00061035
 0.00122070
 0.00091553
 0.00061035
 0.00000000
 0.00000000
 0.00030518
 0.00091553
 0.00152588
 0.00213623
 0.00213623
 0.00152588
 0.00030518
-0.00091553
-0.00122070
-0.00091553
 0.00030518
 0.00122070
 0.00152588
 0.00122070
 0.00091553
 0.00061035
 0.00061035
 0.00061035
 0.00061035
 0.00000000
-0.00030518
-0.00061035
-0.00061035
-0.00030518
 0.00030518
 0.00091553
 0.00122070
 0.00122070
 0.00091553
 0.00030518
 0.00030518
 0.00061035
 0.00091553
 0.00091553
 0.00000000
-0.00122070
-0.00244141
-0.00274658
-0.00244141
-0.00183105
-0.00122070
-0.00061035
 0.00000000
 0.00061035
 0.00122070
 0.00152588
 0.00122070
 0.00061035
 0.00000000
-0.00061035
-0.00030518
 0.00000000
 0.00061035
 0.00122070
 0.00152588
 0.00152588
 0.00091553
 0.00000000
-0.00061035
-0.00061035
-0.00030518
 0.00030518
 0.00061035
 0.00030518
-0.00030518
-0.00030518
-0.00030518
-0.00030518
-0.00030518
-0.00122070
-0.00183105
-0.00213623
-0.00183105
-0.00091553
 0.00000000
 0.00061035
 0.00030518
-0.00061035
-0.00152588
-0.00213623
-0.00213623
-0.00183105
-0.00091553
 0.00030518
 0.00061035
 0.00000000
-0.00061035
-0.00122070
-0.00091553
-0.00061035
 0.00000000
 0.00030518
 0.00030518
 0.00061035
 0.00122070
 0.00183105
 0.00152588
 0.00091553
 0.00000000
-0.00061035
-0.00091553
-0.00091553
-0.00061035
-0.00061035
-0.00061035
-0.00091553
-0.00152588
-0.00244141
-0.00305176
-0.00274658
-0.00152588
 0.00000000
 0.00091553
 0.00091553
 0.00061035
 0.00061035
 0.00091553
 0.00091553
 0.00061035
 0.00000000
-0.00061035
-0.00061035
-0.00030518
 0.00091553
 0.00183105
 0.00244141
 0.00244141
 0.00152588
 0.00030518
-0.00091553
-0.00122070
-0.00061035
 0.00061035
 0.00152588
 0.00152588
 0.00091553
 0.00030518
 0.00030518
 0.00030518
 0.00091553
 0.00122070
 0.00122070
 0.00122070
 0.00122070
 0.00122070
 0.00122070
 0.00091553
 0.00000000
-0.00061035
-0.00091553
-0.00091553
-0.00030518
 0.00061035
 0.00122070
 0.00122070
 0.00091553
 0.00030518
-0.00030518
-0.00061035
-0.00061035
 0.00000000
 0.00061035
 0.00122070
 0.00152588
 0.00152588
 0.00152588
 0.00152588
 0.00152588
 0.00122070
 0.00061035
-0.00061035
-0.00122070
-0.00122070
-0.00091553
-0.00030518
-0.00030518
-0.00091553
-0.00152588
-0.00213623
-0.00244141
-0.00183105
-0.00122070
-0.00030518
 0.00061035
 0.00122070
 0.00122070
 0.00030518
-0.00030518
-0.00091553
-0.00091553
-0.00030518
 0.00000000
 0.00030518
 0.00091553
 0.00152588
 0.00152588
 0.00122070
 0.00000000
-0.00122070
-0.00183105
-0.00152588
-0.00061035
 0.00061035
 0.00122070
 0.00152588
 0.00122070
 0.00091553
 0.00030518
-0.00030518
-0.00061035
-0.00030518
 0.00030518
 0.00061035
 0.00030518
-0.00030518
-0.00091553
-0.00122070
-0.00183105
-0.00244141
-0.00305176
-0.00335693
-0.00274658
-0.00213623
-0.00152588
-0.00061035
 0.00030518
 0.00030518
-0.00030518
-0.00152588
-0.00183105
-0.00366211
-0.01495361
-0.04943848
-0.11749268
-0.21545410
-0.32073975
-0.39978027
-0.42724609
-0.40283203
-0.35186768
-0.30731201
-0.28045654
-0.25054932
-0.18341064
-0.06561279
 0.07568359
 0.18768311
 0.23162842
 0.21209717
 0.16937256
 0.14282227
 0.14343262
 0.15625000
 0.16448975
 0.16693115
 0.17181396
 0.18066406
 0.18493652
 0.17700195
 0.16113281
 0.15045166
 0.15197754
 0.15960693
 0.16143799
 0.15350342
 0.14282227
 0.13732910
 0.13763428
 0.13763428
 0.13397217
 0.12725830
 0.12237549
 0.12054443
 0.11993408
 0.11749268
 0.11230469
 0.10498047
 0.09796143
 0.09216309
 0.08789063
 0.08453369
 0.07965088
 0.07232666
 0.06469727
 0.05859375
 0.05462646
 0.05065918
 0.04364014
 0.03509521
 0.02838135
 0.02563477
 0.02441406
 0.02136230
 0.01464844
 0.00732422
 0.00305176
 0.00152588
-0.00091553
-0.00549316
-0.01037598
-0.01281738
-0.01159668
-0.00976563
-0.01068115
-0.01434326
-0.01770020
-0.01861572
-0.01800537
-0.01861572
-0.02136230
-0.02502441
-0.02746582
-0.02807617
-0.02838135
-0.03051758
-0.03356934
-0.03662109
-0.03845215
-0.03936768
-0.04119873
-0.04364014
-0.04669189
-0.04821777
-0.04821777
-0.04821777
-0.04943848
-0.05218506
-0.05462646
-0.05615234
-0.05615234
-0.05554199
-0.05493164
-0.05493164
-0.05523682
-0.05493164
-0.05462646
-0.05462646
-0.05493164
-0.05523682
-0.05493164
-0.05401611
-0.05279541
-0.05218506
-0.05249023
-0.05310059
-0.05340576
-0.05371094
-0.05432129
-0.05523682
-0.05645752
-0.05706787
-0.05645752
-0.05554199
-0.05523682
-0.05584717
-0.05676270
-0.05706787
-0.05615234
-0.05462646
-0.05371094
-0.05340576
-0.05310059
-0.05249023
-0.05157471
-0.05035400
-0.04974365
-0.04943848
-0.04913330
-0.04852295
-0.04730225
-0.04638672
-0.04547119
-0.04425049
-0.04272461
-0.04089355
-0.03967285
-0.03967285
-0.03997803
-0.04028320
-0.03936768
-0.03753662
-0.03540039
-0.03356934
-0.03234863
-0.03112793
-0.02990723
-0.02899170
-0.02807617
-0.02746582
-0.02655029
-0.02563477
-0.02441406
-0.02319336
-0.02227783
-0.02166748
-0.02105713
-0.02044678
-0.02014160
-0.01953125
-0.01831055
-0.01678467
-0.01495361
-0.01312256
-0.01190186
-0.01129150
-0.01068115
-0.01007080
-0.00915527
-0.00793457
-0.00640869
-0.00488281
-0.00366211
-0.00244141
-0.00152588
-0.00061035
 0.00061035
 0.00152588
 0.00213623
 0.00274658
 0.00305176
 0.00396729
 0.00488281
 0.00610352
 0.00701904
 0.00762939
 0.00793457
 0.00793457
 0.00793457
 0.00823975
 0.00885010
 0.01007080
 0.01129150
 0.01220703
 0.01251221
 0.01281738
 0.01281738
 0.01312256
 0.01373291
 0.01464844
 0.01525879
 0.01586914
 0.01678467
 0.01770020
 0.01861572
 0.01922607
 0.01922607
 0.01922607
 0.01922607
 0.01953125
 0.02044678
 0.02197266
 0.02349854
 0.02471924
 0.02593994
 0.02624512
 0.02624512
 0.02563477
 0.02563477
 0.02593994
 0.02624512
 0.02593994
 0.02532959
 0.02410889
 0.02349854
 0.02319336
 0.02319336
 0.02288818
 0.02258301
 0.02227783
 0.02197266
 0.02197266
 0.02197266
 0.02197266
 0.02166748
 0.02044678
 0.01800537
 0.01464844
 0.00976563
 0.00396729
-0.00305176
-0.01159668
-0.02258301
-0.03692627
-0.05432129
-0.07446289
-0.09613037
-0.11932373
-0.14282227
-0.16601563
-0.18676758
-0.20385742
-0.21575928
-0.22064209
-0.21759033
-0.20538330
-0.18341064
-0.14984131
-0.10437012
-0.04699707
 0.02105713
 0.09796143
 0.18249512
 0.27343750
 0.36834717
 0.46447754
 0.55786133
 0.64544678
 0.72479248
 0.79376221
 0.84930420
 0.88806152
 0.90698242
 0.90484619
 0.88195801
 0.83770752
 0.77056885
 0.68054199
 0.57006836
 0.44281006
 0.30334473
 0.15289307
-0.00732422
-0.17547607
-0.34667969
-0.51391602
-0.67138672
-0.81512451
-0.94207764
-1.04888916
-1.13342285
-1.19262695
-1.22558594
-1.23107910
-1.20880127
-1.15844727
-1.08123779
-0.97747803
-0.84899902
-0.69885254
-0.53131104
-0.35064697
-0.16174316
 0.03173828
 0.22705078
 0.41931152
 0.60180664
 0.76751709
 0.91125488
 1.03027344
 1.12182617
 1.18194580
 1.20788574
 1.19903564
 1.15661621
 1.08276367
 0.97930908
 0.84869385
 0.69580078
 0.52734375
 0.34973145
 0.16632080
-0.02014160
-0.20660400
-0.38543701
-0.54748535
-0.68664551
-0.79925537
-0.88439941
-0.94085693
-0.96649170
-0.96038818
-0.92407227
-0.85968018
-0.77117920
-0.66192627
-0.53619385
-0.40008545
-0.25970459
-0.12084961
 0.01190186
 0.13427734
 0.24200439
 0.33111572
 0.39886475
 0.44403076
 0.46661377
 0.46661377
 0.44616699
 0.40802002
 0.35583496
 0.29357910
 0.22460938
 0.15228271
 0.07965088
 0.01098633
-0.05004883
-0.09918213
-0.13427734
-0.15319824
-0.15563965
-0.14099121
-0.10925293
-0.06225586
-0.00213623
 0.06713867
 0.14251709
 0.22064209
 0.29785156
 0.36956787
 0.42999268
 0.47515869
 0.50079346
 0.50506592
 0.48614502
 0.44403076
 0.37963867
 0.29418945
 0.18951416
 0.06774902
-0.06835938
-0.21545410
-0.36712646
-0.51666260
-0.65795898
-0.78643799
-0.89813232
-0.98999023
-1.05834961
-1.10015869
-1.11328125
-1.09649658
-1.05102539
-0.97839355
-0.88104248
-0.76080322
-0.62164307
-0.46783447
-0.30487061
-0.13885498
 0.02502441
 0.18280029
 0.33081055
 0.46478271
 0.58074951
 0.67504883
 0.74615479
 0.79345703
 0.81726074
 0.81787109
 0.79681396
 0.75683594
 0.70068359
 0.63140869
 0.55297852
 0.46997070
 0.38787842
 0.31127930
 0.24475098
 0.19073486
 0.15167236
 0.12969971
 0.12664795
 0.14343262
 0.18066406
 0.23651123
 0.30792236
 0.39093018
 0.47943115
 0.56762695
 0.64941406
 0.71929932
 0.77239990
 0.80383301
 0.80932617
 0.78521729
 0.72875977
 0.64025879
 0.52246094
 0.37994385
 0.21636963
 0.03479004
-0.16204834
-0.36865234
-0.57586670
-0.77362061
-0.95397949
-1.11145020
-1.24206543
-1.34307861
-1.41113281
-1.44348145
-1.43890381
-1.39831543
-1.32476807
-1.22070313
-1.08978271
-0.93566895
-0.76354980
-0.57922363
-0.38848877
-0.19775391
-0.01220703
 0.16357422
 0.32501221
 0.46691895
 0.58471680
 0.67504883
 0.73669434
 0.76934814
 0.77239990
 0.74645996
 0.69244385
 0.61492920
 0.51940918
 0.41229248
 0.29815674
 0.18035889
 0.06347656
-0.04608154
-0.14129639
-0.21545410
-0.26428223
-0.28564453
-0.27801514
-0.24047852
-0.17242432
-0.07354736
 0.05340576
 0.20538330
 0.37628174
 0.55816650
 0.74310303
 0.92193604
 1.08612061
 1.22741699
 1.33819580
 1.41113281
 1.44134521
 1.42364502
 1.35437012
 1.23260498
 1.06048584
 0.84350586
 0.58807373
 0.29968262
-0.01647949
-0.35308838
-0.69854736
-1.03820801
-1.35742188
-1.64611816
-1.89605713
-2.10113525
-2.25372314
-2.34680176
-2.37731934
-2.34497070
-2.25219727
-2.10205078
-1.89788818
-1.64611816
-1.35589600
-1.03973389
-0.70800781
-0.36895752
-0.03021240
 0.29846191
 0.60577393
 0.88073730
 1.11541748
 1.30371094
 1.44195557
 1.52679443
 1.55639648
 1.53198242
 1.45507813
 1.32904053
 1.15936279
 0.95428467
 0.72509766
 0.48156738
 0.23071289
-0.02258301
-0.27160645
-0.50537109
-0.71075439
-0.87799072
-1.00250244
-1.08398438
-1.12213135
-1.11572266
-1.06414795
-0.96801758
-0.83251953
-0.66406250
-0.46997070
-0.25543213
-0.02502441
 0.21667480
 0.46234131
 0.70251465
 0.92742920
 1.12915039
 1.30096436
 1.43859863
 1.53686523
 1.59088135
 1.59881592
 1.55975342
 1.47399902
 1.34185791
 1.16546631
 0.95123291
 0.70831299
 0.44464111
 0.16479492
-0.12756348
-0.42694092
-0.72235107
-1.00189209
-1.25701904
-1.48315430
-1.67846680
-1.83990479
-1.96319580
-2.04528809
-2.08465576
-2.08160400
-2.03552246
-1.94671631
-1.81640625
-1.64916992
-1.44897461
-1.22070313
-0.96893311
-0.70068359
-0.42266846
-0.14190674
 0.13610840
 0.40496826
 0.65765381
 0.88806152
 1.09069824
 1.26281738
 1.40289307
 1.50878906
 1.58020020
 1.61743164
 1.62261963
 1.59851074
 1.54602051
 1.46759033
 1.36566162
 1.24359131
 1.10473633
 0.95184326
 0.78918457
 0.62255859
 0.45867920
 0.30273438
 0.15686035
 0.02410889
-0.09155273
-0.18371582
-0.24780273
-0.28320313
-0.29113770
-0.27435303
-0.23315430
-0.16784668
-0.08087158
 0.02227783
 0.13519287
 0.25238037
 0.36865234
 0.47912598
 0.57830811
 0.66040039
 0.72204590
 0.76019287
 0.77239990
 0.75439453
 0.70373535
 0.62103271
 0.50842285
 0.36987305
 0.20782471
 0.02380371
-0.17913818
-0.39459229
-0.61218262
-0.82153320
-1.01379395
-1.18225098
-1.32232666
-1.42822266
-1.49505615
-1.51855469
-1.49810791
-1.43585205
-1.33483887
-1.19873047
-1.03210449
-0.84106445
-0.63415527
-0.41931152
-0.20355225
 0.00823975
 0.21118164
 0.39947510
 0.56671143
 0.70770264
 0.82000732
 0.90270996
 0.95581055
 0.97991943
 0.97564697
 0.94482422
 0.88867188
 0.81054688
 0.71411133
 0.60394287
 0.48522949
 0.36132813
 0.23590088
 0.11352539
-0.00091553
-0.10284424
-0.18798828
-0.25390625
-0.29724121
-0.31616211
-0.30914307
-0.27709961
-0.22308350
-0.15075684
-0.06347656
 0.03479004
 0.14007568
 0.24658203
 0.34759521
 0.43792725
 0.51330566
 0.56976318
 0.60424805
 0.61401367
 0.59814453
 0.55725098
 0.49316406
 0.40832520
 0.30517578
 0.18585205
 0.05187988
-0.09460449
-0.25024414
-0.40924072
-0.56488037
-0.71044922
-0.84197998
-0.95703125
-1.05285645
-1.12609863
-1.17431641
-1.19476318
-1.18713379
-1.15142822
-1.08886719
-1.00189209
-0.89355469
-0.76751709
-0.62774658
-0.47821045
-0.32409668
-0.17211914
-0.02624512
 0.10986328
 0.23529053
 0.34851074
 0.44708252
 0.52825928
 0.59082031
 0.63476563
 0.66162109
 0.67230225
 0.66741943
 0.64880371
 0.61859131
 0.57983398
 0.53466797
 0.48461914
 0.43182373
 0.37841797
 0.32806396
 0.28259277
 0.24383545
 0.21209717
 0.18768311
 0.17059326
 0.16113281
 0.15838623
 0.16052246
 0.16418457
 0.16723633
 0.16662598
 0.16113281
 0.14953613
 0.13092041
 0.10375977
 0.06683350
 0.02075195
-0.03234863
-0.09155273
-0.15563965
-0.22338867
-0.29357910
-0.36224365
-0.42602539
-0.48187256
-0.52795410
-0.56274414
-0.58502197
-0.59265137
-0.58502197
-0.56152344
-0.52154541
-0.46447754
-0.38970947
-0.29907227
-0.19500732
-0.08026123
 0.04211426
 0.16967773
 0.29815674
 0.42236328
 0.53680420
 0.63659668
 0.71777344
 0.77575684
 0.80871582
 0.81359863
 0.78979492
 0.73638916
 0.65521240
 0.54962158
 0.42510986
 0.28686523
 0.13916016
-0.01464844
-0.17028809
-0.32104492
-0.45867920
-0.57617188
-0.66864014
-0.73364258
-0.76965332
-0.77514648
-0.74859619
-0.69030762
-0.60333252
-0.49163818
-0.36071777
-0.21667480
-0.06469727
 0.08941650
 0.23956299
 0.37841797
 0.49865723
 0.59387207
 0.65917969
 0.69030762
 0.68359375
 0.63751221
 0.55389404
 0.43609619
 0.28900146
 0.11505127
-0.08239746
-0.29663086
-0.51727295
-0.73211670
-0.93170166
-1.10961914
-1.26098633
-1.37908936
-1.45690918
-1.48864746
-1.47338867
-1.41113281
-1.30218506
-1.14746094
-0.94940186
-0.71563721
-0.45471191
-0.17333984
 0.12298584
 0.42724609
 0.72814941
 1.01318359
 1.27044678
 1.49230957
 1.67144775
 1.80114746
 1.87438965
 1.88812256
 1.84356689
 1.74438477
 1.59301758
 1.39312744
 1.15234375
 0.88226318
 0.59600830
 0.30120850
 0.00335693
-0.29174805
-0.57220459
-0.82458496
-1.03881836
-1.21063232
-1.34033203
-1.42639160
-1.46697998
-1.45996094
-1.40777588
-1.31469727
-1.18469238
-1.02203369
-0.83099365
-0.61920166
-0.39550781
-0.16784668
 0.05706787
 0.27282715
 0.47149658
 0.64361572
 0.78216553
 0.88256836
 0.94329834
 0.96435547
 0.94512939
 0.88684082
 0.79254150
 0.66925049
 0.52490234
 0.36773682
 0.20416260
 0.03967285
-0.12084961
-0.27130127
-0.40344238
-0.51086426
-0.58929443
-0.63781738
-0.65765381
-0.64910889
-0.61218262
-0.54809570
-0.45898438
-0.34973145
-0.22491455
-0.08972168
 0.05187988
 0.19622803
 0.33874512
 0.47515869
 0.60028076
 0.70983887
 0.80017090
 0.86914063
 0.91552734
 0.93933105
 0.94085693
 0.92193604
 0.88409424
 0.82977295
 0.76171875
 0.68298340
 0.59753418
 0.50903320
 0.42022705
 0.33355713
 0.24993896
 0.16998291
 0.09399414
 0.02349854
-0.04150391
-0.09948730
-0.15014648
-0.19317627
-0.23040771
-0.26367188
-0.29388428
-0.32165527
-0.34545898
-0.36560059
-0.38299561
-0.39978027
-0.41656494
-0.43334961
-0.45043945
-0.46722412
-0.48339844
-0.49865723
-0.51086426
-0.51879883
-0.51940918
-0.51147461
-0.49224854
-0.46081543
-0.41656494
-0.36071777
-0.29388428
-0.21789551
-0.13397217
-0.04394531
 0.04913330
 0.14251709
 0.23315430
 0.31890869
 0.39703369
 0.46447754
 0.51849365
 0.55694580
 0.57861328
 0.58227539
 0.56823730
 0.53649902
 0.48767090
 0.42327881
 0.34545898
 0.25573730
 0.15655518
 0.04943848
-0.06317139
-0.17822266
-0.29144287
-0.39672852
-0.48889160
-0.56304932
-0.61614990
-0.64727783
-0.65399170
-0.63568115
-0.59143066
-0.52215576
-0.42999268
-0.31890869
-0.19287109
-0.05645752
 0.08544922
 0.22796631
 0.36560059
 0.49102783
 0.59844971
 0.68206787
 0.73913574
 0.76629639
 0.76080322
 0.72052002
 0.64514160
 0.53680420
 0.40039063
 0.24017334
 0.05828857
-0.14190674
-0.35491943
-0.56976318
-0.77606201
-0.96405029
-1.12792969
-1.26312256
-1.36352539
-1.42456055
-1.44256592
-1.41754150
-1.35070801
-1.24359131
-1.09893799
-0.92010498
-0.71533203
-0.49224854
-0.25909424
-0.02136230
 0.21453857
 0.44158936
 0.65216064
 0.83862305
 0.99578857
 1.11907959
 1.20452881
 1.24969482
 1.25427246
 1.21856689
 1.14288330
 1.02874756
 0.88073730
 0.70556641
 0.51177979
 0.30487061
 0.08789063
-0.13458252
-0.35552979
-0.56365967
-0.74768066
-0.90118408
-1.02020264
-1.10260010
-1.14501953
-1.14562988
-1.10443115
-1.02233887
-0.90209961
-0.74737549
-0.56365967
-0.35858154
-0.13854980
 0.09033203
 0.32287598
 0.55175781
 0.76751709
 0.96099854
 1.12548828
 1.25579834
 1.34735107
 1.39648438
 1.40167236
 1.36352539
 1.28448486
 1.16638184
 1.01165771
 0.82641602
 0.61889648
 0.39703369
 0.16632080
-0.06988525
-0.30639648
-0.53344727
-0.74035645
-0.91918945
-1.06719971
-1.18347168
-1.26586914
-1.31134033
-1.31866455
-1.28936768
-1.22619629
-1.13281250
-1.01043701
-0.86181641
-0.69244385
-0.50903320
-0.31829834
-0.12512207
 0.06561279
 0.24993896
 0.42205811
 0.57617188
 0.70709229
 0.81146240
 0.88623047
 0.93048096
 0.94360352
 0.92620850
 0.88043213
 0.80810547
 0.71228027
 0.59783936
 0.46966553
 0.33386230
 0.19561768
 0.05920410
-0.07263184
-0.19714355
-0.31036377
-0.40710449
-0.48156738
-0.53100586
-0.55541992
-0.55511475
-0.53100586
-0.48248291
-0.41046143
-0.31768799
-0.20843506
-0.08636475
 0.04547119
 0.18493652
 0.32714844
 0.46722412
 0.59844971
 0.71655273
 0.81817627
 0.89996338
 0.95916748
 0.99273682
 0.99975586
 0.98052979
 0.93658447
 0.86822510
 0.77606201
 0.66253662
 0.53161621
 0.38818359
 0.23590088
 0.07598877
-0.08911133
-0.25543213
-0.41625977
-0.56396484
-0.69305420
-0.80078125
-0.88470459
-0.94207764
-0.97076416
-0.96923828
-0.93902588
-0.88226318
-0.80200195
-0.70129395
-0.58319092
-0.45227051
-0.31311035
-0.17242432
-0.03479004
 0.09613037
 0.21881104
 0.33020020
 0.42846680
 0.51025391
 0.57342529
 0.61737061
 0.64208984
 0.64727783
 0.63293457
 0.59875488
 0.54656982
 0.47882080
 0.39794922
 0.30639648
 0.20721436
 0.10314941
-0.00213623
-0.10650635
-0.20812988
-0.30395508
-0.39062500
-0.46386719
-0.52154541
-0.56274414
-0.58929443
-0.60150146
-0.60028076
-0.58593750
-0.55908203
-0.52062988
-0.47149658
-0.41168213
-0.34301758
-0.26794434
-0.18890381
-0.10803223
-0.02655029
 0.05462646
 0.13366699
 0.20751953
 0.27465820
 0.33386230
 0.38360596
 0.42327881
 0.45227051
 0.47149658
 0.48156738
 0.48248291
 0.47363281
 0.45379639
 0.42388916
 0.38574219
 0.34057617
 0.28808594
 0.22735596
 0.15777588
 0.08056641
-0.00274658
-0.09094238
-0.18310547
-0.27832031
-0.37231445
-0.46142578
-0.54107666
-0.60913086
-0.66467285
-0.70648193
-0.73242188
-0.74035645
-0.73028564
-0.70251465
-0.65795898
-0.59661865
-0.51849365
-0.42510986
-0.31951904
-0.20660400
-0.08972168
 0.02777100
 0.14434814
 0.25695801
 0.36163330
 0.45288086
 0.52551270
 0.57647705
 0.60424805
 0.60729980
 0.58410645
 0.53436279
 0.46020508
 0.36407471
 0.24963379
 0.11871338
-0.02655029
-0.18157959
-0.33966064
-0.49224854
-0.63171387
-0.75408936
-0.85449219
-0.92895508
-0.97290039
-0.98358154
-0.95886230
-0.89874268
-0.80383301
-0.67626953
-0.52032471
-0.34210205
-0.14709473
 0.06042480
 0.27526855
 0.48980713
 0.69488525
 0.88226318
 1.04553223
 1.17950439
 1.27868652
 1.33941650
 1.35864258
 1.33697510
 1.27532959
 1.17370605
 1.03424072
 0.86120605
 0.66375732
 0.44952393
 0.22338867
-0.01190186
-0.25054932
-0.48248291
-0.69458008
-0.87738037
-1.02600098
-1.13800049
-1.21124268
-1.24206543
-1.22833252
-1.17126465
-1.07360840
-0.93963623
-0.77423096
-0.58349609
-0.37506104
-0.15563965
 0.06927490
 0.29357910
 0.50933838
 0.70648193
 0.87738037
 1.01715088
 1.12304688
 1.19293213
 1.22436523
 1.21612549
 1.16973877
 1.08734131
 0.97198486
 0.82794189
 0.66192627
 0.48309326
 0.29937744
 0.11566162
-0.06469727
-0.23712158
-0.39337158
-0.52551270
-0.62622070
-0.69427490
-0.72998047
-0.73455811
-0.70861816
-0.65246582
-0.56945801
-0.46386719
-0.34210205
-0.21026611
-0.07354736
 0.06317139
 0.19531250
 0.31829834
 0.42724609
 0.51666260
 0.58288574
 0.62377930
 0.63873291
 0.62744141
 0.59082031
 0.52978516
 0.44769287
 0.34912109
 0.23895264
 0.12054443
-0.00335693
-0.12817383
-0.24932861
-0.36132813
-0.45959473
-0.54077148
-0.60211182
-0.64239502
-0.66070557
-0.65704346
-0.63323975
-0.59051514
-0.53100586
-0.45776367
-0.37292480
-0.28045654
-0.18341064
-0.08544922
 0.01037598
 0.10131836
 0.18493652
 0.25970459
 0.32348633
 0.37445068
 0.41107178
 0.43273926
 0.43975830
 0.43365479
 0.41564941
 0.38726807
 0.35064697
 0.30853271
 0.26306152
 0.21636963
 0.16998291
 0.12573242
 0.08636475
 0.05432129
 0.03112793
 0.01708984
 0.01129150
 0.01373291
 0.02288818
 0.03753662
 0.05615234
 0.07659912
 0.09674072
 0.11413574
 0.12664795
 0.13244629
 0.13061523
 0.11962891
 0.09857178
 0.06622314
 0.02319336
-0.02990723
-0.09246826
-0.16418457
-0.24444580
-0.33172607
-0.42175293
-0.51086426
-0.59692383
-0.67810059
-0.75286865
-0.81726074
-0.86791992
-0.90118408
-0.91613770
-0.91217041
-0.88897705
-0.84564209
-0.78308105
-0.70312500
-0.60821533
-0.50079346
-0.38299561
-0.25878906
-0.13244629
-0.00701904
 0.11535645
 0.23284912
 0.34393311
 0.44525146
 0.53344727
 0.60760498
 0.66711426
 0.71319580
 0.74493408
 0.76110840
 0.76110840
 0.74615479
 0.71807861
 0.67779541
 0.62652588
 0.56488037
 0.49499512
 0.42022705
 0.34332275
 0.26611328
 0.18981934
 0.11535645
 0.04516602
-0.01922607
-0.07629395
-0.12603760
-0.16815186
-0.20233154
-0.22827148
-0.24566650
-0.25512695
-0.25787354
-0.25482178
-0.24719238
-0.23529053
-0.21942139
-0.20080566
-0.18035889
-0.15930176
-0.13977051
-0.12298584
-0.11016846
-0.10253906
-0.10131836
-0.10650635
-0.11810303
-0.13580322
-0.15808105
-0.18310547
-0.20904541
-0.23406982
-0.25573730
-0.27221680
-0.28228760
-0.28472900
-0.27893066
-0.26336670
-0.23681641
-0.19927979
-0.15197754
-0.09704590
-0.03692627
 0.02624512
 0.08972168
 0.15197754
 0.21057129
 0.26458740
 0.31280518
 0.35369873
 0.38604736
 0.40863037
 0.42144775
 0.42480469
 0.41870117
 0.40344238
 0.37933350
 0.34667969
 0.30731201
 0.26245117
 0.21362305
 0.16174316
 0.10742188
 0.05249023
-0.00061035
-0.04821777
-0.08819580
-0.11779785
-0.13610840
-0.14160156
-0.13427734
-0.11444092
-0.08270264
-0.04119873
 0.00854492
 0.06317139
 0.12023926
 0.17547607
 0.22674561
 0.27221680
 0.30975342
 0.33721924
 0.35186768
 0.35217285
 0.33782959
 0.31066895
 0.27069092
 0.21911621
 0.15563965
 0.08178711
-0.00030518
-0.08911133
-0.18432617
-0.28350830
-0.38299561
-0.47729492
-0.56152344
-0.63262939
-0.68878174
-0.72845459
-0.74890137
-0.74798584
-0.72479248
-0.68084717
-0.61737061
-0.53710938
-0.44189453
-0.33538818
-0.22155762
-0.10528564
 0.00976563
 0.12023926
 0.22369385
 0.31738281
 0.39886475
 0.46600342
 0.51727295
 0.55175781
 0.56945801
 0.57098389
 0.55633545
 0.52642822
 0.48187256
 0.42510986
 0.35827637
 0.28411865
 0.20446777
 0.12207031
 0.03875732
-0.04119873
-0.11383057
-0.17639160
-0.22583008
-0.26153564
-0.28259277
-0.28930664
-0.28259277
-0.26336670
-0.23193359
-0.18951416
-0.13885498
-0.08300781
-0.02471924
 0.03356934
 0.09002686
 0.14404297
 0.19409180
 0.23986816
 0.28076172
 0.31738281
 0.34973145
 0.37658691
 0.39733887
 0.41107178
 0.41870117
 0.41992188
 0.41442871
 0.40191650
 0.38146973
 0.35461426
 0.32348633
 0.28930664
 0.25268555
 0.21301270
 0.17028809
 0.12603760
 0.08178711
 0.03875732
-0.00335693
-0.04516602
-0.08758545
-0.12908936
-0.16998291
-0.21118164
-0.25390625
-0.29815674
-0.34179688
-0.38116455
-0.41412354
-0.44067383
-0.46112061
-0.47576904
-0.48431396
-0.48583984
-0.48034668
-0.46844482
-0.45166016
-0.43090820
-0.40710449
-0.38055420
-0.35125732
-0.32043457
-0.28900146
-0.25787354
-0.22827148
-0.19836426
-0.16723633
-0.13336182
-0.09765625
-0.06042480
-0.02288818
 0.01617432
 0.05676270
 0.09826660
 0.13977051
 0.17974854
 0.21820068
 0.25482178
 0.29052734
 0.32409668
 0.35491943
 0.38177490
 0.40405273
 0.42144775
 0.43304443
 0.43853760
 0.43792725
 0.43090820
 0.41717529
 0.39611816
 0.36682129
 0.32958984
 0.28564453
 0.23529053
 0.17822266
 0.11474609
 0.04638672
-0.02410889
-0.09399414
-0.16113281
-0.22583008
-0.28747559
-0.34362793
-0.39062500
-0.42572021
-0.44799805
-0.45776367
-0.45532227
-0.43975830
-0.41076660
-0.36926270
-0.31768799
-0.25909424
-0.19531250
-0.12756348
-0.05706787
 0.01342773
 0.08087158
 0.14221191
 0.19439697
 0.23498535
 0.26275635
 0.27618408
 0.27496338
 0.25848389
 0.22583008
 0.17700195
 0.11383057
 0.04089355
-0.03936768
-0.12512207
-0.21606445
-0.31066895
-0.40496826
-0.49346924
-0.57281494
-0.64147949
-0.69976807
-0.74676514
-0.78033447
-0.79833984
-0.80017090
-0.78521729
-0.75317383
-0.70373535
-0.63629150
-0.55175781
-0.45135498
-0.33752441
-0.21301270
-0.08056641
 0.05615234
 0.19378662
 0.32897949
 0.45776367
 0.57617188
 0.68084717
 0.76873779
 0.83831787
 0.88775635
 0.91583252
 0.92193604
 0.90637207
 0.87036133
 0.81634521
 0.74523926
 0.66009521
 0.56335449
 0.45989990
 0.35308838
 0.24566650
 0.13977051
 0.03845215
-0.05462646
-0.13549805
-0.20111084
-0.25115967
-0.28442383
-0.30029297
-0.29815674
-0.27862549
-0.24414063
-0.19744873
-0.14068604
-0.07568359
-0.00457764
 0.06927490
 0.14221191
 0.21209717
 0.27770996
 0.33691406
 0.38848877
 0.43090820
 0.46386719
 0.48645020
 0.49865723
 0.50018311
 0.49102783
 0.47210693
 0.44403076
 0.40771484
 0.36346436
 0.31219482
 0.25543213
 0.19409180
 0.12939453
 0.06256104
-0.00457764
-0.06896973
-0.12878418
-0.18371582
-0.23437500
-0.28076172
-0.32257080
-0.35736084
-0.38421631
-0.40405273
-0.41839600
-0.42938232
-0.43762207
-0.44250488
-0.44372559
-0.44036865
-0.43304443
-0.42266846
-0.40985107
-0.39367676
-0.37170410
-0.34301758
-0.30792236
-0.26855469
-0.22674561
-0.18280029
-0.13488770
-0.08300781
-0.02716064
 0.03143311
 0.09155273
 0.15380859
 0.21789551
 0.28381348
 0.34973145
 0.41473389
 0.47729492
 0.53619385
 0.58929443
 0.63415527
 0.66833496
 0.69030762
 0.69946289
 0.69549561
 0.67749023
 0.64392090
 0.59448242
 0.53131104
 0.45806885
 0.37811279
 0.29418945
 0.20660400
 0.11749268
 0.02899170
-0.05584717
-0.13488770
-0.20690918
-0.27252197
-0.33020020
-0.37780762
-0.41351318
-0.43762207
-0.45135498
-0.45501709
-0.45013428
-0.43640137
-0.41503906
-0.38818359
-0.35705566
-0.32348633
-0.29052734
-0.26092529
-0.23773193
-0.22247314
-0.21484375
-0.21575928
-0.22644043
-0.24902344
-0.28411865
-0.32958984
-0.38116455
-0.43609619
-0.49194336
-0.54748535
-0.60150146
-0.65032959
-0.69091797
-0.72143555
-0.74035645
-0.74584961
-0.73669434
-0.71166992
-0.67047119
-0.61370850
-0.54199219
-0.45623779
-0.35736084
-0.24780273
-0.13092041
-0.00885010
 0.11627197
 0.24291992
 0.36743164
 0.48492432
 0.59112549
 0.68206787
 0.75592041
 0.81054688
 0.84381104
 0.85449219
 0.84106445
 0.80444336
 0.74554443
 0.66680908
 0.57067871
 0.46051025
 0.34088135
 0.21514893
 0.08514404
-0.04730225
-0.17852783
-0.30334473
-0.41473389
-0.50781250
-0.57922363
-0.62835693
-0.65460205
-0.65673828
-0.63354492
-0.58471680
-0.51086426
-0.41473389
-0.29998779
-0.17150879
-0.03356934
 0.10864258
 0.25177002
 0.39001465
 0.51757813
 0.62744141
 0.71441650
 0.77545166
 0.80932617
 0.81573486
 0.79284668
 0.73883057
 0.65490723
 0.54534912
 0.41564941
 0.27099609
 0.11383057
-0.05310059
-0.22430420
-0.39215088
-0.54809570
-0.68511963
-0.79864502
-0.88439941
-0.93872070
-0.95916748
-0.94482422
-0.89569092
-0.81176758
-0.69458008
-0.54748535
-0.37628174
-0.18768311
 0.01190186
 0.21728516
 0.42236328
 0.61981201
 0.80108643
 0.95916748
 1.08917236
 1.18652344
 1.24755859
 1.26922607
 1.25091553
 1.19415283
 1.10015869
 0.97198486
 0.81420898
 0.63415527
 0.43914795
 0.23529053
 0.02655029
-0.18280029
-0.38513184
-0.57067871
-0.72998047
-0.85723877
-0.95031738
-1.00769043
-1.02813721
-1.01074219
-0.95672607
-0.86944580
-0.75286865
-0.61157227
-0.45135498
-0.27832031
-0.09918213
 0.07995605
 0.25451660
 0.41809082
 0.56457520
 0.68817139
 0.78491211
 0.85296631
 0.89202881
 0.90148926
 0.88256836
 0.83587646
 0.76477051
 0.67352295
 0.56701660
 0.44952393
 0.32592773
 0.20019531
 0.07659912
-0.04058838
-0.14831543
-0.24169922
-0.31799316
-0.37414551
-0.40924072
-0.42358398
-0.41839600
-0.39459229
-0.35430908
-0.30059814
-0.23773193
-0.16967773
-0.10040283
-0.03234863
 0.03143311
 0.08789063
 0.13336182
 0.16540527
 0.18310547
 0.18615723
 0.17517090
 0.15045166
 0.11260986
 0.06408691
 0.00640869
-0.05737305
-0.12542725
-0.19622803
-0.26641846
-0.33264160
-0.39001465
-0.43609619
-0.46813965
-0.48645020
-0.49041748
-0.48034668
-0.45501709
-0.41534424
-0.36285400
-0.30090332
-0.23254395
-0.16082764
-0.08636475
-0.01129150
 0.06195068
 0.13000488
 0.18890381
 0.23620605
 0.27099609
 0.29296875
 0.30242920
 0.29998779
 0.28564453
 0.26000977
 0.22186279
 0.17150879
 0.11016846
 0.04150391
-0.03051758
-0.10345459
-0.17669678
-0.24932861
-0.31890869
-0.38238525
-0.43518066
-0.47576904
-0.50354004
-0.51879883
-0.52093506
-0.50933838
-0.48248291
-0.44067383
-0.38543701
-0.31829834
-0.24230957
-0.15991211
-0.07385254
 0.01434326
 0.10253906
 0.18920898
 0.27221680
 0.34881592
 0.41687012
 0.47332764
 0.51696777
 0.54626465
 0.56152344
 0.56365967
 0.55328369
 0.53070068
 0.49652100
 0.45288086
 0.40191650
 0.34606934
 0.28747559
 0.22644043
 0.16296387
 0.09765625
 0.03173828
-0.03295898
-0.09368896
-0.14831543
-0.19714355
-0.24108887
-0.28228760
-0.31951904
-0.35125732
-0.37506104
-0.39093018
-0.40100098
-0.40740967
-0.41107178
-0.41107178
-0.40802002
-0.40283203
-0.39733887
-0.39215088
-0.38635254
-0.37933350
-0.37139893
-0.36315918
-0.35339355
-0.33996582
-0.32104492
-0.29754639
-0.27130127
-0.24353027
-0.21270752
-0.17578125
-0.13183594
-0.08087158
-0.02532959
 0.03295898
 0.09368896
 0.15533447
 0.21697998
 0.27740479
 0.33569336
 0.39062500
 0.44097900
 0.48492432
 0.52093506
 0.54870605
 0.56854248
 0.58105469
 0.58532715
 0.58013916
 0.56579590
 0.54290771
 0.51391602
 0.48004150
 0.44250488
 0.40191650
 0.35949707
 0.31616211
 0.27252197
 0.22949219
 0.18707275
 0.14587402
 0.10711670
 0.07080078
 0.03723145
 0.00579834
-0.02380371
-0.05187988
-0.07873535
-0.10437012
-0.12908936
-0.15258789
-0.17547607
-0.19744873
-0.21759033
-0.23590088
-0.25207520
-0.26611328
-0.27954102
-0.29327393
-0.30731201
-0.31921387
-0.32623291
-0.32562256
-0.31738281
-0.30426025
-0.28808594
-0.26977539
-0.24780273
-0.22033691
-0.18615723
-0.14556885
-0.09979248
-0.04913330
 0.00549316
 0.06347656
 0.12329102
 0.18341064
 0.24230957
 0.29846191
 0.35125732
 0.39825439
 0.43792725
 0.46905518
 0.49072266
 0.50292969
 0.50537109
 0.49682617
 0.47576904
 0.44311523
 0.40039063
 0.35034180
 0.29357910
 0.23010254
 0.16021729
 0.08453369
 0.00640869
-0.07141113
-0.14801025
-0.22216797
-0.29327393
-0.35827637
-0.41351318
-0.45593262
-0.48461914
-0.50018311
-0.50262451
-0.49255371
-0.46875000
-0.43151855
-0.38208008
-0.32196045
-0.25329590
-0.17852783
-0.09918213
-0.01739502
 0.06408691
 0.14282227
 0.21697998
 0.28503418
 0.34545898
 0.39642334
 0.43487549
 0.46051025
 0.47271729
 0.47149658
 0.45684814
 0.42785645
 0.38574219
 0.33264160
 0.27069092
 0.20172119
 0.12664795
 0.04791260
-0.03082275
-0.10528564
-0.17395020
-0.23712158
-0.29418945
-0.34240723
-0.37811279
-0.39916992
-0.40618896
-0.40191650
-0.38848877
-0.36529541
-0.33233643
-0.29144287
-0.24627686
-0.19989014
-0.15289307
-0.10528564
-0.05828857
-0.01342773
 0.02716064
 0.06134033
 0.08880615
 0.10894775
 0.11993408
 0.12176514
 0.11444092
 0.09857178
 0.07507324
 0.04516602
 0.01007080
-0.02868652
-0.06958008
-0.11108398
-0.15075684
-0.18707275
-0.21789551
-0.24169922
-0.25878906
-0.26885986
-0.27130127
-0.26641846
-0.25390625
-0.23498535
-0.21087646
-0.18249512
-0.15106201
-0.11718750
-0.08270264
-0.04852295
-0.01556396
 0.01434326
 0.04119873
 0.06317139
 0.07934570
 0.08941650
 0.09307861
 0.09063721
 0.08178711
 0.06622314
 0.04486084
 0.01831055
-0.01190186
-0.04425049
-0.07659912
-0.10803223
-0.13610840
-0.15869141
-0.17456055
-0.18188477
-0.17944336
-0.16693115
-0.14373779
-0.11108398
-0.06866455
-0.01861572
 0.03814697
 0.09918213
 0.16326904
 0.22918701
 0.29510498
 0.35919189
 0.41870117
 0.47088623
 0.51452637
 0.54779053
 0.56945801
 0.57739258
 0.57037354
 0.54687500
 0.50720215
 0.45257568
 0.38360596
 0.30181885
 0.20812988
 0.10406494
-0.00915527
-0.12908936
-0.25360107
-0.37750244
-0.49591064
-0.60363770
-0.69763184
-0.77636719
-0.83862305
-0.88256836
-0.90606689
-0.90759277
-0.88592529
-0.84197998
-0.77697754
-0.69183350
-0.58746338
-0.46569824
-0.32897949
-0.18157959
-0.02624512
 0.13366699
 0.29571533
 0.45623779
 0.61065674
 0.75317383
 0.87799072
 0.98236084
 1.06384277
 1.12060547
 1.15051270
 1.15142822
 1.12365723
 1.06872559
 0.98846436
 0.88500977
 0.76049805
 0.61859131
 0.46569824
 0.30792236
 0.14923096
-0.00915527
-0.16510010
-0.31433105
-0.44952393
-0.56304932
-0.65032959
-0.71044922
-0.74340820
-0.74920654
-0.72692871
-0.67565918
-0.59692383
-0.49377441
-0.37048340
-0.23132324
-0.08026123
 0.07843018
 0.23956299
 0.39672852
 0.54382324
 0.67474365
 0.78491211
 0.86944580
 0.92559814
 0.95214844
 0.94726563
 0.91003418
 0.84014893
 0.73913574
 0.61065674
 0.46081543
 0.29418945
 0.11352539
-0.07995605
-0.28106689
-0.48156738
-0.67138672
-0.84289551
-0.99121094
-1.11389160
-1.20697021
-1.26617432
-1.28845215
-1.27380371
-1.22375488
-1.14044189
-1.02447510
-0.87860107
-0.70892334
-0.52215576
-0.32592773
-0.12542725
 0.07446289
 0.26885986
 0.45227051
 0.61767578
 0.75897217
 0.87158203
 0.95123291
 0.99670410
 1.00769043
 0.98510742
 0.92926025
 0.84167480
 0.72448730
 0.58349609
 0.42602539
 0.25695801
 0.07934570
-0.10314941
-0.28472900
-0.45654297
-0.61004639
-0.73883057
-0.83923340
-0.90911865
-0.94696045
-0.95123291
-0.92193604
-0.86090088
-0.77026367
-0.65307617
-0.51422119
-0.35827637
-0.19195557
-0.02014160
 0.15197754
 0.31982422
 0.47729492
 0.61859131
 0.73760986
 0.83007813
 0.89324951
 0.92620850
 0.92864990
 0.89965820
 0.83923340
 0.74890137
 0.63201904
 0.49468994
 0.34179688
 0.17761230
 0.00457764
-0.17425537
-0.35186768
-0.52032471
-0.67230225
-0.80322266
-0.91125488
-0.99487305
-1.05255127
-1.08184814
-1.08245850
-1.05621338
-1.00433350
-0.93017578
-0.83587646
-0.72540283
-0.60302734
-0.47332764
-0.34027100
-0.20782471
-0.08056641
 0.03784180
 0.14434814
 0.23712158
 0.31494141
 0.37689209
 0.42114258
 0.44738770
 0.45684814
 0.45196533
 0.43518066
 0.40954590
 0.37719727
 0.34027100
 0.30212402
 0.26580811
 0.23376465
 0.20721436
 0.18737793
 0.17547607
 0.17181396
 0.17669678
 0.18951416
 0.20751953
 0.22949219
 0.25390625
 0.27984619
 0.30609131
 0.32958984
 0.34881592
 0.36224365
 0.36865234
 0.36834717
 0.36010742
 0.34362793
 0.31890869
 0.28686523
 0.24810791
 0.20385742
 0.15563965
 0.10528564
 0.05432129
 0.00457764
-0.04211426
-0.08514404
-0.12329102
-0.15472412
-0.17883301
-0.19561768
-0.20568848
-0.20996094
-0.20904541
-0.20446777
-0.19744873
-0.18920898
-0.18127441
-0.17517090
-0.17150879
-0.17120361
-0.17456055
-0.18157959
-0.19195557
-0.20446777
-0.21881104
-0.23406982
-0.24932861
-0.26275635
-0.27252197
-0.27679443
-0.27435303
-0.26428223
-0.24536133
-0.21667480
-0.17639160
-0.12451172
-0.06195068
 0.00976563
 0.08819580
 0.17120361
 0.25695801
 0.34271240
 0.42572021
 0.50201416
 0.56823730
 0.62103271
 0.65795898
 0.67657471
 0.67596436
 0.65490723
 0.61431885
 0.55511475
 0.47821045
 0.38665771
 0.28259277
 0.16876221
 0.04699707
-0.07965088
-0.20782471
-0.33203125
-0.44647217
-0.54595947
-0.62622070
-0.68481445
-0.71990967
-0.72998047
-0.71411133
-0.67230225
-0.60485840
-0.51422119
-0.40252686
-0.27465820
-0.13427734
 0.01342773
 0.16448975
 0.31372070
 0.45532227
 0.58380127
 0.69458008
 0.78308105
 0.84716797
 0.88378906
 0.89141846
 0.86944580
 0.81817627
 0.73913574
 0.63476563
 0.50994873
 0.36987305
 0.21820068
 0.05798340
-0.10742188
-0.27343750
-0.43243408
-0.57586670
-0.69854736
-0.79772949
-0.87188721
-0.92010498
-0.93994141
-0.93048096
-0.89233398
-0.82824707
-0.74066162
-0.63262939
-0.50811768
-0.37231445
-0.23071289
-0.08789063
 0.05218506
 0.18646240
 0.30975342
 0.41687012
 0.50445557
 0.57006836
 0.61218262
 0.63018799
 0.62286377
 0.59051514
 0.53558350
 0.46142578
 0.37200928
 0.27130127
 0.16235352
 0.04760742
-0.07019043
-0.18798828
-0.30120850
-0.40374756
-0.49102783
-0.55877686
-0.60638428
-0.63415527
-0.64300537
-0.63232422
-0.60211182
-0.55297852
-0.48675537
-0.40527344
-0.31250000
-0.21148682
-0.10467529
 0.00457764
 0.11505127
 0.22430420
 0.32958984
 0.42785645
 0.51483154
 0.58837891
 0.64636230
 0.68878174
 0.71502686
 0.72479248
 0.71746826
 0.69244385
 0.64971924
 0.59143066
 0.52001953
 0.43762207
 0.34667969
 0.24871826
 0.14526367
 0.03906250
-0.06896973
-0.17730713
-0.28381348
-0.38543701
-0.47882080
-0.55999756
-0.62744141
-0.68023682
-0.71746826
-0.73852539
-0.74157715
-0.72753906
-0.69702148
-0.65124512
-0.59143066
-0.51757813
-0.43121338
-0.33447266
-0.23132324
-0.12481689
-0.01739502
 0.08941650
 0.19500732
 0.29724121
 0.39306641
 0.47943115
 0.55358887
 0.61462402
 0.66192627
 0.69458008
 0.71136475
 0.71136475
 0.69305420
 0.65704346
 0.60272217
 0.53161621
 0.44555664
 0.34759521
 0.24047852
 0.12542725
 0.00335693
-0.12573242
-0.25817871
-0.39001465
-0.51483154
-0.62866211
-0.72906494
-0.81420898
-0.88317871
-0.93353271
-0.96374512
-0.97198486
-0.95825195
-0.92285156
-0.86578369
-0.78857422
-0.69152832
-0.57647705
-0.44647217
-0.30578613
-0.15777588
-0.00579834
 0.14678955
 0.29602051
 0.43823242
 0.56945801
 0.68664551
 0.78613281
 0.86547852
 0.92071533
 0.95001221
 0.95306396
 0.93109131
 0.88562012
 0.81756592
 0.72845459
 0.62103271
 0.49957275
 0.37017822
 0.23681641
 0.10314941
-0.02899170
-0.15655518
-0.27557373
-0.38024902
-0.46539307
-0.52764893
-0.56488037
-0.57739258
-0.56488037
-0.52764893
-0.46691895
-0.38513184
-0.28625488
-0.17395020
-0.05126953
 0.07812500
 0.21087646
 0.34118652
 0.46386719
 0.57312012
 0.66467285
 0.73455811
 0.78033447
 0.80017090
 0.79315186
 0.75927734
 0.69885254
 0.61309814
 0.50537109
 0.37933350
 0.23895264
 0.08697510
-0.07476807
-0.24200439
-0.40832520
-0.56549072
-0.70648193
-0.82702637
-0.92437744
-0.99761963
-1.04400635
-1.06140137
-1.04827881
-1.00524902
-0.93414307
-0.83770752
-0.71868896
-0.58074951
-0.42846680
-0.26763916
-0.10375977
 0.05737305
 0.21148682
 0.35400391
 0.48095703
 0.58776855
 0.67108154
 0.72875977
 0.75927734
 0.76263428
 0.73974609
 0.69152832
 0.62103271
 0.53222656
 0.43060303
 0.32073975
 0.20660400
 0.09155273
-0.02044678
-0.12634277
-0.22186279
-0.30334473
-0.36682129
-0.40924072
-0.42877197
-0.42541504
-0.40008545
-0.35491943
-0.29144287
-0.21362305
-0.12420654
-0.02777100
 0.07263184
 0.17395020
 0.27343750
 0.36682129
 0.45074463
 0.52093506
 0.57373047
 0.60699463
 0.61950684
 0.61187744
 0.58441162
 0.53924561
 0.47729492
 0.40039063
 0.31127930
 0.21270752
 0.10864258
 0.00091553
-0.10833740
-0.21667480
-0.32012939
-0.41473389
-0.49652100
-0.56304932
-0.61279297
-0.64422607
-0.65734863
-0.65216064
-0.62896729
-0.58959961
-0.53436279
-0.46478271
-0.38238525
-0.29083252
-0.19317627
-0.09368896
 0.00396729
 0.09643555
 0.18127441
 0.25604248
 0.31799316
 0.36499023
 0.39428711
 0.40496826
 0.39672852
 0.37109375
 0.32928467
 0.27191162
 0.19958496
 0.11474609
 0.01953125
-0.08270264
-0.19042969
-0.29937744
-0.40527344
-0.50292969
-0.58837891
-0.66040039
-0.71685791
-0.75531006
-0.77362061
-0.76904297
-0.74218750
-0.69366455
-0.62438965
-0.53527832
-0.42724609
-0.30395508
-0.16906738
-0.02685547
 0.11993408
 0.26794434
 0.41473389
 0.55572510
 0.68725586
 0.80627441
 0.90911865
 0.99334717
 1.05712891
 1.09832764
 1.11602783
 1.10961914
 1.07940674
 1.02691650
 0.95306396
 0.85876465
 0.74462891
 0.61370850
 0.47149658
 0.32257080
 0.17089844
 0.01678467
-0.13793945
-0.28900146
-0.42907715
-0.55206299
-0.65460205
-0.73638916
-0.79803467
-0.83831787
-0.85510254
-0.84808350
-0.81787109
-0.76660156
-0.69641113
-0.60882568
-0.50720215
-0.39581299
-0.27893066
-0.15991211
-0.04150391
 0.07263184
 0.17883301
 0.27343750
 0.35308838
 0.41564941
 0.45898438
 0.48095703
 0.48034668
 0.45715332
 0.41381836
 0.35217285
 0.27557373
 0.18615723
 0.08789063
-0.01617432
-0.12237549
-0.22766113
-0.32775879
-0.41839600
-0.49438477
-0.55175781
-0.58868408
-0.60424805
-0.59844971
-0.57189941
-0.52459717
-0.45684814
-0.37109375
-0.27038574
-0.15838623
-0.03936768
 0.08392334
 0.20874023
 0.33081055
 0.44586182
 0.54870605
 0.63568115
 0.70343018
 0.75042725
 0.77423096
 0.77423096
 0.75073242
 0.70434570
 0.63690186
 0.55053711
 0.44769287
 0.33294678
 0.20996094
 0.08209229
-0.04821777
-0.17852783
-0.30426025
-0.41992188
-0.52032471
-0.60180664
-0.66314697
-0.70312500
-0.72052002
-0.71533203
-0.68695068
-0.63629150
-0.56396484
-0.47149658
-0.36224365
-0.23956299
-0.10833740
 0.02746582
 0.16448975
 0.29876709
 0.42541504
 0.53985596
 0.63720703
 0.71533203
 0.77148438
 0.80413818
 0.81176758
 0.79406738
 0.75134277
 0.68603516
 0.59967041
 0.49591064
 0.37872314
 0.25238037
 0.11932373
-0.01800537
-0.15747070
-0.29510498
-0.42602539
-0.54534912
-0.64941406
-0.73638916
-0.80505371
-0.85449219
-0.88378906
-0.89385986
-0.88470459
-0.85815430
-0.81512451
-0.75744629
-0.68725586
-0.60699463
-0.51910400
-0.42572021
-0.32928467
-0.23254395
-0.13732910
-0.04486084
 0.04364014
 0.12695313
 0.20355225
 0.27252197
 0.33386230
 0.38726807
 0.43334961
 0.47088623
 0.49926758
 0.51910400
 0.53009033
 0.53253174
 0.52734375
 0.51452637
 0.49530029
 0.47119141
 0.44250488
 0.40985107
 0.37384033
 0.33569336
 0.29632568
 0.25695801
 0.21697998
 0.17669678
 0.13702393
 0.09796143
 0.06072998
 0.02563477
-0.00701904
-0.03723145
-0.06469727
-0.08972168
-0.11077881
-0.12817383
-0.14129639
-0.14984131
-0.15441895
-0.15502930
-0.15228271
-0.14648438
-0.13763428
-0.12664795
-0.11383057
-0.10009766
-0.08636475
-0.07415771
-0.06378174
-0.05554199
-0.05004883
-0.04760742
-0.04943848
-0.05615234
-0.06713867
-0.08270264
-0.10223389
-0.12573242
-0.15136719
-0.17822266
-0.20477295
-0.23101807
-0.25787354
-0.28503418
-0.31036377
-0.33142090
-0.34515381
-0.35064697
-0.34729004
-0.33416748
-0.31188965
-0.28137207
-0.24383545
-0.20019531
-0.14953613
-0.09185791
-0.02807617
 0.04028320
 0.11016846
 0.18005371
 0.24963379
 0.31707764
 0.38024902
 0.43640137
 0.48400879
 0.52185059
 0.54931641
 0.56518555
 0.56884766
 0.55969238
 0.53771973
 0.50323486
 0.45745850
 0.40191650
 0.33874512
 0.27008057
 0.19836426
 0.12512207
 0.05310059
-0.01434326
-0.07476807
-0.12481689
-0.16418457
-0.19165039
-0.20660400
-0.20935059
-0.19989014
-0.17883301
-0.14678955
-0.10559082
-0.05676270
-0.00396729
 0.05035400
 0.10314941
 0.15289307
 0.19714355
 0.23345947
 0.25939941
 0.27313232
 0.27465820
 0.26275635
 0.23651123
 0.19409180
 0.13610840
 0.06469727
-0.01770020
-0.10925293
-0.20843506
-0.31311035
-0.41839600
-0.51849365
-0.60852051
-0.68572998
-0.74890137
-0.79620361
-0.82427979
-0.83068848
-0.81420898
-0.77575684
-0.71655273
-0.63812256
-0.54168701
-0.43029785
-0.30731201
-0.17761230
-0.04547119
 0.08483887
 0.21118164
 0.33020020
 0.43792725
 0.53009033
 0.60272217
 0.65429688
 0.68328857
 0.68908691
 0.67108154
 0.62927246
 0.56671143
 0.48736572
 0.39550781
 0.29449463
 0.18676758
 0.07659912
-0.03143311
-0.13183594
-0.22033691
-0.29388428
-0.34942627
-0.38299561
-0.39123535
-0.37353516
-0.33111572
-0.26794434
-0.18707275
-0.09155273
 0.01617432
 0.13397217
 0.25726318
 0.38085938
 0.49957275
 0.60852051
 0.70373535
 0.78094482
 0.83679199
 0.86883545
 0.87554932
 0.85632324
 0.81024170
 0.73760986
 0.63934326
 0.51940918
 0.38177490
 0.23040771
 0.06652832
-0.10711670
-0.28656006
-0.46417236
-0.63201904
-0.78369141
-0.91522217
-1.02447510
-1.10992432
-1.16882324
-1.19964600
-1.20269775
-1.17919922
-1.13037109
-1.05743408
-0.96191406
-0.84686279
-0.71655273
-0.57586670
-0.42999268
-0.28289795
-0.13854980
-0.00061035
 0.12786865
 0.24414063
 0.34515381
 0.42846680
 0.49224854
 0.53466797
 0.55633545
 0.55786133
 0.54046631
 0.50598145
 0.45776367
 0.39978027
 0.33569336
 0.26977539
 0.20355225
 0.13946533
 0.07965088
 0.02685547
-0.01647949
-0.04730225
-0.06561279
-0.07110596
-0.06439209
-0.04516602
-0.01464844
 0.02624512
 0.07537842
 0.13061523
 0.19073486
 0.25299072
 0.31585693
 0.37780762
 0.43609619
 0.48950195
 0.53558350
 0.57159424
 0.59631348
 0.60852051
 0.60760498
 0.59356689
 0.56579590
 0.52490234
 0.47241211
 0.41046143
 0.34118652
 0.26489258
 0.18218994
 0.09460449
 0.00427246
-0.08544922
-0.17395020
-0.26062012
-0.34423828
-0.42266846
-0.49285889
-0.55328369
-0.60455322
-0.64758301
-0.68237305
-0.70892334
-0.72570801
-0.73272705
-0.73089600
-0.72082520
-0.70343018
-0.67932129
-0.64971924
-0.61523438
-0.57739258
-0.53619385
-0.49224854
-0.44525146
-0.39520264
-0.34271240
-0.28900146
-0.23468018
-0.18005371
-0.12420654
-0.06683350
-0.00793457
 0.05126953
 0.10986328
 0.16784668
 0.22552490
 0.28259277
 0.33813477
 0.39062500
 0.43823242
 0.47973633
 0.51452637
 0.54290771
 0.56518555
 0.58197021
 0.59356689
 0.59844971
 0.59692383
 0.58898926
 0.57464600
 0.55603027
 0.53314209
 0.50659180
 0.47698975
 0.44433594
 0.40985107
 0.37506104
 0.34088135
 0.30700684
 0.27374268
 0.24139404
 0.21026611
 0.18127441
 0.15441895
 0.13031006
 0.10864258
 0.08911133
 0.07049561
 0.05218506
 0.03295898
 0.01190186
-0.01007080
-0.03295898
-0.05706787
-0.08422852
-0.11413574
-0.14648438
-0.18035889
-0.21575928
-0.25329590
-0.29388428
-0.33630371
-0.37719727
-0.41442871
-0.44738770
-0.47607422
-0.50109863
-0.52154541
-0.53649902
-0.54534912
-0.54901123
-0.54718018
-0.53894043
-0.52337646
-0.50140381
-0.47485352
-0.44464111
-0.41046143
-0.37231445
-0.33142090
-0.28991699
-0.25054932
-0.21362305
-0.17883301
-0.14556885
-0.11474609
-0.08666992
-0.06164551
-0.03936768
-0.01953125
-0.00213623
 0.01342773
 0.02838135
 0.04455566
 0.06225586
 0.08178711
 0.10314941
 0.12664795
 0.15258789
 0.18157959
 0.21362305
 0.24902344
 0.28839111
 0.33233643
 0.38024902
 0.43060303
 0.48156738
 0.53222656
 0.58258057
 0.63140869
 0.67718506
 0.71807861
 0.75134277
 0.77575684
 0.79010010
 0.79376221
 0.78521729
 0.76354980
 0.72723389
 0.67657471
 0.61157227
 0.53314209
 0.44311523
 0.34362793
 0.23651123
 0.12359619
 0.00579834
-0.11596680
-0.23986816
-0.36224365
-0.47882080
-0.58593750
-0.68054199
-0.76232910
-0.82977295
-0.88226318
-0.91857910
-0.93780518
-0.94024658
-0.92559814
-0.89538574
-0.84960938
-0.79071045
-0.72021484
-0.63964844
-0.55114746
-0.45745850
-0.36132813
-0.26702881
-0.17700195
-0.09307861
-0.01678467
 0.05096436
 0.10833740
 0.15350342
 0.18524170
 0.20355225
 0.20843506
 0.20111084
 0.18218994
 0.15289307
 0.11474609
 0.06927490
 0.01892090
-0.03387451
-0.08544922
-0.13366699
-0.17547607
-0.20935059
-0.23315430
-0.24597168
-0.24597168
-0.23223877
-0.20233154
-0.15655518
-0.09521484
-0.02136230
 0.06286621
 0.15563965
 0.25451660
 0.35797119
 0.46234131
 0.56365967
 0.65795898
 0.74218750
 0.81359863
 0.86944580
 0.90789795
 0.92712402
 0.92620850
 0.90454102
 0.86151123
 0.79803467
 0.71533203
 0.61523438
 0.50170898
 0.37750244
 0.24566650
 0.10894775
-0.03082275
-0.17059326
-0.30609131
-0.43182373
-0.54168701
-0.63262939
-0.70312500
-0.75317383
-0.78277588
-0.79071045
-0.77606201
-0.73944092
-0.68359375
-0.61157227
-0.52581787
-0.42968750
-0.32562256
-0.21697998
-0.10803223
-0.00335693
 0.09246826
 0.17700195
 0.24780273
 0.30426025
 0.34423828
 0.36621094
 0.36926270
 0.35339355
 0.32073975
 0.27313232
 0.21209717
 0.14007568
 0.06042480
-0.02258301
-0.10620117
-0.18829346
-0.26733398
-0.34027100
-0.40191650
-0.44830322
-0.47821045
-0.49255371
-0.49163818
-0.47515869
-0.44158936
-0.39154053
-0.32836914
-0.25543213
-0.17639160
-0.09246826
-0.00518799
 0.08270264
 0.16815186
 0.24871826
 0.32226563
 0.38696289
 0.44036865
 0.47973633
 0.50476074
 0.51544189
 0.51269531
 0.49621582
 0.46691895
 0.42602539
 0.37567139
 0.31921387
 0.25909424
 0.19744873
 0.13519287
 0.07476807
 0.01861572
-0.03143311
-0.07324219
-0.10589600
-0.12756348
-0.13854980
-0.13885498
-0.12969971
-0.11291504
-0.08850098
-0.05798340
-0.02288818
 0.01556396
 0.05493164
 0.09368896
 0.12969971
 0.16113281
 0.18585205
 0.20324707
 0.21392822
 0.21667480
 0.21057129
 0.19500732
 0.17089844
 0.13885498
 0.10009766
 0.05554199
 0.00549316
-0.04882813
-0.10528564
-0.16204834
-0.21942139
-0.27618408
-0.33081055
-0.37963867
-0.42053223
-0.45318604
-0.47821045
-0.49530029
-0.50354004
-0.50170898
-0.48889160
-0.46630859
-0.43487549
-0.39520264
-0.34729004
-0.29205322
-0.23162842
-0.16723633
-0.10040283
-0.03234863
 0.03601074
 0.10253906
 0.16632080
 0.22674561
 0.28320313
 0.33508301
 0.38024902
 0.41748047
 0.44616699
 0.46630859
 0.47760010
 0.48095703
 0.47546387
 0.46142578
 0.43884277
 0.40771484
 0.36926270
 0.32501221
 0.27648926
 0.22430420
 0.16906738
 0.11108398
 0.05126953
-0.00885010
-0.06713867
-0.12115479
-0.17028809
-0.21514893
-0.25665283
-0.29418945
-0.32501221
-0.34698486
-0.35919189
-0.36254883
-0.35797119
-0.34545898
-0.32470703
-0.29632568
-0.26245117
-0.22521973
-0.18554688
-0.14312744
-0.09826660
-0.05249023
-0.00793457
 0.03387451
 0.07293701
 0.10803223
 0.13885498
 0.16357422
 0.18127441
 0.19165039
 0.19531250
 0.19165039
 0.18066406
 0.16265869
 0.13732910
 0.10620117
 0.06988525
 0.02929688
-0.01373291
-0.05767822
-0.10131836
-0.14282227
-0.18127441
-0.21423340
-0.24047852
-0.25878906
-0.26885986
-0.26977539
-0.26123047
-0.24230957
-0.21301270
-0.17364502
-0.12542725
-0.06896973
-0.00671387
 0.05889893
 0.12481689
 0.18951416
 0.25177002
 0.31066895
 0.36315918
 0.40618896
 0.43731689
 0.45593262
 0.46203613
 0.45471191
 0.43334961
 0.39916992
 0.35339355
 0.29876709
 0.23529053
 0.16326904
 0.08483887
 0.00305176
-0.07690430
-0.15319824
-0.22613525
-0.29418945
-0.35461426
-0.40222168
-0.43334961
-0.44860840
-0.44952393
-0.43670654
-0.40924072
-0.36773682
-0.31433105
-0.25299072
-0.18615723
-0.11596680
-0.04302979
 0.02990723
 0.09887695
 0.16021729
 0.21209717
 0.25238037
 0.27984619
 0.29388428
 0.29327393
 0.27862549
 0.24932861
 0.20538330
 0.14739990
 0.07812500
 0.00030518
-0.08270264
-0.16967773
-0.25787354
-0.34362793
-0.42083740
-0.48492432
-0.53283691
-0.56335449
-0.57617188
-0.57006836
-0.54382324
-0.49621582
-0.42907715
-0.34423828
-0.24505615
-0.13519287
-0.01800537
 0.10437012
 0.22918701
 0.35369873
 0.47393799
 0.58441162
 0.68054199
 0.75866699
 0.81726074
 0.85540771
 0.87219238
 0.86669922
 0.83923340
 0.78918457
 0.71838379
 0.62805176
 0.52185059
 0.40374756
 0.27832031
 0.14892578
 0.01739502
-0.11413574
-0.24139404
-0.35919189
-0.46234131
-0.54718018
-0.61157227
-0.65429688
-0.67474365
-0.67230225
-0.64819336
-0.60394287
-0.54168701
-0.46356201
-0.37292480
-0.27282715
-0.16845703
-0.06317139
 0.03967285
 0.13702393
 0.22552490
 0.30181885
 0.36315918
 0.40740967
 0.43243408
 0.43762207
 0.42327881
 0.39031982
 0.34118652
 0.27740479
 0.20080566
 0.11474609
 0.02197266
-0.07354736
-0.16784668
-0.25909424
-0.34332275
-0.41748047
-0.47668457
-0.51788330
-0.54016113
-0.54351807
-0.52917480
-0.49713135
-0.44799805
-0.38299561
-0.30517578
-0.21728516
-0.12207031
-0.02258301
 0.07934570
 0.18005371
 0.27709961
 0.36773682
 0.44891357
 0.51727295
 0.57037354
 0.60668945
 0.62652588
 0.63049316
 0.61828613
 0.58990479
 0.54565430
 0.48736572
 0.41809082
 0.34057617
 0.25695801
 0.16784668
 0.07629395
-0.01403809
-0.10009766
-0.18035889
-0.25421143
-0.32043457
-0.37597656
-0.41778564
-0.44433594
-0.45654297
-0.45684814
-0.44555664
-0.42266846
-0.38757324
-0.34118652
-0.28717041
-0.22888184
-0.16876221
-0.10742188
-0.04577637
 0.01373291
 0.06896973
 0.11779785
 0.15930176
 0.19287109
 0.21667480
 0.22949219
 0.23101807
 0.22216797
 0.20477295
 0.17913818
 0.14587402
 0.10559082
 0.06072998
 0.01342773
-0.03479004
-0.08392334
-0.13183594
-0.17608643
-0.21423340
-0.24566650
-0.27221680
-0.29418945
-0.30944824
-0.31402588
-0.30731201
-0.29174805
-0.27130127
-0.24780273
-0.22033691
-0.18646240
-0.14678955
-0.10284424
-0.05798340
-0.01281738
 0.03143311
 0.07507324
 0.11657715
 0.15472412
 0.18890381
 0.21881104
 0.24383545
 0.26397705
 0.27862549
 0.28869629
 0.29388428
 0.29388428
 0.28808594
 0.27587891
 0.25756836
 0.23437500
 0.20660400
 0.17456055
 0.13885498
 0.10070801
 0.06042480
 0.01892090
-0.02319336
-0.06378174
-0.10192871
-0.13549805
-0.16418457
-0.18737793
-0.20477295
-0.21606445
-0.22064209
-0.21850586
-0.20996094
-0.19500732
-0.17425537
-0.14739990
-0.11535645
-0.07873535
-0.03845215
 0.00457764
 0.04821777
 0.09063721
 0.13000488
 0.16601563
 0.19714355
 0.22277832
 0.24200439
 0.25329590
 0.25695801
 0.25207520
 0.23864746
 0.21606445
 0.18524170
 0.14770508
 0.10467529
 0.05676270
 0.00488281
-0.04943848
-0.10314941
-0.15380859
-0.20111084
-0.24536133
-0.28625488
-0.32196045
-0.34912109
-0.36621094
-0.37200928
-0.36773682
-0.35308838
-0.32775879
-0.29327393
-0.25146484
-0.20477295
-0.15350342
-0.09735107
-0.03631592
 0.02746582
 0.09063721
 0.15045166
 0.20538330
 0.25604248
 0.30120850
 0.33905029
 0.36773682
 0.38635254
 0.39581299
 0.39703369
 0.39031982
 0.37597656
 0.35308838
 0.32348633
 0.28778076
 0.24780273
 0.20416260
 0.15747070
 0.10833740
 0.05889893
 0.00946045
-0.03814697
-0.08422852
-0.12725830
-0.16662598
-0.20019531
-0.22796631
-0.24902344
-0.26367188
-0.27221680
-0.27374268
-0.26855469
-0.25634766
-0.23803711
-0.21453857
-0.18676758
-0.15533447
-0.12115479
-0.08483887
-0.04638672
-0.00671387
 0.03326416
 0.07293701
 0.11077881
 0.14587402
 0.17791748
 0.20599365
 0.23010254
 0.24993896
 0.26458740
 0.27374268
 0.27679443
 0.27374268
 0.26428223
 0.24841309
 0.22613525
 0.19683838
 0.16143799
 0.12115479
 0.07812500
 0.03326416
-0.01281738
-0.05950928
-0.10650635
-0.15167236
-0.19348145
-0.23132324
-0.26458740
-0.29357910
-0.31738281
-0.33416748
-0.34210205
-0.34027100
-0.32928467
-0.31127930
-0.28808594
-0.26062012
-0.23010254
-0.19683838
-0.16143799
-0.12451172
-0.08728027
-0.05126953
-0.01861572
 0.00946045
 0.03173828
 0.04760742
 0.05676270
 0.05981445
 0.05737305
 0.05035400
 0.03906250
 0.02502441
 0.00823975
-0.00976563
-0.02838135
-0.04547119
-0.05981445
-0.06958008
-0.07415771
-0.07324219
-0.06652832
-0.05371094
-0.03479004
-0.01007080
 0.02014160
 0.05493164
 0.09338379
 0.13458252
 0.17730713
 0.22155762
 0.26550293
 0.30792236
 0.34515381
 0.37536621
 0.39672852
 0.40924072
 0.41259766
 0.40588379
 0.38848877
 0.36071777
 0.32318115
 0.27770996
 0.22399902
 0.16235352
 0.09399414
 0.02197266
-0.05035400
-0.12176514
-0.19195557
-0.26062012
-0.32470703
-0.38146973
-0.42755127
-0.46264648
-0.48645020
-0.49896240
-0.49957275
-0.48736572
-0.46234131
-0.42388916
-0.37353516
-0.31372070
-0.24780273
-0.17822266
-0.10681152
-0.03387451
 0.03936768
 0.10925293
 0.17272949
 0.22674561
 0.27099609
 0.30517578
 0.32745361
 0.33630371
 0.33020020
 0.31036377
 0.27984619
 0.23986816
 0.19073486
 0.13305664
 0.06866455
 0.00122070
-0.06652832
-0.13244629
-0.19592285
-0.25512695
-0.30731201
-0.34820557
-0.37475586
-0.38574219
-0.38024902
-0.35888672
-0.32287598
-0.27374268
-0.21301270
-0.14190674
-0.06317139
 0.02136230
 0.10864258
 0.19561768
 0.27984619
 0.35766602
 0.42541504
 0.48034668
 0.51971436
 0.54229736
 0.54687500
 0.53344727
 0.50231934
 0.45532227
 0.39367676
 0.31890869
 0.23315430
 0.13854980
 0.03784180
-0.06561279
-0.16876221
-0.26824951
-0.36102295
-0.44250488
-0.50933838
-0.55847168
-0.58837891
-0.59814453
-0.58807373
-0.55786133
-0.50842285
-0.44036865
-0.35614014
-0.25787354
-0.15014648
-0.03662109
 0.07904053
 0.19287109
 0.30273438
 0.40496826
 0.49560547
 0.57098389
 0.62835693
 0.66680908
 0.68481445
 0.68237305
 0.65826416
 0.61340332
 0.54992676
 0.47058105
 0.37872314
 0.27648926
 0.16632080
 0.05218506
-0.06286621
-0.17486572
-0.28137207
-0.37872314
-0.46295166
-0.52947998
-0.57617188
-0.60211182
-0.60852051
-0.59570313
-0.56427002
-0.51452637
-0.44952393
-0.37231445
-0.28747559
-0.19805908
-0.10650635
-0.01525879
 0.07202148
 0.15136719
 0.22033691
 0.27740479
 0.32135010
 0.35064697
 0.36376953
 0.35980225
 0.33966064
 0.30639648
 0.26275635
 0.21118164
 0.15289307
 0.08850098
 0.02075195
-0.04760742
-0.11199951
-0.16967773
-0.21820068
-0.25695801
-0.28533936
-0.30151367
-0.30487061
-0.29479980
-0.27252197
-0.23986816
-0.19744873
-0.14648438
-0.08758545
-0.02319336
 0.04272461
 0.10772705
 0.16967773
 0.22766113
 0.28076172
 0.32623291
 0.36254883
 0.38787842
 0.40252686
 0.40710449
 0.40191650
 0.38787842
 0.36529541
 0.33477783
 0.29846191
 0.25726318
 0.21240234
 0.16510010
 0.11657715
 0.06866455
 0.02227783
-0.02166748
-0.06195068
-0.09796143
-0.12969971
-0.15686035
-0.17944336
-0.19775391
-0.21209717
-0.22338867
-0.23315430
-0.24139404
-0.24841309
-0.25451660
-0.26123047
-0.27099609
-0.28533936
-0.30242920
-0.32073975
-0.33752441
-0.35217285
-0.36468506
-0.37506104
-0.38208008
-0.38482666
-0.38116455
-0.37048340
-0.35064697
-0.32165527
-0.28350830
-0.23742676
-0.18341064
-0.12115479
-0.05126953
 0.02593994
 0.10681152
 0.18859863
 0.26947021
 0.34790039
 0.42266846
 0.49102783
 0.54901123
 0.59448242
 0.62530518
 0.64178467
 0.64300537
 0.62805176
 0.59631348
 0.54931641
 0.48919678
 0.41839600
 0.33843994
 0.25054932
 0.15686035
 0.06072998
-0.03387451
-0.12481689
-0.21057129
-0.28900146
-0.35705566
-0.40954590
-0.44372559
-0.45959473
-0.45745850
-0.43884277
-0.40344238
-0.35278320
-0.28961182
-0.21728516
-0.13824463
-0.05401611
 0.03204346
 0.11596680
 0.19287109
 0.26062012
 0.31738281
 0.36132813
 0.38970947
