# Supplementary material for: Dataset for time-lapse ultrasonic tomography of a granite slab under uniaxial compression test
Source: Data Brief. 2018 Aug 30;20:614–6. doi: 10.1016/j.dib.2018.08.151 (PMC6128094; doi:10.1016/j.dib.2018.08.151)
Supplement: Supplementary file 2 — Supplementary material [file mmc2.zip › data/Ultrasonic_Tomo_data/Stage_1_0kn/Force_0kn_16_8_8446722.txt]

SOURCE FILE NAME: D:\ct_20141122\ct201411221m100v0kn_sh_1_10_a.TDA
DATE: Saturday, November 22, 2014
TIME: 11:19:55
SAMPLE INTERVAL (Seconds):   0.0000001000
SIGNAL UNITS: volts
TIME UNITS: Seconds
DATA TYPE: WAVEFORM
NUMBER OF DATA POINTS PER WAVEFORM: 1024
CHANNEL NUMBER: 16
HIT NUMBER: 8
TIME OF TEST:   8.4467227500

 0.00030518
-0.00030518
-0.00091553
-0.00152588
-0.00152588
-0.00122070
-0.00152588
-0.00183105
-0.00213623
-0.00213623
-0.00183105
-0.00183105
-0.00152588
-0.00152588
-0.00091553
-0.00030518
 0.00030518
 0.00061035
 0.00091553
 0.00091553
 0.00091553
 0.00030518
-0.00030518
-0.00122070
-0.00152588
-0.00122070
-0.00061035
 0.00000000
 0.00030518
 0.00000000
-0.00030518
-0.00061035
-0.00030518
-0.00030518
-0.00030518
-0.00030518
-0.00030518
 0.00030518
 0.00061035
 0.00000000
-0.00091553
-0.00213623
-0.00305176
-0.00335693
-0.00335693
-0.00305176
-0.00213623
-0.00122070
-0.00061035
-0.00030518
-0.00091553
-0.00122070
-0.00152588
-0.00091553
-0.00030518
 0.00030518
 0.00030518
 0.00000000
-0.00030518
-0.00061035
-0.00061035
-0.00091553
-0.00152588
-0.00183105
-0.00183105
-0.00122070
-0.00030518
 0.00061035
 0.00061035
 0.00000000
-0.00152588
-0.00305176
-0.00396729
-0.00427246
-0.00396729
-0.00305176
-0.00244141
-0.00183105
-0.00183105
-0.00183105
-0.00152588
-0.00091553
 0.00000000
 0.00061035
 0.00122070
 0.00122070
 0.00122070
 0.00091553
 0.00091553
 0.00000000
-0.00122070
-0.00274658
-0.00335693
-0.00305176
-0.00213623
-0.00061035
 0.00030518
 0.00091553
 0.00091553
 0.00030518
-0.00030518
-0.00091553
-0.00122070
-0.00091553
-0.00030518
 0.00000000
 0.00000000
-0.00061035
-0.00091553
-0.00122070
-0.00122070
-0.00152588
-0.00213623
-0.00244141
-0.00213623
-0.00091553
 0.00030518
 0.00152588
 0.00152588
 0.00091553
 0.00030518
-0.00030518
-0.00061035
-0.00061035
 0.00000000
 0.00061035
 0.00152588
 0.00152588
 0.00122070
 0.00030518
 0.00000000
 0.00030518
 0.00122070
 0.00152588
 0.00183105
 0.00213623
 0.00244141
 0.00244141
 0.00183105
 0.00030518
-0.00152588
-0.00244141
-0.00213623
-0.00122070
 0.00030518
 0.00152588
 0.00274658
 0.00335693
 0.00335693
 0.00305176
 0.00244141
 0.00213623
 0.00213623
 0.00244141
 0.00244141
 0.00183105
 0.00091553
 0.00000000
-0.00030518
-0.00030518
-0.00061035
-0.00122070
-0.00122070
-0.00061035
 0.00061035
 0.00213623
 0.00335693
 0.00366211
 0.00274658
 0.00152588
 0.00030518
-0.00030518
-0.00030518
 0.00030518
 0.00122070
 0.00183105
 0.00213623
 0.00183105
 0.00122070
 0.00091553
 0.00091553
 0.00091553
 0.00152588
 0.00183105
 0.00244141
 0.00274658
 0.00274658
 0.00183105
 0.00061035
-0.00061035
-0.00152588
-0.00152588
-0.00061035
 0.00030518
 0.00152588
 0.00213623
 0.00213623
 0.00183105
 0.00122070
 0.00061035
 0.00030518
 0.00061035
 0.00061035
 0.00061035
 0.00000000
-0.00091553
-0.00152588
-0.00213623
-0.00244141
-0.00244141
-0.00244141
-0.00213623
-0.00152588
-0.00030518
 0.00152588
 0.00335693
 0.00396729
 0.00366211
 0.00244141
 0.00122070
 0.00061035
 0.00030518
 0.00030518
 0.00061035
 0.00061035
 0.00030518
-0.00030518
-0.00122070
-0.00183105
-0.00183105
-0.00122070
-0.00030518
 0.00030518
 0.00061035
 0.00061035
 0.00061035
 0.00061035
 0.00000000
-0.00122070
-0.00274658
-0.00366211
-0.00366211
-0.00244141
-0.00091553
 0.00030518
 0.00091553
 0.00061035
 0.00030518
-0.00030518
-0.00061035
-0.00091553
-0.00091553
-0.00091553
-0.00091553
-0.00122070
-0.00183105
-0.00244141
-0.00274658
-0.00244141
-0.00244141
-0.00244141
-0.00244141
-0.00183105
-0.00061035
 0.00061035
 0.00152588
 0.00122070
 0.00030518
-0.00091553
-0.00213623
-0.00274658
-0.00305176
-0.00274658
-0.00213623
-0.00183105
-0.00213623
-0.00305176
-0.00366211
-0.00366211
-0.00335693
-0.00244141
-0.00152588
-0.00061035
 0.00030518
 0.00122070
 0.00183105
 0.00152588
 0.00061035
-0.00091553
-0.00213623
-0.00274658
-0.00274658
-0.00183105
-0.00061035
 0.00000000
 0.00000000
-0.00061035
-0.00122070
-0.00152588
-0.00091553
 0.00000000
 0.00030518
 0.00030518
-0.00030518
-0.00091553
-0.00152588
-0.00183105
-0.00213623
-0.00213623
-0.00183105
-0.00122070
-0.00061035
 0.00061035
 0.00183105
 0.00305176
 0.00366211
 0.00335693
 0.00183105
 0.00030518
-0.00091553
-0.00091553
-0.00030518
 0.00000000
-0.00030518
-0.00091553
-0.00152588
-0.00152588
-0.00122070
-0.00061035
 0.00000000
 0.00091553
 0.00152588
 0.00152588
 0.00152588
 0.00091553
 0.00030518
-0.00061035
-0.00152588
-0.00244141
-0.00274658
-0.00244141
-0.00183105
-0.00061035
 0.00000000
 0.00000000
-0.00061035
-0.00122070
-0.00122070
-0.00061035
 0.00030518
 0.00152588
 0.00183105
 0.00183105
 0.00152588
 0.00091553
 0.00061035
 0.00030518
 0.00000000
-0.00030518
-0.00091553
-0.00091553
-0.00061035
 0.00000000
 0.00091553
 0.00122070
 0.00091553
 0.00000000
-0.00122070
-0.00213623
-0.00244141
-0.00213623
-0.00122070
-0.00030518
-0.00030518
-0.00091553
-0.00183105
-0.00183105
-0.00122070
 0.00000000
 0.00152588
 0.00244141
 0.00305176
 0.00335693
 0.00366211
 0.00335693
 0.00244141
 0.00091553
-0.00061035
-0.00152588
-0.00152588
-0.00091553
-0.00030518
 0.00061035
 0.00122070
 0.00122070
 0.00091553
 0.00030518
 0.00030518
 0.00030518
 0.00091553
 0.00091553
 0.00030518
-0.00030518
-0.00122070
-0.00152588
-0.00183105
-0.00213623
-0.00244141
-0.00274658
-0.00244141
-0.00183105
-0.00122070
-0.00030518
 0.00030518
 0.00061035
 0.00061035
 0.00000000
-0.00091553
-0.00152588
-0.00152588
-0.00061035
 0.00000000
 0.00030518
 0.00000000
-0.00061035
-0.00091553
-0.00091553
-0.00030518
 0.00030518
 0.00061035
 0.00061035
 0.00030518
 0.00030518
 0.00030518
 0.00000000
-0.00061035
-0.00122070
-0.00152588
-0.00152588
-0.00122070
-0.00061035
 0.00030518
 0.00061035
 0.00061035
 0.00030518
 0.00000000
 0.00030518
 0.00091553
 0.00213623
 0.00274658
 0.00274658
 0.00183105
 0.00091553
-0.00030518
-0.00122070
-0.00183105
-0.00244141
-0.00274658
-0.00274658
-0.00213623
-0.00122070
 0.00000000
 0.00122070
 0.00213623
 0.00213623
 0.00152588
 0.00061035
 0.00000000
 0.00000000
 0.00061035
 0.00122070
 0.00122070
 0.00061035
 0.00030518
 0.00000000
 0.00030518
 0.00091553
 0.00183105
 0.00274658
 0.00305176
 0.00305176
 0.00244141
 0.00183105
 0.00091553
 0.00030518
-0.00030518
-0.00091553
-0.00091553
-0.00061035
-0.00030518
 0.00030518
 0.00030518
 0.00061035
 0.00061035
 0.00061035
 0.00061035
 0.00091553
 0.00122070
 0.00152588
 0.00122070
 0.00030518
-0.00061035
-0.00152588
-0.00183105
-0.00183105
-0.00152588
-0.00152588
-0.00152588
-0.00091553
 0.00030518
 0.00152588
 0.00213623
 0.00244141
 0.00244141
 0.00244141
 0.00183105
 0.00152588
 0.00122070
 0.00091553
 0.00091553
 0.00091553
 0.00061035
-0.00030518
-0.00122070
-0.00152588
-0.00122070
-0.00061035
 0.00000000
 0.00030518
 0.00091553
 0.00152588
 0.00183105
 0.00183105
 0.00152588
 0.00061035
 0.00030518
 0.00000000
 0.00030518
 0.00030518
 0.00061035
 0.00061035
 0.00091553
 0.00122070
 0.00152588
 0.00152588
 0.00183105
 0.00213623
 0.00274658
 0.00244141
 0.00152588
 0.00030518
-0.00091553
-0.00152588
-0.00152588
-0.00122070
-0.00122070
-0.00122070
-0.00091553
-0.00030518
 0.00061035
 0.00183105
 0.00244141
 0.00244141
 0.00213623
 0.00122070
 0.00030518
-0.00061035
-0.00091553
-0.00091553
-0.00091553
-0.00122070
-0.00183105
-0.00213623
-0.00213623
-0.00152588
-0.00091553
-0.00030518
 0.00030518
 0.00091553
 0.00122070
 0.00091553
 0.00030518
-0.00030518
-0.00122070
-0.00152588
-0.00183105
-0.00213623
-0.00244141
-0.00244141
-0.00274658
-0.00305176
-0.00335693
-0.00366211
-0.00335693
-0.00305176
-0.00213623
-0.00122070
-0.00061035
-0.00030518
-0.00030518
-0.00061035
-0.00091553
-0.00091553
-0.00091553
-0.00091553
-0.00122070
-0.00122070
-0.00091553
-0.00030518
 0.00061035
 0.00091553
 0.00091553
 0.00061035
 0.00030518
 0.00030518
 0.00000000
-0.00030518
-0.00122070
-0.00183105
-0.00244141
-0.00305176
-0.00335693
-0.00366211
-0.00305176
-0.00183105
-0.00061035
 0.00030518
 0.00091553
 0.00122070
 0.00122070
 0.00122070
 0.00061035
-0.00030518
-0.00122070
-0.00152588
-0.00183105
-0.00183105
-0.00183105
-0.00152588
-0.00122070
-0.00152588
-0.00183105
-0.00183105
-0.00457764
-0.01983643
-0.06195068
-0.13824463
-0.24078369
-0.34301758
-0.41137695
-0.42541504
-0.39184570
-0.34027100
-0.29968262
-0.27465820
-0.24017334
-0.16357422
-0.03814697
 0.10223389
 0.20507813
 0.23742676
 0.21057129
 0.16662598
 0.14221191
 0.14434814
 0.15686035
 0.16418457
 0.16723633
 0.17303467
 0.18188477
 0.18463135
 0.17456055
 0.15869141
 0.15014648
 0.15350342
 0.16113281
 0.16113281
 0.15228271
 0.14221191
 0.13824463
 0.13885498
 0.13824463
 0.13275146
 0.12512207
 0.12023926
 0.11840820
 0.11657715
 0.11230469
 0.10589600
 0.09948730
 0.09399414
 0.09002686
 0.08666992
 0.08392334
 0.07965088
 0.07385254
 0.06622314
 0.06011963
 0.05554199
 0.05157471
 0.04516602
 0.03692627
 0.02929688
 0.02502441
 0.02258301
 0.01892090
 0.01281738
 0.00701904
 0.00366211
 0.00274658
 0.00091553
-0.00366211
-0.00915527
-0.01251221
-0.01220703
-0.01129150
-0.01281738
-0.01647949
-0.02014160
-0.02105713
-0.02044678
-0.02044678
-0.02227783
-0.02502441
-0.02685547
-0.02716064
-0.02746582
-0.02960205
-0.03326416
-0.03692627
-0.03906250
-0.03997803
-0.04150391
-0.04425049
-0.04730225
-0.04913330
-0.04974365
-0.04974365
-0.05096436
-0.05340576
-0.05554199
-0.05615234
-0.05493164
-0.05340576
-0.05279541
-0.05371094
-0.05493164
-0.05493164
-0.05401611
-0.05340576
-0.05340576
-0.05432129
-0.05523682
-0.05554199
-0.05523682
-0.05462646
-0.05462646
-0.05432129
-0.05401611
-0.05371094
-0.05371094
-0.05401611
-0.05462646
-0.05462646
-0.05401611
-0.05310059
-0.05279541
-0.05371094
-0.05523682
-0.05615234
-0.05554199
-0.05432129
-0.05279541
-0.05187988
-0.05157471
-0.05096436
-0.05004883
-0.04913330
-0.04852295
-0.04852295
-0.04821777
-0.04791260
-0.04669189
-0.04516602
-0.04425049
-0.04394531
-0.04333496
-0.04272461
-0.04211426
-0.04119873
-0.04028320
-0.03875732
-0.03662109
-0.03387451
-0.03204346
-0.03112793
-0.03082275
-0.03082275
-0.03051758
-0.02960205
-0.02868652
-0.02838135
-0.02807617
-0.02685547
-0.02532959
-0.02319336
-0.02136230
-0.02014160
-0.01953125
-0.01922607
-0.01892090
-0.01800537
-0.01647949
-0.01495361
-0.01312256
-0.01190186
-0.01129150
-0.01098633
-0.01068115
-0.00976563
-0.00854492
-0.00732422
-0.00610352
-0.00488281
-0.00396729
-0.00274658
-0.00183105
-0.00091553
 0.00000000
 0.00091553
 0.00152588
 0.00183105
 0.00274658
 0.00366211
 0.00518799
 0.00640869
 0.00732422
 0.00732422
 0.00701904
 0.00701904
 0.00762939
 0.00915527
 0.01068115
 0.01190186
 0.01251221
 0.01281738
 0.01281738
 0.01342773
 0.01403809
 0.01464844
 0.01525879
 0.01586914
 0.01586914
 0.01647949
 0.01739502
 0.01861572
 0.02044678
 0.02197266
 0.02258301
 0.02227783
 0.02227783
 0.02288818
 0.02380371
 0.02502441
 0.02532959
 0.02471924
 0.02349854
 0.02258301
 0.02166748
 0.02166748
 0.02166748
 0.02166748
 0.02166748
 0.02197266
 0.02166748
 0.02136230
 0.02075195
 0.02014160
 0.01953125
 0.01861572
 0.01770020
 0.01739502
 0.01708984
 0.01708984
 0.01647949
 0.01464844
 0.01098633
 0.00579834
-0.00152588
-0.01098633
-0.02258301
-0.03662109
-0.05371094
-0.07446289
-0.09857178
-0.12573242
-0.15533447
-0.18554688
-0.21545410
-0.24291992
-0.26611328
-0.28320313
-0.29205322
-0.29083252
-0.27832031
-0.25207520
-0.20965576
-0.14953613
-0.07171631
 0.02258301
 0.13183594
 0.25543213
 0.39062500
 0.53375244
 0.67932129
 0.82061768
 0.95367432
 1.07452393
 1.17950439
 1.26342773
 1.32049561
 1.34704590
 1.34124756
 1.30157471
 1.22650146
 1.11389160
 0.96466064
 0.78277588
 0.57434082
 0.34393311
 0.09307861
-0.17547607
-0.45562744
-0.73699951
-1.00891113
-1.26251221
-1.49108887
-1.69006348
-1.85333252
-1.97418213
-2.04803467
-2.07305908
-2.04803467
-1.97479248
-1.85394287
-1.68792725
-1.47918701
-1.23321533
-0.95733643
-0.65979004
-0.34790039
-0.02838135
 0.29205322
 0.60546875
 0.90057373
 1.16699219
 1.39678955
 1.58416748
 1.72607422
 1.81823730
 1.85760498
 1.84326172
 1.77795410
 1.66442871
 1.50543213
 1.30523682
 1.07208252
 0.81787109
 0.55358887
 0.28625488
 0.02044678
-0.23895264
-0.48248291
-0.69885254
-0.87799072
-1.01531982
-1.10961914
-1.16027832
-1.16729736
-1.13006592
-1.05133057
-0.93536377
-0.78857422
-0.61828613
-0.43365479
-0.24261475
-0.05279541
 0.12939453
 0.29663086
 0.44250488
 0.55938721
 0.64178467
 0.68725586
 0.69580078
 0.66955566
 0.61126709
 0.52581787
 0.41961670
 0.29968262
 0.17272949
 0.04547119
-0.07568359
-0.18402100
-0.27404785
-0.34057617
-0.37963867
-0.38787842
-0.36376953
-0.30883789
-0.22796631
-0.12725830
-0.01098633
 0.11627197
 0.25024414
 0.38269043
 0.50354004
 0.60546875
 0.68267822
 0.73211670
 0.74890137
 0.72875977
 0.66894531
 0.57189941
 0.44250488
 0.28533936
 0.10314941
-0.10192871
-0.32348633
-0.54992676
-0.76812744
-0.96801758
-1.14318848
-1.29028320
-1.40441895
-1.48010254
-1.51367188
-1.50329590
-1.45080566
-1.35864258
-1.22955322
-1.06719971
-0.87799072
-0.66925049
-0.44952393
-0.22644043
-0.00610352
 0.20477295
 0.39916992
 0.57006836
 0.71166992
 0.81817627
 0.88714600
 0.91766357
 0.91003418
 0.86669922
 0.79101563
 0.68878174
 0.56762695
 0.43792725
 0.30731201
 0.18402100
 0.07385254
-0.01586914
-0.07720947
-0.10345459
-0.09033203
-0.03723145
 0.05462646
 0.18341064
 0.34637451
 0.53649902
 0.74523926
 0.96130371
 1.17431641
 1.37481689
 1.55242920
 1.69738770
 1.80023193
 1.85333252
 1.85211182
 1.79260254
 1.67144775
 1.48956299
 1.25091553
 0.96527100
 0.64239502
 0.29052734
-0.08178711
-0.46386719
-0.84167480
-1.19720459
-1.51519775
-1.78558350
-2.00042725
-2.15393066
-2.23968506
-2.25433350
-2.19787598
-2.07611084
-1.89575195
-1.66473389
-1.39221191
-1.09222412
-0.78155518
-0.47607422
-0.18890381
 0.07019043
 0.29052734
 0.45928955
 0.56365967
 0.59753418
 0.56182861
 0.46173096
 0.30181885
 0.08636475
-0.17700195
-0.47424316
-0.78430176
-1.08581543
-1.36047363
-1.59454346
-1.77490234
-1.88842773
-1.92199707
-1.86614990
-1.71691895
-1.47460938
-1.14379883
-0.73120117
-0.24627686
 0.29846191
 0.88653564
 1.49841309
 2.11151123
 2.70111084
 3.24584961
 3.72589111
 4.12322998
 4.42138672
 4.60540771
 4.66491699
 4.59442139
 4.39300537
 4.06280518
 3.60931396
 3.04260254
 2.38006592
 1.64276123
 0.85296631
 0.03204346
-0.79803467
-1.61376953
-2.38708496
-3.09082031
-3.70117188
-4.20166016
-4.57946777
-4.82574463
-4.93438721
-4.90356445
-4.73663330
-4.44122314
-4.02862549
-3.51074219
-2.90344238
-2.22808838
-1.50848389
-0.77087402
-0.03936768
 0.66375732
 1.31744385
 1.89880371
 2.38464355
 2.75756836
 3.00720215
 3.13018799
 3.12713623
 2.99896240
 2.74871826
 2.38677979
 1.93176270
 1.40686035
 0.83496094
 0.23498535
-0.37445068
-0.97015381
-1.52496338
-2.01293945
-2.41455078
-2.71789551
-2.91564941
-3.00354004
-2.97790527
-2.83996582
-2.59582520
-2.25616455
-1.83502197
-1.34857178
-0.81420898
-0.25054932
 0.32440186
 0.89263916
 1.43463135
 1.93115234
 2.36541748
 2.72552490
 3.00445557
 3.19702148
 3.29895020
 3.30810547
 3.22753906
 3.06457520
 2.82867432
 2.52960205
 2.17712402
 1.78466797
 1.36779785
 0.94207764
 0.51971436
 0.10864258
-0.28320313
-0.64727783
-0.97198486
-1.24938965
-1.47552490
-1.65039063
-1.77612305
-1.85516357
-1.89025879
-1.88659668
-1.85119629
-1.79229736
-1.71661377
-1.63055420
-1.54022217
-1.45294189
-1.37481689
-1.31011963
-1.26129150
-1.22833252
-1.21093750
-1.20697021
-1.21398926
-1.22619629
-1.23687744
-1.23870850
-1.22436523
-1.18743896
-1.12182617
-1.02233887
-0.88562012
-0.71014404
-0.49591064
-0.24353027
 0.04669189
 0.37109375
 0.72235107
 1.09191895
 1.47033691
 1.84814453
 2.21679688
 2.56500244
 2.88116455
 3.15429688
 3.37524414
 3.53607178
 3.62884521
 3.64624023
 3.58367920
 3.44024658
 3.21838379
 2.91992188
 2.54943848
 2.11547852
 1.63269043
 1.11755371
 0.58502197
 0.04730225
-0.48309326
-0.98999023
-1.45324707
-1.85516357
-2.18200684
-2.42553711
-2.58117676
-2.64617920
-2.61993408
-2.50488281
-2.30621338
-2.03155518
-1.69158936
-1.30126953
-0.87677002
-0.43426514
 0.01251221
 0.45013428
 0.86151123
 1.22741699
 1.52984619
 1.75659180
 1.90155029
 1.96319580
 1.93939209
 1.82891846
 1.63604736
 1.37054443
 1.04583740
 0.67535400
 0.27008057
-0.15808105
-0.59539795
-1.02447510
-1.42791748
-1.79229736
-2.10662842
-2.36389160
-2.55859375
-2.68646240
-2.74444580
-2.73223877
-2.65228271
-2.50885010
-2.30682373
-2.05322266
-1.75506592
-1.42333984
-1.07055664
-0.70922852
-0.35156250
-0.00671387
 0.31616211
 0.60791016
 0.85906982
 1.06170654
 1.21185303
 1.30920410
 1.35559082
 1.35559082
 1.31500244
 1.24176025
 1.14654541
 1.03881836
 0.92987061
 0.82885742
 0.74676514
 0.69274902
 0.67321777
 0.69244385
 0.75195313
 0.85205078
 0.99090576
 1.16424561
 1.36535645
 1.58447266
 1.81152344
 2.03460693
 2.24029541
 2.41363525
 2.54150391
 2.61260986
 2.61749268
 2.54638672
 2.39135742
 2.14691162
 1.81396484
 1.39801025
 0.90667725
 0.34820557
-0.26611328
-0.92071533
-1.59393311
-2.26257324
-2.90313721
-3.49395752
-4.01550293
-4.45037842
-4.78363037
-5.00488281
-5.10589600
-5.08270264
-4.93499756
-4.66674805
-4.28588867
-3.80401611
-3.23547363
-2.59826660
-1.91253662
-1.20025635
-0.48217773
 0.22064209
 0.88684082
 1.49627686
 2.03063965
 2.47497559
 2.81829834
 3.05328369
 3.17657471
 3.18786621
 3.09173584
 2.89581299
 2.60986328
 2.24670410
 1.82342529
 1.36077881
 0.87890625
 0.39428711
-0.07965088
-0.52886963
-0.93505859
-1.27807617
-1.54174805
-1.71966553
-1.81152344
-1.81854248
-1.74011230
-1.57714844
-1.33728027
-1.03424072
-0.68176270
-0.29052734
 0.12939453
 0.56579590
 1.00006104
 1.41387939
 1.78985596
 2.11578369
 2.38006592
 2.57232666
 2.68280029
 2.70690918
 2.64282227
 2.49053955
 2.25128174
 1.93023682
 1.53930664
 1.09436035
 0.61096191
 0.10314941
-0.41473389
-0.92468262
-1.40441895
-1.83349609
-2.19604492
-2.48168945
-2.68218994
-2.79144287
-2.80639648
-2.72888184
-2.56317139
-2.31506348
-1.99157715
-1.60430908
-1.16943359
-0.70373535
-0.22277832
 0.25939941
 0.72814941
 1.16516113
 1.55364990
 1.87988281
 2.13470459
 2.31231689
 2.40753174
 2.41790771
 2.34588623
 2.19848633
 1.98394775
 1.71234131
 1.39556885
 1.05010986
 0.69427490
 0.34179688
 0.00061035
-0.32196045
-0.61431885
-0.86212158
-1.05377197
-1.18469238
-1.25671387
-1.27166748
-1.22924805
-1.13006592
-0.97930908
-0.78765869
-0.56488037
-0.31799316
-0.05310059
 0.22186279
 0.49499512
 0.75317383
 0.98663330
 1.18774414
 1.35040283
 1.46789551
 1.53564453
 1.55151367
 1.51550293
 1.42761230
 1.28936768
 1.10443115
 0.88073730
 0.62744141
 0.35064697
 0.05310059
-0.26123047
-0.58471680
-0.90393066
-1.20605469
-1.48284912
-1.72912598
-1.94030762
-2.11059570
-2.23480225
-2.30987549
-2.33551025
-2.31170654
-2.23846436
-2.11730957
-1.95220947
-1.74926758
-1.51489258
-1.25488281
-0.97656250
-0.68847656
-0.39947510
-0.11688232
 0.15441895
 0.40954590
 0.64239502
 0.84686279
 1.01867676
 1.15661621
 1.26159668
 1.33483887
 1.37878418
 1.39678955
 1.39312744
 1.37390137
 1.34429932
 1.30981445
 1.27532959
 1.24450684
 1.22039795
 1.20452881
 1.19750977
 1.19812012
 1.20452881
 1.21429443
 1.22497559
 1.23443604
 1.23962402
 1.23626709
 1.21978760
 1.18743896
 1.13800049
 1.07147217
 0.98693848
 0.88256836
 0.75836182
 0.61676025
 0.46051025
 0.29144287
 0.10742188
-0.09307861
-0.30761719
-0.52978516
-0.75286865
-0.97290039
-1.18927002
-1.40136719
-1.60461426
-1.79382324
-1.96441650
-2.11395264
-2.24121094
-2.34283447
-2.41424561
-2.45269775
-2.45697021
-2.42675781
-2.36267090
-2.26379395
-2.13165283
-1.96777344
-1.77642822
-1.56158447
-1.32659912
-1.07696533
-0.81970215
-0.56304932
-0.31433105
-0.07965088
 0.13580322
 0.32653809
 0.48522949
 0.60699463
 0.68878174
 0.72998047
 0.73272705
 0.70068359
 0.63781738
 0.55053711
 0.44616699
 0.33294678
 0.21881104
 0.11138916
 0.01892090
-0.05096436
-0.09124756
-0.09704590
-0.06713867
-0.00152588
 0.09826660
 0.22979736
 0.39031982
 0.57403564
 0.77392578
 0.98144531
 1.18865967
 1.38793945
 1.57165527
 1.73248291
 1.86340332
 1.95983887
 2.01721191
 2.03369141
 2.00775146
 1.93969727
 1.83197021
 1.68914795
 1.51519775
 1.31378174
 1.09069824
 0.85388184
 0.61370850
 0.37933350
 0.15625000
-0.05187988
-0.24047852
-0.40313721
-0.53436279
-0.63018799
-0.69183350
-0.72204590
-0.72387695
-0.70098877
-0.65765381
-0.59906006
-0.53070068
-0.45776367
-0.38574219
-0.32073975
-0.26824951
-0.23315430
-0.21881104
-0.22735596
-0.26000977
-0.31829834
-0.40222168
-0.50933838
-0.63720703
-0.78186035
-0.94024658
-1.10687256
-1.27563477
-1.43890381
-1.58996582
-1.72241211
-1.82983398
-1.90582275
-1.94458008
-1.94183350
-1.89666748
-1.80847168
-1.67694092
-1.50238037
-1.28692627
-1.03637695
-0.75775146
-0.45867920
-0.14526367
 0.17669678
 0.50079346
 0.81726074
 1.11663818
 1.39038086
 1.63177490
 1.83593750
 1.99707031
 2.11059570
 2.17254639
 2.18200684
 2.14019775
 2.05047607
 1.91741943
 1.74865723
 1.55364990
 1.34185791
 1.12304688
 0.90637207
 0.70129395
 0.51849365
 0.36743164
 0.25451660
 0.18218994
 0.15106201
 0.16174316
 0.21362305
 0.30364990
 0.42572021
 0.56976318
 0.72631836
 0.88653564
 1.04095459
 1.18011475
 1.29486084
 1.37634277
 1.41937256
 1.41876221
 1.36932373
 1.26770020
 1.11389160
 0.91278076
 0.67138672
 0.39520264
 0.08819580
-0.24414063
-0.59143066
-0.94024658
-1.27746582
-1.59301758
-1.87988281
-2.13134766
-2.33917236
-2.49755859
-2.60284424
-2.65563965
-2.65655518
-2.60803223
-2.51251221
-2.37548828
-2.20428467
-2.00561523
-1.78588867
-1.55181885
-1.30981445
-1.06719971
-0.83190918
-0.60852051
-0.40252686
-0.21820068
-0.05950928
 0.06958008
 0.16754150
 0.23437500
 0.26885986
 0.27099609
 0.24200439
 0.18463135
 0.10314941
 0.00244141
-0.11291504
-0.23620605
-0.35949707
-0.47302246
-0.56701660
-0.63476563
-0.67199707
-0.67413330
-0.63781738
-0.55999756
-0.44097900
-0.28259277
-0.08789063
 0.13977051
 0.39611816
 0.67443848
 0.96588135
 1.26068115
 1.54998779
 1.82647705
 2.08129883
 2.30621338
 2.49267578
 2.63488770
 2.72857666
 2.76947021
 2.75482178
 2.68371582
 2.55767822
 2.38098145
 2.15698242
 1.89086914
 1.58843994
 1.26037598
 0.91888428
 0.57373047
 0.23101807
-0.10467529
-0.42755127
-0.72814941
-0.99700928
-1.22833252
-1.41937256
-1.57012939
-1.68029785
-1.75048828
-1.78100586
-1.77520752
-1.73614502
-1.66778564
-1.57379150
-1.45965576
-1.33087158
-1.19323730
-1.05102539
-0.90942383
-0.77331543
-0.64758301
-0.53619385
-0.44128418
-0.36468506
-0.30700684
-0.26824951
-0.24871826
-0.24780273
-0.26428223
-0.29602051
-0.33905029
-0.38848877
-0.43945313
-0.48889160
-0.53375244
-0.57189941
-0.59997559
-0.61431885
-0.61126709
-0.58868408
-0.54473877
-0.47943115
-0.39306641
-0.28808594
-0.16693115
-0.03204346
 0.11413574
 0.26885986
 0.42724609
 0.58319092
 0.73120117
 0.86669922
 0.98602295
 1.08612061
 1.16363525
 1.21612549
 1.24298096
 1.24328613
 1.21826172
 1.16973877
 1.10046387
 1.01501465
 0.91644287
 0.81024170
 0.70159912
 0.59631348
 0.50079346
 0.41961670
 0.35644531
 0.31372070
 0.29418945
 0.29815674
 0.32592773
 0.37445068
 0.44067383
 0.52001953
 0.60729980
 0.69702148
 0.78277588
 0.85906982
 0.92102051
 0.96527100
 0.98846436
 0.98846436
 0.96343994
 0.91369629
 0.84014893
 0.74462891
 0.63079834
 0.50231934
 0.36407471
 0.21911621
 0.06927490
-0.08361816
-0.23620605
-0.38330078
-0.51910400
-0.64086914
-0.74768066
-0.84014893
-0.91827393
-0.98236084
-1.03240967
-1.06933594
-1.09588623
-1.11419678
-1.12670898
-1.13555908
-1.14257813
-1.14959717
-1.15753174
-1.16699219
-1.17706299
-1.18774414
-1.19812012
-1.20727539
-1.21398926
-1.21612549
-1.21246338
-1.20147705
-1.18225098
-1.15356445
-1.11450195
-1.06536865
-1.00585938
-0.93658447
-0.85906982
-0.77423096
-0.68267822
-0.58532715
-0.48278809
-0.37689209
-0.26947021
-0.16235352
-0.05767822
 0.04302979
 0.13916016
 0.23040771
 0.31677246
 0.39764404
 0.47241211
 0.53985596
 0.60028076
 0.65368652
 0.70129395
 0.74401855
 0.78277588
 0.81665039
 0.84533691
 0.86822510
 0.88531494
 0.89721680
 0.90423584
 0.90667725
 0.90484619
 0.89904785
 0.88928223
 0.87646484
 0.86090088
 0.84350586
 0.82641602
 0.81024170
 0.79589844
 0.78338623
 0.77239990
 0.76232910
 0.75225830
 0.74127197
 0.72814941
 0.71044922
 0.68786621
 0.65917969
 0.62347412
 0.58044434
 0.52886963
 0.46905518
 0.40222168
 0.32928467
 0.25115967
 0.16876221
 0.08331299
-0.00244141
-0.08666992
-0.16784668
-0.24597168
-0.32012939
-0.38787842
-0.44616699
-0.49346924
-0.53192139
-0.56335449
-0.58990479
-0.61218262
-0.63110352
-0.64758301
-0.66528320
-0.68695068
-0.71502686
-0.75073242
-0.79467773
-0.84747314
-0.90942383
-0.98052979
-1.05987549
-1.14685059
-1.23931885
-1.33514404
-1.42974854
-1.51947021
-1.60034180
-1.66870117
-1.72180176
-1.75537109
-1.76483154
-1.74621582
-1.69799805
-1.61865234
-1.50695801
-1.36169434
-1.18255615
-0.97106934
-0.73089600
-0.46508789
-0.17669678
 0.12969971
 0.44860840
 0.77270508
 1.09497070
 1.40808105
 1.70654297
 1.98333740
 2.23144531
 2.44415283
 2.61596680
 2.74322510
 2.82318115
 2.85491943
 2.83813477
 2.77343750
 2.66204834
 2.50701904
 2.31262207
 2.08587646
 1.83288574
 1.55914307
 1.27166748
 0.97839355
 0.68878174
 0.41046143
 0.14862061
-0.09368896
-0.31188965
-0.49926758
-0.64727783
-0.75134277
-0.81085205
-0.82733154
-0.80291748
-0.73822021
-0.63659668
-0.50415039
-0.34912109
-0.17852783
 0.00091553
 0.18310547
 0.35949707
 0.52001953
 0.65521240
 0.75958252
 0.82946777
 0.86242676
 0.85540771
 0.80627441
 0.71624756
 0.58898926
 0.43029785
 0.24291992
 0.02929688
-0.20660400
-0.45776367
-0.71472168
-0.96832275
-1.21185303
-1.44073486
-1.65039063
-1.83502197
-1.98944092
-2.11029053
-2.19512939
-2.24426270
-2.25769043
-2.23663330
-2.18353271
-2.10083008
-1.99310303
-1.86492920
-1.72119141
-1.56677246
-1.40594482
-1.24267578
-1.08032227
-0.92193604
-0.77026367
-0.62591553
-0.48858643
-0.35919189
-0.23773193
-0.12420654
-0.01800537
 0.08300781
 0.18066406
 0.27648926
 0.37078857
 0.46386719
 0.55603027
 0.64819336
 0.74035645
 0.83312988
 0.92712402
 1.02203369
 1.11846924
 1.21582031
 1.31195068
 1.40563965
 1.49414063
 1.57562256
 1.64916992
 1.71264648
 1.76330566
 1.79870605
 1.81579590
 1.81304932
 1.78985596
 1.74682617
 1.68457031
 1.60308838
 1.50268555
 1.38519287
 1.25213623
 1.10595703
 0.94848633
 0.78216553
 0.61096191
 0.43853760
 0.26672363
 0.09613037
-0.07293701
-0.23834229
-0.39550781
-0.53863525
-0.66436768
-0.77178955
-0.86120605
-0.93261719
-0.98480225
-1.01715088
-1.03057861
-1.02783203
-1.01196289
-0.98632813
-0.95275879
-0.91430664
-0.87402344
-0.83526611
-0.80078125
-0.77270508
-0.75164795
-0.73883057
-0.73486328
-0.74005127
-0.75500488
-0.77972412
-0.81329346
-0.85540771
-0.90423584
-0.95886230
-1.01715088
-1.07696533
-1.13586426
-1.19171143
-1.24176025
-1.28326416
-1.31225586
-1.32598877
-1.32171631
-1.29760742
-1.25335693
-1.18682861
-1.09710693
-0.98297119
-0.84411621
-0.68206787
-0.49926758
-0.29663086
-0.07598877
 0.16113281
 0.41137695
 0.67138672
 0.93658447
 1.20208740
 1.46301270
 1.71386719
 1.94976807
 2.16369629
 2.35015869
 2.50335693
 2.61779785
 2.69104004
 2.72003174
 2.70263672
 2.63702393
 2.52441406
 2.36663818
 2.16705322
 1.92962646
 1.65924072
 1.36291504
 1.05133057
 0.73516846
 0.42266846
 0.11840820
-0.17303467
-0.44403076
-0.68511963
-0.88684082
-1.04461670
-1.15722656
-1.22558594
-1.24969482
-1.23016357
-1.17004395
-1.07482910
-0.95184326
-0.80718994
-0.64758301
-0.48156738
-0.31738281
-0.16326904
-0.02593994
 0.08972168
 0.17944336
 0.23773193
 0.26153564
 0.24993896
 0.20446777
 0.12786865
 0.02227783
-0.10894775
-0.26184082
-0.42938232
-0.60272217
-0.77453613
-0.93841553
-1.08886719
-1.22039795
-1.32781982
-1.40686035
-1.45385742
-1.46667480
-1.44500732
-1.38854980
-1.29882813
-1.17828369
-1.03149414
-0.86395264
-0.68115234
-0.48889160
-0.29266357
-0.09887695
 0.08666992
 0.25817871
 0.41137695
 0.54138184
 0.64483643
 0.71899414
 0.76293945
 0.77789307
 0.76599121
 0.73028564
 0.67291260
 0.59814453
 0.51147461
 0.41900635
 0.32684326
 0.23986816
 0.16174316
 0.09674072
 0.04913330
 0.02380371
 0.02410889
 0.05065918
 0.10223389
 0.17700195
 0.27221680
 0.38482666
 0.51086426
 0.64422607
 0.77819824
 0.90606689
 1.02203369
 1.12060547
 1.19628906
 1.24420166
 1.26098633
 1.24450684
 1.19354248
 1.10809326
 0.98876953
 0.83923340
 0.66589355
 0.47546387
 0.27313232
 0.06195068
-0.15441895
-0.36834717
-0.56976318
-0.74890137
-0.89874268
-1.01654053
-1.10076904
-1.14990234
-1.16241455
-1.13891602
-1.08276367
-0.99853516
-0.89080811
-0.76507568
-0.62713623
-0.48492432
-0.34515381
-0.21484375
-0.09887695
-0.00183105
 0.07202148
 0.11810303
 0.13427734
 0.12145996
 0.08148193
 0.01739502
-0.06896973
-0.17517090
-0.29663086
-0.42694092
-0.55938721
-0.68634033
-0.80291748
-0.90423584
-0.98632813
-1.04492188
-1.07604980
-1.07757568
-1.04919434
-0.98968506
-0.89965820
-0.77941895
-0.63293457
-0.46447754
-0.27862549
-0.07904053
 0.13031006
 0.34454346
 0.55725098
 0.76080322
 0.94970703
 1.11968994
 1.26708984
 1.38885498
 1.48254395
 1.54510498
 1.57562256
 1.57348633
 1.53961182
 1.47552490
 1.38427734
 1.26892090
 1.13220215
 0.97869873
 0.81420898
 0.64605713
 0.48004150
 0.32073975
 0.17211914
 0.03753662
-0.07904053
-0.17517090
-0.24902344
-0.29907227
-0.32409668
-0.32348633
-0.29937744
-0.25787354
-0.20446777
-0.14404297
-0.07873535
-0.01129150
 0.05462646
 0.11291504
 0.15991211
 0.19317627
 0.21240234
 0.21575928
 0.20172119
 0.16815186
 0.11688232
 0.05004883
-0.03051758
-0.12329102
-0.22674561
-0.33813477
-0.45196533
-0.56304932
-0.66772461
-0.76354980
-0.84686279
-0.91461182
-0.96374512
-0.99151611
-0.99822998
-0.98358154
-0.94848633
-0.89385986
-0.82153320
-0.73364258
-0.63415527
-0.52581787
-0.41259766
-0.29754639
-0.18493652
-0.07720947
 0.02258301
 0.11169434
 0.18707275
 0.24658203
 0.28839111
 0.31250000
 0.31860352
 0.30639648
 0.27648926
 0.22918701
 0.16540527
 0.08728027
-0.00335693
-0.10437012
-0.21240234
-0.32226563
-0.42846680
-0.52490234
-0.60668945
-0.67077637
-0.71441650
-0.73425293
-0.72753906
-0.69305420
-0.62957764
-0.53863525
-0.42205811
-0.28289795
-0.12481689
 0.04821777
 0.23101807
 0.41900635
 0.60607910
 0.78491211
 0.94940186
 1.09436035
 1.21643066
 1.31195068
 1.37817383
 1.41235352
 1.41296387
 1.38031006
 1.31622314
 1.22344971
 1.10443115
 0.96313477
 0.80505371
 0.63812256
 0.47058105
 0.30883789
 0.15777588
 0.02105713
-0.09613037
-0.19012451
-0.25634766
-0.29327393
-0.30212402
-0.28442383
-0.24291992
-0.18096924
-0.10345459
-0.01617432
 0.07354736
 0.15991211
 0.23803711
 0.30395508
 0.35369873
 0.38238525
 0.38665771
 0.36499023
 0.31799316
 0.24719238
 0.15289307
 0.03540039
-0.10375977
-0.26153564
-0.43273926
-0.61126709
-0.79162598
-0.96923828
-1.14013672
-1.30035400
-1.44500732
-1.56921387
-1.66870117
-1.74072266
-1.78283691
-1.79382324
-1.77215576
-1.71783447
-1.63146973
-1.51519775
-1.37207031
-1.20483398
-1.01776123
-0.81451416
-0.60058594
-0.38146973
-0.16143799
 0.05584717
 0.26519775
 0.46203613
 0.64086914
 0.79711914
 0.92864990
 1.03393555
 1.11206055
 1.16271973
 1.18560791
 1.18225098
 1.15478516
 1.10595703
 1.04003906
 0.96130371
 0.87524414
 0.78674316
 0.70068359
 0.62164307
 0.55389404
 0.50140381
 0.46752930
 0.45440674
 0.46203613
 0.49041748
 0.53771973
 0.60180664
 0.68023682
 0.76782227
 0.85968018
 0.95001221
 1.03393555
 1.10778809
 1.16668701
 1.20727539
 1.22589111
 1.22009277
 1.18927002
 1.13342285
 1.05163574
 0.94482422
 0.81420898
 0.66497803
 0.50262451
 0.33081055
 0.15228271
-0.03204346
-0.21789551
-0.39886475
-0.56762695
-0.71960449
-0.85205078
-0.96405029
-1.05377197
-1.11846924
-1.15722656
-1.17004395
-1.15966797
-1.12884521
-1.07971191
-1.01470947
-0.93780518
-0.85357666
-0.76660156
-0.68115234
-0.60089111
-0.53009033
-0.47241211
-0.43121338
-0.40863037
-0.40649414
-0.42510986
-0.46539307
-0.52642822
-0.60699463
-0.70373535
-0.81237793
-0.92895508
-1.04919434
-1.16851807
-1.28112793
-1.38214111
-1.46514893
-1.52435303
-1.55426025
-1.55090332
-1.51153564
-1.43493652
-1.31927490
-1.16455078
-0.97290039
-0.74829102
-0.49621582
-0.22216797
 0.06774902
 0.36773682
 0.66955566
 0.96343994
 1.23992920
 1.49108887
 1.71081543
 1.89331055
 2.03369141
 2.12799072
 2.17559814
 2.17712402
 2.13470459
 2.05169678
 1.93176270
 1.78070068
 1.60614014
 1.41754150
 1.22283936
 1.03027344
 0.84686279
 0.67993164
 0.53558350
 0.41900635
 0.33325195
 0.27954102
 0.25787354
 0.26611328
 0.30151367
 0.35919189
 0.43365479
 0.51788330
 0.60363770
 0.68359375
 0.75073242
 0.79925537
 0.82305908
 0.81665039
 0.77697754
 0.70190430
 0.59265137
 0.45013428
 0.27496338
 0.06744385
-0.17028809
-0.43212891
-0.70922852
-0.99243164
-1.27410889
-1.54785156
-1.80603027
-2.04071045
-2.24365234
-2.40905762
-2.53204346
-2.61047363
-2.64129639
-2.62268066
-2.55462646
-2.43835449
-2.27752686
-2.07672119
-1.84143066
-1.57836914
-1.29455566
-0.99884033
-0.69885254
-0.40222168
-0.11596680
 0.15380859
 0.40039063
 0.61676025
 0.79711914
 0.93750000
 1.03515625
 1.08947754
 1.10168457
 1.07360840
 1.00952148
 0.91461182
 0.79559326
 0.65979004
 0.51605225
 0.37261963
 0.23712158
 0.11627197
 0.01586914
-0.05737305
-0.09735107
-0.10070801
-0.06622314
 0.00335693
 0.10650635
 0.24047852
 0.40191650
 0.58563232
 0.78369141
 0.98754883
 1.19049072
 1.38580322
 1.56646729
 1.72576904
 1.85699463
 1.95556641
 2.01782227
 2.04010010
 2.02056885
 1.95861816
 1.85668945
 1.71905518
 1.54846191
 1.34735107
 1.12030029
 0.87493896
 0.62011719
 0.36346436
 0.10833740
-0.14251709
-0.38452148
-0.61065674
-0.81451416
-0.99182129
-1.14257813
-1.26831055
-1.36871338
-1.44378662
-1.49353027
-1.52008057
-1.52618408
-1.51428223
-1.48651123
-1.44500732
-1.39282227
-1.33331299
-1.26892090
-1.20178223
-1.13311768
-1.06414795
-0.99639893
-0.93078613
-0.86853027
-0.80993652
-0.75439453
-0.70068359
-0.64880371
-0.59753418
-0.54656982
-0.49468994
-0.43914795
-0.37872314
-0.31311035
-0.24291992
-0.16876221
-0.09063721
-0.00762939
 0.07965088
 0.17120361
 0.26611328
 0.36376953
 0.46295166
 0.56182861
 0.65643311
 0.74371338
 0.82031250
 0.88500977
 0.93627930
 0.97259521
 0.99121094
 0.99029541
 0.96862793
 0.92742920
 0.86730957
 0.79071045
 0.69915771
 0.59661865
 0.48706055
 0.37567139
 0.26733398
 0.16571045
 0.07446289
-0.00366211
-0.06530762
-0.10742188
-0.12725830
-0.12481689
-0.09918213
-0.05157471
 0.01678467
 0.10437012
 0.20660400
 0.31921387
 0.43609619
 0.55328369
 0.66558838
 0.76751709
 0.85357666
 0.91796875
 0.95733643
 0.96862793
 0.94909668
 0.89599609
 0.80718994
 0.68511963
 0.53344727
 0.35705566
 0.15777588
-0.06256104
-0.29907227
-0.54321289
-0.78521729
-1.01715088
-1.23413086
-1.43310547
-1.60797119
-1.75292969
-1.86340332
-1.93634033
-1.97174072
-1.96838379
-1.92596436
-1.84509277
-1.72882080
-1.58081055
-1.40472412
-1.20391846
-0.98327637
-0.74951172
-0.51025391
-0.27191162
-0.04028320
 0.17944336
 0.38085938
 0.55786133
 0.70495605
 0.81848145
 0.89721680
 0.94085693
 0.95001221
 0.92620850
 0.87127686
 0.78857422
 0.68359375
 0.56274414
 0.43395996
 0.30273438
 0.17486572
 0.05401611
-0.05371094
-0.14190674
-0.20477295
-0.23986816
-0.24566650
-0.22216797
-0.16937256
-0.08697510
 0.02288818
 0.15625000
 0.30792236
 0.47241211
 0.64331055
 0.81207275
 0.97106934
 1.11328125
 1.23413086
 1.32995605
 1.39648438
 1.42944336
 1.42639160
 1.38702393
 1.31256104
 1.20452881
 1.06414795
 0.89538574
 0.70556641
 0.50231934
 0.29144287
 0.07659912
-0.13977051
-0.35186768
-0.55145264
-0.73059082
-0.88470459
-1.01104736
-1.10900879
-1.17645264
-1.21154785
-1.21459961
-1.18804932
-1.13586426
-1.06079102
-0.96618652
-0.85510254
-0.73242188
-0.60272217
-0.47088623
-0.34149170
-0.21820068
-0.10528564
-0.00732422
 0.07324219
 0.13366699
 0.17242432
 0.18859863
 0.18157959
 0.15228271
 0.10253906
 0.03662109
-0.04364014
-0.13519287
-0.23620605
-0.34271240
-0.44891357
-0.54809570
-0.63568115
-0.70831299
-0.76293945
-0.79711914
-0.80871582
-0.79620361
-0.75897217
-0.69763184
-0.61218262
-0.50384521
-0.37445068
-0.22766113
-0.06713867
 0.10437012
 0.28320313
 0.46539307
 0.64453125
 0.81451416
 0.97076416
 1.10992432
 1.22985840
 1.32751465
 1.39984131
 1.44561768
 1.46423340
 1.45599365
 1.42242432
 1.36505127
 1.28692627
 1.19049072
 1.07971191
 0.95855713
 0.83068848
 0.70068359
 0.57189941
 0.44799805
 0.33203125
 0.22552490
 0.12878418
 0.04211426
-0.03356934
-0.09735107
-0.14923096
-0.19042969
-0.22430420
-0.25543213
-0.28686523
-0.31982422
-0.35461426
-0.39184570
-0.43212891
-0.47790527
-0.53009033
-0.58868408
-0.65277100
-0.72113037
-0.79193115
-0.86303711
-0.93139648
-0.99426270
-1.04919434
-1.09344482
-1.12487793
-1.14044189
-1.13891602
-1.11938477
-1.08093262
-1.02416992
-0.94940186
-0.85693359
-0.74859619
-0.62622070
-0.49316406
-0.35308838
-0.20996094
-0.06713867
 0.07263184
 0.20690918
 0.33294678
 0.44799805
 0.54870605
 0.63323975
 0.70007324
 0.74951172
 0.78125000
 0.79528809
 0.79223633
 0.77301025
 0.74035645
 0.69732666
 0.64666748
 0.59112549
 0.53283691
 0.47363281
 0.41503906
 0.35949707
 0.30883789
 0.26458740
 0.22766113
 0.19805908
 0.17456055
 0.15716553
 0.14526367
 0.13854980
 0.13488770
 0.13183594
 0.12756348
 0.12054443
 0.10986328
 0.09399414
 0.07141113
 0.04028320
 0.00061035
-0.04638672
-0.10040283
-0.16143799
-0.22888184
-0.30059814
-0.37170410
-0.43731689
-0.49377441
-0.53955078
-0.57373047
-0.59448242
-0.59967041
-0.58746338
-0.55786133
-0.51116943
-0.44769287
-0.36926270
-0.27709961
-0.17486572
-0.06500244
 0.04882813
 0.16510010
 0.27984619
 0.38879395
 0.48706055
 0.57006836
 0.63568115
 0.68176270
 0.70556641
 0.70556641
 0.68054199
 0.63049316
 0.55847168
 0.46722412
 0.36102295
 0.24444580
 0.12145996
-0.00396729
-0.12817383
-0.24658203
-0.35369873
-0.44403076
-0.51239014
-0.55664063
-0.57586670
-0.57037354
-0.53985596
-0.48431396
-0.40557861
-0.30761719
-0.19439697
-0.07019043
 0.06164551
 0.19805908
 0.33386230
 0.46386719
 0.58288574
 0.68511963
 0.76599121
 0.82244873
 0.85174561
 0.85266113
 0.82366943
 0.76354980
 0.67352295
 0.55694580
 0.41900635
 0.26336670
 0.09246826
-0.09246826
-0.28625488
-0.48187256
-0.67047119
-0.84503174
-1.00067139
-1.13403320
-1.24114990
-1.31835938
-1.36291504
-1.37420654
-1.35223389
-1.29791260
-1.21185303
-1.09558105
-0.95214844
-0.78613281
-0.60302734
-0.40771484
-0.20599365
-0.00274658
 0.19714355
 0.38848877
 0.56488037
 0.72052002
 0.85083008
 0.95153809
 1.02050781
 1.05682373
 1.05926514
 1.02966309
 0.96923828
 0.88165283
 0.77117920
 0.64208984
 0.50109863
 0.35491943
 0.20843506
 0.06530762
-0.07110596
-0.19744873
-0.30822754
-0.39733887
-0.46112061
-0.49804688
-0.50933838
-0.49499512
-0.45532227
-0.39062500
-0.30456543
-0.20111084
-0.08575439
 0.03875732
 0.16937256
 0.30181885
 0.43090820
 0.55084229
 0.65643311
 0.74432373
 0.81146240
 0.85449219
 0.87188721
 0.86273193
 0.82855225
 0.77056885
 0.69091797
 0.59173584
 0.47607422
 0.34912109
 0.21575928
 0.07781982
-0.06256104
-0.20355225
-0.34027100
-0.46691895
-0.57830811
-0.67230225
-0.74829102
-0.80627441
-0.84503174
-0.86364746
-0.86303711
-0.84411621
-0.80810547
-0.75744629
-0.69427490
-0.62225342
-0.54534912
-0.46722412
-0.39062500
-0.31799316
-0.25329590
-0.19897461
-0.15716553
-0.12847900
-0.11199951
-0.10803223
-0.11535645
-0.13275146
-0.15747070
-0.18676758
-0.21911621
-0.25360107
-0.28869629
-0.32104492
-0.34667969
-0.36163330
-0.36315918
-0.35125732
-0.32562256
-0.28686523
-0.23529053
-0.17059326
-0.09307861
-0.00488281
 0.09216309
 0.19500732
 0.29998779
 0.40344238
 0.50079346
 0.58868408
 0.66345215
 0.72326660
 0.76507568
 0.78826904
 0.79162598
 0.77636719
 0.74432373
 0.69702148
 0.63720703
 0.56701660
 0.49072266
 0.41229248
 0.33569336
 0.26367188
 0.19805908
 0.14007568
 0.09155273
 0.05462646
 0.03082275
 0.02075195
 0.02471924
 0.04211426
 0.07171631
 0.11108398
 0.15838623
 0.21179199
 0.26977539
 0.33020020
 0.39001465
 0.44494629
 0.49163818
 0.52795410
 0.55328369
 0.56671143
 0.56701660
 0.55236816
 0.52215576
 0.47760010
 0.42022705
 0.35095215
 0.27130127
 0.18310547
 0.08819580
-0.01190186
-0.11688232
-0.22674561
-0.33874512
-0.44952393
-0.55450439
-0.65216064
-0.74188232
-0.82366943
-0.89660645
-0.95825195
-1.00799561
-1.04522705
-1.07086182
-1.08428955
-1.08489990
-1.07208252
-1.04705811
-1.01165771
-0.96649170
-0.91186523
-0.84869385
-0.77880859
-0.70465088
-0.62805176
-0.54840088
-0.46569824
-0.38116455
-0.29724121
-0.21545410
-0.13641357
-0.05859375
 0.01800537
 0.09338379
 0.16601563
 0.23559570
 0.30273438
 0.36804199
 0.43121338
 0.49194336
 0.54931641
 0.60302734
 0.65277100
 0.69824219
 0.73883057
 0.77392578
 0.80383301
 0.82855225
 0.84777832
 0.86059570
 0.86608887
 0.86364746
 0.85327148
 0.83465576
 0.80841064
 0.77453613
 0.73394775
 0.68725586
 0.63507080
 0.57922363
 0.52062988
 0.46112061
 0.40161133
 0.34393311
 0.28900146
 0.23803711
 0.19165039
 0.14953613
 0.11230469
 0.07995605
 0.05249023
 0.02960205
 0.00976563
-0.00793457
-0.02380371
-0.03845215
-0.05310059
-0.06958008
-0.08911133
-0.11230469
-0.13885498
-0.16967773
-0.20568848
-0.24871826
-0.29998779
-0.35736084
-0.41870117
-0.48187256
-0.54687500
-0.61279297
-0.67932129
-0.74462891
-0.80749512
-0.86578369
-0.91888428
-0.96527100
-1.00311279
-1.03088379
-1.04766846
-1.05346680
-1.04797363
-1.03057861
-1.00006104
-0.95550537
-0.89691162
-0.82427979
-0.73852539
-0.64056396
-0.53222656
-0.41534424
-0.29266357
-0.16784668
-0.04364014
 0.07690430
 0.19104004
 0.29724121
 0.39245605
 0.47424316
 0.54046631
 0.58929443
 0.62011719
 0.63323975
 0.63018799
 0.61279297
 0.58258057
 0.54290771
 0.49652100
 0.44647217
 0.39550781
 0.34667969
 0.30334473
 0.26794434
 0.24169922
 0.22583008
 0.22094727
 0.22735596
 0.24597168
 0.27679443
 0.31921387
 0.37170410
 0.43121338
 0.49499512
 0.55999756
 0.62377930
 0.68389893
 0.73791504
 0.78369141
 0.81787109
 0.83831787
 0.84289551
 0.83068848
 0.80139160
 0.75531006
 0.69244385
 0.61431885
 0.52215576
 0.41931152
 0.30822754
 0.19073486
 0.06683350
-0.06225586
-0.19561768
-0.32928467
-0.45989990
-0.58380127
-0.69915771
-0.80413818
-0.89660645
-0.97564697
-1.03973389
-1.08825684
-1.11999512
-1.13372803
-1.12945557
-1.10748291
-1.06842041
-1.01409912
-0.94543457
-0.86364746
-0.77056885
-0.66833496
-0.56030273
-0.44982910
-0.33874512
-0.22979736
-0.12451172
-0.02502441
 0.06622314
 0.14770508
 0.21759033
 0.27496338
 0.31921387
 0.34912109
 0.36529541
 0.36743164
 0.35614014
 0.33355713
 0.30181885
 0.26306152
 0.21972656
 0.17333984
 0.12664795
 0.08239746
 0.04333496
 0.01190186
-0.00946045
-0.01922607
-0.01708984
-0.00183105
 0.02593994
 0.06500244
 0.11383057
 0.17089844
 0.23437500
 0.30303955
 0.37445068
 0.44647217
 0.51544189
 0.57800293
 0.63171387
 0.67535400
 0.70800781
 0.72814941
 0.73547363
 0.72875977
 0.70831299
 0.67565918
 0.63171387
 0.57800293
 0.51605225
 0.44799805
 0.37597656
 0.30334473
 0.23162842
 0.16174316
 0.09552002
 0.03448486
-0.01953125
-0.06500244
-0.10192871
-0.13092041
-0.15319824
-0.16845703
-0.17669678
-0.17913818
-0.17700195
-0.17242432
-0.16693115
-0.16082764
-0.15594482
-0.15411377
-0.15686035
-0.16540527
-0.17913818
-0.19927979
-0.22613525
-0.26184082
-0.30670166
-0.35919189
-0.41687012
-0.47790527
-0.54199219
-0.60821533
-0.67443848
-0.73791504
-0.79467773
-0.84350586
-0.88287354
-0.91217041
-0.92987061
-0.93414307
-0.92407227
-0.89935303
-0.86029053
-0.80780029
-0.74310303
-0.66772461
-0.58227539
-0.48797607
-0.38696289
-0.28198242
-0.17578125
-0.07080078
 0.03173828
 0.13183594
 0.22827148
 0.32043457
 0.40588379
 0.48400879
 0.55389404
 0.61584473
 0.66986084
 0.71624756
 0.75531006
 0.78735352
 0.81237793
 0.83068848
 0.84136963
 0.84442139
 0.84014893
 0.82855225
 0.80963135
 0.78247070
 0.74676514
 0.70343018
 0.65338135
 0.59661865
 0.53405762
 0.46661377
 0.39581299
 0.32379150
 0.25268555
 0.18493652
 0.12145996
 0.06439209
 0.01647949
-0.02044678
-0.04486084
-0.05645752
-0.05523682
-0.04058838
-0.01281738
 0.02655029
 0.07446289
 0.12756348
 0.18280029
 0.23864746
 0.29174805
 0.33843994
 0.37414551
 0.39428711
 0.39672852
 0.37994385
 0.34362793
 0.28747559
 0.21179199
 0.11596680
 0.00030518
-0.13488770
-0.28656006
-0.44982910
-0.61889648
-0.78796387
-0.95275879
-1.10961914
-1.25518799
-1.38427734
-1.49230957
-1.57531738
-1.63208008
-1.66107178
-1.66137695
-1.63177490
-1.57287598
-1.48559570
-1.37237549
-1.23657227
-1.08062744
-0.90911865
-0.72570801
-0.53558350
-0.34271240
-0.15045166
 0.03845215
 0.22033691
 0.39184570
 0.54901123
 0.68847656
 0.80902100
 0.90942383
 0.98907471
 1.04797363
 1.08612061
 1.10412598
 1.10382080
 1.08795166
 1.05926514
 1.02111816
 0.97595215
 0.92651367
 0.87402344
 0.82153320
 0.77178955
 0.72692871
 0.68969727
 0.66040039
 0.63995361
 0.62713623
 0.62255859
 0.62591553
 0.63659668
 0.65368652
 0.67504883
 0.69854736
 0.72235107
 0.74401855
 0.76202393
 0.77270508
 0.77392578
 0.76385498
 0.74096680
 0.70404053
 0.65185547
 0.58288574
 0.49865723
 0.40130615
 0.29266357
 0.17272949
 0.04058838
-0.10253906
-0.25421143
-0.40924072
-0.56274414
-0.71166992
-0.85479736
-0.98999023
-1.11511230
-1.22711182
-1.32446289
-1.40594482
-1.47033691
-1.51641846
-1.54327393
-1.55090332
-1.53961182
-1.50970459
-1.46179199
-1.39678955
-1.31713867
-1.22589111
-1.12579346
-1.01898193
-0.90728760
-0.79223633
-0.67657471
-0.56274414
-0.45318604
-0.35034180
-0.25573730
-0.17120361
-0.09704590
-0.03295898
 0.02044678
 0.06378174
 0.09704590
 0.12054443
 0.13610840
 0.14556885
 0.15014648
 0.15167236
 0.15167236
 0.15289307
 0.15777588
 0.16906738
 0.18859863
 0.21789551
 0.25939941
 0.31494141
 0.38482666
 0.46875000
 0.56396484
 0.66986084
 0.78430176
 0.90545654
 1.02905273
 1.15081787
 1.26647949
 1.37329102
 1.46850586
 1.54876709
 1.61071777
 1.65161133
 1.67083740
 1.66778564
 1.64184570
 1.59118652
 1.51672363
 1.41998291
 1.30249023
 1.16485596
 1.00738525
 0.83312988
 0.64758301
 0.45623779
 0.26123047
 0.06317139
-0.13793945
-0.33813477
-0.53070068
-0.70983887
-0.87219238
-1.01715088
-1.14410400
-1.25061035
-1.33483887
-1.39587402
-1.43432617
-1.45080566
-1.44683838
-1.42303467
-1.38092041
-1.32293701
-1.25152588
-1.16882324
-1.07727051
-0.97961426
-0.87890625
-0.77819824
-0.68023682
-0.58807373
-0.50323486
-0.42724609
-0.36102295
-0.30609131
-0.26367188
-0.23498535
-0.21911621
-0.21453857
-0.21850586
-0.22888184
-0.24322510
-0.26062012
-0.28076172
-0.30151367
-0.31921387
-0.32897949
-0.32745361
-0.31402588
-0.29174805
-0.26214600
-0.22369385
-0.17395020
-0.11016846
-0.03326416
 0.05493164
 0.15167236
 0.25695801
 0.37017822
 0.48919678
 0.61126709
 0.73272705
 0.85174561
 0.96557617
 1.07116699
 1.16546631
 1.24633789
 1.31225586
 1.36230469
 1.39526367
 1.40960693
 1.40625000
 1.38610840
 1.35101318
 1.30218506
 1.24023438
 1.16638184
 1.08276367
 0.99121094
 0.89294434
 0.78887939
 0.68054199
 0.57006836
 0.45959473
 0.35003662
 0.24078369
 0.13275146
 0.02685547
-0.07537842
-0.17425537
-0.26977539
-0.36224365
-0.44952393
-0.52978516
-0.60333252
-0.67077637
-0.73455811
-0.79437256
-0.84960938
-0.89965820
-0.94482422
-0.98541260
-1.02050781
-1.04919434
-1.06994629
-1.08306885
-1.08886719
-1.08795166
-1.07910156
-1.06109619
-1.03454590
-1.00006104
-0.95886230
-0.91064453
-0.85571289
-0.79376221
-0.72601318
-0.65460205
-0.57983398
-0.50262451
-0.42266846
-0.34210205
-0.26184082
-0.18432617
-0.11077881
-0.04272461
 0.01892090
 0.07293701
 0.11749268
 0.15258789
 0.17761230
 0.19317627
 0.19989014
 0.19744873
 0.18707275
 0.17059326
 0.14953613
 0.12664795
 0.10437012
 0.08422852
 0.06835938
 0.05889893
 0.05828857
 0.06835938
 0.09002686
 0.12268066
 0.16693115
 0.22216797
 0.28961182
 0.36865234
 0.45898438
 0.55847168
 0.66497803
 0.77606201
 0.88958740
 1.00250244
 1.11267090
 1.21673584
 1.31134033
 1.39373779
 1.46057129
 1.50939941
 1.53656006
 1.53930664
 1.51519775
 1.46392822
 1.38610840
 1.28143311
 1.14959717
 0.99273682
 0.81390381
 0.61920166
 0.41290283
 0.19714355
-0.02685547
-0.25634766
-0.48492432
-0.70465088
-0.90881348
-1.09344482
-1.25640869
-1.39495850
-1.50573730
-1.58569336
-1.63391113
-1.65039063
-1.63665771
-1.59423828
-1.52435303
-1.43066406
-1.31713867
-1.18896484
-1.05041504
-0.90606689
-0.76080322
-0.62011719
-0.48858643
-0.37048340
-0.26763916
-0.18280029
-0.11657715
-0.06958008
-0.04119873
-0.02929688
-0.03295898
-0.05035400
-0.07995605
-0.11749268
-0.15838623
-0.19805908
-0.23468018
-0.26641846
-0.29113770
-0.30517578
-0.30517578
-0.28961182
-0.25817871
-0.21179199
-0.15014648
-0.07385254
 0.01617432
 0.11718750
 0.22583008
 0.33843994
 0.45196533
 0.56304932
 0.66772461
 0.76232910
 0.84472656
 0.91247559
 0.96435547
 0.99884033
 1.01531982
 1.01501465
 0.99945068
 0.97045898
 0.92956543
 0.87860107
 0.82000732
 0.75653076
 0.69122314
 0.62652588
 0.56457520
 0.50750732
 0.45684814
 0.41351318
 0.37811279
 0.35156250
 0.33416748
 0.32623291
 0.32623291
 0.33233643
 0.34240723
 0.35461426
 0.36621094
 0.37536621
 0.37872314
 0.37445068
 0.36132813
 0.33843994
 0.30487061
 0.25939941
 0.20111084
 0.13061523
 0.04943848
-0.04119873
-0.13977051
-0.24536133
-0.35583496
-0.46752930
-0.57769775
-0.68450928
-0.78765869
-0.88684082
-0.98083496
-1.06719971
-1.14410400
-1.21124268
-1.26800537
-1.31408691
-1.34887695
-1.37145996
-1.38183594
-1.38031006
-1.36627197
-1.34002686
-1.30249023
-1.25427246
-1.19720459
-1.13128662
-1.05682373
-0.97412109
-0.88439941
-0.78887939
-0.68817139
-0.58258057
-0.47119141
-0.35491943
-0.23529053
-0.11260986
 0.01251221
 0.13977051
 0.26824951
 0.39611816
 0.52124023
 0.64239502
 0.75775146
 0.86547852
 0.96374512
 1.05102539
 1.12579346
 1.18682861
 1.23352051
 1.26464844
 1.28021240
 1.28082275
 1.26678467
 1.23962402
 1.20056152
 1.15173340
 1.09466553
 1.03118896
 0.96313477
 0.89233398
 0.82214355
 0.75561523
 0.69580078
 0.64361572
 0.60089111
 0.56823730
 0.54626465
 0.53527832
 0.53375244
 0.54046631
 0.55358887
 0.57067871
 0.58929443
 0.60577393
 0.61706543
 0.61981201
 0.61218262
 0.59112549
 0.55358887
 0.49774170
 0.42388916
 0.33294678
 0.22644043
 0.10498047
-0.03234863
-0.18463135
-0.34912109
-0.52093506
-0.69580078
-0.87036133
-1.04187012
-1.20666504
-1.36169434
-1.50238037
-1.62567139
-1.72912598
-1.81091309
-1.86981201
-1.90399170
-1.91314697
-1.89758301
-1.85791016
-1.79504395
-1.71051025
-1.60675049
-1.48742676
-1.35711670
-1.21887207
-1.07666016
-0.93261719
-0.78948975
-0.64910889
-0.51452637
-0.38726807
-0.26885986
-0.16082764
-0.06378174
 0.02288818
 0.09979248
 0.16906738
 0.23193359
 0.29022217
 0.34606934
 0.40100098
 0.45776367
 0.51818848
 0.58380127
 0.65551758
 0.73394775
 0.81970215
 0.91247559
 1.01196289
 1.11663818
 1.22497559
 1.33453369
 1.44165039
 1.54296875
 1.63513184
 1.71539307
 1.78192139
 1.83227539
 1.86370850
 1.87408447
 1.86157227
 1.82586670
 1.76696777
 1.68395996
 1.57836914
 1.45172119
 1.30645752
 1.14471436
 0.96893311
 0.78247070
 0.59082031
 0.39825439
 0.20782471
 0.01983643
-0.16571045
-0.34484863
-0.51208496
-0.66162109
-0.79162598
-0.90362549
-0.99884033
-1.07788086
-1.14044189
-1.18713379
-1.21948242
-1.24023438
-1.25061035
-1.25244141
-1.24786377
-1.23931885
-1.22863770
-1.21704102
-1.20452881
-1.19171143
-1.18072510
-1.17187500
-1.16516113
-1.15905762
-1.15142822
-1.14166260
-1.12884521
-1.11206055
-1.09069824
-1.06384277
-1.02996826
-0.98815918
-0.93688965
-0.87463379
-0.80139160
-0.71777344
-0.62469482
-0.52246094
-0.41198730
-0.29479980
-0.17303467
-0.04943848
 0.07507324
 0.19958496
 0.32318115
 0.44372559
 0.55877686
 0.66558838
 0.76293945
 0.84930420
 0.92407227
 0.98693848
 1.03851318
 1.07910156
 1.10992432
 1.13067627
 1.14074707
 1.14044189
 1.13128662
 1.11389160
 1.09008789
 1.06109619
 1.02752686
 0.99060059
 0.95184326
 0.91156006
 0.87127686
 0.83068848
 0.79101563
 0.75195313
 0.71411133
 0.67687988
 0.64086914
 0.60546875
 0.57128906
 0.53710938
 0.50140381
 0.46264648
 0.41931152
 0.37200928
 0.32165527
 0.26794434
 0.20965576
 0.14556885
 0.07537842
 0.00061035
-0.07751465
-0.15930176
-0.24566650
-0.33660889
-0.42938232
-0.52093506
-0.60882568
-0.69305420
-0.77331543
-0.84930420
-0.91918945
-0.98083496
-1.03485107
-1.08062744
-1.11816406
-1.14532471
-1.16058350
-1.16394043
-1.15661621
-1.13891602
-1.11236572
-1.07666016
-1.03240967
-0.98083496
-0.92224121
-0.85754395
-0.78796387
-0.71502686
-0.63964844
-0.56274414
-0.48400879
-0.40435791
-0.32531738
-0.24902344
-0.17639160
-0.10711670
-0.04028320
 0.02441406
 0.08575439
 0.14373779
 0.19775391
 0.24780273
 0.29510498
 0.33996582
 0.38360596
 0.42724609
 0.47119141
 0.51605225
 0.56152344
 0.60791016
 0.65582275
 0.70526123
 0.75561523
 0.80627441
 0.85632324
 0.90484619
 0.95092773
 0.99334717
 1.03057861
 1.06048584
 1.08215332
 1.09405518
 1.09466553
 1.08215332
 1.05621338
 1.01654053
 0.96405029
 0.89843750
 0.82031250
 0.72937012
 0.62713623
 0.51605225
 0.39855957
 0.27740479
 0.15441895
 0.03204346
-0.08850098
-0.20538330
-0.31616211
-0.41748047
-0.50628662
-0.58044434
-0.64025879
-0.68664551
-0.72052002
-0.74096680
-0.74707031
-0.73944092
-0.72021484
-0.69152832
-0.65582275
-0.61401367
-0.56793213
-0.51940918
-0.47119141
-0.42419434
-0.37841797
-0.33508301
-0.29724121
-0.26794434
-0.24963379
-0.24078369
-0.23925781
-0.24505615
-0.25909424
-0.28259277
-0.31372070
-0.34881592
-0.38421631
-0.41900635
-0.45227051
-0.48431396
-0.51208496
-0.53283691
-0.54443359
-0.54595947
-0.53741455
-0.51757813
-0.48583984
-0.44189453
-0.38604736
-0.31890869
-0.24200439
-0.15625000
-0.06317139
 0.03570557
 0.13916016
 0.24566650
 0.35308838
 0.45898438
 0.55999756
 0.65277100
 0.73608398
 0.80749512
 0.86608887
 0.91125488
 0.94177246
 0.95855713
 0.96130371
 0.95001221
 0.92468262
 0.88562012
 0.83526611
 0.77636719
 0.71075439
 0.64025879
 0.56518555
 0.48675537
 0.40710449
 0.32897949
 0.25329590
 0.18035889
 0.11047363
 0.04486084
-0.01525879
-0.06774902
-0.11291504
-0.15228271
-0.18585205
-0.21362305
-0.23498535
-0.25146484
-0.26397705
-0.27343750
-0.28015137
-0.28442383
-0.28747559
-0.29235840
-0.30090332
-0.31280518
-0.32623291
-0.34027100
-0.35583496
-0.37475586
-0.39825439
-0.42602539
-0.45623779
-0.48797607
-0.52124023
-0.55572510
-0.58990479
-0.62225342
-0.65093994
-0.67443848
-0.69183350
-0.70190430
-0.70281982
-0.69396973
-0.67413330
-0.64361572
-0.60241699
-0.55023193
-0.48645020
-0.41107178
-0.32592773
-0.23284912
-0.13397217
-0.03143311
 0.07385254
 0.17974854
 0.28442383
 0.38513184
 0.47943115
 0.56518555
 0.64086914
 0.70465088
 0.75439453
 0.78918457
 0.80780029
 0.80932617
 0.79467773
 0.76538086
 0.72357178
 0.67047119
 0.60791016
 0.53710938
 0.46081543
 0.38146973
 0.30303955
 0.22705078
 0.15472412
 0.08728027
 0.02685547
-0.02380371
-0.06317139
-0.09094238
-0.10681152
-0.11108398
-0.10406494
-0.08758545
-0.06286621
-0.03234863
 0.00274658
 0.04119873
 0.08117676
 0.11993408
 0.15472412
 0.18432617
 0.20629883
 0.22003174
 0.22399902
 0.21820068
 0.20263672
 0.17730713
 0.14129639
 0.09521484
 0.03997803
-0.02197266
-0.08850098
-0.15899658
-0.23345947
-0.31005859
-0.38482666
-0.45318604
-0.51147461
-0.55938721
-0.59722900
-0.62469482
-0.63934326
-0.63995361
-0.62622070
-0.59875488
-0.55908203
-0.50750732
-0.44494629
-0.37353516
-0.29663086
-0.21697998
-0.13702393
-0.05798340
 0.01770020
 0.08758545
 0.14953613
 0.20172119
 0.24322510
 0.27374268
 0.29327393
 0.30151367
 0.29937744
 0.28839111
 0.26916504
 0.24322510
 0.21240234
 0.17974854
 0.14770508
 0.11810303
 0.09277344
 0.07293701
 0.06011963
 0.05554199
 0.05981445
 0.07202148
 0.09155273
 0.11779785
 0.14892578
 0.18310547
 0.21697998
 0.24841309
 0.27648926
 0.30029297
 0.31768799
 0.32623291
 0.32318115
 0.30883789
 0.28442383
 0.24993896
 0.20446777
 0.14801025
 0.08087158
 0.00671387
-0.07202148
-0.15350342
-0.23651123
-0.31860352
-0.39581299
-0.46386719
-0.51910400
-0.55969238
-0.58441162
-0.59173584
-0.58074951
-0.55145264
-0.50384521
-0.43945313
-0.35919189
-0.26550293
-0.16174316
-0.05096436
 0.06378174
 0.18035889
 0.29724121
 0.41107178
 0.51788330
 0.61492920
 0.69885254
 0.76751709
 0.81909180
 0.85174561
 0.86456299
 0.85754395
 0.83068848
 0.78430176
 0.71899414
 0.63629150
 0.53985596
 0.43273926
 0.31829834
 0.19927979
 0.07843018
-0.04150391
-0.15747070
-0.26672363
-0.36560059
-0.45074463
-0.51940918
-0.57098389
-0.60638428
-0.62622070
-0.63110352
-0.61981201
-0.59417725
-0.55664063
-0.51116943
-0.45959473
-0.40344238
-0.34454346
-0.28686523
-0.23468018
-0.19042969
-0.15472412
-0.12908936
-0.11474609
-0.11322021
-0.12390137
-0.14526367
-0.17486572
-0.21270752
-0.25848389
-0.31066895
-0.36437988
-0.41442871
-0.45715332
-0.49133301
-0.51605225
-0.52947998
-0.52978516
-0.51544189
-0.48614502
-0.44158936
-0.38269043
-0.30944824
-0.22399902
-0.12969971
-0.02929688
 0.07568359
 0.18432617
 0.29510498
 0.40466309
 0.50903320
 0.60516357
 0.69183350
 0.76751709
 0.83038330
 0.87890625
 0.91186523
 0.92926025
 0.93078613
 0.91735840
 0.88928223
 0.84808350
 0.79589844
 0.73455811
 0.66558838
 0.58959961
 0.50842285
 0.42480469
 0.34240723
 0.26306152
 0.18768311
 0.11657715
 0.05035400
-0.00976563
-0.06195068
-0.10559082
-0.14007568
-0.16601563
-0.18432617
-0.19561768
-0.20050049
-0.19989014
-0.19500732
-0.18737793
-0.17791748
-0.16845703
-0.16052246
-0.15563965
-0.15625000
-0.16265869
-0.17456055
-0.19165039
-0.21484375
-0.24536133
-0.28411865
-0.32958984
-0.37933350
-0.43090820
-0.48278809
-0.53497314
-0.58593750
-0.63446045
-0.67901611
-0.71868896
-0.75286865
-0.78125000
-0.80261230
-0.81604004
-0.82061768
-0.81695557
-0.80383301
-0.78155518
-0.74981689
-0.70892334
-0.65979004
-0.60241699
-0.53680420
-0.46173096
-0.37750244
-0.28564453
-0.18737793
-0.08483887
 0.02197266
 0.13275146
 0.24719238
 0.36437988
 0.48187256
 0.59753418
 0.70861816
 0.81329346
 0.91003418
 0.99761963
 1.07391357
 1.13708496
 1.18499756
 1.21582031
 1.22833252
 1.22161865
 1.19567871
 1.15112305
 1.08947754
 1.01165771
 0.91857910
 0.81085205
 0.69213867
 0.56640625
 0.43792725
 0.31036377
 0.18676758
 0.06896973
-0.03936768
-0.13610840
-0.21820068
-0.28411865
-0.33325195
-0.36376953
-0.37536621
-0.36773682
-0.34332275
-0.30487061
-0.25573730
-0.19958496
-0.13793945
-0.07385254
-0.01068115
 0.04760742
 0.09735107
 0.13610840
 0.16265869
 0.17517090
 0.17059326
 0.14678955
 0.10406494
 0.04364014
-0.03234863
-0.12390137
-0.23071289
-0.35095215
-0.47943115
-0.61004639
-0.73822021
-0.86090088
-0.97534180
-1.07818604
-1.16516113
-1.23229980
-1.27777100
-1.29974365
-1.29638672
-1.26556396
-1.20727539
-1.12274170
-1.01440430
-0.88348389
-0.73181152
-0.56274414
-0.38024902
-0.18920898
 0.00671387
 0.20385742
 0.39825439
 0.58471680
 0.75805664
 0.91339111
 1.04675293
 1.15570068
 1.23779297
 1.29272461
 1.31927490
 1.31835938
 1.29089355
 1.23870850
 1.16485596
 1.07208252
 0.96374512
 0.84289551
 0.71411133
 0.58319092
 0.45532227
 0.33477783
 0.22308350
 0.12115479
 0.03051758
-0.04577637
-0.10498047
-0.14709473
-0.17272949
-0.18371582
-0.18066406
-0.16479492
-0.13702393
-0.09979248
-0.05584717
-0.00854492
 0.03967285
 0.08636475
 0.12878418
 0.16418457
 0.19073486
 0.20721436
 0.21270752
 0.20660400
 0.18737793
 0.15472412
 0.10864258
 0.05126953
-0.01556396
-0.09063721
-0.17425537
-0.26550293
-0.36224365
-0.46020508
-0.55603027
-0.64819336
-0.73638916
-0.81970215
-0.89569092
-0.96160889
-1.01531982
-1.05590820
-1.08306885
-1.09619141
-1.09405518
-1.07635498
-1.04309082
-0.99487305
-0.93139648
-0.85388184
-0.76385498
-0.66223145
-0.55145264
-0.43273926
-0.30883789
-0.18188477
-0.05493164
 0.07049561
 0.19226074
 0.30944824
 0.42022705
 0.52276611
 0.61553955
 0.69793701
 0.76812744
 0.82580566
 0.87036133
 0.90240479
 0.92193604
 0.92956543
 0.92529297
 0.91003418
 0.88500977
 0.85205078
 0.81176758
 0.76538086
 0.71350098
 0.65826416
 0.60180664
 0.54626465
 0.49194336
 0.43975830
 0.39062500
 0.34606934
 0.30670166
 0.27191162
 0.24108887
 0.21301270
 0.18798828
 0.16571045
 0.14495850
 0.12542725
 0.10528564
 0.08392334
 0.06042480
 0.03326416
 0.00152588
-0.03570557
-0.07812500
-0.12634277
-0.18188477
-0.24597168
-0.31768799
-0.39428711
-0.47393799
-0.55450439
-0.63598633
-0.71716309
-0.79559326
-0.86761475
-0.93048096
-0.98236084
-1.02203369
-1.04766846
-1.05743408
-1.05072021
-1.02722168
-0.98693848
-0.93017578
-0.85754395
-0.77026367
-0.67047119
-0.56060791
-0.44342041
-0.32104492
-0.19744873
-0.07537842
 0.04211426
 0.15289307
 0.25543213
 0.34851074
 0.42907715
 0.49621582
 0.54840088
 0.58563232
 0.60852051
 0.61737061
 0.61370850
 0.59906006
 0.57617188
 0.54809570
 0.51727295
 0.48522949
 0.45349121
 0.42449951
 0.39978027
 0.38116455
 0.37017822
 0.36682129
 0.37048340
 0.38116455
 0.39886475
 0.42358398
 0.45318604
 0.48614502
 0.51971436
 0.55236816
 0.58258057
 0.60852051
 0.62896729
 0.64178467
 0.64636230
 0.64178467
 0.62774658
 0.60272217
 0.56610107
 0.51727295
 0.45867920
 0.39154053
 0.31799316
 0.23803711
 0.15289307
 0.06439209
-0.02502441
-0.11383057
-0.20141602
-0.28656006
-0.36682129
-0.43945313
-0.50140381
-0.55175781
-0.59112549
-0.62042236
-0.63995361
-0.65002441
-0.65093994
-0.64392090
-0.63018799
-0.61096191
-0.58685303
-0.55969238
-0.53131104
-0.50323486
-0.47668457
-0.45227051
-0.43029785
-0.41198730
-0.39825439
-0.38879395
-0.38330078
-0.37963867
-0.37689209
-0.37384033
-0.37048340
-0.36529541
-0.35583496
-0.34088135
-0.31860352
-0.29052734
-0.25695801
-0.21789551
-0.17272949
-0.12084961
-0.06317139
-0.00244141
 0.05889893
 0.11901855
 0.17730713
 0.23193359
 0.28167725
 0.32501221
 0.36010742
 0.38513184
 0.39916992
 0.40191650
 0.39337158
 0.37414551
 0.34545898
 0.30883789
 0.26702881
 0.22186279
 0.17456055
 0.12725830
 0.08148193
 0.04028320
 0.00640869
-0.01831055
-0.03173828
-0.03356934
-0.02227783
 0.00244141
 0.03967285
 0.08758545
 0.14434814
 0.20904541
 0.28076172
 0.35705566
 0.43487549
 0.50994873
 0.57922363
 0.64056396
 0.69244385
 0.73211670
 0.75683594
 0.76446533
 0.75378418
 0.72509766
 0.67840576
 0.61431885
 0.53466797
 0.44158936
 0.33782959
 0.22613525
 0.10803223
-0.01556396
-0.14221191
-0.26855469
-0.38940430
-0.50109863
-0.60058594
-0.68695068
-0.75897217
-0.81420898
-0.85205078
-0.87280273
-0.87738037
-0.86669922
-0.84167480
-0.80200195
-0.74981689
-0.68786621
-0.61920166
-0.54687500
-0.47210693
-0.39733887
-0.32562256
-0.25970459
-0.20172119
-0.15258789
