# Supplementary material for: Dataset for time-lapse ultrasonic tomography of a granite slab under uniaxial compression test
Source: Data Brief. 2018 Aug 30;20:614–6. doi: 10.1016/j.dib.2018.08.151 (PMC6128094; doi:10.1016/j.dib.2018.08.151)
Supplement: Supplementary file 2 — Supplementary material [file mmc2.zip › data/Ultrasonic_Tomo_data/Stage_1_0kn/Force_0kn_16_9_9064972.txt]

SOURCE FILE NAME: D:\ct_20141122\ct201411221m100v0kn_sh_1_10_a.TDA
DATE: Saturday, November 22, 2014
TIME: 11:19:55
SAMPLE INTERVAL (Seconds):   0.0000001000
SIGNAL UNITS: volts
TIME UNITS: Seconds
DATA TYPE: WAVEFORM
NUMBER OF DATA POINTS PER WAVEFORM: 1024
CHANNEL NUMBER: 16
HIT NUMBER: 9
TIME OF TEST:   9.0649727500

 0.00061035
 0.00000000
-0.00061035
-0.00122070
-0.00122070
-0.00061035
 0.00000000
 0.00061035
 0.00091553
 0.00122070
 0.00122070
 0.00122070
 0.00122070
 0.00091553
 0.00061035
 0.00030518
 0.00000000
 0.00030518
 0.00091553
 0.00122070
 0.00091553
 0.00030518
-0.00030518
-0.00091553
-0.00061035
-0.00030518
 0.00030518
 0.00091553
 0.00091553
 0.00030518
-0.00030518
-0.00091553
-0.00122070
-0.00122070
-0.00122070
-0.00122070
-0.00152588
-0.00152588
-0.00061035
 0.00030518
 0.00122070
 0.00152588
 0.00122070
 0.00091553
 0.00030518
 0.00061035
 0.00091553
 0.00091553
 0.00061035
 0.00000000
-0.00091553
-0.00183105
-0.00213623
-0.00213623
-0.00183105
-0.00091553
 0.00000000
 0.00122070
 0.00183105
 0.00213623
 0.00183105
 0.00152588
 0.00091553
 0.00030518
-0.00061035
-0.00122070
-0.00091553
-0.00061035
 0.00000000
 0.00000000
-0.00030518
-0.00091553
-0.00122070
-0.00152588
-0.00152588
-0.00122070
-0.00091553
-0.00061035
-0.00061035
-0.00061035
-0.00061035
-0.00091553
-0.00091553
-0.00122070
-0.00152588
-0.00152588
-0.00122070
-0.00030518
 0.00061035
 0.00152588
 0.00152588
 0.00091553
 0.00000000
-0.00091553
-0.00152588
-0.00152588
-0.00122070
-0.00061035
-0.00030518
-0.00061035
-0.00122070
-0.00183105
-0.00244141
-0.00244141
-0.00183105
-0.00091553
-0.00030518
 0.00061035
 0.00091553
 0.00152588
 0.00152588
 0.00091553
 0.00000000
-0.00091553
-0.00152588
-0.00183105
-0.00152588
-0.00122070
-0.00091553
-0.00122070
-0.00183105
-0.00213623
-0.00183105
-0.00122070
-0.00030518
 0.00030518
 0.00091553
 0.00122070
 0.00091553
 0.00061035
 0.00030518
-0.00030518
-0.00091553
-0.00152588
-0.00213623
-0.00213623
-0.00152588
-0.00061035
 0.00030518
 0.00152588
 0.00183105
 0.00122070
 0.00000000
-0.00152588
-0.00244141
-0.00213623
-0.00152588
-0.00061035
-0.00030518
-0.00061035
-0.00091553
-0.00122070
-0.00122070
-0.00091553
-0.00061035
 0.00000000
 0.00091553
 0.00183105
 0.00213623
 0.00183105
 0.00122070
 0.00030518
-0.00030518
-0.00091553
-0.00091553
-0.00091553
-0.00030518
 0.00000000
 0.00000000
-0.00030518
-0.00061035
-0.00061035
-0.00061035
-0.00030518
-0.00030518
 0.00000000
 0.00030518
 0.00091553
 0.00122070
 0.00122070
 0.00091553
 0.00030518
-0.00061035
-0.00122070
-0.00183105
-0.00183105
-0.00122070
-0.00030518
 0.00061035
 0.00091553
 0.00061035
 0.00000000
-0.00061035
-0.00030518
 0.00030518
 0.00091553
 0.00152588
 0.00152588
 0.00122070
 0.00061035
 0.00000000
 0.00000000
 0.00000000
 0.00030518
 0.00061035
 0.00122070
 0.00183105
 0.00213623
 0.00213623
 0.00152588
 0.00061035
-0.00061035
-0.00122070
-0.00122070
-0.00091553
 0.00000000
 0.00061035
 0.00061035
 0.00061035
 0.00030518
 0.00030518
 0.00030518
 0.00091553
 0.00122070
 0.00152588
 0.00183105
 0.00152588
 0.00091553
 0.00030518
-0.00030518
-0.00091553
-0.00152588
-0.00183105
-0.00213623
-0.00183105
-0.00091553
 0.00061035
 0.00152588
 0.00213623
 0.00183105
 0.00122070
 0.00030518
-0.00030518
-0.00061035
 0.00000000
 0.00061035
 0.00091553
 0.00091553
 0.00030518
-0.00030518
-0.00061035
-0.00091553
-0.00122070
-0.00122070
-0.00122070
-0.00061035
 0.00030518
 0.00091553
 0.00061035
 0.00000000
-0.00091553
-0.00152588
-0.00152588
-0.00122070
-0.00091553
-0.00061035
 0.00000000
 0.00000000
 0.00000000
-0.00061035
-0.00122070
-0.00122070
-0.00061035
-0.00030518
 0.00000000
 0.00030518
 0.00030518
 0.00030518
 0.00030518
-0.00030518
-0.00152588
-0.00274658
-0.00366211
-0.00366211
-0.00305176
-0.00152588
 0.00030518
 0.00152588
 0.00244141
 0.00213623
 0.00152588
 0.00091553
 0.00030518
 0.00030518
 0.00061035
 0.00091553
 0.00061035
 0.00000000
-0.00091553
-0.00152588
-0.00183105
-0.00183105
-0.00152588
-0.00091553
 0.00000000
 0.00091553
 0.00183105
 0.00213623
 0.00183105
 0.00061035
-0.00030518
-0.00091553
-0.00091553
-0.00030518
 0.00030518
 0.00122070
 0.00183105
 0.00183105
 0.00122070
 0.00030518
-0.00030518
-0.00061035
-0.00030518
 0.00000000
 0.00030518
 0.00030518
 0.00030518
 0.00030518
 0.00000000
-0.00030518
-0.00061035
-0.00122070
-0.00152588
-0.00122070
-0.00030518
 0.00091553
 0.00183105
 0.00213623
 0.00152588
 0.00061035
 0.00000000
-0.00061035
-0.00030518
 0.00030518
 0.00091553
 0.00091553
 0.00030518
-0.00061035
-0.00152588
-0.00213623
-0.00183105
-0.00122070
-0.00061035
 0.00000000
 0.00061035
 0.00091553
 0.00152588
 0.00183105
 0.00152588
 0.00091553
 0.00030518
 0.00030518
 0.00030518
 0.00061035
 0.00061035
 0.00030518
 0.00000000
-0.00061035
-0.00122070
-0.00122070
-0.00122070
-0.00061035
-0.00030518
-0.00030518
-0.00030518
 0.00000000
 0.00061035
 0.00091553
 0.00091553
 0.00030518
-0.00061035
-0.00122070
-0.00122070
-0.00030518
 0.00061035
 0.00152588
 0.00213623
 0.00213623
 0.00152588
 0.00061035
 0.00000000
-0.00030518
 0.00000000
 0.00061035
 0.00061035
 0.00030518
-0.00030518
-0.00061035
-0.00061035
-0.00030518
-0.00030518
 0.00000000
 0.00000000
 0.00030518
 0.00091553
 0.00122070
 0.00152588
 0.00122070
 0.00061035
-0.00030518
-0.00061035
-0.00061035
 0.00000000
 0.00061035
 0.00061035
 0.00030518
-0.00061035
-0.00152588
-0.00213623
-0.00213623
-0.00152588
-0.00030518
 0.00061035
 0.00091553
 0.00122070
 0.00122070
 0.00122070
 0.00122070
 0.00091553
 0.00030518
-0.00091553
-0.00152588
-0.00183105
-0.00152588
-0.00091553
-0.00030518
-0.00030518
-0.00061035
-0.00122070
-0.00183105
-0.00213623
-0.00183105
-0.00122070
-0.00061035
-0.00061035
-0.00091553
-0.00183105
-0.00244141
-0.00244141
-0.00183105
-0.00091553
-0.00030518
 0.00000000
 0.00000000
 0.00030518
 0.00061035
 0.00061035
 0.00000000
-0.00091553
-0.00152588
-0.00183105
-0.00122070
-0.00091553
-0.00091553
-0.00061035
-0.00061035
-0.00061035
-0.00091553
-0.00091553
-0.00091553
-0.00061035
 0.00000000
 0.00030518
 0.00030518
 0.00000000
-0.00030518
-0.00030518
-0.00030518
-0.00061035
-0.00122070
-0.00213623
-0.00244141
-0.00213623
-0.00152588
-0.00091553
-0.00061035
-0.00061035
-0.00091553
-0.00152588
-0.00152588
-0.00122070
-0.00030518
 0.00061035
 0.00122070
 0.00091553
 0.00061035
 0.00000000
-0.00030518
 0.00000000
 0.00030518
 0.00030518
 0.00030518
-0.00030518
-0.00030518
-0.00030518
-0.00030518
-0.00030518
-0.00061035
-0.00091553
-0.00122070
-0.00122070
-0.00061035
 0.00000000
 0.00030518
 0.00030518
-0.00030518
-0.00091553
-0.00122070
-0.00091553
 0.00000000
 0.00091553
 0.00152588
 0.00152588
 0.00091553
 0.00061035
 0.00000000
-0.00030518
-0.00061035
-0.00091553
-0.00152588
-0.00183105
-0.00152588
-0.00061035
 0.00030518
 0.00091553
 0.00091553
 0.00061035
 0.00000000
-0.00030518
-0.00030518
 0.00000000
 0.00061035
 0.00091553
 0.00091553
 0.00030518
-0.00030518
-0.00030518
 0.00000000
 0.00061035
 0.00122070
 0.00122070
 0.00091553
 0.00030518
 0.00030518
 0.00030518
 0.00030518
 0.00030518
-0.00030518
-0.00061035
-0.00030518
 0.00061035
 0.00183105
 0.00244141
 0.00244141
 0.00152588
 0.00091553
 0.00030518
 0.00030518
 0.00061035
 0.00091553
 0.00122070
 0.00091553
 0.00061035
 0.00030518
 0.00000000
 0.00000000
 0.00030518
 0.00061035
 0.00061035
 0.00030518
 0.00000000
 0.00030518
 0.00122070
 0.00183105
 0.00183105
 0.00122070
 0.00030518
-0.00030518
-0.00030518
 0.00030518
 0.00091553
 0.00122070
 0.00091553
 0.00061035
-0.00030518
-0.00061035
-0.00061035
-0.00030518
 0.00030518
 0.00061035
 0.00061035
 0.00030518
 0.00000000
 0.00030518
 0.00061035
 0.00061035
 0.00030518
 0.00000000
 0.00000000
 0.00061035
 0.00122070
 0.00183105
 0.00213623
 0.00183105
 0.00091553
 0.00000000
-0.00030518
 0.00000000
 0.00061035
 0.00122070
 0.00091553
 0.00030518
-0.00061035
-0.00091553
-0.00091553
-0.00030518
 0.00000000
 0.00000000
 0.00030518
 0.00030518
 0.00030518
 0.00091553
 0.00152588
 0.00213623
 0.00183105
 0.00061035
-0.00061035
-0.00091553
-0.00091553
-0.00091553
-0.00091553
-0.00122070
-0.00579834
-0.02563477
-0.07263184
-0.15319824
-0.25573730
-0.35217285
-0.41046143
-0.41473389
-0.37689209
-0.32714844
-0.29113770
-0.26824951
-0.23010254
-0.14648438
-0.01708984
 0.12023926
 0.21392822
 0.23712158
 0.20599365
 0.16387939
 0.14404297
 0.14862061
 0.15869141
 0.16204834
 0.16235352
 0.16937256
 0.18127441
 0.18554688
 0.17425537
 0.15533447
 0.14495850
 0.14923096
 0.15899658
 0.16021729
 0.15014648
 0.13763428
 0.13244629
 0.13458252
 0.13641357
 0.13305664
 0.12573242
 0.11962891
 0.11657715
 0.11505127
 0.11169434
 0.10589600
 0.09918213
 0.09246826
 0.08728027
 0.08422852
 0.08117676
 0.07598877
 0.06805420
 0.05950928
 0.05340576
 0.05157471
 0.05004883
 0.04455566
 0.03540039
 0.02716064
 0.02319336
 0.02288818
 0.02044678
 0.01342773
 0.00427246
-0.00122070
-0.00213623
-0.00183105
-0.00427246
-0.01007080
-0.01464844
-0.01586914
-0.01464844
-0.01434326
-0.01678467
-0.01953125
-0.02044678
-0.01953125
-0.01922607
-0.02136230
-0.02563477
-0.02899170
-0.02960205
-0.02929688
-0.02960205
-0.03265381
-0.03662109
-0.03967285
-0.04089355
-0.04119873
-0.04241943
-0.04547119
-0.04882813
-0.05096436
-0.05187988
-0.05218506
-0.05279541
-0.05432129
-0.05523682
-0.05554199
-0.05493164
-0.05493164
-0.05523682
-0.05584717
-0.05554199
-0.05432129
-0.05310059
-0.05249023
-0.05310059
-0.05401611
-0.05432129
-0.05401611
-0.05371094
-0.05432129
-0.05554199
-0.05676270
-0.05706787
-0.05645752
-0.05584717
-0.05615234
-0.05706787
-0.05767822
-0.05706787
-0.05554199
-0.05401611
-0.05340576
-0.05310059
-0.05310059
-0.05249023
-0.05157471
-0.05126953
-0.05126953
-0.05096436
-0.05035400
-0.04943848
-0.04852295
-0.04791260
-0.04730225
-0.04638672
-0.04486084
-0.04333496
-0.04272461
-0.04302979
-0.04333496
-0.04302979
-0.04150391
-0.03967285
-0.03784180
-0.03692627
-0.03631592
-0.03570557
-0.03417969
-0.03265381
-0.03112793
-0.02960205
-0.02807617
-0.02716064
-0.02624512
-0.02593994
-0.02593994
-0.02593994
-0.02532959
-0.02441406
-0.02319336
-0.02197266
-0.02044678
-0.01892090
-0.01708984
-0.01556396
-0.01403809
-0.01312256
-0.01251221
-0.01190186
-0.01098633
-0.00946045
-0.00823975
-0.00701904
-0.00671387
-0.00640869
-0.00579834
-0.00488281
-0.00366211
-0.00305176
-0.00274658
-0.00244141
-0.00183105
-0.00061035
 0.00091553
 0.00244141
 0.00335693
 0.00427246
 0.00488281
 0.00518799
 0.00579834
 0.00671387
 0.00762939
 0.00885010
 0.00976563
 0.01037598
 0.01068115
 0.01068115
 0.01098633
 0.01190186
 0.01312256
 0.01403809
 0.01464844
 0.01525879
 0.01586914
 0.01586914
 0.01586914
 0.01525879
 0.01495361
 0.01525879
 0.01586914
 0.01708984
 0.01861572
 0.02014160
 0.02166748
 0.02288818
 0.02349854
 0.02380371
 0.02410889
 0.02441406
 0.02502441
 0.02563477
 0.02563477
 0.02532959
 0.02471924
 0.02471924
 0.02471924
 0.02502441
 0.02502441
 0.02471924
 0.02441406
 0.02441406
 0.02502441
 0.02532959
 0.02563477
 0.02563477
 0.02502441
 0.02441406
 0.02319336
 0.02166748
 0.02075195
 0.01983643
 0.01953125
 0.01861572
 0.01678467
 0.01342773
 0.00885010
 0.00305176
-0.00396729
-0.01251221
-0.02288818
-0.03479004
-0.04852295
-0.06347656
-0.07995605
-0.09735107
-0.11505127
-0.13153076
-0.14556885
-0.15625000
-0.16235352
-0.16326904
-0.15777588
-0.14587402
-0.12634277
-0.09857178
-0.06225586
-0.01708984
 0.03631592
 0.09674072
 0.16357422
 0.23620605
 0.31311035
 0.39245605
 0.47149658
 0.54718018
 0.61737061
 0.67962646
 0.73211670
 0.77239990
 0.79772949
 0.80627441
 0.79681396
 0.76873779
 0.72021484
 0.65063477
 0.56030273
 0.45257568
 0.33020020
 0.19531250
 0.04913330
-0.10711670
-0.27038574
-0.43548584
-0.59661865
-0.74829102
-0.88653564
-1.00738525
-1.10809326
-1.18530273
-1.23718262
-1.26129150
-1.25732422
-1.22344971
-1.16058350
-1.06872559
-0.95001221
-0.80657959
-0.64178467
-0.46020508
-0.26641846
-0.06500244
 0.13885498
 0.34057617
 0.53375244
 0.71228027
 0.86944580
 1.00189209
 1.10687256
 1.18164063
 1.22406006
 1.23199463
 1.20574951
 1.14776611
 1.06048584
 0.94665527
 0.80871582
 0.65216064
 0.48370361
 0.31036377
 0.13732910
-0.03417969
-0.20111084
-0.35888672
-0.49987793
-0.61828613
-0.71105957
-0.77728271
-0.81726074
-0.83038330
-0.81634521
-0.77789307
-0.71807861
-0.64086914
-0.54931641
-0.44738770
-0.33905029
-0.23010254
-0.12451172
-0.02655029
 0.06164551
 0.13702393
 0.19714355
 0.23986816
 0.26580811
 0.27618408
 0.27282715
 0.25787354
 0.23376465
 0.20294189
 0.16906738
 0.13427734
 0.10162354
 0.07324219
 0.05126953
 0.03784180
 0.03479004
 0.04272461
 0.06195068
 0.09094238
 0.12786865
 0.17059326
 0.21636963
 0.26458740
 0.31250000
 0.35766602
 0.39581299
 0.42297363
 0.43640137
 0.43518066
 0.41839600
 0.38543701
 0.33508301
 0.26702881
 0.18310547
 0.08636475
-0.02075195
-0.13610840
-0.25634766
-0.37811279
-0.49530029
-0.60424805
-0.70129395
-0.78552246
-0.85510254
-0.90728760
-0.94085693
-0.95458984
-0.94970703
-0.92651367
-0.88531494
-0.82641602
-0.75134277
-0.66345215
-0.56488037
-0.45776367
-0.34423828
-0.22674561
-0.10894775
 0.00579834
 0.11413574
 0.21484375
 0.30548096
 0.38452148
 0.45013428
 0.50262451
 0.54229736
 0.57067871
 0.58929443
 0.59906006
 0.60241699
 0.60150146
 0.59844971
 0.59478760
 0.59234619
 0.59204102
 0.59600830
 0.60424805
 0.61767578
 0.63629150
 0.65856934
 0.68420410
 0.71014404
 0.73486328
 0.75531006
 0.76965332
 0.77575684
 0.77239990
 0.75683594
 0.72723389
 0.68176270
 0.61859131
 0.53741455
 0.44006348
 0.32836914
 0.20477295
 0.07049561
-0.07354736
-0.22430420
-0.37780762
-0.52764893
-0.66894531
-0.79895020
-0.91522217
-1.01593018
-1.09832764
-1.15905762
-1.19628906
-1.21002197
-1.20208740
-1.17431641
-1.12823486
-1.06597900
-0.98999023
-0.90240479
-0.80596924
-0.70312500
-0.59661865
-0.48980713
-0.38543701
-0.28686523
-0.19531250
-0.11260986
-0.03936768
 0.02380371
 0.07598877
 0.11810303
 0.15045166
 0.17486572
 0.19256592
 0.20507813
 0.21392822
 0.22125244
 0.22857666
 0.23742676
 0.25115967
 0.27191162
 0.30273438
 0.34332275
 0.39215088
 0.44799805
 0.50903320
 0.57373047
 0.64056396
 0.70648193
 0.76782227
 0.82214355
 0.86700439
 0.89904785
 0.91552734
 0.91308594
 0.89080811
 0.84747314
 0.78308105
 0.69702148
 0.59112549
 0.46875000
 0.33447266
 0.19073486
 0.03814697
-0.12145996
-0.28411865
-0.44250488
-0.58898926
-0.71929932
-0.83007813
-0.91888428
-0.98236084
-1.01867676
-1.02752686
-1.00982666
-0.96679688
-0.89996338
-0.81054688
-0.70251465
-0.58105469
-0.45135498
-0.31768799
-0.18463135
-0.05645752
 0.06072998
 0.16235352
 0.24414063
 0.30334473
 0.33691406
 0.34301758
 0.32165527
 0.27404785
 0.20141602
 0.10528564
-0.01342773
-0.15289307
-0.30883789
-0.47332764
-0.63842773
-0.79681396
-0.94451904
-1.07666016
-1.18896484
-1.27502441
-1.32995605
-1.35009766
-1.33422852
-1.28021240
-1.18682861
-1.05285645
-0.88073730
-0.67443848
-0.43975830
-0.18218994
 0.09307861
 0.37994385
 0.67077637
 0.95733643
 1.23138428
 1.48498535
 1.71051025
 1.90185547
 2.05322266
 2.15972900
 2.21710205
 2.22351074
 2.17803955
 2.08312988
 1.94000244
 1.75079346
 1.51916504
 1.25244141
 0.96099854
 0.65429688
 0.33752441
 0.01525879
-0.30731201
-0.61981201
-0.90972900
-1.16546631
-1.38153076
-1.55639648
-1.68884277
-1.77703857
-1.81945801
-1.81610107
-1.76910400
-1.68182373
-1.55853271
-1.40319824
-1.22039795
-1.01562500
-0.79528809
-0.56701660
-0.33752441
-0.11230469
 0.10498047
 0.30975342
 0.49713135
 0.66192627
 0.79833984
 0.90393066
 0.97778320
 1.01989746
 1.02996826
 1.00921631
 0.96099854
 0.88928223
 0.79925537
 0.69580078
 0.58319092
 0.46813965
 0.35675049
 0.25390625
 0.16265869
 0.08544922
 0.02593994
-0.01220703
-0.02655029
-0.01708984
 0.01403809
 0.06439209
 0.13275146
 0.21636963
 0.30975342
 0.40802002
 0.50476074
 0.59570313
 0.67657471
 0.74279785
 0.78918457
 0.81176758
 0.80780029
 0.77575684
 0.71411133
 0.62377930
 0.50811768
 0.37200928
 0.21881104
 0.05096436
-0.13000488
-0.31890869
-0.50811768
-0.68847656
-0.85266113
-0.99700928
-1.11907959
-1.21429443
-1.27777100
-1.30584717
-1.29638672
-1.25000000
-1.16760254
-1.04980469
-0.89874268
-0.71777344
-0.51269531
-0.28869629
-0.05035400
 0.19775391
 0.44799805
 0.69152832
 0.91827393
 1.12121582
 1.29577637
 1.43890381
 1.54602051
 1.61285400
 1.63665771
 1.61773682
 1.55822754
 1.45996094
 1.32415771
 1.15264893
 0.95062256
 0.72570801
 0.48522949
 0.23284912
-0.02807617
-0.29296875
-0.55297852
-0.79925537
-1.02416992
-1.22406006
-1.39648438
-1.53869629
-1.64550781
-1.71478271
-1.74530029
-1.73889160
-1.69708252
-1.62139893
-1.51428223
-1.37939453
-1.22161865
-1.04583740
-0.85632324
-0.65917969
-0.46020508
-0.26550293
-0.07995605
 0.09155273
 0.24536133
 0.37567139
 0.47882080
 0.55206299
 0.59509277
 0.60882568
 0.59478760
 0.55450439
 0.49163818
 0.40985107
 0.31463623
 0.21026611
 0.10162354
-0.00762939
-0.11352539
-0.21362305
-0.30426025
-0.38177490
-0.44250488
-0.48461914
-0.50781250
-0.51452637
-0.50659180
-0.48492432
-0.44860840
-0.39916992
-0.33782959
-0.26855469
-0.19378662
-0.11505127
-0.03448486
 0.04669189
 0.12664795
 0.20385742
 0.27801514
 0.34881592
 0.41442871
 0.47332764
 0.52337646
 0.56457520
 0.59753418
 0.62133789
 0.63568115
 0.63964844
 0.63293457
 0.61645508
 0.59112549
 0.55694580
 0.51422119
 0.46325684
 0.40557861
 0.34332275
 0.27862549
 0.21270752
 0.14678955
 0.08178711
 0.01861572
-0.04211426
-0.09887695
-0.15075684
-0.19805908
-0.24169922
-0.28259277
-0.32073975
-0.35552979
-0.38543701
-0.41076660
-0.43273926
-0.45104980
-0.46539307
-0.47454834
-0.47760010
-0.47454834
-0.46630859
-0.45166016
-0.42816162
-0.39398193
-0.35003662
-0.29876709
-0.24200439
-0.18066406
-0.11383057
-0.04150391
 0.03448486
 0.11169434
 0.18859863
 0.26397705
 0.33782959
 0.40802002
 0.47302246
 0.53070068
 0.58074951
 0.62316895
 0.65795898
 0.68481445
 0.70312500
 0.71319580
 0.71594238
 0.71228027
 0.70281982
 0.68786621
 0.66741943
 0.64239502
 0.61370850
 0.58166504
 0.54748535
 0.51086426
 0.47149658
 0.42968750
 0.38604736
 0.34210205
 0.29876709
 0.25665283
 0.21453857
 0.17303467
 0.13183594
 0.09307861
 0.05798340
 0.02716064
 0.00152588
-0.01922607
-0.03509521
-0.04669189
-0.05310059
-0.05432129
-0.04974365
-0.03967285
-0.02471924
-0.00610352
 0.01434326
 0.03631592
 0.05859375
 0.08056641
 0.10162354
 0.11993408
 0.13458252
 0.14404297
 0.14709473
 0.14404297
 0.13397217
 0.11627197
 0.08941650
 0.05340576
 0.00823975
-0.04547119
-0.10803223
-0.17913818
-0.25939941
-0.34698486
-0.43884277
-0.53161621
-0.62255859
-0.70892334
-0.78735352
-0.85479736
-0.90759277
-0.94390869
-0.96252441
-0.96191406
-0.94146729
-0.90087891
-0.84167480
-0.76568604
-0.67657471
-0.57647705
-0.46844482
-0.35522461
-0.23986816
-0.12634277
-0.01861572
 0.08087158
 0.16937256
 0.24536133
 0.30761719
 0.35461426
 0.38574219
 0.40130615
 0.40100098
 0.38665771
 0.35980225
 0.32318115
 0.27984619
 0.23284912
 0.18402100
 0.13549805
 0.08850098
 0.04577637
 0.00915527
-0.02014160
-0.04302979
-0.05981445
-0.07110596
-0.07720947
-0.07965088
-0.07934570
-0.07781982
-0.07629395
-0.07629395
-0.07873535
-0.08544922
-0.09796143
-0.11657715
-0.14221191
-0.17517090
-0.21728516
-0.26916504
-0.33050537
-0.39794922
-0.46875000
-0.53894043
-0.60729980
-0.67169189
-0.72845459
-0.77362061
-0.80261230
-0.81207275
-0.79986572
-0.76507568
-0.70709229
-0.62530518
-0.52124023
-0.39825439
-0.25970459
-0.10833740
 0.05310059
 0.22094727
 0.38970947
 0.55328369
 0.70434570
 0.83740234
 0.94726563
 1.02935791
 1.08032227
 1.09802246
 1.08062744
 1.02722168
 0.93750000
 0.81451416
 0.66345215
 0.49194336
 0.30639648
 0.11108398
-0.09002686
-0.28961182
-0.47668457
-0.63964844
-0.77056885
-0.86578369
-0.92437744
-0.94451904
-0.92376709
-0.85998535
-0.75469971
-0.61248779
-0.43914795
-0.24047852
-0.02014160
 0.21636963
 0.46203613
 0.70709229
 0.94024658
 1.15356445
 1.34033203
 1.49414063
 1.60797119
 1.67633057
 1.69555664
 1.66595459
 1.58813477
 1.46179199
 1.28845215
 1.07299805
 0.82580566
 0.55816650
 0.27709961
-0.01342773
-0.30792236
-0.59509277
-0.86151123
-1.09558105
-1.29180908
-1.44744873
-1.55883789
-1.62109375
-1.63146973
-1.59088135
-1.50238037
-1.36932373
-1.19354248
-0.98052979
-0.73913574
-0.47943115
-0.20843506
 0.06866455
 0.34606934
 0.61279297
 0.85693359
 1.06903076
 1.24328613
 1.37725830
 1.46697998
 1.50848389
 1.50085449
 1.44653320
 1.34887695
 1.21215820
 1.03942871
 0.83831787
 0.61767578
 0.38757324
 0.15350342
-0.08026123
-0.30853271
-0.52185059
-0.70861816
-0.85998535
-0.97198486
-1.04431152
-1.07696533
-1.06811523
-1.01531982
-0.92010498
-0.78674316
-0.62164307
-0.43121338
-0.22064209
 0.00366211
 0.23498535
 0.46325684
 0.67840576
 0.87219238
 1.03729248
 1.16821289
 1.26007080
 1.30981445
 1.31591797
 1.27807617
 1.19689941
 1.07452393
 0.91522217
 0.72601318
 0.51452637
 0.28778076
 0.04943848
-0.19561768
-0.44067383
-0.67565918
-0.89141846
-1.08032227
-1.23962402
-1.36688232
-1.45843506
-1.51214600
-1.52557373
-1.50054932
-1.43890381
-1.34429932
-1.21917725
-1.06689453
-0.89294434
-0.70373535
-0.50659180
-0.30731201
-0.11138916
 0.07690430
 0.25238037
 0.40832520
 0.53833008
 0.63751221
 0.70373535
 0.73669434
 0.73730469
 0.70587158
 0.64361572
 0.55358887
 0.44128418
 0.31158447
 0.16876221
 0.01495361
-0.14587402
-0.30822754
-0.46417236
-0.60699463
-0.73150635
-0.83526611
-0.91583252
-0.97076416
-0.99761963
-0.99548340
-0.96466064
-0.90637207
-0.82244873
-0.71563721
-0.58959961
-0.44982910
-0.30273438
-0.15380859
-0.00915527
 0.12786865
 0.25238037
 0.36071777
 0.44830322
 0.51300049
 0.55297852
 0.56945801
 0.56304932
 0.53527832
 0.48919678
 0.42846680
 0.35736084
 0.27923584
 0.19622803
 0.11108398
 0.02716064
-0.05187988
-0.12268066
-0.18218994
-0.22857666
-0.26092529
-0.27801514
-0.27893066
-0.26306152
-0.22979736
-0.17883301
-0.11169434
-0.03051758
 0.05981445
 0.15625000
 0.25512695
 0.35461426
 0.45074463
 0.53955078
 0.61553955
 0.67565918
 0.71807861
 0.74188232
 0.74707031
 0.73333740
 0.70068359
 0.64971924
 0.58288574
 0.50231934
 0.41046143
 0.30975342
 0.20233154
 0.09002686
-0.02563477
-0.14343262
-0.26031494
-0.37170410
-0.47302246
-0.55908203
-0.62744141
-0.67596436
-0.70373535
-0.70922852
-0.69152832
-0.65063477
-0.58685303
-0.50292969
-0.40130615
-0.28564453
-0.15930176
-0.02624512
 0.11016846
 0.24658203
 0.37963867
 0.50476074
 0.61828613
 0.71716309
 0.79986572
 0.86547852
 0.91278076
 0.93994141
 0.94482422
 0.92651367
 0.88470459
 0.82031250
 0.73516846
 0.63079834
 0.51116943
 0.37994385
 0.24200439
 0.10070801
-0.04089355
-0.17974854
-0.31036377
-0.42755127
-0.52520752
-0.59967041
-0.65063477
-0.67810059
-0.68267822
-0.66589355
-0.62866211
-0.57312012
-0.50079346
-0.41381836
-0.31463623
-0.20538330
-0.09002686
 0.02990723
 0.15167236
 0.27374268
 0.39245605
 0.50292969
 0.60089111
 0.68298340
 0.74737549
 0.79162598
 0.81390381
 0.81176758
 0.78521729
 0.73577881
 0.66589355
 0.57708740
 0.47271729
 0.35583496
 0.23162842
 0.10375977
-0.02441406
-0.15045166
-0.27130127
-0.38299561
-0.48034668
-0.56091309
-0.62286377
-0.66558838
-0.68786621
-0.68847656
-0.66650391
-0.62286377
-0.55908203
-0.47729492
-0.37994385
-0.27038574
-0.15289307
-0.03265381
 0.08605957
 0.19866943
 0.30120850
 0.38879395
 0.45623779
 0.49926758
 0.51574707
 0.50506592
 0.46783447
 0.40618896
 0.32287598
 0.22125244
 0.10467529
-0.02380371
-0.16204834
-0.30517578
-0.44769287
-0.58288574
-0.70587158
-0.81390381
-0.90423584
-0.97473145
-1.02233887
-1.04492188
-1.04187012
-1.01409912
-0.96191406
-0.88653564
-0.79010010
-0.67596436
-0.54870605
-0.41290283
-0.27374268
-0.13580322
-0.00457764
 0.11474609
 0.21789551
 0.30242920
 0.36651611
 0.40863037
 0.42816162
 0.42572021
 0.40344238
 0.36407471
 0.31127930
 0.24780273
 0.17639160
 0.09918213
 0.01983643
-0.05828857
-0.13122559
-0.19714355
-0.25543213
-0.30426025
-0.34118652
-0.36254883
-0.36590576
-0.35095215
-0.32012939
-0.27526855
-0.21728516
-0.14678955
-0.06652832
 0.02014160
 0.10894775
 0.19592285
 0.27893066
 0.35430908
 0.41870117
 0.46905518
 0.50323486
 0.52032471
 0.52032471
 0.50323486
 0.46936035
 0.42114258
 0.36071777
 0.29083252
 0.21270752
 0.12817383
 0.04028320
-0.04638672
-0.12878418
-0.20446777
-0.27252197
-0.33020020
-0.37445068
-0.40161133
-0.40893555
-0.39611816
-0.36499023
-0.31738281
-0.25573730
-0.18249512
-0.09979248
-0.01159668
 0.07934570
 0.16998291
 0.25848389
 0.34179688
 0.41778564
 0.48309326
 0.53588867
 0.57586670
 0.60211182
 0.61492920
 0.61431885
 0.60058594
 0.57586670
 0.54107666
 0.49774170
 0.44616699
 0.38757324
 0.32379150
 0.25604248
 0.18615723
 0.11413574
 0.04119873
-0.03021240
-0.09765625
-0.15991211
-0.21667480
-0.26916504
-0.31585693
-0.35552979
-0.38574219
-0.40649414
-0.41900635
-0.42388916
-0.42175293
-0.41168213
-0.39276123
-0.36529541
-0.33050537
-0.28961182
-0.24414063
-0.19470215
-0.14068604
-0.08209229
-0.01983643
 0.04394531
 0.10620117
 0.16418457
 0.21697998
 0.26336670
 0.30242920
 0.33233643
 0.35125732
 0.35766602
 0.35186768
 0.33538818
 0.31036377
 0.27832031
 0.23986816
 0.19531250
 0.14587402
 0.09368896
 0.04180908
-0.00732422
-0.05187988
-0.09063721
-0.12268066
-0.14770508
-0.16479492
-0.17272949
-0.17089844
-0.15838623
-0.13549805
-0.10314941
-0.06195068
-0.01312256
 0.04211426
 0.10162354
 0.16326904
 0.22521973
 0.28533936
 0.34240723
 0.39337158
 0.43609619
 0.46844482
 0.49011230
 0.50109863
 0.50018311
 0.48522949
 0.45623779
 0.41442871
 0.36254883
 0.30181885
 0.23254395
 0.15502930
 0.07080078
-0.01739502
-0.10742188
-0.19836426
-0.28869629
-0.37506104
-0.45318604
-0.51940918
-0.57189941
-0.60943604
-0.63171387
-0.63751221
-0.62622070
-0.59875488
-0.55847168
-0.50689697
-0.44616699
-0.37719727
-0.30364990
-0.22918701
-0.15899658
-0.09613037
-0.04302979
-0.00152588
 0.02685547
 0.04089355
 0.03967285
 0.02349854
-0.00701904
-0.04913330
-0.10070801
-0.15991211
-0.22460938
-0.29296875
-0.36071777
-0.42266846
-0.47515869
-0.51483154
-0.54016113
-0.54901123
-0.53955078
-0.51055908
-0.46142578
-0.39398193
-0.31005859
-0.21179199
-0.10284424
 0.01434326
 0.13580322
 0.25848389
 0.37841797
 0.49133301
 0.59204102
 0.67749023
 0.74523926
 0.79467773
 0.82519531
 0.83557129
 0.82641602
 0.79864502
 0.75378418
 0.69396973
 0.62042236
 0.53558350
 0.44281006
 0.34515381
 0.24536133
 0.14495850
 0.04730225
-0.04425049
-0.12725830
-0.20080566
-0.26580811
-0.32043457
-0.36193848
-0.38787842
-0.39855957
-0.39733887
-0.38787842
-0.37078857
-0.34637451
-0.31555176
-0.28320313
-0.25299072
-0.22796631
-0.20812988
-0.19226074
-0.18096924
-0.17578125
-0.17669678
-0.18341064
-0.19500732
-0.21057129
-0.22949219
-0.25115967
-0.27435303
-0.29785156
-0.31921387
-0.33660889
-0.34637451
-0.34545898
-0.33264160
-0.30914307
-0.27648926
-0.23468018
-0.18280029
-0.11962891
-0.04638672
 0.03479004
 0.12054443
 0.20904541
 0.29754639
 0.38391113
 0.46386719
 0.53375244
 0.59143066
 0.63598633
 0.66650391
 0.68298340
 0.68511963
 0.67230225
 0.64575195
 0.60729980
 0.55877686
 0.50262451
 0.44189453
 0.37841797
 0.31463623
 0.25146484
 0.19042969
 0.13305664
 0.08026123
 0.03326416
-0.00701904
-0.04089355
-0.06805420
-0.08911133
-0.10437012
-0.11352539
-0.11779785
-0.11810303
-0.11627197
-0.11474609
-0.11413574
-0.11627197
-0.12115479
-0.12908936
-0.14007568
-0.15411377
-0.17120361
-0.19012451
-0.20965576
-0.22796631
-0.24353027
-0.25604248
-0.26397705
-0.26702881
-0.26489258
-0.25726318
-0.24444580
-0.22674561
-0.20599365
-0.18310547
-0.15930176
-0.13580322
-0.11291504
-0.09124756
-0.07080078
-0.05279541
-0.03753662
-0.02655029
-0.01983643
-0.01708984
-0.01831055
-0.02227783
-0.02990723
-0.04028320
-0.05371094
-0.06866455
-0.08331299
-0.09613037
-0.10589600
-0.11138916
-0.11138916
-0.10559082
-0.09246826
-0.07171631
-0.04272461
-0.00518799
 0.03997803
 0.09185791
 0.14801025
 0.20721436
 0.26916504
 0.33325195
 0.39794922
 0.46142578
 0.52154541
 0.57647705
 0.62500000
 0.66619873
 0.69763184
 0.71838379
 0.72662354
 0.72265625
 0.70526123
 0.67413330
 0.62896729
 0.57006836
 0.49926758
 0.41809082
 0.32745361
 0.22979736
 0.12634277
 0.01983643
-0.08789063
-0.19439697
-0.29754639
-0.39428711
-0.48187256
-0.55786133
-0.62225342
-0.67535400
-0.71624756
-0.74432373
-0.75927734
-0.76171875
-0.75378418
-0.73669434
-0.71014404
-0.67504883
-0.63262939
-0.58502197
-0.53436279
-0.48126221
-0.42602539
-0.36926270
-0.31188965
-0.25634766
-0.20416260
-0.15594482
-0.11169434
-0.07202148
-0.03723145
-0.00793457
 0.01708984
 0.03753662
 0.05432129
 0.06683350
 0.07537842
 0.08056641
 0.08300781
 0.08300781
 0.07995605
 0.07354736
 0.06408691
 0.05249023
 0.03906250
 0.02441406
 0.00823975
-0.00915527
-0.02716064
-0.04516602
-0.06225586
-0.07751465
-0.08941650
-0.09674072
-0.09796143
-0.09277344
-0.08056641
-0.06195068
-0.03662109
-0.00366211
 0.03662109
 0.08392334
 0.13641357
 0.19256592
 0.25146484
 0.31219482
 0.37353516
 0.43365479
 0.48858643
 0.53588867
 0.57312012
 0.59875488
 0.61157227
 0.61035156
 0.59417725
 0.56243896
 0.51574707
 0.45532227
 0.38146973
 0.29571533
 0.20080566
 0.09918213
-0.00488281
-0.10986328
-0.21331787
-0.31280518
-0.40435791
-0.48278809
-0.54534912
-0.59051514
-0.61767578
-0.62744141
-0.61889648
-0.59082031
-0.54321289
-0.47729492
-0.39520264
-0.30029297
-0.19531250
-0.08361816
 0.03204346
 0.14984131
 0.26672363
 0.37902832
 0.48187256
 0.57067871
 0.64178467
 0.69213867
 0.72021484
 0.72479248
 0.70373535
 0.65704346
 0.58532715
 0.49072266
 0.37780762
 0.25054932
 0.11138916
-0.03753662
-0.19409180
-0.35247803
-0.50567627
-0.64636230
-0.76965332
-0.87219238
-0.95153809
-1.00524902
-1.03088379
-1.02722168
-0.99548340
-0.93658447
-0.85174561
-0.74188232
-0.61004639
-0.46112061
-0.30151367
-0.13610840
 0.03143311
 0.19714355
 0.35583496
 0.50201416
 0.63079834
 0.73822021
 0.82244873
 0.88256836
 0.91735840
 0.92651367
 0.91003418
 0.86975098
 0.80749512
 0.72601318
 0.62866211
 0.51910400
 0.40161133
 0.27984619
 0.15838623
 0.03936768
-0.07385254
-0.17852783
-0.27099609
-0.34729004
-0.40466309
-0.44128418
-0.45684814
-0.45043945
-0.42297363
-0.37536621
-0.31005859
-0.23101807
-0.14190674
-0.04638672
 0.05371094
 0.15625000
 0.25848389
 0.35766602
 0.44921875
 0.52978516
 0.59631348
 0.64697266
 0.68023682
 0.69549561
 0.69274902
 0.67199707
 0.63385010
 0.57922363
 0.50964355
 0.42724609
 0.33355713
 0.23223877
 0.12481689
 0.01342773
-0.10101318
-0.21575928
-0.32775879
-0.43334961
-0.52856445
-0.61218262
-0.68298340
-0.74127197
-0.78552246
-0.81512451
-0.82946777
-0.82824707
-0.81115723
-0.77911377
-0.73272705
-0.67443848
-0.60546875
-0.52825928
-0.44433594
-0.35614014
-0.26702881
-0.17944336
-0.09613037
-0.01800537
 0.05340576
 0.11627197
 0.16845703
 0.20812988
 0.23498535
 0.24841309
 0.24932861
 0.23834229
 0.21636963
 0.18463135
 0.14373779
 0.09490967
 0.03875732
-0.02197266
-0.08544922
-0.15045166
-0.21606445
-0.28137207
-0.34362793
-0.39947510
-0.44616699
-0.48217773
-0.50689697
-0.52032471
-0.52062988
-0.50659180
-0.47576904
-0.42816162
-0.36376953
-0.28381348
-0.18981934
-0.08422852
 0.03082275
 0.15441895
 0.28411865
 0.41717529
 0.54931641
 0.67626953
 0.79345703
 0.89813232
 0.98754883
 1.05834961
 1.10778809
 1.13311768
 1.13220215
 1.10565186
 1.05316162
 0.97473145
 0.87158203
 0.74584961
 0.60241699
 0.44647217
 0.28167725
 0.11016846
-0.06591797
-0.24169922
-0.41046143
-0.56427002
-0.69702148
-0.80535889
-0.88836670
-0.94421387
-0.97167969
-0.97015381
-0.94024658
-0.88317871
-0.80108643
-0.69580078
-0.57098389
-0.43151855
-0.28320313
-0.13153076
 0.01892090
 0.16448975
 0.30059814
 0.42205811
 0.52307129
 0.59906006
 0.64788818
 0.66864014
 0.65979004
 0.62072754
 0.55175781
 0.45654297
 0.34088135
 0.20874023
 0.06286621
-0.09429932
-0.25787354
-0.41900635
-0.56884766
-0.70129395
-0.81176758
-0.89782715
-0.95581055
-0.98266602
-0.97656250
-0.93750000
-0.86578369
-0.76232910
-0.62957764
-0.47241211
-0.29754639
-0.10986328
 0.08697510
 0.28839111
 0.48797607
 0.67687988
 0.84747314
 0.99456787
 1.11419678
 1.20269775
 1.25610352
 1.27166748
 1.24969482
 1.19262695
 1.10260010
 0.98114014
 0.83190918
 0.66162109
 0.47912598
 0.29083252
 0.10040283
-0.08880615
-0.27221680
-0.44128418
-0.58685303
-0.70312500
-0.78704834
-0.83862305
-0.85784912
-0.84442139
-0.79803467
-0.72082520
-0.61614990
-0.48828125
-0.34240723
-0.18341064
-0.01617432
 0.15411377
 0.32196045
 0.48095703
 0.62377930
 0.74493408
 0.83923340
 0.90423584
 0.93841553
 0.94146729
 0.91400146
 0.85571289
 0.76843262
 0.65490723
 0.52062988
 0.37139893
 0.21148682
 0.04364014
-0.13000488
-0.30456543
-0.47302246
-0.62927246
-0.76904297
-0.88989258
-0.99029541
-1.06781006
-1.11938477
-1.14410400
-1.14227295
-1.11480713
-1.06323242
-0.98846436
-0.89294434
-0.78002930
-0.65399170
-0.51818848
-0.37597656
-0.23162842
-0.08911133
 0.04791260
 0.17669678
 0.29541016
 0.40069580
 0.49011230
 0.56091309
 0.61279297
 0.64544678
 0.66009521
 0.65582275
 0.63232422
 0.59051514
 0.53222656
 0.46081543
 0.37811279
 0.28656006
 0.18829346
 0.08636475
-0.01586914
-0.11505127
-0.20874023
-0.29418945
-0.36834717
-0.42755127
-0.46966553
-0.49377441
-0.50048828
-0.49041748
-0.46325684
-0.41900635
-0.35949707
-0.28839111
-0.20935059
-0.12451172
-0.03509521
 0.05767822
 0.15197754
 0.24505615
 0.33325195
 0.41503906
 0.48736572
 0.54901123
 0.59753418
 0.63110352
 0.64910889
 0.65063477
 0.63598633
 0.60516357
 0.55938721
 0.50018311
 0.42999268
 0.34973145
 0.26123047
 0.16662598
 0.06927490
-0.02807617
-0.12329102
-0.21514893
-0.30303955
-0.38299561
-0.45257568
-0.50872803
-0.55206299
-0.58258057
-0.60058594
-0.60485840
-0.59570313
-0.57342529
-0.53985596
-0.49591064
-0.44189453
-0.37963867
-0.31188965
-0.24291992
-0.17517090
-0.11016846
-0.04852295
 0.00885010
 0.05981445
 0.10223389
 0.13641357
 0.16204834
 0.18005371
 0.19073486
 0.19500732
 0.19470215
 0.19256592
 0.18951416
 0.18615723
 0.18341064
 0.18280029
 0.18554688
 0.19256592
 0.20355225
 0.21759033
 0.23468018
 0.25573730
 0.28137207
 0.31036377
 0.34118652
 0.37170410
 0.40008545
 0.42449951
 0.44372559
 0.45654297
 0.46264648
 0.46020508
 0.44769287
 0.42419434
 0.38909912
 0.34362793
 0.28900146
 0.22613525
 0.15563965
 0.07934570
 0.00000000
-0.08026123
-0.15930176
-0.23681641
-0.31097412
-0.37811279
-0.43518066
-0.48034668
-0.51422119
-0.53771973
-0.55053711
-0.55114746
-0.54016113
-0.51818848
-0.48675537
-0.44738770
-0.40039063
-0.34667969
-0.28839111
-0.22766113
-0.16632080
-0.10528564
-0.04547119
 0.01129150
 0.06225586
 0.10650635
 0.14312744
 0.17089844
 0.18920898
 0.19744873
 0.19622803
 0.18585205
 0.16815186
 0.14312744
 0.11169434
 0.07415771
 0.03234863
-0.01251221
-0.05798340
-0.10223389
-0.14404297
-0.18218994
-0.21545410
-0.24322510
-0.26519775
-0.28045654
-0.28869629
-0.28961182
-0.28289795
-0.26916504
-0.24841309
-0.22094727
-0.18829346
-0.15106201
-0.11108398
-0.06988525
-0.02929688
 0.00946045
 0.04486084
 0.07690430
 0.10559082
 0.13214111
 0.15594482
 0.17730713
 0.19592285
 0.21209717
 0.22674561
 0.23986816
 0.25238037
 0.26397705
 0.27435303
 0.28289795
 0.28869629
 0.29144287
 0.29052734
 0.28686523
 0.27984619
 0.26947021
 0.25634766
 0.24047852
 0.22186279
 0.20172119
 0.17944336
 0.15594482
 0.13031006
 0.10284424
 0.07354736
 0.04272461
 0.01068115
-0.02166748
-0.05401611
-0.08636475
-0.11810303
-0.14862061
-0.17761230
-0.20324707
-0.22430420
-0.23986816
-0.25024414
-0.25543213
-0.25543213
-0.25054932
-0.24017334
-0.22460938
-0.20385742
-0.17913818
-0.15136719
-0.12115479
-0.08819580
-0.05340576
-0.01647949
 0.02105713
 0.05859375
 0.09490967
 0.12908936
 0.15960693
 0.18554688
 0.20599365
 0.22033691
 0.22827148
 0.22918701
 0.22155762
 0.20477295
 0.17974854
 0.14678955
 0.10711670
 0.06072998
 0.00915527
-0.04638672
-0.10314941
-0.15991211
-0.21697998
-0.27404785
-0.32989502
-0.38177490
-0.42694092
-0.46417236
-0.49285889
-0.51208496
-0.52062988
-0.51757813
-0.50170898
-0.47302246
-0.43090820
-0.37506104
-0.30548096
-0.22369385
-0.13153076
-0.03173828
 0.07476807
 0.18646240
 0.30059814
 0.41473389
 0.52520752
 0.62957764
 0.72479248
 0.80871582
 0.87951660
 0.93566895
 0.97717285
 1.00341797
 1.01379395
 1.00799561
 0.98510742
 0.94543457
 0.88958740
 0.81848145
 0.73303223
 0.63476563
 0.52673340
 0.41137695
 0.29113770
 0.16784668
 0.04302979
-0.08148193
-0.20263672
-0.31646729
-0.41931152
-0.50750732
-0.57922363
-0.63323975
-0.66925049
-0.68817139
-0.68969727
-0.67504883
-0.64575195
-0.60272217
-0.54748535
-0.48187256
-0.40863037
-0.33142090
-0.25543213
-0.18371582
-0.11962891
-0.06439209
-0.02075195
 0.00823975
 0.02014160
 0.01312256
-0.01251221
-0.05584717
-0.11657715
-0.19378662
-0.28625488
-0.38940430
-0.49804688
-0.60699463
-0.71136475
-0.80810547
-0.89294434
-0.96191406
-1.01043701
-1.03637695
-1.03851318
-1.01684570
-0.97076416
-0.89874268
-0.80108643
-0.67993164
-0.53955078
-0.38452148
-0.21820068
-0.04394531
 0.13549805
 0.31585693
 0.49285889
 0.66131592
 0.81665039
 0.95458984
 1.07177734
 1.16577148
 1.23413086
 1.27471924
 1.28662109
 1.26922607
 1.22467041
 1.15539551
 1.06536865
 0.95611572
 0.83160400
 0.69610596
 0.55511475
 0.41473389
 0.27832031
 0.14892578
 0.03021240
-0.07385254
-0.16052246
-0.22857666
-0.27740479
-0.30639648
-0.31433105
-0.30120850
-0.27008057
-0.22491455
-0.16967773
-0.10681152
-0.03753662
 0.03479004
 0.10528564
 0.16937256
 0.22277832
 0.26275635
 0.28747559
 0.29632568
 0.28839111
 0.26367188
 0.22216797
 0.16448975
 0.09277344
 0.00946045
-0.08178711
-0.17913818
-0.27954102
-0.37994385
-0.47485352
-0.55999756
-0.63262939
-0.69152832
-0.73608398
-0.76507568
-0.77636719
-0.76965332
-0.74554443
-0.70556641
-0.65093994
-0.58227539
-0.50170898
-0.41168213
-0.31616211
-0.21850586
-0.12145996
-0.02777100
 0.05981445
 0.13885498
 0.20690918
 0.26367188
 0.30853271
 0.34088135
 0.35919189
 0.36407471
 0.35583496
 0.33721924
 0.31005859
 0.27648926
 0.23712158
 0.19348145
 0.14801025
 0.10284424
 0.05981445
 0.02075195
-0.01312256
-0.04119873
-0.06225586
-0.07507324
-0.07873535
-0.07293701
-0.05859375
-0.03540039
-0.00427246
 0.03387451
 0.07720947
 0.12359619
 0.17181396
 0.22094727
 0.27038574
 0.31799316
 0.36254883
 0.40130615
 0.43395996
 0.45989990
 0.47821045
 0.48889160
 0.49041748
 0.48400879
 0.47088623
 0.45104980
 0.42480469
 0.39215088
 0.35400391
 0.31158447
 0.26641846
 0.21911621
 0.16906738
 0.11688232
 0.06439209
 0.01342773
-0.03479004
-0.07965088
-0.12084961
-0.15716553
-0.18829346
-0.21514893
-0.23834229
-0.25726318
-0.27160645
-0.28167725
-0.28991699
-0.29876709
-0.30700684
-0.31158447
-0.31005859
-0.30364990
-0.29602051
-0.28991699
-0.28442383
-0.27770996
-0.26824951
-0.25756836
-0.24810791
-0.23986816
-0.23254395
-0.22705078
-0.22460938
-0.22674561
-0.23254395
-0.24078369
-0.25054932
-0.26397705
-0.28320313
-0.30670166
-0.33142090
-0.35430908
-0.37353516
-0.38970947
-0.40222168
-0.40954590
-0.41137695
-0.40710449
-0.39611816
-0.37689209
-0.34790039
-0.31005859
-0.26550293
-0.21636963
-0.16204834
-0.10131836
-0.03387451
 0.03875732
 0.11260986
 0.18585205
 0.25756836
 0.32745361
 0.39337158
 0.45288086
 0.50384521
 0.54595947
 0.57922363
 0.60333252
 0.61676025
 0.61920166
 0.61096191
 0.59326172
 0.56762695
 0.53466797
 0.49530029
 0.45043945
 0.40222168
 0.35247803
 0.30242920
 0.25268555
 0.20385742
 0.15716553
 0.11260986
 0.07171631
 0.03570557
 0.00518799
-0.01892090
-0.03723145
-0.05035400
-0.05950928
-0.06469727
-0.06622314
-0.06469727
-0.06103516
-0.05645752
-0.05218506
-0.04852295
-0.04699707
-0.04882813
-0.05462646
-0.06378174
-0.07659912
-0.09277344
-0.11352539
-0.13824463
-0.16601563
-0.19409180
-0.22247314
-0.25146484
-0.28259277
-0.31463623
-0.34576416
-0.37292480
-0.39520264
-0.41229248
-0.42419434
-0.43060303
-0.43060303
-0.42388916
-0.41107178
-0.39184570
-0.36468506
-0.32989502
-0.28930664
-0.24475098
-0.19805908
-0.14953613
-0.09887695
-0.04699707
 0.00396729
 0.05157471
 0.09552002
 0.13580322
 0.17211914
 0.20385742
 0.23071289
 0.25238037
 0.26916504
 0.28167725
 0.29052734
 0.29571533
 0.29846191
 0.29968262
 0.29998779
 0.29998779
 0.30059814
 0.30242920
 0.30639648
 0.31250000
 0.32012939
 0.32928467
 0.33966064
 0.35095215
 0.36346436
 0.37750244
 0.39245605
 0.40802002
 0.42297363
 0.43518066
 0.44372559
 0.44769287
 0.44647217
 0.44036865
 0.42907715
 0.41229248
 0.39001465
 0.36193848
 0.32836914
 0.28961182
 0.24597168
 0.19805908
 0.14556885
 0.08880615
 0.02899170
-0.03234863
-0.09399414
-0.15563965
-0.21789551
-0.28106689
-0.34393311
-0.40435791
-0.46051025
-0.51116943
-0.55664063
-0.59631348
-0.62957764
-0.65612793
-0.67626953
-0.69030762
-0.69824219
-0.69946289
-0.69335938
-0.68023682
-0.66009521
-0.63385010
-0.60150146
-0.56396484
-0.52185059
-0.47515869
-0.42449951
-0.36956787
-0.31219482
-0.25421143
-0.19744873
-0.14099121
-0.08453369
-0.02807617
 0.02655029
 0.07690430
 0.12268066
 0.16387939
 0.20050049
 0.23284912
 0.26000977
 0.28320313
 0.30242920
 0.31799316
 0.32897949
 0.33508301
 0.33599854
 0.33325195
 0.32836914
 0.32135010
 0.31311035
 0.30395508
 0.29510498
 0.28808594
 0.28350830
 0.28015137
 0.27832031
 0.27709961
 0.27770996
 0.27984619
 0.28350830
 0.28778076
 0.29235840
 0.29602051
 0.29785156
 0.29724121
 0.29327393
 0.28564453
 0.27465820
 0.25939941
 0.23956299
 0.21423340
 0.18310547
 0.14678955
 0.10528564
 0.05981445
 0.01129150
-0.03967285
-0.09155273
-0.14221191
-0.19073486
-0.23559570
-0.27679443
-0.31341553
-0.34423828
-0.36743164
-0.38269043
-0.38970947
-0.39001465
-0.38391113
-0.37139893
-0.35278320
-0.32836914
-0.30090332
-0.27313232
-0.24688721
-0.22308350
-0.20080566
-0.18096924
-0.16387939
-0.15228271
-0.14739990
-0.14984131
-0.15930176
-0.17486572
-0.19775391
-0.22857666
-0.26702881
-0.31005859
-0.35461426
-0.39672852
-0.43518066
-0.46875000
-0.49621582
-0.51605225
-0.52581787
-0.52398682
-0.50903320
-0.48034668
-0.43792725
-0.38146973
-0.31280518
-0.23376465
-0.14617920
-0.05065918
 0.05187988
 0.15960693
 0.27069092
 0.38238525
 0.49255371
 0.59875488
 0.69854736
 0.78857422
 0.86639404
 0.92956543
 0.97717285
 1.00830078
 1.02294922
 1.02172852
 1.00524902
 0.97412109
 0.92926025
 0.87127686
 0.80230713
 0.72448730
 0.64086914
 0.55450439
 0.46783447
 0.38330078
 0.30273438
 0.22766113
 0.15899658
 0.09796143
 0.04547119
 0.00213623
-0.03082275
-0.05401611
-0.06744385
-0.07232666
-0.06927490
-0.05981445
-0.04608154
-0.03082275
-0.01617432
-0.00396729
 0.00427246
 0.00701904
 0.00305176
-0.01007080
-0.03265381
-0.06469727
-0.10559082
-0.15472412
-0.21209717
-0.27770996
-0.34942627
-0.42419434
-0.49804688
-0.56884766
-0.63476563
-0.69458008
-0.74676514
-0.78918457
-0.82061768
-0.84075928
-0.84899902
-0.84503174
-0.82763672
-0.79681396
-0.75378418
-0.70037842
-0.63812256
-0.56854248
-0.49224854
-0.41107178
-0.32775879
-0.24475098
-0.16387939
-0.08666992
-0.01403809
 0.05249023
 0.11230469
 0.16448975
 0.20843506
 0.24322510
 0.26947021
 0.28808594
 0.30151367
 0.31097412
 0.31738281
 0.32012939
 0.31921387
 0.31616211
 0.31311035
 0.31127930
 0.31219482
 0.31616211
 0.32348633
 0.33477783
 0.35003662
 0.36834717
 0.38940430
 0.41198730
 0.43548584
 0.45928955
 0.48156738
 0.50079346
 0.51544189
 0.52490234
 0.52886963
 0.52703857
 0.51940918
 0.50476074
 0.48278809
 0.45288086
 0.41595459
 0.37353516
 0.32653809
 0.27648926
 0.22369385
 0.16845703
 0.11047363
 0.05065918
-0.00976563
-0.06896973
-0.12451172
-0.17669678
-0.22583008
-0.27343750
-0.31921387
-0.36193848
-0.40008545
-0.43273926
-0.46112061
-0.48675537
-0.50994873
-0.53009033
-0.54626465
-0.55908203
-0.56854248
-0.57464600
-0.57708740
-0.57647705
-0.57250977
-0.56488037
-0.55297852
-0.53588867
-0.51330566
-0.48706055
-0.45776367
-0.42541504
-0.38818359
-0.34576416
-0.29998779
-0.25329590
-0.20751953
-0.16174316
-0.11505127
-0.06805420
-0.02166748
 0.02197266
 0.06225586
 0.09857178
 0.13031006
 0.15716553
 0.17883301
 0.19622803
 0.20996094
 0.22064209
 0.22827148
 0.23223877
 0.23315430
 0.23284912
 0.23223877
 0.23193359
 0.23254395
 0.23376465
 0.23651123
 0.24139404
 0.24780273
 0.25573730
 0.26489258
 0.27496338
 0.28656006
 0.29998779
 0.31463623
 0.32897949
 0.34179688
 0.35278320
 0.36041260
 0.36468506
 0.36468506
 0.36010742
 0.35034180
 0.33599854
 0.31738281
 0.29449463
 0.26733398
 0.23590088
 0.19989014
 0.15991211
 0.11688232
 0.07232666
 0.02716064
-0.01770020
-0.06103516
-0.10253906
-0.14068604
-0.17456055
-0.20263672
-0.22491455
-0.24047852
-0.24993896
-0.25299072
-0.24963379
-0.23986816
-0.22338867
-0.20080566
-0.17364502
-0.14312744
-0.11016846
-0.07629395
-0.04241943
-0.00946045
 0.02197266
 0.05065918
 0.07537842
 0.09460449
 0.10772705
 0.11413574
 0.11383057
 0.10650635
 0.09216309
 0.07110596
 0.04425049
 0.01312256
-0.02197266
-0.06042480
-0.10192871
-0.14465332
-0.18585205
-0.22491455
-0.26214600
-0.29785156
-0.32989502
-0.35430908
-0.36987305
-0.37719727
-0.37811279
-0.37292480
-0.35980225
-0.33752441
-0.30700684
-0.27130127
-0.23254395
-0.19134521
-0.14617920
-0.09704590
-0.04577637
 0.00549316
 0.05493164
 0.10314941
 0.14892578
 0.19134521
 0.22857666
 0.26062012
 0.28778076
 0.31036377
 0.32623291
 0.33416748
 0.33325195
 0.32470703
 0.31097412
 0.29357910
 0.27313232
 0.24871826
 0.22155762
 0.19256592
 0.16296387
 0.13397217
 0.10681152
 0.08239746
 0.06195068
 0.04669189
 0.03662109
 0.03173828
 0.03173828
 0.03601074
 0.04486084
 0.05676270
 0.07110596
 0.08728027
 0.10498047
 0.12298584
 0.14099121
 0.15655518
 0.16845703
 0.17486572
 0.17578125
 0.17089844
 0.15991211
 0.14190674
 0.11749268
 0.08666992
 0.05004883
 0.00885010
-0.03662109
-0.08483887
-0.13397217
-0.18341064
-0.23254395
-0.28137207
-0.32836914
-0.37078857
-0.40618896
-0.43334961
-0.45318604
-0.46661377
-0.47393799
-0.47424316
-0.46722412
-0.45349121
-0.43304443
-0.40557861
-0.37139893
-0.33142090
-0.28778076
-0.24261475
-0.19683838
-0.14953613
-0.10070801
-0.05126953
-0.00305176
 0.04272461
 0.08514404
 0.12359619
 0.15686035
 0.18402100
 0.20446777
 0.21881104
 0.22735596
 0.23071289
 0.22888184
 0.22186279
 0.21057129
 0.19470215
 0.17486572
 0.15136719
 0.12542725
 0.09887695
 0.07263184
 0.04760742
 0.02471924
 0.00427246
-0.01159668
-0.02197266
-0.02593994
-0.02319336
-0.01342773
 0.00244141
 0.02532959
 0.05493164
 0.09094238
 0.13153076
 0.17456055
 0.21820068
 0.26123047
 0.30273438
 0.34149170
 0.37567139
 0.40283203
 0.42236328
 0.43395996
 0.43731689
 0.43151855
 0.41534424
 0.38787842
 0.35064697
 0.30456543
 0.25115967
 0.18981934
 0.12145996
 0.04852295
-0.02624512
-0.10101318
-0.17547607
-0.24841309
-0.31829834
-0.38055420
-0.43212891
-0.47088623
-0.49682617
-0.51025391
-0.51208496
-0.50231934
-0.48187256
-0.45166016
-0.41229248
-0.36407471
-0.30975342
-0.25207520
-0.19409180
-0.13732910
-0.08270264
-0.03082275
 0.01647949
 0.05584717
 0.08575439
 0.10528564
 0.11474609
 0.11383057
 0.10253906
 0.08117676
 0.05157471
 0.01464844
-0.02807617
-0.07537842
-0.12481689
-0.17364502
-0.21881104
-0.25909424
-0.29418945
-0.32287598
-0.34332275
-0.35156250
-0.34606934
-0.32806396
-0.29968262
-0.26367188
-0.22003174
-0.16815186
-0.10711670
-0.03875732
 0.03387451
 0.10833740
 0.18249512
 0.25573730
 0.32684326
 0.39428711
 0.45593262
 0.51055908
 0.55725098
 0.59478760
 0.62225342
 0.63873291
 0.64422607
 0.63995361
 0.62713623
 0.60668945
 0.57891846
 0.54534912
 0.50659180
 0.46447754
 0.42083740
 0.37658691
 0.33233643
 0.28778076
 0.24383545
 0.20050049
 0.15808105
 0.11688232
 0.07720947
 0.03936768
 0.00244141
-0.03356934
-0.06958008
-0.10528564
-0.14007568
-0.17242432
-0.20263672
-0.23071289
-0.25878906
-0.28778076
-0.31799316
-0.34759521
-0.37506104
-0.40039063
-0.42419434
-0.44769287
-0.47027588
-0.49072266
-0.50811768
-0.52215576
-0.53405762
-0.54382324
-0.55084229
-0.55480957
-0.55450439
-0.55053711
-0.54290771
-0.53131104
-0.51513672
-0.49560547
-0.47302246
-0.44769287
-0.41870117
-0.38421631
-0.34393311
-0.29846191
-0.25024414
-0.19989014
-0.14678955
-0.08941650
-0.02807617
 0.03631592
 0.10131836
 0.16540527
 0.22888184
 0.29235840
 0.35614014
 0.41839600
 0.47790527
 0.53344727
 0.58410645
 0.62896729
 0.66741943
 0.69946289
 0.72448730
 0.74310303
 0.75469971
 0.75836182
 0.75408936
 0.74188232
 0.72235107
 0.69519043
 0.66101074
 0.61981201
 0.57250977
 0.52032471
 0.46447754
 0.40618896
 0.34606934
 0.28564453
 0.22491455
 0.16448975
 0.10406494
 0.04486084
-0.01037598
-0.06042480
-0.10559082
-0.14587402
-0.18218994
-0.21362305
-0.23956299
-0.26062012
-0.27954102
-0.29785156
-0.31494141
-0.32958984
-0.34088135
-0.34942627
-0.35736084
-0.36682129
-0.37811279
-0.39123535
-0.40649414
-0.42449951
-0.44586182
-0.47058105
-0.49652100
-0.52337646
-0.55053711
-0.57830811
-0.60699463
-0.63476563
-0.66070557
-0.68298340
-0.70007324
-0.71075439
-0.71411133
-0.70983887
-0.69641113
-0.67413330
-0.64239502
-0.60089111
-0.54901123
-0.48614502
-0.41290283
-0.33020020
-0.23986816
-0.14373779
-0.04302979
 0.06134033
 0.16784668
 0.27435303
 0.37872314
 0.47882080
 0.57373047
 0.66131592
 0.74005127
 0.80749512
 0.86212158
 0.90332031
 0.93048096
 0.94390869
 0.94390869
 0.93078613
 0.90576172
 0.86914063
 0.82275391
 0.76812744
 0.70678711
 0.64086914
 0.57250977
 0.50262451
 0.43304443
 0.36529541
 0.30151367
 0.24291992
 0.19012451
 0.14404297
 0.10437012
 0.07171631
 0.04516602
 0.02502441
 0.01068115
 0.00152588
-0.00274658
-0.00396729
-0.00427246
-0.00518799
-0.00793457
-0.01342773
-0.02288818
-0.03814697
-0.06042480
-0.08941650
-0.12481689
-0.16632080
-0.21545410
-0.27252197
-0.33660889
-0.40435791
-0.47363281
-0.54260254
-0.61096191
-0.67718506
-0.73944092
-0.79467773
-0.84136963
-0.87860107
-0.90484619
-0.91949463
-0.92071533
-0.90789795
-0.88012695
-0.83770752
-0.78155518
-0.71166992
-0.62988281
-0.53680420
-0.43426514
-0.32379150
-0.20843506
-0.09124756
 0.02502441
 0.13916016
 0.25054932
 0.35827637
 0.46020508
 0.55297852
 0.63446045
 0.70312500
 0.75927734
 0.80230713
 0.83251953
 0.84930420
 0.85296631
 0.84442139
 0.82458496
 0.79406738
 0.75469971
 0.70770264
 0.65490723
 0.59814453
 0.53833008
 0.47668457
 0.41503906
 0.35522461
 0.29907227
 0.24719238
 0.19958496
 0.15563965
 0.11596680
 0.08148193
 0.05249023
 0.02960205
 0.01281738
 0.00122070
-0.00579834
-0.00976563
-0.01098633
-0.01037598
-0.00823975
-0.00549316
-0.00335693
-0.00366211
-0.00762939
-0.01525879
-0.02624512
-0.04089355
-0.06072998
-0.08636475
-0.11688232
-0.15197754
-0.19104004
-0.23468018
-0.28289795
-0.33447266
-0.38574219
-0.43457031
-0.48004150
-0.52215576
-0.56060791
-0.59326172
-0.61767578
-0.63323975
-0.63995361
-0.63842773
-0.62835693
-0.60882568
-0.58044434
-0.54412842
-0.50140381
-0.45227051
-0.39733887
-0.33813477
-0.27648926
-0.21453857
-0.15350342
-0.09368896
-0.03631592
 0.01770020
 0.06622314
 0.10864258
 0.14434814
 0.17425537
 0.19714355
 0.21331787
 0.22247314
 0.22552490
 0.22338867
 0.21667480
 0.20629883
 0.19256592
 0.17639160
 0.15838623
 0.14038086
 0.12359619
 0.10894775
 0.09704590
 0.08880615
 0.08422852
 0.08361816
 0.08758545
 0.09735107
 0.11322021
 0.13488770
 0.16204834
 0.19287109
 0.22735596
 0.26519775
 0.30578613
 0.34790039
 0.38970947
 0.42938232
 0.46539307
 0.49621582
 0.52062988
 0.53710938
 0.54473877
 0.54290771
 0.53100586
 0.50811768
 0.47454834
 0.43060303
 0.37811279
 0.31890869
 0.25299072
 0.18096924
 0.10345459
 0.02319336
-0.05676270
-0.13458252
-0.20996094
-0.28228760
-0.34881592
-0.40618896
-0.45288086
-0.48889160
-0.51422119
-0.52917480
-0.53283691
-0.52459717
-0.50598145
-0.47912598
-0.44525146
-0.40374756
-0.35552979
-0.30273438
-0.24932861
-0.19805908
-0.15014648
-0.10559082
-0.06530762
-0.03021240
-0.00183105
 0.01892090
 0.03173828
 0.03662109
 0.03326416
 0.02166748
 0.00274658
-0.02258301
-0.05218506
-0.08514404
-0.12115479
-0.15777588
-0.19378662
-0.22613525
-0.25329590
-0.27404785
-0.28747559
-0.29296875
-0.28930664
-0.27526855
-0.25054932
-0.21423340
-0.16723633
-0.11016846
-0.04455566
 0.02746582
 0.10406494
 0.18371582
 0.26489258
 0.34606934
 0.42449951
 0.49713135
 0.56091309
 0.61492920
 0.65856934
 0.69061279
 0.70922852
 0.71350098
 0.70281982
 0.67810059
 0.64056396
 0.59051514
 0.52978516
 0.45959473
 0.38330078
 0.30273438
 0.21881104
 0.13244629
 0.04669189
-0.03509521
-0.11016846
-0.17761230
-0.23773193
-0.28991699
-0.33142090
-0.36041260
-0.37628174
-0.37994385
-0.37292480
-0.35583496
-0.32928467
-0.29510498
-0.25604248
-0.21545410
-0.17425537
-0.13244629
-0.09185791
-0.05371094
-0.02075195
 0.00549316
 0.02410889
 0.03509521
 0.03662109
 0.02868652
 0.01037598
-0.01739502
-0.05310059
-0.09582520
-0.14495850
-0.20019531
-0.26123047
-0.32531738
-0.38940430
-0.45013428
-0.50445557
-0.55114746
-0.58929443
-0.61767578
-0.63415527
-0.63659668
-0.62438965
-0.59692383
-0.55480957
-0.49835205
-0.42755127
-0.34362793
-0.24902344
-0.14587402
-0.03631592
 0.07812500
 0.19470215
 0.31066895
 0.42297363
 0.52764893
 0.62255859
 0.70434570
 0.77056885
 0.81909180
 0.84808350
 0.85693359
 0.84533691
 0.81359863
 0.76171875
 0.69213867
 0.60668945
 0.50872803
 0.40161133
 0.28778076
 0.17089844
 0.05340576
-0.06164551
-0.17211914
-0.27496338
-0.36590576
-0.44097900
-0.49713135
-0.53283691
-0.54870605
-0.54534912
-0.52276611
-0.48126221
-0.42175293
-0.34637451
-0.25817871
-0.16113281
-0.05828857
 0.04821777
 0.15533447
 0.26062012
 0.36041260
 0.45074463
 0.52734375
 0.58715820
 0.62713623
 0.64636230
 0.64422607
 0.62011719
 0.57525635
 0.51086426
 0.42846680
 0.33111572
 0.22216797
 0.10406494
-0.02014160
-0.14678955
-0.27252197
-0.39184570
-0.50018311
-0.59356689
-0.66864014
-0.72479248
-0.76080322
-0.77545166
-0.76873779
-0.74005127
-0.69122314
-0.62377930
-0.53985596
-0.44250488
-0.33477783
-0.22064209
-0.10498047
 0.00885010
 0.11749268
 0.21850586
 0.31005859
 0.38909912
 0.45227051
 0.49713135
 0.52246094
 0.52886963
 0.51818848
 0.49102783
 0.44891357
 0.39306641
 0.32714844
 0.25482178
 0.17791748
 0.09826660
 0.01770020
-0.05981445
-0.13061523
-0.19226074
-0.24536133
-0.28900146
-0.32165527
-0.33905029
-0.33813477
-0.32043457
-0.28930664
-0.24932861
-0.20111084
-0.14495850
-0.08056641
-0.01098633
 0.05981445
 0.12786865
 0.19104004
 0.24810791
 0.29754639
 0.33691406
 0.36376953
 0.37628174
 0.37475586
 0.36041260
 0.33386230
 0.29724121
 0.25146484
 0.19805908
 0.13824463
 0.07385254
 0.00640869
-0.06072998
-0.12359619
-0.17944336
-0.22705078
-0.26733398
-0.29998779
-0.32348633
-0.33386230
-0.32928467
-0.31036377
-0.28015137
-0.24169922
-0.19653320
-0.14434814
-0.08575439
-0.02288818
 0.04089355
 0.10253906
 0.15960693
 0.20935059
 0.25024414
 0.28076172
 0.30059814
 0.30914307
 0.30609131
 0.29144287
 0.26550293
 0.22827148
 0.18035889
 0.12237549
 0.05737305
-0.01159668
-0.08270264
-0.15502930
-0.22827148
-0.30120850
-0.37017822
-0.43090820
-0.48065186
-0.51940918
-0.54718018
-0.56365967
-0.56732178
-0.55755615
-0.53527832
-0.50079346
-0.45532227
-0.40039063
-0.33813477
-0.27130127
-0.20202637
-0.13122559
-0.05920410
 0.01281738
 0.08178711
 0.14495850
 0.20141602
 0.25146484
 0.29571533
 0.33355713
 0.36315918
 0.38421631
 0.39733887
 0.40405273
 0.40557861
 0.40191650
 0.39367676
 0.38146973
 0.36560059
 0.34729004
 0.32745361
 0.30761719
 0.28991699
 0.27496338
 0.26245117
 0.25115967
 0.24078369
 0.23101807
 0.22247314
 0.21545410
 0.20965576
 0.20416260
 0.19836426
 0.19104004
 0.18188477
 0.17120361
 0.15777588
 0.14190674
 0.12359619
 0.10253906
 0.07995605
 0.05554199
 0.03082275
 0.00549316
-0.01892090
-0.04302979
-0.06652832
-0.08972168
-0.11169434
-0.13214111
-0.14984131
-0.16510010
-0.17852783
-0.19042969
-0.20111084
-0.21118164
-0.22125244
-0.23162842
-0.24169922
-0.25085449
-0.26031494
-0.27191162
-0.28747559
-0.30609131
-0.32623291
-0.34606934
-0.36499023
-0.38421631
-0.40435791
-0.42480469
-0.44342041
-0.45806885
-0.46722412
-0.47088623
-0.46875000
-0.46020508
-0.44433594
-0.41992188
-0.38665771
-0.34393311
-0.29266357
-0.23406982
-0.16937256
-0.09918213
-0.02441406
 0.05340576
 0.13336182
 0.21392822
 0.29357910
 0.37078857
 0.44433594
 0.51147461
 0.57067871
 0.62011719
 0.65856934
 0.68603516
 0.70129395
 0.70434570
 0.69549561
 0.67535400
 0.64483643
 0.60485840
 0.55633545
 0.50079346
 0.44006348
 0.37567139
 0.31036377
 0.24597168
 0.18371582
 0.12512207
 0.07080078
 0.02227783
-0.01861572
-0.05157471
-0.07568359
-0.09185791
-0.10131836
-0.10437012
-0.10162354
-0.09399414
-0.08239746
-0.06805420
-0.05310059
-0.03936768
-0.02868652
-0.02258301
-0.02197266
-0.02716064
-0.03845215
-0.05676270
-0.08178711
-0.11291504
-0.14892578
-0.19042969
-0.23773193
-0.29083252
-0.34637451
-0.40161133
-0.45318604
-0.49987793
-0.54138184
-0.57678223
-0.60455322
-0.62316895
-0.63262939
-0.63232422
-0.62255859
-0.60302734
-0.57373047
-0.53466797
-0.48706055
-0.43121338
-0.36865234
-0.30090332
-0.22979736
-0.15747070
-0.08422852
-0.01068115
 0.06195068
 0.13214111
 0.19866943
 0.26092529
 0.31890869
 0.37139893
 0.41687012
 0.45349121
 0.48065186
 0.49926758
 0.50964355
 0.51269531
 0.50842285
 0.49713135
 0.47943115
 0.45593262
 0.42694092
 0.39337158
 0.35675049
 0.31890869
 0.28198242
 0.24597168
 0.21179199
 0.17913818
 0.14892578
 0.12207031
 0.09857178
 0.07904053
 0.06317139
 0.05096436
 0.04272461
 0.03845215
 0.03723145
 0.03936768
 0.04364014
 0.04913330
 0.05493164
 0.06072998
 0.06591797
 0.07080078
 0.07507324
 0.07781982
 0.07904053
 0.07781982
 0.07354736
 0.06652832
 0.05645752
 0.04364014
 0.02838135
 0.01068115
-0.00854492
-0.02899170
-0.05004883
-0.07202148
-0.09490967
-0.11810303
-0.14160156
-0.16510010
-0.18829346
-0.21057129
-0.23071289
-0.24841309
-0.26306152
-0.27587891
-0.28808594
-0.30059814
-0.31219482
-0.31982422
-0.32135010
-0.31616211
-0.30548096
-0.29205322
-0.27740479
-0.26153564
-0.24383545
-0.22369385
-0.20111084
-0.17669678
-0.15075684
-0.12359619
-0.09521484
-0.06591797
-0.03601074
-0.00671387
 0.02136230
 0.04760742
 0.07202148
 0.09460449
 0.11505127
 0.13336182
 0.14953613
 0.16326904
 0.17395020
 0.18157959
 0.18554688
 0.18646240
 0.18402100
 0.17883301
 0.17120361
 0.16204834
 0.15136719
 0.14068604
 0.12969971
 0.11932373
 0.10925293
 0.10009766
 0.09155273
 0.08453369
 0.07934570
 0.07720947
 0.07843018
 0.08270264
 0.08941650
 0.09826660
 0.10803223
 0.11932373
 0.13153076
 0.14465332
 0.15747070
 0.16967773
 0.18066406
 0.18981934
 0.19592285
 0.19805908
 0.19531250
 0.18737793
 0.17333984
 0.15319824
 0.12756348
 0.09735107
 0.06286621
 0.02410889
-0.01892090
-0.06530762
-0.11291504
-0.16021729
-0.20660400
-0.25238037
-0.29663086
-0.33721924
-0.37200928
-0.39886475
-0.41717529
-0.42694092
-0.42907715
-0.42327881
-0.40863037
-0.38513184
-0.35247803
-0.31219482
-0.26580811
-0.21484375
-0.16052246
-0.10375977
-0.04577637
 0.01129150
 0.06591797
 0.11688232
 0.16296387
 0.20385742
 0.23895264
 0.26672363
 0.28625488
 0.29724121
 0.30059814
 0.29724121
 0.28717041
 0.27099609
 0.24841309
 0.22033691
 0.18798828
 0.15319824
 0.11657715
 0.07934570
 0.04241943
 0.00671387
-0.02655029
-0.05584717
-0.08026123
-0.09948730
-0.11260986
-0.12023926
-0.12207031
-0.11901855
-0.11108398
-0.09857178
-0.08117676
-0.05950928
-0.03417969
-0.00671387
 0.02105713
 0.04791260
 0.07293701
 0.09552002
 0.11505127
 0.13031006
 0.14099121
 0.14617920
 0.14556885
 0.13977051
 0.12847900
 0.11291504
 0.09246826
 0.06805420
 0.03936768
 0.00732422
-0.02685547
-0.06134033
-0.09552002
-0.12756348
-0.15747070
-0.18432617
-0.20782471
-0.22735596
-0.24169922
-0.25054932
-0.25299072
-0.24902344
-0.23895264
-0.22338867
-0.20294189
-0.17761230
-0.14801025
-0.11535645
-0.08087158
-0.04547119
-0.01007080
 0.02563477
 0.06134033
 0.09613037
 0.12939453
 0.15991211
 0.18707275
 0.21118164
 0.23162842
 0.24902344
 0.26336670
 0.27435303
 0.28198242
 0.28564453
 0.28503418
 0.28045654
 0.27252197
 0.26123047
 0.24658203
 0.22857666
 0.20751953
 0.18371582
 0.15869141
 0.13305664
 0.10711670
 0.08117676
 0.05462646
 0.02838135
 0.00305176
-0.02075195
-0.04241943
-0.06164551
-0.07812500
-0.09246826
-0.10467529
-0.11596680
-0.12542725
-0.13397217
-0.14068604
-0.14648438
-0.15106201
-0.15533447
-0.15960693
-0.16448975
-0.17028809
-0.17700195
-0.18493652
-0.19409180
-0.20477295
-0.21667480
-0.22918701
-0.24200439
-0.25390625
-0.26550293
-0.27740479
-0.28991699
-0.30364990
-0.31616211
-0.32409668
-0.32531738
-0.31921387
-0.30700684
-0.29113770
-0.27282715
-0.25115967
-0.22460938
-0.19104004
-0.15106201
-0.10528564
-0.05432129
 0.00091553
 0.06042480
 0.12329102
 0.18859863
 0.25543213
 0.32257080
 0.38818359
 0.44982910
 0.50567627
 0.55480957
 0.59661865
 0.62988281
 0.65246582
 0.66223145
 0.65948486
 0.64392090
 0.61614990
 0.57647705
 0.52581787
 0.46508789
 0.39611816
 0.31982422
 0.23742676
 0.15045166
 0.06072998
-0.02868652
-0.11688232
-0.20202637
-0.28289795
-0.35644531
-0.42022705
-0.47119141
-0.50964355
-0.53527832
-0.54840088
-0.54901123
-0.53680420
-0.51208496
-0.47576904
-0.42846680
-0.37139893
-0.30700684
-0.23895264
-0.16906738
-0.09918213
-0.03021240
 0.03692627
 0.09918213
 0.15441895
 0.20050049
 0.23651123
 0.26275635
 0.27893066
 0.28442383
 0.27954102
 0.26367188
 0.23712158
 0.20111084
 0.15716553
 0.10711670
 0.05279541
-0.00427246
-0.06225586
-0.11901855
-0.17333984
-0.22369385
-0.26855469
-0.30639648
-0.33508301
-0.35278320
-0.35797119
-0.35095215
-0.33264160
-0.30456543
-0.26855469
-0.22644043
-0.17883301
-0.12664795
-0.07049561
-0.01190186
 0.04699707
 0.10284424
 0.15441895
 0.19958496
 0.23742676
 0.26733398
 0.28900146
 0.30242920
 0.30731201
 0.30364990
 0.29083252
 0.26977539
 0.24139404
 0.20690918
 0.16784668
 0.12573242
 0.08300781
 0.04119873
 0.00183105
-0.03326416
-0.06317139
-0.08636475
-0.10131836
-0.10864258
-0.10803223
-0.10009766
-0.08483887
-0.06225586
-0.03356934
 0.00061035
 0.03814697
 0.07751465
 0.11688232
 0.15502930
 0.19042969
 0.22186279
 0.24841309
 0.26947021
 0.28350830
 0.29022217
 0.28930664
 0.28045654
 0.26367188
 0.23956299
 0.20843506
 0.17089844
 0.12878418
 0.08300781
 0.03479004
-0.01373291
-0.06164551
-0.10772705
-0.15075684
-0.19012451
-0.22430420
-0.25207520
-0.27221680
-0.28503418
-0.29113770
-0.29113770
-0.28594971
-0.27526855
-0.25970459
-0.23895264
-0.21453857
-0.18707275
-0.15777588
-0.12786865
-0.09826660
-0.06988525
-0.04394531
-0.02136230
-0.00305176
 0.01037598
