# Supplementary material for: Dataset for time-lapse ultrasonic tomography of a granite slab under uniaxial compression test
Source: Data Brief. 2018 Aug 30;20:614–6. doi: 10.1016/j.dib.2018.08.151 (PMC6128094; doi:10.1016/j.dib.2018.08.151)
Supplement: Supplementary file 2 — Supplementary material [file mmc2.zip › data/Ultrasonic_Tomo_data/Stage_1_0kn/Force_0kn_17_1_4121988.txt]

SOURCE FILE NAME: D:\ct_20141122\ct201411221m100v0kn_sh_1_10_a.TDA
DATE: Saturday, November 22, 2014
TIME: 11:19:55
SAMPLE INTERVAL (Seconds):   0.0000001000
SIGNAL UNITS: volts
TIME UNITS: Seconds
DATA TYPE: WAVEFORM
NUMBER OF DATA POINTS PER WAVEFORM: 1024
CHANNEL NUMBER: 17
HIT NUMBER: 1
TIME OF TEST:   4.1219882500

-0.00061035
-0.00030518
 0.00000000
 0.00030518
 0.00000000
-0.00061035
-0.00091553
-0.00091553
-0.00061035
 0.00000000
-0.00030518
-0.00091553
-0.00213623
-0.00274658
-0.00305176
-0.00244141
-0.00122070
 0.00000000
 0.00091553
 0.00122070
 0.00091553
 0.00000000
-0.00091553
-0.00091553
-0.00061035
 0.00000000
 0.00030518
 0.00000000
-0.00061035
-0.00122070
-0.00152588
-0.00183105
-0.00152588
-0.00152588
-0.00122070
-0.00122070
-0.00061035
 0.00000000
 0.00030518
 0.00061035
 0.00030518
-0.00061035
-0.00122070
-0.00122070
-0.00091553
 0.00000000
 0.00091553
 0.00122070
 0.00091553
 0.00030518
-0.00030518
-0.00091553
-0.00091553
-0.00061035
-0.00061035
-0.00061035
-0.00091553
-0.00122070
-0.00122070
-0.00122070
-0.00122070
-0.00122070
-0.00152588
-0.00213623
-0.00213623
-0.00152588
-0.00061035
 0.00061035
 0.00091553
 0.00030518
-0.00030518
-0.00122070
-0.00183105
-0.00152588
-0.00122070
-0.00061035
 0.00000000
 0.00030518
 0.00000000
-0.00061035
-0.00122070
-0.00122070
-0.00091553
-0.00061035
-0.00061035
-0.00061035
-0.00061035
 0.00000000
 0.00061035
 0.00091553
 0.00030518
-0.00030518
-0.00091553
-0.00061035
-0.00030518
 0.00000000
 0.00000000
-0.00030518
-0.00091553
-0.00152588
-0.00213623
-0.00244141
-0.00213623
-0.00152588
-0.00061035
-0.00030518
-0.00030518
-0.00061035
-0.00061035
-0.00030518
 0.00030518
 0.00000000
-0.00061035
-0.00122070
-0.00152588
-0.00061035
 0.00061035
 0.00183105
 0.00213623
 0.00213623
 0.00122070
 0.00000000
-0.00122070
-0.00152588
-0.00152588
-0.00091553
-0.00030518
-0.00030518
-0.00061035
-0.00122070
-0.00152588
-0.00122070
-0.00061035
-0.00061035
-0.00061035
-0.00061035
-0.00061035
-0.00061035
-0.00030518
-0.00030518
-0.00061035
-0.00122070
-0.00183105
-0.00213623
-0.00152588
-0.00061035
 0.00000000
 0.00030518
-0.00030518
-0.00122070
-0.00213623
-0.00213623
-0.00183105
-0.00091553
-0.00030518
 0.00000000
 0.00000000
 0.00000000
-0.00030518
 0.00000000
 0.00030518
 0.00061035
 0.00061035
 0.00030518
-0.00061035
-0.00091553
-0.00091553
-0.00030518
 0.00030518
 0.00000000
-0.00091553
-0.00183105
-0.00244141
-0.00244141
-0.00213623
-0.00152588
-0.00091553
-0.00091553
-0.00122070
-0.00183105
-0.00244141
-0.00274658
-0.00213623
-0.00152588
-0.00091553
-0.00030518
-0.00030518
-0.00030518
-0.00030518
 0.00000000
-0.00030518
-0.00091553
-0.00152588
-0.00183105
-0.00152588
-0.00061035
-0.00030518
-0.00030518
-0.00091553
-0.00152588
-0.00152588
-0.00122070
-0.00061035
 0.00000000
 0.00030518
 0.00061035
 0.00061035
 0.00000000
-0.00061035
-0.00122070
-0.00122070
-0.00091553
-0.00061035
-0.00061035
-0.00122070
-0.00152588
-0.00122070
-0.00091553
-0.00061035
-0.00061035
-0.00122070
-0.00183105
-0.00213623
-0.00183105
-0.00122070
-0.00030518
 0.00030518
 0.00061035
 0.00000000
-0.00061035
-0.00122070
-0.00091553
-0.00061035
 0.00000000
 0.00030518
 0.00030518
 0.00000000
-0.00061035
-0.00091553
-0.00122070
-0.00122070
-0.00122070
-0.00122070
-0.00122070
-0.00061035
 0.00030518
 0.00152588
 0.00213623
 0.00183105
 0.00061035
-0.00061035
-0.00122070
-0.00091553
 0.00000000
 0.00091553
 0.00122070
 0.00122070
 0.00091553
 0.00061035
 0.00030518
 0.00000000
-0.00030518
-0.00030518
 0.00000000
 0.00000000
 0.00000000
 0.00030518
 0.00061035
 0.00122070
 0.00122070
 0.00091553
 0.00000000
-0.00061035
-0.00030518
 0.00000000
 0.00061035
 0.00061035
 0.00030518
-0.00061035
-0.00091553
-0.00122070
-0.00122070
-0.00122070
-0.00061035
 0.00000000
 0.00000000
-0.00030518
-0.00091553
-0.00152588
-0.00213623
-0.00213623
-0.00244141
-0.00213623
-0.00183105
-0.00091553
 0.00030518
 0.00122070
 0.00152588
 0.00152588
 0.00091553
 0.00091553
 0.00091553
 0.00122070
 0.00122070
 0.00122070
 0.00091553
 0.00030518
-0.00030518
-0.00091553
-0.00122070
-0.00091553
-0.00061035
-0.00030518
-0.00030518
-0.00061035
-0.00030518
 0.00030518
 0.00091553
 0.00122070
 0.00061035
-0.00030518
-0.00122070
-0.00183105
-0.00152588
-0.00122070
-0.00030518
 0.00000000
 0.00000000
-0.00061035
-0.00122070
-0.00183105
-0.00213623
-0.00183105
-0.00122070
-0.00061035
 0.00000000
 0.00030518
 0.00061035
 0.00030518
 0.00000000
-0.00091553
-0.00152588
-0.00152588
-0.00122070
-0.00030518
 0.00030518
 0.00091553
 0.00091553
 0.00061035
 0.00000000
-0.00122070
-0.00183105
-0.00152588
-0.00061035
 0.00000000
 0.00030518
-0.00061035
-0.00152588
-0.00244141
-0.00305176
-0.00305176
-0.00274658
-0.00244141
-0.00183105
-0.00122070
-0.00030518
 0.00030518
 0.00091553
 0.00122070
 0.00152588
 0.00122070
 0.00000000
-0.00122070
-0.00183105
-0.00183105
-0.00122070
-0.00061035
-0.00030518
-0.00091553
-0.00152588
-0.00213623
-0.00213623
-0.00183105
-0.00122070
-0.00030518
 0.00030518
 0.00091553
 0.00061035
-0.00030518
-0.00122070
-0.00244141
-0.00305176
-0.00305176
-0.00244141
-0.00152588
-0.00061035
 0.00030518
 0.00061035
 0.00030518
-0.00030518
-0.00091553
-0.00183105
-0.00183105
-0.00152588
-0.00091553
-0.00091553
-0.00091553
-0.00122070
-0.00152588
-0.00152588
-0.00152588
-0.00183105
-0.00183105
-0.00183105
-0.00122070
-0.00061035
 0.00030518
 0.00122070
 0.00152588
 0.00122070
 0.00061035
-0.00061035
-0.00122070
-0.00152588
-0.00152588
-0.00122070
-0.00091553
-0.00122070
-0.00183105
-0.00213623
-0.00244141
-0.00213623
-0.00152588
-0.00030518
 0.00091553
 0.00122070
 0.00152588
 0.00122070
 0.00091553
 0.00030518
-0.00061035
-0.00152588
-0.00244141
-0.00244141
-0.00183105
-0.00122070
-0.00061035
 0.00000000
 0.00000000
 0.00000000
-0.00030518
-0.00061035
-0.00061035
 0.00000000
 0.00061035
 0.00122070
 0.00091553
 0.00030518
-0.00061035
-0.00091553
-0.00061035
-0.00061035
-0.00061035
-0.00061035
-0.00061035
-0.00030518
 0.00061035
 0.00152588
 0.00183105
 0.00152588
 0.00091553
 0.00000000
-0.00091553
-0.00183105
-0.00183105
-0.00122070
-0.00061035
 0.00000000
 0.00030518
-0.00030518
-0.00061035
-0.00061035
-0.00030518
 0.00030518
 0.00061035
 0.00091553
 0.00122070
 0.00152588
 0.00152588
 0.00122070
 0.00061035
 0.00000000
-0.00091553
-0.00152588
-0.00152588
-0.00122070
-0.00061035
 0.00000000
 0.00030518
 0.00000000
 0.00000000
 0.00000000
 0.00000000
 0.00061035
 0.00091553
 0.00091553
 0.00061035
 0.00000000
-0.00061035
-0.00091553
-0.00152588
-0.00152588
-0.00183105
-0.00213623
-0.00213623
-0.00183105
-0.00091553
 0.00030518
 0.00122070
 0.00152588
 0.00122070
 0.00061035
-0.00030518
-0.00061035
-0.00091553
-0.00061035
-0.00061035
-0.00030518
-0.00061035
-0.00061035
-0.00061035
-0.00030518
 0.00000000
 0.00061035
 0.00122070
 0.00152588
 0.00122070
 0.00122070
 0.00061035
 0.00000000
-0.00091553
-0.00244141
-0.00335693
-0.00396729
-0.00335693
-0.00213623
-0.00091553
 0.00000000
 0.00000000
 0.00000000
-0.00030518
-0.00030518
-0.00030518
-0.00030518
 0.00000000
 0.00000000
 0.00000000
-0.00091553
-0.00152588
-0.00213623
-0.00183105
-0.00152588
-0.00152588
-0.00244141
-0.00305176
-0.00335693
-0.00244141
-0.00122070
-0.00030518
 0.00000000
-0.00030518
-0.00091553
-0.00152588
-0.00183105
-0.00183105
-0.00152588
-0.00091553
-0.00061035
-0.00061035
-0.00122070
-0.00183105
-0.00183105
-0.00152588
-0.00091553
-0.00091553
-0.00152588
-0.00183105
-0.00213623
-0.00213623
-0.00183105
-0.00213623
-0.00274658
-0.00335693
-0.00335693
-0.00335693
-0.00244141
-0.00152588
-0.00061035
 0.00000000
 0.00030518
 0.00061035
 0.00030518
 0.00030518
 0.00061035
 0.00091553
 0.00122070
 0.00061035
-0.00030518
-0.00122070
-0.00183105
-0.00183105
-0.00183105
-0.00152588
-0.00183105
-0.00183105
-0.00122070
-0.00030518
 0.00122070
 0.00244141
 0.00305176
 0.00274658
 0.00152588
 0.00030518
-0.00061035
-0.00061035
-0.00061035
-0.00061035
-0.00030518
 0.00000000
 0.00000000
 0.00000000
-0.00061035
-0.00122070
-0.00091553
-0.00030518
 0.00030518
 0.00030518
 0.00030518
 0.00061035
 0.00091553
 0.00061035
-0.00030518
-0.00244141
-0.01037598
-0.03448486
-0.08605957
-0.16784668
-0.26611328
-0.35217285
-0.39794922
-0.39306641
-0.35308838
-0.30670166
-0.27435303
-0.24963379
-0.20477295
-0.11657715
 0.00915527
 0.13427734
 0.21301270
 0.22644043
 0.19378662
 0.15380859
 0.13427734
 0.13641357
 0.14648438
 0.15472412
 0.16235352
 0.17211914
 0.17913818
 0.17547607
 0.16143799
 0.14709473
 0.14282227
 0.14739990
 0.15075684
 0.14556885
 0.13580322
 0.12939453
 0.12908936
 0.12939453
 0.12512207
 0.11779785
 0.11322021
 0.11352539
 0.11474609
 0.11169434
 0.10528564
 0.09979248
 0.09735107
 0.09490967
 0.09002686
 0.08270264
 0.07568359
 0.07110596
 0.06774902
 0.06317139
 0.05828857
 0.05401611
 0.05004883
 0.04516602
 0.03814697
 0.03082275
 0.02563477
 0.02258301
 0.01922607
 0.01373291
 0.00762939
 0.00305176
 0.00061035
-0.00091553
-0.00396729
-0.00793457
-0.01098633
-0.01251221
-0.01281738
-0.01373291
-0.01525879
-0.01678467
-0.01708984
-0.01739502
-0.01953125
-0.02349854
-0.02777100
-0.03082275
-0.03204346
-0.03265381
-0.03417969
-0.03692627
-0.03967285
-0.04180908
-0.04272461
-0.04394531
-0.04577637
-0.04791260
-0.04913330
-0.04943848
-0.04913330
-0.04943848
-0.05065918
-0.05218506
-0.05371094
-0.05462646
-0.05584717
-0.05706787
-0.05767822
-0.05706787
-0.05523682
-0.05371094
-0.05310059
-0.05310059
-0.05340576
-0.05310059
-0.05218506
-0.05126953
-0.05096436
-0.05126953
-0.05187988
-0.05249023
-0.05279541
-0.05340576
-0.05401611
-0.05493164
-0.05554199
-0.05615234
-0.05645752
-0.05584717
-0.05462646
-0.05310059
-0.05157471
-0.05126953
-0.05157471
-0.05249023
-0.05310059
-0.05279541
-0.05157471
-0.04943848
-0.04699707
-0.04486084
-0.04333496
-0.04211426
-0.04119873
-0.03997803
-0.03814697
-0.03662109
-0.03509521
-0.03448486
-0.03356934
-0.03295898
-0.03204346
-0.03143311
-0.03173828
-0.03234863
-0.03326416
-0.03356934
-0.03295898
-0.03173828
-0.02990723
-0.02868652
-0.02777100
-0.02716064
-0.02716064
-0.02685547
-0.02655029
-0.02532959
-0.02380371
-0.02258301
-0.02136230
-0.02044678
-0.01983643
-0.01892090
-0.01770020
-0.01647949
-0.01556396
-0.01464844
-0.01373291
-0.01251221
-0.01037598
-0.00793457
-0.00579834
-0.00396729
-0.00335693
-0.00335693
-0.00335693
-0.00335693
-0.00274658
-0.00152588
-0.00061035
 0.00000000
 0.00000000
 0.00000000
-0.00030518
 0.00030518
 0.00091553
 0.00183105
 0.00305176
 0.00396729
 0.00518799
 0.00610352
 0.00671387
 0.00701904
 0.00701904
 0.00671387
 0.00640869
 0.00640869
 0.00732422
 0.00885010
 0.01129150
 0.01373291
 0.01525879
 0.01556396
 0.01586914
 0.01617432
 0.01708984
 0.01831055
 0.01922607
 0.01953125
 0.01953125
 0.01892090
 0.01861572
 0.01831055
 0.01831055
 0.01831055
 0.01831055
 0.01861572
 0.01861572
 0.01892090
 0.01953125
 0.02075195
 0.02258301
 0.02380371
 0.02410889
 0.02349854
 0.02258301
 0.02197266
 0.02227783
 0.02319336
 0.02441406
 0.02471924
 0.02471924
 0.02410889
 0.02380371
 0.02410889
 0.02441406
 0.02502441
 0.02563477
 0.02593994
 0.02624512
 0.02624512
 0.02624512
 0.02593994
 0.02563477
 0.02502441
 0.02410889
 0.02349854
 0.02319336
 0.02380371
 0.02471924
 0.02563477
 0.02593994
 0.02593994
 0.02532959
 0.02471924
 0.02471924
 0.02502441
 0.02593994
 0.02624512
 0.02593994
 0.02532959
 0.02441406
 0.02380371
 0.02349854
 0.02319336
 0.02319336
 0.02319336
 0.02319336
 0.02380371
 0.02502441
 0.02655029
 0.02807617
 0.02899170
 0.02868652
 0.02807617
 0.02655029
 0.02532959
 0.02441406
 0.02380371
 0.02380371
 0.02319336
 0.02197266
 0.02044678
 0.01922607
 0.01892090
 0.01892090
 0.01953125
 0.01983643
 0.01983643
 0.01953125
 0.01953125
 0.01922607
 0.01861572
 0.01739502
 0.01617432
 0.01495361
 0.01434326
 0.01403809
 0.01373291
 0.01403809
 0.01464844
 0.01525879
 0.01556396
 0.01525879
 0.01464844
 0.01434326
 0.01495361
 0.01556396
 0.01556396
 0.01525879
 0.01434326
 0.01342773
 0.01281738
 0.01251221
 0.01190186
 0.01129150
 0.01068115
 0.01007080
 0.01007080
 0.00976563
 0.00976563
 0.01037598
 0.01129150
 0.01159668
 0.01068115
 0.00915527
 0.00762939
 0.00640869
 0.00640869
 0.00671387
 0.00640869
 0.00518799
 0.00396729
 0.00274658
 0.00244141
 0.00244141
 0.00305176
 0.00335693
 0.00396729
 0.00427246
 0.00427246
 0.00396729
 0.00305176
 0.00183105
 0.00030518
-0.00152588
-0.00335693
-0.00549316
-0.00701904
-0.00854492
-0.00946045
-0.01037598
-0.01159668
-0.01342773
-0.01556396
-0.01800537
-0.02044678
-0.02258301
-0.02532959
-0.02868652
-0.03295898
-0.03784180
-0.04211426
-0.04577637
-0.04821777
-0.04974365
-0.05065918
-0.05065918
-0.04882813
-0.04547119
-0.03997803
-0.03265381
-0.02380371
-0.01342773
-0.00183105
 0.01068115
 0.02471924
 0.03997803
 0.05645752
 0.07385254
 0.09155273
 0.10833740
 0.12329102
 0.13702393
 0.14862061
 0.15869141
 0.16632080
 0.17028809
 0.17028809
 0.16601563
 0.15777588
 0.14556885
 0.12939453
 0.10925293
 0.08514404
 0.05828857
 0.02899170
-0.00152588
-0.03295898
-0.06378174
-0.09399414
-0.12237549
-0.14892578
-0.17272949
-0.19317627
-0.20965576
-0.22094727
-0.22735596
-0.22918701
-0.22705078
-0.22094727
-0.21087646
-0.19714355
-0.17974854
-0.15930176
-0.13702393
-0.11322021
-0.08911133
-0.06469727
-0.04028320
-0.01708984
 0.00488281
 0.02502441
 0.04211426
 0.05584717
 0.06622314
 0.07354736
 0.07873535
 0.08178711
 0.08361816
 0.08361816
 0.08209229
 0.07934570
 0.07568359
 0.07171631
 0.06835938
 0.06469727
 0.06134033
 0.05706787
 0.05249023
 0.04669189
 0.03997803
 0.03204346
 0.02258301
 0.01129150
-0.00152588
-0.01647949
-0.03326416
-0.05157471
-0.07110596
-0.09155273
-0.11230469
-0.13366699
-0.15502930
-0.17608643
-0.19561768
-0.21240234
-0.22583008
-0.23559570
-0.24169922
-0.24383545
-0.24108887
-0.23284912
-0.21881104
-0.19866943
-0.17242432
-0.14038086
-0.10375977
-0.06286621
-0.01861572
 0.02838135
 0.07781982
 0.12756348
 0.17608643
 0.22186279
 0.26367188
 0.30120850
 0.33325195
 0.35888672
 0.37689209
 0.38665771
 0.38818359
 0.38085938
 0.36468506
 0.34088135
 0.31036377
 0.27496338
 0.23498535
 0.19104004
 0.14282227
 0.09246826
 0.04150391
-0.00823975
-0.05615234
-0.10101318
-0.14251709
-0.17883301
-0.20904541
-0.23284912
-0.25024414
-0.26153564
-0.26702881
-0.26702881
-0.26245117
-0.25360107
-0.24169922
-0.22674561
-0.20935059
-0.19073486
-0.17211914
-0.15441895
-0.13854980
-0.12390137
-0.11016846
-0.09796143
-0.08728027
-0.07904053
-0.07232666
-0.06652832
-0.06134033
-0.05645752
-0.05157471
-0.04669189
-0.04211426
-0.03692627
-0.03143311
-0.02532959
-0.01861572
-0.01037598
-0.00091553
 0.00976563
 0.02075195
 0.03234863
 0.04364014
 0.05523682
 0.06713867
 0.07904053
 0.08972168
 0.09918213
 0.10711670
 0.11352539
 0.11840820
 0.12115479
 0.12207031
 0.12084961
 0.11779785
 0.11322021
 0.10711670
 0.09979248
 0.09155273
 0.08300781
 0.07446289
 0.06591797
 0.05706787
 0.04821777
 0.03997803
 0.03234863
 0.02532959
 0.01861572
 0.01190186
 0.00427246
-0.00366211
-0.01190186
-0.02075195
-0.02990723
-0.03997803
-0.05096436
-0.06317139
-0.07629395
-0.08941650
-0.10131836
-0.11169434
-0.11993408
-0.12603760
-0.12969971
-0.13000488
-0.12542725
-0.11505127
-0.09826660
-0.07507324
-0.04425049
-0.00640869
 0.03814697
 0.08819580
 0.14282227
 0.20172119
 0.26367188
 0.32806396
 0.39245605
 0.45349121
 0.50903320
 0.55664063
 0.59448242
 0.62133789
 0.63537598
 0.63476563
 0.61889648
 0.58654785
 0.53833008
 0.47485352
 0.39825439
 0.31005859
 0.21087646
 0.10223389
-0.01556396
-0.14038086
-0.26824951
-0.39550781
-0.51757813
-0.63049316
-0.73211670
-0.81939697
-0.89050293
-0.94268799
-0.97442627
-0.98480225
-0.97381592
-0.94116211
-0.88745117
-0.81268311
-0.71838379
-0.60699463
-0.48248291
-0.34851074
-0.20965576
-0.06835938
 0.07232666
 0.20874023
 0.33752441
 0.45410156
 0.55419922
 0.63446045
 0.69305420
 0.72814941
 0.74035645
 0.72937012
 0.69610596
 0.64208984
 0.56884766
 0.47973633
 0.37902832
 0.27069092
 0.15777588
 0.04272461
-0.07354736
-0.18798828
-0.29632568
-0.39367676
-0.47607422
-0.54077148
-0.58837891
-0.61859131
-0.63110352
-0.62561035
-0.60150146
-0.55999756
-0.50292969
-0.43273926
-0.35125732
-0.26092529
-0.16448975
-0.06500244
 0.03509521
 0.13458252
 0.23193359
 0.32531738
 0.41107178
 0.48645020
 0.55084229
 0.60363770
 0.64514160
 0.67474365
 0.69061279
 0.69213867
 0.68054199
 0.65734863
 0.62316895
 0.57800293
 0.52215576
 0.45867920
 0.38940430
 0.31616211
 0.23895264
 0.15747070
 0.07263184
-0.01251221
-0.09674072
-0.18005371
-0.26275635
-0.34454346
-0.42266846
-0.49530029
-0.56091309
-0.62042236
-0.67474365
-0.72296143
-0.76354980
-0.79589844
-0.81909180
-0.83343506
-0.83892822
-0.83465576
-0.82031250
-0.79589844
-0.76202393
-0.71868896
-0.66589355
-0.60394287
-0.53344727
-0.45593262
-0.37261963
-0.28503418
-0.19470215
-0.10192871
-0.00823975
 0.08483887
 0.17639160
 0.26489258
 0.35003662
 0.43060303
 0.50628662
 0.57525635
 0.63690186
 0.69000244
 0.73333740
 0.76690674
 0.79071045
 0.80474854
 0.80932617
 0.80413818
 0.78979492
 0.76629639
 0.73364258
 0.69305420
 0.64483643
 0.59020996
 0.52978516
 0.46539307
 0.39886475
 0.33233643
 0.26550293
 0.19927979
 0.13336182
 0.06958008
 0.00976563
-0.04486084
-0.09246826
-0.13183594
-0.16265869
-0.18310547
-0.19378662
-0.19378662
-0.18402100
-0.16510010
-0.13732910
-0.10070801
-0.05615234
-0.00488281
 0.05096436
 0.10894775
 0.16693115
 0.22277832
 0.27526855
 0.32257080
 0.36254883
 0.39245605
 0.41046143
 0.41503906
 0.40557861
 0.38146973
 0.34301758
 0.28961182
 0.22186279
 0.13916016
 0.04211426
-0.06866455
-0.19134521
-0.32287598
-0.45837402
-0.59204102
-0.71960449
-0.83770752
-0.94360352
-1.03454590
-1.10595703
-1.15325928
-1.17340088
-1.16546631
-1.12823486
-1.06079102
-0.96221924
-0.83374023
-0.67901611
-0.50323486
-0.30944824
-0.10070801
 0.12054443
 0.34942627
 0.57922363
 0.80200195
 1.01074219
 1.19964600
 1.36291504
 1.49627686
 1.59545898
 1.65832520
 1.68212891
 1.66687012
 1.61224365
 1.51916504
 1.38885498
 1.22314453
 1.02569580
 0.80505371
 0.56915283
 0.32440186
 0.07354736
-0.18127441
-0.43457031
-0.67596436
-0.89569092
-1.08703613
-1.24816895
-1.37939453
-1.47888184
-1.54418945
-1.57348633
-1.56768799
-1.52832031
-1.45812988
-1.35986328
-1.23657227
-1.09313965
-0.93444824
-0.76507568
-0.58898926
-0.41168213
-0.23773193
-0.07141113
 0.08514404
 0.22918701
 0.35827637
 0.46936035
 0.55938721
 0.62774658
 0.67535400
 0.70373535
 0.71411133
 0.70861816
 0.68969727
 0.65979004
 0.62103271
 0.57464600
 0.52032471
 0.46020508
 0.39672852
 0.33233643
 0.26824951
 0.20416260
 0.13854980
 0.07080078
 0.00274658
-0.06500244
-0.13183594
-0.19897461
-0.26672363
-0.33508301
-0.40161133
-0.46447754
-0.52337646
-0.57830811
-0.62866211
-0.67413330
-0.71319580
-0.74554443
-0.77148438
-0.79010010
-0.80047607
-0.80078125
-0.79040527
-0.76965332
-0.73944092
-0.70037842
-0.65368652
-0.59906006
-0.53710938
-0.46844482
-0.39520264
-0.31860352
-0.24078369
-0.16265869
-0.08422852
-0.00671387
 0.06866455
 0.14129639
 0.21087646
 0.27832031
 0.34423828
 0.40832520
 0.47027588
 0.53009033
 0.58654785
 0.63995361
 0.68908691
 0.73333740
 0.77270508
 0.80718994
 0.83618164
 0.85784912
 0.87158203
 0.87646484
 0.87188721
 0.85723877
 0.83221436
 0.79711914
 0.75225830
 0.69854736
 0.63659668
 0.56701660
 0.49102783
 0.41107178
 0.32989502
 0.24871826
 0.16815186
 0.08880615
 0.01190186
-0.05981445
-0.12298584
-0.17578125
-0.21636963
-0.24414063
-0.25939941
-0.26214600
-0.25268555
-0.23162842
-0.19897461
-0.15594482
-0.10345459
-0.04364014
 0.02014160
 0.08453369
 0.14617920
 0.20294189
 0.25299072
 0.29479980
 0.32531738
 0.34240723
 0.34423828
 0.33142090
 0.30456543
 0.26428223
 0.21026611
 0.14343262
 0.06561279
-0.02014160
-0.11169434
-0.20660400
-0.30273438
-0.39520264
-0.47973633
-0.55175781
-0.61035156
-0.65399170
-0.68176270
-0.69091797
-0.67962646
-0.64849854
-0.59844971
-0.53161621
-0.44982910
-0.35552979
-0.25207520
-0.14373779
-0.03326416
 0.07598877
 0.18066406
 0.27648926
 0.36010742
 0.42877197
 0.48156738
 0.51666260
 0.53192139
 0.52581787
 0.49774170
 0.45013428
 0.38604736
 0.30822754
 0.21881104
 0.11871338
 0.01068115
-0.10253906
-0.21789551
-0.33142090
-0.43823242
-0.53314209
-0.61218262
-0.67291260
-0.71411133
-0.73547363
-0.73486328
-0.71136475
-0.66497803
-0.59753418
-0.51208496
-0.41229248
-0.30059814
-0.18005371
-0.05279541
 0.07812500
 0.21026611
 0.33966064
 0.46142578
 0.57128906
 0.66619873
 0.74432373
 0.80474854
 0.84655762
 0.86791992
 0.86822510
 0.84869385
 0.81024170
 0.75469971
 0.68267822
 0.59631348
 0.49804688
 0.39123535
 0.27954102
 0.16387939
 0.04638672
-0.07171631
-0.18798828
-0.29907227
-0.40191650
-0.49377441
-0.57312012
-0.63842773
-0.68878174
-0.72357178
-0.74249268
-0.74584961
-0.73455811
-0.71014404
-0.67382813
-0.62622070
-0.56976318
-0.50567627
-0.43640137
-0.36376953
-0.28991699
-0.21667480
-0.14495850
-0.07690430
-0.01373291
 0.04241943
 0.09002686
 0.12725830
 0.15289307
 0.16662598
 0.16815186
 0.15747070
 0.13305664
 0.09490967
 0.04394531
-0.01922607
-0.09246826
-0.17486572
-0.26519775
-0.36132813
-0.45928955
-0.55572510
-0.64697266
-0.73089600
-0.80505371
-0.86761475
-0.91613770
-0.94787598
-0.96191406
-0.95581055
-0.92773438
-0.87524414
-0.79650879
-0.69213867
-0.56365967
-0.41381836
-0.24475098
-0.05737305
 0.14739990
 0.36590576
 0.59295654
 0.82122803
 1.04431152
 1.25762939
 1.45721436
 1.63818359
 1.79443359
 1.92108154
 2.01507568
 2.07427979
 2.09655762
 2.08038330
 2.02545166
 1.93267822
 1.80480957
 1.64398193
 1.45141602
 1.22985840
 0.98571777
 0.72814941
 0.46417236
 0.19744873
-0.07141113
-0.33813477
-0.59448242
-0.82916260
-1.03393555
-1.20574951
-1.34368896
-1.44531250
-1.50695801
-1.52587891
-1.50329590
-1.44195557
-1.34552002
-1.21490479
-1.05316162
-0.86608887
-0.66284180
-0.45104980
-0.23651123
-0.02258301
 0.18676758
 0.38391113
 0.56060791
 0.70983887
 0.82733154
 0.91003418
 0.95764160
 0.97076416
 0.95031738
 0.89691162
 0.81146240
 0.69702148
 0.55938721
 0.40588379
 0.24169922
 0.06988525
-0.10772705
-0.28656006
-0.45776367
-0.61248779
-0.74432373
-0.85174561
-0.93383789
-0.98937988
-1.01715088
-1.01684570
-0.99060059
-0.94055176
-0.86914063
-0.77789307
-0.67016602
-0.55145264
-0.42785645
-0.30334473
-0.18157959
-0.06469727
 0.04394531
 0.14099121
 0.22369385
 0.29083252
 0.34118652
 0.37445068
 0.39123535
 0.39184570
 0.37841797
 0.35308838
 0.31799316
 0.27557373
 0.22888184
 0.18035889
 0.13305664
 0.08941650
 0.05126953
 0.02044678
-0.00274658
-0.01831055
-0.02624512
-0.02655029
-0.01922607
-0.00610352
 0.01129150
 0.03143311
 0.05187988
 0.07171631
 0.08911133
 0.10253906
 0.11047363
 0.11199951
 0.10711670
 0.09613037
 0.08026123
 0.06042480
 0.03784180
 0.01434326
-0.00793457
-0.02746582
-0.04272461
-0.05126953
-0.05187988
-0.04241943
-0.02197266
 0.00946045
 0.05096436
 0.10101318
 0.15838623
 0.22247314
 0.29113770
 0.36224365
 0.43243408
 0.49774170
 0.55450439
 0.59936523
 0.63049316
 0.64636230
 0.64392090
 0.62042236
 0.57342529
 0.50231934
 0.40954590
 0.29754639
 0.16876221
 0.02349854
-0.13702393
-0.30944824
-0.48675537
-0.66162109
-0.82580566
-0.97473145
-1.10382080
-1.21002197
-1.28906250
-1.33605957
-1.34887695
-1.32720947
-1.27197266
-1.18408203
-1.06414795
-0.91491699
-0.74096680
-0.54992676
-0.34698486
-0.13671875
 0.07720947
 0.28961182
 0.49194336
 0.67504883
 0.83312988
 0.96252441
 1.06048584
 1.12457275
 1.15264893
 1.14471436
 1.10198975
 1.02600098
 0.91888428
 0.78430176
 0.62896729
 0.46142578
 0.28747559
 0.11016846
-0.06896973
-0.24353027
-0.40466309
-0.54199219
-0.64971924
-0.72692871
-0.77392578
-0.78979492
-0.77239990
-0.72052002
-0.63568115
-0.52307129
-0.38726807
-0.23284912
-0.06347656
 0.11566162
 0.29968262
 0.48187256
 0.65490723
 0.81207275
 0.94818115
 1.05926514
 1.14257813
 1.19659424
 1.21887207
 1.20910645
 1.16729736
 1.09649658
 0.99945068
 0.87951660
 0.74096680
 0.58929443
 0.43121338
 0.27160645
 0.11383057
-0.04150391
-0.19134521
-0.33111572
-0.45471191
-0.55694580
-0.63598633
-0.69244385
-0.72753906
-0.74188232
-0.73699951
-0.71350098
-0.67413330
-0.62164307
-0.55938721
-0.49102783
-0.41992188
-0.34942627
-0.28198242
-0.22094727
-0.16845703
-0.12634277
-0.09613037
-0.07843018
-0.07415771
-0.08331299
-0.10375977
-0.13275146
-0.16693115
-0.20568848
-0.24841309
-0.29449463
-0.34088135
-0.38391113
-0.41931152
-0.44677734
-0.46600342
-0.47729492
-0.48004150
-0.47393799
-0.45898438
-0.43670654
-0.40802002
-0.37384033
-0.33416748
-0.29052734
-0.24383545
-0.19561768
-0.14587402
-0.09460449
-0.04272461
 0.00885010
 0.05828857
 0.10589600
 0.15075684
 0.19348145
 0.23406982
 0.27313232
 0.31036377
 0.34484863
 0.37628174
 0.40374756
 0.42694092
 0.44616699
 0.46081543
 0.47058105
 0.47424316
 0.47149658
 0.46234131
 0.44647217
 0.42358398
 0.39276123
 0.35369873
 0.30731201
 0.25512695
 0.19866943
 0.13854980
 0.07507324
 0.01037598
-0.05310059
-0.11322021
-0.16937256
-0.22216797
-0.27160645
-0.31616211
-0.35339355
-0.38116455
-0.40008545
-0.41076660
-0.41442871
-0.41198730
-0.40374756
-0.39031982
-0.37200928
-0.34881592
-0.32073975
-0.28961182
-0.25695801
-0.22491455
-0.19348145
-0.16326904
-0.13397217
-0.10711670
-0.08392334
-0.06408691
-0.04760742
-0.03326416
-0.02075195
-0.01007080
-0.00122070
 0.00579834
 0.01190186
 0.01770020
 0.02349854
 0.02990723
 0.03692627
 0.04364014
 0.05035400
 0.05706787
 0.06378174
 0.07049561
 0.07690430
 0.08239746
 0.08636475
 0.08850098
 0.08941650
 0.08972168
 0.09002686
 0.09063721
 0.09124756
 0.09185791
 0.09246826
 0.09246826
 0.09246826
 0.09338379
 0.09613037
 0.10070801
 0.10742188
 0.11657715
 0.12756348
 0.14007568
 0.15441895
 0.17089844
 0.18920898
 0.20935059
 0.23040771
 0.25207520
 0.27496338
 0.29876709
 0.32257080
 0.34454346
 0.36254883
 0.37536621
 0.38238525
 0.38482666
 0.38299561
 0.37689209
 0.36651611
 0.35186768
 0.33355713
 0.31341553
 0.29235840
 0.27160645
 0.25115967
 0.23223877
 0.21453857
 0.19927979
 0.18585205
 0.17486572
 0.16662598
 0.16113281
 0.15808105
 0.15625000
 0.15472412
 0.15197754
 0.14862061
 0.14373779
 0.13702393
 0.12664795
 0.11260986
 0.09399414
 0.07019043
 0.04058838
 0.00366211
-0.03875732
-0.08514404
-0.13336182
-0.18371582
-0.23590088
-0.28900146
-0.33996582
-0.38513184
-0.42205811
-0.45013428
-0.46936035
-0.47851563
-0.47698975
-0.46447754
-0.44067383
-0.40740967
-0.36499023
-0.31494141
-0.25878906
-0.19927979
-0.13732910
-0.07324219
-0.00732422
 0.05920410
 0.12329102
 0.18310547
 0.23803711
 0.28808594
 0.33264160
 0.37017822
 0.39855957
 0.41717529
 0.42663574
 0.42694092
 0.41809082
 0.39855957
 0.36926270
 0.33172607
 0.28717041
 0.23590088
 0.17700195
 0.11077881
 0.03936768
-0.03479004
-0.11016846
-0.18737793
-0.26702881
-0.34851074
-0.42846680
-0.50445557
-0.57495117
-0.63934326
-0.69793701
-0.74890137
-0.79071045
-0.82153320
-0.84106445
-0.84869385
-0.84350586
-0.82458496
-0.79101563
-0.74249268
-0.67962646
-0.60363770
-0.51544189
-0.41564941
-0.30700684
-0.19165039
-0.07263184
 0.04760742
 0.16784668
 0.28594971
 0.39886475
 0.50231934
 0.59204102
 0.66497803
 0.71929932
 0.75408936
 0.76812744
 0.76080322
 0.73089600
 0.67962646
 0.60821533
 0.51910400
 0.41625977
 0.30334473
 0.18463135
 0.06286621
-0.06103516
-0.18402100
-0.30151367
-0.40802002
-0.49774170
-0.56823730
-0.61889648
-0.65032959
-0.66253662
-0.65582275
-0.63018799
-0.58837891
-0.53253174
-0.46569824
-0.38970947
-0.30761719
-0.22308350
-0.14038086
-0.06256104
 0.00885010
 0.07141113
 0.12237549
 0.15930176
 0.18066406
 0.18615723
 0.17669678
 0.15350342
 0.11718750
 0.06896973
 0.01098633
-0.05279541
-0.11840820
-0.18341064
-0.24505615
-0.30059814
-0.34545898
-0.37536621
-0.38757324
-0.38116455
-0.35675049
-0.31524658
-0.25756836
-0.18463135
-0.09948730
-0.00488281
 0.09643555
 0.20233154
 0.31005859
 0.41564941
 0.51483154
 0.60302734
 0.67718506
 0.73516846
 0.77545166
 0.79620361
 0.79772949
 0.78033447
 0.74554443
 0.69396973
 0.62713623
 0.54718018
 0.45837402
 0.36590576
 0.27313232
 0.18157959
 0.09338379
 0.01068115
-0.06256104
-0.12207031
-0.16632080
-0.19439697
-0.20690918
-0.20385742
-0.18524170
-0.15136719
-0.10437012
-0.04638672
 0.01983643
 0.09277344
 0.16998291
 0.24841309
 0.32470703
 0.39642334
 0.46081543
 0.51605225
 0.55938721
 0.58959961
 0.60485840
 0.60424805
 0.58746338
 0.55480957
 0.50720215
 0.44708252
 0.37689209
 0.29846191
 0.21362305
 0.12420654
 0.03326416
-0.05523682
-0.13885498
-0.21545410
-0.28442383
-0.34454346
-0.39398193
-0.43060303
-0.45349121
-0.46325684
-0.46234131
-0.45227051
-0.43365479
-0.40618896
-0.37078857
-0.32897949
-0.28289795
-0.23468018
-0.18524170
-0.13458252
-0.08331299
-0.03295898
 0.01495361
 0.05859375
 0.09704590
 0.12878418
 0.15350342
 0.17089844
 0.18035889
 0.18218994
 0.17730713
 0.16601563
 0.14923096
 0.12756348
 0.10101318
 0.07110596
 0.03906250
 0.00579834
-0.02807617
-0.06256104
-0.09826660
-0.13366699
-0.16815186
-0.20050049
-0.23223877
-0.26367188
-0.29541016
-0.32562256
-0.35247803
-0.37384033
-0.38970947
-0.39978027
-0.40374756
-0.40161133
-0.39306641
-0.37811279
-0.35644531
-0.32775879
-0.29296875
-0.25238037
-0.20721436
-0.15777588
-0.10467529
-0.04821777
 0.01037598
 0.06927490
 0.12695313
 0.18157959
 0.23193359
 0.27618408
 0.31280518
 0.33996582
 0.35675049
 0.36132813
 0.35369873
 0.33355713
 0.30242920
 0.26062012
 0.20812988
 0.14556885
 0.07537842
 0.00122070
-0.07507324
-0.15136719
-0.22857666
-0.30487061
-0.37719727
-0.44158936
-0.49560547
-0.53894043
-0.57312012
-0.59814453
-0.61401367
-0.61981201
-0.61492920
-0.60028076
-0.57739258
-0.54779053
-0.51330566
-0.47393799
-0.42999268
-0.38238525
-0.33203125
-0.28198242
-0.23437500
-0.19073486
-0.15136719
-0.11657715
-0.08636475
-0.06134033
-0.04028320
-0.02319336
-0.00885010
 0.00366211
 0.01495361
 0.02655029
 0.04058838
 0.05920410
 0.08270264
 0.11169434
 0.14648438
 0.18798828
 0.23590088
 0.29022217
 0.34912109
 0.41046143
 0.47210693
 0.53283691
 0.58959961
 0.64056396
 0.68328857
 0.71502686
 0.73516846
 0.74188232
 0.73364258
 0.70892334
 0.66680908
 0.60821533
 0.53527832
 0.44982910
 0.35430908
 0.25024414
 0.14068604
 0.02777100
-0.08636475
-0.19866943
-0.30517578
-0.40069580
-0.48095703
-0.54229736
-0.58227539
-0.60089111
-0.59661865
-0.56915283
-0.51818848
-0.44494629
-0.35217285
-0.24261475
-0.11962891
 0.01556396
 0.16021729
 0.31097412
 0.46264648
 0.60882568
 0.74279785
 0.86090088
 0.96069336
 1.03942871
 1.09405518
 1.12091064
 1.11907959
 1.08825684
 1.03027344
 0.94604492
 0.83648682
 0.70373535
 0.55450439
 0.39459229
 0.22827148
 0.05737305
-0.11688232
-0.28900146
-0.45104980
-0.59539795
-0.71838379
-0.81878662
-0.89630127
-0.94848633
-0.97381592
-0.97198486
-0.94512939
-0.89569092
-0.82611084
-0.73852539
-0.63537598
-0.52185059
-0.40161133
-0.27893066
-0.15686035
-0.03845215
 0.07293701
 0.17517090
 0.26580811
 0.34240723
 0.40283203
 0.44555664
 0.46905518
 0.47363281
 0.46081543
 0.43151855
 0.38848877
 0.33477783
 0.27221680
 0.20111084
 0.12329102
 0.04089355
-0.04241943
-0.12298584
-0.20019531
-0.27343750
-0.34210205
-0.40283203
-0.45257568
-0.49072266
-0.51788330
-0.53619385
-0.54626465
-0.54748535
-0.53894043
-0.52154541
-0.49682617
-0.46508789
-0.42694092
-0.38208008
-0.33233643
-0.28015137
-0.22705078
-0.17333984
-0.11840820
-0.06164551
-0.00427246
 0.05249023
 0.10650635
 0.15838623
 0.20782471
 0.25634766
 0.30426025
 0.35034180
 0.39398193
 0.43395996
 0.47058105
 0.50384521
 0.53283691
 0.55572510
 0.57098389
 0.57769775
 0.57556152
 0.56396484
 0.54138184
 0.50689697
 0.46142578
 0.40740967
 0.34606934
 0.27740479
 0.20080566
 0.11718750
 0.02960205
-0.05981445
-0.14953613
-0.23956299
-0.32867432
-0.41351318
-0.49072266
-0.55755615
-0.61370850
-0.66009521
-0.69488525
-0.71716309
-0.72540283
-0.72021484
-0.70190430
-0.67016602
-0.62469482
-0.56640625
-0.49835205
-0.42297363
-0.34210205
-0.25695801
-0.16754150
-0.07659912
 0.01403809
 0.10131836
 0.18402100
 0.26062012
 0.33050537
 0.39215088
 0.44342041
 0.48339844
 0.51116943
 0.52612305
 0.52856445
 0.51940918
 0.49926758
 0.46966553
 0.43182373
 0.38726807
 0.33843994
 0.28656006
 0.23376465
 0.18127441
 0.13061523
 0.08361816
 0.04211426
 0.00640869
-0.02380371
-0.04791260
-0.06622314
-0.07781982
-0.08270264
-0.08239746
-0.07843018
-0.07141113
-0.06286621
-0.05249023
-0.04119873
-0.03082275
-0.02136230
-0.01373291
-0.00823975
-0.00457764
-0.00305176
-0.00335693
-0.00518799
-0.00854492
-0.01281738
-0.01739502
-0.02227783
-0.02624512
-0.02777100
-0.02655029
-0.02197266
-0.01403809
-0.00366211
 0.00915527
 0.02441406
 0.04119873
 0.05920410
 0.07720947
 0.09490967
 0.11047363
 0.12329102
 0.13244629
 0.13763428
 0.13854980
 0.13458252
 0.12451172
 0.10803223
 0.08514404
 0.05615234
 0.02258301
-0.01556396
-0.05706787
-0.10070801
-0.14556885
-0.19073486
-0.23620605
-0.28137207
-0.32440186
-0.36163330
-0.39031982
-0.40924072
-0.41931152
-0.42114258
-0.41381836
-0.39611816
-0.36712646
-0.32897949
-0.28472900
-0.23651123
-0.18554688
-0.13153076
-0.07598877
-0.02136230
 0.02929688
 0.07415771
 0.11169434
 0.14129639
 0.16235352
 0.17364502
 0.17578125
 0.16876221
 0.15289307
 0.12847900
 0.09582520
 0.05615234
 0.01129150
-0.03570557
-0.08300781
-0.12817383
-0.17028809
-0.20690918
-0.23651123
-0.25634766
-0.26489258
-0.26153564
-0.24658203
-0.21911621
-0.17883301
-0.12542725
-0.06011963
 0.01495361
 0.09796143
 0.18768311
 0.28228760
 0.37902832
 0.47363281
 0.56182861
 0.64147949
 0.71136475
 0.77056885
 0.81604004
 0.84564209
 0.85693359
 0.84960938
 0.82458496
 0.78216553
 0.72143555
 0.64270020
 0.54748535
 0.43975830
 0.32257080
 0.19836426
 0.06744385
-0.06927490
-0.21026611
-0.35186768
-0.48889160
-0.61676025
-0.73181152
-0.83190918
-0.91491699
-0.98052979
-1.02752686
-1.05529785
-1.06262207
-1.04949951
-1.01623535
-0.96466064
-0.89569092
-0.81115723
-0.71380615
-0.60638428
-0.49163818
-0.37261963
-0.25207520
-0.13244629
-0.01617432
 0.09368896
 0.19531250
 0.28717041
 0.36804199
 0.43640137
 0.49072266
 0.53009033
 0.55450439
 0.56335449
 0.55847168
 0.54046631
 0.51147461
 0.47363281
 0.42877197
 0.37994385
 0.32958984
 0.27984619
 0.23254395
 0.18951416
 0.15197754
 0.12145996
 0.09918213
 0.08636475
 0.08209229
 0.08666992
 0.09948730
 0.11993408
 0.14648438
 0.17669678
 0.20874023
 0.24200439
 0.27587891
 0.30975342
 0.34179688
 0.36956787
 0.39093018
 0.40466309
 0.41015625
 0.40740967
 0.39611816
 0.37628174
 0.34881592
 0.31433105
 0.27343750
 0.22644043
 0.17456055
 0.11932373
 0.06256104
 0.00549316
-0.05096436
-0.10559082
-0.15655518
-0.20263672
-0.24444580
-0.28167725
-0.31433105
-0.34118652
-0.36132813
-0.37445068
-0.38116455
-0.38299561
-0.37994385
-0.37231445
-0.36010742
-0.34301758
-0.32226563
-0.29937744
-0.27557373
-0.25238037
-0.22949219
-0.20599365
-0.18188477
-0.15716553
-0.13336182
-0.11047363
-0.08880615
-0.06744385
-0.04760742
-0.02929688
-0.01403809
-0.00183105
 0.00793457
 0.01525879
 0.01953125
 0.02044678
 0.01770020
 0.01098633
-0.00030518
-0.01556396
-0.03509521
-0.05737305
-0.08209229
-0.10803223
-0.13519287
-0.16326904
-0.19073486
-0.21606445
-0.23834229
-0.25634766
-0.27038574
-0.27954102
-0.28350830
-0.28198242
-0.27465820
-0.26062012
-0.23925781
-0.21087646
-0.17547607
-0.13458252
-0.08850098
-0.03814697
 0.01525879
 0.07049561
 0.12573242
 0.17944336
 0.23071289
 0.27801514
 0.32012939
 0.35522461
 0.38208008
 0.40008545
 0.40954590
 0.41015625
 0.40130615
 0.38360596
 0.35827637
 0.32684326
 0.29052734
 0.24993896
 0.20538330
 0.15808105
 0.10986328
 0.06317139
 0.01983643
-0.01892090
-0.05187988
-0.07781982
-0.09643555
-0.10681152
-0.10925293
-0.10375977
-0.08972168
-0.06866455
-0.04180908
-0.01129150
 0.02166748
 0.05523682
 0.08850098
 0.11962891
 0.14678955
 0.16906738
 0.18463135
 0.19256592
 0.19287109
 0.18585205
 0.17272949
 0.15289307
 0.12664795
 0.09429932
 0.05737305
 0.01708984
-0.02563477
-0.06988525
-0.11383057
-0.15594482
-0.19409180
-0.22857666
-0.26092529
-0.29144287
-0.31768799
-0.33691406
-0.34820557
-0.35247803
-0.35156250
-0.34515381
-0.33233643
-0.31219482
-0.28686523
-0.25909424
-0.23040771
-0.19927979
-0.16510010
-0.12786865
-0.08850098
-0.04882813
-0.00946045
 0.02960205
 0.06713867
 0.10284424
 0.13549805
 0.16540527
 0.19256592
 0.21697998
 0.23803711
 0.25512695
 0.26855469
 0.27893066
 0.28656006
 0.29144287
 0.29296875
 0.29174805
 0.28686523
 0.27862549
 0.26672363
 0.25177002
 0.23468018
 0.21606445
 0.19653320
 0.17517090
 0.15258789
 0.12878418
 0.10467529
 0.08087158
 0.05767822
 0.03540039
 0.01495361
-0.00396729
-0.02075195
-0.03540039
-0.04791260
-0.05767822
-0.06408691
-0.06683350
-0.06591797
-0.06164551
-0.05432129
-0.04364014
-0.03082275
-0.01739502
-0.00457764
 0.00610352
 0.01434326
 0.01953125
 0.02136230
 0.01983643
 0.01434326
 0.00457764
-0.00915527
-0.02624512
-0.04577637
-0.06652832
-0.08758545
-0.10803223
-0.12695313
-0.14312744
-0.15563965
-0.16387939
-0.16693115
-0.16418457
-0.15472412
-0.13854980
-0.11718750
-0.09033203
-0.05920410
-0.02258301
 0.01800537
 0.06164551
 0.10589600
 0.14862061
 0.18798828
 0.22216797
 0.24871826
 0.26611328
 0.27404785
 0.27160645
 0.25817871
 0.23223877
 0.19226074
 0.13916016
 0.07385254
-0.00122070
-0.08514404
-0.17730713
-0.27557373
-0.37567139
-0.47302246
-0.56457520
-0.64727783
-0.71960449
-0.77972412
-0.82489014
-0.85296631
-0.86181641
-0.85113525
-0.81909180
-0.76599121
-0.69213867
-0.59967041
-0.49163818
-0.37078857
-0.24108887
-0.10498047
 0.03479004
 0.17547607
 0.31280518
 0.44250488
 0.55969238
 0.66009521
 0.74066162
 0.80047607
 0.83740234
 0.85052490
 0.83892822
 0.80352783
 0.74615479
 0.66955566
 0.57708740
 0.47180176
 0.35766602
 0.23803711
 0.11627197
-0.00518799
-0.12390137
-0.23590088
-0.33599854
-0.41992188
-0.48400879
-0.52734375
-0.54931641
-0.55084229
-0.53253174
-0.49499512
-0.43914795
-0.36773682
-0.28381348
-0.19042969
-0.09094238
 0.01190186
 0.11505127
 0.21514893
 0.30853271
 0.39245605
 0.46417236
 0.52185059
 0.56488037
 0.59234619
 0.60424805
 0.60119629
 0.58288574
 0.55084229
 0.50628662
 0.45166016
 0.38970947
 0.32409668
 0.25665283
 0.18859863
 0.12054443
 0.05432129
-0.00762939
-0.06378174
-0.11352539
-0.15777588
-0.19622803
-0.22796631
-0.25177002
-0.26916504
-0.28259277
-0.29449463
-0.30517578
-0.31341553
-0.31829834
-0.32012939
-0.32073975
-0.32135010
-0.32196045
-0.32257080
-0.32226563
-0.31982422
-0.31402588
-0.30426025
-0.29174805
-0.27709961
-0.26092529
-0.24108887
-0.21514893
-0.18157959
-0.14068604
-0.09338379
-0.04089355
 0.01678467
 0.07812500
 0.14129639
 0.20446777
 0.26702881
 0.32897949
 0.38818359
 0.44189453
 0.48645020
 0.52001953
 0.54229736
 0.55297852
 0.55053711
 0.53314209
 0.50048828
 0.45440674
 0.39703369
 0.32958984
 0.25207520
 0.16601563
 0.07385254
-0.02136230
-0.11810303
-0.21453857
-0.30853271
-0.39520264
-0.46966553
-0.52856445
-0.57067871
-0.59631348
-0.60516357
-0.59661865
-0.56976318
-0.52551270
-0.46417236
-0.38818359
-0.29876709
-0.19866943
-0.09094238
 0.02166748
 0.13671875
 0.25177002
 0.36376953
 0.46813965
 0.56182861
 0.64147949
 0.70587158
 0.75317383
 0.78247070
 0.79193115
 0.78094482
 0.74981689
 0.69854736
 0.62896729
 0.54290771
 0.44433594
 0.33660889
 0.22277832
 0.10437012
-0.01770020
-0.14129639
-0.26275635
-0.37750244
-0.48095703
-0.57098389
-0.64666748
-0.70770264
-0.75317383
-0.78186035
-0.79376221
-0.79040527
-0.77331543
-0.74462891
-0.70556641
-0.65826416
-0.60455322
-0.54595947
-0.48400879
-0.41931152
-0.35369873
-0.29022217
-0.23132324
-0.17730713
-0.12817383
-0.08239746
-0.04058838
-0.00335693
 0.02929688
 0.05767822
 0.08300781
 0.10589600
 0.12573242
 0.14282227
 0.15747070
 0.17028809
 0.18218994
 0.19256592
 0.20172119
 0.20965576
 0.21606445
 0.22003174
 0.22125244
 0.21850586
 0.21179199
 0.20202637
 0.18951416
 0.17425537
 0.15563965
 0.13427734
 0.10955811
 0.08270264
 0.05432129
 0.02593994
-0.00122070
-0.02655029
-0.04821777
-0.06530762
-0.07629395
-0.08026123
-0.07537842
-0.06195068
-0.03936768
-0.00854492
 0.03021240
 0.07537842
 0.12664795
 0.18218994
 0.24108887
 0.30151367
 0.36193848
 0.41931152
 0.47027588
 0.51208496
 0.54321289
 0.56335449
 0.57159424
 0.56701660
 0.54809570
 0.51422119
 0.46691895
 0.40863037
 0.34027100
 0.26275635
 0.17700195
 0.08544922
-0.00885010
-0.10314941
-0.19531250
-0.28381348
-0.36499023
-0.43609619
-0.49438477
-0.53894043
-0.57067871
-0.58868408
-0.59173584
-0.58013916
-0.55419922
-0.51635742
-0.46844482
-0.41198730
-0.34820557
-0.27923584
-0.20782471
-0.13671875
-0.06683350
-0.00061035
 0.05981445
 0.11291504
 0.15655518
 0.19012451
 0.21301270
 0.22399902
 0.22308350
 0.20996094
 0.18646240
 0.15380859
 0.11444092
 0.06927490
 0.02044678
-0.02929688
-0.07812500
-0.12390137
-0.16510010
-0.19927979
-0.22460938
-0.24017334
-0.24566650
-0.24169922
-0.22796631
-0.20538330
-0.17395020
-0.13458252
-0.08941650
-0.03936768
 0.01403809
 0.06927490
 0.12512207
 0.17944336
 0.23132324
 0.27984619
 0.32409668
 0.36285400
 0.39489746
 0.41839600
 0.43365479
 0.44036865
 0.43853760
 0.42877197
 0.41046143
 0.38452148
 0.35186768
 0.31341553
 0.27069092
 0.22460938
 0.17608643
 0.12542725
 0.07446289
 0.02471924
-0.02197266
-0.06408691
-0.10131836
-0.13397217
-0.16235352
-0.18554688
-0.20416260
-0.21728516
-0.22552490
-0.22918701
-0.22949219
-0.22674561
-0.22247314
-0.21697998
-0.21148682
-0.20507813
-0.19866943
-0.19165039
-0.18554688
-0.18035889
-0.17608643
-0.17242432
-0.16845703
-0.16357422
-0.15808105
-0.15197754
-0.14465332
-0.13488770
-0.12207031
-0.10589600
-0.08728027
-0.06652832
-0.04486084
-0.02227783
 0.00030518
 0.02166748
 0.04150391
 0.05889893
 0.07324219
 0.08392334
 0.09002686
 0.09063721
 0.08605957
 0.07690430
 0.06347656
 0.04638672
 0.02593994
 0.00152588
-0.02532959
-0.05432129
-0.08392334
-0.11352539
-0.14221191
-0.16998291
-0.19622803
-0.22033691
-0.24139404
-0.25878906
-0.27069092
-0.27709961
-0.27679443
-0.27038574
-0.25726318
-0.23681641
-0.20874023
-0.17272949
-0.12969971
-0.08087158
-0.02807617
 0.02685547
 0.08239746
 0.13580322
 0.18585205
 0.23162842
 0.27160645
 0.30517578
 0.33050537
 0.34729004
 0.35552979
 0.35522461
 0.34790039
 0.33355713
 0.31341553
 0.28778076
 0.25787354
 0.22399902
 0.18615723
 0.14587402
 0.10314941
 0.05920410
 0.01464844
-0.02960205
-0.07354736
-0.11566162
-0.15472412
-0.18981934
-0.22064209
-0.24658203
-0.26702881
-0.28167725
-0.29022217
-0.29205322
-0.28717041
-0.27465820
-0.25482178
-0.22766113
-0.19439697
-0.15502930
-0.10955811
-0.05767822
-0.00030518
 0.06011963
 0.12207031
 0.18463135
 0.24749756
 0.30914307
 0.36834717
 0.42297363
 0.47119141
 0.51208496
 0.54412842
 0.56640625
 0.57769775
 0.57800293
 0.56732178
 0.54473877
 0.50964355
 0.46264648
 0.40588379
 0.34210205
 0.27221680
 0.19714355
 0.11749268
 0.03540039
-0.04699707
-0.12756348
-0.20538330
-0.27923584
-0.34576416
-0.40191650
-0.44494629
-0.47515869
-0.49285889
-0.49896240
-0.49224854
-0.47271729
-0.44006348
-0.39611816
-0.34271240
-0.28259277
-0.21728516
-0.14831543
-0.07720947
-0.00610352
 0.06225586
 0.12451172
 0.17761230
 0.21942139
 0.24963379
 0.26733398
 0.27282715
 0.26641846
 0.24749756
 0.21545410
 0.17059326
 0.11444092
 0.04974365
-0.02136230
-0.09643555
-0.17578125
-0.25726318
-0.33843994
-0.41534424
-0.48431396
-0.54290771
-0.59082031
-0.62652588
-0.64849854
-0.65521240
-0.64575195
-0.61889648
-0.57464600
-0.51239014
-0.43426514
-0.34240723
-0.23986816
-0.12847900
-0.01007080
 0.11444092
 0.24200439
 0.36895752
 0.48980713
 0.60089111
 0.69854736
 0.78094482
 0.84625244
 0.89233398
 0.91766357
 0.92132568
 0.90240479
 0.86212158
 0.80139160
 0.72174072
 0.62561035
 0.51544189
 0.39581299
 0.26916504
 0.13793945
 0.00366211
-0.13153076
-0.26336670
-0.38604736
-0.49499512
-0.58776855
-0.66223145
-0.71807861
-0.75317383
-0.76660156
-0.75805664
-0.72875977
-0.68054199
-0.61553955
-0.53558350
-0.44342041
-0.34301758
-0.23742676
-0.13061523
-0.02593994
 0.07415771
 0.16784668
 0.25329590
 0.32775879
 0.38940430
 0.43548584
 0.46508789
 0.47821045
 0.47454834
 0.45562744
 0.42266846
 0.37872314
 0.32653809
 0.26763916
 0.20324707
 0.13458252
 0.06378174
-0.00549316
-0.07019043
-0.12817383
-0.17852783
-0.22033691
-0.25238037
-0.27435303
-0.28594971
-0.28869629
-0.28381348
-0.27252197
-0.25634766
-0.23590088
-0.21331787
-0.18920898
-0.16448975
-0.14007568
-0.11718750
-0.09735107
-0.08178711
-0.07110596
-0.06500244
-0.06256104
-0.06317139
-0.06683350
-0.07232666
-0.07934570
-0.08666992
-0.09277344
-0.09704590
-0.09826660
-0.09552002
-0.08758545
-0.07476807
-0.05615234
-0.03051758
 0.00244141
 0.04272461
 0.08880615
 0.13916016
 0.19287109
 0.24932861
 0.30853271
 0.36865234
 0.42663574
 0.48034668
 0.52795410
 0.56823730
 0.59967041
 0.62011719
 0.62866211
 0.62561035
 0.61035156
 0.58258057
 0.54138184
 0.48797607
 0.42510986
 0.35522461
 0.27954102
 0.19775391
 0.11077881
 0.02014160
-0.07080078
-0.15991211
-0.24505615
-0.32440186
-0.39520264
-0.45410156
-0.49957275
-0.53131104
-0.54992676
-0.55572510
-0.54809570
-0.52673340
-0.49285889
-0.44738770
-0.39276123
-0.33203125
-0.26794434
-0.20294189
-0.13854980
-0.07598877
-0.01770020
 0.03448486
 0.07873535
 0.11352539
 0.13916016
 0.15563965
 0.16235352
 0.15869141
 0.14495850
 0.12207031
 0.09155273
 0.05523682
 0.01434326
-0.02960205
-0.07446289
-0.11871338
-0.16082764
-0.19897461
-0.23162842
-0.25695801
-0.27374268
-0.28228760
-0.28259277
-0.27496338
-0.25878906
-0.23406982
-0.20111084
-0.16174316
-0.11688232
-0.06927490
-0.02075195
 0.02746582
 0.07385254
 0.11779785
 0.15869141
 0.19531250
 0.22674561
 0.25177002
 0.27038574
 0.28320313
 0.29144287
 0.29602051
 0.29724121
 0.29510498
 0.28961182
 0.28198242
 0.27252197
 0.26184082
 0.24932861
 0.23559570
 0.22003174
 0.20324707
 0.18493652
 0.16571045
 0.14526367
 0.12390137
 0.10101318
 0.07598877
 0.04882813
 0.01892090
-0.01312256
-0.04791260
-0.08453369
-0.12237549
-0.16021729
-0.19836426
-0.23712158
-0.27648926
-0.31433105
-0.34881592
-0.37780762
-0.39947510
-0.41412354
-0.42144775
-0.42114258
-0.41290283
-0.39581299
-0.37017822
-0.33599854
-0.29510498
-0.24932861
-0.19989014
-0.14709473
-0.09063721
-0.03082275
 0.03112793
 0.09185791
 0.14953613
 0.20263672
 0.25207520
 0.29693604
 0.33569336
 0.36560059
 0.38635254
 0.39733887
 0.39886475
 0.39062500
 0.37261963
 0.34545898
 0.31127930
 0.27160645
 0.22705078
 0.17852783
 0.12634277
 0.07293701
 0.02075195
-0.02807617
-0.07324219
-0.11413574
-0.14953613
-0.17883301
-0.20141602
-0.21636963
-0.22460938
-0.22674561
-0.22369385
-0.21636963
-0.20568848
-0.19287109
-0.17761230
-0.16113281
-0.14404297
-0.12725830
-0.11169434
-0.09735107
-0.08514404
-0.07446289
-0.06591797
-0.05981445
-0.05615234
-0.05523682
-0.05706787
-0.06164551
-0.06774902
-0.07507324
-0.08209229
-0.08911133
-0.09613037
-0.10284424
-0.10864258
-0.11199951
-0.11230469
-0.10894775
-0.10223389
-0.09216309
-0.07904053
-0.06225586
-0.04272461
-0.02075195
 0.00335693
 0.02899170
 0.05584717
 0.08331299
 0.11108398
 0.13854980
 0.16540527
 0.19073486
 0.21423340
 0.23468018
 0.25146484
 0.26428223
 0.27282715
 0.27770996
 0.27862549
 0.27496338
 0.26672363
 0.25329590
 0.23529053
 0.21301270
 0.18737793
 0.15869141
 0.12756348
 0.09429932
 0.05981445
 0.02441406
-0.01068115
-0.04486084
-0.07751465
-0.10772705
-0.13488770
-0.15869141
-0.17913818
-0.19592285
-0.20782471
-0.21392822
-0.21423340
-0.20812988
-0.19683838
-0.18066406
-0.15930176
-0.13183594
-0.09887695
-0.06103516
-0.02014160
 0.02380371
 0.06927490
 0.11596680
 0.16143799
 0.20446777
 0.24414063
 0.28106689
 0.31433105
 0.34240723
 0.36315918
 0.37567139
 0.37994385
 0.37658691
 0.36499023
 0.34484863
 0.31585693
 0.27923584
 0.23590088
 0.18707275
 0.13183594
 0.07141113
 0.00701904
-0.05889893
-0.12481689
-0.18981934
-0.25329590
-0.31311035
-0.36651611
-0.41015625
-0.44250488
-0.46295166
-0.47210693
-0.46966553
-0.45562744
-0.42938232
-0.39154053
-0.34362793
-0.28778076
-0.22644043
-0.16082764
-0.09185791
-0.02075195
 0.05035400
 0.11901855
 0.18218994
 0.23864746
 0.28839111
 0.33050537
 0.36468506
 0.38879395
 0.40130615
 0.40222168
 0.39215088
 0.37231445
 0.34332275
 0.30639648
 0.26245117
 0.21209717
 0.15716553
 0.09887695
 0.03875732
-0.02136230
-0.07995605
-0.13458252
-0.18310547
-0.22552490
-0.26184082
-0.29266357
-0.31738281
-0.33386230
-0.33966064
-0.33416748
-0.32012939
-0.30059814
-0.27801514
-0.25329590
-0.22552490
-0.19531250
-0.16357422
-0.13153076
-0.10009766
-0.07019043
-0.04302979
-0.01892090
 0.00122070
 0.01739502
 0.02929688
 0.03753662
 0.04150391
 0.04211426
 0.03936768
 0.03479004
 0.02868652
 0.02197266
 0.01403809
 0.00549316
-0.00213623
-0.00793457
-0.01129150
-0.01190186
-0.01037598
-0.00732422
-0.00183105
 0.00579834
 0.01525879
 0.02593994
 0.03723145
 0.04943848
 0.06256104
 0.07598877
 0.08911133
 0.10131836
 0.11199951
 0.12084961
 0.12725830
 0.13000488
 0.12878418
 0.12298584
 0.11322021
 0.09887695
 0.08026123
 0.05676270
 0.02868652
-0.00335693
-0.03814697
-0.07446289
-0.11047363
-0.14587402
-0.17913818
-0.20904541
-0.23468018
-0.25451660
-0.26794434
-0.27496338
-0.27496338
-0.26824951
-0.25421143
-0.23254395
-0.20385742
-0.16845703
-0.12695313
-0.08056641
-0.03021240
 0.02258301
 0.07629395
 0.12847900
 0.17761230
 0.22338867
 0.26458740
 0.30090332
 0.32989502
 0.35064697
 0.36132813
 0.36193848
 0.35247803
 0.33355713
 0.30609131
 0.27069092
 0.22766113
 0.17791748
 0.12298584
 0.06439209
 0.00488281
-0.05401611
-0.11016846
-0.16174316
-0.20690918
-0.24414063
-0.27160645
-0.28869629
-0.29571533
-0.29327393
-0.28167725
-0.26092529
-0.23132324
-0.19287109
-0.14678955
-0.09490967
-0.03967285
 0.01678467
 0.07293701
 0.12695313
 0.17700195
 0.22216797
 0.26123047
 0.29357910
 0.31890869
 0.33599854
 0.34332275
 0.34057617
 0.32806396
 0.30822754
 0.28259277
 0.25177002
 0.21545410
 0.17364502
 0.12695313
 0.07781982
 0.02868652
-0.01953125
-0.06622314
-0.11047363
-0.15136719
-0.18737793
-0.21759033
-0.24169922
-0.26000977
-0.27191162
-0.27801514
-0.27801514
-0.27221680
-0.26062012
-0.24353027
-0.22155762
-0.19531250
-0.16601563
-0.13458252
-0.10192871
-0.06805420
-0.03387451
 0.00030518
 0.03356934
 0.06469727
 0.09338379
 0.11993408
 0.14343262
 0.16448975
 0.18310547
 0.19927979
 0.21209717
 0.22216797
 0.22888184
 0.23345947
 0.23590088
 0.23590088
 0.23345947
 0.22735596
 0.21759033
 0.20446777
 0.18707275
 0.16540527
 0.13946533
 0.11016846
 0.07659912
 0.03814697
-0.00488281
-0.05218506
-0.10131836
-0.15167236
-0.20294189
-0.25573730
-0.30944824
-0.36102295
-0.40771484
-0.44738770
-0.47973633
-0.50506592
-0.52276611
-0.53161621
-0.53009033
-0.51788330
-0.49499512
-0.46081543
-0.41564941
-0.36132813
-0.29998779
-0.23315430
-0.16235352
-0.08789063
-0.01037598
 0.06805420
 0.14495850
 0.21820068
 0.28625488
 0.34759521
 0.40100098
 0.44494629
 0.47790527
 0.49957275
 0.50964355
 0.50781250
 0.49438477
 0.47058105
 0.43701172
 0.39581299
 0.34851074
 0.29724121
 0.24291992
 0.18646240
 0.13000488
 0.07537842
 0.02502441
-0.01892090
-0.05493164
-0.08331299
-0.10345459
-0.11535645
-0.11871338
-0.11383057
-0.10101318
-0.08148193
-0.05645752
-0.02685547
 0.00579834
 0.04058838
 0.07507324
 0.10803223
 0.13763428
 0.16357422
 0.18463135
 0.20019531
 0.20965576
 0.21240234
 0.20812988
 0.19622803
 0.17700195
 0.15075684
 0.11840820
 0.08117676
 0.04058838
-0.00152588
-0.04394531
-0.08575439
-0.12573242
-0.16265869
-0.19470215
-0.22125244
-0.24200439
-0.25695801
-0.26580811
-0.26916504
-0.26733398
-0.26092529
-0.25024414
-0.23651123
-0.21972656
-0.20202637
-0.18432617
-0.16815186
-0.15380859
-0.14160156
-0.13122559
-0.12359619
-0.11871338
-0.11718750
-0.11901855
-0.12359619
-0.13000488
-0.13702393
-0.14434814
-0.15075684
-0.15533447
-0.15747070
-0.15716553
-0.15289307
-0.14495850
-0.13244629
-0.11566162
-0.09552002
-0.07202148
-0.04577637
-0.01678467
 0.01464844
 0.04760742
 0.07995605
 0.11108398
 0.13946533
 0.16448975
 0.18646240
 0.20446777
 0.21881104
 0.22918701
 0.23590088
 0.23803711
 0.23620605
 0.23010254
 0.22033691
 0.20782471
 0.19287109
 0.17669678
 0.15930176
 0.14160156
 0.12420654
 0.10833740
 0.09460449
 0.08361816
 0.07476807
 0.06744385
 0.06225586
 0.05920410
 0.05828857
 0.05920410
 0.06164551
 0.06439209
 0.06652832
 0.06713867
 0.06469727
 0.05828857
 0.04913330
 0.03692627
 0.02166748
 0.00244141
-0.02044678
-0.04699707
-0.07568359
-0.10650635
-0.13916016
-0.17242432
-0.20477295
-0.23376465
-0.25878906
-0.28106689
-0.30090332
-0.31646729
-0.32379150
-0.31982422
-0.30639648
-0.28717041
-0.26428223
-0.23742676
-0.20416260
-0.16326904
-0.11657715
-0.06713867
-0.01708984
 0.03326416
 0.08361816
 0.13275146
 0.17822266
 0.21789551
 0.25177002
 0.28045654
 0.30395508
 0.32073975
 0.32897949
 0.32775879
 0.31738281
 0.29937744
 0.27526855
 0.24475098
 0.20812988
 0.16662598
 0.12207031
 0.07568359
 0.02929688
-0.01708984
-0.06195068
-0.10375977
-0.14099121
-0.17242432
-0.19714355
-0.21514893
-0.22583008
-0.22979736
-0.22705078
-0.21850586
-0.20446777
-0.18615723
-0.16418457
-0.13977051
-0.11352539
-0.08697510
-0.05981445
-0.03295898
-0.00732422
 0.01586914
 0.03509521
 0.05065918
 0.06317139
 0.07324219
 0.08117676
 0.08758545
 0.09246826
 0.09613037
 0.09857178
 0.10070801
 0.10253906
 0.10528564
 0.10955811
 0.11627197
 0.12481689
 0.13519287
 0.14770508
 0.16204834
 0.17791748
 0.19500732
 0.21209717
 0.22796631
 0.24169922
 0.25177002
 0.25817871
 0.26000977
 0.25756836
 0.24963379
 0.23590088
 0.21484375
 0.18676758
 0.15167236
 0.11016846
 0.06286621
 0.01159668
-0.04241943
-0.09765625
-0.15319824
-0.20904541
-0.26458740
-0.31860352
-0.36834717
-0.41168213
-0.44647217
-0.47180176
-0.48767090
-0.49316406
-0.48797607
-0.47149658
-0.44464111
-0.40771484
-0.36254883
-0.31097412
-0.25482178
-0.19531250
-0.13305664
-0.06927490
-0.00610352
 0.05340576
 0.10772705
 0.15472412
 0.19470215
 0.22705078
 0.25146484
 0.26672363
 0.27343750
 0.27221680
 0.26397705
 0.24902344
 0.22796631
 0.20141602
 0.17028809
 0.13488770
 0.09674072
 0.05645752
 0.01586914
-0.02319336
-0.05981445
-0.09338379
-0.12451172
-0.15228271
-0.17669678
-0.19653320
-0.21118164
-0.22064209
-0.22521973
-0.22521973
-0.22125244
-0.21331787
-0.20172119
-0.18707275
-0.16937256
-0.14892578
-0.12603760
-0.10101318
-0.07385254
-0.04486084
-0.01403809
 0.01892090
 0.05218506
 0.08514404
 0.11627197
 0.14587402
 0.17486572
 0.20294189
 0.22918701
 0.25238037
 0.27160645
 0.28808594
 0.30151367
 0.31066895
 0.31402588
 0.31097412
 0.30151367
 0.28808594
 0.27130127
 0.25085449
 0.22583008
 0.19622803
 0.16326904
 0.12847900
 0.09155273
 0.05310059
 0.01373291
-0.02593994
-0.06286621
-0.09613037
-0.12451172
-0.14739990
-0.16418457
-0.17547607
-0.18035889
-0.17883301
-0.17059326
-0.15502930
-0.13275146
-0.10467529
-0.07263184
-0.03753662
 0.00000000
 0.03875732
 0.07720947
 0.11444092
 0.14892578
 0.17944336
 0.20568848
 0.22644043
 0.24108887
 0.24932861
 0.25115967
 0.24597168
 0.23284912
 0.21118164
 0.18188477
 0.14587402
 0.10437012
 0.05767822
 0.00640869
-0.04821777
-0.10498047
-0.16296387
-0.22125244
-0.27954102
-0.33660889
-0.38909912
-0.43518066
-0.47363281
-0.50445557
-0.52764893
-0.54229736
-0.54687500
-0.54077148
-0.52551270
-0.50201416
-0.47058105
-0.43060303
-0.38146973
-0.32470703
-0.26184082
-0.19439697
-0.12359619
-0.05035400
 0.02441406
 0.09918213
 0.17333984
 0.24597168
 0.31616211
 0.38116455
 0.43945313
 0.48919678
 0.53009033
 0.56121826
 0.58166504
 0.59082031
 0.58807373
 0.57403564
 0.54931641
 0.51422119
 0.46966553
 0.41748047
 0.36010742
 0.29815674
 0.23223877
 0.16357422
 0.09399414
 0.02624512
-0.03723145
-0.09460449
-0.14495850
-0.18737793
-0.22064209
-0.24322510
-0.25512695
-0.25665283
-0.24841309
-0.23101807
-0.20507813
-0.17089844
-0.13031006
-0.08483887
-0.03631592
 0.01373291
 0.06256104
 0.10833740
 0.14831543
 0.18188477
 0.20812988
 0.22705078
 0.23773193
 0.23834229
 0.22888184
 0.20904541
 0.17944336
 0.14068604
 0.09277344
 0.03814697
-0.02166748
-0.08483887
-0.15075684
-0.21972656
-0.28991699
-0.35888672
-0.42205811
-0.47698975
-0.52337646
-0.56152344
-0.58959961
-0.60638428
-0.61004639
-0.60028076
-0.57830811
-0.54504395
-0.50048828
-0.44555664
-0.38085938
-0.30914307
-0.23254395
-0.15228271
-0.07019043
 0.01190186
 0.09124756
 0.16571045
 0.23437500
 0.29632568
 0.35095215
 0.39642334
 0.43060303
 0.45349121
 0.46600342
 0.46875000
 0.46264648
 0.44738770
 0.42388916
 0.39215088
 0.35369873
 0.31036377
 0.26367188
 0.21514893
 0.16693115
 0.11932373
 0.07324219
 0.02960205
-0.01037598
-0.04577637
-0.07507324
-0.09826660
-0.11535645
-0.12725830
-0.13336182
-0.13427734
-0.13000488
-0.12176514
-0.11077881
-0.09796143
-0.08453369
-0.07080078
-0.05767822
-0.04547119
-0.03509521
-0.02593994
-0.01861572
-0.01434326
-0.01281738
-0.01495361
-0.01983643
-0.02655029
-0.03387451
-0.04150391
-0.04913330
-0.05676270
-0.06378174
-0.06866455
-0.07171631
-0.07171631
-0.06896973
-0.06286621
-0.05371094
-0.04180908
-0.02746582
-0.01037598
 0.00885010
 0.03021240
 0.05279541
 0.07507324
 0.09613037
 0.11535645
 0.13305664
 0.14923096
 0.16387939
 0.17700195
 0.18737793
 0.19470215
 0.19836426
 0.19866943
 0.19561768
 0.18951416
 0.18035889
 0.16845703
 0.15319824
 0.13458252
 0.11352539
 0.09002686
 0.06408691
 0.03601074
 0.00549316
-0.02655029
-0.05950928
-0.09246826
-0.12481689
-0.15625000
-0.18585205
-0.21331787
-0.23895264
-0.26489258
-0.29113770
-0.31707764
-0.33996582
-0.35705566
-0.36804199
-0.37414551
-0.37658691
-0.37536621
-0.36804199
-0.35217285
-0.32806396
-0.29693604
-0.26062012
-0.21911621
-0.17150879
-0.11688232
-0.05523682
 0.01129150
 0.08056641
 0.15075684
 0.22033691
 0.28869629
 0.35369873
 0.41473389
 0.46936035
 0.51544189
 0.55084229
 0.57495117
 0.58624268
 0.58471680
 0.56915283
 0.53924561
 0.49560547
 0.43975830
 0.37414551
 0.29937744
 0.21667480
 0.12786865
 0.03479004
-0.05981445
-0.15411377
-0.24627686
-0.33386230
-0.41229248
-0.47760010
-0.52734375
-0.56121826
-0.57952881
-0.58319092
-0.57098389
-0.54290771
-0.49926758
-0.44097900
-0.37017822
-0.28961182
-0.20141602
-0.10894775
-0.01464844
 0.07904053
 0.16967773
 0.25543213
 0.33294678
 0.40008545
 0.45410156
 0.49377441
 0.51910400
 0.52978516
 0.52520752
 0.50537109
 0.47027588
 0.42144775
 0.36193848
 0.29479980
 0.22125244
 0.14282227
 0.06164551
-0.01831055
-0.09399414
-0.16357422
-0.22705078
-0.28289795
-0.32867432
-0.36102295
-0.37872314
-0.38177490
-0.37109375
-0.34790039
-0.31311035
-0.26916504
-0.21850586
-0.16418457
-0.10711670
-0.04821777
 0.01037598
 0.06591797
 0.11627197
 0.16021729
 0.19622803
 0.22308350
 0.23895264
 0.24322510
 0.23651123
 0.22033691
 0.19531250
 0.16204834
 0.12084961
 0.07476807
 0.02532959
-0.02563477
-0.07751465
-0.12847900
-0.17486572
-0.21453857
-0.24810791
-0.27679443
-0.30090332
-0.31677246
-0.32073975
-0.31188965
-0.29418945
-0.27221680
-0.24780273
-0.22003174
-0.18707275
-0.14953613
-0.10955811
-0.06927490
-0.02929688
 0.00946045
 0.04516602
 0.07690430
 0.10375977
 0.12634277
 0.14526367
 0.15960693
 0.16906738
 0.17333984
 0.17333984
 0.16967773
 0.16265869
 0.15197754
 0.13793945
 0.12145996
 0.10406494
 0.08697510
 0.07049561
 0.05554199
 0.04241943
 0.03173828
 0.02319336
 0.01617432
 0.01159668
 0.00915527
 0.00976563
 0.01281738
 0.01831055
 0.02471924
 0.03173828
 0.03967285
 0.04791260
 0.05645752
 0.06469727
 0.07232666
 0.07873535
 0.08422852
 0.08880615
 0.09185791
 0.09368896
 0.09338379
 0.09063721
 0.08453369
 0.07537842
 0.06286621
 0.04760742
 0.03021240
 0.01129150
-0.00915527
-0.03051758
-0.05310059
-0.07659912
-0.10070801
-0.12451172
-0.14739990
-0.16876221
-0.18859863
-0.20629883
-0.22186279
-0.23437500
-0.24414063
-0.25024414
-0.25329590
-0.25268555
-0.24871826
-0.24017334
-0.22735596
-0.20965576
-0.18737793
-0.16113281
-0.13183594
-0.10009766
-0.06652832
-0.03143311
 0.00427246
 0.04058838
 0.07659912
 0.11138916
 0.14373779
 0.17303467
 0.19836426
 0.21911621
 0.23559570
 0.24749756
 0.25482178
 0.25726318
 0.25512695
 0.24810791
 0.23712158
 0.22277832
 0.20507813
 0.18493652
 0.16204834
 0.13702393
 0.11077881
 0.08453369
 0.05889893
 0.03448486
 0.01251221
-0.00701904
-0.02319336
-0.03692627
-0.04760742
-0.05523682
-0.05950928
-0.06042480
-0.05828857
-0.05340576
-0.04730225
-0.03997803
-0.03143311
-0.02227783
-0.01281738
-0.00427246
 0.00366211
 0.01068115
 0.01739502
 0.02410889
 0.03021240
 0.03540039
 0.03967285
 0.04333496
 0.04547119
 0.04669189
 0.04669189
 0.04608154
 0.04547119
 0.04516602
 0.04516602
 0.04486084
 0.04425049
 0.04394531
 0.04425049
 0.04547119
 0.04760742
 0.05035400
 0.05371094
 0.05737305
 0.06164551
 0.06622314
 0.07049561
 0.07476807
 0.07812500
 0.08026123
 0.08087158
 0.07995605
 0.07751465
 0.07415771
 0.06988525
 0.06408691
 0.05676270
 0.04760742
 0.03692627
 0.02441406
 0.01068115
-0.00396729
-0.01953125
-0.03570557
-0.05279541
-0.07049561
-0.08880615
-0.10742188
-0.12634277
-0.14495850
-0.16326904
-0.18157959
-0.19897461
-0.21514893
-0.22949219
-0.24169922
-0.25238037
-0.26153564
-0.26855469
-0.27282715
-0.27404785
-0.27099609
-0.26367188
-0.25177002
-0.23529053
-0.21362305
-0.18676758
-0.15441895
-0.11718750
-0.07476807
-0.02777100
 0.02319336
 0.07690430
 0.13092041
 0.18402100
 0.23590088
 0.28594971
 0.33172607
 0.37078857
 0.40039063
 0.41992188
 0.42968750
 0.42907715
 0.41748047
 0.39459229
 0.36071777
 0.31768799
 0.26611328
 0.20629883
 0.13854980
 0.06469727
-0.01159668
-0.08728027
-0.16204834
-0.23590088
-0.30700684
-0.37200928
-0.42602539
-0.46691895
-0.49438477
-0.50903320
-0.51055908
-0.49835205
-0.47088623
-0.42907715
-0.37536621
-0.31219482
-0.24200439
-0.16601563
-0.08636475
-0.00549316
 0.07385254
 0.14984131
 0.22033691
 0.28320313
 0.33660889
 0.37841797
 0.40710449
 0.42236328
 0.42419434
 0.41259766
 0.38787842
 0.35095215
 0.30426025
 0.25024414
 0.19042969
 0.12512207
 0.05554199
-0.01556396
-0.08422852
-0.14801025
-0.20599365
-0.25787354
-0.30303955
-0.33782959
-0.36010742
-0.36834717
-0.36346436
-0.34729004
-0.32073975
-0.28564453
-0.24322510
-0.19500732
-0.14221191
-0.08666992
-0.02960205
 0.02655029
 0.08026123
 0.12908936
 0.17181396
 0.20751953
 0.23498535
 0.25390625
 0.26367188
 0.26550293
 0.26000977
 0.24688721
 0.22613525
 0.19836426
 0.16448975
 0.12664795
