# Supplementary material for: Dataset for time-lapse ultrasonic tomography of a granite slab under uniaxial compression test
Source: Data Brief. 2018 Aug 30;20:614–6. doi: 10.1016/j.dib.2018.08.151 (PMC6128094; doi:10.1016/j.dib.2018.08.151)
Supplement: Supplementary file 2 — Supplementary material [file mmc2.zip › data/Ultrasonic_Tomo_data/Stage_1_0kn/Force_0kn_17_10_9684120.txt]

SOURCE FILE NAME: D:\ct_20141122\ct201411221m100v0kn_sh_1_10_a.TDA
DATE: Saturday, November 22, 2014
TIME: 11:19:55
SAMPLE INTERVAL (Seconds):   0.0000001000
SIGNAL UNITS: volts
TIME UNITS: Seconds
DATA TYPE: WAVEFORM
NUMBER OF DATA POINTS PER WAVEFORM: 1024
CHANNEL NUMBER: 17
HIT NUMBER: 10
TIME OF TEST:   9.6841202500

-0.00030518
-0.00061035
-0.00091553
-0.00122070
-0.00183105
-0.00183105
-0.00122070
-0.00061035
-0.00061035
-0.00061035
-0.00091553
-0.00061035
-0.00030518
 0.00000000
 0.00000000
-0.00061035
-0.00152588
-0.00183105
-0.00183105
-0.00152588
-0.00091553
-0.00061035
-0.00030518
 0.00000000
-0.00030518
-0.00061035
-0.00061035
-0.00030518
 0.00000000
 0.00000000
-0.00061035
-0.00152588
-0.00213623
-0.00183105
-0.00091553
 0.00000000
 0.00061035
 0.00030518
-0.00061035
-0.00152588
-0.00213623
-0.00244141
-0.00183105
-0.00122070
-0.00061035
-0.00061035
-0.00091553
-0.00091553
-0.00061035
 0.00000000
 0.00091553
 0.00152588
 0.00183105
 0.00152588
 0.00091553
 0.00030518
 0.00000000
 0.00000000
 0.00000000
-0.00030518
-0.00061035
-0.00091553
-0.00061035
-0.00030518
 0.00000000
 0.00000000
-0.00030518
-0.00091553
-0.00091553
-0.00061035
-0.00030518
 0.00000000
-0.00030518
-0.00061035
-0.00061035
-0.00030518
 0.00030518
 0.00091553
 0.00152588
 0.00183105
 0.00152588
 0.00091553
 0.00061035
 0.00030518
 0.00091553
 0.00152588
 0.00152588
 0.00091553
-0.00030518
-0.00091553
-0.00091553
-0.00030518
 0.00061035
 0.00091553
 0.00061035
 0.00000000
-0.00061035
-0.00061035
-0.00030518
 0.00000000
 0.00061035
 0.00091553
 0.00061035
 0.00030518
 0.00000000
-0.00030518
-0.00030518
-0.00030518
-0.00091553
-0.00152588
-0.00152588
-0.00091553
 0.00000000
 0.00091553
 0.00152588
 0.00152588
 0.00122070
 0.00122070
 0.00122070
 0.00122070
 0.00152588
 0.00152588
 0.00122070
 0.00061035
 0.00000000
-0.00061035
-0.00091553
-0.00122070
-0.00152588
-0.00213623
-0.00213623
-0.00213623
-0.00152588
-0.00030518
 0.00030518
 0.00061035
 0.00061035
 0.00000000
-0.00091553
-0.00122070
-0.00091553
-0.00061035
 0.00000000
 0.00061035
 0.00061035
 0.00030518
 0.00030518
 0.00061035
 0.00061035
 0.00091553
 0.00061035
 0.00030518
-0.00030518
-0.00061035
-0.00091553
-0.00122070
-0.00152588
-0.00152588
-0.00152588
-0.00152588
-0.00122070
-0.00091553
-0.00061035
 0.00000000
 0.00030518
-0.00030518
-0.00091553
-0.00122070
-0.00122070
-0.00091553
-0.00091553
-0.00091553
-0.00122070
-0.00152588
-0.00122070
-0.00091553
-0.00091553
-0.00122070
-0.00183105
-0.00183105
-0.00183105
-0.00152588
-0.00061035
 0.00030518
 0.00091553
 0.00122070
 0.00061035
 0.00000000
-0.00091553
-0.00091553
-0.00061035
 0.00000000
 0.00000000
-0.00030518
-0.00122070
-0.00183105
-0.00213623
-0.00213623
-0.00183105
-0.00152588
-0.00122070
-0.00061035
-0.00030518
-0.00030518
-0.00091553
-0.00152588
-0.00213623
-0.00244141
-0.00213623
-0.00183105
-0.00152588
-0.00061035
 0.00030518
 0.00061035
 0.00030518
-0.00030518
-0.00122070
-0.00152588
-0.00122070
-0.00091553
-0.00091553
-0.00122070
-0.00152588
-0.00152588
-0.00183105
-0.00213623
-0.00213623
-0.00213623
-0.00183105
-0.00122070
-0.00061035
 0.00030518
 0.00091553
 0.00122070
 0.00091553
 0.00030518
-0.00061035
-0.00122070
-0.00183105
-0.00183105
-0.00122070
-0.00061035
 0.00000000
 0.00000000
-0.00061035
-0.00152588
-0.00183105
-0.00152588
-0.00061035
 0.00000000
 0.00030518
 0.00030518
 0.00000000
-0.00030518
-0.00061035
-0.00122070
-0.00152588
-0.00152588
-0.00091553
 0.00000000
 0.00030518
 0.00030518
-0.00030518
-0.00061035
-0.00061035
-0.00091553
-0.00091553
-0.00061035
-0.00030518
 0.00000000
 0.00000000
 0.00000000
-0.00030518
-0.00030518
-0.00030518
-0.00030518
-0.00061035
-0.00122070
-0.00122070
-0.00061035
 0.00061035
 0.00213623
 0.00274658
 0.00244141
 0.00152588
 0.00030518
-0.00091553
-0.00183105
-0.00213623
-0.00213623
-0.00183105
-0.00183105
-0.00213623
-0.00274658
-0.00305176
-0.00274658
-0.00183105
-0.00091553
-0.00030518
 0.00030518
 0.00061035
 0.00091553
 0.00122070
 0.00061035
 0.00000000
-0.00091553
-0.00152588
-0.00152588
-0.00091553
 0.00000000
 0.00091553
 0.00183105
 0.00183105
 0.00122070
 0.00030518
-0.00061035
-0.00122070
-0.00091553
-0.00030518
 0.00030518
 0.00061035
 0.00030518
-0.00030518
-0.00061035
-0.00091553
-0.00122070
-0.00122070
-0.00122070
-0.00091553
-0.00030518
 0.00030518
 0.00091553
 0.00091553
 0.00061035
-0.00030518
-0.00122070
-0.00183105
-0.00213623
-0.00152588
-0.00061035
 0.00000000
 0.00030518
 0.00000000
-0.00030518
-0.00091553
-0.00091553
-0.00091553
-0.00030518
 0.00030518
 0.00091553
 0.00122070
 0.00152588
 0.00122070
 0.00061035
-0.00061035
-0.00213623
-0.00305176
-0.00305176
-0.00244141
-0.00152588
-0.00061035
-0.00030518
 0.00000000
 0.00000000
-0.00030518
-0.00030518
-0.00030518
 0.00000000
 0.00030518
 0.00030518
 0.00000000
-0.00030518
-0.00091553
-0.00152588
-0.00152588
-0.00152588
-0.00152588
-0.00122070
-0.00091553
 0.00000000
 0.00091553
 0.00152588
 0.00091553
-0.00030518
-0.00183105
-0.00274658
-0.00305176
-0.00305176
-0.00213623
-0.00122070
-0.00061035
-0.00030518
-0.00030518
-0.00061035
-0.00061035
-0.00030518
 0.00030518
 0.00091553
 0.00091553
 0.00061035
 0.00030518
 0.00000000
-0.00030518
-0.00122070
-0.00213623
-0.00274658
-0.00274658
-0.00213623
-0.00091553
 0.00030518
 0.00091553
 0.00122070
 0.00061035
 0.00030518
-0.00030518
-0.00030518
 0.00030518
 0.00091553
 0.00152588
 0.00122070
 0.00091553
 0.00030518
-0.00030518
-0.00061035
-0.00122070
-0.00183105
-0.00213623
-0.00183105
-0.00091553
 0.00000000
 0.00091553
 0.00122070
 0.00091553
 0.00000000
-0.00061035
-0.00122070
-0.00122070
-0.00091553
 0.00000000
 0.00030518
 0.00000000
-0.00091553
-0.00183105
-0.00213623
-0.00183105
-0.00091553
 0.00000000
 0.00091553
 0.00122070
 0.00122070
 0.00091553
 0.00030518
-0.00091553
-0.00213623
-0.00274658
-0.00305176
-0.00244141
-0.00152588
-0.00030518
 0.00091553
 0.00122070
 0.00122070
 0.00091553
 0.00030518
 0.00000000
 0.00030518
 0.00091553
 0.00122070
 0.00091553
 0.00030518
-0.00091553
-0.00183105
-0.00213623
-0.00213623
-0.00183105
-0.00183105
-0.00183105
-0.00152588
-0.00061035
 0.00091553
 0.00213623
 0.00244141
 0.00152588
 0.00000000
-0.00091553
-0.00091553
-0.00061035
 0.00030518
 0.00091553
 0.00122070
 0.00091553
 0.00000000
-0.00091553
-0.00152588
-0.00183105
-0.00122070
-0.00061035
 0.00000000
 0.00030518
 0.00030518
 0.00030518
 0.00000000
-0.00091553
-0.00183105
-0.00305176
-0.00335693
-0.00244141
-0.00122070
 0.00000000
 0.00000000
-0.00061035
-0.00152588
-0.00183105
-0.00183105
-0.00122070
-0.00030518
 0.00000000
 0.00000000
-0.00061035
-0.00152588
-0.00213623
-0.00274658
-0.00274658
-0.00244141
-0.00213623
-0.00152588
-0.00122070
-0.00030518
 0.00091553
 0.00213623
 0.00274658
 0.00274658
 0.00213623
 0.00061035
-0.00061035
-0.00122070
-0.00122070
-0.00122070
-0.00122070
-0.00152588
-0.00244141
-0.00305176
-0.00335693
-0.00335693
-0.00274658
-0.00183105
-0.00122070
-0.00030518
 0.00000000
 0.00000000
-0.00061035
-0.00122070
-0.00213623
-0.00274658
-0.00305176
-0.00274658
-0.00152588
-0.00030518
 0.00091553
 0.00122070
 0.00091553
 0.00000000
-0.00091553
-0.00091553
-0.00061035
 0.00000000
 0.00000000
 0.00000000
-0.00061035
-0.00091553
-0.00122070
-0.00152588
-0.00183105
-0.00213623
-0.00244141
-0.00274658
-0.00244141
-0.00152588
-0.00061035
 0.00061035
 0.00091553
 0.00061035
-0.00061035
-0.00183105
-0.00274658
-0.00305176
-0.00274658
-0.00274658
-0.00274658
-0.00305176
-0.00335693
-0.00366211
-0.00335693
-0.00274658
-0.00183105
-0.00030518
 0.00091553
 0.00183105
 0.00244141
 0.00244141
 0.00213623
 0.00122070
-0.00030518
-0.00152588
-0.00244141
-0.00244141
-0.00183105
-0.00061035
 0.00000000
 0.00000000
 0.00000000
-0.00030518
 0.00000000
 0.00061035
 0.00122070
 0.00152588
 0.00122070
 0.00091553
 0.00030518
 0.00000000
-0.00030518
-0.00030518
 0.00000000
 0.00030518
 0.00061035
 0.00091553
 0.00091553
 0.00152588
 0.00244141
 0.00335693
 0.00305176
 0.00183105
 0.00030518
-0.00030518
-0.00030518
-0.00061035
-0.00091553
-0.00122070
-0.00091553
-0.00061035
-0.00091553
-0.00122070
-0.00213623
-0.00915527
-0.03448486
-0.09002686
-0.17791748
-0.28198242
-0.37048340
-0.41473389
-0.40618896
-0.36285400
-0.31585693
-0.28411865
-0.25939941
-0.21148682
-0.11657715
 0.01708984
 0.14678955
 0.22491455
 0.23376465
 0.19653320
 0.15594482
 0.13977051
 0.14648438
 0.15808105
 0.16387939
 0.16723633
 0.17456055
 0.18218994
 0.18035889
 0.16632080
 0.15045166
 0.14495850
 0.15045166
 0.15625000
 0.15319824
 0.14282227
 0.13488770
 0.13427734
 0.13580322
 0.13305664
 0.12542725
 0.11810303
 0.11535645
 0.11566162
 0.11383057
 0.10864258
 0.10192871
 0.09704590
 0.09368896
 0.09063721
 0.08728027
 0.08392334
 0.07965088
 0.07385254
 0.06713867
 0.06103516
 0.05645752
 0.05157471
 0.04486084
 0.03631592
 0.02868652
 0.02441406
 0.02227783
 0.01861572
 0.01281738
 0.00671387
 0.00335693
 0.00213623
 0.00061035
-0.00274658
-0.00732422
-0.01037598
-0.01068115
-0.01068115
-0.01251221
-0.01678467
-0.02044678
-0.02197266
-0.02197266
-0.02227783
-0.02471924
-0.02899170
-0.03234863
-0.03356934
-0.03356934
-0.03417969
-0.03601074
-0.03875732
-0.04119873
-0.04302979
-0.04425049
-0.04638672
-0.04882813
-0.05126953
-0.05218506
-0.05249023
-0.05310059
-0.05462646
-0.05645752
-0.05767822
-0.05706787
-0.05584717
-0.05523682
-0.05554199
-0.05645752
-0.05645752
-0.05554199
-0.05432129
-0.05432129
-0.05523682
-0.05645752
-0.05645752
-0.05554199
-0.05432129
-0.05401611
-0.05432129
-0.05462646
-0.05432129
-0.05401611
-0.05371094
-0.05401611
-0.05462646
-0.05523682
-0.05584717
-0.05615234
-0.05676270
-0.05767822
-0.05798340
-0.05798340
-0.05706787
-0.05645752
-0.05523682
-0.05401611
-0.05218506
-0.04913330
-0.04608154
-0.04394531
-0.04241943
-0.04211426
-0.04211426
-0.04150391
-0.04028320
-0.03875732
-0.03784180
-0.03692627
-0.03662109
-0.03631592
-0.03540039
-0.03448486
-0.03356934
-0.03295898
-0.03234863
-0.03143311
-0.03082275
-0.03021240
-0.02990723
-0.02990723
-0.02990723
-0.02990723
-0.02960205
-0.02929688
-0.02868652
-0.02807617
-0.02685547
-0.02502441
-0.02319336
-0.02166748
-0.02105713
-0.02014160
-0.01861572
-0.01647949
-0.01434326
-0.01281738
-0.01190186
-0.01129150
-0.01037598
-0.00885010
-0.00762939
-0.00671387
-0.00610352
-0.00549316
-0.00457764
-0.00366211
-0.00213623
-0.00091553
 0.00061035
 0.00152588
 0.00213623
 0.00183105
 0.00152588
 0.00122070
 0.00152588
 0.00183105
 0.00213623
 0.00213623
 0.00183105
 0.00183105
 0.00274658
 0.00427246
 0.00610352
 0.00793457
 0.00946045
 0.01068115
 0.01159668
 0.01220703
 0.01312256
 0.01342773
 0.01373291
 0.01403809
 0.01434326
 0.01464844
 0.01556396
 0.01647949
 0.01739502
 0.01800537
 0.01831055
 0.01892090
 0.01892090
 0.01922607
 0.01953125
 0.01983643
 0.01983643
 0.01953125
 0.01922607
 0.01922607
 0.01953125
 0.01983643
 0.02014160
 0.02014160
 0.02014160
 0.02044678
 0.02136230
 0.02288818
 0.02441406
 0.02532959
 0.02593994
 0.02593994
 0.02563477
 0.02532959
 0.02532959
 0.02593994
 0.02685547
 0.02777100
 0.02807617
 0.02807617
 0.02777100
 0.02777100
 0.02838135
 0.02960205
 0.03021240
 0.03021240
 0.02990723
 0.02960205
 0.02960205
 0.02960205
 0.02899170
 0.02807617
 0.02655029
 0.02532959
 0.02410889
 0.02319336
 0.02258301
 0.02197266
 0.02166748
 0.02166748
 0.02166748
 0.02136230
 0.02105713
 0.02136230
 0.02197266
 0.02258301
 0.02288818
 0.02227783
 0.02105713
 0.01922607
 0.01708984
 0.01373291
 0.00915527
 0.00274658
-0.00518799
-0.01464844
-0.02532959
-0.03753662
-0.05187988
-0.06896973
-0.08850098
-0.10986328
-0.13153076
-0.15258789
-0.17150879
-0.18646240
-0.19592285
-0.19805908
-0.19287109
-0.17852783
-0.15441895
-0.11871338
-0.07049561
-0.01098633
 0.05859375
 0.13671875
 0.22216797
 0.31372070
 0.40802002
 0.50079346
 0.58746338
 0.66436768
 0.72937012
 0.78002930
 0.81329346
 0.82641602
 0.81756592
 0.78552246
 0.72998047
 0.65124512
 0.55145264
 0.43365479
 0.30212402
 0.15930176
 0.00671387
-0.15472412
-0.32043457
-0.48309326
-0.63507080
-0.77026367
-0.88562012
-0.97869873
-1.04797363
-1.09008789
-1.10290527
-1.08581543
-1.04003906
-0.96679688
-0.86730957
-0.74401855
-0.60180664
-0.44616699
-0.28167725
-0.11260986
 0.05889893
 0.22857666
 0.39123535
 0.53985596
 0.66864014
 0.77362061
 0.85296631
 0.90515137
 0.92864990
 0.92346191
 0.88928223
 0.82794189
 0.74127197
 0.63262939
 0.50781250
 0.37200928
 0.23071289
 0.08789063
-0.05340576
-0.18981934
-0.31555176
-0.42419434
-0.51055908
-0.57281494
-0.61065674
-0.62500000
-0.61676025
-0.58776855
-0.53985596
-0.47668457
-0.40252686
-0.32257080
-0.24108887
-0.16296387
-0.09094238
-0.02807617
 0.02288818
 0.05889893
 0.07781982
 0.07995605
 0.06713867
 0.04119873
 0.00396729
-0.04180908
-0.09277344
-0.14312744
-0.18859863
-0.22491455
-0.24841309
-0.25634766
-0.24475098
-0.21148682
-0.15625000
-0.08056641
 0.01495361
 0.12847900
 0.25695801
 0.39489746
 0.53588867
 0.67260742
 0.79895020
 0.90911865
 0.99609375
 1.05468750
 1.08123779
 1.07177734
 1.02264404
 0.93139648
 0.80017090
 0.63446045
 0.44006348
 0.21942139
-0.02685547
-0.29388428
-0.56945801
-0.83862305
-1.08795166
-1.30950928
-1.49810791
-1.64672852
-1.74652100
-1.79229736
-1.78100586
-1.71356201
-1.59027100
-1.41235352
-1.18499756
-0.91796875
-0.62194824
-0.30700684
 0.02014160
 0.34942627
 0.66741943
 0.95855713
 1.20819092
 1.40777588
 1.55151367
 1.63726807
 1.66168213
 1.62353516
 1.52252197
 1.36230469
 1.15112305
 0.89996338
 0.62133789
 0.32379150
 0.01525879
-0.29571533
-0.59631348
-0.86975098
-1.10015869
-1.27899170
-1.40258789
-1.46942139
-1.47552490
-1.41662598
-1.29241943
-1.10778809
-0.87310791
-0.59783936
-0.28961182
 0.04486084
 0.39459229
 0.74401855
 1.07635498
 1.37756348
 1.63757324
 1.84844971
 2.00164795
 2.09045410
 2.11059570
 2.06298828
 1.95007324
 1.77459717
 1.54144287
 1.25915527
 0.94116211
 0.60028076
 0.24536133
-0.11718750
-0.47790527
-0.82305908
-1.13586426
-1.40441895
-1.62292480
-1.78924561
-1.89910889
-1.94824219
-1.93481445
-1.86309814
-1.73980713
-1.57135010
-1.36352539
-1.12365723
-0.86242676
-0.59234619
-0.32409668
-0.06378174
 0.18310547
 0.40893555
 0.60363770
 0.75836182
 0.86883545
 0.93444824
 0.95733643
 0.93994141
 0.88378906
 0.79223633
 0.67169189
 0.53070068
 0.37719727
 0.21850586
 0.05920410
-0.09552002
-0.23864746
-0.36010742
-0.45166016
-0.50842285
-0.52917480
-0.51361084
-0.46356201
-0.37994385
-0.26672363
-0.12756348
 0.03326416
 0.21087646
 0.39916992
 0.58990479
 0.77362061
 0.94360352
 1.09558105
 1.22497559
 1.32659912
 1.39556885
 1.42761230
 1.42242432
 1.37969971
 1.29760742
 1.17401123
 1.01013184
 0.81024170
 0.57922363
 0.31921387
 0.02960205
-0.28594971
-0.61889648
-0.95733643
-1.29028320
-1.61102295
-1.91253662
-2.18688965
-2.42401123
-2.61596680
-2.75726318
-2.84423828
-2.87353516
-2.84149170
-2.74810791
-2.59582520
-2.38861084
-2.13073730
-1.82739258
-1.48651123
-1.11938477
-0.73699951
-0.34759521
 0.04211426
 0.42419434
 0.78796387
 1.12030029
 1.41082764
 1.65283203
 1.84387207
 1.98211670
 2.06481934
 2.09045410
 2.05963135
 1.97601318
 1.84722900
 1.67907715
 1.47735596
 1.24755859
 0.99853516
 0.74096680
 0.48522949
 0.23864746
 0.00427246
-0.21453857
-0.40954590
-0.57189941
-0.69305420
-0.77117920
-0.80688477
-0.80200195
-0.75561523
-0.66894531
-0.54718018
-0.39855957
-0.23132324
-0.05065918
 0.13885498
 0.33020020
 0.51361084
 0.67718506
 0.81176758
 0.91217041
 0.97656250
 1.00341797
 0.99060059
 0.93688965
 0.84289551
 0.71380615
 0.55786133
 0.38421631
 0.19897461
 0.00793457
-0.18402100
-0.36804199
-0.53314209
-0.66894531
-0.76934814
-0.83190918
-0.85540771
-0.83923340
-0.78308105
-0.68878174
-0.56152344
-0.40893555
-0.23742676
-0.05310059
 0.13946533
 0.33233643
 0.51452637
 0.67474365
 0.80474854
 0.89996338
 0.95855713
 0.97778320
 0.95275879
 0.88104248
 0.76568604
 0.61370850
 0.43334961
 0.22949219
 0.00457764
-0.23590088
-0.48034668
-0.71502686
-0.92742920
-1.11022949
-1.25854492
-1.36749268
-1.43157959
-1.44561768
-1.40625000
-1.31317139
-1.16729736
-0.97259521
-0.73333740
-0.45562744
-0.14495850
 0.19317627
 0.55145264
 0.91827393
 1.27960205
 1.62231445
 1.93572998
 2.21130371
 2.44049072
 2.61383057
 2.72338867
 2.76397705
 2.73437500
 2.63549805
 2.46704102
 2.22961426
 1.92840576
 1.57196045
 1.17309570
 0.74340820
 0.29052734
-0.17791748
-0.65155029
-1.11480713
-1.54907227
-1.93939209
-2.27569580
-2.55157471
-2.76123047
-2.89733887
-2.95471191
-2.93212891
-2.83233643
-2.65899658
-2.41516113
-2.10723877
-1.74652100
-1.34826660
-0.92651367
-0.49194336
-0.05340576
 0.37811279
 0.78826904
 1.16119385
 1.48376465
 1.74743652
 1.94671631
 2.07580566
 2.13134766
 2.11212158
 2.01873779
 1.85363770
 1.62261963
 1.33453369
 1.00189209
 0.63629150
 0.24597168
-0.16143799
-0.57525635
-0.97869873
-1.35284424
-1.68365479
-1.96258545
-2.18414307
-2.34130859
-2.42736816
-2.43896484
-2.37792969
-2.24761963
-2.05261230
-1.79718018
-1.49108887
-1.14715576
-0.78002930
-0.40008545
-0.01495361
 0.36499023
 0.72540283
 1.05041504
 1.32690430
 1.54693604
 1.70562744
 1.79962158
 1.82739258
 1.78955078
 1.68914795
 1.52954102
 1.31652832
 1.06140137
 0.77850342
 0.48187256
 0.18127441
-0.11718750
-0.40374756
-0.66284180
-0.87860107
-1.04003906
-1.14562988
-1.19781494
-1.19812012
-1.14715576
-1.04675293
-0.90454102
-0.73120117
-0.53802490
-0.33599854
-0.13458252
 0.05554199
 0.22583008
 0.36743164
 0.47210693
 0.53283691
 0.54443359
 0.50750732
 0.42694092
 0.30792236
 0.15441895
-0.03021240
-0.23803711
-0.45623779
-0.66955566
-0.86425781
-1.03179932
-1.16424561
-1.25457764
-1.29486084
-1.27929688
-1.20635986
-1.07788086
-0.89721680
-0.67047119
-0.40344238
-0.10253906
 0.22491455
 0.56823730
 0.91400146
 1.24603271
 1.55059814
 1.81854248
 2.04132080
 2.21069336
 2.31689453
 2.35351563
 2.31994629
 2.22015381
 2.05657959
 1.83227539
 1.55273438
 1.23229980
 0.88897705
 0.53710938
 0.18615723
-0.15625000
-0.47607422
-0.75439453
-0.97381592
-1.12579346
-1.20849609
-1.22070313
-1.16180420
-1.03332520
-0.84289551
-0.60180664
-0.32135010
-0.00946045
 0.32379150
 0.66253662
 0.98724365
 1.27960205
 1.52648926
 1.71966553
 1.85241699
 1.91772461
 1.91040039
 1.82830811
 1.67388916
 1.45355225
 1.17645264
 0.85388184
 0.49591064
 0.11138916
-0.28808594
-0.68725586
-1.06781006
-1.41235352
-1.70867920
-1.94824219
-2.12402344
-2.22900391
-2.25921631
-2.21435547
-2.09716797
-1.91131592
-1.66259766
-1.36138916
-1.02233887
-0.65917969
-0.28381348
 0.09490967
 0.46569824
 0.81268311
 1.11968994
 1.37420654
 1.57012939
 1.70440674
 1.77398682
 1.77734375
 1.71508789
 1.59088135
 1.41143799
 1.18530273
 0.92346191
 0.63842773
 0.34088135
 0.03967285
-0.25695801
-0.53741455
-0.78796387
-0.99517822
-1.15234375
-1.25762939
-1.31195068
-1.31530762
-1.26861572
-1.17492676
-1.04187012
-0.87982178
-0.69854736
-0.50811768
-0.31799316
-0.13702393
 0.02685547
 0.16754150
 0.27984619
 0.35797119
 0.39764404
 0.39764404
 0.36132813
 0.29296875
 0.19653320
 0.07415771
-0.07110596
-0.23376465
-0.40618896
-0.57861328
-0.74371338
-0.89447021
-1.02691650
-1.13616943
-1.21917725
-1.27197266
-1.29150391
-1.27624512
-1.22680664
-1.14501953
-1.03363037
-0.89599609
-0.73760986
-0.56457520
-0.38513184
-0.20599365
-0.03234863
 0.13122559
 0.27832031
 0.40283203
 0.49957275
 0.56640625
 0.60363770
 0.61157227
 0.59082031
 0.54382324
 0.47546387
 0.39337158
 0.30242920
 0.20507813
 0.10406494
 0.00396729
-0.08911133
-0.17059326
-0.23864746
-0.29235840
-0.32867432
-0.34423828
-0.33599854
-0.30639648
-0.25878906
-0.19683838
-0.12145996
-0.03448486
 0.06103516
 0.15991211
 0.25756836
 0.35125732
 0.43823242
 0.51574707
 0.57952881
 0.62744141
 0.65887451
 0.67535400
 0.67810059
 0.66833496
 0.64697266
 0.61676025
 0.57952881
 0.53619385
 0.48858643
 0.43762207
 0.38513184
 0.33355713
 0.28320313
 0.23498535
 0.18829346
 0.14495850
 0.10620117
 0.07446289
 0.05126953
 0.03662109
 0.03112793
 0.03387451
 0.04455566
 0.06134033
 0.08361816
 0.10955811
 0.13641357
 0.16174316
 0.18280029
 0.19775391
 0.20477295
 0.20324707
 0.19287109
 0.17333984
 0.14556885
 0.11138916
 0.07171631
 0.02899170
-0.01495361
-0.05798340
-0.09796143
-0.13366699
-0.16296387
-0.18432617
-0.19561768
-0.19622803
-0.18585205
-0.16448975
-0.13183594
-0.08789063
-0.03448486
 0.02746582
 0.09552002
 0.16845703
 0.24475098
 0.32257080
 0.39825439
 0.46875000
 0.53161621
 0.58563232
 0.62927246
 0.66131592
 0.67993164
 0.68542480
 0.67779541
 0.65856934
 0.62683105
 0.58258057
 0.52642822
 0.46112061
 0.38909912
 0.31066895
 0.22552490
 0.13519287
 0.04211426
-0.04974365
-0.13854980
-0.22277832
-0.30120850
-0.36956787
-0.42358398
-0.46020508
-0.47973633
-0.48370361
-0.47302246
-0.44708252
-0.40649414
-0.35461426
-0.29571533
-0.23437500
-0.17242432
-0.11260986
-0.05737305
-0.00976563
 0.02746582
 0.05340576
 0.06591797
 0.06408691
 0.04669189
 0.01403809
-0.03326416
-0.09490967
-0.17028809
-0.25939941
-0.36010742
-0.46844482
-0.58013916
-0.69000244
-0.79467773
-0.89019775
-0.97351074
-1.04034424
-1.08795166
-1.11267090
-1.11328125
-1.08856201
-1.03881836
-0.96527100
-0.86975098
-0.75531006
-0.62622070
-0.48706055
-0.34240723
-0.19653320
-0.05187988
 0.08819580
 0.22033691
 0.34118652
 0.44677734
 0.53405762
 0.60089111
 0.64544678
 0.66802979
 0.66925049
 0.64941406
 0.60943604
 0.55053711
 0.47607422
 0.39123535
 0.30029297
 0.20568848
 0.10925293
 0.01464844
-0.07293701
-0.14801025
-0.20874023
-0.25543213
-0.28991699
-0.31097412
-0.31616211
-0.30578613
-0.28411865
-0.25634766
-0.22552490
-0.19226074
-0.15716553
-0.12207031
-0.09002686
-0.06256104
-0.04028320
-0.02258301
-0.01098633
-0.00671387
-0.01037598
-0.02014160
-0.03509521
-0.05554199
-0.08270264
-0.11596680
-0.15380859
-0.19500732
-0.23925781
-0.28656006
-0.33325195
-0.37475586
-0.40649414
-0.42633057
-0.43426514
-0.42968750
-0.40985107
-0.37231445
-0.31677246
-0.24536133
-0.16052246
-0.06439209
 0.04272461
 0.15930176
 0.28228760
 0.40679932
 0.52947998
 0.64697266
 0.75622559
 0.85418701
 0.93841553
 1.00708008
 1.05926514
 1.09405518
 1.10961914
 1.10443115
 1.07849121
 1.03302002
 0.97015381
 0.89202881
 0.79956055
 0.69396973
 0.57891846
 0.45959473
 0.34057617
 0.22460938
 0.11260986
 0.00762939
-0.08758545
-0.16906738
-0.23529053
-0.28686523
-0.32348633
-0.34362793
-0.34606934
-0.33203125
-0.30548096
-0.27099609
-0.23193359
-0.18768311
-0.13793945
-0.08392334
-0.02899170
 0.02380371
 0.07293701
 0.11810303
 0.15869141
 0.19348145
 0.22125244
 0.24078369
 0.25268555
 0.25756836
 0.25573730
 0.24749756
 0.23406982
 0.21667480
 0.19714355
 0.17700195
 0.15686035
 0.13885498
 0.12420654
 0.11352539
 0.10650635
 0.10253906
 0.10040283
 0.09948730
 0.09857178
 0.09552002
 0.08880615
 0.07751465
 0.06134033
 0.03997803
 0.01190186
-0.02288818
-0.06317139
-0.10650635
-0.15136719
-0.19775391
-0.24719238
-0.29876709
-0.34942627
-0.39581299
-0.43609619
-0.47119141
-0.50170898
-0.52673340
-0.54443359
-0.55236816
-0.55023193
-0.53771973
-0.51422119
-0.47790527
-0.42877197
-0.36834717
-0.29907227
-0.22308350
-0.14099121
-0.05462646
 0.03356934
 0.11993408
 0.20141602
 0.27526855
 0.33935547
 0.39062500
 0.42755127
 0.44921875
 0.45562744
 0.44769287
 0.42602539
 0.39184570
 0.34729004
 0.29418945
 0.23345947
 0.16510010
 0.09063721
 0.01251221
-0.06683350
-0.14495850
-0.22186279
-0.29632568
-0.36621094
-0.42816162
-0.47882080
-0.51788330
-0.54565430
-0.56213379
-0.56701660
-0.56030273
-0.54321289
-0.51666260
-0.48278809
-0.44219971
-0.39550781
-0.34515381
-0.29357910
-0.24291992
-0.19470215
-0.14923096
-0.10559082
-0.06469727
-0.02746582
 0.00488281
 0.03143311
 0.05096436
 0.06378174
 0.07019043
 0.07110596
 0.06683350
 0.05737305
 0.04333496
 0.02532959
 0.00518799
-0.01556396
-0.03570557
-0.05371094
-0.06927490
-0.08209229
-0.09094238
-0.09643555
-0.09857178
-0.09857178
-0.09765625
-0.09704590
-0.09857178
-0.10284424
-0.11047363
-0.12176514
-0.13458252
-0.14801025
-0.16113281
-0.17211914
-0.18005371
-0.18280029
-0.17761230
-0.16296387
-0.13824463
-0.10375977
-0.05950928
-0.00732422
 0.05096436
 0.11291504
 0.17578125
 0.23803711
 0.29693604
 0.34942627
 0.39184570
 0.42266846
 0.44067383
 0.44647217
 0.43975830
 0.41961670
 0.38574219
 0.33996582
 0.28442383
 0.22064209
 0.14984131
 0.07293701
-0.00549316
-0.08178711
-0.15228271
-0.21575928
-0.27038574
-0.31250000
-0.33721924
-0.33996582
-0.32073975
-0.28137207
-0.22430420
-0.15075684
-0.06134033
 0.04119873
 0.15350342
 0.27038574
 0.38696289
 0.49926758
 0.60302734
 0.69427490
 0.76965332
 0.82611084
 0.86242676
 0.87646484
 0.86761475
 0.83648682
 0.78460693
 0.71289063
 0.62286377
 0.51696777
 0.39916992
 0.27404785
 0.14556885
 0.01586914
-0.11352539
-0.23864746
-0.35308838
-0.45074463
-0.52673340
-0.57922363
-0.60699463
-0.60974121
-0.58746338
-0.54168701
-0.47485352
-0.39062500
-0.29296875
-0.18615723
-0.07385254
 0.04058838
 0.15258789
 0.25787354
 0.35217285
 0.43151855
 0.49346924
 0.53710938
 0.56121826
 0.56549072
 0.55023193
 0.51635742
 0.46661377
 0.40344238
 0.32897949
 0.24444580
 0.15106201
 0.05096436
-0.05310059
-0.15869141
-0.26397705
-0.36468506
-0.45715332
-0.53710938
-0.60241699
-0.65185547
-0.68511963
-0.70037842
-0.69671631
-0.67291260
-0.62988281
-0.56945801
-0.49377441
-0.40466309
-0.30456543
-0.19653320
-0.08239746
 0.03509521
 0.15380859
 0.26977539
 0.37963867
 0.48095703
 0.57006836
 0.64514160
 0.70220947
 0.73852539
 0.75164795
 0.74035645
 0.70373535
 0.64147949
 0.55541992
 0.44921875
 0.32653809
 0.19073486
 0.04302979
-0.11444092
-0.27740479
-0.43884277
-0.59051514
-0.72662354
-0.84381104
-0.94085693
-1.01623535
-1.06750488
-1.09375000
-1.09466553
-1.07177734
-1.02630615
-0.96008301
-0.87341309
-0.76782227
-0.64636230
-0.51330566
-0.37414551
-0.23345947
-0.09368896
 0.04272461
 0.17272949
 0.29296875
 0.40008545
 0.49102783
 0.56396484
 0.61737061
 0.65185547
 0.66772461
 0.66680908
 0.64941406
 0.61614990
 0.56854248
 0.50842285
 0.43914795
 0.36407471
 0.28411865
 0.20019531
 0.11291504
 0.02441406
-0.06317139
-0.14831543
-0.22949219
-0.30487061
-0.37109375
-0.42419434
-0.46264648
-0.48675537
-0.49865723
-0.49835205
-0.48522949
-0.45806885
-0.41778564
-0.36621094
-0.30578613
-0.23834229
-0.16479492
-0.08697510
-0.00701904
 0.07293701
 0.15075684
 0.22491455
 0.29449463
 0.35797119
 0.41320801
 0.45806885
 0.49133301
 0.51239014
 0.52062988
 0.51513672
 0.49499512
 0.46112061
 0.41503906
 0.35949707
 0.29693604
 0.22796631
 0.15289307
 0.07415771
-0.00549316
-0.08270264
-0.15594482
-0.22491455
-0.28839111
-0.34423828
-0.38879395
-0.41992188
-0.43731689
-0.44372559
-0.44036865
-0.42785645
-0.40496826
-0.37170410
-0.32928467
-0.28015137
-0.22613525
-0.16784668
-0.10589600
-0.04119873
 0.02502441
 0.09063721
 0.15472412
 0.21636963
 0.27587891
 0.33294678
 0.38635254
 0.43457031
 0.47729492
 0.51361084
 0.54382324
 0.56762695
 0.58410645
 0.59265137
 0.59356689
 0.58746338
 0.57373047
 0.55145264
 0.51879883
 0.47576904
 0.42358398
 0.36437988
 0.29907227
 0.22705078
 0.14862061
 0.06530762
-0.02044678
-0.10681152
-0.19256592
-0.27740479
-0.35858154
-0.43182373
-0.49468994
-0.54595947
-0.58563232
-0.61309814
-0.62622070
-0.62316895
-0.60394287
-0.57067871
-0.52429199
-0.46661377
-0.39855957
-0.32226563
-0.24078369
-0.15686035
-0.07324219
 0.00762939
 0.08361816
 0.15075684
 0.20751953
 0.25329590
 0.28869629
 0.31433105
 0.32958984
 0.33447266
 0.32989502
 0.31799316
 0.30120850
 0.28045654
 0.25634766
 0.22979736
 0.20111084
 0.17211914
 0.14373779
 0.11657715
 0.09155273
 0.06866455
 0.04791260
 0.02868652
 0.01068115
-0.00701904
-0.02410889
-0.04150391
-0.06072998
-0.08300781
-0.10894775
-0.13824463
-0.16998291
-0.20507813
-0.24414063
-0.28656006
-0.32928467
-0.36773682
-0.39916992
-0.42175293
-0.43426514
-0.43426514
-0.41931152
-0.38909912
-0.34423828
-0.28656006
-0.21789551
-0.13854980
-0.04943848
 0.04638672
 0.14648438
 0.24688721
 0.34515381
 0.43731689
 0.52001953
 0.58898926
 0.64178467
 0.67687988
 0.69305420
 0.69000244
 0.66589355
 0.62011719
 0.55267334
 0.46630859
 0.36376953
 0.24871826
 0.12237549
-0.01251221
-0.15350342
-0.29541016
-0.43212891
-0.55664063
-0.66436768
-0.75195313
-0.81756592
-0.85876465
-0.87432861
-0.86303711
-0.82489014
-0.76080322
-0.67321777
-0.56549072
-0.44128418
-0.30578613
-0.16357422
-0.01831055
 0.12573242
 0.26397705
 0.39123535
 0.50323486
 0.59478760
 0.66253662
 0.70465088
 0.71960449
 0.70739746
 0.66772461
 0.60180664
 0.51239014
 0.40466309
 0.28289795
 0.15014648
 0.00793457
-0.14160156
-0.29235840
-0.43640137
-0.56610107
-0.67596436
-0.76232910
-0.82305908
-0.85571289
-0.85693359
-0.82550049
-0.76171875
-0.66741943
-0.54534912
-0.39978027
-0.23498535
-0.05493164
 0.13732910
 0.33599854
 0.53375244
 0.72143555
 0.89141846
 1.03851318
 1.16027832
 1.25305176
 1.31225586
 1.33483887
 1.32080078
 1.27105713
 1.18682861
 1.06872559
 0.91857910
 0.74188232
 0.54626465
 0.33721924
 0.11779785
-0.10986328
-0.34027100
-0.56274414
-0.76629639
-0.94299316
-1.08978271
-1.20513916
-1.28631592
-1.33026123
-1.33483887
-1.30157471
-1.23352051
-1.13342285
-1.00402832
-0.85021973
-0.67749023
-0.49468994
-0.30761719
-0.12145996
 0.06042480
 0.23406982
 0.39367676
 0.53344727
 0.64727783
 0.73272705
 0.78796387
 0.81268311
 0.80657959
 0.77056885
 0.70556641
 0.61584473
 0.50628662
 0.38269043
 0.25054932
 0.11383057
-0.02410889
-0.15838623
-0.28381348
-0.39276123
-0.47943115
-0.54046631
-0.57403564
-0.58013916
-0.55816650
-0.50842285
-0.43304443
-0.33630371
-0.22308350
-0.09765625
 0.03631592
 0.17639160
 0.31768799
 0.45440674
 0.58044434
 0.69030762
 0.78063965
 0.84869385
 0.89263916
 0.91125488
 0.90454102
 0.87310791
 0.81817627
 0.74035645
 0.64270020
 0.52917480
 0.40527344
 0.27465820
 0.14038086
 0.00366211
-0.13305664
-0.26519775
-0.38757324
-0.49530029
-0.58532715
-0.65612793
-0.70770264
-0.74005127
-0.75286865
-0.74676514
-0.72235107
-0.68206787
-0.62835693
-0.56335449
-0.49041748
-0.41198730
-0.33172607
-0.25360107
-0.18035889
-0.11474609
-0.05828857
-0.01220703
 0.02166748
 0.04364014
 0.05340576
 0.05187988
 0.03936768
 0.01708984
-0.01251221
-0.04669189
-0.08209229
-0.11505127
-0.14282227
-0.16265869
-0.17242432
-0.17059326
-0.15625000
-0.12817383
-0.08666992
-0.03295898
 0.03173828
 0.10437012
 0.18280029
 0.26367188
 0.34454346
 0.42144775
 0.49072266
 0.54809570
 0.59112549
 0.61828613
 0.62866211
 0.62103271
 0.59539795
 0.55206299
 0.49255371
 0.41870117
 0.33294678
 0.23712158
 0.13427734
 0.02624512
-0.08392334
-0.19317627
-0.29876709
-0.39642334
-0.48156738
-0.55145264
-0.60394287
-0.63842773
-0.65399170
-0.65063477
-0.62805176
-0.58715820
-0.52917480
-0.45684814
-0.37353516
-0.28289795
-0.18859863
-0.09429932
-0.00366211
 0.08087158
 0.15625000
 0.22125244
 0.27435303
 0.31494141
 0.34210205
 0.35491943
 0.35339355
 0.33843994
 0.31280518
 0.27893066
 0.23803711
 0.19165039
 0.13977051
 0.08483887
 0.02929688
-0.02380371
-0.07263184
-0.11627197
-0.15350342
-0.18341064
-0.20446777
-0.21636963
-0.21881104
-0.21331787
-0.20111084
-0.18402100
-0.16448975
-0.14465332
-0.12573242
-0.10894775
-0.09582520
-0.08697510
-0.08361816
-0.08544922
-0.09216309
-0.10223389
-0.11566162
-0.13092041
-0.14739990
-0.16357422
-0.17883301
-0.19195557
-0.20233154
-0.20843506
-0.20935059
-0.20416260
-0.19287109
-0.17517090
-0.15014648
-0.11627197
-0.07232666
-0.01800537
 0.04547119
 0.11749268
 0.19683838
 0.28198242
 0.37109375
 0.46142578
 0.54870605
 0.63018799
 0.70343018
 0.76599121
 0.81604004
 0.85083008
 0.86791992
 0.86639404
 0.84625244
 0.80657959
 0.74859619
 0.67199707
 0.57952881
 0.47393799
 0.35949707
 0.23895264
 0.11352539
-0.01647949
-0.14892578
-0.28076172
-0.40588379
-0.52001953
-0.61920166
-0.70251465
-0.77026367
-0.82153320
-0.85601807
-0.87341309
-0.87402344
-0.85876465
-0.82916260
-0.78674316
-0.73303223
-0.66986084
-0.59844971
-0.52093506
-0.43884277
-0.35491943
-0.27160645
-0.19042969
-0.11230469
-0.03814697
 0.03234863
 0.09735107
 0.15686035
 0.20996094
 0.25695801
 0.29876709
 0.33508301
 0.36529541
 0.38909912
 0.40771484
 0.42114258
 0.43029785
 0.43548584
 0.43609619
 0.43273926
 0.42602539
 0.41564941
 0.40191650
 0.38543701
 0.36621094
 0.34545898
 0.32318115
 0.30029297
 0.27587891
 0.24993896
 0.22155762
 0.19073486
 0.15777588
 0.12359619
 0.08880615
 0.05432129
 0.01953125
-0.01495361
-0.04943848
-0.08209229
-0.11230469
-0.13946533
-0.16326904
-0.18371582
-0.20019531
-0.21331787
-0.22247314
-0.22827148
-0.23040771
-0.22949219
-0.22644043
-0.22155762
-0.21514893
-0.20751953
-0.19775391
-0.18524170
-0.16967773
-0.15136719
-0.13061523
-0.10742188
-0.08178711
-0.05340576
-0.02288818
 0.00946045
 0.04302979
 0.07690430
 0.11016846
 0.14129639
 0.16937256
 0.19287109
 0.21179199
 0.22460938
 0.23132324
 0.23193359
 0.22613525
 0.21484375
 0.19836426
 0.17669678
 0.15075684
 0.12115479
 0.08850098
 0.05462646
 0.02105713
-0.01129150
-0.04058838
-0.06622314
-0.08789063
-0.10467529
-0.11627197
-0.12207031
-0.12207031
-0.11657715
-0.10650635
-0.09185791
-0.07415771
-0.05401611
-0.03265381
-0.01037598
 0.01159668
 0.03234863
 0.04974365
 0.06286621
 0.07110596
 0.07476807
 0.07415771
 0.06835938
 0.05676270
 0.03936768
 0.01617432
-0.01190186
-0.04516602
-0.08270264
-0.12237549
-0.16265869
-0.20233154
-0.24230957
-0.28259277
-0.32165527
-0.35522461
-0.37963867
-0.39398193
-0.39978027
-0.39764404
-0.38574219
-0.36315918
-0.32867432
-0.28503418
-0.23468018
-0.17913818
-0.11871338
-0.05371094
 0.01403809
 0.08117676
 0.14526367
 0.20507813
 0.25939941
 0.30670166
 0.34484863
 0.37200928
 0.38787842
 0.39215088
 0.38513184
 0.36712646
 0.33874512
 0.30120850
 0.25665283
 0.20629883
 0.15075684
 0.09124756
 0.02899170
-0.03356934
-0.09399414
-0.14984131
-0.20019531
-0.24536133
-0.28533936
-0.31860352
-0.34332275
-0.35888672
-0.36590576
-0.36590576
-0.35888672
-0.34545898
-0.32531738
-0.30059814
-0.27374268
-0.24749756
-0.22216797
-0.19653320
-0.16967773
-0.14282227
-0.11627197
-0.09124756
-0.06713867
-0.04302979
-0.01831055
 0.00671387
 0.03204346
 0.05737305
 0.08361816
 0.11169434
 0.14190674
 0.17364502
 0.20660400
 0.23986816
 0.27404785
 0.30792236
 0.33996582
 0.36804199
 0.38940430
 0.40374756
 0.40954590
 0.40557861
 0.39062500
 0.36499023
 0.32897949
 0.28350830
 0.22918701
 0.16510010
 0.09277344
 0.01495361
-0.06469727
-0.14343262
-0.21972656
-0.29205322
-0.35675049
-0.41015625
-0.45013428
-0.47485352
-0.48370361
-0.47576904
-0.45013428
-0.40740967
-0.34942627
-0.27862549
-0.19714355
-0.10650635
-0.00976563
 0.09002686
 0.18951416
 0.28594971
 0.37628174
 0.45623779
 0.52215576
 0.57067871
 0.60119629
 0.61279297
 0.60455322
 0.57617188
 0.52825928
 0.46325684
 0.38421631
 0.29418945
 0.19531250
 0.09002686
-0.01892090
-0.12786865
-0.23254395
-0.32897949
-0.41168213
-0.47576904
-0.51788330
-0.53710938
-0.53314209
-0.50537109
-0.45379639
-0.38024902
-0.28808594
-0.18188477
-0.06500244
 0.05950928
 0.18890381
 0.31860352
 0.44158936
 0.55175781
 0.64331055
 0.71319580
 0.75866699
 0.77819824
 0.77087402
 0.73608398
 0.67443848
 0.58776855
 0.47973633
 0.35461426
 0.21636963
 0.06713867
-0.09124756
-0.25451660
-0.41625977
-0.56793213
-0.70220947
-0.81573486
-0.90637207
-0.97229004
-1.01135254
-1.02111816
-1.00158691
-0.95306396
-0.87677002
-0.77301025
-0.64392090
-0.49438477
-0.33172607
-0.16052246
 0.01586914
 0.19500732
 0.37231445
 0.54016113
 0.69122314
 0.81970215
 0.92376709
 1.00189209
 1.05194092
 1.07299805
 1.06445313
 1.02813721
 0.96618652
 0.88195801
 0.77850342
 0.66040039
 0.53314209
 0.40191650
 0.27221680
 0.14709473
 0.02929688
-0.07904053
-0.17486572
-0.25665283
-0.32104492
-0.36682129
-0.39398193
-0.40405273
-0.39947510
-0.38330078
-0.35766602
-0.32531738
-0.29052734
-0.25665283
-0.22674561
-0.20202637
-0.18310547
-0.17242432
-0.17089844
-0.17974854
-0.19897461
-0.22796631
-0.26641846
-0.31311035
-0.36529541
-0.41900635
-0.47088623
-0.51940918
-0.56335449
-0.60058594
-0.62866211
-0.64422607
-0.64575195
-0.63232422
-0.60333252
-0.55877686
-0.49835205
-0.42388916
-0.33752441
-0.24169922
-0.13916016
-0.03265381
 0.07476807
 0.17974854
 0.28015137
 0.37322998
 0.45562744
 0.52307129
 0.57220459
 0.60211182
 0.61279297
 0.60485840
 0.57800293
 0.53344727
 0.47332764
 0.40161133
 0.32196045
 0.23620605
 0.14648438
 0.05493164
-0.03387451
-0.11505127
-0.18646240
-0.24719238
-0.29663086
-0.33233643
-0.35125732
-0.35125732
-0.33416748
-0.30395508
-0.26397705
-0.21545410
-0.15930176
-0.09674072
-0.03051758
 0.03570557
 0.09796143
 0.15350342
 0.20019531
 0.23559570
 0.25848389
 0.26824951
 0.26489258
 0.24902344
 0.22003174
 0.17730713
 0.12176514
 0.05676270
-0.01495361
-0.09033203
-0.16876221
-0.24902344
-0.32806396
-0.40100098
-0.46264648
-0.51116943
-0.54534912
-0.56549072
-0.57037354
-0.55877686
-0.52978516
-0.48461914
-0.42449951
-0.35095215
-0.26611328
-0.17211914
-0.07232666
 0.02990723
 0.13244629
 0.23284912
 0.32836914
 0.41564941
 0.49163818
 0.55419922
 0.60302734
 0.63781738
 0.65765381
 0.66253662
 0.65277100
 0.62988281
 0.59570313
 0.55236816
 0.50170898
 0.44647217
 0.38940430
 0.33325195
 0.28015137
 0.23040771
 0.18493652
 0.14404297
 0.10955811
 0.08209229
 0.06195068
 0.04852295
 0.04089355
 0.03875732
 0.04089355
 0.04669189
 0.05462646
 0.06378174
 0.07171631
 0.07781982
 0.08087158
 0.08026123
 0.07476807
 0.06469727
 0.04913330
 0.02716064
-0.00152588
-0.03692627
-0.07751465
-0.12176514
-0.16754150
-0.21423340
-0.26153564
-0.30792236
-0.35064697
-0.38604736
-0.41198730
-0.42816162
-0.43457031
-0.43151855
-0.41870117
-0.39489746
-0.36071777
-0.31768799
-0.26763916
-0.21270752
-0.15472412
-0.09399414
-0.03082275
 0.03356934
 0.09765625
 0.15960693
 0.21911621
 0.27526855
 0.32806396
 0.37536621
 0.41534424
 0.44738770
 0.47058105
 0.48675537
 0.49530029
 0.49682617
 0.48980713
 0.47424316
 0.45166016
 0.42266846
 0.38879395
 0.35003662
 0.30548096
 0.25665283
 0.20477295
 0.15106201
 0.09552002
 0.03814697
-0.02014160
-0.07781982
-0.13366699
-0.18676758
-0.23803711
-0.28686523
-0.33203125
-0.37078857
-0.40161133
-0.42480469
-0.44097900
-0.45104980
-0.45471191
-0.45288086
-0.44677734
-0.43762207
-0.42541504
-0.41107178
-0.39459229
-0.37780762
-0.36132813
-0.34515381
-0.32745361
-0.30822754
-0.28747559
-0.26702881
-0.24627686
-0.22369385
-0.19714355
-0.16632080
-0.13183594
-0.09521484
-0.05645752
-0.01495361
 0.02929688
 0.07507324
 0.12054443
 0.16479492
 0.20751953
 0.24902344
 0.28808594
 0.32348633
 0.35308838
 0.37567139
 0.39031982
 0.39550781
 0.39062500
 0.37475586
 0.34851074
 0.31219482
 0.26550293
 0.20812988
 0.14007568
 0.06317139
-0.01983643
-0.10620117
-0.19470215
-0.28350830
-0.36956787
-0.44830322
-0.51666260
-0.57281494
-0.61523438
-0.64300537
-0.65399170
-0.64727783
-0.62255859
-0.58013916
-0.52124023
-0.44555664
-0.35522461
-0.25329590
-0.14282227
-0.02685547
 0.09368896
 0.21697998
 0.34027100
 0.45898438
 0.56823730
 0.66497803
 0.74615479
 0.81085205
 0.85754395
 0.88470459
 0.89172363
 0.87829590
 0.84442139
 0.79040527
 0.71807861
 0.62957764
 0.52795410
 0.41656494
 0.29846191
 0.17517090
 0.04913330
-0.07812500
-0.20294189
-0.31982422
-0.42419434
-0.51208496
-0.58258057
-0.63476563
-0.66864014
-0.68359375
-0.67840576
-0.65368652
-0.61187744
-0.55541992
-0.48736572
-0.41137695
-0.33020020
-0.24780273
-0.16693115
-0.09033203
-0.02044678
 0.04089355
 0.09155273
 0.13031006
 0.15716553
 0.17211914
 0.17517090
 0.16632080
 0.14648438
 0.11688232
 0.07965088
 0.03692627
-0.00976563
-0.05828857
-0.10742188
-0.15472412
-0.19836426
-0.23559570
-0.26458740
-0.28350830
-0.29083252
-0.28717041
-0.27160645
-0.24322510
-0.20050049
-0.14343262
-0.07415771
 0.00427246
 0.08789063
 0.17547607
 0.26489258
 0.35461426
 0.44311523
 0.52734375
 0.60516357
 0.67535400
 0.73577881
 0.78521729
 0.82336426
 0.85052490
 0.86608887
 0.86975098
 0.86120605
 0.83892822
 0.80383301
 0.75592041
 0.69488525
 0.62103271
 0.53588867
 0.44128418
 0.33996582
 0.23437500
 0.12481689
 0.01220703
-0.10223389
-0.21667480
-0.32897949
-0.43701172
-0.53924561
-0.63354492
-0.71807861
-0.79193115
-0.85479736
-0.90545654
-0.94299316
-0.96618652
-0.97351074
-0.96527100
-0.94116211
-0.90148926
-0.84625244
-0.77575684
-0.69152832
-0.59509277
-0.48919678
-0.37658691
-0.25939941
-0.14099121
-0.02380371
 0.09002686
 0.19927979
 0.30212402
 0.39642334
 0.48004150
 0.55084229
 0.60699463
 0.64727783
 0.67138672
 0.67932129
 0.67199707
 0.65063477
 0.61553955
 0.56854248
 0.51055908
 0.44464111
 0.37414551
 0.30242920
 0.23071289
 0.16052246
 0.09307861
 0.03082275
-0.02349854
-0.06866455
-0.10345459
-0.12908936
-0.14617920
-0.15594482
-0.15960693
-0.15899658
-0.15502930
-0.14923096
-0.14251709
-0.13702393
-0.13397217
-0.13488770
-0.14007568
-0.14984131
-0.16357422
-0.18096924
-0.20141602
-0.22338867
-0.24597168
-0.26855469
-0.29052734
-0.31036377
-0.32623291
-0.33477783
-0.33447266
-0.32440186
-0.30700684
-0.28411865
-0.25726318
-0.22583008
-0.19012451
-0.15075684
-0.11077881
-0.07293701
-0.03906250
-0.01007080
 0.01312256
 0.02990723
 0.03906250
 0.04028320
 0.03356934
 0.02014160
 0.00091553
-0.02288818
-0.05096436
-0.08148193
-0.11230469
-0.14221191
-0.16906738
-0.19165039
-0.20874023
-0.22003174
-0.22460938
-0.22247314
-0.21331787
-0.19714355
-0.17333984
-0.14251709
-0.10528564
-0.06347656
-0.01831055
 0.02777100
 0.07385254
 0.11779785
 0.15808105
 0.19317627
 0.22186279
 0.24291992
 0.25573730
 0.26031494
 0.25695801
 0.24566650
 0.22674561
 0.20080566
 0.16845703
 0.13122559
 0.09155273
 0.05126953
 0.01342773
-0.01922607
-0.04455566
-0.06134033
-0.06866455
-0.06530762
-0.04974365
-0.02075195
 0.02166748
 0.07629395
 0.14129639
 0.21545410
 0.29693604
 0.38360596
 0.47180176
 0.55725098
 0.63629150
 0.70556641
 0.76202393
 0.80322266
 0.82672119
 0.83099365
 0.81512451
 0.77789307
 0.71899414
 0.63842773
 0.53924561
 0.42510986
 0.30151367
 0.17120361
 0.03662109
-0.10009766
-0.23498535
-0.36163330
-0.47393799
-0.56762695
-0.63934326
-0.68847656
-0.71380615
-0.71563721
-0.69366455
-0.64880371
-0.58319092
-0.50018311
-0.40374756
-0.29815674
-0.18768311
-0.07568359
 0.03448486
 0.13977051
 0.23651123
 0.32073975
 0.38909912
 0.43792725
 0.46417236
 0.46722412
 0.44830322
 0.40863037
 0.35064697
 0.27557373
 0.18646240
 0.08666992
-0.02105713
-0.13214111
-0.24322510
-0.34820557
-0.44158936
-0.51727295
-0.57159424
-0.60180664
-0.60729980
-0.58746338
-0.54168701
-0.47119141
-0.37902832
-0.26916504
-0.14526367
-0.01068115
 0.13122559
 0.27648926
 0.41778564
 0.54840088
 0.66070557
 0.75042725
 0.81390381
 0.84930420
 0.85418701
 0.82580566
 0.76263428
 0.66650391
 0.54260254
 0.39581299
 0.22888184
 0.04333496
-0.15899658
-0.37170410
-0.58441162
-0.78674316
-0.97045898
-1.13037109
-1.26281738
-1.36383057
-1.42913818
-1.45538330
-1.44195557
-1.39038086
-1.30218506
-1.17828369
-1.02233887
-0.83923340
-0.63751221
-0.42480469
-0.20690918
 0.01220703
 0.22705078
 0.43029785
 0.61309814
 0.76904297
 0.89385986
 0.98602295
 1.04370117
 1.06536865
 1.05133057
 1.00250244
 0.92224121
 0.81329346
 0.68145752
 0.53344727
 0.37658691
 0.21697998
 0.05798340
-0.09796143
-0.24566650
-0.37872314
-0.48950195
-0.57373047
-0.62957764
-0.65765381
-0.65765381
-0.62957764
-0.57434082
-0.49468994
-0.39550781
-0.28106689
-0.15563965
-0.02319336
 0.11230469
 0.24658203
 0.37445068
 0.49102783
 0.59112549
 0.67077637
 0.72662354
 0.75714111
 0.76202393
 0.74127197
 0.69580078
 0.62744141
 0.53894043
 0.43487549
 0.31982422
 0.19714355
 0.07049561
-0.05828857
-0.18524170
-0.30670166
-0.41656494
-0.50964355
-0.58227539
-0.63354492
-0.66314697
-0.67199707
-0.66040039
-0.62866211
-0.57861328
-0.51269531
-0.43426514
-0.34698486
-0.25360107
-0.15747070
-0.06195068
 0.02990723
 0.11413574
 0.18798828
 0.25024414
 0.29998779
 0.33691406
 0.35949707
 0.36743164
 0.36224365
 0.34606934
 0.32165527
 0.29083252
 0.25512695
 0.21606445
 0.17669678
 0.13946533
 0.10650635
 0.07995605
 0.06072998
 0.05035400
 0.04913330
 0.05584717
 0.07019043
 0.09094238
 0.11779785
 0.14953613
 0.18371582
 0.21728516
 0.24810791
 0.27435303
 0.29479980
 0.30731201
 0.30975342
 0.30181885
 0.28289795
 0.25299072
 0.21148682
 0.15747070
 0.09338379
 0.02197266
-0.05462646
-0.13488770
-0.21789551
-0.30029297
-0.37750244
-0.44433594
-0.49743652
-0.53558350
-0.55816650
-0.56457520
-0.55267334
-0.52276611
-0.47546387
-0.41290283
-0.33721924
-0.25115967
-0.15716553
-0.05859375
 0.04150391
 0.13977051
 0.23315430
 0.31707764
 0.38818359
 0.44342041
 0.48034668
 0.49835205
 0.49652100
 0.47454834
 0.43304443
 0.37384033
 0.29907227
 0.21118164
 0.11291504
 0.00640869
-0.10467529
-0.21606445
-0.32318115
-0.42022705
-0.50262451
-0.56671143
-0.61035156
-0.63171387
-0.62988281
-0.60363770
-0.55297852
-0.47912598
-0.38513184
-0.27496338
-0.15228271
-0.02105713
 0.11535645
 0.25299072
 0.38635254
 0.51055908
 0.62042236
 0.71105957
 0.77911377
 0.82183838
 0.83831787
 0.82763672
 0.78948975
 0.72479248
 0.63507080
 0.52429199
 0.39703369
 0.25817871
 0.10986328
-0.04516602
-0.20416260
-0.36132813
-0.50964355
-0.64270020
-0.75622559
-0.84747314
-0.91552734
-0.95794678
-0.97442627
-0.96496582
-0.93078613
-0.87341309
-0.79498291
-0.69671631
-0.58197021
-0.45440674
-0.31921387
-0.18005371
-0.04058838
 0.09674072
 0.22888184
 0.35217285
 0.46325684
 0.55847168
 0.63507080
 0.69213867
 0.72845459
 0.74523926
 0.74340820
 0.72387695
 0.68695068
 0.63385010
 0.56701660
 0.49011230
 0.40771484
 0.32287598
 0.23742676
 0.15258789
 0.06927490
-0.00946045
-0.08148193
-0.14434814
-0.19653320
-0.23712158
-0.26641846
-0.28503418
-0.29357910
-0.29388428
-0.28717041
-0.27404785
-0.25543213
-0.23254395
-0.20751953
-0.18280029
-0.15930176
-0.13824463
-0.12084961
-0.10772705
-0.09979248
-0.09796143
-0.10192871
-0.11169434
-0.12542725
-0.14221191
-0.16021729
-0.17822266
-0.19500732
-0.20874023
-0.21789551
-0.22125244
-0.21759033
-0.20690918
-0.18859863
-0.16235352
-0.12695313
-0.08300781
-0.03173828
 0.02471924
 0.08514404
 0.14801025
 0.21240234
 0.27618408
 0.33752441
 0.39489746
 0.44708252
 0.49194336
 0.52734375
 0.55175781
 0.56365967
 0.56274414
 0.54870605
 0.52093506
 0.48004150
 0.42755127
 0.36560059
 0.29602051
 0.21972656
 0.13793945
 0.05310059
-0.03234863
-0.11596680
-0.19653320
-0.27343750
-0.34423828
-0.40527344
-0.45410156
-0.48919678
-0.51116943
-0.52062988
-0.51788330
-0.50323486
-0.47607422
-0.43701172
-0.38665771
-0.32714844
-0.26123047
-0.19104004
-0.11840820
-0.04455566
 0.02929688
 0.09979248
 0.16510010
 0.22369385
 0.27526855
 0.31921387
 0.35430908
 0.37933350
 0.39428711
 0.39916992
 0.39489746
 0.38146973
 0.35858154
 0.32806396
 0.29144287
 0.25085449
 0.20629883
 0.15777588
 0.10559082
 0.05187988
-0.00152588
-0.05249023
-0.09948730
-0.14221191
-0.17913818
-0.20904541
-0.23193359
-0.24780273
-0.25695801
-0.25970459
-0.25665283
-0.24841309
-0.23620605
-0.22094727
-0.20324707
-0.18371582
-0.16265869
-0.14129639
-0.12084961
-0.10192871
-0.08514404
-0.07110596
-0.05920410
-0.04913330
-0.03997803
-0.03234863
-0.02593994
-0.02075195
-0.01678467
-0.01312256
-0.00976563
-0.00671387
-0.00305176
 0.00091553
 0.00610352
 0.01220703
 0.01892090
 0.02593994
 0.03295898
 0.03997803
 0.04608154
 0.05187988
 0.05615234
 0.05981445
 0.06286621
 0.06500244
 0.06652832
 0.06591797
 0.06286621
 0.05737305
 0.05035400
 0.04241943
 0.03417969
 0.02532959
 0.01556396
 0.00488281
-0.00549316
-0.01586914
-0.02563477
-0.03479004
-0.04425049
-0.05401611
-0.06378174
-0.07324219
-0.08239746
-0.09033203
-0.09613037
-0.10009766
-0.10162354
-0.10131836
-0.09948730
-0.09521484
-0.08758545
-0.07629395
-0.06195068
-0.04486084
-0.02716064
-0.00915527
 0.00915527
 0.02716064
 0.04455566
 0.06042480
 0.07415771
 0.08605957
 0.09643555
 0.10528564
 0.11230469
 0.11688232
 0.11871338
 0.11749268
 0.11322021
 0.10498047
 0.09368896
 0.07904053
 0.06225586
 0.04364014
 0.02258301
-0.00061035
-0.02502441
-0.05035400
-0.07476807
-0.09704590
-0.11627197
-0.13214111
-0.14404297
-0.15167236
-0.15411377
-0.15106201
-0.14129639
-0.12512207
-0.10253906
-0.07385254
-0.03997803
-0.00030518
 0.04455566
 0.09307861
 0.14404297
 0.19592285
 0.24719238
 0.29693604
 0.34271240
 0.38299561
 0.41534424
 0.43884277
 0.45349121
 0.45745850
 0.44982910
 0.42938232
 0.39703369
 0.35461426
 0.30395508
 0.24505615
 0.17852783
 0.10620117
 0.03051758
-0.04577637
-0.12054443
-0.19409180
-0.26489258
-0.33050537
-0.38818359
-0.43548584
-0.47027588
-0.49316406
-0.50384521
-0.50354004
-0.49194336
-0.47027588
-0.43853760
-0.39733887
-0.34790039
-0.29205322
-0.23284912
-0.17181396
-0.11016846
-0.04882813
 0.01129150
 0.06896973
 0.12298584
 0.17089844
 0.21209717
 0.24566650
 0.27252197
 0.29388428
 0.30975342
 0.32012939
 0.32287598
 0.31738281
 0.30456543
 0.28594971
 0.26275635
 0.23590088
 0.20507813
 0.16937256
 0.12939453
 0.08697510
 0.04302979
-0.00152588
-0.04638672
-0.09094238
-0.13427734
-0.17456055
-0.21057129
-0.24322510
-0.27313232
-0.30059814
-0.32348633
-0.34027100
-0.35034180
-0.35369873
-0.35125732
-0.34149170
-0.32348633
-0.29724121
-0.26397705
-0.22583008
-0.18249512
-0.13275146
-0.07598877
-0.01342773
 0.05310059
 0.12145996
 0.19073486
 0.26000977
 0.32775879
 0.39215088
 0.45043945
 0.50140381
 0.54290771
 0.57373047
 0.59204102
 0.59753418
 0.58929443
 0.56762695
 0.53192139
 0.48339844
 0.42297363
 0.35247803
 0.27282715
 0.18493652
 0.09063721
-0.00762939
-0.10803223
-0.20904541
-0.30853271
-0.40374756
-0.49194336
-0.56945801
-0.63476563
-0.68664551
-0.72479248
-0.74890137
-0.75744629
-0.75042725
-0.72814941
-0.69122314
-0.64086914
-0.57830811
-0.50506592
-0.42297363
-0.33447266
-0.24108887
-0.14526367
-0.04943848
 0.04486084
 0.13580322
 0.22155762
 0.30029297
 0.37017822
 0.42938232
 0.47668457
 0.51177979
 0.53436279
 0.54412842
 0.54199219
 0.52886963
 0.50567627
 0.47332764
 0.43304443
 0.38604736
 0.33508301
 0.28198242
 0.22857666
 0.17578125
 0.12420654
 0.07507324
 0.02990723
-0.01068115
-0.04699707
-0.07812500
-0.10467529
-0.12573242
-0.14129639
-0.15197754
-0.15899658
-0.16326904
-0.16479492
-0.16418457
-0.16143799
-0.15747070
-0.15228271
-0.14678955
-0.14007568
-0.13305664
-0.12542725
-0.11810303
-0.11138916
-0.10528564
-0.09979248
-0.09521484
-0.09094238
-0.08758545
-0.08453369
-0.08148193
-0.07812500
-0.07476807
-0.07110596
-0.06713867
-0.06225586
-0.05523682
-0.04638672
-0.03570557
-0.02288818
-0.00854492
 0.00793457
 0.02624512
 0.04577637
 0.06530762
 0.08392334
 0.10040283
 0.11444092
 0.12573242
 0.13366699
 0.13824463
 0.13916016
 0.13580322
 0.12756348
 0.11352539
 0.09460449
 0.07110596
 0.04486084
 0.01586914
-0.01464844
-0.04638672
-0.07781982
-0.10833740
-0.13702393
-0.16296387
-0.18493652
-0.20233154
-0.21453857
-0.22064209
-0.22003174
-0.21240234
-0.19744873
-0.17547607
-0.14617920
-0.11108398
-0.07080078
-0.02593994
 0.02319336
 0.07507324
 0.12817383
 0.18066406
 0.23132324
 0.27923584
 0.32287598
 0.36010742
 0.38909912
 0.40863037
 0.41778564
 0.41625977
 0.40374756
 0.38024902
 0.34637451
 0.30395508
 0.25329590
 0.19531250
 0.12939453
 0.05767822
-0.01647949
-0.08972168
-0.16021729
-0.22705078
-0.28991699
-0.34606934
-0.39123535
-0.42297363
-0.44097900
-0.44586182
-0.43792725
-0.41625977
-0.37994385
-0.33050537
-0.27008057
-0.20111084
-0.12542725
-0.04425049
 0.04028320
 0.12542725
 0.20812988
 0.28717041
 0.36102295
 0.42846680
 0.48614502
 0.53161621
 0.56304932
 0.58013916
 0.58441162
 0.57495117
 0.55206299
 0.51544189
 0.46691895
 0.40863037
 0.34362793
 0.27221680
 0.19470215
 0.11230469
 0.02807617
-0.05554199
-0.13671875
-0.21453857
-0.28869629
-0.35705566
-0.41748047
-0.46752930
-0.50781250
-0.53924561
-0.56274414
-0.57861328
-0.58654785
-0.58593750
-0.57769775
-0.56152344
-0.53833008
-0.50903320
-0.47454834
-0.43518066
-0.39093018
-0.34179688
-0.28930664
-0.23468018
-0.17913818
-0.12207031
-0.06317139
-0.00335693
 0.05554199
 0.11169434
 0.16418457
 0.21392822
 0.26092529
 0.30517578
 0.34454346
 0.37811279
 0.40527344
 0.42480469
 0.43640137
 0.43975830
 0.43548584
 0.42327881
 0.40344238
 0.37567139
 0.34057617
 0.29968262
 0.25360107
 0.20263672
 0.14739990
 0.08941650
 0.03051758
-0.02777100
-0.08361816
-0.13580322
-0.18188477
-0.21972656
-0.24993896
-0.27465820
-0.29541016
-0.31036377
-0.31677246
-0.31250000
-0.29968262
-0.28198242
-0.26214600
-0.24047852
-0.21636963
-0.18981934
-0.16204834
-0.13549805
-0.11077881
-0.08850098
-0.06958008
-0.05493164
-0.04577637
-0.04150391
-0.04211426
-0.04730225
-0.05737305
-0.07202148
-0.09002686
-0.10986328
-0.12939453
-0.14739990
-0.16235352
-0.17364502
-0.17944336
-0.18005371
-0.17456055
-0.16265869
-0.14343262
-0.11657715
-0.08270264
-0.04241943
 0.00244141
 0.05157471
 0.10345459
 0.15594482
 0.20782471
 0.25817871
 0.30578613
 0.34912109
 0.38635254
 0.41595459
 0.43731689
 0.45043945
 0.45532227
 0.45043945
 0.43487549
 0.40954590
 0.37597656
 0.33721924
 0.29479980
 0.24963379
 0.20324707
 0.15594482
 0.10986328
 0.06591797
 0.02624512
-0.00793457
-0.03509521
-0.05462646
-0.06652832
-0.07141113
-0.06988525
-0.06225586
-0.05004883
-0.03417969
-0.01739502
-0.00061035
 0.01525879
 0.02899170
 0.03967285
 0.04638672
 0.04760742
 0.04333496
 0.03326416
 0.01708984
-0.00488281
-0.03143311
-0.06103516
-0.09246826
-0.12420654
-0.15533447
-0.18493652
-0.21118164
-0.23193359
-0.24627686
-0.25360107
-0.25360107
-0.24505615
-0.22735596
-0.19989014
-0.16296387
-0.11688232
-0.06317139
-0.00366211
 0.05859375
 0.12145996
 0.18310547
 0.24261475
 0.29785156
 0.34667969
 0.38574219
 0.41351318
 0.42846680
 0.42999268
 0.41778564
 0.39215088
 0.35461426
 0.30700684
 0.25085449
 0.18707275
 0.11657715
 0.04211426
-0.03204346
-0.10345459
-0.17059326
-0.23376465
-0.29052734
-0.33721924
-0.37078857
-0.38940430
-0.39459229
-0.38696289
-0.36743164
-0.33630371
-0.29541016
-0.24749756
-0.19470215
-0.13793945
-0.07873535
-0.01953125
 0.03570557
 0.08453369
 0.12451172
 0.15533447
 0.17547607
 0.18402100
 0.17913818
 0.16174316
 0.13305664
 0.09368896
 0.04577637
-0.00976563
-0.06988525
-0.13336182
-0.19836426
-0.26367188
-0.32684326
-0.38421631
-0.43151855
-0.46630859
-0.48797607
-0.49682617
-0.49346924
-0.47698975
-0.44677734
-0.40344238
-0.34820557
-0.28381348
-0.21209717
-0.13549805
-0.05554199
 0.02532959
 0.10467529
 0.17974854
 0.24902344
 0.31097412
 0.36407471
 0.40710449
 0.43914795
 0.45928955
 0.46722412
 0.46386719
 0.44982910
 0.42633057
 0.39428711
 0.35614014
 0.31402588
 0.26977539
 0.22521973
 0.18035889
 0.13610840
 0.09399414
 0.05493164
 0.02075195
-0.00854492
-0.03295898
-0.05340576
-0.07080078
-0.08453369
-0.09552002
-0.10406494
-0.11138916
-0.11871338
-0.12634277
-0.13519287
-0.14495850
-0.15594482
-0.16754150
-0.18035889
-0.19378662
-0.20812988
-0.22277832
-0.23742676
-0.25054932
-0.26092529
-0.26794434
-0.27008057
-0.26733398
-0.25939941
-0.24475098
-0.22277832
-0.19287109
-0.15563965
-0.11169434
-0.06317139
-0.01098633
 0.04364014
 0.09887695
 0.15258789
 0.20233154
 0.24597168
 0.28289795
 0.31127930
 0.33050537
 0.33843994
 0.33538818
 0.32196045
 0.29907227
 0.26763916
 0.22735596
 0.17883301
 0.12359619
 0.06439209
 0.00366211
-0.05615234
-0.11322021
-0.16479492
-0.20874023
-0.24230957
-0.26397705
-0.27374268
-0.27130127
-0.25695801
-0.23101807
-0.19256592
-0.14221191
-0.08148193
-0.01312256
 0.05950928
 0.13336182
 0.20599365
 0.27557373
 0.33905029
 0.39367676
 0.43762207
 0.46905518
 0.48675537
 0.48889160
 0.47515869
 0.44525146
 0.40130615
 0.34576416
 0.27954102
 0.20385742
 0.12023926
 0.03143311
-0.05920410
-0.14862061
-0.23559570
-0.31738281
-0.39093018
-0.45318604
-0.50048828
-0.53192139
-0.54748535
-0.54718018
-0.53131104
-0.49957275
-0.45379639
-0.39581299
-0.32836914
-0.25421143
-0.17547607
-0.09399414
-0.01251221
 0.06622314
 0.13885498
 0.20324707
 0.25817871
 0.30334473
 0.33691406
 0.35766602
 0.36407471
 0.35614014
 0.33569336
 0.30578613
 0.26824951
 0.22369385
 0.17364502
 0.11871338
 0.06195068
 0.00610352
-0.04577637
-0.09155273
-0.12939453
-0.15747070
-0.17517090
-0.18157959
-0.17761230
-0.16296387
-0.13824463
-0.10406494
-0.06256104
-0.01586914
 0.03387451
 0.08422852
 0.13366699
 0.17974854
 0.21972656
 0.25085449
 0.27221680
 0.28289795
 0.28350830
 0.27374268
 0.25421143
 0.22521973
 0.18676758
 0.14068604
 0.08819580
 0.03143311
-0.02624512
-0.08209229
-0.13397217
-0.17944336
-0.21728516
-0.24566650
-0.26367188
-0.27069092
-0.26641846
-0.25024414
-0.22308350
-0.18554688
-0.13854980
-0.08422852
-0.02441406
 0.03906250
 0.10375977
 0.16693115
 0.22552490
 0.27740479
 0.32165527
 0.35583496
 0.37780762
 0.38574219
 0.37872314
 0.35736084
 0.32348633
 0.27770996
 0.22033691
 0.15197754
 0.07476807
-0.00701904
-0.09033203
-0.17272949
-0.25299072
-0.32836914
-0.39550781
-0.44982910
-0.48889160
-0.51269531
-0.52185059
-0.51635742
-0.49468994
-0.45623779
-0.40252686
-0.33721924
-0.26397705
-0.18463135
-0.10131836
-0.01586914
 0.06744385
 0.14495850
 0.21423340
 0.27313232
 0.32012939
 0.35278320
 0.36804199
 0.36560059
 0.34698486
 0.31372070
 0.26672363
 0.20660400
 0.13458252
 0.05401611
-0.03082275
-0.11657715
-0.20202637
-0.28533936
-0.36315918
-0.42999268
-0.48187256
-0.51696777
-0.53527832
-0.53649902
-0.52032471
-0.48583984
-0.43457031
-0.36956787
-0.29327393
-0.20751953
-0.11413574
-0.01556396
 0.08483887
 0.18371582
 0.27862549
 0.36621094
 0.44372559
 0.50720215
 0.55389404
 0.58349609
 0.59600830
 0.59082031
 0.56793213
 0.52734375
 0.47180176
 0.40466309
 0.32806396
 0.24353027
 0.15319824
 0.05981445
-0.03326416
-0.12268066
-0.20629883
-0.28259277
-0.35003662
-0.40527344
-0.44586182
-0.47119141
-0.48248291
-0.48095703
-0.46783447
-0.44403076
-0.40985107
-0.36651611
-0.31707764
-0.26336670
-0.20812988
-0.15380859
-0.10101318
-0.05126953
-0.00579834
 0.03417969
 0.06805420
 0.09521484
 0.11535645
 0.12817383
 0.13397217
 0.13305664
 0.12664795
 0.11505127
 0.09979248
 0.08209229
 0.06317139
 0.04394531
 0.02593994
 0.00946045
-0.00457764
-0.01586914
-0.02410889
-0.02899170
-0.02990723
-0.02716064
-0.02075195
-0.01129150
 0.00000000
 0.01190186
 0.02349854
 0.03509521
 0.04608154
 0.05615234
 0.06561279
 0.07354736
 0.08056641
 0.08728027
 0.09399414
 0.10162354
 0.11016846
 0.12023926
 0.13183594
 0.14526367
 0.15960693
 0.17578125
 0.19317627
 0.21148682
 0.23010254
 0.24810791
 0.26428223
 0.27709961
 0.28533936
 0.28900146
 0.28839111
 0.28320313
 0.27160645
 0.25268555
 0.22583008
 0.19134521
 0.15045166
 0.10375977
 0.05157471
-0.00488281
-0.06256104
-0.11840820
-0.17089844
-0.22003174
-0.26580811
-0.30609131
-0.33813477
-0.35919189
-0.36804199
-0.36437988
-0.34881592
-0.32104492
-0.28198242
-0.23406982
-0.17913818
-0.11810303
-0.05218506
 0.01770020
 0.08819580
 0.15686035
 0.22094727
 0.27893066
 0.33020020
 0.37200928
 0.40222168
 0.41931152
 0.42266846
 0.41259766
 0.38940430
 0.35369873
 0.30731201
 0.25268555
 0.19134521
 0.12451172
 0.05310059
-0.01953125
-0.08972168
-0.15411377
-0.21118164
-0.26123047
-0.30242920
-0.33203125
-0.34667969
-0.34454346
-0.32806396
-0.29968262
-0.26306152
-0.21942139
-0.16937256
-0.11352539
-0.05462646
 0.00518799
 0.06317139
 0.11627197
 0.16265869
 0.19989014
 0.22644043
 0.24200439
 0.24658203
 0.24017334
 0.22308350
 0.19561768
 0.15869141
 0.11413574
 0.06286621
 0.00701904
-0.05096436
-0.10803223
-0.16174316
-0.21026611
-0.25329590
-0.29052734
-0.32073975
-0.34118652
-0.35064697
-0.34820557
-0.33538818
-0.31433105
-0.28717041
-0.25543213
-0.21972656
-0.18066406
-0.13885498
-0.09613037
-0.05432129
-0.01617432
 0.01708984
 0.04455566
 0.06591797
 0.08087158
 0.08880615
 0.08941650
 0.08270264
 0.06988525
 0.05187988
 0.03082275
 0.00701904
-0.01770020
-0.04150391
-0.06256104
-0.07873535
-0.08850098
-0.09094238
-0.08544922
-0.07293701
-0.05279541
-0.02624512
 0.00579834
 0.04211426
 0.08087158
 0.12115479
 0.16021729
 0.19622803
 0.22644043
 0.24963379
 0.26397705
 0.26916504
 0.26458740
 0.24902344
 0.22247314
 0.18432617
 0.13549805
 0.07812500
 0.01403809
-0.05432129
-0.12512207
-0.19836426
-0.27221680
-0.34362793
-0.40802002
-0.46203613
-0.50292969
-0.53070068
-0.54473877
-0.54534912
-0.53100586
-0.50170898
-0.45837402
-0.40252686
-0.33569336
-0.26031494
-0.17791748
-0.09124756
-0.00305176
 0.08361816
 0.16662598
 0.24444580
 0.31524658
 0.37658691
 0.42724609
 0.46569824
 0.49194336
 0.50659180
 0.50994873
 0.50231934
 0.48400879
 0.45654297
 0.42205811
 0.38299561
 0.34149170
 0.29968262
 0.25878906
 0.21942139
 0.18310547
 0.15075684
 0.12359619
 0.10223389
 0.08666992
 0.07598877
 0.07019043
 0.06774902
 0.06774902
 0.06927490
 0.07171631
 0.07293701
 0.07110596
 0.06469727
 0.05249023
 0.03509521
 0.01312256
-0.01373291
-0.04577637
-0.08239746
-0.12176514
-0.16204834
-0.20324707
-0.24475098
-0.28564453
-0.32318115
-0.35308838
-0.37414551
-0.38574219
-0.38818359
-0.38024902
-0.36071777
-0.32958984
-0.28869629
-0.24078369
-0.18737793
-0.12817383
-0.06256104
 0.00701904
 0.07629395
 0.14190674
 0.20202637
 0.25573730
 0.30151367
 0.33752441
 0.36224365
 0.37414551
 0.37292480
 0.35858154
 0.33172607
 0.29357910
 0.24566650
 0.18859863
 0.12329102
 0.05187988
-0.02197266
-0.09521484
-0.16540527
-0.23162842
-0.29235840
-0.34393311
-0.38360596
-0.40985107
-0.42236328
-0.42175293
-0.40740967
-0.37872314
-0.33660889
-0.28381348
-0.22277832
-0.15533447
-0.08331299
-0.00823975
 0.06683350
 0.13946533
 0.20690918
 0.26794434
 0.32104492
 0.36407471
 0.39550781
 0.41320801
 0.41748047
 0.40863037
 0.38757324
 0.35522461
 0.31372070
 0.26397705
 0.20843506
 0.14862061
 0.08636475
 0.02227783
-0.04211426
-0.10375977
-0.15930176
-0.20599365
-0.24414063
-0.27465820
-0.29846191
-0.31372070
-0.31738281
-0.30853271
-0.28930664
-0.26397705
-0.23498535
-0.20202637
-0.16418457
-0.12237549
-0.07934570
-0.03631592
 0.00610352
 0.04760742
 0.08666992
 0.12176514
 0.15167236
 0.17700195
 0.19836426
 0.21697998
 0.23162842
 0.24261475
 0.24963379
 0.25329590
 0.25421143
 0.25268555
 0.24871826
 0.24291992
 0.23559570
 0.22674561
 0.21575928
 0.20202637
 0.18585205
 0.16693115
 0.14434814
 0.11779785
 0.08697510
 0.05157471
 0.01129150
-0.03234863
-0.07843018
-0.12573242
-0.17456055
-0.22613525
-0.28076172
-0.33660889
-0.39001465
-0.43792725
-0.47882080
-0.51208496
-0.53741455
-0.55297852
-0.55816650
-0.55145264
-0.53314209
-0.50231934
-0.45867920
-0.40252686
