# Supplementary material for: Dataset for time-lapse ultrasonic tomography of a granite slab under uniaxial compression test
Source: Data Brief. 2018 Aug 30;20:614–6. doi: 10.1016/j.dib.2018.08.151 (PMC6128094; doi:10.1016/j.dib.2018.08.151)
Supplement: Supplementary file 2 — Supplementary material [file mmc2.zip › data/Ultrasonic_Tomo_data/Stage_1_0kn/Force_0kn_17_12_16875593.txt]

SOURCE FILE NAME: D:\ct_20141122\ct201411221m100v0kn_sh_12_12_a.TDA
DATE: Saturday, November 22, 2014
TIME: 11:24:48
SAMPLE INTERVAL (Seconds):   0.0000001000
SIGNAL UNITS: volts
TIME UNITS: Seconds
DATA TYPE: WAVEFORM
NUMBER OF DATA POINTS PER WAVEFORM: 1024
CHANNEL NUMBER: 17
HIT NUMBER: 1
TIME OF TEST:  16.8755932500

-0.00122070
-0.00122070
-0.00122070
-0.00122070
-0.00122070
-0.00122070
-0.00122070
-0.00152588
-0.00213623
-0.00274658
-0.00274658
-0.00244141
-0.00183105
-0.00091553
-0.00061035
-0.00030518
-0.00091553
-0.00152588
-0.00152588
-0.00091553
-0.00030518
 0.00000000
 0.00000000
-0.00030518
-0.00091553
-0.00122070
-0.00183105
-0.00183105
-0.00213623
-0.00244141
-0.00274658
-0.00274658
-0.00244141
-0.00183105
-0.00091553
 0.00030518
 0.00091553
 0.00091553
 0.00030518
-0.00061035
-0.00122070
-0.00152588
-0.00152588
-0.00152588
-0.00213623
-0.00305176
-0.00366211
-0.00396729
-0.00335693
-0.00244141
-0.00122070
-0.00030518
 0.00061035
 0.00061035
 0.00091553
 0.00091553
 0.00061035
 0.00000000
-0.00091553
-0.00183105
-0.00213623
-0.00213623
-0.00152588
-0.00091553
-0.00030518
-0.00030518
-0.00061035
-0.00061035
-0.00061035
-0.00030518
 0.00000000
 0.00000000
-0.00030518
-0.00030518
-0.00061035
-0.00061035
-0.00030518
-0.00030518
-0.00091553
-0.00122070
-0.00183105
-0.00183105
-0.00122070
 0.00000000
 0.00122070
 0.00183105
 0.00152588
 0.00091553
-0.00030518
-0.00122070
-0.00152588
-0.00122070
-0.00061035
-0.00030518
-0.00061035
-0.00122070
-0.00213623
-0.00213623
-0.00183105
-0.00091553
 0.00000000
 0.00030518
 0.00061035
 0.00091553
 0.00152588
 0.00183105
 0.00213623
 0.00183105
 0.00091553
-0.00030518
-0.00152588
-0.00183105
-0.00152588
-0.00091553
-0.00030518
-0.00061035
-0.00091553
-0.00122070
-0.00122070
-0.00061035
 0.00061035
 0.00122070
 0.00122070
 0.00091553
 0.00000000
-0.00061035
-0.00091553
-0.00122070
-0.00152588
-0.00213623
-0.00274658
-0.00305176
-0.00244141
-0.00122070
 0.00030518
 0.00183105
 0.00213623
 0.00122070
-0.00030518
-0.00152588
-0.00213623
-0.00152588
-0.00091553
-0.00030518
-0.00030518
-0.00061035
-0.00122070
-0.00091553
-0.00030518
 0.00061035
 0.00122070
 0.00183105
 0.00152588
 0.00122070
 0.00091553
 0.00061035
 0.00030518
-0.00030518
-0.00122070
-0.00244141
-0.00305176
-0.00305176
-0.00244141
-0.00152588
-0.00061035
-0.00061035
-0.00122070
-0.00183105
-0.00213623
-0.00152588
-0.00061035
 0.00000000
 0.00030518
 0.00030518
 0.00000000
-0.00030518
-0.00030518
-0.00030518
-0.00061035
-0.00122070
-0.00183105
-0.00213623
-0.00183105
-0.00061035
 0.00091553
 0.00183105
 0.00213623
 0.00122070
 0.00030518
-0.00030518
-0.00061035
 0.00000000
 0.00030518
 0.00030518
-0.00030518
-0.00152588
-0.00213623
-0.00213623
-0.00152588
-0.00091553
-0.00030518
-0.00030518
-0.00061035
-0.00061035
-0.00030518
 0.00030518
 0.00030518
-0.00061035
-0.00213623
-0.00366211
-0.00427246
-0.00366211
-0.00244141
-0.00122070
-0.00030518
-0.00030518
-0.00091553
-0.00091553
-0.00030518
 0.00061035
 0.00152588
 0.00183105
 0.00152588
 0.00030518
-0.00091553
-0.00152588
-0.00152588
-0.00122070
-0.00122070
-0.00183105
-0.00274658
-0.00335693
-0.00274658
-0.00122070
 0.00091553
 0.00213623
 0.00244141
 0.00152588
 0.00000000
-0.00091553
-0.00122070
-0.00030518
 0.00091553
 0.00152588
 0.00122070
 0.00000000
-0.00122070
-0.00152588
-0.00152588
-0.00061035
-0.00030518
 0.00000000
 0.00000000
 0.00000000
 0.00030518
 0.00061035
 0.00061035
 0.00000000
-0.00091553
-0.00183105
-0.00213623
-0.00183105
-0.00091553
 0.00000000
 0.00030518
 0.00030518
-0.00030518
-0.00061035
-0.00061035
 0.00030518
 0.00122070
 0.00213623
 0.00183105
 0.00122070
 0.00030518
-0.00030518
-0.00030518
-0.00030518
-0.00091553
-0.00152588
-0.00244141
-0.00274658
-0.00213623
-0.00061035
 0.00122070
 0.00244141
 0.00274658
 0.00183105
 0.00061035
-0.00030518
-0.00030518
 0.00000000
 0.00030518
-0.00030518
-0.00152588
-0.00274658
-0.00396729
-0.00396729
-0.00305176
-0.00213623
-0.00091553
-0.00030518
-0.00030518
-0.00030518
 0.00000000
 0.00030518
 0.00061035
 0.00000000
-0.00091553
-0.00183105
-0.00213623
-0.00152588
-0.00061035
 0.00030518
 0.00061035
 0.00000000
-0.00061035
-0.00122070
-0.00091553
-0.00030518
 0.00030518
 0.00061035
 0.00000000
-0.00091553
-0.00152588
-0.00183105
-0.00122070
-0.00091553
-0.00091553
-0.00152588
-0.00244141
-0.00305176
-0.00274658
-0.00152588
 0.00000000
 0.00091553
 0.00091553
 0.00000000
-0.00122070
-0.00183105
-0.00122070
 0.00030518
 0.00122070
 0.00122070
-0.00030518
-0.00213623
-0.00366211
-0.00427246
-0.00305176
-0.00152588
-0.00030518
 0.00030518
 0.00030518
 0.00030518
 0.00061035
 0.00122070
 0.00122070
 0.00061035
-0.00030518
-0.00152588
-0.00244141
-0.00244141
-0.00213623
-0.00152588
-0.00122070
-0.00122070
-0.00183105
-0.00244141
-0.00244141
-0.00183105
-0.00091553
-0.00030518
-0.00030518
-0.00091553
-0.00122070
-0.00122070
-0.00091553
-0.00091553
-0.00122070
-0.00152588
-0.00183105
-0.00183105
-0.00091553
 0.00000000
 0.00122070
 0.00183105
 0.00152588
 0.00030518
-0.00091553
-0.00152588
-0.00122070
-0.00061035
 0.00000000
-0.00030518
-0.00152588
-0.00274658
-0.00366211
-0.00335693
-0.00213623
-0.00091553
-0.00030518
 0.00000000
-0.00030518
-0.00030518
-0.00030518
 0.00030518
 0.00061035
 0.00030518
-0.00030518
-0.00091553
-0.00152588
-0.00152588
-0.00091553
-0.00061035
-0.00061035
-0.00091553
-0.00122070
-0.00183105
-0.00183105
-0.00091553
 0.00061035
 0.00183105
 0.00244141
 0.00213623
 0.00152588
 0.00061035
 0.00030518
 0.00030518
 0.00030518
-0.00030518
-0.00122070
-0.00183105
-0.00183105
-0.00122070
 0.00000000
 0.00091553
 0.00122070
 0.00091553
 0.00030518
-0.00030518
 0.00000000
 0.00091553
 0.00152588
 0.00152588
 0.00091553
-0.00061035
-0.00183105
-0.00213623
-0.00122070
 0.00030518
 0.00152588
 0.00183105
 0.00152588
 0.00091553
 0.00030518
 0.00030518
 0.00061035
 0.00030518
-0.00030518
-0.00122070
-0.00213623
-0.00244141
-0.00213623
-0.00152588
-0.00122070
-0.00091553
-0.00091553
-0.00061035
-0.00030518
 0.00030518
 0.00091553
 0.00122070
 0.00091553
 0.00061035
 0.00000000
 0.00000000
 0.00000000
 0.00030518
 0.00030518
 0.00000000
-0.00030518
-0.00061035
-0.00061035
-0.00030518
 0.00000000
 0.00030518
 0.00030518
 0.00000000
 0.00000000
 0.00000000
 0.00061035
 0.00152588
 0.00183105
 0.00152588
 0.00061035
-0.00030518
-0.00091553
-0.00122070
-0.00091553
-0.00061035
-0.00030518
-0.00030518
-0.00061035
-0.00091553
-0.00061035
-0.00030518
 0.00000000
-0.00030518
-0.00061035
-0.00091553
-0.00122070
-0.00122070
-0.00091553
-0.00061035
-0.00061035
-0.00122070
-0.00152588
-0.00183105
-0.00122070
-0.00061035
 0.00030518
 0.00091553
 0.00061035
 0.00000000
-0.00091553
-0.00122070
-0.00152588
-0.00152588
-0.00183105
-0.00213623
-0.00244141
-0.00274658
-0.00244141
-0.00152588
-0.00061035
 0.00030518
 0.00061035
 0.00030518
 0.00000000
 0.00000000
 0.00061035
 0.00091553
 0.00122070
 0.00061035
-0.00030518
-0.00122070
-0.00183105
-0.00183105
-0.00122070
-0.00061035
-0.00061035
-0.00091553
-0.00152588
-0.00213623
-0.00244141
-0.00244141
-0.00213623
-0.00183105
-0.00183105
-0.00213623
-0.00213623
-0.00183105
-0.00152588
-0.00122070
-0.00152588
-0.00183105
-0.00213623
-0.00213623
-0.00152588
-0.00091553
-0.00030518
-0.00030518
-0.00091553
-0.00122070
-0.00183105
-0.00152588
-0.00122070
-0.00091553
-0.00091553
-0.00091553
-0.00122070
-0.00152588
-0.00122070
-0.00091553
-0.00091553
-0.00122070
-0.00152588
-0.00213623
-0.00183105
-0.00122070
-0.00030518
 0.00000000
-0.00030518
-0.00122070
-0.00244141
-0.00305176
-0.00305176
-0.00274658
-0.00213623
-0.00183105
-0.00183105
-0.00152588
-0.00122070
-0.00061035
 0.00000000
 0.00030518
 0.00030518
 0.00030518
 0.00000000
 0.00000000
 0.00030518
 0.00061035
 0.00122070
 0.00122070
 0.00030518
-0.00061035
-0.00122070
-0.00122070
-0.00030518
 0.00030518
 0.00061035
-0.00030518
-0.00122070
-0.00183105
-0.00183105
-0.00152588
-0.00122070
-0.00061035
-0.00061035
-0.00091553
-0.00122070
-0.00122070
-0.00030518
 0.00091553
 0.00122070
 0.00091553
 0.00000000
-0.00061035
-0.00122070
-0.00183105
-0.00152588
-0.00030518
-0.00305176
-0.01983643
-0.06103516
-0.12878418
-0.20629883
-0.26214600
-0.26824951
-0.22064209
-0.14984131
-0.10498047
-0.11871338
-0.17425537
-0.21026611
-0.16235352
-0.01953125
 0.15441895
 0.25787354
 0.22857666
 0.09399414
-0.04364014
-0.08331299
 0.00152588
 0.14831543
 0.25726318
 0.26245117
 0.16937256
 0.04211426
-0.04272461
-0.03936768
 0.04486084
 0.15716553
 0.22918701
 0.21728516
 0.12939453
 0.02136230
-0.04058838
-0.02319336
 0.05615234
 0.14343262
 0.18585205
 0.16174316
 0.08911133
 0.01129150
-0.02838135
-0.00885010
 0.05462646
 0.12115479
 0.14831543
 0.11901855
 0.05310059
-0.00823975
-0.03051758
-0.00610352
 0.04364014
 0.08697510
 0.09796143
 0.07141113
 0.02227783
-0.02197266
-0.03723145
-0.01647949
 0.02502441
 0.05828857
 0.06103516
 0.03143311
-0.01159668
-0.04241943
-0.04486084
-0.02197266
 0.00976563
 0.03112793
 0.02960205
 0.00701904
-0.02349854
-0.04455566
-0.04425049
-0.02441406
 0.00183105
 0.01739502
 0.01251221
-0.00915527
-0.03417969
-0.04730225
-0.04241943
-0.02471924
-0.00671387
 0.00030518
-0.00793457
-0.02593994
-0.04272461
-0.04974365
-0.04364014
-0.02990723
-0.01739502
-0.01403809
-0.02166748
-0.03540039
-0.04730225
-0.05035400
-0.04333496
-0.03112793
-0.02136230
-0.02014160
-0.02746582
-0.03845215
-0.04608154
-0.04638672
-0.03936768
-0.02990723
-0.02380371
-0.02380371
-0.02960205
-0.03723145
-0.04211426
-0.04211426
-0.03753662
-0.03143311
-0.02777100
-0.02838135
-0.03326416
-0.03936768
-0.04302979
-0.04241943
-0.03814697
-0.03265381
-0.02960205
-0.02990723
-0.03295898
-0.03662109
-0.03784180
-0.03601074
-0.03173828
-0.02746582
-0.02532959
-0.02593994
-0.02868652
-0.03173828
-0.03234863
-0.03021240
-0.02563477
-0.02105713
-0.01861572
-0.01922607
-0.02227783
-0.02502441
-0.02563477
-0.02349854
-0.01983643
-0.01647949
-0.01586914
-0.01800537
-0.02105713
-0.02319336
-0.02319336
-0.02075195
-0.01739502
-0.01525879
-0.01525879
-0.01708984
-0.01953125
-0.02075195
-0.01983643
-0.01739502
-0.01495361
-0.01403809
-0.01464844
-0.01556396
-0.01586914
-0.01434326
-0.01159668
-0.00854492
-0.00640869
-0.00579834
-0.00640869
-0.00671387
-0.00671387
-0.00549316
-0.00335693
-0.00152588
 0.00000000
 0.00030518
 0.00030518
 0.00000000
-0.00061035
-0.00061035
-0.00030518
 0.00000000
 0.00061035
 0.00122070
 0.00183105
 0.00213623
 0.00244141
 0.00274658
 0.00274658
 0.00274658
 0.00274658
 0.00305176
 0.00366211
 0.00427246
 0.00457764
 0.00427246
 0.00335693
 0.00274658
 0.00274658
 0.00335693
 0.00366211
 0.00396729
 0.00366211
 0.00274658
 0.00183105
 0.00122070
 0.00000000
-0.00152588
-0.00457764
-0.00885010
-0.01403809
-0.01983643
-0.02502441
-0.03021240
-0.03540039
-0.04119873
-0.04852295
-0.05645752
-0.06469727
-0.07202148
-0.07781982
-0.08087158
-0.08148193
-0.08026123
-0.07690430
-0.07080078
-0.06011963
-0.04394531
-0.02258301
 0.00335693
 0.03326416
 0.06652832
 0.10284424
 0.14221191
 0.18280029
 0.22399902
 0.26428223
 0.30303955
 0.33752441
 0.36621094
 0.38726807
 0.40161133
 0.40924072
 0.40924072
 0.39916992
 0.37750244
 0.34515381
 0.30395508
 0.25573730
 0.19958496
 0.13488770
 0.06317139
-0.01251221
-0.09033203
-0.16967773
-0.25024414
-0.33050537
-0.40588379
-0.47210693
-0.52703857
-0.57037354
-0.60241699
-0.62011719
-0.62194824
-0.60668945
-0.57617188
-0.53192139
-0.47485352
-0.40374756
-0.31951904
-0.22430420
-0.12237549
-0.01678467
 0.09094238
 0.19836426
 0.30303955
 0.40191650
 0.49163818
 0.56884766
 0.63110352
 0.67657471
 0.70312500
 0.71105957
 0.70037842
 0.67077637
 0.62194824
 0.55480957
 0.47027588
 0.37231445
 0.26458740
 0.15014648
 0.03082275
-0.09185791
-0.21575928
-0.33630371
-0.44860840
-0.54870605
-0.63293457
-0.69885254
-0.74523926
-0.77148438
-0.77697754
-0.76202393
-0.72753906
-0.67413330
-0.60302734
-0.51574707
-0.41503906
-0.30517578
-0.19042969
-0.07385254
 0.04211426
 0.15594482
 0.26519775
 0.36621094
 0.45532227
 0.52947998
 0.58685303
 0.62774658
 0.65185547
 0.66009521
 0.65307617
 0.63171387
 0.59661865
 0.54901123
 0.49133301
 0.42663574
 0.35858154
 0.28991699
 0.22186279
 0.15502930
 0.09124756
 0.03265381
-0.01739502
-0.05645752
-0.08483887
-0.10284424
-0.11047363
-0.10864258
-0.09796143
-0.07934570
-0.05462646
-0.02502441
 0.00610352
 0.03570557
 0.06011963
 0.07629395
 0.08392334
 0.08209229
 0.06958008
 0.04516602
 0.00915527
-0.03723145
-0.09216309
-0.15502930
-0.22583008
-0.30242920
-0.38146973
-0.45776367
-0.52825928
-0.59143066
-0.64727783
-0.69396973
-0.72998047
-0.75378418
-0.76629639
-0.76843262
-0.76049805
-0.74188232
-0.71228027
-0.67230225
-0.62377930
-0.56854248
-0.50659180
-0.43914795
-0.36682129
-0.29113770
-0.21301270
-0.13183594
-0.04852295
 0.03631592
 0.12207031
 0.20812988
 0.29541016
 0.38391113
 0.47210693
 0.55816650
 0.63903809
 0.71380615
 0.78247070
 0.84472656
 0.89935303
 0.94573975
 0.98266602
 1.00860596
 1.02325439
 1.02630615
 1.01867676
 1.00250244
 0.97900391
 0.94848633
 0.91064453
 0.86517334
 0.81298828
 0.75531006
 0.69274902
 0.62408447
 0.54931641
 0.46752930
 0.37963867
 0.28564453
 0.18463135
 0.07568359
-0.04302979
-0.17150879
-0.30822754
-0.45043945
-0.59387207
-0.73455811
-0.87005615
-0.99731445
-1.11419678
-1.21765137
-1.30432129
-1.37115479
-1.41662598
-1.43798828
-1.43371582
-1.40258789
-1.34490967
-1.26098633
-1.15203857
-1.01837158
-0.86120605
-0.68389893
-0.49102783
-0.28778076
-0.07720947
 0.13824463
 0.35583496
 0.57037354
 0.77392578
 0.95886230
 1.11999512
 1.25427246
 1.35925293
 1.43096924
 1.46514893
 1.46057129
 1.41937256
 1.34307861
 1.23291016
 1.08886719
 0.91522217
 0.72021484
 0.51239014
 0.29815674
 0.07843018
-0.14495850
-0.36468506
-0.57098389
-0.75317383
-0.90545654
-1.02600098
-1.11297607
-1.16394043
-1.17675781
-1.15112305
-1.08703613
-0.98510742
-0.84686279
-0.67626953
-0.48095703
-0.26702881
-0.03814697
 0.20233154
 0.44769287
 0.68786621
 0.91064453
 1.10748291
 1.27288818
 1.40258789
 1.49200439
 1.53686523
 1.53320313
 1.47979736
 1.37481689
 1.21917725
 1.01776123
 0.77911377
 0.51208496
 0.22216797
-0.08758545
-0.41259766
-0.74218750
-1.06140137
-1.35650635
-1.61926270
-1.84387207
-2.02514648
-2.15545654
-2.22808838
-2.24121094
-2.19573975
-2.09320068
-1.93511963
-1.72241211
-1.46118164
-1.16241455
-0.83740234
-0.49652100
-0.14678955
 0.20507813
 0.54748535
 0.86730957
 1.15142822
 1.39160156
 1.58203125
 1.71844482
 1.79687500
 1.81640625
 1.77734375
 1.68182373
 1.53167725
 1.33026123
 1.08520508
 0.80780029
 0.50903320
 0.19561768
-0.12786865
-0.45440674
-0.77026367
-1.05926514
-1.30920410
-1.51489258
-1.67480469
-1.78710938
-1.84753418
-1.85302734
-1.80572510
-1.71203613
-1.57714844
-1.40563965
-1.20208740
-0.97473145
-0.73425293
-0.48919678
-0.24444580
-0.00244141
 0.23345947
 0.45684814
 0.66040039
 0.83862305
 0.99029541
 1.11419678
 1.20941162
 1.27410889
 1.30798340
 1.31256104
 1.28936768
 1.24176025
 1.17248535
 1.08612061
 0.98693848
 0.88043213
 0.77056885
 0.66162109
 0.55755615
 0.46264648
 0.38055420
 0.31372070
 0.26184082
 0.22430420
 0.19836426
 0.18280029
 0.17639160
 0.17700195
 0.18188477
 0.18707275
 0.19042969
 0.18920898
 0.18218994
 0.16784668
 0.14343262
 0.10772705
 0.06072998
 0.00396729
-0.06164551
-0.13488770
-0.21545410
-0.29998779
-0.38360596
-0.46081543
-0.52764893
-0.58258057
-0.62377930
-0.64849854
-0.65429688
-0.64025879
-0.60668945
-0.55511475
-0.48767090
-0.40618896
-0.31311035
-0.21209717
-0.10711670
-0.00122070
 0.10253906
 0.20141602
 0.29296875
 0.37506104
 0.44464111
 0.49926758
 0.53710938
 0.55816650
 0.56304932
 0.55206299
 0.52551270
 0.48461914
 0.43243408
 0.37200928
 0.30639648
 0.23498535
 0.15777588
 0.07629395
-0.00518799
-0.08361816
-0.15838623
-0.22949219
-0.29571533
-0.35217285
-0.39367676
-0.41778564
-0.42358398
-0.41198730
-0.38116455
-0.33020020
-0.26000977
-0.17333984
-0.07293701
 0.04089355
 0.16662598
 0.30059814
 0.43640137
 0.56640625
 0.68634033
 0.79254150
 0.88134766
 0.94909668
 0.99151611
 1.00616455
 0.99243164
 0.94818115
 0.87158203
 0.76293945
 0.62622070
 0.46722412
 0.28839111
 0.09033203
-0.12634277
-0.35583496
-0.58837891
-0.81268311
-1.02111816
-1.20849609
-1.37115479
-1.50299072
-1.59698486
-1.64733887
-1.65313721
-1.61529541
-1.53472900
-1.41174316
-1.24786377
-1.04766846
-0.81970215
-0.57342529
-0.31646729
-0.05432129
 0.20690918
 0.45806885
 0.68969727
 0.89202881
 1.05865479
 1.18530273
 1.26892090
 1.30737305
 1.30035400
 1.25000000
 1.15875244
 1.03088379
 0.87158203
 0.68847656
 0.48980713
 0.28228760
 0.07049561
-0.14251709
-0.35125732
-0.54656982
-0.71899414
-0.86364746
-0.97869873
-1.06506348
-1.12152100
-1.14776611
-1.14318848
-1.11022949
-1.05285645
-0.97381592
-0.87585449
-0.76232910
-0.63812256
-0.50903320
-0.38024902
-0.25604248
-0.13977051
-0.03448486
 0.05767822
 0.13427734
 0.19378662
 0.23590088
 0.26062012
 0.26947021
 0.26489258
 0.24932861
 0.22521973
 0.19500732
 0.16113281
 0.12634277
 0.09338379
 0.06500244
 0.04364014
 0.03021240
 0.02624512
 0.03143311
 0.04577637
 0.06896973
 0.09979248
 0.13610840
 0.17669678
 0.22003174
 0.26489258
 0.30914307
 0.35034180
 0.38543701
 0.41198730
 0.42999268
 0.43914795
 0.43945313
 0.42999268
 0.41015625
 0.38116455
 0.34576416
 0.30609131
 0.26428223
 0.22155762
 0.17944336
 0.13977051
 0.10528564
 0.07843018
 0.06134033
 0.05432129
 0.05737305
 0.06866455
 0.08758545
 0.11291504
 0.14343262
 0.17791748
 0.21453857
 0.25115967
 0.28656006
 0.31890869
 0.34606934
 0.36682129
 0.38055420
 0.38665771
 0.38543701
 0.37567139
 0.35614014
 0.32714844
 0.29052734
 0.24780273
 0.20019531
 0.14617920
 0.08636475
 0.02136230
-0.04577637
-0.11322021
-0.18127441
-0.24993896
-0.31799316
-0.38299561
-0.44128418
-0.49224854
-0.53741455
-0.57678223
-0.61004639
-0.63507080
-0.65093994
-0.65856934
-0.65917969
-0.65277100
-0.63842773
-0.61523438
-0.58288574
-0.54168701
-0.49194336
-0.43304443
-0.36499023
-0.28778076
-0.20141602
-0.10681152
-0.00396729
 0.10681152
 0.22430420
 0.34606934
 0.46966553
 0.59112549
 0.70617676
 0.81054688
 0.90057373
 0.97259521
 1.02325439
 1.04980469
 1.05133057
 1.02783203
 0.98022461
 0.90911865
 0.81451416
 0.69915771
 0.56701660
 0.42541504
 0.27893066
 0.12969971
-0.02288818
-0.17852783
-0.33325195
-0.48126221
-0.61706543
-0.73699951
-0.84014893
-0.92529297
-0.99151611
-1.03668213
-1.05895996
-1.05773926
-1.03179932
-0.98175049
-0.90911865
-0.81634521
-0.70648193
-0.58319092
-0.44982910
-0.31127930
-0.17150879
-0.03387451
 0.09857178
 0.22399902
 0.34057617
 0.44525146
 0.53558350
 0.60974121
 0.66650391
 0.70587158
 0.72753906
 0.73181152
 0.71868896
 0.68847656
 0.64178467
 0.57922363
 0.50292969
 0.41595459
 0.32073975
 0.22003174
 0.11657715
 0.01312256
-0.08819580
-0.18493652
-0.27496338
-0.35522461
-0.42205811
-0.47210693
-0.50323486
-0.51696777
-0.51513672
-0.49957275
-0.47027588
-0.42663574
-0.36926270
-0.30059814
-0.22308350
-0.13977051
-0.05279541
 0.03479004
 0.12023926
 0.20050049
 0.27343750
 0.33630371
 0.38604736
 0.41839600
 0.43029785
 0.42144775
 0.39215088
 0.34454346
 0.27954102
 0.19927979
 0.10589600
 0.00183105
-0.11108398
-0.22979736
-0.34942627
-0.46508789
-0.57159424
-0.66528320
-0.74554443
-0.81146240
-0.86181641
-0.89477539
-0.90881348
-0.90423584
-0.88226318
-0.84350586
-0.78887939
-0.71838379
-0.63385010
-0.53771973
-0.43304443
-0.32287598
-0.21057129
-0.09979248
 0.00762939
 0.10925293
 0.20355225
 0.28839111
 0.36102295
 0.41992188
 0.46478271
 0.49652100
 0.51696777
 0.52825928
 0.53192139
 0.53009033
 0.52520752
 0.51818848
 0.51147461
 0.50689697
 0.50720215
 0.51361084
 0.52581787
 0.54321289
 0.56427002
 0.58868408
 0.61523438
 0.64331055
 0.67077637
 0.69610596
 0.71655273
 0.72937012
 0.73242188
 0.72418213
 0.70251465
 0.66650391
 0.61401367
 0.54382324
 0.45593262
 0.35217285
 0.23468018
 0.10498047
-0.03631592
-0.18737793
-0.34362793
-0.49835205
-0.64331055
-0.77331543
-0.88500977
-0.97625732
-1.04431152
-1.08642578
-1.10107422
-1.08703613
-1.04553223
-0.97839355
-0.88653564
-0.77239990
-0.63934326
-0.49285889
-0.33843994
-0.18096924
-0.02380371
 0.13061523
 0.27832031
 0.41442871
 0.53161621
 0.62377930
 0.68786621
 0.72357178
 0.73089600
 0.70861816
 0.65643311
 0.57525635
 0.46997070
 0.34576416
 0.20690918
 0.05554199
-0.10528564
-0.26977539
-0.42846680
-0.57312012
-0.69702148
-0.79681396
-0.86883545
-0.91094971
-0.92102051
-0.89935303
-0.84686279
-0.76538086
-0.65673828
-0.52429199
-0.37200928
-0.20477295
-0.02593994
 0.16052246
 0.35064697
 0.53955078
 0.72021484
 0.88745117
 1.03668213
 1.16455078
 1.26739502
 1.34246826
 1.38732910
 1.39984131
 1.38061523
 1.33026123
 1.25030518
 1.14288330
 1.01104736
 0.85876465
 0.69213867
 0.51879883
 0.34576416
 0.17700195
 0.01434326
-0.14099121
-0.28533936
-0.41290283
-0.51788330
-0.59753418
-0.65338135
-0.68725586
-0.70098877
-0.69488525
-0.67016602
-0.62927246
-0.57617188
-0.51330566
-0.44281006
-0.36773682
-0.29113770
-0.21789551
-0.15014648
-0.09002686
-0.03814697
 0.00366211
 0.03356934
 0.05004883
 0.05401611
 0.04760742
 0.03265381
 0.01037598
-0.01800537
-0.05096436
-0.08575439
-0.12054443
-0.15380859
-0.18432617
-0.21179199
-0.23437500
-0.25268555
-0.26763916
-0.28137207
-0.29571533
-0.30944824
-0.32043457
-0.32836914
-0.33355713
-0.33813477
-0.34271240
-0.34637451
-0.34851074
-0.34881592
-0.34790039
-0.34698486
-0.34698486
-0.34820557
-0.35064697
-0.35308838
-0.35614014
-0.36010742
-0.36590576
-0.37261963
-0.37963867
-0.38452148
-0.38696289
-0.38543701
-0.37933350
-0.36651611
-0.34484863
-0.31372070
-0.27435303
-0.22796631
-0.17456055
-0.11260986
-0.04241943
 0.03356934
 0.11230469
 0.19226074
 0.27435303
 0.35949707
 0.44647217
 0.53131104
 0.61096191
 0.68359375
 0.75012207
 0.81024170
 0.86212158
 0.90393066
 0.93475342
 0.95458984
 0.96282959
 0.95825195
 0.93994141
 0.90820313
 0.86456299
 0.80993652
 0.74371338
 0.66619873
 0.57830811
 0.48431396
 0.38696289
 0.28808594
 0.18829346
 0.08789063
-0.01190186
-0.11077881
-0.20690918
-0.29876709
-0.38421631
-0.45989990
-0.52429199
-0.57891846
-0.62530518
-0.66314697
-0.69152832
-0.70953369
-0.71716309
-0.71655273
-0.70800781
-0.69061279
-0.66406250
-0.62866211
-0.58532715
-0.53527832
-0.47760010
-0.41290283
-0.34210205
-0.26763916
-0.19073486
-0.11169434
-0.03143311
 0.04882813
 0.12512207
 0.19531250
 0.25726318
 0.31097412
 0.35461426
 0.38635254
 0.40435791
 0.40802002
 0.39794922
 0.37567139
 0.34210205
 0.29876709
 0.24658203
 0.18798828
 0.12390137
 0.05645752
-0.01251221
-0.07904053
-0.13946533
-0.19165039
-0.23559570
-0.27374268
-0.30517578
-0.32745361
-0.33599854
-0.32867432
-0.30761719
-0.27679443
-0.23986816
-0.19653320
-0.14526367
-0.08575439
-0.01983643
 0.04913330
 0.11840820
 0.18737793
 0.25573730
 0.32196045
 0.38299561
 0.43701172
 0.48126221
 0.51544189
 0.53741455
 0.54656982
 0.54229736
 0.52551270
 0.49774170
 0.45989990
 0.41229248
 0.35705566
 0.29632568
 0.23223877
 0.16510010
 0.09582520
 0.02502441
-0.04333496
-0.10681152
-0.16357422
-0.21514893
-0.26214600
-0.30212402
-0.33264160
-0.35125732
-0.35888672
-0.35797119
-0.34912109
-0.33172607
-0.30517578
-0.27160645
-0.23437500
-0.19531250
-0.15563965
-0.11505127
-0.07385254
-0.03356934
 0.00488281
 0.04150391
 0.07690430
 0.11047363
 0.14099121
 0.16784668
 0.19012451
 0.20751953
 0.22033691
 0.22827148
 0.23010254
 0.22521973
 0.21362305
 0.19470215
 0.16845703
 0.13488770
 0.09399414
 0.04638672
-0.00640869
-0.06256104
-0.11993408
-0.17852783
-0.23956299
-0.30242920
-0.36529541
-0.42480469
-0.47882080
-0.52825928
-0.57434082
-0.61676025
-0.65399170
-0.68359375
-0.70373535
-0.71380615
-0.71228027
-0.69793701
-0.66894531
-0.62530518
-0.56701660
-0.49530029
-0.41015625
-0.31280518
-0.20599365
-0.09307861
 0.02319336
 0.13977051
 0.25360107
 0.36254883
 0.46325684
 0.55358887
 0.63201904
 0.69641113
 0.74645996
 0.78094482
 0.80047607
 0.80566406
 0.79650879
 0.77484131
 0.74096680
 0.69580078
 0.64117432
 0.57769775
 0.50781250
 0.43426514
 0.36041260
 0.28839111
 0.21942139
 0.15441895
 0.09460449
 0.04241943
 0.00091553
-0.02777100
-0.04394531
-0.04791260
-0.04180908
-0.02624512
-0.00305176
 0.02624512
 0.05981445
 0.09460449
 0.12908936
 0.16082764
 0.18859863
 0.21026611
 0.22460938
 0.23071289
 0.22796631
 0.21606445
 0.19348145
 0.15899658
 0.11291504
 0.05706787
-0.00640869
-0.07598877
-0.15136719
-0.23254395
-0.31677246
-0.39947510
-0.47576904
-0.54138184
-0.59448242
-0.63262939
-0.65460205
-0.65795898
-0.64208984
-0.60699463
-0.55419922
-0.48553467
-0.40374756
-0.31219482
-0.21514893
-0.11566162
-0.01739502
 0.07598877
 0.16082764
 0.23376465
 0.29235840
 0.33355713
 0.35644531
 0.36041260
 0.34606934
 0.31402588
 0.26519775
 0.20050049
 0.12176514
 0.03112793
-0.06866455
-0.17456055
-0.28381348
-0.39154053
-0.49285889
-0.58197021
-0.65551758
-0.71105957
-0.74584961
-0.75897217
-0.74920654
-0.71655273
-0.66345215
-0.59143066
-0.50262451
-0.39886475
-0.28381348
-0.16265869
-0.03997803
 0.07995605
 0.19409180
 0.30029297
 0.39581299
 0.47821045
 0.54534912
 0.59600830
 0.62835693
 0.64270020
 0.63903809
 0.61889648
 0.58410645
 0.53619385
 0.47698975
 0.40924072
 0.33630371
 0.26092529
 0.18463135
 0.11016846
 0.03967285
-0.02258301
-0.07446289
-0.11474609
-0.14221191
-0.15625000
-0.15594482
-0.14129639
-0.11474609
-0.07812500
-0.03387451
 0.01708984
 0.07263184
 0.13000488
 0.18646240
 0.24017334
 0.28991699
 0.33416748
 0.37048340
 0.39794922
 0.41564941
 0.42358398
 0.42053223
 0.40527344
 0.37750244
 0.33874512
 0.29083252
 0.23468018
 0.17028809
 0.09918213
 0.02288818
-0.05523682
-0.13397217
-0.21270752
-0.28991699
-0.36163330
-0.42297363
-0.47180176
-0.50781250
-0.53253174
-0.54534912
-0.54595947
-0.53314209
-0.50842285
-0.47271729
-0.42694092
-0.37200928
-0.30944824
-0.24230957
-0.17333984
-0.10375977
-0.03417969
 0.03387451
 0.09735107
 0.15289307
 0.19927979
 0.23620605
 0.26275635
 0.27709961
 0.27801514
 0.26519775
 0.24017334
 0.20324707
 0.15472412
 0.09552002
 0.02899170
-0.04089355
-0.11108398
-0.17974854
-0.24597168
-0.30609131
-0.35552979
-0.39031982
-0.40924072
-0.41229248
-0.39916992
-0.36956787
-0.32287598
-0.25970459
-0.18280029
-0.09399414
 0.00457764
 0.11260986
 0.22796631
 0.34851074
 0.47088623
 0.59051514
 0.70312500
 0.80444336
 0.89141846
 0.96252441
 1.01593018
 1.05041504
 1.06414795
 1.05590820
 1.02630615
 0.97625732
 0.90820313
 0.82366943
 0.72509766
 0.61492920
 0.49682617
 0.37445068
 0.25085449
 0.12786865
 0.00671387
-0.11077881
-0.22338867
-0.32806396
-0.42327881
-0.50811768
-0.58166504
-0.64361572
-0.69396973
-0.73272705
-0.76080322
-0.78002930
-0.79162598
-0.79620361
-0.79345703
-0.78430176
-0.76965332
-0.75103760
-0.72937012
-0.70556641
-0.68084717
-0.65490723
-0.62713623
-0.59661865
-0.56243896
-0.52612305
-0.48858643
-0.44982910
-0.40863037
-0.36346436
-0.31463623
-0.26489258
-0.21575928
-0.16876221
-0.12268066
-0.07781982
-0.03448486
 0.00488281
 0.03967285
 0.06958008
 0.09429932
 0.11291504
 0.12542725
 0.13183594
 0.13366699
 0.13183594
 0.12603760
 0.11688232
 0.10467529
 0.09094238
 0.07690430
 0.06378174
 0.05187988
 0.04211426
 0.03509521
 0.03204346
 0.03265381
 0.03814697
 0.04913330
 0.06622314
 0.09033203
 0.12054443
 0.15594482
 0.19683838
 0.24383545
 0.29632568
 0.35339355
 0.41168213
 0.46875000
 0.52185059
 0.56854248
 0.60668945
 0.63507080
 0.65185547
 0.65612793
 0.64636230
 0.62133789
 0.57983398
 0.52307129
 0.45288086
 0.37200928
 0.28259277
 0.18554688
 0.08178711
-0.02685547
-0.13793945
-0.24749756
-0.35186768
-0.44586182
-0.52551270
-0.58898926
-0.63507080
-0.66345215
-0.67260742
-0.66101074
-0.62957764
-0.57952881
-0.51330566
-0.43273926
-0.34057617
-0.23956299
-0.13275146
-0.02410889
 0.08392334
 0.18890381
 0.28686523
 0.37475586
 0.44860840
 0.50689697
 0.54809570
 0.57128906
 0.57403564
 0.55511475
 0.51513672
 0.45654297
 0.38269043
 0.29632568
 0.19897461
 0.09094238
-0.02624512
-0.14984131
-0.27526855
-0.39642334
-0.50750732
-0.60394287
-0.68267822
-0.74218750
-0.78063965
-0.79681396
-0.78796387
-0.75317383
-0.69213867
-0.60699463
-0.50079346
-0.37750244
-0.24108887
-0.09429932
 0.06042480
 0.21911621
 0.37811279
 0.53070068
 0.67108154
 0.79467773
 0.89874268
 0.98114014
 1.04064941
 1.07482910
 1.08215332
 1.06262207
 1.01806641
 0.95092773
 0.86303711
 0.75592041
 0.63201904
 0.49682617
 0.35583496
 0.21514893
 0.07659912
-0.05859375
-0.18890381
-0.31036377
-0.41717529
-0.50476074
-0.57159424
-0.61737061
-0.64361572
-0.65002441
-0.63812256
-0.61004639
-0.56823730
-0.51452637
-0.45074463
-0.37841797
-0.30090332
-0.22186279
-0.14495850
-0.07232666
-0.00518799
 0.05493164
 0.10650635
 0.14892578
 0.18127441
 0.20355225
 0.21545410
 0.21697998
 0.20965576
 0.19500732
 0.17425537
 0.14862061
 0.11840820
 0.08453369
 0.04760742
 0.00793457
-0.03387451
-0.07690430
-0.12084961
-0.16540527
-0.21209717
-0.26306152
-0.31768799
-0.37384033
-0.42755127
-0.47760010
-0.52368164
-0.56610107
-0.60363770
-0.63446045
-0.65612793
-0.66802979
-0.66894531
-0.65856934
-0.63629150
-0.60180664
-0.55450439
-0.49560547
-0.42480469
-0.34271240
-0.25146484
-0.15350342
-0.05126953
 0.05401611
 0.16204834
 0.27099609
 0.37872314
 0.48187256
 0.57678223
 0.66040039
 0.73150635
 0.78826904
 0.82916260
 0.85266113
 0.85754395
 0.84320068
 0.80932617
 0.75653076
 0.68572998
 0.59906006
 0.49926758
 0.39031982
 0.27496338
 0.15563965
 0.03326416
-0.09124756
-0.21484375
-0.33355713
-0.44219971
-0.53710938
-0.61706543
-0.68176270
-0.73059082
-0.76171875
-0.77453613
-0.76873779
-0.74493408
-0.70495605
-0.65063477
-0.58319092
-0.50476074
-0.41748047
-0.32318115
-0.22399902
-0.12237549
-0.02044678
 0.07995605
 0.17700195
 0.27069092
 0.36041260
 0.44464111
 0.52185059
 0.59082031
 0.65093994
 0.70220947
 0.74523926
 0.77911377
 0.80230713
 0.81268311
 0.80963135
 0.79254150
 0.76232910
 0.71899414
 0.66253662
 0.59295654
 0.51116943
 0.41870117
 0.31829834
 0.21209717
 0.10162354
-0.01281738
-0.12969971
-0.24719238
-0.36163330
-0.46875000
-0.56457520
-0.64697266
-0.71533203
-0.76873779
-0.80627441
-0.82702637
-0.83038330
-0.81573486
-0.78277588
-0.73150635
-0.66345215
-0.58044434
-0.48492432
-0.37994385
-0.26733398
-0.15014648
-0.03112793
 0.08697510
 0.20263672
 0.31341553
 0.41625977
 0.50842285
 0.58715820
 0.65124512
 0.70007324
 0.73333740
 0.74981689
 0.75042725
 0.73547363
 0.70678711
 0.66406250
 0.60882568
 0.54199219
 0.46630859
 0.38360596
 0.29571533
 0.20263672
 0.10559082
 0.00640869
-0.09277344
-0.19134521
-0.28808594
-0.38116455
-0.46752930
-0.54412842
-0.60974121
-0.66375732
-0.70709229
-0.73791504
-0.75500488
-0.75653076
-0.74218750
-0.71289063
-0.66955566
-0.61218262
-0.54138184
-0.45837402
-0.36437988
-0.26153564
-0.15228271
-0.03845215
 0.07751465
 0.19378662
 0.30792236
 0.41748047
 0.51879883
 0.60852051
 0.68359375
 0.74249268
 0.78399658
 0.80718994
 0.81115723
 0.79589844
 0.76080322
 0.70709229
 0.63537598
 0.54718018
 0.44586182
 0.33508301
 0.21820068
 0.09826660
-0.02471924
-0.14892578
-0.27099609
-0.38604736
-0.48889160
-0.57525635
-0.64392090
-0.69366455
-0.72418213
-0.73425293
-0.72418213
-0.69458008
-0.64636230
-0.58135986
-0.50140381
-0.40985107
-0.31036377
-0.20660400
-0.10131836
 0.00274658
 0.10162354
 0.19134521
 0.26824951
 0.32928467
 0.37261963
 0.39611816
 0.39886475
 0.38177490
 0.34729004
 0.29754639
 0.23406982
 0.15808105
 0.07263184
-0.01800537
-0.10955811
-0.19927979
-0.28472900
-0.36193848
-0.42633057
-0.47302246
-0.50079346
-0.51025391
-0.50231934
-0.47760010
-0.43518066
-0.37628174
-0.30395508
-0.22094727
-0.12969971
-0.03204346
 0.06927490
 0.17059326
 0.26824951
 0.35888672
 0.44036865
 0.50994873
 0.56488037
 0.60363770
 0.62500000
 0.63018799
 0.61859131
 0.59082031
 0.54748535
 0.49041748
 0.42419434
 0.35156250
 0.27557373
 0.19744873
 0.11901855
 0.04211426
-0.02990723
-0.09521484
-0.15197754
-0.19958496
-0.23834229
-0.26947021
-0.29388428
-0.31219482
-0.32379150
-0.32714844
-0.32226563
-0.31158447
-0.29876709
-0.28656006
-0.27679443
-0.26977539
-0.26428223
-0.25970459
-0.25543213
-0.25207520
-0.24841309
-0.24383545
-0.23803711
-0.23071289
-0.22186279
-0.21118164
-0.19683838
-0.17730713
-0.15167236
-0.11901855
-0.08026123
-0.03601074
 0.01251221
 0.06439209
 0.11901855
 0.17547607
 0.23284912
 0.29052734
 0.34606934
 0.39672852
 0.44006348
 0.47332764
 0.49652100
 0.50903320
 0.50933838
 0.49591064
 0.46783447
 0.42663574
 0.37506104
 0.31585693
 0.24932861
 0.17547607
 0.09521484
 0.01190186
-0.07110596
-0.15075684
-0.22552490
-0.29357910
-0.35125732
-0.39428711
-0.42083740
-0.43029785
-0.42297363
-0.39855957
-0.35644531
-0.29785156
-0.22521973
-0.14221191
-0.05157471
 0.04516602
 0.14648438
 0.24902344
 0.34790039
 0.43914795
 0.51879883
 0.58410645
 0.63293457
 0.66406250
 0.67810059
 0.67565918
 0.65673828
 0.62042236
 0.56701660
 0.49896240
 0.42144775
 0.33874512
 0.25207520
 0.16235352
 0.07080078
-0.01953125
-0.10528564
-0.18493652
-0.25756836
-0.32196045
-0.37445068
-0.41168213
-0.43212891
-0.43762207
-0.43029785
-0.41137695
-0.38024902
-0.33752441
-0.28839111
-0.23834229
-0.19134521
-0.14923096
-0.11199951
-0.08178711
-0.06256104
-0.05706787
-0.06683350
-0.08972168
-0.12390137
-0.16906738
-0.22460938
-0.28900146
-0.35736084
-0.42449951
-0.48645020
-0.54077148
-0.58563232
-0.61859131
-0.63751221
-0.64025879
-0.62622070
-0.59539795
-0.54809570
-0.48339844
-0.40191650
-0.30548096
-0.19775391
-0.08361816
 0.03417969
 0.15319824
 0.27099609
 0.38421631
 0.48736572
 0.57556152
 0.64453125
 0.69152832
 0.71655273
 0.71868896
 0.69824219
 0.65490723
 0.58929443
 0.50506592
 0.40649414
 0.29815674
 0.18371582
 0.06683350
-0.05004883
-0.16387939
-0.27130127
-0.36743164
-0.44769287
-0.50750732
-0.54443359
-0.55816650
-0.54840088
-0.51605225
-0.46173096
-0.38696289
-0.29479980
-0.18951416
-0.07415771
 0.04791260
 0.17333984
 0.29693604
 0.41320801
 0.51605225
 0.60150146
 0.66711426
 0.71044922
 0.72967529
 0.72357178
 0.69213867
 0.63690186
 0.56121826
 0.46905518
 0.36437988
 0.25177002
 0.13305664
 0.01007080
-0.11566162
-0.24108887
-0.36071777
-0.46875000
-0.56121826
-0.63720703
-0.69702148
-0.74096680
-0.76812744
-0.77667236
-0.76690674
-0.74005127
-0.69763184
-0.64086914
-0.57067871
-0.48858643
-0.39764404
-0.30029297
-0.19958496
-0.09887695
-0.00030518
 0.09307861
 0.17944336
 0.25787354
 0.32775879
 0.38696289
 0.43334961
 0.46600342
 0.48461914
 0.49041748
 0.48431396
 0.46630859
 0.43731689
 0.39825439
 0.35186768
 0.30029297
 0.24475098
 0.18615723
 0.12512207
 0.06378174
 0.00427246
-0.05249023
-0.10467529
-0.15167236
-0.19165039
-0.22308350
-0.24536133
-0.25848389
-0.26397705
-0.26306152
-0.25543213
-0.24047852
-0.21759033
-0.18707275
-0.14953613
-0.10559082
-0.05676270
-0.00305176
 0.05401611
 0.11383057
 0.17547607
 0.23834229
 0.30120850
 0.36254883
 0.41992188
 0.47210693
 0.51757813
 0.55511475
 0.58288574
 0.59875488
 0.60241699
 0.59387207
 0.57464600
 0.54504395
 0.50628662
 0.45898438
 0.40588379
 0.34912109
 0.29083252
 0.23284912
 0.17547607
 0.12054443
 0.06958008
 0.02380371
-0.01617432
-0.04943848
-0.07629395
-0.09643555
-0.11047363
-0.11871338
-0.12268066
-0.12359619
-0.12237549
-0.12084961
-0.11871338
-0.11688232
-0.11596680
-0.11779785
-0.12420654
-0.13671875
-0.15472412
-0.17822266
-0.20721436
-0.24291992
-0.28625488
-0.33538818
-0.38726807
-0.43914795
-0.48889160
-0.53527832
-0.57739258
-0.61340332
-0.64086914
-0.65826416
-0.66436768
-0.65856934
-0.63995361
-0.60913086
-0.56579590
-0.51086426
-0.44555664
-0.37170410
-0.29144287
-0.20660400
-0.11962891
-0.03234863
 0.05310059
 0.13458252
 0.20904541
 0.27496338
 0.33050537
 0.37445068
 0.40466309
 0.41992188
 0.41992188
 0.40527344
 0.37872314
 0.34210205
 0.29815674
 0.24780273
 0.19348145
 0.13702393
 0.08148193
 0.03021240
-0.01342773
-0.04638672
-0.06744385
-0.07537842
-0.07110596
-0.05493164
-0.02685547
 0.01190186
 0.06011963
 0.11474609
 0.17333984
 0.23345947
 0.29296875
 0.35003662
 0.40130615
 0.44433594
 0.47698975
 0.49804688
 0.50476074
 0.49621582
 0.47180176
 0.43212891
 0.37994385
 0.31616211
 0.24169922
 0.15716553
 0.06530762
-0.03051758
-0.12695313
-0.22064209
-0.30883789
-0.38787842
-0.45318604
-0.50140381
-0.53070068
-0.54229736
-0.53680420
-0.51391602
-0.47393799
-0.41839600
-0.35064697
-0.27496338
-0.19561768
-0.11474609
-0.03448486
 0.04302979
 0.11291504
 0.17089844
 0.21392822
 0.24139404
 0.25268555
 0.24749756
 0.22491455
 0.18402100
 0.12603760
 0.05249023
-0.03387451
-0.13122559
-0.23681641
-0.34576416
-0.45257568
-0.55084229
-0.63690186
-0.70800781
-0.76171875
-0.79498291
-0.80444336
-0.78887939
-0.74890137
-0.68511963
-0.59875488
-0.49224854
-0.36865234
-0.23315430
-0.08941650
 0.05920410
 0.20935059
 0.35675049
 0.49621582
 0.62133789
 0.72875977
 0.81481934
 0.87768555
 0.91491699
 0.92498779
 0.90789795
 0.86425781
 0.79620361
 0.70465088
 0.59326172
 0.46783447
 0.33355713
 0.19531250
 0.05584717
-0.08270264
-0.21728516
-0.34149170
-0.44860840
-0.53466797
-0.59661865
-0.63415527
-0.64727783
-0.63629150
-0.60180664
-0.54473877
-0.46844482
-0.37597656
-0.27069092
-0.15655518
-0.03753662
 0.08300781
 0.20141602
 0.31402588
 0.41656494
 0.50537109
 0.57617188
 0.62683105
 0.65673828
 0.66528320
 0.65307617
 0.62042236
 0.56854248
 0.50018311
 0.42022705
 0.33264160
 0.24139404
 0.14862061
 0.05615234
-0.03143311
-0.10986328
-0.17456055
-0.22338867
-0.25604248
-0.27252197
-0.27343750
-0.25878906
-0.22918701
-0.18585205
-0.13061523
-0.06622314
 0.00305176
 0.07324219
 0.14038086
 0.20233154
 0.25634766
 0.29998779
 0.32928467
 0.34179688
 0.33538818
 0.31036377
 0.26702881
 0.20721436
 0.13214111
 0.04364014
-0.05645752
-0.16632080
-0.28289795
-0.40008545
-0.51116943
-0.61004639
-0.69305420
-0.75866699
-0.80535889
-0.83068848
-0.83190918
-0.80841064
-0.76049805
-0.69000244
-0.59844971
-0.48797607
-0.36193848
-0.22460938
-0.07995605
 0.06927490
 0.22155762
 0.37292480
 0.51727295
 0.64849854
 0.76232910
 0.85723877
 0.93109131
 0.98083496
 1.00341797
 0.99853516
 0.96710205
 0.91125488
 0.83160400
 0.72937012
 0.60821533
 0.47332764
 0.33172607
 0.18646240
 0.03936768
-0.10864258
-0.25268555
-0.38696289
-0.50506592
-0.60455322
-0.68420410
-0.74340820
-0.78094482
-0.79620361
-0.78918457
-0.76080322
-0.71319580
-0.64788818
-0.56671143
-0.47119141
-0.36437988
-0.24993896
-0.13183594
-0.01403809
 0.10131836
 0.21179199
 0.31555176
 0.40802002
 0.48583984
 0.54504395
 0.58502197
 0.60546875
 0.60668945
 0.58837891
 0.55023193
 0.49407959
 0.42297363
 0.33996582
 0.24719238
 0.14678955
 0.04089355
-0.06774902
-0.17730713
-0.28533936
-0.38848877
-0.48309326
-0.56457520
-0.63110352
-0.68145752
-0.71655273
-0.73547363
-0.73791504
-0.72326660
-0.69244385
-0.64636230
-0.58654785
-0.51422119
-0.43212891
-0.34393311
-0.25268555
-0.16082764
-0.06927490
 0.01953125
 0.10345459
 0.18035889
 0.24871826
 0.30731201
 0.35522461
 0.39184570
 0.41625977
 0.42938232
 0.43090820
 0.42083740
 0.39886475
 0.36651611
 0.32531738
 0.27801514
 0.22552490
 0.16815186
 0.10650635
 0.04211426
-0.02197266
-0.08300781
-0.13854980
-0.18707275
-0.22705078
-0.25726318
-0.27770996
-0.28869629
-0.29113770
-0.28503418
-0.26977539
-0.24536133
-0.21209717
-0.17181396
-0.12603760
-0.07629395
-0.02288818
 0.03265381
 0.08880615
 0.14282227
 0.19287109
 0.23803711
 0.27709961
 0.31036377
 0.33660889
 0.35430908
 0.36285400
 0.36163330
 0.35125732
 0.33294678
 0.30914307
 0.28198242
 0.25421143
 0.22644043
 0.19958496
 0.17456055
 0.15228271
 0.13458252
 0.12268066
 0.11779785
 0.11932373
 0.12603760
 0.13671875
 0.14953613
 0.16326904
 0.17639160
 0.18768311
 0.19500732
 0.19683838
 0.19134521
 0.17730713
 0.15441895
 0.12145996
 0.07843018
 0.02563477
-0.03631592
-0.10772705
-0.18859863
-0.27801514
-0.37231445
-0.46569824
-0.55328369
-0.63232422
-0.70159912
-0.75927734
-0.80169678
-0.82427979
-0.82397461
-0.80047607
-0.75439453
-0.68542480
-0.59356689
-0.48034668
-0.34973145
-0.20629883
-0.05371094
 0.10559082
 0.26794434
 0.42755127
 0.57769775
 0.71319580
 0.83007813
 0.92620850
 0.99731445
 1.03942871
 1.05102539
 1.03149414
 0.98205566
 0.90332031
 0.79559326
 0.66314697
 0.51177979
 0.34759521
 0.17425537
-0.00732422
-0.19348145
-0.37567139
-0.54351807
-0.68908691
-0.80780029
-0.89782715
-0.95672607
-0.98236084
-0.97229004
-0.92803955
-0.85205078
-0.74707031
-0.61676025
-0.46600342
-0.30029297
-0.12512207
 0.05493164
 0.23468018
 0.40832520
 0.56823730
 0.70709229
 0.82000732
 0.90454102
 0.95886230
 0.98175049
 0.97137451
 0.92742920
 0.85052490
 0.74401855
 0.61309814
 0.46417236
 0.30212402
 0.13000488
-0.04974365
-0.23284912
-0.41198730
-0.57678223
-0.71838379
-0.83312988
-0.92010498
-0.97900391
-1.00769043
-1.00402832
-0.96893311
-0.90393066
-0.81298828
-0.69946289
-0.56732178
-0.42236328
-0.27069092
-0.11779785
 0.03173828
 0.17517090
 0.30700684
 0.42266846
 0.51635742
 0.58654785
 0.63201904
 0.65307617
 0.64880371
 0.61920166
 0.56610107
 0.49346924
 0.40618896
 0.30853271
 0.20446777
 0.09765625
-0.00854492
-0.11199951
-0.20874023
-0.29571533
-0.36804199
-0.42114258
-0.45379639
-0.46600342
-0.45867920
-0.43304443
-0.39001465
-0.33172607
-0.26153564
-0.18310547
-0.09979248
-0.01495361
 0.06896973
 0.14862061
 0.22125244
 0.28442383
 0.33630371
 0.37506104
 0.39855957
 0.40405273
 0.39154053
 0.36315918
 0.32165527
 0.27069092
 0.21148682
 0.14404297
 0.06958008
-0.00762939
-0.08270264
-0.15045166
-0.20996094
-0.26153564
-0.30456543
-0.33477783
-0.34729004
-0.33996582
-0.31433105
-0.27526855
-0.22583008
-0.16723633
-0.09948730
-0.02471924
 0.05401611
 0.13275146
 0.20843506
 0.27893066
 0.34179688
 0.39367676
 0.43121338
 0.45288086
 0.45745850
 0.44525146
 0.41687012
 0.37353516
 0.31646729
 0.24780273
 0.16906738
 0.08331299
-0.00640869
-0.09704590
-0.18737793
-0.27435303
-0.35461426
-0.42297363
-0.47485352
-0.50811768
-0.52368164
-0.52246094
-0.50445557
-0.47027588
-0.42053223
-0.35736084
-0.28289795
-0.19989014
-0.11138916
-0.02105713
 0.06744385
 0.15136719
 0.22766113
 0.29418945
 0.34881592
 0.38970947
 0.41473389
 0.42266846
 0.41412354
 0.39001465
 0.35308838
 0.30456543
 0.24505615
 0.17547607
 0.09796143
 0.01647949
-0.06378174
-0.14038086
-0.21148682
-0.27587891
-0.33081055
-0.37292480
-0.39947510
-0.41015625
-0.40588379
-0.38604736
-0.35186768
-0.30426025
-0.24688721
-0.18249512
-0.11291504
-0.03875732
 0.03814697
 0.11444092
 0.18646240
 0.25054932
 0.30548096
 0.35034180
 0.38360596
 0.40374756
 0.41046143
 0.40252686
 0.38055420
 0.34515381
 0.29693604
 0.23925781
 0.17425537
 0.10559082
 0.03540039
-0.03417969
-0.10009766
-0.15899658
-0.20782471
-0.24414063
-0.26763916
-0.27770996
-0.27465820
-0.25848389
-0.22949219
-0.18798828
-0.13519287
-0.07324219
-0.00518799
 0.06500244
 0.13397217
 0.19836426
 0.25665283
 0.30700684
 0.34820557
 0.37689209
 0.39062500
 0.38757324
 0.36804199
 0.33386230
 0.28656006
 0.22766113
 0.15747070
 0.07843018
-0.00640869
-0.09460449
-0.18341064
-0.26977539
-0.35064697
-0.42175293
-0.47973633
-0.52276611
-0.55053711
-0.56365967
-0.56091309
-0.54199219
-0.50598145
-0.45532227
-0.39245605
-0.32104492
-0.24322510
-0.16174316
-0.07781982
 0.00671387
 0.08850098
 0.16479492
 0.23254395
 0.28930664
 0.33416748
 0.36621094
 0.38421631
 0.38757324
 0.37658691
 0.35247803
 0.31738281
 0.27313232
 0.22186279
 0.16387939
 0.10162354
 0.03692627
-0.02746582
-0.08911133
-0.14465332
-0.19226074
-0.22979736
-0.25573730
-0.27099609
-0.27557373
-0.27099609
-0.25726318
-0.23406982
-0.20202637
-0.16265869
-0.11779785
-0.07019043
-0.02136230
 0.02655029
 0.07171631
 0.11291504
 0.14801025
 0.17547607
 0.19378662
 0.20263672
 0.20141602
 0.19104004
 0.17211914
 0.14556885
 0.11230469
 0.07263184
 0.02838135
-0.01831055
-0.06530762
-0.10986328
-0.15014648
-0.18463135
-0.21209717
-0.23223877
-0.24444580
-0.24871826
-0.24475098
-0.23315430
-0.21423340
-0.18920898
-0.15960693
-0.12634277
-0.09124756
-0.05554199
-0.02075195
 0.01190186
 0.04028320
 0.06286621
 0.07904053
 0.08819580
 0.09094238
 0.08758545
 0.07873535
 0.06500244
 0.04699707
 0.02593994
 0.00274658
-0.02044678
-0.04119873
-0.05828857
-0.06988525
-0.07537842
-0.07415771
-0.06500244
-0.04699707
-0.02014160
 0.01556396
 0.05889893
 0.10772705
 0.16052246
 0.21575928
 0.27252197
 0.32989502
 0.38635254
 0.43853760
 0.48339844
 0.51696777
 0.53833008
 0.54718018
 0.54473877
 0.52947998
 0.50079346
 0.45867920
 0.40527344
 0.34362793
 0.27557373
 0.20202637
 0.12329102
 0.04241943
-0.03662109
-0.11047363
-0.17822266
-0.23864746
-0.29083252
-0.33172607
-0.35949707
-0.37322998
-0.37261963
-0.35827637
-0.33111572
-0.29327393
-0.24719238
-0.19653320
-0.14251709
-0.08697510
-0.03173828
 0.02075195
 0.06713867
 0.10589600
 0.13458252
 0.15258789
 0.15838623
 0.15197754
 0.13397217
 0.10498047
 0.06622314
 0.01922607
-0.03387451
-0.09063721
-0.14862061
-0.20660400
-0.26245117
-0.31280518
-0.35339355
-0.38116455
-0.39520264
-0.39520264
-0.38085938
-0.35156250
-0.30761719
-0.25054932
-0.18280029
-0.10772705
-0.02716064
 0.05645752
 0.14038086
 0.22155762
 0.29693604
 0.36315918
 0.41809082
 0.45867920
 0.48248291
 0.48828125
 0.47607422
 0.44708252
 0.40344238
 0.34667969
 0.27740479
 0.19714355
 0.10864258
 0.01708984
-0.07385254
-0.16174316
-0.24505615
-0.32135010
-0.38604736
-0.43487549
-0.46539307
-0.47760010
-0.47302246
-0.45227051
-0.41473389
-0.36224365
-0.29754639
-0.22399902
-0.14465332
-0.06134033
 0.02288818
 0.10375977
 0.17669678
 0.23925781
 0.28961182
 0.32623291
 0.34698486
 0.34973145
 0.33386230
 0.30029297
 0.24993896
 0.18432617
 0.10559082
 0.01678467
-0.07843018
-0.17761230
-0.27832031
-0.37628174
-0.46539307
-0.54046631
-0.59906006
-0.63934326
-0.66162109
-0.66375732
-0.64422607
-0.60363770
-0.54229736
-0.46356201
-0.36895752
-0.26214600
-0.14617920
-0.02502441
 0.09735107
 0.21881104
 0.33569336
 0.44372559
 0.53741455
 0.61248779
 0.66680908
 0.70037842
 0.71258545
 0.70251465
 0.66955566
 0.61431885
 0.53924561
 0.44891357
 0.34790039
 0.24017334
 0.12786865
 0.01312256
-0.10223389
-0.21453857
-0.31829834
-0.40771484
-0.47760010
-0.52612305
-0.55297852
-0.55908203
-0.54473877
-0.51025391
-0.45593262
-0.38360596
-0.29632568
-0.19714355
-0.09002686
 0.02075195
 0.13183594
 0.24047852
 0.34393311
 0.43884277
 0.52001953
 0.58380127
 0.62713623
 0.65032959
 0.65399170
 0.63781738
 0.60150146
 0.54687500
 0.47668457
 0.39459229
 0.30364990
 0.20629883
 0.10467529
 0.00183105
-0.09887695
-0.19470215
-0.28411865
-0.36346436
-0.42907715
-0.47760010
-0.50811768
-0.52124023
-0.51910400
-0.50262451
-0.47088623
-0.42510986
-0.36621094
-0.29785156
-0.22308350
-0.14495850
-0.06561279
 0.01190186
 0.08514404
 0.15167236
 0.20965576
 0.25878906
 0.29815674
 0.32714844
 0.34454346
 0.34973145
 0.34393311
 0.32867432
 0.30609131
 0.27862549
 0.24688721
 0.21179199
 0.17425537
 0.13580322
 0.09826660
 0.06347656
 0.03234863
 0.00549316
-0.01739502
-0.03509521
-0.04730225
-0.05371094
-0.05432129
-0.05035400
-0.04272461
-0.03326416
-0.02227783
-0.01098633
 0.00000000
 0.01037598
 0.01831055
 0.02380371
 0.02563477
 0.02380371
 0.01861572
 0.01068115
 0.00000000
-0.01342773
-0.02960205
-0.04791260
-0.06866455
-0.09033203
-0.11169434
-0.13244629
-0.15167236
-0.16998291
-0.18737793
-0.20385742
-0.21820068
-0.23010254
-0.23895264
-0.24414063
-0.24658203
-0.24658203
-0.24505615
-0.24139404
-0.23620605
-0.22918701
-0.22094727
-0.21179199
-0.20263672
-0.19439697
-0.18737793
-0.18188477
-0.17700195
-0.17364502
-0.17181396
-0.17181396
-0.17395020
-0.17761230
-0.18249512
-0.18707275
-0.19104004
-0.19409180
-0.19592285
-0.19561768
-0.19287109
-0.18676758
-0.17608643
-0.15991211
-0.13763428
-0.10925293
-0.07537842
-0.03570557
 0.00915527
 0.05950928
 0.11444092
 0.17272949
 0.23284912
 0.29418945
 0.35522461
 0.41503906
 0.47149658
 0.52307129
 0.56823730
 0.60577393
 0.63415527
 0.65185547
 0.65826416
 0.65368652
 0.63873291
 0.61370850
 0.57739258
 0.52917480
 0.47027588
 0.40374756
 0.33172607
 0.25573730
 0.17517090
 0.09094238
 0.00579834
-0.07720947
-0.15625000
-0.23101807
-0.29998779
-0.36010742
-0.40710449
-0.43945313
-0.45715332
-0.46295166
-0.45715332
-0.43853760
-0.40557861
-0.36010742
-0.30578613
-0.24658203
-0.18524170
-0.12268066
-0.05920410
 0.00366211
 0.06317139
 0.11627197
 0.16082764
 0.19561768
 0.21972656
 0.23315430
 0.23651123
 0.22888184
 0.21026611
 0.18096924
 0.14221191
 0.09552002
 0.04333496
-0.01220703
-0.06835938
-0.12329102
-0.17517090
-0.22399902
-0.26885986
-0.30731201
-0.33630371
-0.35278320
-0.35461426
-0.34271240
-0.31860352
-0.28472900
-0.24230957
-0.19165039
-0.13305664
-0.06713867
 0.00396729
 0.07720947
 0.14923096
 0.21850586
 0.28411865
 0.34484863
 0.39764404
 0.43945313
 0.46752930
 0.48217773
 0.48400879
 0.47363281
 0.45074463
 0.41473389
 0.36743164
 0.31127930
 0.24841309
 0.17883301
 0.10406494
 0.02685547
-0.04821777
-0.11840820
-0.18341064
-0.24353027
-0.29754639
-0.34179688
-0.37261963
-0.38909912
-0.39306641
-0.38543701
-0.36651611
-0.33569336
-0.29449463
-0.24627686
-0.19348145
-0.13732910
-0.07873535
-0.01831055
 0.04089355
 0.09643555
 0.14678955
 0.19165039
 0.22949219
 0.25909424
 0.27801514
 0.28656006
 0.28594971
 0.27709961
 0.26031494
 0.23498535
 0.20050049
 0.15899658
 0.11169434
 0.06011963
 0.00549316
-0.05035400
-0.10467529
-0.15563965
-0.20294189
-0.24719238
-0.28839111
-0.32501221
-0.35430908
-0.37414551
-0.38482666
-0.38848877
-0.38787842
-0.38299561
-0.37261963
-0.35491943
-0.33050537
-0.30303955
-0.27557373
-0.25085449
-0.22766113
-0.20477295
-0.18157959
-0.15869141
-0.13793945
-0.11993408
-0.10437012
-0.08972168
-0.07568359
-0.06164551
-0.04791260
-0.03387451
-0.01922607
-0.00366211
 0.01342773
 0.03326416
 0.05645752
 0.08331299
 0.11352539
 0.14648438
 0.17974854
 0.21240234
 0.24475098
 0.27770996
 0.31097412
 0.34210205
 0.36865234
 0.38848877
 0.40100098
 0.40710449
 0.40649414
 0.39916992
 0.38360596
 0.36041260
 0.33050537
 0.29479980
 0.25451660
 0.21026611
 0.16265869
 0.11230469
 0.06072998
 0.00915527
-0.04119873
-0.08941650
-0.13336182
-0.17150879
-0.20324707
-0.22766113
-0.24505615
-0.25512695
-0.25848389
-0.25451660
-0.24353027
-0.22552490
-0.20111084
-0.17089844
-0.13702393
-0.09948730
-0.05981445
-0.01800537
 0.02441406
 0.06591797
 0.10467529
 0.14007568
 0.17089844
 0.19714355
 0.21911621
 0.23681641
 0.24902344
 0.25604248
 0.25665283
 0.25115967
 0.23986816
 0.22399902
 0.20416260
 0.18157959
 0.15594482
 0.12725830
 0.09643555
 0.06439209
 0.03204346
 0.00122070
-0.02777100
-0.05432129
-0.07781982
-0.09765625
-0.11352539
-0.12542725
-0.13244629
-0.13549805
-0.13427734
-0.13000488
-0.12359619
-0.11505127
-0.10559082
-0.09490967
-0.08453369
-0.07507324
-0.06835938
-0.06469727
-0.06439209
-0.06744385
-0.07385254
-0.08331299
-0.09582520
-0.11230469
-0.13153076
-0.15258789
-0.17395020
-0.19470215
-0.21392822
-0.23101807
-0.24505615
-0.25573730
-0.26153564
-0.26123047
-0.25390625
-0.23834229
-0.21392822
-0.18188477
-0.14343262
-0.09918213
-0.05035400
 0.00305176
 0.05950928
 0.11688232
 0.17181396
 0.22277832
 0.26855469
 0.30883789
 0.34210205
 0.36743164
 0.38391113
 0.39062500
 0.38696289
 0.37353516
 0.35064697
 0.32012939
 0.28320313
 0.24108887
 0.19378662
 0.14129639
 0.08483887
 0.02716064
-0.02868652
-0.08056641
-0.12695313
-0.16723633
-0.20050049
-0.22583008
-0.24291992
-0.25115967
-0.25085449
-0.24230957
-0.22552490
-0.20172119
-0.17181396
-0.13732910
-0.09948730
-0.05920410
-0.01800537
 0.02258301
 0.06011963
 0.09368896
 0.12207031
 0.14526367
 0.16265869
 0.17425537
 0.17944336
 0.17761230
 0.16937256
 0.15411377
 0.13366699
 0.10925293
 0.08209229
 0.05371094
 0.02471924
-0.00457764
-0.03356934
-0.06103516
-0.08636475
-0.10803223
-0.12603760
-0.13946533
-0.14892578
-0.15441895
-0.15594482
-0.15380859
-0.14770508
-0.13885498
-0.12817383
-0.11627197
-0.10375977
-0.09155273
-0.07873535
-0.06561279
-0.05279541
-0.04028320
-0.02990723
-0.02136230
-0.01556396
-0.01159668
-0.00946045
-0.00854492
-0.00915527
-0.01159668
-0.01647949
-0.02319336
-0.03143311
-0.04089355
-0.05035400
-0.05950928
-0.06805420
-0.07537842
-0.08117676
-0.08392334
-0.08300781
-0.07781982
-0.06744385
-0.05218506
-0.03234863
-0.00854492
 0.01922607
 0.05035400
 0.08514404
 0.12298584
 0.16204834
 0.19989014
 0.23468018
 0.26641846
 0.29449463
 0.31860352
 0.33691406
 0.34759521
 0.34851074
 0.33905029
 0.32012939
 0.29296875
 0.25848389
 0.21636963
 0.16601563
 0.10742188
 0.04241943
-0.02563477
-0.09307861
-0.15930176
-0.22369385
-0.28564453
-0.34240723
-0.39062500
-0.42694092
-0.45043945
-0.46173096
-0.46081543
-0.44647217
-0.41839600
-0.37628174
-0.32287598
-0.26092529
-0.19317627
-0.11993408
-0.04333496
 0.03479004
 0.10986328
 0.17883301
 0.23956299
 0.29144287
 0.33325195
 0.36285400
 0.37719727
 0.37475586
 0.35583496
 0.32348633
 0.27923584
 0.22460938
 0.15930176
 0.08544922
 0.00610352
-0.07476807
-0.15594482
-0.23529053
-0.31066895
-0.37719727
-0.42999268
-0.46691895
-0.48767090
-0.49346924
-0.48400879
-0.45837402
-0.41595459
-0.36010742
-0.29388428
-0.22033691
-0.14038086
-0.05554199
 0.03204346
 0.11810303
 0.19989014
 0.27526855
 0.34179688
 0.39764404
 0.44036865
 0.46905518
 0.48370361
 0.48400879
 0.46997070
 0.44219971
 0.40252686
 0.35461426
 0.30090332
 0.24322510
 0.18218994
 0.11932373
 0.05706787
-0.00091553
-0.05187988
-0.09338379
-0.12512207
-0.14617920
-0.15625000
-0.15533447
-0.14404297
-0.12298584
-0.09277344
-0.05462646
-0.01068115
 0.03631592
 0.08392334
 0.12908936
 0.17059326
 0.20599365
 0.23376465
 0.25299072
 0.26245117
 0.26275635
 0.25360107
 0.23590088
 0.20996094
 0.17730713
 0.13916016
 0.09735107
 0.05310059
 0.00854492
-0.03417969
-0.07232666
-0.10498047
-0.13122559
-0.15045166
-0.16265869
-0.16754150
-0.16510010
-0.15533447
-0.13885498
-0.11657715
-0.09033203
-0.06195068
-0.03387451
-0.00732422
 0.01647949
 0.03662109
 0.05126953
 0.05889893
 0.05767822
 0.04760742
 0.02777100
-0.00091553
-0.03723145
-0.07904053
-0.12420654
-0.17181396
-0.22216797
-0.27465820
-0.32653809
-0.37261963
-0.40893555
-0.43273926
-0.44525146
-0.44708252
-0.43823242
-0.41625977
-0.38116455
-0.33386230
-0.27740479
-0.21423340
-0.14556885
-0.07263184
 0.00244141
 0.07659912
 0.14739990
 0.21240234
 0.27008057
 0.31890869
 0.35675049
 0.38299561
 0.39642334
 0.39794922
 0.38757324
 0.36682129
 0.33660889
 0.29876709
 0.25512695
 0.20782471
 0.15808105
 0.10772705
 0.05889893
 0.01403809
-0.02502441
-0.05737305
-0.08148193
-0.09765625
-0.10498047
-0.10498047
-0.09826660
-0.08666992
-0.07049561
-0.05096436
-0.02899170
-0.00610352
 0.01586914
 0.03509521
 0.05035400
 0.06103516
 0.06652832
 0.06652832
 0.06134033
 0.05096436
 0.03601074
 0.01678467
-0.00640869
-0.03265381
-0.05981445
-0.08666992
-0.11230469
-0.13519287
-0.15441895
-0.16815186
-0.17578125
-0.17639160
-0.16967773
-0.15625000
-0.13580322
-0.10925293
-0.07751465
-0.04180908
-0.00305176
 0.03753662
 0.07873535
 0.11840820
 0.15380859
 0.18371582
 0.20660400
 0.22216797
 0.22918701
 0.22705078
 0.21514893
 0.19378662
 0.16296387
 0.12268066
 0.07415771
 0.01892090
-0.04028320
-0.10162354
-0.16540527
-0.23132324
-0.29754639
-0.35980225
-0.41351318
-0.45623779
-0.48767090
-0.50811768
-0.51757813
-0.51544189
-0.50048828
-0.47302246
-0.43304443
-0.38116455
-0.31951904
-0.25085449
-0.17791748
-0.10223389
-0.02532959
 0.05126953
 0.12573242
 0.19531250
 0.25848389
 0.31463623
 0.36376953
 0.40374756
 0.43395996
 0.45318604
 0.46173096
 0.46020508
 0.44891357
 0.42785645
 0.39825439
 0.36254883
 0.32287598
 0.28045654
 0.23529053
 0.18707275
 0.13763428
 0.08880615
 0.04272461
 0.00030518
-0.03723145
-0.07049561
-0.09826660
-0.11993408
-0.13488770
-0.14343262
-0.14526367
-0.14221191
-0.13458252
-0.12329102
-0.10925293
-0.09155273
-0.07049561
-0.04699707
-0.02166748
 0.00427246
 0.02990723
 0.05432129
 0.07812500
 0.10101318
 0.12268066
 0.14251709
 0.16021729
 0.17425537
 0.18463135
 0.19165039
 0.19561768
 0.19592285
 0.19226074
 0.18432617
 0.17211914
 0.15563965
 0.13488770
 0.11047363
 0.08239746
 0.05126953
 0.01708984
-0.02044678
-0.06134033
-0.10375977
-0.14587402
-0.18585205
-0.22491455
-0.26367188
-0.30212402
-0.33782959
-0.36712646
-0.38787842
-0.40100098
-0.40740967
-0.40771484
-0.40100098
-0.38513184
-0.35980225
-0.32501221
-0.28320313
-0.23651123
-0.18615723
-0.13244629
-0.07507324
-0.01525879
 0.04577637
 0.10589600
 0.16418457
 0.21942139
 0.27099609
 0.31707764
 0.35736084
 0.39001465
 0.41503906
 0.43182373
 0.44006348
 0.43914795
 0.42938232
 0.41076660
 0.38482666
 0.35186768
 0.31372070
 0.27038574
 0.22277832
 0.17150879
 0.11871338
 0.06591797
 0.01586914
-0.03051758
-0.07141113
-0.10711670
-0.13702393
-0.15991211
-0.17517090
-0.18218994
-0.18066406
-0.17089844
-0.15350342
-0.13031006
-0.10131836
-0.06835938
-0.03143311
 0.00823975
 0.04913330
 0.08941650
 0.12725830
 0.16204834
 0.19287109
 0.21820068
 0.23742676
 0.25024414
 0.25573730
 0.25360107
 0.24322510
 0.22430420
 0.19714355
 0.16357422
 0.12420654
 0.07965088
 0.03021240
-0.02319336
-0.07812500
-0.13336182
-0.18859863
-0.24383545
-0.29876709
-0.35064697
-0.39642334
-0.43426514
-0.46417236
-0.48675537
-0.50292969
-0.51177979
-0.51269531
-0.50567627
-0.49163818
-0.47058105
-0.44219971
-0.40557861
-0.36224365
-0.31402588
-0.26428223
-0.21392822
-0.16357422
-0.11230469
-0.05981445
-0.00854492
 0.04028320
 0.08483887
 0.12451172
 0.15930176
 0.18890381
 0.21301270
 0.23132324
 0.24353027
 0.24932861
 0.24902344
 0.24353027
 0.23376465
 0.22033691
 0.20385742
 0.18371582
 0.15991211
 0.13244629
 0.10253906
 0.07202148
 0.04272461
 0.01617432
-0.00732422
-0.02746582
-0.04425049
-0.05676270
-0.06500244
-0.06805420
-0.06500244
-0.05584717
-0.04119873
-0.02258301
-0.00091553
 0.02349854
 0.05004883
 0.07812500
 0.10620117
 0.13305664
 0.15716553
 0.17791748
 0.19470215
 0.20751953
 0.21575928
 0.21881104
 0.21636963
 0.20721436
 0.19134521
 0.16937256
 0.14190674
 0.11047363
 0.07568359
 0.03845215
-0.00091553
-0.04150391
-0.08209229
-0.12084961
-0.15655518
-0.18859863
-0.21636963
-0.23956299
-0.25817871
-0.27191162
-0.28045654
-0.28381348
-0.28228760
-0.27679443
-0.26824951
-0.25756836
-0.24475098
-0.22918701
-0.21057129
-0.18890381
-0.16510010
-0.14007568
-0.11474609
-0.08880615
-0.06286621
-0.03570557
-0.00732422
 0.02197266
 0.05187988
 0.08178711
 0.11047363
 0.13854980
 0.16601563
 0.19256592
 0.21759033
 0.24047852
 0.26000977
 0.27648926
 0.29113770
 0.30426025
 0.31585693
 0.32470703
 0.32836914
 0.32623291
 0.31829834
 0.30609131
 0.29052734
 0.27252197
 0.25146484
 0.22644043
 0.19683838
 0.16296387
 0.12664795
 0.08880615
 0.05096436
 0.01342773
-0.02288818
-0.05706787
-0.08819580
-0.11535645
-0.13763428
-0.15380859
-0.16387939
-0.16784668
-0.16632080
-0.15991211
-0.14923096
-0.13336182
-0.11260986
-0.08697510
-0.05889893
-0.02929688
-0.00030518
 0.02716064
 0.05157471
 0.07293701
 0.09063721
 0.10375977
 0.11108398
 0.11077881
 0.10223389
 0.08575439
 0.06256104
 0.03356934
-0.00152588
-0.04211426
-0.08666992
-0.13275146
-0.17913818
-0.22491455
-0.27038574
-0.31372070
-0.35125732
-0.37994385
-0.39947510
-0.41076660
-0.41473389
-0.40954590
-0.39337158
-0.36499023
-0.32714844
-0.28259277
-0.23406982
-0.18188477
-0.12512207
-0.06378174
-0.00061035
 0.06134033
 0.12023926
 0.17425537
 0.22308350
 0.26641846
 0.30334473
 0.33233643
 0.35247803
 0.36285400
 0.36224365
 0.35217285
 0.33386230
 0.30944824
 0.28045654
 0.24780273
 0.21148682
 0.17181396
 0.13031006
 0.08941650
 0.05157471
 0.01831055
-0.01007080
-0.03387451
-0.05249023
-0.06622314
-0.07415771
-0.07598877
-0.07202148
-0.06347656
-0.05126953
-0.03662109
-0.01983643
-0.00244141
 0.01495361
 0.03173828
 0.04577637
 0.05645752
 0.06256104
 0.06317139
 0.05889893
 0.05065918
 0.03875732
 0.02288818
 0.00366211
-0.01831055
-0.04180908
-0.06530762
-0.08758545
-0.10681152
-0.12329102
-0.13549805
-0.14282227
-0.14465332
-0.14038086
-0.12939453
-0.11169434
-0.08758545
-0.05889893
-0.02716064
 0.00640869
 0.04211426
 0.07904053
 0.11566162
 0.15014648
 0.17974854
 0.20294189
 0.21789551
 0.22430420
 0.22125244
 0.20965576
 0.18920898
 0.15991211
 0.12084961
 0.07171631
 0.01495361
-0.04638672
-0.10955811
-0.17364502
-0.23864746
-0.30303955
-0.36315918
-0.41442871
-0.45349121
-0.47943115
-0.49316406
-0.49438477
-0.48187256
-0.45532227
-0.41412354
-0.35949707
-0.29357910
-0.21820068
-0.13549805
-0.04760742
 0.04272461
 0.13366699
 0.22308350
 0.30914307
 0.38940430
 0.46081543
 0.52062988
 0.56610107
 0.59600830
 0.61126709
 0.61218262
 0.59875488
 0.56976318
 0.52490234
 0.46630859
 0.39764404
 0.32226563
 0.24169922
 0.15655518
 0.06896973
-0.01831055
-0.10223389
-0.18157959
-0.25543213
-0.32165527
-0.37658691
-0.41595459
-0.43884277
-0.44769287
-0.44494629
-0.42999268
-0.40130615
-0.35919189
-0.30609131
-0.24658203
-0.18341064
-0.11749268
-0.05004883
 0.01770020
 0.08239746
 0.14160156
 0.19317627
 0.23468018
 0.26519775
 0.28350830
 0.29113770
 0.28808594
 0.27526855
 0.25177002
 0.21820068
 0.17486572
 0.12329102
 0.06500244
 0.00305176
-0.05981445
-0.12054443
-0.17852783
-0.23345947
-0.28472900
-0.32989502
-0.36468506
-0.38635254
-0.39550781
-0.39306641
-0.38024902
-0.35583496
-0.32012939
-0.27404785
-0.22125244
-0.16418457
-0.10345459
-0.03997803
 0.02532959
 0.08880615
 0.14862061
 0.20263672
 0.25054932
 0.29144287
 0.32379150
 0.34637451
 0.35766602
 0.35797119
 0.34790039
 0.32836914
 0.30090332
 0.26672363
 0.22705078
 0.18249512
 0.13488770
 0.08544922
 0.03692627
-0.00915527
-0.05218506
-0.09094238
-0.12420654
-0.15106201
-0.17059326
-0.18249512
-0.18768311
-0.18646240
-0.18035889
-0.16937256
-0.15441895
-0.13641357
-0.11627197
-0.09521484
-0.07507324
-0.05798340
-0.04455566
-0.03601074
-0.03173828
-0.03265381
-0.03845215
-0.04943848
-0.06530762
-0.08514404
-0.10803223
-0.13214111
-0.15533447
-0.17669678
-0.19439697
-0.20751953
-0.21514893
-0.21636963
-0.20965576
-0.19439697
-0.16967773
-0.13580322
-0.09399414
-0.04486084
 0.01007080
 0.06866455
 0.12878418
 0.18890381
 0.24780273
 0.30364990
 0.35461426
 0.39733887
 0.43029785
 0.45227051
 0.46234131
 0.46020508
 0.44494629
 0.41748047
 0.37963867
 0.33294678
 0.28015137
 0.22155762
 0.15808105
 0.09094238
 0.02319336
-0.04241943
-0.10314941
-0.15625000
-0.20050049
-0.23498535
