# Supplementary material for: Dataset for time-lapse ultrasonic tomography of a granite slab under uniaxial compression test
Source: Data Brief. 2018 Aug 30;20:614–6. doi: 10.1016/j.dib.2018.08.151 (PMC6128094; doi:10.1016/j.dib.2018.08.151)
Supplement: Supplementary file 2 — Supplementary material [file mmc2.zip › data/Ultrasonic_Tomo_data/Stage_1_0kn/Force_0kn_17_2_4738955.txt]

SOURCE FILE NAME: D:\ct_20141122\ct201411221m100v0kn_sh_1_10_a.TDA
DATE: Saturday, November 22, 2014
TIME: 11:19:55
SAMPLE INTERVAL (Seconds):   0.0000001000
SIGNAL UNITS: volts
TIME UNITS: Seconds
DATA TYPE: WAVEFORM
NUMBER OF DATA POINTS PER WAVEFORM: 1024
CHANNEL NUMBER: 17
HIT NUMBER: 2
TIME OF TEST:   4.7389557500

-0.00335693
-0.00305176
-0.00274658
-0.00244141
-0.00213623
-0.00183105
-0.00183105
-0.00152588
-0.00152588
-0.00122070
-0.00061035
 0.00000000
 0.00030518
 0.00091553
 0.00091553
 0.00061035
 0.00030518
-0.00030518
-0.00091553
-0.00152588
-0.00244141
-0.00305176
-0.00335693
-0.00274658
-0.00152588
-0.00030518
 0.00030518
 0.00030518
 0.00030518
 0.00061035
 0.00091553
 0.00122070
 0.00091553
 0.00030518
-0.00030518
-0.00030518
-0.00030518
-0.00030518
-0.00061035
-0.00061035
-0.00122070
-0.00152588
-0.00183105
-0.00152588
-0.00030518
 0.00091553
 0.00183105
 0.00183105
 0.00091553
-0.00030518
-0.00091553
-0.00091553
-0.00061035
 0.00000000
 0.00000000
 0.00000000
 0.00000000
 0.00000000
 0.00030518
 0.00061035
 0.00122070
 0.00152588
 0.00183105
 0.00183105
 0.00183105
 0.00183105
 0.00152588
 0.00091553
-0.00030518
-0.00152588
-0.00274658
-0.00335693
-0.00335693
-0.00274658
-0.00183105
-0.00091553
-0.00030518
 0.00000000
 0.00030518
 0.00061035
 0.00091553
 0.00122070
 0.00122070
 0.00061035
 0.00000000
-0.00061035
-0.00122070
-0.00152588
-0.00183105
-0.00213623
-0.00213623
-0.00183105
-0.00122070
 0.00000000
 0.00091553
 0.00213623
 0.00274658
 0.00274658
 0.00152588
 0.00030518
-0.00061035
-0.00091553
-0.00091553
-0.00061035
-0.00091553
-0.00122070
-0.00152588
-0.00183105
-0.00152588
-0.00122070
-0.00122070
-0.00091553
-0.00091553
-0.00091553
-0.00091553
-0.00122070
-0.00183105
-0.00244141
-0.00335693
-0.00366211
-0.00396729
-0.00366211
-0.00335693
-0.00274658
-0.00213623
-0.00183105
-0.00152588
-0.00122070
-0.00122070
-0.00061035
 0.00000000
 0.00030518
 0.00000000
-0.00030518
-0.00091553
-0.00122070
-0.00183105
-0.00244141
-0.00335693
-0.00396729
-0.00427246
-0.00427246
-0.00335693
-0.00213623
-0.00061035
 0.00061035
 0.00091553
 0.00061035
-0.00030518
-0.00091553
-0.00152588
-0.00183105
-0.00183105
-0.00213623
-0.00274658
-0.00335693
-0.00396729
-0.00427246
-0.00396729
-0.00335693
-0.00274658
-0.00213623
-0.00152588
-0.00122070
-0.00091553
-0.00061035
-0.00061035
-0.00091553
-0.00152588
-0.00244141
-0.00274658
-0.00244141
-0.00183105
-0.00122070
-0.00061035
-0.00061035
-0.00061035
-0.00091553
-0.00061035
-0.00030518
 0.00000000
 0.00030518
 0.00030518
 0.00000000
-0.00061035
-0.00122070
-0.00152588
-0.00183105
-0.00183105
-0.00183105
-0.00183105
-0.00152588
-0.00061035
 0.00030518
 0.00122070
 0.00183105
 0.00213623
 0.00183105
 0.00122070
 0.00030518
-0.00030518
-0.00030518
 0.00000000
 0.00030518
-0.00030518
-0.00122070
-0.00213623
-0.00244141
-0.00183105
-0.00091553
-0.00030518
 0.00030518
 0.00091553
 0.00183105
 0.00213623
 0.00213623
 0.00122070
 0.00030518
 0.00000000
 0.00000000
 0.00030518
 0.00030518
 0.00030518
 0.00030518
 0.00030518
 0.00030518
 0.00030518
 0.00030518
 0.00061035
 0.00122070
 0.00213623
 0.00244141
 0.00213623
 0.00122070
 0.00061035
 0.00030518
 0.00030518
-0.00030518
-0.00091553
-0.00122070
-0.00091553
 0.00000000
 0.00122070
 0.00244141
 0.00305176
 0.00335693
 0.00335693
 0.00274658
 0.00152588
 0.00061035
 0.00000000
-0.00030518
-0.00030518
-0.00030518
-0.00061035
-0.00091553
-0.00061035
 0.00000000
 0.00091553
 0.00152588
 0.00213623
 0.00274658
 0.00305176
 0.00335693
 0.00305176
 0.00244141
 0.00152588
 0.00061035
 0.00030518
 0.00000000
-0.00030518
 0.00000000
-0.00030518
-0.00061035
-0.00122070
-0.00183105
-0.00213623
-0.00183105
-0.00091553
-0.00030518
 0.00000000
 0.00030518
 0.00030518
 0.00000000
-0.00030518
-0.00030518
-0.00061035
-0.00061035
-0.00122070
-0.00152588
-0.00152588
-0.00091553
 0.00000000
 0.00061035
 0.00122070
 0.00122070
 0.00122070
 0.00061035
 0.00061035
 0.00030518
 0.00061035
 0.00061035
 0.00061035
 0.00000000
-0.00061035
-0.00122070
-0.00152588
-0.00122070
-0.00030518
 0.00091553
 0.00152588
 0.00183105
 0.00183105
 0.00183105
 0.00122070
 0.00030518
-0.00061035
-0.00183105
-0.00244141
-0.00213623
-0.00183105
-0.00183105
-0.00183105
-0.00213623
-0.00213623
-0.00213623
-0.00152588
-0.00091553
 0.00000000
 0.00091553
 0.00152588
 0.00152588
 0.00091553
-0.00030518
-0.00091553
-0.00152588
-0.00183105
-0.00213623
-0.00244141
-0.00244141
-0.00152588
-0.00061035
 0.00000000
 0.00000000
-0.00091553
-0.00152588
-0.00183105
-0.00183105
-0.00152588
-0.00122070
-0.00091553
-0.00061035
-0.00091553
-0.00122070
-0.00183105
-0.00213623
-0.00183105
-0.00091553
-0.00061035
-0.00030518
-0.00030518
 0.00000000
 0.00000000
 0.00000000
-0.00091553
-0.00183105
-0.00274658
-0.00305176
-0.00274658
-0.00213623
-0.00183105
-0.00152588
-0.00152588
-0.00183105
-0.00244141
-0.00244141
-0.00213623
-0.00122070
-0.00030518
 0.00061035
 0.00061035
 0.00061035
 0.00030518
 0.00000000
-0.00030518
-0.00091553
-0.00152588
-0.00213623
-0.00244141
-0.00183105
-0.00122070
-0.00030518
 0.00030518
 0.00030518
 0.00000000
-0.00030518
-0.00030518
-0.00030518
 0.00030518
 0.00091553
 0.00091553
 0.00061035
 0.00000000
-0.00091553
-0.00152588
-0.00152588
-0.00122070
-0.00030518
 0.00030518
 0.00061035
 0.00091553
 0.00061035
 0.00000000
-0.00061035
-0.00122070
-0.00213623
-0.00213623
-0.00213623
-0.00122070
-0.00030518
 0.00061035
 0.00061035
 0.00000000
-0.00061035
-0.00091553
-0.00091553
-0.00061035
 0.00000000
 0.00030518
 0.00030518
-0.00030518
-0.00061035
-0.00122070
-0.00152588
-0.00152588
-0.00183105
-0.00183105
-0.00213623
-0.00213623
-0.00122070
-0.00030518
 0.00061035
 0.00122070
 0.00091553
 0.00030518
-0.00030518
-0.00030518
 0.00000000
 0.00061035
 0.00122070
 0.00091553
 0.00030518
-0.00091553
-0.00213623
-0.00305176
-0.00274658
-0.00213623
-0.00152588
-0.00091553
-0.00091553
-0.00091553
-0.00061035
-0.00030518
-0.00030518
-0.00091553
-0.00152588
-0.00152588
-0.00122070
-0.00061035
 0.00030518
 0.00061035
 0.00030518
-0.00061035
-0.00152588
-0.00183105
-0.00152588
-0.00030518
 0.00091553
 0.00122070
 0.00091553
 0.00030518
-0.00061035
-0.00091553
-0.00122070
-0.00152588
-0.00183105
-0.00183105
-0.00152588
-0.00091553
 0.00000000
 0.00091553
 0.00122070
 0.00091553
 0.00061035
-0.00030518
-0.00122070
-0.00183105
-0.00152588
-0.00091553
-0.00061035
-0.00091553
-0.00183105
-0.00305176
-0.00335693
-0.00335693
-0.00274658
-0.00213623
-0.00152588
-0.00061035
 0.00000000
 0.00000000
 0.00000000
-0.00061035
-0.00091553
-0.00122070
-0.00091553
-0.00061035
 0.00000000
 0.00091553
 0.00122070
 0.00061035
-0.00030518
-0.00152588
-0.00244141
-0.00244141
-0.00183105
-0.00061035
 0.00000000
 0.00030518
 0.00030518
 0.00000000
-0.00030518
-0.00061035
-0.00091553
-0.00091553
-0.00091553
-0.00122070
-0.00122070
-0.00122070
-0.00061035
 0.00030518
 0.00061035
 0.00061035
 0.00030518
-0.00030518
 0.00000000
 0.00061035
 0.00122070
 0.00152588
 0.00122070
 0.00000000
-0.00091553
-0.00183105
-0.00244141
-0.00183105
-0.00091553
 0.00000000
 0.00061035
 0.00091553
 0.00091553
 0.00091553
 0.00122070
 0.00122070
 0.00061035
-0.00030518
-0.00122070
-0.00152588
-0.00122070
-0.00061035
-0.00030518
-0.00030518
-0.00091553
-0.00152588
-0.00213623
-0.00183105
-0.00091553
 0.00030518
 0.00122070
 0.00152588
 0.00091553
 0.00030518
-0.00030518
-0.00030518
-0.00030518
-0.00061035
-0.00122070
-0.00183105
-0.00213623
-0.00183105
-0.00122070
-0.00091553
-0.00061035
-0.00091553
-0.00122070
-0.00152588
-0.00152588
-0.00091553
 0.00000000
 0.00061035
 0.00061035
-0.00030518
-0.00122070
-0.00183105
-0.00183105
-0.00122070
-0.00061035
 0.00000000
 0.00030518
 0.00091553
 0.00122070
 0.00122070
 0.00091553
 0.00030518
-0.00030518
-0.00061035
-0.00061035
-0.00061035
-0.00030518
 0.00000000
 0.00030518
 0.00030518
-0.00030518
-0.00091553
-0.00122070
-0.00061035
 0.00030518
 0.00152588
 0.00213623
 0.00244141
 0.00213623
 0.00122070
 0.00061035
 0.00030518
 0.00000000
-0.00061035
-0.00152588
-0.00152588
-0.00122070
-0.00030518
 0.00000000
 0.00030518
-0.00030518
-0.00579834
-0.02593994
-0.07141113
-0.14678955
-0.24078369
-0.32806396
-0.37994385
-0.38299561
-0.34790039
-0.30334473
-0.27099609
-0.24810791
-0.20874023
-0.12756348
-0.00762939
 0.11444092
 0.19409180
 0.21179199
 0.18463135
 0.14892578
 0.13061523
 0.13122559
 0.13885498
 0.14587402
 0.15380859
 0.16387939
 0.17059326
 0.16632080
 0.15289307
 0.14068604
 0.13793945
 0.14282227
 0.14526367
 0.14038086
 0.13214111
 0.12786865
 0.12817383
 0.12756348
 0.12268066
 0.11535645
 0.11108398
 0.11047363
 0.10955811
 0.10467529
 0.09796143
 0.09338379
 0.09185791
 0.09033203
 0.08636475
 0.08087158
 0.07598877
 0.07202148
 0.06774902
 0.06225586
 0.05676270
 0.05249023
 0.04882813
 0.04333496
 0.03631592
 0.02960205
 0.02532959
 0.02288818
 0.01922607
 0.01342773
 0.00793457
 0.00427246
 0.00274658
 0.00091553
-0.00274658
-0.00701904
-0.00946045
-0.01037598
-0.01098633
-0.01312256
-0.01586914
-0.01739502
-0.01708984
-0.01678467
-0.01831055
-0.02166748
-0.02532959
-0.02746582
-0.02807617
-0.02868652
-0.03082275
-0.03387451
-0.03662109
-0.03784180
-0.03875732
-0.04028320
-0.04272461
-0.04547119
-0.04699707
-0.04730225
-0.04730225
-0.04791260
-0.04852295
-0.04943848
-0.04974365
-0.05004883
-0.05065918
-0.05157471
-0.05249023
-0.05249023
-0.05126953
-0.05004883
-0.04974365
-0.05035400
-0.05096436
-0.05096436
-0.05065918
-0.05035400
-0.05096436
-0.05157471
-0.05187988
-0.05157471
-0.05096436
-0.05065918
-0.05096436
-0.05157471
-0.05218506
-0.05249023
-0.05218506
-0.05218506
-0.05187988
-0.05187988
-0.05157471
-0.05126953
-0.05096436
-0.05096436
-0.05096436
-0.05004883
-0.04882813
-0.04699707
-0.04516602
-0.04333496
-0.04211426
-0.04089355
-0.03967285
-0.03814697
-0.03662109
-0.03570557
-0.03540039
-0.03479004
-0.03387451
-0.03234863
-0.03112793
-0.03021240
-0.02960205
-0.02929688
-0.02929688
-0.02929688
-0.02929688
-0.02899170
-0.02838135
-0.02807617
-0.02777100
-0.02807617
-0.02838135
-0.02807617
-0.02746582
-0.02624512
-0.02502441
-0.02380371
-0.02258301
-0.02136230
-0.01983643
-0.01861572
-0.01739502
-0.01678467
-0.01586914
-0.01495361
-0.01342773
-0.01129150
-0.00946045
-0.00762939
-0.00671387
-0.00579834
-0.00549316
-0.00518799
-0.00488281
-0.00427246
-0.00366211
-0.00305176
-0.00213623
-0.00122070
-0.00061035
 0.00030518
 0.00091553
 0.00152588
 0.00183105
 0.00183105
 0.00213623
 0.00274658
 0.00396729
 0.00518799
 0.00610352
 0.00640869
 0.00579834
 0.00549316
 0.00549316
 0.00610352
 0.00701904
 0.00823975
 0.00946045
 0.01068115
 0.01129150
 0.01159668
 0.01220703
 0.01312256
 0.01403809
 0.01495361
 0.01556396
 0.01647949
 0.01770020
 0.01861572
 0.01953125
 0.01983643
 0.01953125
 0.01922607
 0.01892090
 0.01892090
 0.01953125
 0.02014160
 0.02075195
 0.02075195
 0.02105713
 0.02105713
 0.02075195
 0.02075195
 0.02075195
 0.02136230
 0.02197266
 0.02258301
 0.02319336
 0.02349854
 0.02410889
 0.02441406
 0.02471924
 0.02441406
 0.02410889
 0.02380371
 0.02380371
 0.02471924
 0.02532959
 0.02624512
 0.02655029
 0.02624512
 0.02532959
 0.02441406
 0.02319336
 0.02288818
 0.02288818
 0.02349854
 0.02380371
 0.02410889
 0.02410889
 0.02410889
 0.02410889
 0.02441406
 0.02471924
 0.02502441
 0.02532959
 0.02563477
 0.02532959
 0.02502441
 0.02471924
 0.02471924
 0.02410889
 0.02349854
 0.02288818
 0.02288818
 0.02349854
 0.02471924
 0.02563477
 0.02593994
 0.02593994
 0.02532959
 0.02502441
 0.02502441
 0.02471924
 0.02441406
 0.02380371
 0.02380371
 0.02349854
 0.02349854
 0.02319336
 0.02288818
 0.02258301
 0.02197266
 0.02105713
 0.02014160
 0.01953125
 0.01953125
 0.01983643
 0.02044678
 0.02014160
 0.01892090
 0.01739502
 0.01647949
 0.01617432
 0.01647949
 0.01678467
 0.01708984
 0.01678467
 0.01617432
 0.01556396
 0.01525879
 0.01495361
 0.01464844
 0.01434326
 0.01403809
 0.01373291
 0.01312256
 0.01281738
 0.01220703
 0.01129150
 0.00976563
 0.00793457
 0.00610352
 0.00457764
 0.00366211
 0.00274658
 0.00183105
 0.00000000
-0.00244141
-0.00549316
-0.00915527
-0.01342773
-0.01800537
-0.02349854
-0.02960205
-0.03723145
-0.04516602
-0.05310059
-0.06072998
-0.06774902
-0.07446289
-0.08087158
-0.08636475
-0.08941650
-0.08941650
-0.08636475
-0.08026123
-0.07080078
-0.05737305
-0.03997803
-0.01861572
 0.00640869
 0.03601074
 0.07080078
 0.10955811
 0.15045166
 0.19226074
 0.23376465
 0.27496338
 0.31494141
 0.35156250
 0.38269043
 0.40557861
 0.42053223
 0.42633057
 0.42236328
 0.40679932
 0.37933350
 0.34027100
 0.29022217
 0.22979736
 0.15960693
 0.08148193
-0.00305176
-0.09216309
-0.18402100
-0.27740479
-0.36926270
-0.45532227
-0.53192139
-0.59600830
-0.64697266
-0.68328857
-0.70404053
-0.70770264
-0.69366455
-0.66192627
-0.61279297
-0.54779053
-0.46875000
-0.37841797
-0.27954102
-0.17456055
-0.06622314
 0.04302979
 0.14984131
 0.25085449
 0.34332275
 0.42297363
 0.48767090
 0.53497314
 0.56488037
 0.57739258
 0.57281494
 0.54992676
 0.50933838
 0.45349121
 0.38635254
 0.31127930
 0.22979736
 0.14282227
 0.05279541
-0.03570557
-0.11901855
-0.19500732
-0.26367188
-0.32318115
-0.37017822
-0.40161133
-0.41687012
-0.41748047
-0.40618896
-0.38269043
-0.34759521
-0.30212402
-0.25024414
-0.19592285
-0.14160156
-0.08758545
-0.03479004
 0.01464844
 0.05798340
 0.09307861
 0.12023926
 0.13916016
 0.14923096
 0.15106201
 0.14526367
 0.13336182
 0.11688232
 0.09643555
 0.07385254
 0.05065918
 0.02929688
 0.01190186
-0.00061035
-0.00793457
-0.00946045
-0.00457764
 0.00701904
 0.02502441
 0.04852295
 0.07720947
 0.10894775
 0.14221191
 0.17395020
 0.20202637
 0.22460938
 0.24078369
 0.24993896
 0.24993896
 0.23956299
 0.21881104
 0.18707275
 0.14495850
 0.09338379
 0.03387451
-0.03173828
-0.10009766
-0.16998291
-0.23956299
-0.30731201
-0.36926270
-0.42144775
-0.46020508
-0.48522949
-0.49713135
-0.49652100
-0.48309326
-0.45532227
-0.41320801
-0.35888672
-0.29632568
-0.22827148
-0.15686035
-0.08361816
-0.01007080
 0.06103516
 0.12634277
 0.18341064
 0.23040771
 0.26611328
 0.29022217
 0.30303955
 0.30487061
 0.29632568
 0.27801514
 0.25024414
 0.21453857
 0.17242432
 0.12725830
 0.08178711
 0.03967285
 0.00274658
-0.02777100
-0.05065918
-0.06500244
-0.06927490
-0.06256104
-0.04516602
-0.01861572
 0.01586914
 0.05584717
 0.09918213
 0.14373779
 0.18646240
 0.22491455
 0.25634766
 0.27801514
 0.28930664
 0.28961182
 0.27801514
 0.25390625
 0.21636963
 0.16510010
 0.10162354
 0.02838135
-0.05126953
-0.13519287
-0.22094727
-0.30639648
-0.38665771
-0.45745850
-0.51544189
-0.55847168
-0.58563232
-0.59509277
-0.58563232
-0.55572510
-0.50537109
-0.43579102
-0.34881592
-0.24627686
-0.13092041
-0.00396729
 0.13153076
 0.27252197
 0.41473389
 0.55297852
 0.68298340
 0.80047607
 0.90240479
 0.98754883
 1.05346680
 1.09741211
 1.11724854
 1.11175537
 1.08215332
 1.02996826
 0.95733643
 0.86456299
 0.75256348
 0.62408447
 0.48400879
 0.33721924
 0.18676758
 0.03234863
-0.12451172
-0.28167725
-0.43334961
-0.57403564
-0.69946289
-0.80871582
-0.90148926
-0.97747803
-1.03515625
-1.07391357
-1.09405518
-1.09558105
-1.07910156
-1.04461670
-0.99365234
-0.92773438
-0.84869385
-0.75836182
-0.65795898
-0.55053711
-0.43884277
-0.32592773
-0.21362305
-0.10437012
-0.00122070
 0.09277344
 0.17547607
 0.24475098
 0.29907227
 0.33721924
 0.35705566
 0.35797119
 0.34149170
 0.31005859
 0.26580811
 0.20874023
 0.14068604
 0.06317139
-0.01983643
-0.10498047
-0.18981934
-0.27221680
-0.34942627
-0.41748047
-0.47302246
-0.51483154
-0.54382324
-0.55908203
-0.55999756
-0.54565430
-0.51513672
-0.47058105
-0.41290283
-0.34393311
-0.26428223
-0.17608643
-0.08178711
 0.01617432
 0.11627197
 0.21759033
 0.31860352
 0.41656494
 0.50903320
 0.59326172
 0.66711426
 0.72937012
 0.77880859
 0.81390381
 0.83526611
 0.84320068
 0.83831787
 0.82092285
 0.79162598
 0.75164795
 0.70373535
 0.64880371
 0.58807373
 0.52185059
 0.45135498
 0.37902832
 0.30548096
 0.23040771
 0.15380859
 0.07537842
-0.00457764
-0.08605957
-0.17028809
-0.25909424
-0.35217285
-0.44677734
-0.54046631
-0.63140869
-0.71960449
-0.80566406
-0.88775635
-0.96374512
-1.03027344
-1.08551025
-1.12792969
-1.15570068
-1.16668701
-1.15814209
-1.12945557
-1.08062744
-1.01226807
-0.92437744
-0.81695557
-0.69152832
-0.55023193
-0.39703369
-0.23437500
-0.06317139
 0.11566162
 0.29937744
 0.48217773
 0.65887451
 0.82458496
 0.97656250
 1.11328125
 1.23229980
 1.32965088
 1.40258789
 1.44958496
 1.47033691
 1.46545410
 1.43646240
 1.38397217
 1.31042480
 1.21887207
 1.11389160
 0.99975586
 0.88134766
 0.76324463
 0.64910889
 0.54260254
 0.44769287
 0.36773682
 0.30395508
 0.25756836
 0.22827148
 0.21606445
 0.22094727
 0.24169922
 0.27587891
 0.32043457
 0.37048340
 0.42236328
 0.47180176
 0.51483154
 0.54748535
 0.56610107
 0.56671143
 0.54595947
 0.50231934
 0.43579102
 0.34759521
 0.23834229
 0.10803223
-0.04272461
-0.21057129
-0.38940430
-0.57159424
-0.75073242
-0.92163086
-1.08093262
-1.22375488
-1.34429932
-1.43768311
-1.50085449
-1.53228760
-1.53045654
-1.49505615
-1.42578125
-1.32476807
-1.19598389
-1.04278564
-0.87036133
-0.68511963
-0.49468994
-0.30639648
-0.12664795
 0.04058838
 0.19012451
 0.31585693
 0.41137695
 0.47088623
 0.49316406
 0.47912598
 0.43304443
 0.36010742
 0.26519775
 0.15350342
 0.03082275
-0.09582520
-0.21911621
-0.33050537
-0.42175293
-0.48492432
-0.51391602
-0.50506592
-0.45837402
-0.37658691
-0.26245117
-0.11840820
 0.05310059
 0.24658203
 0.45227051
 0.65887451
 0.85693359
 1.03820801
 1.19567871
 1.32202148
 1.40869141
 1.44989014
 1.44317627
 1.38641357
 1.27899170
 1.12243652
 0.92132568
 0.68481445
 0.42144775
 0.13610840
-0.16662598
-0.47882080
-0.78674316
-1.07391357
-1.32904053
-1.54632568
-1.72149658
-1.84936523
-1.92199707
-1.93481445
-1.88903809
-1.78894043
-1.63879395
-1.44165039
-1.20330811
-0.93444824
-0.64910889
-0.35766602
-0.06683350
 0.21606445
 0.47912598
 0.70709229
 0.88806152
 1.01593018
 1.08856201
 1.10321045
 1.05712891
 0.95062256
 0.79071045
 0.58776855
 0.34942627
 0.07843018
-0.22094727
-0.53741455
-0.85266113
-1.14959717
-1.41662598
-1.64886475
-1.83959961
-1.97998047
-2.06176758
-2.08099365
-2.03887939
-1.93725586
-1.77673340
-1.55914307
-1.29150391
-0.98632813
-0.65429688
-0.30334473
 0.05981445
 0.42572021
 0.78125000
 1.11236572
 1.40899658
 1.66534424
 1.87683105
 2.03765869
 2.14477539
 2.19726563
 2.19879150
 2.15270996
 2.06207275
 1.93023682
 1.76452637
 1.57379150
 1.36718750
 1.15264893
 0.93658447
 0.72692871
 0.53253174
 0.35949707
 0.21179199
 0.08972168
-0.00488281
-0.06958008
-0.10314941
-0.10559082
-0.08087158
-0.03356934
 0.03143311
 0.11016846
 0.19683838
 0.28625488
 0.37322998
 0.45288086
 0.52124023
 0.57464600
 0.61035156
 0.62744141
 0.62530518
 0.60333252
 0.56274414
 0.50506592
 0.43457031
 0.35522461
 0.26947021
 0.17913818
 0.08575439
-0.00640869
-0.09307861
-0.17120361
-0.24047852
-0.30090332
-0.35125732
-0.38879395
-0.41107178
-0.41931152
-0.41595459
-0.40374756
-0.38330078
-0.35583496
-0.32318115
-0.29022217
-0.26000977
-0.23437500
-0.21331787
-0.19744873
-0.18737793
-0.18402100
-0.18798828
-0.19744873
-0.21087646
-0.22644043
-0.24261475
-0.25756836
-0.26885986
-0.27435303
-0.27221680
-0.26184082
-0.24200439
-0.21179199
-0.17089844
-0.11993408
-0.06011963
 0.00732422
 0.08087158
 0.15869141
 0.23956299
 0.32043457
 0.39825439
 0.46966553
 0.53192139
 0.58227539
 0.61889648
 0.63903809
 0.64086914
 0.62286377
 0.58410645
 0.52551270
 0.44830322
 0.35461426
 0.24627686
 0.12451172
-0.00885010
-0.15228271
-0.30029297
-0.44738770
-0.58685303
-0.71380615
-0.82550049
-0.92041016
-0.99609375
-1.04980469
-1.08001709
-1.08581543
-1.06872559
-1.02996826
-0.97229004
-0.89752197
-0.80932617
-0.71105957
-0.60668945
-0.50170898
-0.40039063
-0.30639648
-0.22277832
-0.15197754
-0.09552002
-0.05615234
-0.03540039
-0.03387451
-0.05035400
-0.08361816
-0.13183594
-0.19409180
-0.26794434
-0.34942627
-0.43334961
-0.51544189
-0.59173584
-0.65887451
-0.71228027
-0.74829102
-0.76354980
-0.75592041
-0.72326660
-0.66436768
-0.57830811
-0.46600342
-0.32928467
-0.17089844
 0.00732422
 0.20202637
 0.40954590
 0.62347412
 0.83648682
 1.04064941
 1.23046875
 1.40136719
 1.54754639
 1.66259766
 1.73980713
 1.77520752
 1.76696777
 1.71478271
 1.61804199
 1.47491455
 1.28662109
 1.05957031
 0.80261230
 0.52429199
 0.22827148
-0.08300781
-0.40405273
-0.72204590
-1.02172852
-1.29089355
-1.52282715
-1.71508789
-1.86340332
-1.96258545
-2.00775146
-1.99798584
-1.93511963
-1.82189941
-1.66107178
-1.45538330
-1.21215820
-0.94055176
-0.65185547
-0.35278320
-0.04974365
 0.25177002
 0.54321289
 0.81329346
 1.05102539
 1.25091553
 1.40960693
 1.52587891
 1.59759521
 1.62200928
 1.59881592
 1.53106689
 1.42395020
 1.28204346
 1.10992432
 0.91461182
 0.70648193
 0.49560547
 0.29052734
 0.09429932
-0.08972168
-0.25482178
-0.39093018
-0.48919678
-0.54656982
-0.56427002
-0.54382324
-0.48736572
-0.39703369
-0.27770996
-0.13580322
 0.02227783
 0.19256592
 0.36895752
 0.54351807
 0.70648193
 0.85021973
 0.96954346
 1.06109619
 1.12152100
 1.14746094
 1.13739014
 1.09222412
 1.01379395
 0.90454102
 0.76751709
 0.60882568
 0.43640137
 0.25787354
 0.07720947
-0.10223389
-0.27526855
-0.43334961
-0.56793213
-0.67260742
-0.74554443
-0.78582764
-0.79315186
-0.76782227
-0.71166992
-0.62927246
-0.52612305
-0.40771484
-0.27770996
-0.14099121
-0.00396729
 0.12695313
 0.24505615
 0.34484863
 0.42144775
 0.46936035
 0.48461914
 0.46630859
 0.41564941
 0.33477783
 0.22430420
 0.08544922
-0.08026123
-0.26763916
-0.46844482
-0.67321777
-0.87402344
-1.06292725
-1.23352051
-1.37969971
-1.49536133
-1.57653809
-1.61956787
-1.62261963
-1.58508301
-1.50878906
-1.39587402
-1.24908447
-1.07208252
-0.87036133
-0.65216064
-0.42480469
-0.19439697
 0.03509521
 0.25970459
 0.47302246
 0.66650391
 0.83251953
 0.96771240
 1.07055664
 1.14013672
 1.17492676
 1.17584229
 1.14471436
 1.08489990
 0.99884033
 0.88897705
 0.75958252
 0.61859131
 0.47332764
 0.32989502
 0.19256592
 0.06317139
-0.05432129
-0.15655518
-0.24078369
-0.30395508
-0.34423828
-0.35919189
-0.34851074
-0.31494141
-0.26275635
-0.19561768
-0.11566162
-0.02502441
 0.07354736
 0.17486572
 0.27404785
 0.36651611
 0.44921875
 0.51818848
 0.56976318
 0.60028076
 0.60821533
 0.59295654
 0.55541992
 0.49621582
 0.41748047
 0.32318115
 0.21606445
 0.09948730
-0.02471924
-0.15472412
-0.28656006
-0.41503906
-0.53497314
-0.64239502
-0.73455811
-0.81054688
-0.86853027
-0.90728760
-0.92559814
-0.92254639
-0.89904785
-0.85601807
-0.79467773
-0.71685791
-0.62377930
-0.51727295
-0.40008545
-0.27526855
-0.14617920
-0.01464844
 0.11657715
 0.24597168
 0.37017822
 0.48675537
 0.59234619
 0.68511963
 0.76354980
 0.82702637
 0.87432861
 0.90423584
 0.91644287
 0.91033936
 0.88562012
 0.84320068
 0.78277588
 0.70617676
 0.61492920
 0.51208496
 0.40008545
 0.28198242
 0.15991211
 0.03509521
-0.09033203
-0.21331787
-0.32806396
-0.42968750
-0.51391602
-0.57891846
-0.62469482
-0.65002441
-0.65429688
-0.63720703
-0.59997559
-0.54443359
-0.47393799
-0.39062500
-0.29785156
-0.19805908
-0.09582520
 0.00549316
 0.10284424
 0.19226074
 0.27099609
 0.33508301
 0.38330078
 0.41442871
 0.42785645
 0.42358398
 0.40130615
 0.36285400
 0.31066895
 0.24749756
 0.17547607
 0.09765625
 0.01739502
-0.06103516
-0.13366699
-0.19897461
-0.25543213
-0.30212402
-0.33691406
-0.35797119
-0.36376953
-0.35552979
-0.33569336
-0.30639648
-0.27069092
-0.23010254
-0.18707275
-0.14312744
-0.09979248
-0.05889893
-0.02197266
 0.00915527
 0.03295898
 0.04852295
 0.05493164
 0.05249023
 0.03967285
 0.01647949
-0.01617432
-0.05645752
-0.10223389
-0.15167236
-0.20355225
-0.25726318
-0.30914307
-0.35522461
-0.39062500
-0.41320801
-0.42205811
-0.41717529
-0.39703369
-0.35980225
-0.30487061
-0.23223877
-0.14404297
-0.04211426
 0.07232666
 0.19714355
 0.33020020
 0.46783447
 0.60485840
 0.73638916
 0.85754395
 0.96527100
 1.05590820
 1.12579346
 1.17126465
 1.18865967
 1.17675781
 1.13494873
 1.06414795
 0.96435547
 0.83648682
 0.68511963
 0.51666260
 0.33569336
 0.14495850
-0.05584717
-0.26367188
-0.47088623
-0.66802979
-0.84716797
-1.00433350
-1.13800049
-1.24664307
-1.32720947
-1.37756348
-1.39617920
-1.38366699
-1.34185791
-1.27197266
-1.17614746
-1.05743408
-0.91888428
-0.76446533
-0.59875488
-0.42694092
-0.25482178
-0.08544922
 0.07781982
 0.23284912
 0.37628174
 0.50476074
 0.61431885
 0.70343018
 0.77148438
 0.81909180
 0.84594727
 0.85296631
 0.84167480
 0.81420898
 0.77331543
 0.72143555
 0.65979004
 0.59020996
 0.51544189
 0.43762207
 0.36010742
 0.28472900
 0.21270752
 0.14434814
 0.08148193
 0.02563477
-0.02075195
-0.05645752
-0.08117676
-0.09521484
-0.09887695
-0.09216309
-0.07568359
-0.05096436
-0.01983643
 0.01586914
 0.05310059
 0.08911133
 0.12115479
 0.14678955
 0.16510010
 0.17517090
 0.17608643
 0.16693115
 0.14801025
 0.12023926
 0.08514404
 0.04333496
-0.00427246
-0.05584717
-0.10833740
-0.15991211
-0.21087646
-0.26153564
-0.31036377
-0.35430908
-0.38940430
-0.41503906
-0.43273926
-0.44494629
-0.45166016
-0.45104980
-0.44219971
-0.42724609
-0.40893555
-0.38848877
-0.36560059
-0.33966064
-0.31158447
-0.28503418
-0.26184082
-0.24291992
-0.22583008
-0.20965576
-0.19287109
-0.17578125
-0.15777588
-0.13763428
-0.11474609
-0.08880615
-0.05981445
-0.02685547
 0.01068115
 0.05310059
 0.09857178
 0.14526367
 0.19134521
 0.23620605
 0.27862549
 0.31646729
 0.34820557
 0.37170410
 0.38574219
 0.38970947
 0.38177490
 0.36224365
 0.33233643
 0.29266357
 0.24414063
 0.18615723
 0.11901855
 0.04547119
-0.03112793
-0.10742188
-0.18127441
-0.25115967
-0.31402588
-0.36529541
-0.40130615
-0.42083740
-0.42297363
-0.40771484
-0.37414551
-0.32165527
-0.25115967
-0.16632080
-0.06988525
 0.03570557
 0.14923096
 0.26794434
 0.38757324
 0.50323486
 0.61035156
 0.70587158
 0.78704834
 0.85083008
 0.89447021
 0.91552734
 0.91308594
 0.88714600
 0.83740234
 0.76446533
 0.66986084
 0.55664063
 0.42999268
 0.29449463
 0.15197754
 0.00427246
-0.14648438
-0.29357910
-0.43029785
-0.54992676
-0.64971924
-0.72753906
-0.78216553
-0.81268311
-0.81787109
-0.79803467
-0.75622559
-0.69488525
-0.61645508
-0.52398682
-0.42175293
-0.31402588
-0.20538330
-0.09887695
 0.00152588
 0.09246826
 0.16998291
 0.23162842
 0.27587891
 0.30303955
 0.31311035
 0.30700684
 0.28564453
 0.25024414
 0.20324707
 0.14709473
 0.08422852
 0.01770020
-0.04882813
-0.11199951
-0.16845703
-0.21514893
-0.25085449
-0.27465820
-0.28656006
-0.28717041
-0.27648926
-0.25451660
-0.22186279
-0.17822266
-0.12542725
-0.06530762
-0.00061035
 0.06500244
 0.12969971
 0.19165039
 0.24963379
 0.30181885
 0.34576416
 0.37963867
 0.40222168
 0.41290283
 0.41046143
 0.39489746
 0.36682129
 0.32684326
 0.27709961
 0.21728516
 0.14862061
 0.07263184
-0.00671387
-0.08605957
-0.16326904
-0.23742676
-0.30761719
-0.37048340
-0.42175293
-0.45806885
-0.47882080
-0.48461914
-0.47454834
-0.44830322
-0.40588379
-0.34912109
-0.28106689
-0.20477295
-0.12145996
-0.03387451
 0.05554199
 0.14251709
 0.22369385
 0.29632568
 0.35797119
 0.40557861
 0.43579102
 0.44616699
 0.43731689
 0.41046143
 0.36682129
 0.30761719
 0.23437500
 0.15014648
 0.05767822
-0.03936768
-0.13946533
-0.23925781
-0.33508301
-0.42114258
-0.49224854
-0.54565430
-0.58044434
-0.59722900
-0.59478760
-0.57250977
-0.53009033
-0.46936035
-0.39367676
-0.30578613
-0.20874023
-0.10559082
 0.00030518
 0.10589600
 0.20782471
 0.30242920
 0.38574219
 0.45379639
 0.50476074
 0.53741455
 0.55175781
 0.54840088
 0.52642822
 0.48736572
 0.43334961
 0.36712646
 0.29144287
 0.20782471
 0.11810303
 0.02441406
-0.07019043
-0.16326904
-0.25207520
-0.33416748
-0.40588379
-0.46447754
-0.50781250
-0.53649902
-0.55114746
-0.55114746
-0.53588867
-0.50476074
-0.45898438
-0.40069580
-0.33325195
-0.25817871
-0.17730713
-0.09277344
-0.00610352
 0.08056641
 0.16632080
 0.24963379
 0.32867432
 0.40191650
 0.46752930
 0.52429199
 0.57098389
 0.60607910
 0.62805176
 0.63659668
 0.63171387
 0.61401367
 0.58380127
 0.54077148
 0.48645020
 0.42205811
 0.35034180
 0.27252197
 0.18981934
 0.10375977
 0.01770020
-0.06652832
-0.14770508
-0.22521973
-0.29937744
-0.36712646
-0.42633057
-0.47546387
-0.51452637
-0.54412842
-0.56396484
-0.57220459
-0.56762695
-0.54962158
-0.51849365
-0.47424316
-0.41656494
-0.34667969
-0.26519775
-0.17425537
-0.07446289
 0.03265381
 0.14556885
 0.26153564
 0.37658691
 0.48797607
 0.59173584
 0.68511963
 0.76568604
 0.83190918
 0.88256836
 0.91674805
 0.93292236
 0.93078613
 0.91064453
 0.87310791
 0.81909180
 0.74829102
 0.66162109
 0.56152344
 0.45104980
 0.33477783
 0.21392822
 0.08941650
-0.03906250
-0.16967773
-0.29937744
-0.42388916
-0.53955078
-0.64392090
-0.73486328
-0.81146240
-0.87249756
-0.91735840
-0.94512939
-0.95489502
-0.94696045
-0.92224121
-0.88165283
-0.82672119
-0.75836182
-0.67810059
-0.58776855
-0.48980713
-0.38787842
-0.28503418
-0.18341064
-0.08544922
 0.00732422
 0.09277344
 0.16937256
 0.23620605
 0.29296875
 0.33843994
 0.37109375
 0.38970947
 0.39428711
 0.38604736
 0.36651611
 0.33721924
 0.29846191
 0.25115967
 0.19653320
 0.13671875
 0.07263184
 0.00610352
-0.05981445
-0.12268066
-0.18005371
-0.23132324
-0.27587891
-0.31188965
-0.33599854
-0.34393311
-0.33447266
-0.30975342
-0.27343750
-0.22735596
-0.17150879
-0.10528564
-0.03051758
 0.04852295
 0.12725830
 0.20324707
 0.27465820
 0.33905029
 0.39337158
 0.43426514
 0.46020508
 0.46997070
 0.46386719
 0.44311523
 0.40832520
 0.36254883
 0.30822754
 0.24688721
 0.18005371
 0.10894775
 0.03723145
-0.03143311
-0.09338379
-0.14587402
-0.18798828
-0.21881104
-0.23742676
-0.24291992
-0.23590088
-0.21667480
-0.18707275
-0.14801025
-0.10131836
-0.04943848
 0.00518799
 0.05889893
 0.10986328
 0.15594482
 0.19470215
 0.22308350
 0.23895264
 0.24261475
 0.23345947
 0.21270752
 0.17913818
 0.13305664
 0.07568359
 0.00885010
-0.06469727
-0.14373779
-0.22735596
-0.31250000
-0.39428711
-0.46813965
-0.53070068
-0.58044434
-0.61614990
-0.63629150
-0.63873291
-0.62347412
-0.59020996
-0.54077148
-0.47729492
-0.40130615
-0.31646729
-0.22552490
-0.13214111
-0.03936768
 0.04882813
 0.12969971
 0.20019531
 0.25909424
 0.30609131
 0.33996582
 0.35949707
 0.36376953
 0.35430908
 0.33294678
 0.30303955
 0.26672363
 0.22521973
 0.17974854
 0.13244629
 0.08605957
 0.04394531
 0.00946045
-0.01586914
-0.03021240
-0.03356934
-0.02471924
-0.00366211
 0.02868652
 0.07202148
 0.12481689
 0.18615723
 0.25390625
 0.32531738
 0.39642334
 0.46356201
 0.52459717
 0.57769775
 0.62072754
 0.65093994
 0.66589355
 0.66497803
 0.64819336
 0.61584473
 0.56854248
 0.50781250
 0.43640137
 0.35705566
 0.27221680
 0.18280029
 0.09124756
 0.00122070
-0.08392334
-0.16204834
-0.23284912
-0.29571533
-0.34851074
-0.38940430
-0.41625977
-0.43029785
-0.43395996
-0.42877197
-0.41687012
-0.39855957
-0.37567139
-0.34973145
-0.32196045
-0.29510498
-0.27099609
-0.25177002
-0.23803711
-0.22918701
-0.22369385
-0.22155762
-0.22308350
-0.22766113
-0.23437500
-0.24108887
-0.24627686
-0.24902344
-0.24749756
-0.24078369
-0.22766113
-0.20843506
-0.18310547
-0.15289307
-0.11749268
-0.07720947
-0.03326416
 0.01220703
 0.05798340
 0.10223389
 0.14495850
 0.18432617
 0.21850586
 0.24566650
 0.26550293
 0.27770996
 0.28259277
 0.27954102
 0.26763916
 0.24719238
 0.21789551
 0.17974854
 0.13305664
 0.07812500
 0.01708984
-0.04699707
-0.11230469
-0.17761230
-0.24291992
-0.30609131
-0.36437988
-0.41351318
-0.45043945
-0.47485352
-0.48675537
-0.48736572
-0.47546387
-0.45013428
-0.41198730
-0.36224365
-0.30334473
-0.23742676
-0.16693115
-0.09307861
-0.01800537
 0.05645752
 0.12756348
 0.19409180
 0.25604248
 0.31280518
 0.36346436
 0.40649414
 0.44067383
 0.46569824
 0.48217773
 0.49163818
 0.49468994
 0.49255371
 0.48522949
 0.47393799
 0.45989990
 0.44372559
 0.42602539
 0.40649414
 0.38513184
 0.36285400
 0.33996582
 0.31585693
 0.29022217
 0.26153564
 0.22857666
 0.19165039
 0.14923096
 0.10101318
 0.04699707
-0.01129150
-0.07141113
-0.13275146
-0.19500732
-0.25848389
-0.32104492
-0.37933350
-0.42907715
-0.46905518
-0.49957275
-0.52124023
-0.53405762
-0.53649902
-0.52795410
-0.50872803
-0.48065186
-0.44433594
-0.40069580
-0.35003662
-0.29418945
-0.23498535
-0.17395020
-0.11108398
-0.04699707
 0.01770020
 0.07995605
 0.13702393
 0.18737793
 0.23071289
 0.26641846
 0.29418945
 0.31219482
 0.31890869
 0.31372070
 0.29815674
 0.27313232
 0.23956299
 0.19836426
 0.15014648
 0.09674072
 0.04211426
-0.01098633
-0.05981445
-0.10284424
-0.13824463
-0.16510010
-0.18127441
-0.18707275
-0.18280029
-0.16845703
-0.14465332
-0.11199951
-0.07202148
-0.02777100
 0.01861572
 0.06561279
 0.11230469
 0.15747070
 0.19836426
 0.23315430
 0.26123047
 0.28289795
 0.29937744
 0.31005859
 0.31341553
 0.30944824
 0.29907227
 0.28411865
 0.26489258
 0.24230957
 0.21667480
 0.18890381
 0.16143799
 0.13488770
 0.11047363
 0.08850098
 0.06927490
 0.05340576
 0.04180908
 0.03448486
 0.03143311
 0.03234863
 0.03692627
 0.04425049
 0.05249023
 0.06103516
 0.06927490
 0.07629395
 0.08026123
 0.07965088
 0.07354736
 0.06195068
 0.04425049
 0.01922607
-0.01312256
-0.05279541
-0.09704590
-0.14495850
-0.19592285
-0.25024414
-0.30639648
-0.36132813
-0.41015625
-0.45074463
-0.48309326
-0.50720215
-0.52307129
-0.52886963
-0.52398682
-0.50933838
-0.48645020
-0.45593262
-0.41717529
-0.37078857
-0.31860352
-0.26397705
-0.20965576
-0.15625000
-0.10467529
-0.05493164
-0.00854492
 0.03417969
 0.07171631
 0.10437012
 0.13092041
 0.15106201
 0.16540527
 0.17425537
 0.17761230
 0.17608643
 0.16998291
 0.15930176
 0.14434814
 0.12451172
 0.10009766
 0.07110596
 0.03875732
 0.00305176
-0.03601074
-0.07751465
-0.11932373
-0.15960693
-0.19653320
-0.23132324
-0.26489258
-0.29632568
-0.32348633
-0.34301758
-0.35369873
-0.35583496
-0.34942627
-0.33416748
-0.30944824
-0.27648926
-0.23651123
-0.18951416
-0.13488770
-0.07171631
-0.00152588
 0.07324219
 0.15106201
 0.23162842
 0.31494141
 0.39947510
 0.48187256
 0.55877686
 0.62713623
 0.68634033
 0.73547363
 0.77392578
 0.79956055
 0.81176758
 0.80932617
 0.79193115
 0.75927734
 0.71136475
 0.64941406
 0.57495117
 0.48950195
 0.39398193
 0.29083252
 0.18188477
 0.06927490
-0.04547119
-0.16174316
-0.27679443
-0.38696289
-0.48797607
-0.57617188
-0.65002441
-0.70831299
-0.74981689
-0.77331543
-0.77758789
-0.76263428
-0.72906494
-0.67779541
-0.60974121
-0.52581787
-0.42877197
-0.32165527
-0.20812988
-0.09124756
 0.02655029
 0.14190674
 0.25268555
 0.35552979
 0.44769287
 0.52581787
 0.58685303
 0.62988281
 0.65460205
 0.66192627
 0.65216064
 0.62438965
 0.57891846
 0.51757813
 0.44311523
 0.35919189
 0.26794434
 0.17120361
 0.07110596
-0.03021240
-0.13000488
-0.22613525
-0.31555176
-0.39459229
-0.45928955
-0.50750732
-0.53924561
-0.55511475
-0.55541992
-0.54046631
-0.50994873
-0.46508789
-0.40802002
-0.34240723
-0.27099609
-0.19592285
-0.11962891
-0.04394531
 0.02929688
 0.09735107
 0.15747070
 0.20782471
 0.24688721
 0.27435303
 0.29052734
 0.29663086
 0.29296875
 0.27984619
 0.25787354
 0.22766113
 0.19134521
 0.15014648
 0.10742188
 0.06469727
 0.02471924
-0.01098633
-0.03967285
-0.05950928
-0.06927490
-0.06774902
-0.05462646
-0.03021240
 0.00457764
 0.04852295
 0.10009766
 0.15747070
 0.21911621
 0.28320313
 0.34729004
 0.40802002
 0.46020508
 0.50109863
 0.52856445
 0.54138184
 0.53802490
 0.51696777
 0.47607422
 0.41564941
 0.33752441
 0.24261475
 0.13183594
 0.00518799
-0.13641357
-0.28839111
-0.44464111
-0.59844971
-0.74432373
-0.87799072
-0.99578857
-1.09375000
-1.16790771
-1.21520996
-1.23352051
-1.22100830
-1.17675781
-1.10046387
-0.99365234
-0.85845947
-0.69915771
-0.52093506
-0.32867432
-0.12634277
 0.08392334
 0.29724121
 0.50781250
 0.70678711
 0.88745117
 1.04492188
 1.17645264
 1.27990723
 1.35070801
 1.38549805
 1.38275146
 1.34368896
 1.26983643
 1.16302490
 1.02447510
 0.85906982
 0.67352295
 0.47424316
 0.26519775
 0.04852295
-0.17272949
-0.39215088
-0.60028076
-0.78887939
-0.95336914
-1.09191895
-1.20269775
-1.28387451
-1.33239746
-1.34735107
-1.32965088
-1.28112793
-1.20330811
-1.09832764
-0.96923828
-0.81970215
-0.65490723
-0.48004150
-0.30029297
-0.11993408
 0.05798340
 0.23132324
 0.39672852
 0.54931641
 0.68359375
 0.79650879
 0.88684082
 0.95458984
 1.00128174
 1.02569580
 1.02813721
 1.00952148
 0.97229004
 0.91857910
 0.85021973
 0.76812744
 0.67504883
 0.57373047
 0.46813965
 0.35980225
 0.25054932
 0.14099121
 0.03356934
-0.07019043
-0.16876221
-0.26062012
-0.34423828
-0.41748047
-0.47760010
-0.52429199
-0.55694580
-0.57525635
-0.57922363
-0.56884766
-0.54473877
-0.50720215
-0.45745850
-0.39672852
-0.32684326
-0.24963379
-0.16693115
-0.08026123
 0.00885010
 0.09918213
 0.18859863
 0.27496338
 0.35583496
 0.42877197
 0.49072266
 0.53955078
 0.57373047
 0.59295654
 0.59631348
 0.58349609
 0.55297852
 0.50476074
 0.44097900
 0.36346436
 0.27496338
 0.17700195
 0.07171631
-0.03997803
-0.15594482
-0.27313232
-0.38757324
-0.49438477
-0.58990479
-0.67199707
-0.73974609
-0.79254150
-0.82977295
-0.84899902
-0.84899902
-0.83068848
-0.79498291
-0.74401855
-0.67901611
-0.60241699
-0.51635742
-0.42388916
-0.32836914
-0.23193359
-0.13702393
-0.04669189
 0.03631592
 0.10955811
 0.17120361
 0.22003174
 0.25543213
 0.27740479
 0.28686523
 0.28564453
 0.27526855
 0.25756836
 0.23345947
 0.20477295
 0.17303467
 0.14038086
 0.10864258
 0.07934570
 0.05401611
 0.03479004
 0.02197266
 0.01586914
 0.01525879
 0.01983643
 0.02838135
 0.04089355
 0.05706787
 0.07598877
 0.09674072
 0.11810303
 0.13885498
 0.15838623
 0.17517090
 0.18890381
 0.19805908
 0.20263672
 0.20172119
 0.19531250
 0.18371582
 0.16754150
 0.14831543
 0.12756348
 0.10589600
 0.08483887
 0.06469727
 0.04699707
 0.03326416
 0.02502441
 0.02441406
 0.03143311
 0.04699707
 0.07049561
 0.10131836
 0.13793945
 0.17944336
 0.22552490
 0.27526855
 0.32684326
 0.37811279
 0.42633057
 0.46875000
 0.50415039
 0.53039551
 0.54534912
 0.54656982
 0.53161621
 0.49957275
 0.45166016
 0.38909912
 0.31341553
 0.22613525
 0.12786865
 0.02014160
-0.09582520
-0.21759033
-0.34149170
-0.46264648
-0.57678223
-0.67962646
-0.77026367
-0.84716797
-0.90911865
-0.95428467
-0.98114014
-0.98968506
-0.98022461
-0.95397949
-0.91094971
-0.85113525
-0.77514648
-0.68420410
-0.57983398
-0.46508789
-0.34240723
-0.21484375
-0.08514404
 0.04547119
 0.17578125
 0.30334473
 0.42602539
 0.53894043
 0.63934326
 0.72448730
 0.79376221
 0.84716797
 0.88348389
 0.90179443
 0.90179443
 0.88409424
 0.84991455
 0.80139160
 0.73913574
 0.66375732
 0.57739258
 0.48339844
 0.38513184
 0.28533936
 0.18524170
 0.08666992
-0.00732422
-0.09307861
-0.16876221
-0.23315430
-0.28686523
-0.32806396
-0.35400391
-0.36163330
-0.35125732
-0.32562256
-0.28961182
-0.24566650
-0.19470215
-0.13763428
-0.07598877
-0.01342773
 0.04638672
 0.10040283
 0.14709473
 0.18463135
 0.21148682
 0.22674561
 0.22949219
 0.21942139
 0.19683838
 0.16143799
 0.11352539
 0.05554199
-0.00946045
-0.07781982
-0.14831543
-0.22003174
-0.29174805
-0.36041260
-0.42175293
-0.47363281
-0.51483154
-0.54565430
-0.56610107
-0.57678223
-0.57647705
-0.56640625
-0.54718018
-0.52124023
-0.49041748
-0.45532227
-0.41656494
-0.37414551
-0.32958984
-0.28411865
-0.23956299
-0.19653320
-0.15533447
-0.11505127
-0.07629395
-0.03997803
-0.00610352
 0.02563477
 0.05584717
 0.08453369
 0.11138916
 0.13671875
 0.16143799
 0.18615723
 0.21026611
 0.23315430
 0.25390625
 0.27282715
 0.29174805
 0.31005859
 0.32684326
 0.33996582
 0.34912109
 0.35369873
 0.35400391
 0.34973145
 0.33905029
 0.32165527
 0.29815674
 0.26977539
 0.23651123
 0.19714355
 0.15075684
 0.09765625
 0.03906250
-0.02227783
-0.08453369
-0.14709473
-0.20996094
-0.27221680
-0.33081055
-0.38269043
-0.42541504
-0.45837402
-0.48156738
-0.49499512
-0.49743652
-0.48828125
-0.46722412
-0.43518066
-0.39276123
-0.34149170
-0.28289795
-0.21972656
-0.15350342
-0.08605957
-0.01770020
 0.04974365
 0.11352539
 0.17089844
 0.21972656
 0.25970459
 0.29174805
 0.31463623
 0.32684326
 0.32775879
 0.31799316
 0.29968262
 0.27496338
 0.24566650
 0.21331787
 0.17883301
 0.14434814
 0.11169434
 0.08331299
 0.06011963
 0.04333496
 0.03387451
 0.03326416
 0.04150391
 0.05920410
 0.08575439
 0.11962891
 0.15960693
 0.20355225
 0.25054932
 0.29937744
 0.34790039
 0.39398193
 0.43609619
 0.47210693
 0.50109863
 0.52185059
 0.53283691
 0.53253174
 0.52062988
 0.49621582
 0.46081543
 0.41595459
 0.36285400
 0.30242920
 0.23406982
 0.15869141
 0.07812500
-0.00549316
-0.08972168
-0.17272949
-0.25451660
-0.33264160
-0.40405273
-0.46478271
-0.51269531
-0.54809570
-0.57189941
-0.58502197
-0.58624268
-0.57525635
-0.55267334
-0.52093506
-0.48065186
-0.43273926
-0.37872314
-0.32012939
-0.26031494
-0.20141602
-0.14495850
-0.09033203
-0.03875732
 0.00854492
 0.05035400
 0.08605957
 0.11596680
 0.14068604
 0.16021729
 0.17486572
 0.18585205
 0.19409180
 0.20050049
 0.20568848
 0.21087646
 0.21636963
 0.22277832
 0.23010254
 0.23681641
 0.24230957
 0.24597168
 0.24780273
 0.24719238
 0.24383545
 0.23651123
 0.22460938
 0.20843506
 0.18707275
 0.16052246
 0.12939453
 0.09368896
 0.05462646
 0.01251221
-0.03173828
-0.07781982
-0.12298584
-0.16571045
-0.20446777
-0.23956299
-0.27099609
-0.29907227
-0.32226563
-0.33813477
-0.34423828
-0.33966064
-0.32501221
-0.30273438
-0.27526855
-0.24414063
-0.20935059
-0.17028809
-0.12664795
-0.08056641
-0.03356934
 0.01251221
 0.05676270
 0.09887695
 0.13824463
 0.17333984
 0.20294189
 0.22613525
 0.24322510
 0.25360107
 0.25756836
 0.25512695
 0.24658203
 0.23223877
 0.21118164
 0.18371582
 0.15014648
 0.11138916
 0.06866455
 0.02227783
-0.02655029
-0.07659912
-0.12664795
-0.17639160
-0.22583008
-0.27465820
-0.32104492
-0.36254883
-0.39733887
-0.42510986
-0.44555664
-0.45837402
-0.46234131
-0.45745850
-0.44433594
-0.42327881
-0.39489746
-0.35949707
-0.31799316
-0.27313232
-0.22705078
-0.18035889
-0.13336182
-0.08697510
-0.04302979
-0.00396729
 0.02868652
 0.05493164
 0.07415771
 0.08605957
 0.09002686
 0.08544922
 0.07385254
 0.05584717
 0.03265381
 0.00427246
-0.02807617
-0.06286621
-0.09796143
-0.13122559
-0.16082764
-0.18493652
-0.20202637
-0.21087646
-0.21087646
-0.20172119
-0.18249512
-0.15228271
-0.10986328
-0.05584717
 0.00915527
 0.08331299
 0.16571045
 0.25665283
 0.35461426
 0.45806885
 0.56396484
 0.66894531
 0.76995850
 0.86486816
 0.95123291
 1.02722168
 1.09130859
 1.14074707
 1.17187500
 1.18225098
 1.16973877
 1.13433838
 1.07727051
 0.99853516
 0.89843750
 0.77819824
 0.64086914
 0.49133301
 0.33325195
 0.16906738
-0.00122070
-0.17486572
-0.34759521
-0.51239014
-0.66375732
-0.79803467
-0.91278076
-1.00677490
-1.07757568
-1.12396240
-1.14471436
-1.14013672
-1.11083984
-1.05865479
-0.98449707
-0.89050293
-0.77911377
-0.65490723
-0.52276611
-0.38787842
-0.25451660
-0.12634277
-0.00610352
 0.10284424
 0.19805908
 0.27618408
 0.33599854
 0.37567139
 0.39489746
 0.39337158
 0.37292480
 0.33599854
 0.28442383
 0.21972656
 0.14434814
 0.06134033
-0.02441406
-0.11016846
-0.19317627
-0.27130127
-0.34210205
-0.40039063
-0.44250488
-0.46539307
-0.46844482
-0.45196533
-0.41595459
-0.36071777
-0.28808594
-0.20050049
-0.10101318
 0.00885010
 0.12695313
 0.24993896
 0.37353516
 0.49255371
 0.60241699
 0.70007324
 0.78186035
 0.84503174
 0.88714600
 0.90606689
 0.90148926
 0.87341309
 0.82183838
 0.74798584
 0.65246582
 0.53955078
 0.41351318
 0.27893066
 0.13793945
-0.00793457
-0.15563965
-0.30059814
-0.43579102
-0.55572510
-0.65673828
-0.73730469
-0.79589844
-0.83068848
-0.84106445
-0.82733154
-0.79162598
-0.73608398
-0.66253662
-0.57342529
-0.47210693
-0.36376953
-0.25177002
-0.14068604
-0.03326416
 0.06744385
 0.15747070
 0.23468018
 0.29846191
 0.34698486
 0.37933350
 0.39276123
 0.38696289
 0.36346436
 0.32562256
 0.27648926
 0.21759033
 0.14984131
 0.07568359
-0.00061035
-0.07537842
-0.14556885
-0.20935059
-0.26580811
-0.31280518
-0.34820557
-0.36987305
-0.37689209
-0.36956787
-0.34881592
-0.31799316
-0.27923584
-0.23620605
-0.18981934
-0.14099121
-0.09094238
-0.04119873
 0.00518799
 0.04638672
 0.08087158
 0.10742188
 0.12573242
 0.13519287
 0.13580322
 0.12817383
 0.11291504
 0.09124756
 0.06347656
 0.03173828
-0.00183105
-0.03417969
-0.06408691
-0.09033203
-0.11199951
-0.12786865
-0.13580322
-0.13549805
-0.12573242
-0.10711670
-0.08026123
-0.04608154
-0.00640869
 0.03692627
 0.08239746
 0.12847900
 0.17333984
 0.21545410
 0.25268555
 0.28442383
 0.31036377
 0.32897949
 0.33905029
 0.33996582
 0.33203125
 0.31646729
 0.29571533
 0.27099609
 0.24322510
 0.21270752
 0.18127441
 0.15014648
 0.12084961
 0.09429932
 0.07232666
 0.05676270
 0.04882813
 0.04852295
 0.05584717
 0.07080078
 0.09277344
 0.12145996
 0.15472412
 0.19134521
 0.23010254
 0.27099609
 0.31158447
 0.34942627
 0.38146973
 0.40588379
 0.42236328
 0.42999268
 0.42755127
 0.41351318
 0.38726807
 0.35034180
 0.30456543
 0.24963379
 0.18585205
 0.11383057
 0.03601074
-0.04577637
-0.13092041
-0.21942139
-0.30944824
-0.39703369
-0.47698975
-0.54687500
-0.60638428
-0.65521240
-0.69183350
-0.71411133
-0.71990967
-0.70953369
-0.68389893
-0.64392090
-0.58990479
-0.52307129
-0.44525146
-0.35980225
-0.26947021
-0.17700195
-0.08514404
 0.00396729
 0.08758545
 0.16326904
 0.22949219
 0.28503418
 0.32806396
 0.35766602
 0.37170410
 0.37017822
 0.35430908
 0.32531738
 0.28594971
 0.23712158
 0.17944336
 0.11383057
 0.04364014
-0.02807617
-0.09735107
-0.16235352
-0.22186279
-0.27496338
-0.31951904
-0.35217285
-0.36987305
-0.37109375
-0.35644531
-0.32745361
-0.28778076
-0.23956299
-0.18402100
-0.12237549
-0.05645752
 0.01098633
 0.07659912
 0.13641357
 0.18829346
 0.22949219
 0.25817871
 0.27282715
 0.27343750
 0.25939941
 0.23132324
 0.18859863
 0.13183594
 0.06378174
-0.01220703
-0.09368896
-0.17944336
-0.26794434
-0.35583496
-0.43792725
-0.50872803
-0.56457520
-0.60424805
-0.62744141
-0.63293457
-0.61920166
-0.58563232
-0.53314209
-0.46295166
-0.37689209
-0.27648926
-0.16418457
-0.04364014
 0.08270264
 0.21240234
 0.34210205
 0.46905518
 0.58776855
 0.69366455
 0.78338623
 0.85540771
 0.90789795
 0.93933105
 0.94848633
 0.93536377
 0.89965820
 0.84167480
 0.76232910
 0.66314697
 0.54779053
 0.42175293
 0.28961182
 0.15441895
 0.01739502
-0.11993408
-0.25390625
-0.37933350
-0.49102783
-0.58502197
-0.65979004
-0.71350098
-0.74615479
-0.75714111
-0.74676514
-0.71594238
-0.66558838
-0.59814453
-0.51635742
-0.42327881
-0.32226563
-0.21575928
-0.10650635
 0.00213623
 0.10742188
 0.20629883
 0.29541016
 0.37231445
 0.43548584
 0.48278809
 0.51361084
 0.52734375
 0.52520752
 0.50689697
 0.47485352
 0.43029785
 0.37658691
 0.31646729
 0.25146484
 0.18280029
 0.11169434
 0.04058838
-0.02716064
-0.08819580
-0.14099121
-0.18463135
-0.21850586
-0.24230957
-0.25604248
-0.25939941
-0.25238037
-0.23559570
-0.20965576
-0.17517090
-0.13305664
-0.08544922
-0.03417969
 0.01831055
 0.07019043
 0.11962891
 0.16510010
 0.20507813
 0.23803711
 0.26306152
 0.27954102
 0.28625488
 0.28381348
 0.27130127
 0.24932861
 0.21881104
 0.18096924
 0.13763428
 0.09094238
 0.04272461
-0.00579834
-0.05279541
-0.09674072
-0.13580322
-0.16815186
-0.19256592
-0.20874023
-0.21575928
-0.21392822
-0.20355225
-0.18493652
-0.15869141
-0.12573242
-0.08758545
-0.04608154
-0.00305176
 0.03997803
 0.08117676
 0.11962891
 0.15380859
 0.18280029
 0.20477295
 0.21820068
 0.22308350
 0.21881104
 0.20629883
 0.18585205
 0.15899658
 0.12634277
 0.08911133
 0.04821777
 0.00579834
-0.03662109
-0.07751465
-0.11535645
-0.14831543
-0.17517090
-0.19409180
-0.20416260
-0.20599365
-0.19927979
-0.18463135
-0.16265869
-0.13427734
-0.10131836
-0.06530762
-0.02777100
 0.00946045
 0.04455566
 0.07507324
 0.09887695
 0.11352539
 0.11749268
 0.11016846
 0.08972168
 0.05615234
 0.01007080
-0.04791260
-0.11627197
-0.19470215
-0.28167725
-0.37384033
-0.46752930
-0.55816650
-0.64239502
-0.71777344
-0.78125000
-0.82977295
-0.86090088
-0.87249756
-0.86395264
-0.83496094
-0.78582764
-0.71624756
-0.62713623
-0.52062988
-0.39978027
-0.26794434
-0.12878418
 0.01464844
 0.15960693
 0.30212402
 0.43853760
 0.56365967
 0.67321777
 0.76385498
 0.83343506
 0.88134766
 0.90728760
 0.91033936
 0.89202881
 0.85266113
 0.79406738
 0.71807861
 0.62835693
 0.52947998
 0.42572021
 0.32196045
 0.22064209
 0.12268066
 0.03021240
-0.05371094
-0.12603760
-0.18371582
-0.22583008
-0.25268555
-0.26458740
-0.26306152
-0.24810791
-0.22094727
-0.18310547
-0.13671875
-0.08483887
-0.03082275
 0.02288818
 0.07324219
 0.11932373
 0.15960693
 0.19226074
 0.21606445
 0.23040771
 0.23498535
 0.22979736
 0.21606445
 0.19470215
 0.16754150
 0.13671875
 0.10375977
 0.06988525
 0.03723145
 0.00671387
-0.01983643
-0.04119873
-0.05645752
-0.06500244
-0.06713867
-0.06286621
-0.05249023
-0.03723145
-0.01861572
 0.00122070
 0.02044678
 0.03692627
 0.04852295
 0.05432129
 0.05340576
 0.04364014
 0.02471924
-0.00366211
-0.04119873
-0.08666992
-0.13946533
-0.19836426
-0.26214600
-0.32714844
-0.38970947
-0.44616699
-0.49346924
-0.52947998
-0.55206299
-0.55938721
-0.54992676
-0.52307129
-0.47790527
-0.41503906
-0.33508301
-0.23956299
-0.13122559
-0.01129150
 0.11779785
 0.25329590
 0.39123535
 0.52642822
 0.65368652
 0.76934814
 0.87066650
 0.95520020
 1.01989746
 1.06170654
 1.07788086
 1.06811523
 1.03302002
 0.97290039
 0.88806152
 0.77941895
 0.65063477
 0.50689697
 0.35400391
 0.19531250
 0.03143311
-0.13610840
-0.30364990
-0.46356201
-0.60913086
-0.73486328
-0.83953857
-0.92132568
-0.97930908
-1.01104736
-1.01623535
-0.99487305
-0.94909668
-0.87982178
-0.78857422
-0.67749023
-0.55114746
-0.41442871
-0.27191162
-0.12756348
 0.01678467
 0.15747070
 0.28991699
 0.40863037
 0.50842285
 0.58593750
 0.63995361
 0.67047119
 0.67779541
 0.66162109
 0.62164307
 0.55877686
 0.47607422
 0.37719727
 0.26672363
 0.14739990
 0.02075195
-0.11016846
-0.24230957
-0.36987305
-0.48767090
-0.59051514
-0.67535400
-0.74066162
-0.78491211
-0.80718994
-0.80657959
-0.78277588
-0.73669434
-0.66955566
-0.58441162
-0.48461914
-0.37414551
-0.25756836
-0.13824463
-0.01892090
 0.09704590
 0.20660400
 0.30517578
 0.38909912
 0.45562744
 0.50262451
 0.52917480
 0.53466797
 0.52001953
 0.48553467
 0.43395996
 0.36773682
 0.28961182
 0.20172119
 0.10711670
 0.00854492
-0.09094238
-0.18859863
-0.28137207
-0.36590576
-0.43792725
-0.49377441
-0.53161621
-0.55145264
-0.55419922
-0.54046631
-0.50994873
-0.46417236
-0.40527344
-0.33599854
-0.25878906
-0.17608643
-0.09063721
-0.00518799
 0.07690430
 0.15319824
 0.22308350
 0.28564453
 0.33935547
 0.38269043
 0.41442871
 0.43548584
 0.44769287
 0.45196533
 0.44860840
 0.43823242
 0.42144775
 0.40039063
 0.37780762
 0.35461426
 0.33203125
 0.31097412
 0.29296875
 0.27923584
 0.26947021
 0.26306152
 0.25970459
 0.25939941
 0.26153564
 0.26489258
 0.26794434
 0.26947021
 0.26794434
 0.26336670
 0.25390625
 0.23864746
 0.21606445
 0.18585205
 0.14801025
 0.10223389
 0.04974365
-0.00762939
-0.06744385
-0.12817383
-0.18951416
-0.25115967
-0.31127930
-0.36590576
-0.41107178
-0.44433594
-0.46508789
-0.47363281
-0.46966553
-0.45135498
-0.41809082
-0.37109375
-0.31280518
-0.24566650
-0.17120361
-0.09063721
-0.00701904
 0.07720947
 0.15991211
 0.23864746
 0.31097412
 0.37353516
 0.42327881
 0.45806885
 0.47760010
 0.48156738
 0.46966553
 0.44189453
 0.39916992
 0.34301758
 0.27557373
 0.19775391
 0.11230469
 0.02136230
-0.07171631
-0.16418457
-0.25451660
-0.33905029
-0.41412354
-0.47485352
-0.51879883
-0.54534912
-0.55603027
-0.54992676
-0.52673340
-0.48583984
-0.42755127
-0.35461426
-0.26947021
-0.17456055
-0.07232666
 0.03326416
 0.14007568
 0.24475098
 0.34393311
 0.43457031
 0.51208496
 0.57342529
 0.61614990
 0.63934326
 0.64178467
 0.62316895
 0.58410645
 0.52581787
 0.45074463
 0.36224365
 0.26306152
 0.15655518
 0.04547119
-0.06805420
-0.18127441
-0.29083252
-0.39276123
-0.48248291
-0.55664063
-0.61309814
-0.65063477
-0.67016602
-0.67108154
-0.65368652
-0.61920166
-0.56854248
-0.50384521
-0.42755127
-0.34210205
-0.25146484
-0.15838623
-0.06591797
 0.02380371
 0.10772705
 0.18341064
 0.24749756
 0.29785156
 0.33355713
 0.35308838
 0.35552979
 0.34179688
 0.31402588
 0.27526855
 0.22644043
 0.16784668
 0.10009766
 0.02685547
-0.04669189
-0.11688232
-0.18249512
-0.24322510
-0.29785156
-0.34301758
-0.37536621
-0.39367676
-0.39947510
-0.39398193
-0.37719727
-0.34912109
-0.31097412
-0.26672363
-0.21881104
-0.16937256
-0.11810303
-0.06683350
-0.01831055
 0.02380371
 0.05767822
 0.08392334
 0.10253906
 0.11322021
 0.11505127
 0.10742188
 0.09246826
 0.07202148
 0.04791260
 0.02166748
-0.00518799
-0.03051758
-0.05218506
-0.06866455
-0.07812500
-0.07965088
-0.07141113
-0.05310059
-0.02471924
 0.01281738
 0.05828857
 0.10986328
 0.16693115
 0.22857666
 0.29327393
 0.35888672
 0.42236328
 0.47912598
 0.52703857
 0.56304932
 0.58593750
 0.59448242
 0.58624268
 0.56060791
 0.51757813
 0.45837402
 0.38543701
 0.30059814
 0.20538330
 0.10131836
-0.00976563
-0.12573242
-0.24230957
-0.35522461
-0.45928955
-0.54992676
-0.62408447
-0.68054199
-0.71807861
-0.73608398
-0.73242188
-0.70648193
-0.65856934
-0.58990479
-0.50323486
-0.40130615
-0.28717041
-0.16448975
-0.03540039
 0.09735107
 0.23071289
 0.36071777
 0.48187256
 0.58990479
 0.68176270
 0.75561523
 0.80993652
 0.84320068
 0.85327148
 0.83984375
 0.80291748
 0.74493408
 0.66772461
 0.57434082
 0.46813965
 0.35339355
 0.23315430
 0.11016846
-0.01342773
-0.13519287
-0.25115967
-0.35614014
-0.44616699
-0.51818848
-0.57098389
-0.60424805
-0.61859131
-0.61309814
-0.58898926
-0.54687500
-0.48980713
-0.41992188
-0.34057617
-0.25390625
-0.16357422
-0.07171631
 0.01831055
 0.10345459
 0.18035889
 0.24719238
 0.30303955
 0.34637451
 0.37719727
 0.39398193
 0.39581299
 0.38391113
 0.36041260
 0.32684326
 0.28503418
 0.23559570
 0.18005371
 0.12054443
 0.05859375
-0.00366211
-0.06408691
-0.12054443
-0.17059326
-0.21240234
-0.24658203
-0.27404785
-0.29357910
-0.30364990
-0.30212402
-0.28961182
-0.26855469
-0.24139404
-0.20965576
-0.17272949
-0.13153076
-0.08819580
-0.04547119
-0.00579834
 0.02960205
 0.06042480
 0.08483887
 0.10223389
 0.11108398
 0.11169434
 0.10437012
 0.08941650
 0.06713867
 0.03875732
 0.00579834
-0.03021240
-0.06774902
-0.10559082
-0.14221191
-0.17700195
-0.20812988
-0.23468018
-0.25573730
-0.27008057
-0.27801514
-0.27954102
-0.27526855
-0.26519775
-0.24841309
-0.22521973
-0.19622803
-0.16174316
-0.12359619
-0.08270264
-0.03997803
 0.00335693
 0.04608154
 0.08728027
 0.12573242
 0.15991211
 0.18859863
 0.21087646
 0.22613525
 0.23529053
 0.23895264
 0.23712158
 0.23071289
 0.21942139
 0.20385742
 0.18432617
 0.16265869
 0.13946533
 0.11657715
 0.09521484
 0.07568359
 0.05889893
 0.04547119
 0.03570557
 0.03051758
 0.02960205
 0.03326416
 0.04089355
 0.05310059
 0.06896973
 0.08819580
 0.10955811
 0.13244629
 0.15533447
 0.17730713
 0.19744873
 0.21423340
 0.22674561
 0.23468018
 0.23742676
 0.23437500
 0.22430420
 0.20629883
 0.18066406
 0.14678955
 0.10498047
 0.05554199
-0.00030518
-0.06103516
-0.12634277
-0.19500732
-0.26672363
-0.33935547
-0.40924072
-0.47302246
-0.52917480
-0.57708740
-0.61614990
-0.64422607
-0.65887451
-0.65795898
-0.64147949
-0.60974121
-0.56396484
-0.50354004
-0.42968750
-0.34393311
-0.24841309
-0.14648438
-0.04028320
 0.06774902
 0.17547607
 0.27954102
 0.37689209
 0.46386719
 0.53802490
 0.59661865
 0.63842773
 0.66314697
 0.67077637
 0.66131592
 0.63537598
 0.59387207
 0.53771973
 0.47058105
 0.39581299
 0.31616211
 0.23468018
 0.15289307
 0.07324219
-0.00152588
-0.06896973
-0.12664795
-0.17272949
-0.20599365
-0.22644043
-0.23345947
-0.22735596
-0.20935059
-0.18035889
-0.14251709
-0.09674072
-0.04577637
 0.00793457
 0.06072998
 0.10986328
 0.15289307
 0.18890381
 0.21575928
 0.23223877
 0.23742676
 0.23101807
 0.21301270
 0.18341064
 0.14282227
 0.09185791
 0.03295898
-0.03051758
-0.09613037
-0.16204834
-0.22735596
-0.29022217
-0.34637451
-0.39123535
-0.42266846
-0.44006348
-0.44342041
-0.43304443
-0.40802002
-0.36865234
-0.31677246
-0.25573730
-0.18890381
-0.11810303
-0.04608154
 0.02563477
 0.09307861
 0.15319824
 0.20294189
 0.23986816
 0.26275635
 0.27038574
 0.26275635
 0.23895264
 0.19927979
 0.14556885
 0.07965088
 0.00488281
-0.07690430
-0.16387939
-0.25390625
-0.34240723
-0.42480469
-0.49713135
-0.55694580
-0.60363770
-0.63507080
-0.64971924
-0.64514160
-0.62103271
-0.57861328
-0.51940918
-0.44525146
-0.35766602
-0.25939941
-0.15350342
-0.04302979
 0.06896973
 0.17944336
 0.28533936
 0.38269043
 0.46875000
 0.53985596
 0.59387207
 0.62927246
 0.64636230
 0.64544678
 0.62774658
 0.59417725
 0.54656982
 0.48767090
 0.42053223
 0.34851074
 0.27465820
 0.20080566
 0.12939453
 0.06347656
 0.00610352
-0.03967285
-0.07232666
-0.09155273
-0.09765625
-0.09063721
-0.07080078
-0.03875732
 0.00366211
 0.05401611
 0.10894775
 0.16540527
 0.22155762
 0.27587891
 0.32592773
 0.36895752
 0.40191650
 0.42327881
 0.43151855
 0.42694092
 0.41046143
 0.38269043
 0.34454346
 0.29754639
 0.24291992
 0.18066406
 0.11199951
 0.03906250
-0.03417969
-0.10437012
-0.16998291
-0.23132324
-0.28808594
-0.33874512
-0.37933350
-0.40740967
-0.42327881
-0.42816162
-0.42358398
-0.40985107
-0.38635254
-0.35369873
-0.31433105
-0.27191162
-0.22918701
-0.18829346
-0.14984131
-0.11474609
-0.08361816
-0.05828857
-0.03936768
-0.02777100
-0.02349854
-0.02655029
-0.03570557
-0.05035400
-0.06835938
-0.08850098
-0.10925293
-0.12908936
-0.14617920
-0.15899658
-0.16662598
-0.16784668
-0.16204834
-0.14892578
-0.12786865
-0.10009766
-0.06530762
-0.02380371
 0.02441406
 0.07812500
 0.13488770
 0.19195557
 0.24780273
 0.30151367
 0.35278320
 0.39855957
 0.43640137
 0.46447754
 0.48187256
 0.48889160
 0.48522949
 0.46905518
 0.43975830
 0.39916992
 0.34912109
 0.29144287
 0.22583008
 0.15319824
 0.07476807
-0.00518799
-0.08392334
-0.16082764
-0.23590088
-0.30822754
-0.37384033
-0.42877197
-0.47027588
-0.49743652
-0.51147461
-0.51239014
-0.50048828
-0.47607422
-0.43945313
-0.39245605
-0.33660889
-0.27374268
-0.20690918
-0.13793945
-0.06927490
-0.00183105
 0.06195068
 0.12054443
 0.17120361
 0.21240234
 0.24291992
 0.26245117
 0.27069092
 0.26855469
 0.25665283
 0.23590088
 0.20660400
 0.16998291
 0.12603760
 0.07720947
 0.02532959
-0.02716064
-0.07812500
-0.12603760
-0.16967773
-0.20782471
-0.23895264
-0.26275635
-0.27923584
-0.28839111
-0.29083252
-0.28686523
-0.27648926
-0.26031494
-0.23895264
-0.21362305
-0.18554688
-0.15625000
-0.12786865
-0.10192871
-0.07995605
-0.06256104
-0.04943848
-0.04119873
-0.03784180
-0.03967285
-0.04699707
-0.05859375
-0.07263184
-0.08819580
-0.10284424
-0.11627197
-0.12573242
-0.13031006
-0.12786865
-0.11718750
-0.09765625
-0.06866455
-0.02990723
 0.01831055
 0.07476807
 0.13732910
 0.20507813
 0.27740479
 0.35247803
 0.42785645
 0.49835205
 0.56060791
 0.61126709
 0.64849854
 0.67047119
 0.67657471
 0.66497803
 0.63537598
 0.58715820
 0.52154541
 0.43975830
 0.34515381
 0.23986816
 0.12634277
 0.00640869
-0.11810303
-0.24353027
-0.36499023
-0.47607422
-0.57250977
-0.65124512
-0.71136475
-0.75134277
-0.76965332
-0.76507568
-0.73669434
-0.68542480
-0.61248779
-0.52124023
-0.41503906
-0.29754639
-0.17272949
-0.04394531
 0.08514404
 0.21148682
 0.33111572
 0.44006348
 0.53405762
 0.60974121
 0.66497803
 0.69915771
 0.71289063
 0.70556641
 0.67718506
 0.62774658
 0.56030273
 0.47973633
 0.39031982
 0.29541016
 0.19622803
 0.09490967
-0.00518799
-0.10101318
-0.18920898
-0.26763916
-0.33355713
-0.38391113
-0.41656494
-0.43151855
-0.43060303
-0.41564941
-0.38696289
-0.34576416
-0.29449463
-0.23681641
-0.17578125
-0.11322021
-0.05004883
 0.01129150
 0.06774902
 0.11688232
 0.15655518
 0.18646240
 0.20599365
 0.21484375
 0.21301270
 0.20141602
 0.18218994
 0.15655518
 0.12573242
 0.09063721
 0.05340576
 0.01708984
-0.01708984
-0.04638672
-0.07019043
-0.08697510
-0.09521484
-0.09521484
-0.08575439
-0.06774902
-0.04180908
-0.00915527
 0.02807617
 0.06866455
 0.10986328
 0.15045166
 0.18829346
 0.22186279
 0.24871826
 0.26763916
 0.27679443
 0.27526855
 0.26245117
 0.23895264
 0.20629883
 0.16479492
 0.11444092
 0.05645752
-0.00671387
-0.07202148
-0.13732910
-0.20202637
-0.26519775
-0.32501221
-0.37719727
-0.41778564
-0.44494629
-0.45898438
-0.46142578
-0.45257568
-0.43090820
-0.39642334
-0.35034180
-0.29541016
-0.23437500
-0.16876221
-0.09979248
-0.02868652
 0.04180908
 0.10772705
 0.16662598
 0.21759033
 0.25970459
 0.29266357
 0.31494141
 0.32470703
 0.32135010
 0.30700684
 0.28320313
 0.25177002
 0.21240234
 0.16571045
 0.11230469
 0.05493164
-0.00335693
-0.06042480
-0.11383057
-0.16235352
-0.20385742
-0.23712158
-0.26153564
-0.27740479
-0.28411865
-0.28137207
-0.26916504
-0.24749756
-0.21697998
-0.17944336
-0.13610840
-0.08941650
-0.04058838
 0.00793457
 0.05432129
 0.09735107
 0.13488770
 0.16662598
 0.19073486
 0.20721436
 0.21484375
 0.21392822
 0.20507813
 0.18829346
 0.16479492
 0.13610840
 0.10345459
 0.06866455
 0.03356934
-0.00030518
-0.03234863
-0.06072998
-0.08483887
-0.10314941
-0.11535645
-0.12084961
-0.12023926
-0.11413574
-0.10314941
-0.08728027
-0.06774902
-0.04608154
-0.02471924
-0.00549316
 0.01007080
 0.02075195
 0.02563477
 0.02380371
 0.01525879
 0.00030518
-0.02166748
-0.04974365
-0.08422852
-0.12268066
-0.16296387
-0.20294189
-0.24078369
-0.27648926
-0.30853271
-0.33386230
-0.34851074
-0.35034180
-0.33813477
-0.31311035
-0.27709961
-0.23040771
-0.17303467
-0.10467529
-0.02685547
 0.05828857
 0.14739990
 0.23834229
 0.32836914
 0.41534424
 0.49560547
 0.56549072
 0.62164307
 0.66284180
 0.68847656
 0.69702148
 0.68756104
 0.65917969
 0.61279297
 0.55023193
 0.47332764
 0.38482666
 0.28656006
 0.18096924
 0.07019043
-0.04241943
-0.15502930
-0.26428223
-0.36682129
-0.45867920
-0.53649902
-0.59844971
-0.64422607
-0.67321777
-0.68542480
-0.68023682
-0.65795898
-0.62072754
-0.57037354
-0.50933838
-0.43823242
-0.36041260
-0.27801514
-0.19378662
-0.11047363
-0.02899170
 0.04821777
 0.11871338
 0.18127441
 0.23468018
 0.27923584
 0.31402588
 0.33935547
 0.35461426
 0.36102295
 0.35980225
 0.35156250
 0.33752441
 0.31890869
 0.29754639
 0.27496338
 0.25268555
 0.23132324
 0.21118164
 0.19287109
 0.17700195
 0.16387939
 0.15380859
 0.14617920
 0.14068604
 0.13763428
 0.13580322
 0.13488770
 0.13397217
 0.13214111
 0.12969971
 0.12603760
 0.12054443
 0.11169434
 0.09979248
 0.08453369
 0.06683350
 0.04699707
 0.02563477
 0.00274658
-0.02075195
-0.04455566
-0.06835938
-0.09185791
-0.11413574
-0.13458252
-0.15289307
-0.16845703
-0.18157959
-0.19287109
-0.20141602
-0.20782471
