# Supplementary material for: Dataset for time-lapse ultrasonic tomography of a granite slab under uniaxial compression test
Source: Data Brief. 2018 Aug 30;20:614–6. doi: 10.1016/j.dib.2018.08.151 (PMC6128094; doi:10.1016/j.dib.2018.08.151)
Supplement: Supplementary file 2 — Supplementary material [file mmc2.zip › data/Ultrasonic_Tomo_data/Stage_1_0kn/Force_0kn_17_24_32103088.txt]

SOURCE FILE NAME: D:\ct_20141122\ct201411221m100v0kn_sh_24_26_a.TDA
DATE: Saturday, November 22, 2014
TIME: 11:31:53
SAMPLE INTERVAL (Seconds):   0.0000001000
SIGNAL UNITS: volts
TIME UNITS: Seconds
DATA TYPE: WAVEFORM
NUMBER OF DATA POINTS PER WAVEFORM: 1024
CHANNEL NUMBER: 17
HIT NUMBER: 1
TIME OF TEST:  32.1030880000

-0.00366211
-0.00274658
-0.00183105
-0.00091553
 0.00000000
 0.00091553
 0.00183105
 0.00183105
 0.00152588
 0.00091553
 0.00000000
-0.00061035
-0.00122070
-0.00122070
-0.00122070
-0.00152588
-0.00152588
-0.00213623
-0.00213623
-0.00213623
-0.00152588
-0.00061035
 0.00000000
 0.00030518
 0.00061035
 0.00091553
 0.00091553
 0.00061035
 0.00000000
-0.00091553
-0.00183105
-0.00183105
-0.00152588
-0.00061035
 0.00030518
 0.00061035
 0.00061035
 0.00000000
-0.00091553
-0.00152588
-0.00152588
-0.00091553
-0.00030518
 0.00030518
 0.00000000
-0.00061035
-0.00122070
-0.00152588
-0.00122070
-0.00122070
-0.00152588
-0.00183105
-0.00183105
-0.00152588
-0.00030518
 0.00061035
 0.00152588
 0.00152588
 0.00091553
 0.00000000
-0.00061035
-0.00091553
-0.00061035
-0.00061035
-0.00091553
-0.00183105
-0.00305176
-0.00366211
-0.00366211
-0.00305176
-0.00183105
-0.00091553
 0.00000000
 0.00091553
 0.00152588
 0.00213623
 0.00213623
 0.00122070
 0.00000000
-0.00152588
-0.00244141
-0.00274658
-0.00244141
-0.00183105
-0.00152588
-0.00122070
-0.00122070
-0.00122070
-0.00122070
-0.00091553
-0.00030518
 0.00030518
 0.00061035
 0.00030518
 0.00000000
-0.00061035
-0.00091553
-0.00091553
-0.00122070
-0.00183105
-0.00244141
-0.00305176
-0.00305176
-0.00213623
-0.00091553
 0.00030518
 0.00091553
 0.00061035
 0.00000000
-0.00091553
-0.00152588
-0.00152588
-0.00122070
-0.00091553
-0.00061035
-0.00122070
-0.00183105
-0.00213623
-0.00213623
-0.00183105
-0.00122070
-0.00091553
-0.00030518
 0.00000000
 0.00091553
 0.00122070
 0.00152588
 0.00091553
-0.00030518
-0.00152588
-0.00274658
-0.00305176
-0.00274658
-0.00244141
-0.00213623
-0.00213623
-0.00274658
-0.00274658
-0.00244141
-0.00183105
-0.00091553
 0.00000000
 0.00061035
 0.00091553
 0.00091553
 0.00061035
 0.00000000
-0.00030518
-0.00091553
-0.00183105
-0.00274658
-0.00335693
-0.00335693
-0.00274658
-0.00122070
 0.00030518
 0.00152588
 0.00183105
 0.00122070
 0.00030518
-0.00061035
-0.00122070
-0.00091553
-0.00061035
-0.00061035
-0.00091553
-0.00152588
-0.00213623
-0.00213623
-0.00152588
-0.00030518
 0.00030518
 0.00061035
 0.00091553
 0.00122070
 0.00122070
 0.00091553
 0.00000000
-0.00122070
-0.00244141
-0.00305176
-0.00305176
-0.00244141
-0.00152588
-0.00061035
-0.00030518
 0.00000000
 0.00000000
 0.00030518
 0.00061035
 0.00122070
 0.00183105
 0.00152588
 0.00122070
 0.00061035
 0.00000000
-0.00030518
-0.00030518
-0.00061035
-0.00122070
-0.00213623
-0.00274658
-0.00305176
-0.00244141
-0.00091553
 0.00030518
 0.00122070
 0.00152588
 0.00091553
 0.00030518
 0.00000000
 0.00030518
 0.00061035
 0.00061035
 0.00030518
-0.00061035
-0.00122070
-0.00183105
-0.00183105
-0.00183105
-0.00152588
-0.00152588
-0.00122070
-0.00091553
 0.00000000
 0.00091553
 0.00122070
 0.00061035
-0.00091553
-0.00244141
-0.00335693
-0.00305176
-0.00213623
-0.00091553
-0.00061035
-0.00091553
-0.00122070
-0.00091553
 0.00000000
 0.00122070
 0.00213623
 0.00213623
 0.00183105
 0.00091553
 0.00030518
-0.00030518
-0.00061035
-0.00061035
-0.00091553
-0.00152588
-0.00244141
-0.00305176
-0.00274658
-0.00183105
-0.00061035
 0.00091553
 0.00183105
 0.00183105
 0.00152588
 0.00091553
 0.00030518
-0.00030518
-0.00061035
-0.00091553
-0.00122070
-0.00152588
-0.00183105
-0.00183105
-0.00152588
-0.00091553
-0.00061035
-0.00061035
-0.00061035
-0.00030518
 0.00061035
 0.00152588
 0.00213623
 0.00183105
 0.00061035
-0.00091553
-0.00152588
-0.00152588
-0.00061035
 0.00000000
 0.00030518
 0.00000000
-0.00061035
-0.00122070
-0.00152588
-0.00122070
-0.00061035
 0.00000000
 0.00000000
-0.00030518
-0.00061035
-0.00091553
-0.00091553
-0.00091553
-0.00122070
-0.00183105
-0.00274658
-0.00335693
-0.00305176
-0.00183105
 0.00000000
 0.00183105
 0.00305176
 0.00305176
 0.00244141
 0.00152588
 0.00091553
 0.00061035
 0.00061035
 0.00030518
-0.00061035
-0.00152588
-0.00274658
-0.00305176
-0.00274658
-0.00183105
-0.00122070
-0.00091553
-0.00061035
-0.00061035
 0.00000000
 0.00061035
 0.00122070
 0.00091553
-0.00030518
-0.00183105
-0.00305176
-0.00335693
-0.00274658
-0.00152588
-0.00061035
-0.00030518
-0.00061035
-0.00091553
-0.00122070
-0.00091553
-0.00091553
-0.00061035
-0.00030518
-0.00061035
-0.00061035
-0.00061035
-0.00061035
-0.00030518
-0.00030518
-0.00061035
-0.00122070
-0.00213623
-0.00213623
-0.00122070
 0.00000000
 0.00091553
 0.00122070
 0.00061035
-0.00061035
-0.00152588
-0.00183105
-0.00183105
-0.00152588
-0.00122070
-0.00152588
-0.00183105
-0.00244141
-0.00274658
-0.00244141
-0.00183105
-0.00122070
-0.00122070
-0.00122070
-0.00122070
-0.00030518
 0.00091553
 0.00183105
 0.00122070
 0.00000000
-0.00183105
-0.00305176
-0.00305176
-0.00213623
-0.00152588
-0.00152588
-0.00183105
-0.00244141
-0.00274658
-0.00213623
-0.00122070
-0.00030518
 0.00030518
 0.00030518
 0.00000000
-0.00061035
-0.00061035
-0.00030518
 0.00030518
 0.00000000
-0.00061035
-0.00183105
-0.00274658
-0.00244141
-0.00091553
 0.00091553
 0.00244141
 0.00274658
 0.00183105
 0.00061035
-0.00061035
-0.00091553
-0.00061035
 0.00000000
 0.00000000
-0.00061035
-0.00152588
-0.00213623
-0.00213623
-0.00152588
-0.00091553
-0.00030518
-0.00030518
-0.00061035
-0.00091553
-0.00030518
 0.00061035
 0.00122070
 0.00122070
-0.00030518
-0.00183105
-0.00305176
-0.00274658
-0.00152588
 0.00000000
 0.00091553
 0.00091553
 0.00030518
-0.00030518
-0.00030518
 0.00030518
 0.00091553
 0.00152588
 0.00183105
 0.00152588
 0.00122070
 0.00091553
 0.00061035
 0.00030518
-0.00030518
-0.00091553
-0.00213623
-0.00305176
-0.00305176
-0.00274658
-0.00152588
-0.00030518
 0.00061035
 0.00091553
 0.00030518
 0.00000000
-0.00030518
 0.00000000
 0.00061035
 0.00061035
 0.00030518
-0.00030518
-0.00122070
-0.00152588
-0.00122070
-0.00091553
-0.00030518
 0.00000000
 0.00030518
 0.00091553
 0.00152588
 0.00213623
 0.00183105
 0.00091553
-0.00091553
-0.00244141
-0.00274658
-0.00213623
-0.00122070
 0.00000000
 0.00061035
 0.00030518
-0.00030518
-0.00061035
-0.00061035
 0.00030518
 0.00122070
 0.00183105
 0.00152588
 0.00061035
-0.00061035
-0.00122070
-0.00122070
-0.00091553
-0.00061035
-0.00122070
-0.00213623
-0.00244141
-0.00244141
-0.00122070
 0.00030518
 0.00122070
 0.00152588
 0.00061035
 0.00000000
-0.00061035
-0.00061035
 0.00000000
 0.00061035
 0.00091553
 0.00030518
-0.00061035
-0.00152588
-0.00213623
-0.00213623
-0.00183105
-0.00122070
-0.00091553
-0.00091553
-0.00061035
-0.00030518
 0.00030518
 0.00061035
 0.00061035
 0.00000000
-0.00091553
-0.00183105
-0.00152588
-0.00061035
 0.00030518
 0.00061035
 0.00000000
-0.00122070
-0.00244141
-0.00244141
-0.00152588
-0.00030518
 0.00030518
 0.00000000
-0.00061035
-0.00152588
-0.00213623
-0.00244141
-0.00244141
-0.00305176
-0.00366211
-0.00396729
-0.00396729
-0.00305176
-0.00122070
 0.00030518
 0.00122070
 0.00122070
 0.00061035
 0.00000000
-0.00030518
 0.00030518
 0.00091553
 0.00122070
 0.00091553
 0.00000000
-0.00122070
-0.00213623
-0.00244141
-0.00183105
-0.00122070
-0.00061035
-0.00061035
-0.00061035
-0.00061035
 0.00000000
 0.00030518
 0.00000000
-0.00091553
-0.00213623
-0.00305176
-0.00305176
-0.00213623
-0.00122070
-0.00061035
-0.00091553
-0.00213623
-0.00305176
-0.00366211
-0.00335693
-0.00244141
-0.00152588
-0.00122070
-0.00152588
-0.00183105
-0.00183105
-0.00122070
-0.00030518
 0.00030518
 0.00000000
-0.00091553
-0.00183105
-0.00183105
-0.00091553
 0.00030518
 0.00122070
 0.00152588
 0.00122070
 0.00030518
 0.00000000
 0.00030518
 0.00061035
 0.00091553
 0.00091553
 0.00000000
-0.00122070
-0.00274658
-0.00366211
-0.00366211
-0.00274658
-0.00183105
-0.00091553
-0.00030518
-0.00030518
 0.00000000
 0.00061035
 0.00061035
 0.00030518
 0.00000000
 0.00000000
-0.00030518
-0.00091553
-0.00122070
-0.00091553
-0.00030518
 0.00000000
-0.00030518
-0.00122070
-0.00152588
-0.00061035
 0.00000000
 0.00030518
 0.00030518
-0.00213623
-0.01525879
-0.05065918
-0.11444092
-0.19622803
-0.26824951
-0.30090332
-0.28472900
-0.24078369
-0.20690918
-0.20904541
-0.23468018
-0.23559570
-0.16448975
-0.01983643
 0.13824463
 0.22460938
 0.19592285
 0.09155273
 0.00946045
 0.02471924
 0.12786865
 0.23040771
 0.24505615
 0.16021729
 0.05004883
 0.00579834
 0.05920410
 0.16052246
 0.22644043
 0.20843506
 0.12634277
 0.04486084
 0.02166748
 0.06652832
 0.14007568
 0.18371582
 0.16357422
 0.09521484
 0.03082275
 0.01922607
 0.06561279
 0.12817383
 0.15380859
 0.12176514
 0.06011963
 0.01831055
 0.02441406
 0.06713867
 0.10772705
 0.11444092
 0.08331299
 0.03814697
 0.00946045
 0.01403809
 0.04364014
 0.07232666
 0.07415771
 0.04516602
 0.00488281
-0.01739502
-0.00732422
 0.02258301
 0.04425049
 0.03784180
 0.00762939
-0.02258301
-0.03143311
-0.01617432
 0.00701904
 0.01800537
 0.00854492
-0.01373291
-0.03295898
-0.03601074
-0.02319336
-0.00579834
 0.00244141
-0.00488281
-0.02166748
-0.03540039
-0.03662109
-0.02593994
-0.01312256
-0.01007080
-0.01983643
-0.03601074
-0.04669189
-0.04547119
-0.03479004
-0.02441406
-0.02349854
-0.03356934
-0.04638672
-0.05310059
-0.04913330
-0.03906250
-0.03143311
-0.03265381
-0.04150391
-0.05035400
-0.05310059
-0.04791260
-0.03997803
-0.03570557
-0.03814697
-0.04455566
-0.05004883
-0.05035400
-0.04547119
-0.03967285
-0.03692627
-0.03875732
-0.04272461
-0.04608154
-0.04577637
-0.04241943
-0.03875732
-0.03753662
-0.03936768
-0.04302979
-0.04577637
-0.04547119
-0.04333496
-0.04089355
-0.04058838
-0.04241943
-0.04516602
-0.04608154
-0.04425049
-0.04028320
-0.03723145
-0.03631592
-0.03784180
-0.03967285
-0.03936768
-0.03662109
-0.03326416
-0.03082275
-0.03051758
-0.03143311
-0.03234863
-0.03173828
-0.02929688
-0.02655029
-0.02441406
-0.02380371
-0.02349854
-0.02349854
-0.02288818
-0.02227783
-0.02166748
-0.02197266
-0.02227783
-0.02288818
-0.02319336
-0.02319336
-0.02288818
-0.02227783
-0.02166748
-0.02075195
-0.01983643
-0.01922607
-0.01831055
-0.01770020
-0.01678467
-0.01586914
-0.01495361
-0.01403809
-0.01281738
-0.01159668
-0.01037598
-0.00946045
-0.00854492
-0.00762939
-0.00640869
-0.00549316
-0.00427246
-0.00335693
-0.00244141
-0.00183105
-0.00091553
-0.00030518
 0.00030518
 0.00091553
 0.00152588
 0.00213623
 0.00274658
 0.00366211
 0.00396729
 0.00396729
 0.00335693
 0.00305176
 0.00274658
 0.00335693
 0.00396729
 0.00457764
 0.00457764
 0.00488281
 0.00488281
 0.00518799
 0.00610352
 0.00671387
 0.00732422
 0.00793457
 0.00823975
 0.00854492
 0.00946045
 0.01068115
 0.01190186
 0.01312256
 0.01373291
 0.01403809
 0.01434326
 0.01495361
 0.01556396
 0.01647949
 0.01739502
 0.01800537
 0.01800537
 0.01770020
 0.01708984
 0.01647949
 0.01586914
 0.01556396
 0.01525879
 0.01525879
 0.01556396
 0.01586914
 0.01647949
 0.01678467
 0.01708984
 0.01739502
 0.01739502
 0.01708984
 0.01678467
 0.01678467
 0.01678467
 0.01770020
 0.01861572
 0.01922607
 0.01922607
 0.01861572
 0.01800537
 0.01800537
 0.01861572
 0.01983643
 0.02044678
 0.02044678
 0.01983643
 0.01922607
 0.01892090
 0.01953125
 0.02014160
 0.02044678
 0.02044678
 0.02014160
 0.01983643
 0.01983643
 0.02014160
 0.02014160
 0.02014160
 0.02014160
 0.01922607
 0.01861572
 0.01800537
 0.01800537
 0.01800537
 0.01831055
 0.01861572
 0.01861572
 0.01831055
 0.01800537
 0.01800537
 0.01800537
 0.01861572
 0.01892090
 0.01922607
 0.01922607
 0.01892090
 0.01861572
 0.01892090
 0.01892090
 0.01861572
 0.01800537
 0.01708984
 0.01647949
 0.01617432
 0.01647949
 0.01647949
 0.01586914
 0.01495361
 0.01373291
 0.01251221
 0.01220703
 0.01220703
 0.01251221
 0.01281738
 0.01281738
 0.01251221
 0.01220703
 0.01190186
 0.01190186
 0.01190186
 0.01159668
 0.01098633
 0.01007080
 0.00915527
 0.00885010
 0.00915527
 0.00946045
 0.00946045
 0.00823975
 0.00610352
 0.00305176
 0.00000000
-0.00274658
-0.00549316
-0.00854492
-0.01220703
-0.01678467
-0.02136230
-0.02563477
-0.02960205
-0.03265381
-0.03570557
-0.03784180
-0.03967285
-0.03997803
-0.03784180
-0.03356934
-0.02746582
-0.01953125
-0.01007080
 0.00152588
 0.01617432
 0.03356934
 0.05401611
 0.07598877
 0.09887695
 0.12084961
 0.14160156
 0.16021729
 0.17700195
 0.19226074
 0.20416260
 0.21209717
 0.21423340
 0.21118164
 0.20233154
 0.18829346
 0.16845703
 0.14282227
 0.11108398
 0.07415771
 0.03295898
-0.01190186
-0.05859375
-0.10528564
-0.15014648
-0.19226074
-0.23284912
-0.27130127
-0.30609131
-0.33355713
-0.35125732
-0.35644531
-0.34942627
-0.33111572
-0.30334473
-0.26794434
-0.22705078
-0.18096924
-0.12939453
-0.07263184
-0.01220703
 0.04852295
 0.10620117
 0.15930176
 0.20660400
 0.24688721
 0.27832031
 0.29968262
 0.30975342
 0.30944824
 0.29876709
 0.27923584
 0.25085449
 0.21453857
 0.17028809
 0.11840820
 0.06042480
-0.00122070
-0.06225586
-0.11993408
-0.17272949
-0.22125244
-0.26550293
-0.30487061
-0.33630371
-0.35705566
-0.36468506
-0.35919189
-0.34149170
-0.31402588
-0.27923584
-0.23895264
-0.19439697
-0.14465332
-0.09002686
-0.03295898
 0.02380371
 0.07690430
 0.12512207
 0.16845703
 0.20660400
 0.23834229
 0.26214600
 0.27709961
 0.28381348
 0.28350830
 0.27648926
 0.26336670
 0.24505615
 0.22155762
 0.19439697
 0.16448975
 0.13275146
 0.10131836
 0.07141113
 0.04425049
 0.02014160
-0.00152588
-0.01983643
-0.03448486
-0.04516602
-0.05157471
-0.05523682
-0.05706787
-0.05889893
-0.06134033
-0.06561279
-0.07110596
-0.07751465
-0.08544922
-0.09490967
-0.10681152
-0.12084961
-0.13702393
-0.15380859
-0.17028809
-0.18554688
-0.19866943
-0.20965576
-0.21728516
-0.22064209
-0.21881104
-0.20996094
-0.19439697
-0.17242432
-0.14526367
-0.11352539
-0.07812500
-0.03936768
 0.00183105
 0.04486084
 0.08789063
 0.12908936
 0.16601563
 0.19683838
 0.22064209
 0.23712158
 0.24566650
 0.24627686
 0.23864746
 0.22186279
 0.19653320
 0.16357422
 0.12390137
 0.07904053
 0.03082275
-0.01892090
-0.06927490
-0.11749268
-0.16204834
-0.19927979
-0.22735596
-0.24536133
-0.25360107
-0.25299072
-0.24353027
-0.22399902
-0.19470215
-0.15563965
-0.10833740
-0.05523682
 0.00213623
 0.06072998
 0.11810303
 0.17089844
 0.21789551
 0.25817871
 0.29052734
 0.31219482
 0.32196045
 0.31890869
 0.30426025
 0.28015137
 0.24719238
 0.20599365
 0.15625000
 0.09857178
 0.03509521
-0.03021240
-0.09277344
-0.14862061
-0.19622803
-0.23651123
-0.27038574
-0.29571533
-0.30975342
-0.30853271
-0.29266357
-0.26489258
-0.22857666
-0.18554688
-0.13458252
-0.07598877
-0.01190186
 0.05310059
 0.11474609
 0.17028809
 0.21911621
 0.26000977
 0.29144287
 0.31311035
 0.32348633
 0.32196045
 0.30853271
 0.28259277
 0.24597168
 0.19989014
 0.14709473
 0.08850098
 0.02563477
-0.03845215
-0.10070801
-0.15716553
-0.20660400
-0.24993896
-0.28686523
-0.31555176
-0.33050537
-0.32867432
-0.31066895
-0.28106689
-0.24322510
-0.19866943
-0.14648438
-0.08728027
-0.02410889
 0.03875732
 0.09796143
 0.15197754
 0.20050049
 0.24169922
 0.27282715
 0.29205322
 0.29876709
 0.29388428
 0.27740479
 0.24871826
 0.20721436
 0.15319824
 0.08911133
 0.01831055
-0.05737305
-0.13580322
-0.21575928
-0.29449463
-0.36743164
-0.42968750
-0.47790527
-0.51086426
-0.52795410
-0.52825928
-0.50994873
-0.47241211
-0.41748047
-0.34820557
-0.26794434
-0.17913818
-0.08361816
 0.01678467
 0.11840820
 0.21759033
 0.31097412
 0.39520264
 0.46661377
 0.52185059
 0.55908203
 0.57678223
 0.57403564
 0.55114746
 0.50781250
 0.44586182
 0.36834717
 0.27893066
 0.18035889
 0.07385254
-0.03997803
-0.15869141
-0.27740479
-0.38970947
-0.48889160
-0.57037354
-0.63293457
-0.67565918
-0.69824219
-0.69946289
-0.67871094
-0.63598633
-0.57250977
-0.48950195
-0.39001465
-0.27770996
-0.15625000
-0.02899170
 0.10101318
 0.23162842
 0.35888672
 0.47882080
 0.58654785
 0.67932129
 0.75469971
 0.81146240
 0.84747314
 0.86090088
 0.85083008
 0.81756592
 0.76171875
 0.68481445
 0.58868408
 0.47821045
 0.35827637
 0.23345947
 0.10620117
-0.02227783
-0.15014648
-0.27191162
-0.38177490
-0.47393799
-0.54595947
-0.59661865
-0.62683105
-0.63629150
-0.62530518
-0.59509277
-0.54870605
-0.48950195
-0.42022705
-0.34484863
-0.26611328
-0.18829346
-0.11474609
-0.04882813
 0.00701904
 0.05004883
 0.07751465
 0.08666992
 0.07690430
 0.04913330
 0.00579834
-0.05187988
-0.12298584
-0.20629883
-0.29785156
-0.39154053
-0.48004150
-0.55694580
-0.61950684
-0.66467285
-0.68939209
-0.68939209
-0.66070557
-0.60211182
-0.51452637
-0.40069580
-0.26306152
-0.10528564
 0.06927490
 0.25665283
 0.45257568
 0.65063477
 0.84320068
 1.02264404
 1.18164063
 1.31530762
 1.41967773
 1.49078369
 1.52435303
 1.51824951
 1.47369385
 1.39221191
 1.27471924
 1.12274170
 0.94024658
 0.73547363
 0.51788330
 0.29510498
 0.06896973
-0.15838623
-0.38055420
-0.58532715
-0.76110840
-0.89965820
-0.99945068
-1.06048584
-1.08306885
-1.06567383
-1.00830078
-0.91339111
-0.78460693
-0.62835693
-0.45196533
-0.26306152
-0.06927490
 0.12329102
 0.30883789
 0.48065186
 0.62957764
 0.74737549
 0.82855225
 0.87280273
 0.87982178
 0.84869385
 0.77789307
 0.67047119
 0.53314209
 0.37292480
 0.19531250
 0.00213623
-0.20202637
-0.40832520
-0.60455322
-0.77911377
-0.92590332
-1.04156494
-1.12304688
-1.16577148
-1.16729736
-1.12792969
-1.05041504
-0.93780518
-0.79284668
-0.62133789
-0.43090820
-0.23132324
-0.03082275
 0.16540527
 0.35186768
 0.52001953
 0.66070557
 0.76660156
 0.83557129
 0.86700439
 0.86029053
 0.81359863
 0.72723389
 0.60699463
 0.46081543
 0.29693604
 0.11932373
-0.06958008
-0.26489258
-0.45532227
-0.62896729
-0.77514648
-0.88836670
-0.96679688
-1.00860596
-1.01104736
-0.97198486
-0.89111328
-0.77148438
-0.61859131
-0.43945313
-0.24078369
-0.02899170
 0.18890381
 0.40557861
 0.61187744
 0.79864502
 0.95794678
 1.08215332
 1.16699219
 1.21032715
 1.21063232
 1.16729736
 1.08062744
 0.95306396
 0.79101563
 0.60363770
 0.39886475
 0.18218994
-0.04211426
-0.26885986
-0.48736572
-0.68603516
-0.85449219
-0.98724365
-1.08154297
-1.13555908
-1.14685059
-1.11419678
-1.03759766
-0.92102051
-0.76934814
-0.58898926
-0.38696289
-0.17089844
 0.05249023
 0.27618408
 0.49255371
 0.69183350
 0.86395264
 0.99945068
 1.09436035
 1.14654541
 1.15600586
 1.12030029
 1.03790283
 0.91156006
 0.74890137
 0.55969238
 0.35125732
 0.12664795
-0.11108398
-0.35400391
-0.58990479
-0.80474854
-0.98937988
-1.13861084
-1.25091553
-1.32293701
-1.35253906
-1.33819580
-1.28173828
-1.18652344
-1.05651855
-0.89569092
-0.71014404
-0.50750732
-0.29693604
-0.08636475
 0.11962891
 0.31524658
 0.49468994
 0.64971924
 0.77270508
 0.85937500
 0.90820313
 0.92071533
 0.89843750
 0.84136963
 0.75164795
 0.63385010
 0.49530029
 0.34454346
 0.18737793
 0.02685547
-0.13366699
-0.28686523
-0.42266846
-0.53192139
-0.60913086
-0.65429688
-0.66772461
-0.64788818
-0.59326172
-0.50537109
-0.38940430
-0.25207520
-0.09796143
 0.06896973
 0.24566650
 0.42510986
 0.59783936
 0.75531006
 0.89294434
 1.00677490
 1.09344482
 1.14868164
 1.16943359
 1.15570068
 1.10900879
 1.03057861
 0.92163086
 0.78582764
 0.62957764
 0.46173096
 0.28808594
 0.11108398
-0.06805420
-0.24536133
-0.41229248
-0.55999756
-0.68206787
-0.77758789
-0.84594727
-0.88653564
-0.89813232
-0.88012695
-0.83404541
-0.76232910
-0.66772461
-0.55297852
-0.42266846
-0.28228760
-0.13702393
 0.01007080
 0.15563965
 0.29632568
 0.42633057
 0.54046631
 0.63354492
 0.70251465
 0.74584961
 0.76324463
 0.75439453
 0.71929932
 0.65917969
 0.57586670
 0.47363281
 0.35736084
 0.23193359
 0.10040283
-0.03631592
-0.17608643
-0.31372070
-0.44158936
-0.55297852
-0.64544678
-0.71868896
-0.77331543
-0.80780029
-0.82122803
-0.81298828
-0.78460693
-0.73913574
-0.67901611
-0.60699463
-0.52459717
-0.43426514
-0.33935547
-0.24291992
-0.14831543
-0.05737305
 0.02746582
 0.10345459
 0.16876221
 0.22277832
 0.26550293
 0.29785156
 0.31951904
 0.32836914
 0.32379150
 0.30731201
 0.28137207
 0.24963379
 0.21331787
 0.17181396
 0.12634277
 0.07873535
 0.03204346
-0.01068115
-0.04791260
-0.07873535
-0.10162354
-0.11627197
-0.12207031
-0.11932373
-0.10894775
-0.09155273
-0.06866455
-0.04333496
-0.01831055
 0.00427246
 0.02227783
 0.03448486
 0.03997803
 0.03784180
 0.02685547
 0.00701904
-0.02105713
-0.05615234
-0.09552002
-0.13702393
-0.17700195
-0.21362305
-0.24566650
-0.27130127
-0.28869629
-0.29602051
-0.29235840
-0.27801514
-0.25238037
-0.21545410
-0.16662598
-0.10620117
-0.03692627
 0.03906250
 0.11932373
 0.20233154
 0.28594971
 0.36804199
 0.44433594
 0.51116943
 0.56640625
 0.60791016
 0.63385010
 0.64208984
 0.63018799
 0.59722900
 0.54382324
 0.47210693
 0.38574219
 0.28717041
 0.17822266
 0.06011963
-0.06561279
-0.19500732
-0.32287598
-0.44250488
-0.54901123
-0.63934326
-0.71289063
-0.76843262
-0.80383301
-0.81695557
-0.80749512
-0.77667236
-0.72723389
-0.66192627
-0.58197021
-0.49011230
-0.38909912
-0.28289795
-0.17608643
-0.07232666
 0.02410889
 0.10986328
 0.18280029
 0.24169922
 0.28625488
 0.31524658
 0.32775879
 0.32379150
 0.30487061
 0.27465820
 0.23620605
 0.19256592
 0.14526367
 0.09643555
 0.04913330
 0.00701904
-0.02716064
-0.05065918
-0.06286621
-0.06256104
-0.04913330
-0.02349854
 0.01403809
 0.06134033
 0.11749268
 0.18157959
 0.25329590
 0.33050537
 0.40985107
 0.48736572
 0.56030273
 0.62683105
 0.68389893
 0.72845459
 0.75683594
 0.76599121
 0.75500488
 0.72174072
 0.66558838
 0.58685303
 0.48858643
 0.37414551
 0.24597168
 0.10498047
-0.04760742
-0.20751953
-0.36651611
-0.51574707
-0.64788818
-0.75866699
-0.84503174
-0.90301514
-0.92956543
-0.92224121
-0.88043213
-0.80413818
-0.69580078
-0.55938721
-0.39978027
-0.22216797
-0.02929688
 0.17547607
 0.38543701
 0.59234619
 0.78643799
 0.96069336
 1.11053467
 1.23077393
 1.31713867
 1.36474609
 1.37115479
 1.33575439
 1.25671387
 1.13403320
 0.97045898
 0.77362061
 0.55175781
 0.31097412
 0.05218506
-0.22125244
-0.50018311
-0.77117920
-1.02020264
-1.23992920
-1.42761230
-1.58081055
-1.69311523
-1.75872803
-1.77398682
-1.73919678
-1.65710449
-1.52862549
-1.35559082
-1.14349365
-0.90148926
-0.63842773
-0.36254883
-0.07904053
 0.20385742
 0.47607422
 0.72631836
 0.94451904
 1.12426758
 1.25976563
 1.34735107
 1.38580322
 1.37512207
 1.31561279
 1.20849609
 1.05773926
 0.87097168
 0.66040039
 0.43518066
 0.19989014
-0.04333496
-0.29022217
-0.52856445
-0.74462891
-0.92773438
-1.07391357
-1.18316650
-1.25427246
-1.28387451
-1.27105713
-1.21704102
-1.12548828
-0.99945068
-0.84259033
-0.66192627
-0.46630859
-0.26367188
-0.05920410
 0.14282227
 0.33782959
 0.51788330
 0.67504883
 0.80322266
 0.89996338
 0.96496582
 0.99792480
 1.00036621
 0.97290039
 0.91674805
 0.83404541
 0.72906494
 0.60791016
 0.47851563
 0.34698486
 0.21667480
 0.09124756
-0.02532959
-0.12878418
-0.21545410
-0.28289795
-0.32928467
-0.35156250
-0.34820557
-0.32196045
-0.27740479
-0.22033691
-0.15411377
-0.07965088
 0.00061035
 0.08056641
 0.15472412
 0.21820068
 0.26885986
 0.30548096
 0.32562256
 0.32806396
 0.31219482
 0.27862549
 0.22857666
 0.16326904
 0.08361816
-0.00762939
-0.10772705
-0.21453857
-0.32440186
-0.43304443
-0.53466797
-0.62408447
-0.69885254
-0.75744629
-0.79895020
-0.82183838
-0.82336426
-0.80261230
-0.76049805
-0.69732666
-0.61492920
-0.51574707
-0.40313721
-0.28228760
-0.15838623
-0.03540039
 0.08361816
 0.19409180
 0.29235840
 0.37445068
 0.43731689
 0.47760010
 0.49407959
 0.48645020
 0.45745850
 0.40954590
 0.34576416
 0.26763916
 0.17730713
 0.07965088
-0.01892090
-0.11291504
-0.19866943
-0.27404785
-0.33508301
-0.37597656
-0.39123535
-0.37719727
-0.33508301
-0.26702881
-0.17669678
-0.06561279
 0.06530762
 0.21301270
 0.37353516
 0.53955078
 0.70343018
 0.85754395
 0.99639893
 1.11511230
 1.20910645
 1.27319336
 1.30401611
 1.29943848
 1.25823975
 1.17889404
 1.06079102
 0.90667725
 0.72296143
 0.51818848
 0.29754639
 0.06164551
-0.18890381
-0.44708252
-0.70037842
-0.93444824
-1.14044189
-1.31530762
-1.45568848
-1.55639648
-1.61163330
-1.61712646
-1.57379150
-1.48254395
-1.34490967
-1.16271973
-0.94268799
-0.69549561
-0.43060303
-0.15380859
 0.12969971
 0.41229248
 0.68145752
 0.92529297
 1.13494873
 1.30523682
 1.43066406
 1.50787354
 1.53411865
 1.51000977
 1.43737793
 1.31805420
 1.15417480
 0.95214844
 0.72265625
 0.47607422
 0.21820068
-0.04821777
-0.31768799
-0.57800293
-0.81481934
-1.01531982
-1.17492676
-1.29211426
-1.36505127
-1.39099121
-1.36749268
-1.29577637
-1.17889404
-1.02172852
-0.83038330
-0.61279297
-0.37933350
-0.14007568
 0.09796143
 0.32897949
 0.54443359
 0.73364258
 0.88653564
 0.99761963
 1.06597900
 1.09313965
 1.07849121
 1.02111816
 0.92193604
 0.78674316
 0.62469482
 0.44464111
 0.25329590
 0.05462646
-0.14617920
-0.34088135
-0.51849365
-0.66894531
-0.78552246
-0.86578369
-0.90850830
-0.91369629
-0.88043213
-0.80871582
-0.70220947
-0.56701660
-0.41229248
-0.24597168
-0.07446289
 0.09582520
 0.25817871
 0.40405273
 0.52581787
 0.61767578
 0.67596436
 0.69885254
 0.68511963
 0.63476563
 0.55053711
 0.43884277
 0.30578613
 0.15625000
-0.00640869
-0.17822266
-0.35095215
-0.51300049
-0.65368652
-0.76507568
-0.84533691
-0.89202881
-0.90270996
-0.87280273
-0.80169678
-0.69183350
-0.54931641
-0.37933350
-0.18646240
 0.02441406
 0.24505615
 0.46630859
 0.67687988
 0.86761475
 1.02996826
 1.15722656
 1.24420166
 1.28814697
 1.28692627
 1.23870850
 1.14166260
 0.99792480
 0.81451416
 0.60180664
 0.36743164
 0.11566162
-0.15014648
-0.42144775
-0.68481445
-0.92681885
-1.13830566
-1.31408691
-1.45019531
-1.54083252
-1.58142090
-1.57043457
-1.50817871
-1.39678955
-1.23779297
-1.03515625
-0.79772949
-0.53649902
-0.25939941
 0.02868652
 0.32073975
 0.60699463
 0.87432861
 1.11053467
 1.30828857
 1.46209717
 1.56738281
 1.61987305
 1.61865234
 1.56341553
 1.45568848
 1.29699707
 1.09283447
 0.85296631
 0.58868408
 0.30670166
 0.00976563
-0.29754639
-0.60363770
-0.89263916
-1.14959717
-1.36688232
-1.54205322
-1.67114258
-1.74835205
-1.76940918
-1.73461914
-1.64825439
-1.51367188
-1.33209229
-1.10809326
-0.85174561
-0.57434082
-0.28656006
 0.00640869
 0.29785156
 0.57800293
 0.83374023
 1.05377197
 1.23321533
 1.36993408
 1.46148682
 1.50451660
 1.49749756
 1.44348145
 1.34674072
 1.21093750
 1.04003906
 0.84167480
 0.62805176
 0.41107178
 0.19805908
-0.00823975
-0.20355225
-0.37933350
-0.52337646
-0.62622070
-0.68603516
-0.70465088
-0.68359375
-0.62347412
-0.52703857
-0.40130615
-0.25573730
-0.09765625
 0.06713867
 0.23162842
 0.38543701
 0.51757813
 0.62103271
 0.69244385
 0.72845459
 0.72509766
 0.67810059
 0.58990479
 0.46661377
 0.31402588
 0.13397217
-0.07385254
-0.30364990
-0.54168701
-0.77239990
-0.98510742
-1.17370605
-1.33331299
-1.45538330
-1.53259277
-1.55944824
-1.53503418
-1.45904541
-1.32995605
-1.14868164
-0.92102051
-0.65704346
-0.36560059
-0.05401611
 0.27160645
 0.59936523
 0.91552734
 1.20605469
 1.46148682
 1.67449951
 1.83715820
 1.94152832
 1.98242188
 1.95831299
 1.86981201
 1.71691895
 1.50238037
 1.23352051
 0.92285156
 0.58227539
 0.21972656
-0.15899658
-0.54229736
-0.91369629
-1.25457764
-1.55120850
-1.79504395
-1.97906494
-2.09594727
-2.13897705
-2.10601807
-1.99798584
-1.81854248
-1.57257080
-1.26770020
-0.91522217
-0.52825928
-0.11779785
 0.30609131
 0.73059082
 1.13830566
 1.51184082
 1.83807373
 2.10845947
 2.31597900
 2.45239258
 2.51159668
 2.49176025
 2.39624023
 2.22839355
 1.99157715
 1.69219971
 1.34124756
 0.95458984
 0.54504395
 0.12115479
-0.30914307
-0.73181152
-1.12792969
-1.47949219
-1.77551270
-2.01080322
-2.18139648
-2.28149414
-2.30682373
-2.25738525
-2.13897705
-1.95892334
-1.72332764
-1.43981934
-1.11999512
-0.77880859
-0.43090820
-0.08728027
 0.24322510
 0.55023193
 0.82092285
 1.04248047
 1.20727539
 1.31408691
 1.36291504
 1.35375977
 1.28570557
 1.16149902
 0.98907471
 0.78094482
 0.54901123
 0.30151367
 0.04364014
-0.21789551
-0.47088623
-0.70068359
-0.89294434
-1.03912354
-1.13677979
-1.18621826
-1.18652344
-1.13403320
-1.02813721
-0.87310791
-0.67840576
-0.45379639
-0.20721436
 0.05554199
 0.32684326
 0.59509277
 0.84808350
 1.07421875
 1.26647949
 1.41815186
 1.52343750
 1.57806396
 1.58050537
 1.53228760
 1.43554688
 1.29211426
 1.10626221
 0.88684082
 0.64544678
 0.39276123
 0.13549805
-0.12268066
-0.37445068
-0.60821533
-0.81054688
-0.97259521
-1.09008789
-1.16241455
-1.18804932
-1.16760254
-1.10198975
-0.99578857
-0.85449219
-0.68542480
-0.49621582
-0.29541016
-0.09033203
 0.11169434
 0.30334473
 0.47576904
 0.61981201
 0.72845459
 0.79925537
 0.83038330
 0.82061768
 0.76843262
 0.67504883
 0.54779053
 0.39459229
 0.22094727
 0.02838135
-0.18096924
-0.39916992
-0.61279297
-0.80932617
-0.98052979
-1.12304688
-1.23352051
-1.30676270
-1.33941650
-1.32995605
-1.27990723
-1.19110107
-1.06475830
-0.90393066
-0.71563721
-0.50933838
-0.29296875
-0.07324219
 0.14556885
 0.35644531
 0.55145264
 0.72113037
 0.85845947
 0.95855713
 1.02020264
 1.04370117
 1.03088379
 0.98175049
 0.89782715
 0.78125000
 0.63903809
 0.47943115
 0.31066895
 0.13671875
-0.03967285
-0.21392822
-0.37811279
-0.52276611
-0.64086914
-0.72875977
-0.78582764
-0.81115723
-0.80444336
-0.76599121
-0.69854736
-0.60455322
-0.48889160
-0.35614014
-0.21209717
-0.06317139
 0.08605957
 0.23223877
 0.37109375
 0.49743652
 0.60729980
 0.69702148
 0.76416016
 0.80749512
 0.82580566
 0.81878662
 0.78918457
 0.73883057
 0.67016602
 0.58593750
 0.48980713
 0.38696289
 0.28259277
 0.17883301
 0.07690430
-0.01953125
-0.10559082
-0.17700195
-0.23376465
-0.27923584
-0.31463623
-0.33691406
-0.34179688
-0.32836914
-0.30395508
-0.27679443
-0.25207520
-0.23010254
-0.20965576
-0.19226074
-0.18096924
-0.17822266
-0.18463135
-0.19989014
-0.22460938
-0.26031494
-0.30456543
-0.35247803
-0.39855957
-0.44006348
-0.47607422
-0.50506592
-0.52337646
-0.52703857
-0.51422119
-0.48339844
-0.43518066
-0.36804199
-0.28350830
-0.18310547
-0.07049561
 0.05310059
 0.18585205
 0.32470703
 0.46386719
 0.59631348
 0.71655273
 0.82153320
 0.90820313
 0.97259521
 1.01074219
 1.02020264
 1.00097656
 0.95275879
 0.87554932
 0.76995850
 0.63964844
 0.49102783
 0.32989502
 0.15808105
-0.02288818
-0.20935059
-0.39184570
-0.55999756
-0.70556641
-0.82458496
-0.91461182
-0.97259521
-0.99578857
-0.98114014
-0.92834473
-0.83801270
-0.71289063
-0.55725098
-0.37811279
-0.18127441
 0.02868652
 0.24780273
 0.46936035
 0.68359375
 0.87982178
 1.05163574
 1.19506836
 1.30676270
 1.38244629
 1.41723633
 1.40960693
 1.36138916
 1.27563477
 1.15356445
 0.99700928
 0.81176758
 0.60699463
 0.39123535
 0.16784668
-0.06042480
-0.28930664
-0.50720215
-0.70159912
-0.86395264
-0.99182129
-1.08428955
-1.13922119
-1.15417480
-1.12762451
-1.06231689
-0.96282959
-0.83312988
-0.67779541
-0.50384521
-0.31951904
-0.13305664
 0.05035400
 0.22644043
 0.38879395
 0.52825928
 0.63751221
 0.71319580
 0.75500488
 0.76263428
 0.73425293
 0.66955566
 0.57098389
 0.44586182
 0.29998779
 0.13641357
-0.04364014
-0.23590088
-0.43182373
-0.61981201
-0.79071045
-0.93933105
-1.06262207
-1.15722656
-1.21948242
-1.24694824
-1.23931885
-1.19750977
-1.12335205
-1.01867676
-0.88562012
-0.72845459
-0.55358887
-0.36865234
-0.18096924
 0.00457764
 0.18524170
 0.35583496
 0.51147461
 0.64453125
 0.75042725
 0.82611084
 0.87188721
 0.88867188
 0.87799072
 0.84045410
 0.77697754
 0.69091797
 0.58685303
 0.46966553
 0.34515381
 0.21881104
 0.09490967
-0.02410889
-0.13641357
-0.23864746
-0.32653809
-0.39489746
-0.43975830
-0.46081543
-0.45898438
-0.43609619
-0.39398193
-0.33508301
-0.26245117
-0.17974854
-0.09094238
 0.00122070
 0.09338379
 0.18310547
 0.26672363
 0.34210205
 0.40618896
 0.45715332
 0.49316406
 0.51300049
 0.51666260
 0.50476074
 0.47912598
 0.44067383
 0.39154053
 0.33416748
 0.27099609
 0.20355225
 0.13275146
 0.06011963
-0.01190186
-0.07904053
-0.13916016
-0.19226074
-0.24047852
-0.28411865
-0.32257080
-0.35308838
-0.37414551
-0.38757324
-0.39581299
-0.40161133
-0.40527344
-0.40649414
-0.40557861
-0.40374756
-0.40191650
-0.40069580
-0.39978027
-0.39978027
-0.40039063
-0.40161133
-0.40191650
-0.39978027
-0.39550781
-0.38940430
-0.38146973
-0.36987305
-0.35156250
-0.32531738
-0.29357910
-0.25939941
-0.22369385
-0.18493652
-0.14129639
-0.09307861
-0.04211426
 0.00793457
 0.05615234
 0.10253906
 0.14678955
 0.18737793
 0.22308350
 0.25421143
 0.28198242
 0.30639648
 0.32623291
 0.33996582
 0.34790039
 0.35156250
 0.35247803
 0.35034180
 0.34393311
 0.33264160
 0.31799316
 0.30212402
 0.28625488
 0.27099609
 0.25604248
 0.24200439
 0.22918701
 0.21820068
 0.20996094
 0.20538330
 0.20599365
 0.21148682
 0.22125244
 0.23437500
 0.25054932
 0.26977539
 0.29205322
 0.31677246
 0.34149170
 0.36468506
 0.38482666
 0.40069580
 0.41168213
 0.41656494
 0.41473389
 0.40527344
 0.38757324
 0.36102295
 0.32653809
 0.28594971
 0.24078369
 0.19012451
 0.13275146
 0.06896973
 0.00183105
-0.06622314
-0.13397217
-0.20202637
-0.27038574
-0.33660889
-0.39642334
-0.44647217
-0.48614502
-0.51483154
-0.53283691
-0.53863525
-0.53222656
-0.51330566
-0.48278809
-0.44067383
-0.38726807
-0.32470703
-0.25573730
-0.18402100
-0.11199951
-0.04119873
 0.02655029
 0.08850098
 0.14190674
 0.18493652
 0.21636963
 0.23498535
 0.24047852
 0.23193359
 0.20965576
 0.17333984
 0.12420654
 0.06469727
-0.00152588
-0.07232666
-0.14587402
-0.22155762
-0.29693604
-0.36712646
-0.42663574
-0.47149658
-0.50109863
-0.51727295
-0.51940918
-0.50628662
-0.47515869
-0.42633057
-0.36254883
-0.28808594
-0.20568848
-0.11779785
-0.02563477
 0.06866455
 0.16235352
 0.25268555
 0.33782959
 0.41534424
 0.48248291
 0.53619385
 0.57403564
 0.59661865
 0.60424805
 0.59722900
 0.57434082
 0.53558350
 0.48248291
 0.41900635
 0.34881592
 0.27282715
 0.19165039
 0.10559082
 0.01861572
-0.06561279
-0.14343262
-0.21331787
-0.27404785
-0.32379150
-0.35980225
-0.38024902
-0.38513184
-0.37506104
-0.35125732
-0.31494141
-0.26916504
-0.21667480
-0.16052246
-0.10223389
-0.04150391
 0.02044678
 0.08117676
 0.13671875
 0.18554688
 0.22674561
 0.26153564
 0.29022217
 0.31311035
 0.32928467
 0.33843994
 0.33935547
 0.33203125
 0.31799316
 0.29907227
 0.27679443
 0.25177002
 0.22369385
 0.19226074
 0.15747070
 0.12054443
 0.08239746
 0.04425049
 0.00640869
-0.03051758
-0.06683350
-0.10223389
-0.13671875
-0.16967773
-0.19866943
-0.22369385
-0.24627686
-0.26885986
-0.29327393
-0.31768799
-0.33874512
-0.35308838
-0.36071777
-0.36315918
-0.36254883
-0.35949707
-0.35186768
-0.33691406
-0.31524658
-0.28869629
-0.26000977
-0.23101807
-0.20050049
-0.16723633
-0.13153076
-0.09460449
-0.05828857
-0.02410889
 0.00671387
 0.03326416
 0.05401611
 0.06866455
 0.07720947
 0.07995605
 0.07659912
 0.06622314
 0.04821777
 0.02319336
-0.00793457
-0.04364014
-0.08239746
-0.12268066
-0.16174316
-0.19805908
-0.23010254
-0.25756836
-0.27862549
-0.29174805
-0.29510498
-0.28808594
-0.27221680
-0.24841309
-0.21667480
-0.17547607
-0.12451172
-0.06591797
-0.00244141
 0.06225586
 0.12634277
 0.18920898
 0.25054932
 0.30944824
 0.36407471
 0.41351318
 0.45593262
 0.48980713
 0.51452637
 0.52856445
 0.53192139
 0.52520752
 0.50964355
 0.48522949
 0.45227051
 0.41198730
 0.36651611
 0.31799316
 0.26824951
 0.21820068
 0.16784668
 0.11688232
 0.06774902
 0.02197266
-0.01831055
-0.05310059
-0.08209229
-0.10650635
-0.12664795
-0.14343262
-0.15655518
-0.16632080
-0.17333984
-0.17791748
-0.18096924
-0.18280029
-0.18463135
-0.18615723
-0.18707275
-0.18737793
-0.18646240
-0.18493652
-0.18280029
-0.17974854
-0.17456055
-0.16632080
-0.15380859
-0.13732910
-0.11779785
-0.09613037
-0.07324219
-0.04882813
-0.02349854
 0.00274658
 0.02929688
 0.05523682
 0.07904053
 0.09826660
 0.11169434
 0.11932373
 0.12207031
 0.11932373
 0.10986328
 0.09307861
 0.06958008
 0.04089355
 0.00732422
-0.03051758
-0.07171631
-0.11444092
-0.15625000
-0.19622803
-0.23529053
-0.27404785
-0.30975342
-0.33843994
-0.35736084
-0.36590576
-0.36560059
-0.35705566
-0.33874512
-0.30975342
-0.27099609
-0.22552490
-0.17486572
-0.11871338
-0.05615234
 0.01159668
 0.08117676
 0.15014648
 0.21667480
 0.28076172
 0.34088135
 0.39428711
 0.43762207
 0.46966553
 0.49072266
 0.50109863
 0.49987793
 0.48492432
 0.45562744
 0.41290283
 0.36132813
 0.30334473
 0.24017334
 0.17089844
 0.09552002
 0.01708984
-0.06072998
-0.13549805
-0.20660400
-0.27313232
-0.33264160
-0.38085938
-0.41412354
-0.43273926
-0.43731689
-0.42877197
-0.40557861
-0.36682129
-0.31463623
-0.25177002
-0.18127441
-0.10406494
-0.01983643
 0.06988525
 0.16113281
 0.25085449
 0.33630371
 0.41595459
 0.48889160
 0.55084229
 0.59936523
 0.63262939
 0.65032959
 0.65216064
 0.63720703
 0.60455322
 0.55572510
 0.49285889
 0.41931152
 0.33660889
 0.24597168
 0.14892578
 0.04852295
-0.05157471
-0.14923096
-0.24322510
-0.33142090
-0.41076660
-0.47698975
-0.52703857
-0.55969238
-0.57525635
-0.57373047
-0.55511475
-0.51971436
-0.46844482
-0.40313721
-0.32653809
-0.24108887
-0.14984131
-0.05615234
 0.03753662
 0.12817383
 0.21331787
 0.28991699
 0.35522461
 0.40771484
 0.44525146
 0.46630859
 0.46936035
 0.45471191
 0.42419434
 0.38055420
 0.32501221
 0.25817871
 0.18035889
 0.09399414
 0.00152588
-0.09429932
-0.19104004
-0.28656006
-0.37719727
-0.45806885
-0.52642822
-0.58013916
-0.61950684
-0.64300537
-0.65002441
-0.63934326
-0.61279297
-0.57220459
-0.51818848
-0.45166016
-0.37384033
-0.28839111
-0.19927979
-0.11016846
-0.02319336
 0.05950928
 0.13671875
 0.20568848
 0.26611328
 0.31646729
 0.35644531
 0.38421631
 0.39855957
 0.40008545
 0.38970947
 0.37017822
 0.34301758
 0.30975342
 0.27252197
 0.23254395
 0.19104004
 0.14984131
 0.11016846
 0.07415771
 0.04272461
 0.01770020
-0.00030518
-0.01068115
-0.01281738
-0.00701904
 0.00579834
 0.02380371
 0.04486084
 0.06713867
 0.08972168
 0.11138916
 0.13000488
 0.14343262
 0.14984131
 0.14770508
 0.13641357
 0.11657715
 0.08819580
 0.05126953
 0.00640869
-0.04455566
-0.09948730
-0.15655518
-0.21514893
-0.27435303
-0.33111572
-0.38208008
-0.42266846
-0.45104980
-0.46813965
-0.47393799
-0.46722412
-0.44525146
-0.40679932
-0.35339355
-0.28808594
-0.21362305
-0.13183594
-0.04425049
 0.04699707
 0.13916016
 0.22888184
 0.31341553
 0.38879395
 0.45227051
 0.50048828
 0.53131104
 0.54290771
 0.53436279
 0.50537109
 0.45654297
 0.39062500
 0.31036377
 0.21911621
 0.11779785
 0.00732422
-0.11047363
-0.23162842
-0.34973145
-0.45867920
-0.55419922
-0.63293457
-0.69274902
-0.73089600
-0.74554443
-0.73699951
-0.70434570
-0.64788818
-0.56854248
-0.46813965
-0.35095215
-0.22155762
-0.08453369
 0.05767822
 0.20263672
 0.34576416
 0.48095703
 0.60150146
 0.70251465
 0.78125000
 0.83526611
 0.86303711
 0.86395264
 0.83801270
 0.78491211
 0.70617676
 0.60363770
 0.48217773
 0.34851074
 0.20721436
 0.06011963
-0.09185791
-0.24566650
-0.39398193
-0.52917480
-0.64422607
-0.73669434
-0.80657959
-0.85296631
-0.87402344
-0.86914063
-0.83862305
-0.78430176
-0.70861816
-0.61340332
-0.50262451
-0.38085938
-0.25299072
-0.12329102
 0.00518799
 0.13000488
 0.24749756
 0.35461426
 0.44799805
 0.52520752
 0.58410645
 0.62377930
 0.64361572
 0.64453125
 0.62866211
 0.59753418
 0.55206299
 0.49530029
 0.43090820
 0.36315918
 0.29571533
 0.23010254
 0.16693115
 0.10772705
 0.05523682
 0.01220703
-0.01922607
-0.03906250
-0.04821777
-0.04760742
-0.03845215
-0.02227783
-0.00061035
 0.02502441
 0.05249023
 0.07934570
 0.10375977
 0.12359619
 0.13732910
 0.14404297
 0.14373779
 0.13488770
 0.11749268
 0.09155273
 0.05859375
 0.01983643
-0.02258301
-0.06652832
-0.11047363
-0.15289307
-0.19226074
-0.22644043
-0.25360107
-0.27130127
-0.27862549
-0.27648926
-0.26458740
-0.24353027
-0.21362305
-0.17547607
-0.13092041
-0.08239746
-0.03204346
 0.01678467
 0.06164551
 0.10009766
 0.12969971
 0.14923096
 0.15777588
 0.15472412
 0.13854980
 0.10833740
 0.06439209
 0.00946045
-0.05371094
-0.12268066
-0.19714355
-0.27496338
-0.35217285
-0.42297363
-0.48278809
-0.52886963
-0.55969238
-0.57464600
-0.57128906
-0.54840088
-0.50537109
-0.44281006
-0.36254883
-0.26763916
-0.16082764
-0.04577637
 0.07415771
 0.19653320
 0.31829834
 0.43670654
 0.54656982
 0.64361572
 0.72357178
 0.78369141
 0.82214355
 0.83770752
 0.82977295
 0.79956055
 0.74737549
 0.67474365
 0.58319092
 0.47607422
 0.35797119
 0.23345947
 0.10528564
-0.02502441
-0.15563965
-0.28198242
-0.39794922
-0.49774170
-0.57800293
-0.63629150
-0.67230225
-0.68572998
-0.67687988
-0.64666748
-0.59692383
-0.52978516
-0.44738770
-0.35247803
-0.24871826
-0.14068604
-0.03265381
 0.07171631
 0.16998291
 0.26031494
 0.34027100
 0.40710449
 0.45837402
 0.49285889
 0.50964355
 0.50903320
 0.49133301
 0.45715332
 0.40954590
 0.35156250
 0.28503418
 0.21179199
 0.13214111
 0.04943848
-0.03143311
-0.10711670
-0.17791748
-0.24536133
-0.30944824
-0.36712646
-0.41381836
-0.44677734
-0.46844482
-0.48156738
-0.48828125
-0.48797607
-0.47973633
-0.46539307
-0.44677734
-0.42510986
-0.39916992
-0.36712646
-0.33020020
-0.29113770
-0.25177002
-0.21240234
-0.17120361
-0.12725830
-0.08117676
-0.03356934
 0.01464844
 0.06378174
 0.11413574
 0.16510010
 0.21697998
 0.26947021
 0.32196045
 0.37292480
 0.42053223
 0.46447754
 0.50323486
 0.53619385
 0.56121826
 0.57647705
 0.58135986
 0.57525635
 0.55786133
 0.52795410
 0.48522949
 0.43121338
 0.36804199
 0.29754639
 0.22003174
 0.13702393
 0.05096436
-0.03631592
-0.12329102
-0.20935059
-0.29296875
-0.37017822
-0.43548584
-0.48614502
-0.52062988
-0.54077148
-0.54779053
-0.54229736
-0.52398682
-0.49133301
-0.44464111
-0.38513184
-0.31555176
-0.23925781
-0.15930176
-0.07659912
 0.00732422
 0.09124756
 0.17303467
 0.24993896
 0.31951904
 0.37902832
 0.42694092
 0.46142578
 0.48309326
 0.49102783
 0.48492432
 0.46356201
 0.42785645
 0.37994385
 0.32196045
 0.25573730
 0.18218994
 0.10314941
 0.02136230
-0.06072998
-0.14190674
-0.22094727
-0.29632568
-0.36407471
-0.42022705
-0.46234131
-0.49163818
-0.50842285
-0.51361084
-0.50537109
-0.48370361
-0.44891357
-0.40313721
-0.34942627
-0.28961182
-0.22613525
-0.16113281
-0.09521484
-0.02929688
 0.03540039
 0.09552002
 0.14862061
 0.19256592
 0.22735596
 0.25329590
 0.27069092
 0.27954102
 0.27954102
 0.27191162
 0.25695801
 0.23559570
 0.20874023
 0.17761230
 0.14312744
 0.10620117
 0.06835938
 0.02990723
-0.00732422
-0.04180908
-0.07171631
-0.09613037
-0.11535645
-0.12939453
-0.13824463
-0.14160156
-0.13916016
-0.12969971
-0.11383057
-0.09185791
-0.06469727
-0.03417969
-0.00122070
 0.03356934
 0.06866455
 0.10345459
 0.13641357
 0.16632080
 0.19165039
 0.21179199
 0.22674561
 0.23651123
 0.24047852
 0.23803711
 0.22888184
 0.21301270
 0.19134521
 0.16510010
 0.13549805
 0.10314941
 0.06835938
 0.03173828
-0.00610352
-0.04394531
-0.08056641
-0.11444092
-0.14465332
-0.17028809
-0.19134521
-0.20751953
-0.21820068
-0.22338867
-0.22216797
-0.21484375
-0.20233154
-0.18615723
-0.16723633
-0.14648438
-0.12390137
-0.10009766
-0.07598877
-0.05279541
-0.03204346
-0.01464844
-0.00152588
 0.00732422
 0.01220703
 0.01403809
 0.01312256
 0.00946045
 0.00244141
-0.00732422
-0.01892090
-0.03112793
-0.04333496
-0.05462646
-0.06530762
-0.07446289
-0.08148193
-0.08575439
-0.08636475
-0.08300781
-0.07568359
-0.06530762
-0.05279541
-0.03814697
-0.02136230
-0.00183105
 0.01922607
 0.04089355
 0.06195068
 0.08087158
 0.09674072
 0.10894775
 0.11779785
 0.12298584
 0.12420654
 0.12084961
 0.11352539
 0.10223389
 0.08819580
 0.07263184
 0.05645752
 0.04028320
 0.02471924
 0.00946045
-0.00396729
-0.01464844
-0.02136230
-0.02380371
-0.02166748
-0.01464844
-0.00396729
 0.01007080
 0.02746582
 0.04699707
 0.06927490
 0.09338379
 0.11840820
 0.14343262
 0.16662598
 0.18737793
 0.20446777
 0.21728516
 0.22491455
 0.22674561
 0.22247314
 0.21240234
 0.19622803
 0.17456055
 0.14801025
 0.11718750
 0.08331299
 0.04638672
 0.00793457
-0.03082275
-0.06805420
-0.10223389
-0.13214111
-0.15686035
-0.17578125
-0.18890381
-0.19592285
-0.19622803
-0.19012451
-0.17761230
-0.15960693
-0.13671875
-0.11016846
-0.08117676
-0.05004883
-0.01770020
 0.01464844
 0.04577637
 0.07415771
 0.09826660
 0.11749268
 0.13153076
 0.14068604
 0.14556885
 0.14617920
 0.14221191
 0.13366699
 0.12084961
 0.10375977
 0.08361816
 0.06134033
 0.03845215
 0.01495361
-0.00823975
-0.03112793
-0.05310059
-0.07385254
-0.09216309
-0.10772705
-0.12054443
-0.13092041
-0.13885498
-0.14465332
-0.14831543
-0.14984131
-0.14953613
-0.14831543
-0.14648438
-0.14495850
-0.14373779
-0.14282227
-0.14160156
-0.14007568
-0.13854980
-0.13671875
-0.13458252
-0.13153076
-0.12725830
-0.12145996
-0.11352539
-0.10284424
-0.09002686
-0.07476807
-0.05706787
-0.03601074
-0.01190186
 0.01495361
 0.04333496
 0.07232666
 0.10131836
 0.12908936
 0.15563965
 0.17974854
 0.20111084
 0.21911621
 0.23254395
 0.24017334
 0.24108887
 0.23559570
 0.22369385
 0.20477295
 0.17791748
 0.14373779
 0.10375977
 0.05920410
 0.01068115
-0.04150391
-0.09460449
-0.14556885
-0.19104004
-0.23101807
-0.26763916
-0.30029297
-0.32409668
-0.33294678
-0.32379150
-0.29998779
-0.26763916
-0.22979736
-0.18554688
-0.13244629
-0.07019043
-0.00213623
 0.06652832
 0.13305664
 0.19531250
 0.25238037
 0.30273438
 0.34423828
 0.37414551
 0.38909912
 0.38787842
 0.37109375
 0.34027100
 0.29693604
 0.24108887
 0.17333984
 0.09460449
 0.00732422
-0.08575439
-0.18218994
-0.27923584
-0.37261963
-0.45684814
-0.52734375
-0.58258057
-0.62225342
-0.64575195
-0.65216064
-0.63934326
-0.60607910
-0.55450439
-0.48614502
-0.40344238
-0.30792236
-0.20263672
-0.09155273
 0.02197266
 0.13549805
 0.24749756
 0.35522461
 0.45562744
 0.54473877
 0.62072754
 0.68206787
 0.72784424
 0.75622559
 0.76629639
 0.75836182
 0.73486328
 0.69641113
 0.64331055
 0.57617188
 0.49774170
 0.41229248
 0.32348633
 0.23284912
 0.14099121
 0.05004883
-0.03723145
-0.11810303
-0.19134521
-0.25726318
-0.31463623
-0.36071777
-0.39337158
-0.41290283
-0.42114258
-0.42175293
-0.41595459
-0.40466309
-0.38787842
-0.36621094
-0.34118652
-0.31433105
-0.28808594
-0.26580811
-0.24902344
-0.23712158
-0.22827148
-0.22155762
-0.21759033
-0.21636963
-0.21759033
-0.21911621
-0.21911621
-0.21606445
-0.20996094
-0.20019531
-0.18524170
-0.16387939
-0.13458252
-0.09765625
-0.05310059
-0.00213623
 0.05401611
 0.11322021
 0.17395020
 0.23498535
 0.29541016
 0.35461426
 0.40954590
 0.45715332
 0.49468994
 0.52124023
 0.53649902
 0.54016113
 0.53039551
 0.50598145
 0.46691895
 0.41564941
 0.35522461
 0.28717041
 0.21270752
 0.13275146
 0.04943848
-0.03387451
-0.11474609
-0.19165039
-0.26306152
-0.32623291
-0.37597656
-0.40954590
-0.42572021
-0.42541504
-0.40985107
-0.37902832
-0.33264160
-0.27282715
-0.20294189
-0.12634277
-0.04516602
 0.03906250
 0.12451172
 0.20751953
 0.28472900
 0.35247803
 0.40954590
 0.45288086
 0.48034668
 0.48980713
 0.48156738
 0.45654297
 0.41625977
 0.36071777
 0.29113770
 0.20904541
 0.11718750
 0.01800537
-0.08636475
-0.19409180
-0.30181885
-0.40496826
-0.49713135
-0.57434082
-0.63507080
-0.67840576
-0.70343018
-0.70800781
-0.69152832
-0.65490723
-0.59875488
-0.52490234
-0.43395996
-0.32836914
-0.21240234
-0.09185791
 0.02899170
 0.14801025
 0.26336670
 0.37200928
 0.47027588
 0.55267334
 0.61614990
 0.65795898
 0.67779541
 0.67504883
 0.65063477
 0.60424805
 0.53802490
 0.45410156
 0.35644531
 0.24902344
 0.13519287
 0.01708984
-0.10345459
-0.22308350
-0.33660889
-0.43884277
-0.52490234
-0.59173584
-0.63842773
-0.66375732
-0.66711426
-0.64941406
-0.61157227
-0.55603027
-0.48400879
-0.39733887
-0.29876709
-0.19195557
-0.08270264
 0.02532959
 0.12939453
 0.22766113
 0.31799316
 0.39733887
 0.46203613
 0.51055908
 0.54138184
 0.55419922
 0.55023193
 0.52978516
 0.49530029
 0.44982910
 0.39611816
 0.33660889
 0.27343750
 0.20843506
 0.14434814
 0.08392334
 0.02990723
-0.01586914
-0.05187988
-0.07751465
-0.09338379
-0.09979248
-0.09735107
-0.08605957
-0.06744385
-0.04425049
-0.01983643
 0.00427246
 0.02685547
 0.04669189
 0.06164551
 0.06896973
 0.06774902
 0.05767822
 0.03936768
 0.01281738
-0.02197266
-0.06317139
-0.10742188
-0.15350342
-0.20111084
-0.25115967
-0.30212402
-0.34790039
-0.38269043
-0.40344238
-0.41137695
-0.40863037
-0.39459229
-0.36651611
-0.32379150
-0.27008057
-0.20874023
-0.14221191
-0.07080078
 0.00488281
 0.08056641
 0.15228271
 0.21667480
 0.27343750
 0.32196045
 0.35888672
 0.37902832
 0.38055420
 0.36529541
 0.33630371
 0.29479980
 0.23986816
 0.17120361
 0.09002686
 0.00122070
-0.09277344
-0.18951416
-0.28686523
-0.38024902
-0.46417236
-0.53375244
-0.58746338
-0.62377930
-0.64208984
-0.64025879
-0.61767578
-0.57586670
-0.51574707
-0.43945313
-0.34759521
-0.24291992
-0.12878418
-0.00976563
 0.11108398
 0.23101807
 0.34881592
 0.46081543
 0.56335449
 0.65277100
 0.72662354
 0.78277588
 0.81970215
 0.83618164
 0.83282471
 0.81024170
 0.76965332
 0.71105957
 0.63507080
 0.54321289
 0.43975830
 0.32867432
 0.21362305
 0.09674072
-0.02166748
-0.14068604
-0.25756836
-0.36865234
-0.46844482
-0.55236816
-0.61798096
-0.66558838
-0.69580078
-0.70953369
-0.70617676
-0.68603516
-0.65032959
-0.60089111
-0.53924561
-0.46691895
-0.38604736
-0.29968262
-0.21118164
-0.12268066
-0.03540039
 0.04913330
 0.12878418
 0.20111084
 0.26519775
 0.32135010
 0.36926270
 0.40802002
 0.43579102
 0.45166016
 0.45684814
 0.45227051
 0.43884277
 0.41687012
 0.38696289
 0.35156250
 0.31311035
 0.27252197
 0.23010254
 0.18615723
 0.14099121
 0.09674072
 0.05432129
 0.01495361
-0.02136230
-0.05462646
-0.08483887
-0.11108398
-0.13336182
-0.15197754
-0.16754150
-0.18096924
-0.19317627
-0.20416260
-0.21423340
-0.22308350
-0.23040771
-0.23620605
-0.24078369
-0.24444580
-0.24719238
-0.24871826
-0.24780273
-0.24383545
-0.23590088
-0.22399902
-0.20843506
-0.18859863
-0.16418457
-0.13580322
-0.10284424
-0.06622314
-0.02624512
 0.01647949
 0.06103516
 0.10681152
 0.15289307
 0.19775391
 0.24017334
 0.27862549
 0.31127930
 0.33691406
 0.35400391
 0.36132813
 0.35766602
 0.34301758
 0.31829834
 0.28472900
 0.24200439
 0.18981934
 0.12786865
 0.05859375
-0.01403809
-0.08636475
-0.15777588
-0.22857666
-0.29663086
-0.35766602
-0.40588379
-0.43884277
-0.45684814
-0.46173096
-0.45288086
-0.42816162
-0.38604736
-0.32653809
-0.25329590
-0.16937256
-0.07751465
 0.02136230
 0.12512207
 0.23071289
 0.33447266
 0.43365479
 0.52459717
 0.60394287
 0.66772461
 0.71319580
 0.73944092
 0.74584961
 0.73303223
 0.70037842
 0.64788818
 0.57739258
 0.49224854
 0.39642334
 0.29266357
 0.18432617
 0.07293701
-0.03997803
-0.15228271
-0.26184082
-0.36376953
-0.45410156
-0.52856445
-0.58593750
-0.62683105
-0.65277100
-0.66314697
-0.65765381
-0.63690186
-0.60241699
-0.55725098
-0.50384521
-0.44250488
-0.37536621
-0.30548096
-0.23712158
-0.17333984
-0.11627197
-0.06591797
-0.02380371
 0.00915527
 0.03143311
 0.04425049
 0.04852295
 0.04547119
 0.03601074
 0.02105713
 0.00213623
-0.01861572
-0.03906250
-0.05737305
-0.07141113
-0.07995605
-0.08270264
-0.07904053
-0.06866455
-0.05126953
-0.02746582
 0.00213623
 0.03570557
 0.07232666
 0.11138916
 0.15167236
 0.19073486
 0.22644043
 0.25787354
 0.28442383
 0.30456543
 0.31677246
 0.31860352
 0.31005859
 0.29266357
 0.26916504
 0.23925781
 0.20263672
 0.15838623
 0.10894775
 0.05706787
 0.00518799
-0.04486084
-0.09185791
-0.13366699
-0.16845703
-0.19470215
-0.21148682
-0.21942139
-0.21759033
-0.20568848
-0.18432617
-0.15472412
-0.11749268
-0.07385254
-0.02288818
 0.03295898
 0.09094238
 0.14862061
 0.20355225
 0.25512695
 0.30212402
 0.34271240
 0.37506104
 0.39764404
 0.40954590
 0.40985107
 0.39733887
 0.37261963
 0.33691406
 0.29144287
 0.23681641
 0.17303467
 0.10131836
 0.02502441
-0.05249023
-0.12969971
-0.20507813
-0.27832031
-0.34637451
-0.40527344
-0.45196533
-0.48553467
-0.50659180
-0.51452637
-0.51055908
-0.49407959
-0.46630859
-0.42785645
-0.37902832
-0.32257080
-0.26153564
-0.19897461
-0.13732910
-0.07659912
-0.01739502
 0.03845215
 0.08850098
 0.13061523
 0.16387939
 0.18768311
 0.20202637
 0.20599365
 0.20019531
 0.18615723
 0.16571045
 0.13946533
 0.10894775
 0.07537842
 0.03997803
 0.00488281
-0.02746582
-0.05645752
-0.07965088
-0.09613037
-0.10437012
-0.10467529
-0.09613037
-0.07995605
-0.05615234
-0.02563477
 0.01068115
 0.05096436
 0.09460449
 0.13977051
 0.18402100
 0.22552490
 0.26306152
 0.29479980
 0.31982422
 0.33569336
 0.34118652
 0.33569336
 0.32043457
 0.29724121
 0.26672363
 0.22918701
 0.18402100
 0.13214111
 0.07598877
 0.01831055
-0.03875732
-0.09307861
-0.14343262
-0.18798828
-0.22460938
-0.25177002
-0.26885986
-0.27679443
-0.27557373
-0.26672363
-0.25024414
-0.22674561
-0.19714355
-0.16174316
-0.12268066
-0.08148193
-0.04089355
-0.00305176
 0.03021240
 0.05737305
 0.07781982
 0.09094238
 0.09674072
 0.09429932
 0.08422852
 0.06683350
 0.04241943
 0.01281738
-0.02105713
-0.05737305
-0.09460449
-0.13122559
-0.16540527
-0.19531250
-0.21820068
-0.23345947
-0.24047852
-0.23986816
-0.23132324
-0.21514893
-0.19073486
-0.15777588
-0.11749268
-0.07141113
-0.02044678
 0.03326416
 0.08819580
 0.14099121
 0.19042969
 0.23529053
 0.27496338
 0.30853271
 0.33508301
 0.35247803
 0.36010742
 0.35797119
 0.34637451
 0.32653809
 0.29968262
 0.26702881
 0.22888184
 0.18463135
 0.13519287
 0.08270264
 0.02990723
-0.02075195
-0.06988525
-0.11749268
-0.16296387
-0.20233154
-0.23376465
-0.25939941
-0.28228760
-0.30364990
-0.31860352
-0.32226563
-0.31311035
-0.29571533
-0.27618408
-0.25726318
-0.23773193
-0.21453857
-0.18707275
-0.15777588
-0.12908936
-0.10131836
-0.07415771
-0.04882813
-0.02685547
-0.00946045
 0.00457764
 0.01586914
 0.02563477
 0.03356934
 0.03936768
 0.04302979
 0.04547119
 0.04730225
 0.04913330
 0.05157471
 0.05584717
 0.06195068
 0.07080078
 0.08148193
 0.09490967
 0.11138916
 0.13214111
 0.15625000
 0.18218994
 0.20904541
 0.23498535
 0.26062012
 0.28594971
 0.31158447
 0.33569336
 0.35614014
 0.37078857
 0.37872314
 0.38024902
 0.37536621
 0.36346436
 0.34362793
 0.31555176
 0.28106689
 0.23986816
 0.19165039
 0.13519287
 0.07171631
 0.00457764
-0.06317139
-0.13122559
-0.20050049
-0.27038574
-0.33813477
-0.39794922
-0.44647217
-0.48370361
-0.51055908
-0.52673340
-0.53161621
-0.52337646
-0.50231934
-0.46875000
-0.42327881
-0.36651611
-0.30120850
-0.23071289
-0.15869141
-0.08575439
-0.01159668
 0.06195068
 0.13000488
 0.18829346
 0.23468018
 0.27038574
 0.29510498
 0.30822754
 0.30761719
 0.29357910
 0.26611328
 0.22613525
 0.17395020
 0.11047363
 0.03936768
-0.03417969
-0.10742188
-0.18005371
-0.25207520
-0.32012939
-0.37841797
-0.42083740
-0.44555664
-0.45410156
-0.44769287
-0.42480469
-0.38421631
-0.32653809
-0.25421143
-0.17181396
-0.08148193
 0.01434326
 0.11444092
 0.21575928
 0.31585693
 0.41137695
 0.49835205
 0.57250977
 0.62988281
 0.66802979
 0.68756104
 0.68786621
 0.66925049
 0.62988281
 0.57128906
 0.49530029
 0.40588379
 0.30639648
 0.20019531
 0.09124756
-0.01800537
-0.12451172
-0.22583008
-0.31799316
-0.39611816
-0.45471191
-0.49102783
-0.50598145
-0.50109863
-0.47760010
-0.43548584
-0.37597656
-0.30273438
-0.22003174
-0.13061523
-0.03723145
 0.05706787
 0.14770508
 0.23071289
 0.30334473
 0.36285400
 0.40740967
 0.43365479
 0.43975830
 0.42541504
 0.39245605
 0.34271240
 0.27740479
 0.19805908
 0.10742188
 0.00823975
-0.09643555
-0.20446777
-0.31188965
-0.41259766
-0.49987793
-0.56976318
-0.62072754
-0.65338135
-0.66711426
-0.66009521
-0.63049316
-0.58013916
-0.51116943
-0.42755127
-0.33172607
-0.22705078
-0.11749268
-0.00793457
 0.09857178
 0.20019531
 0.29388428
 0.37597656
 0.44219971
 0.48980713
 0.51849365
 0.52947998
 0.52185059
 0.49499512
 0.44952393
 0.38879395
 0.31768799
 0.23925781
 0.15472412
 0.06591797
-0.02227783
-0.10375977
-0.17517090
-0.23651123
-0.28778076
-0.32592773
-0.34515381
-0.34118652
-0.31585693
-0.27526855
-0.22521973
-0.16662598
-0.09796143
-0.02044678
 0.06042480
 0.13824463
 0.20874023
 0.27099609
 0.32440186
 0.36560059
 0.39031982
 0.39642334
 0.38360596
 0.35339355
 0.30578613
 0.24169922
 0.16296387
 0.07324219
-0.02349854
-0.12634277
-0.23315430
-0.33996582
-0.43975830
-0.52520752
-0.59143066
-0.63812256
-0.66497803
-0.67138672
-0.65490723
-0.61462402
-0.55084229
-0.46539307
-0.36254883
-0.24597168
-0.12023926
 0.01037598
 0.14251709
 0.27313232
 0.39825439
 0.51269531
 0.61065674
 0.68817139
 0.74218750
 0.77209473
 0.77728271
 0.75683594
 0.71166992
 0.64239502
 0.55206299
 0.44464111
 0.32470703
 0.19714355
 0.06439209
-0.07110596
-0.20629883
-0.33630371
-0.45440674
-0.55419922
-0.63171387
-0.68542480
-0.71472168
-0.71929932
-0.69976807
-0.65673828
-0.59326172
-0.51147461
-0.41442871
-0.30609131
-0.19134521
-0.07629395
 0.03448486
 0.13824463
 0.23284912
 0.31524658
 0.38116455
 0.42816162
 0.45532227
 0.46264648
 0.45104980
 0.42083740
 0.37445068
 0.31616211
 0.24932861
 0.17608643
 0.09643555
 0.01312256
-0.06774902
-0.13977051
-0.20050049
-0.25146484
-0.29266357
-0.32135010
-0.33172607
-0.32135010
-0.29266357
-0.25238037
-0.20416260
-0.14801025
-0.08331299
-0.01129150
 0.06225586
 0.13183594
 0.19470215
 0.24993896
 0.29724121
 0.33355713
 0.35614014
 0.36376953
 0.35644531
 0.33630371
 0.30578613
 0.26519775
 0.21575928
 0.15869141
 0.09674072
 0.03265381
-0.02990723
-0.08697510
-0.13610840
-0.17517090
-0.20294189
-0.21881104
-0.22094727
-0.20965576
-0.18432617
-0.14709473
-0.09887695
-0.04150391
 0.02227783
 0.08972168
 0.15686035
 0.22125244
 0.28045654
 0.33111572
 0.37048340
 0.39520264
 0.40313721
 0.39398193
 0.36865234
 0.32714844
 0.27038574
 0.19927979
 0.11596680
 0.02258301
-0.07873535
-0.18524170
-0.29296875
-0.39642334
-0.49041748
-0.57067871
-0.63537598
-0.68267822
-0.71136475
-0.71899414
-0.70526123
-0.67047119
-0.61614990
-0.54260254
-0.45166016
-0.34576416
-0.22979736
-0.10833740
 0.01434326
 0.13549805
 0.25268555
 0.36254883
 0.45989990
 0.54046631
 0.60119629
 0.64056396
 0.65704346
 0.65093994
 0.62194824
 0.57250977
 0.50445557
 0.42114258
 0.32592773
 0.22216797
 0.11291504
 0.00122070
-0.11016846
-0.21881104
-0.31982422
-0.40740967
-0.47668457
-0.52551270
-0.55389404
-0.56182861
-0.54962158
-0.51666260
-0.46264648
-0.39062500
-0.30487061
-0.20965576
-0.10833740
-0.00427246
 0.10101318
 0.20355225
 0.29968262
 0.38452148
 0.45562744
 0.50964355
 0.54534912
 0.56060791
 0.55480957
 0.52825928
 0.48217773
 0.42022705
 0.34454346
 0.25817871
 0.16296387
 0.06134033
-0.04364014
-0.14892578
-0.25024414
-0.34332275
-0.42358398
-0.48675537
-0.53100586
-0.55572510
-0.56152344
-0.54931641
-0.51910400
-0.47119141
-0.40740967
-0.33020020
-0.24383545
-0.15228271
-0.05889893
 0.03448486
 0.12542725
 0.21087646
 0.28747559
 0.35125732
 0.40039063
 0.43365479
 0.45043945
 0.45013428
 0.43243408
 0.39947510
 0.35369873
 0.29693604
 0.23040771
 0.15441895
 0.07171631
-0.01220703
-0.09399414
-0.17181396
-0.24566650
-0.31463623
-0.37414551
-0.41931152
-0.44769287
-0.46081543
-0.46112061
-0.44891357
-0.42327881
-0.38299561
-0.33050537
-0.27008057
-0.20568848
-0.13854980
-0.06927490
 0.00061035
 0.06835938
 0.13122559
 0.18707275
 0.23559570
 0.27618408
 0.30822754
 0.33111572
 0.34332275
 0.34454346
 0.33599854
 0.31921387
 0.29663086
 0.26947021
 0.23864746
 0.20477295
 0.16876221
 0.13275146
 0.09887695
 0.06805420
 0.04089355
 0.01892090
 0.00213623
-0.00793457
-0.01129150
-0.00793457
 0.00122070
 0.01464844
 0.03143311
 0.05065918
 0.07141113
 0.09277344
 0.11352539
 0.13214111
 0.14648438
 0.15594482
 0.15991211
 0.15777588
 0.14892578
 0.13244629
 0.10833740
 0.07659912
 0.03753662
-0.00701904
-0.05584717
-0.10650635
-0.15747070
-0.20904541
-0.26184082
-0.31433105
-0.36254883
-0.40069580
-0.42633057
-0.43945313
-0.44281006
-0.43640137
-0.41809082
-0.38574219
-0.33996582
-0.28350830
-0.22033691
-0.15167236
-0.07781982
-0.00030518
 0.07781982
 0.15380859
 0.22583008
 0.29296875
 0.35308838
 0.40222168
 0.43792725
 0.45867920
 0.46661377
 0.46173096
 0.44372559
 0.41198730
 0.36773682
 0.31433105
 0.25390625
 0.18646240
 0.11230469
 0.03387451
-0.04394531
-0.11749268
-0.18554688
-0.24963379
-0.30853271
-0.35766602
-0.39306641
-0.41290283
-0.41992188
-0.41564941
-0.39916992
-0.36926270
-0.32623291
-0.27374268
-0.21697998
-0.15808105
-0.09765625
-0.03540039
 0.02655029
 0.08544922
 0.13946533
 0.18676758
 0.22674561
 0.25756836
 0.27893066
 0.29083252
 0.29479980
 0.29174805
 0.28137207
 0.26367188
 0.23864746
 0.20782471
 0.17303467
 0.13580322
 0.09735107
 0.05889893
 0.02075195
-0.01586914
-0.05035400
-0.08178711
-0.10986328
-0.13336182
-0.15228271
-0.16693115
-0.17822266
-0.18646240
-0.19287109
-0.19683838
-0.19897461
-0.19927979
-0.19775391
-0.19500732
-0.19134521
-0.18707275
-0.18249512
-0.17669678
-0.17028809
-0.16326904
-0.15502930
-0.14617920
-0.13519287
-0.12176514
-0.10528564
-0.08605957
-0.06469727
-0.04241943
-0.01953125
 0.00427246
 0.02868652
 0.05401611
 0.08026123
 0.10559082
 0.12969971
 0.15106201
 0.16906738
 0.18341064
 0.19348145
 0.19897461
 0.19927979
 0.19378662
 0.18188477
 0.16418457
 0.14099121
 0.11322021
 0.08148193
 0.04669189
 0.00885010
-0.03112793
-0.07171631
-0.11138916
-0.14770508
-0.17852783
-0.20263672
-0.21942139
-0.22949219
-0.23284912
-0.23010254
-0.21972656
-0.20141602
-0.17425537
-0.13946533
-0.09887695
-0.05371094
-0.00488281
 0.04638672
 0.09857178
 0.14984131
 0.19805908
 0.24169922
 0.28045654
 0.31372070
 0.34057617
 0.35980225
 0.36987305
 0.36987305
 0.35858154
 0.33691406
 0.30639648
 0.26947021
 0.22735596
 0.18096924
 0.13000488
 0.07598877
 0.02014160
-0.03417969
-0.08514404
-0.13122559
-0.17120361
-0.20385742
-0.22796631
-0.24353027
-0.25054932
-0.24902344
-0.23895264
-0.22033691
-0.19409180
-0.16235352
-0.12664795
-0.08789063
-0.04730225
-0.00518799
 0.03692627
 0.07690430
 0.11352539
 0.14434814
 0.16906738
 0.18707275
 0.19805908
 0.20263672
 0.20111084
 0.19378662
 0.18035889
 0.16174316
 0.13916016
 0.11383057
 0.08697510
 0.05920410
 0.03143311
 0.00427246
-0.02166748
-0.04486084
-0.06439209
-0.07965088
-0.09124756
-0.09948730
-0.10559082
-0.11016846
-0.11322021
-0.11444092
-0.11352539
-0.11138916
-0.10894775
-0.10711670
-0.10650635
-0.10772705
-0.11016846
-0.11352539
-0.11749268
-0.12237549
-0.12878418
-0.13610840
-0.14312744
-0.14831543
-0.15014648
-0.14862061
-0.14404297
-0.13580322
-0.12298584
-0.10498047
-0.08148193
-0.05187988
-0.01586914
 0.02624512
 0.07293701
 0.12176514
 0.16937256
 0.21606445
 0.26153564
 0.30639648
 0.34820557
 0.38269043
 0.40771484
 0.42205811
 0.42572021
 0.41839600
 0.39886475
 0.36743164
 0.32562256
 0.27465820
 0.21484375
 0.14648438
 0.07202148
-0.00549316
-0.08239746
-0.15869141
-0.23468018
-0.30944824
-0.37780762
-0.43365479
-0.47393799
-0.49835205
-0.50933838
-0.50720215
-0.49102783
-0.45928955
-0.41229248
-0.35217285
-0.28167725
-0.20355225
