# Supplementary material for: Dataset for time-lapse ultrasonic tomography of a granite slab under uniaxial compression test
Source: Data Brief. 2018 Aug 30;20:614–6. doi: 10.1016/j.dib.2018.08.151 (PMC6128094; doi:10.1016/j.dib.2018.08.151)
Supplement: Supplementary file 2 — Supplementary material [file mmc2.zip › data/Ultrasonic_Tomo_data/Stage_1_0kn/Force_0kn_17_25_32721042.txt]

SOURCE FILE NAME: D:\ct_20141122\ct201411221m100v0kn_sh_24_26_a.TDA
DATE: Saturday, November 22, 2014
TIME: 11:31:53
SAMPLE INTERVAL (Seconds):   0.0000001000
SIGNAL UNITS: volts
TIME UNITS: Seconds
DATA TYPE: WAVEFORM
NUMBER OF DATA POINTS PER WAVEFORM: 1024
CHANNEL NUMBER: 17
HIT NUMBER: 2
TIME OF TEST:  32.7210420000

 0.00122070
 0.00030518
-0.00061035
-0.00152588
-0.00244141
-0.00274658
-0.00274658
-0.00213623
-0.00122070
-0.00061035
-0.00030518
-0.00030518
-0.00030518
-0.00030518
-0.00030518
 0.00030518
 0.00091553
 0.00122070
 0.00122070
 0.00030518
-0.00061035
-0.00122070
-0.00152588
-0.00152588
-0.00183105
-0.00274658
-0.00366211
-0.00396729
-0.00335693
-0.00213623
-0.00061035
 0.00030518
 0.00061035
 0.00030518
-0.00030518
-0.00061035
-0.00091553
-0.00061035
-0.00030518
-0.00030518
-0.00091553
-0.00213623
-0.00274658
-0.00274658
-0.00213623
-0.00122070
-0.00061035
-0.00030518
 0.00000000
 0.00061035
 0.00091553
 0.00061035
 0.00000000
-0.00091553
-0.00183105
-0.00213623
-0.00244141
-0.00213623
-0.00183105
-0.00122070
-0.00061035
-0.00030518
 0.00000000
 0.00000000
 0.00030518
 0.00061035
 0.00061035
 0.00000000
-0.00091553
-0.00183105
-0.00244141
-0.00244141
-0.00244141
-0.00244141
-0.00244141
-0.00244141
-0.00213623
-0.00122070
 0.00000000
 0.00091553
 0.00122070
 0.00122070
 0.00061035
 0.00000000
-0.00061035
-0.00061035
-0.00061035
-0.00061035
-0.00061035
-0.00091553
-0.00183105
-0.00244141
-0.00274658
-0.00244141
-0.00183105
-0.00122070
-0.00061035
-0.00030518
 0.00000000
 0.00030518
 0.00030518
 0.00030518
 0.00000000
-0.00091553
-0.00152588
-0.00152588
-0.00122070
-0.00030518
 0.00000000
 0.00000000
-0.00061035
-0.00122070
-0.00122070
-0.00091553
 0.00000000
 0.00091553
 0.00122070
 0.00091553
 0.00000000
-0.00061035
-0.00122070
-0.00122070
-0.00091553
-0.00122070
-0.00152588
-0.00152588
-0.00091553
 0.00000000
 0.00152588
 0.00244141
 0.00274658
 0.00244141
 0.00183105
 0.00122070
 0.00091553
 0.00061035
 0.00030518
-0.00030518
-0.00091553
-0.00183105
-0.00274658
-0.00274658
-0.00213623
-0.00122070
 0.00000000
 0.00061035
 0.00091553
 0.00122070
 0.00152588
 0.00152588
 0.00122070
 0.00030518
-0.00061035
-0.00152588
-0.00152588
-0.00091553
-0.00030518
 0.00000000
 0.00000000
 0.00000000
-0.00030518
-0.00061035
-0.00091553
-0.00091553
-0.00030518
 0.00061035
 0.00091553
 0.00030518
-0.00030518
-0.00091553
-0.00091553
-0.00030518
-0.00030518
-0.00030518
-0.00061035
-0.00061035
 0.00000000
 0.00091553
 0.00183105
 0.00213623
 0.00152588
 0.00061035
-0.00030518
-0.00091553
-0.00091553
-0.00061035
-0.00030518
-0.00030518
-0.00061035
-0.00122070
-0.00152588
-0.00152588
-0.00122070
-0.00091553
 0.00000000
 0.00061035
 0.00122070
 0.00152588
 0.00152588
 0.00122070
 0.00091553
 0.00030518
-0.00030518
-0.00091553
-0.00152588
-0.00122070
-0.00091553
-0.00030518
-0.00030518
-0.00061035
-0.00122070
-0.00122070
-0.00030518
 0.00061035
 0.00122070
 0.00122070
 0.00091553
 0.00030518
-0.00030518
-0.00061035
-0.00091553
-0.00152588
-0.00213623
-0.00274658
-0.00244141
-0.00152588
 0.00000000
 0.00122070
 0.00122070
 0.00061035
-0.00091553
-0.00213623
-0.00274658
-0.00244141
-0.00183105
-0.00122070
-0.00061035
-0.00061035
-0.00091553
-0.00183105
-0.00183105
-0.00152588
-0.00061035
 0.00061035
 0.00152588
 0.00183105
 0.00152588
 0.00091553
 0.00030518
-0.00061035
-0.00183105
-0.00244141
-0.00274658
-0.00244141
-0.00152588
-0.00061035
-0.00030518
-0.00030518
-0.00061035
-0.00061035
-0.00061035
-0.00061035
-0.00061035
 0.00000000
 0.00091553
 0.00122070
 0.00122070
 0.00091553
 0.00000000
-0.00030518
-0.00091553
-0.00122070
-0.00183105
-0.00213623
-0.00183105
-0.00091553
 0.00030518
 0.00091553
 0.00091553
 0.00030518
-0.00061035
-0.00061035
-0.00061035
 0.00000000
 0.00030518
 0.00030518
 0.00000000
-0.00061035
-0.00152588
-0.00213623
-0.00244141
-0.00213623
-0.00122070
-0.00030518
 0.00061035
 0.00091553
 0.00091553
 0.00030518
-0.00030518
-0.00122070
-0.00183105
-0.00244141
-0.00274658
-0.00213623
-0.00122070
-0.00030518
 0.00030518
 0.00000000
-0.00030518
-0.00030518
-0.00030518
 0.00030518
 0.00091553
 0.00091553
 0.00030518
-0.00030518
-0.00122070
-0.00183105
-0.00213623
-0.00305176
-0.00335693
-0.00366211
-0.00335693
-0.00244141
-0.00122070
-0.00030518
 0.00030518
 0.00030518
 0.00000000
-0.00061035
-0.00122070
-0.00122070
-0.00091553
 0.00000000
 0.00061035
 0.00061035
 0.00030518
-0.00061035
-0.00122070
-0.00152588
-0.00183105
-0.00183105
-0.00152588
-0.00091553
-0.00030518
 0.00000000
-0.00030518
-0.00091553
-0.00152588
-0.00213623
-0.00213623
-0.00183105
-0.00122070
-0.00061035
-0.00030518
-0.00030518
-0.00091553
-0.00183105
-0.00213623
-0.00244141
-0.00213623
-0.00152588
-0.00061035
-0.00030518
 0.00000000
-0.00030518
-0.00122070
-0.00244141
-0.00335693
-0.00396729
-0.00366211
-0.00335693
-0.00244141
-0.00152588
 0.00000000
 0.00091553
 0.00122070
 0.00061035
-0.00030518
-0.00091553
-0.00122070
-0.00091553
-0.00030518
-0.00030518
-0.00061035
-0.00122070
-0.00213623
-0.00274658
-0.00335693
-0.00305176
-0.00274658
-0.00183105
-0.00061035
 0.00030518
 0.00061035
 0.00030518
-0.00030518
-0.00122070
-0.00183105
-0.00213623
-0.00183105
-0.00152588
-0.00091553
-0.00061035
-0.00030518
-0.00061035
-0.00091553
-0.00152588
-0.00183105
-0.00183105
-0.00183105
-0.00152588
-0.00122070
-0.00122070
-0.00152588
-0.00152588
-0.00183105
-0.00213623
-0.00213623
-0.00244141
-0.00244141
-0.00183105
-0.00061035
 0.00030518
 0.00091553
 0.00091553
 0.00030518
-0.00061035
-0.00091553
-0.00122070
-0.00122070
-0.00061035
 0.00000000
 0.00000000
-0.00061035
-0.00183105
-0.00274658
-0.00305176
-0.00274658
-0.00213623
-0.00152588
-0.00091553
 0.00000000
 0.00122070
 0.00183105
 0.00152588
 0.00061035
-0.00030518
-0.00061035
-0.00061035
-0.00030518
-0.00030518
-0.00061035
-0.00091553
-0.00152588
-0.00183105
-0.00213623
-0.00183105
-0.00122070
-0.00030518
 0.00030518
 0.00030518
 0.00030518
 0.00000000
 0.00000000
 0.00000000
-0.00030518
-0.00091553
-0.00122070
-0.00122070
-0.00091553
 0.00000000
 0.00091553
 0.00152588
 0.00152588
 0.00091553
 0.00000000
-0.00122070
-0.00152588
-0.00152588
-0.00091553
-0.00030518
-0.00061035
-0.00091553
-0.00152588
-0.00152588
-0.00152588
-0.00122070
-0.00091553
-0.00091553
-0.00061035
 0.00000000
 0.00061035
 0.00091553
 0.00061035
 0.00000000
-0.00061035
-0.00091553
-0.00091553
-0.00061035
 0.00000000
 0.00030518
 0.00030518
-0.00061035
-0.00152588
-0.00213623
-0.00213623
-0.00183105
-0.00091553
-0.00030518
 0.00000000
 0.00030518
 0.00030518
 0.00030518
 0.00030518
 0.00030518
 0.00030518
-0.00030518
-0.00091553
-0.00122070
-0.00122070
-0.00030518
 0.00030518
 0.00030518
-0.00030518
-0.00091553
-0.00152588
-0.00152588
-0.00122070
-0.00091553
-0.00030518
 0.00000000
-0.00030518
-0.00061035
-0.00122070
-0.00152588
-0.00152588
-0.00091553
-0.00061035
-0.00030518
-0.00030518
 0.00000000
 0.00030518
 0.00000000
-0.00061035
-0.00152588
-0.00213623
-0.00244141
-0.00183105
-0.00091553
-0.00030518
-0.00030518
-0.00061035
-0.00122070
-0.00152588
-0.00152588
-0.00122070
-0.00091553
 0.00000000
 0.00030518
 0.00061035
 0.00030518
 0.00000000
-0.00030518
-0.00030518
-0.00061035
-0.00091553
-0.00122070
-0.00122070
-0.00091553
-0.00030518
 0.00000000
-0.00030518
-0.00122070
-0.00213623
-0.00244141
-0.00244141
-0.00213623
-0.00122070
-0.00061035
 0.00000000
 0.00000000
-0.00061035
-0.00122070
-0.00152588
-0.00183105
-0.00183105
-0.00213623
-0.00244141
-0.00274658
-0.00274658
-0.00244141
-0.00213623
-0.00183105
-0.00122070
-0.00091553
-0.00030518
 0.00030518
 0.00091553
 0.00152588
 0.00152588
 0.00122070
 0.00030518
-0.00061035
-0.00091553
-0.00061035
 0.00000000
 0.00061035
 0.00091553
 0.00091553
 0.00061035
 0.00061035
 0.00061035
 0.00061035
 0.00061035
 0.00000000
-0.00091553
-0.00152588
-0.00122070
-0.00030518
 0.00061035
 0.00091553
 0.00061035
 0.00000000
 0.00000000
-0.00030518
-0.00030518
 0.00030518
 0.00091553
 0.00122070
 0.00091553
-0.00030518
-0.00091553
-0.00091553
 0.00000000
 0.00061035
 0.00091553
 0.00122070
 0.00122070
 0.00091553
 0.00030518
-0.00152588
-0.00762939
-0.02746582
-0.07263184
-0.14831543
-0.24261475
-0.32775879
-0.37353516
-0.36865234
-0.32867432
-0.28472900
-0.25756836
-0.24017334
-0.20324707
-0.12115479
 0.00061035
 0.12298584
 0.19958496
 0.21087646
 0.17761230
 0.14099121
 0.12908936
 0.13854980
 0.14801025
 0.14587402
 0.14160156
 0.14801025
 0.16418457
 0.17303467
 0.16204834
 0.13916016
 0.12481689
 0.12939453
 0.14282227
 0.14709473
 0.13610840
 0.12084961
 0.11474609
 0.11932373
 0.12390137
 0.12054443
 0.11016846
 0.10192871
 0.10009766
 0.10223389
 0.10223389
 0.09765625
 0.09033203
 0.08361816
 0.07934570
 0.07720947
 0.07568359
 0.07263184
 0.06652832
 0.05859375
 0.05249023
 0.05004883
 0.04943848
 0.04547119
 0.03631592
 0.02593994
 0.02044678
 0.02014160
 0.02044678
 0.01617432
 0.00762939
-0.00030518
-0.00305176
-0.00244141
-0.00305176
-0.00762939
-0.01373291
-0.01617432
-0.01464844
-0.01190186
-0.01220703
-0.01586914
-0.01953125
-0.02075195
-0.01983643
-0.02014160
-0.02319336
-0.02838135
-0.03204346
-0.03295898
-0.03204346
-0.03234863
-0.03570557
-0.04028320
-0.04364014
-0.04425049
-0.04364014
-0.04394531
-0.04577637
-0.04821777
-0.04943848
-0.04882813
-0.04852295
-0.05004883
-0.05279541
-0.05462646
-0.05432129
-0.05218506
-0.05035400
-0.05004883
-0.05065918
-0.05096436
-0.05004883
-0.04913330
-0.04913330
-0.05035400
-0.05187988
-0.05187988
-0.05035400
-0.04882813
-0.04882813
-0.05004883
-0.05157471
-0.05218506
-0.05187988
-0.05126953
-0.05187988
-0.05279541
-0.05340576
-0.05310059
-0.05187988
-0.05096436
-0.05096436
-0.05187988
-0.05218506
-0.05187988
-0.05065918
-0.04943848
-0.04821777
-0.04730225
-0.04608154
-0.04455566
-0.04302979
-0.04211426
-0.04119873
-0.03997803
-0.03814697
-0.03570557
-0.03326416
-0.03173828
-0.03143311
-0.03143311
-0.03112793
-0.03051758
-0.03021240
-0.03021240
-0.03021240
-0.03021240
-0.02929688
-0.02807617
-0.02746582
-0.02746582
-0.02777100
-0.02777100
-0.02746582
-0.02655029
-0.02563477
-0.02471924
-0.02410889
-0.02319336
-0.02258301
-0.02166748
-0.02105713
-0.02044678
-0.01922607
-0.01739502
-0.01525879
-0.01281738
-0.01068115
-0.00885010
-0.00732422
-0.00610352
-0.00549316
-0.00549316
-0.00549316
-0.00549316
-0.00488281
-0.00335693
-0.00213623
-0.00091553
-0.00061035
-0.00091553
-0.00091553
-0.00030518
 0.00091553
 0.00244141
 0.00335693
 0.00427246
 0.00457764
 0.00518799
 0.00579834
 0.00610352
 0.00579834
 0.00518799
 0.00488281
 0.00579834
 0.00732422
 0.00915527
 0.01068115
 0.01129150
 0.01159668
 0.01220703
 0.01281738
 0.01312256
 0.01373291
 0.01464844
 0.01617432
 0.01739502
 0.01831055
 0.01861572
 0.01831055
 0.01800537
 0.01800537
 0.01831055
 0.01861572
 0.01831055
 0.01831055
 0.01892090
 0.01983643
 0.02105713
 0.02136230
 0.02136230
 0.02075195
 0.01983643
 0.01953125
 0.01953125
 0.02044678
 0.02136230
 0.02197266
 0.02258301
 0.02258301
 0.02227783
 0.02227783
 0.02288818
 0.02410889
 0.02532959
 0.02624512
 0.02685547
 0.02716064
 0.02716064
 0.02655029
 0.02563477
 0.02410889
 0.02319336
 0.02288818
 0.02319336
 0.02441406
 0.02532959
 0.02563477
 0.02593994
 0.02563477
 0.02532959
 0.02471924
 0.02471924
 0.02471924
 0.02502441
 0.02532959
 0.02502441
 0.02410889
 0.02349854
 0.02288818
 0.02288818
 0.02288818
 0.02288818
 0.02258301
 0.02258301
 0.02288818
 0.02319336
 0.02349854
 0.02349854
 0.02319336
 0.02227783
 0.02166748
 0.02105713
 0.02105713
 0.02136230
 0.02197266
 0.02197266
 0.02166748
 0.02075195
 0.02014160
 0.01953125
 0.01922607
 0.01892090
 0.01922607
 0.01922607
 0.01922607
 0.01892090
 0.01861572
 0.01800537
 0.01770020
 0.01678467
 0.01586914
 0.01525879
 0.01525879
 0.01556396
 0.01678467
 0.01739502
 0.01739502
 0.01708984
 0.01647949
 0.01617432
 0.01586914
 0.01586914
 0.01586914
 0.01586914
 0.01525879
 0.01434326
 0.01312256
 0.01129150
 0.01007080
 0.00915527
 0.00854492
 0.00823975
 0.00793457
 0.00762939
 0.00793457
 0.00854492
 0.00854492
 0.00762939
 0.00579834
 0.00305176
 0.00091553
-0.00122070
-0.00335693
-0.00610352
-0.00915527
-0.01312256
-0.01831055
-0.02380371
-0.02960205
-0.03540039
-0.04089355
-0.04638672
-0.05218506
-0.05828857
-0.06347656
-0.06744385
-0.06988525
-0.06988525
-0.06744385
-0.06256104
-0.05462646
-0.04302979
-0.02685547
-0.00640869
 0.01708984
 0.04302979
 0.07019043
 0.09887695
 0.12847900
 0.15838623
 0.18737793
 0.21392822
 0.23712158
 0.25604248
 0.26947021
 0.27709961
 0.27893066
 0.27465820
 0.26367188
 0.24536133
 0.21881104
 0.18432617
 0.14373779
 0.09796143
 0.04699707
-0.00823975
-0.06561279
-0.12207031
-0.17669678
-0.22949219
-0.28015137
-0.32684326
-0.36529541
-0.39184570
-0.40710449
-0.41259766
-0.40954590
-0.39672852
-0.37139893
-0.33386230
-0.28747559
-0.23559570
-0.18096924
-0.12329102
-0.06225586
 0.00061035
 0.06256104
 0.12054443
 0.17272949
 0.21789551
 0.25604248
 0.28656006
 0.31005859
 0.32501221
 0.32989502
 0.32287598
 0.30517578
 0.27923584
 0.24841309
 0.21301270
 0.17150879
 0.12359619
 0.07202148
 0.01983643
-0.02990723
-0.07812500
-0.12481689
-0.16754150
-0.20385742
-0.23254395
-0.25604248
-0.27832031
-0.29876709
-0.31311035
-0.31646729
-0.30853271
-0.29449463
-0.28045654
-0.26733398
-0.25299072
-0.23376465
-0.20996094
-0.18341064
-0.15594482
-0.12786865
-0.09918213
-0.06896973
-0.03845215
-0.00793457
 0.02288818
 0.05371094
 0.08422852
 0.11352539
 0.14160156
 0.16784668
 0.19287109
 0.21545410
 0.23498535
 0.25054932
 0.26184082
 0.26916504
 0.27221680
 0.27069092
 0.26336670
 0.24993896
 0.22888184
 0.20019531
 0.16510010
 0.12451172
 0.07904053
 0.02899170
-0.02441406
-0.07904053
-0.13244629
-0.18371582
-0.23254395
-0.27801514
-0.31799316
-0.34912109
-0.36865234
-0.37506104
-0.36834717
-0.34881592
-0.31707764
-0.27496338
-0.22583008
-0.17211914
-0.11383057
-0.05187988
 0.01373291
 0.07904053
 0.14007568
 0.19378662
 0.23925781
 0.27709961
 0.30609131
 0.32470703
 0.33111572
 0.32501221
 0.30761719
 0.28167725
 0.24841309
 0.20812988
 0.16143799
 0.11016846
 0.05676270
 0.00396729
-0.04547119
-0.09002686
-0.12786865
-0.15686035
-0.17669678
-0.18646240
-0.18737793
-0.18005371
-0.16448975
-0.14099121
-0.11047363
-0.07385254
-0.03387451
 0.00732422
 0.04821777
 0.08636475
 0.12084961
 0.15014648
 0.17333984
 0.18859863
 0.19531250
 0.19287109
 0.18157959
 0.16143799
 0.13427734
 0.09979248
 0.06011963
 0.01586914
-0.03082275
-0.07781982
-0.12298584
-0.16387939
-0.19805908
-0.22369385
-0.23986816
-0.24688721
-0.24475098
-0.23284912
-0.21087646
-0.17822266
-0.13641357
-0.08728027
-0.03387451
 0.02197266
 0.07781982
 0.13092041
 0.17913818
 0.22003174
 0.25146484
 0.27313232
 0.28411865
 0.28533936
 0.27648926
 0.25848389
 0.23132324
 0.19531250
 0.15167236
 0.10192871
 0.04852295
-0.00640869
-0.06072998
-0.11230469
-0.15960693
-0.20141602
-0.23590088
-0.26214600
-0.27954102
-0.28778076
-0.28808594
-0.28015137
-0.26397705
-0.23956299
-0.20721436
-0.16754150
-0.12268066
-0.07507324
-0.02685547
 0.01861572
 0.05950928
 0.09399414
 0.12054443
 0.13854980
 0.14739990
 0.14648438
 0.13580322
 0.11535645
 0.08605957
 0.04943848
 0.00762939
-0.03723145
-0.08270264
-0.12695313
-0.16754150
-0.20263672
-0.22979736
-0.24749756
-0.25543213
-0.25329590
-0.24169922
-0.22003174
-0.18829346
-0.14709473
-0.09857178
-0.04455566
 0.01159668
 0.06805420
 0.12268066
 0.17303467
 0.21697998
 0.25268555
 0.27923584
 0.29663086
 0.30487061
 0.30364990
 0.29327393
 0.27465820
 0.24841309
 0.21484375
 0.17517090
 0.13000488
 0.08239746
 0.03448486
-0.01098633
-0.05310059
-0.09033203
-0.12176514
-0.14648438
-0.16326904
-0.17181396
-0.17272949
-0.16540527
-0.15014648
-0.12725830
-0.09796143
-0.06469727
-0.02899170
 0.00823975
 0.04577637
 0.08148193
 0.11383057
 0.14068604
 0.16143799
 0.17517090
 0.18096924
 0.17700195
 0.16357422
 0.14068604
 0.10925293
 0.07019043
 0.02349854
-0.02838135
-0.08300781
-0.13732910
-0.19012451
-0.24108887
-0.28839111
-0.32928467
-0.35980225
-0.37780762
-0.38177490
-0.37170410
-0.34820557
-0.31280518
-0.26855469
-0.21820068
-0.16448975
-0.10864258
-0.05218506
 0.00244141
 0.05157471
 0.09246826
 0.12420654
 0.14587402
 0.15716553
 0.15777588
 0.14709473
 0.12725830
 0.10040283
 0.06927490
 0.03570557
 0.00183105
-0.02899170
-0.05401611
-0.07141113
-0.07965088
-0.07781982
-0.06408691
-0.03784180
 0.00091553
 0.05065918
 0.10986328
 0.17669678
 0.24902344
 0.32409668
 0.39855957
 0.46783447
 0.52825928
 0.57678223
 0.61004639
 0.62591553
 0.62225342
 0.59722900
 0.55053711
 0.48278809
 0.39611816
 0.29449463
 0.18066406
 0.05706787
-0.07507324
-0.21270752
-0.35095215
-0.48217773
-0.59906006
-0.69763184
-0.77514648
-0.83038330
-0.86151123
-0.86761475
-0.84716797
-0.80169678
-0.73272705
-0.64178467
-0.53192139
-0.40740967
-0.27282715
-0.13427734
 0.00488281
 0.14099121
 0.27130127
 0.39184570
 0.49774170
 0.58502197
 0.65093994
 0.69366455
 0.71350098
 0.71105957
 0.68786621
 0.64544678
 0.58624268
 0.51330566
 0.43212891
 0.34667969
 0.26123047
 0.17852783
 0.10162354
 0.03265381
-0.02410889
-0.06591797
-0.09063721
-0.09826660
-0.09033203
-0.06835938
-0.03417969
 0.01098633
 0.06408691
 0.12145996
 0.17883301
 0.23376465
 0.28442383
 0.32867432
 0.36315918
 0.38391113
 0.38909912
 0.37780762
 0.35156250
 0.31005859
 0.25299072
 0.18066406
 0.09521484
-0.00122070
-0.10650635
-0.21911621
-0.33569336
-0.45166016
-0.55999756
-0.65582275
-0.73608398
-0.79925537
-0.84228516
-0.86334229
-0.86029053
-0.83374023
-0.78552246
-0.71685791
-0.62927246
-0.52551270
-0.40985107
-0.28808594
-0.16540527
-0.04486084
 0.07019043
 0.17669678
 0.27160645
 0.35156250
 0.41503906
 0.46051025
 0.48767090
 0.49713135
 0.48950195
 0.46661377
 0.43090820
 0.38574219
 0.33355713
 0.27862549
 0.22247314
 0.16784668
 0.11627197
 0.07019043
 0.03173828
 0.00335693
-0.01464844
-0.02197266
-0.01892090
-0.00610352
 0.01495361
 0.04180908
 0.07232666
 0.10375977
 0.13488770
 0.16326904
 0.18615723
 0.20050049
 0.20477295
 0.19805908
 0.17974854
 0.14953613
 0.10711670
 0.05462646
-0.00640869
-0.07354736
-0.14709473
-0.22674561
-0.30975342
-0.39184570
-0.46752930
-0.53283691
-0.58715820
-0.63018799
-0.66070557
-0.67657471
-0.67626953
-0.65948486
-0.62713623
-0.57922363
-0.51635742
-0.43853760
-0.34759521
-0.24658203
-0.13885498
-0.02777100
 0.08514404
 0.19836426
 0.30944824
 0.41625977
 0.51544189
 0.60424805
 0.68084717
 0.74401855
 0.79315186
 0.82824707
 0.84869385
 0.85479736
 0.84716797
 0.82550049
 0.79040527
 0.74249268
 0.68237305
 0.61035156
 0.52673340
 0.43304443
 0.33081055
 0.22064209
 0.10223389
-0.02502441
-0.16143799
-0.30364990
-0.44616699
-0.58380127
-0.71289063
-0.83190918
-0.93902588
-1.03179932
-1.10717773
-1.16271973
-1.19720459
-1.21063232
-1.20269775
-1.17431641
-1.12640381
-1.06109619
-0.98114014
-0.88836670
-0.78460693
-0.67230225
-0.55358887
-0.43090820
-0.30700684
-0.18463135
-0.06652832
 0.04486084
 0.14831543
 0.24353027
 0.33020020
 0.40832520
 0.47668457
 0.53466797
 0.58135986
 0.61706543
 0.64208984
 0.65673828
 0.66223145
 0.66009521
 0.65032959
 0.63323975
 0.60913086
 0.57891846
 0.54382324
 0.50415039
 0.46081543
 0.41381836
 0.36346436
 0.31127930
 0.25787354
 0.20294189
 0.14617920
 0.08666992
 0.02593994
-0.03417969
-0.09216309
-0.14923096
-0.20629883
-0.26397705
-0.32043457
-0.37139893
-0.41473389
-0.44860840
-0.47332764
-0.48889160
-0.49468994
-0.49072266
-0.47576904
-0.44891357
-0.40985107
-0.35858154
-0.29724121
-0.22796631
-0.15289307
-0.07324219
 0.01037598
 0.09521484
 0.17883301
 0.25970459
 0.33660889
 0.40924072
 0.47576904
 0.53375244
 0.58044434
 0.61553955
 0.63964844
 0.65429688
 0.65917969
 0.65490723
 0.64178467
 0.62103271
 0.59387207
 0.56182861
 0.52581787
 0.48645020
 0.44464111
 0.40100098
 0.35583496
 0.31036377
 0.26611328
 0.22430420
 0.18585205
 0.15167236
 0.12207031
 0.09857178
 0.08270264
 0.07537842
 0.07598877
 0.08422852
 0.09979248
 0.12329102
 0.15289307
 0.18493652
 0.21606445
 0.24475098
 0.27069092
 0.29266357
 0.30822754
 0.31494141
 0.31097412
 0.29785156
 0.27679443
 0.24902344
 0.21362305
 0.17028809
 0.11962891
 0.06347656
 0.00366211
-0.05737305
-0.11688232
-0.17303467
-0.22552490
-0.27526855
-0.32165527
-0.36193848
-0.39184570
-0.40863037
-0.41412354
-0.41137695
-0.40039063
-0.37933350
-0.34637451
-0.30395508
-0.25726318
-0.21057129
-0.16510010
-0.12054443
-0.07781982
-0.04058838
-0.01190186
 0.00732422
 0.01770020
 0.01922607
 0.00976563
-0.01220703
-0.04516602
-0.08636475
-0.13305664
-0.18402100
-0.23895264
-0.29602051
-0.35125732
-0.39978027
-0.43945313
-0.46844482
-0.48675537
-0.49377441
-0.48950195
-0.47271729
-0.44342041
-0.40222168
-0.35034180
-0.29113770
-0.22888184
-0.16662598
-0.10650635
-0.05004883
 0.00000000
 0.04119873
 0.07141113
 0.08880615
 0.09185791
 0.07934570
 0.05096436
 0.00732422
-0.04943848
-0.11901855
-0.20111084
-0.29388428
-0.39398193
-0.49530029
-0.59356689
-0.68634033
-0.77270508
-0.85052490
-0.91644287
-0.96771240
-1.00189209
-1.01837158
-1.01593018
-0.99212646
-0.94635010
-0.87921143
-0.79315186
-0.69000244
-0.57159424
-0.44006348
-0.29876709
-0.15197754
-0.00427246
 0.14190674
 0.28350830
 0.41687012
 0.53710938
 0.63995361
 0.72296143
 0.78460693
 0.82366943
 0.83984375
 0.83404541
 0.80810547
 0.76385498
 0.70312500
 0.62744141
 0.54046631
 0.44708252
 0.35217285
 0.25909424
 0.16998291
 0.08544922
 0.00854492
-0.05828857
-0.11230469
-0.15289307
-0.18035889
-0.19592285
-0.19958496
-0.19195557
-0.17486572
-0.15075684
-0.12115479
-0.08789063
-0.05279541
-0.01800537
 0.01403809
 0.04058838
 0.06164551
 0.07659912
 0.08636475
 0.09155273
 0.09216309
 0.09002686
 0.08575439
 0.08178711
 0.07904053
 0.08087158
 0.08880615
 0.10589600
 0.13275146
 0.16967773
 0.21697998
 0.27435303
 0.34210205
 0.41900635
 0.50323486
 0.59082031
 0.67810059
 0.76232910
 0.84136963
 0.91217041
 0.97167969
 1.01623535
 1.04400635
 1.05407715
 1.04614258
 1.01959229
 0.97534180
 0.91461182
 0.84045410
 0.75500488
 0.65948486
 0.55664063
 0.45074463
 0.34637451
 0.24658203
 0.15106201
 0.05920410
-0.02655029
-0.10223389
-0.16571045
-0.21820068
-0.26336670
-0.30303955
-0.33416748
-0.35400391
-0.36254883
-0.36315918
-0.35827637
-0.34790039
-0.32989502
-0.30609131
-0.28137207
-0.26092529
-0.24597168
-0.23406982
-0.22338867
-0.21453857
-0.20935059
-0.20904541
-0.21209717
-0.21636963
-0.22125244
-0.22674561
-0.23254395
-0.23651123
-0.23712158
-0.23406982
-0.22674561
-0.21423340
-0.19592285
-0.17150879
-0.14190674
-0.10833740
-0.07110596
-0.03021240
 0.01342773
 0.05798340
 0.10192871
 0.14282227
 0.17913818
 0.20843506
 0.22827148
 0.23712158
 0.23468018
 0.22003174
 0.19195557
 0.14984131
 0.09460449
 0.02929688
-0.04302979
-0.12054443
-0.20324707
-0.28930664
-0.37445068
-0.45349121
-0.52246094
-0.57983398
-0.62683105
-0.66284180
-0.68786621
-0.70129395
-0.70465088
-0.70007324
-0.68939209
-0.67230225
-0.64849854
-0.61828613
-0.58319092
-0.54412842
-0.50048828
-0.44982910
-0.39215088
-0.32867432
-0.26092529
-0.19012451
-0.11596680
-0.03845215
 0.04089355
 0.11901855
 0.19348145
 0.26245117
 0.32501221
 0.37933350
 0.42449951
 0.45867920
 0.48126221
 0.49316406
 0.49407959
 0.48400879
 0.46264648
 0.43029785
 0.38879395
 0.34057617
 0.28656006
 0.22613525
 0.15747070
 0.08239746
 0.00427246
-0.07324219
-0.14831543
-0.22094727
-0.29113770
-0.35491943
-0.40710449
-0.44281006
-0.46203613
-0.46600342
-0.45440674
-0.42663574
-0.38269043
-0.32440186
-0.25665283
-0.18188477
-0.10101318
-0.01403809
 0.07659912
 0.16723633
 0.25512695
 0.33874512
 0.41687012
 0.48675537
 0.54443359
 0.58593750
 0.61126709
 0.62042236
 0.61279297
 0.58685303
 0.54199219
 0.48034668
 0.40649414
 0.32257080
 0.23071289
 0.13275146
 0.03265381
-0.06469727
-0.15655518
-0.24108887
-0.31585693
-0.37719727
-0.42083740
-0.44525146
-0.45196533
-0.44403076
-0.42266846
-0.38757324
-0.33935547
-0.28228760
-0.22064209
-0.15777588
-0.09429932
-0.03112793
 0.02899170
 0.08361816
 0.13000488
 0.16815186
 0.19805908
 0.21972656
 0.23193359
 0.23437500
 0.22766113
 0.21270752
 0.19042969
 0.16113281
 0.12634277
 0.08636475
 0.04394531
-0.00030518
-0.04486084
-0.08789063
-0.12786865
-0.16326904
-0.19287109
-0.21575928
-0.23132324
-0.23895264
-0.23864746
-0.23132324
-0.21789551
-0.19927979
-0.17669678
-0.15136719
-0.12481689
-0.09948730
-0.07568359
-0.05432129
-0.03631592
-0.02227783
-0.01342773
-0.00976563
-0.01037598
-0.01312256
-0.01708984
-0.02197266
-0.02777100
-0.03265381
-0.03509521
-0.03265381
-0.02441406
-0.01037598
 0.01068115
 0.03875732
 0.07446289
 0.11627197
 0.16387939
 0.21697998
 0.27526855
 0.33752441
 0.40069580
 0.46173096
 0.51788330
 0.56762695
 0.60852051
 0.63903809
 0.65673828
 0.66131592
 0.65246582
 0.62957764
 0.59143066
 0.53894043
 0.47485352
 0.40191650
 0.32226563
 0.23681641
 0.14678955
 0.05432129
-0.03784180
-0.12786865
-0.21575928
-0.30090332
-0.37994385
-0.44860840
-0.50384521
-0.54534912
-0.57373047
-0.58959961
-0.59173584
-0.57983398
-0.55419922
-0.51635742
-0.46691895
-0.40618896
-0.33630371
-0.26123047
-0.18524170
-0.11169434
-0.04119873
 0.02502441
 0.08422852
 0.13397217
 0.17181396
 0.19714355
 0.21087646
 0.21453857
 0.20935059
 0.19714355
 0.17944336
 0.15869141
 0.13610840
 0.11352539
 0.09216309
 0.07446289
 0.06103516
 0.05310059
 0.05035400
 0.05218506
 0.05798340
 0.06683350
 0.07904053
 0.09368896
 0.11077881
 0.12969971
 0.14892578
 0.16754150
 0.18493652
 0.20080566
 0.21453857
 0.22460938
 0.23040771
 0.23040771
 0.22460938
 0.21240234
 0.19409180
 0.16906738
 0.13824463
 0.10253906
 0.06256104
 0.02044678
-0.02258301
-0.06378174
-0.10070801
-0.13214111
-0.15655518
-0.17395020
-0.18402100
-0.18585205
-0.17974854
-0.16662598
-0.14831543
-0.12603760
-0.10192871
-0.07781982
-0.05584717
-0.03692627
-0.02258301
-0.01342773
-0.01220703
-0.02044678
-0.03967285
-0.06866455
-0.10681152
-0.15411377
-0.21057129
-0.27709961
-0.35095215
-0.42724609
-0.50109863
-0.56945801
-0.62988281
-0.67993164
-0.71563721
-0.73333740
-0.73120117
-0.70831299
-0.66375732
-0.59753418
-0.51055908
-0.40649414
-0.29022217
-0.16571045
-0.03601074
 0.09735107
 0.23101807
 0.36132813
 0.48339844
 0.59204102
 0.68420410
 0.75622559
 0.80535889
 0.83099365
 0.83251953
 0.80963135
 0.76049805
 0.68481445
 0.58380127
 0.46264648
 0.32623291
 0.17791748
 0.01708984
-0.15472412
-0.33172607
-0.50445557
-0.66314697
-0.80200195
-0.91827393
-1.01013184
-1.07482910
-1.10900879
-1.11083984
-1.08093262
-1.02111816
-0.93292236
-0.81756592
-0.67840576
-0.52185059
-0.35461426
-0.18341064
-0.01190186
 0.15777588
 0.32135010
 0.47363281
 0.60943604
 0.72387695
 0.81573486
 0.88439941
 0.92895508
 0.94848633
 0.94329834
 0.91522217
 0.86669922
 0.80047607
 0.71868896
 0.62408447
 0.52093506
 0.41473389
 0.30914307
 0.20690918
 0.10894775
 0.01800537
-0.06195068
-0.12664795
-0.17364502
-0.20385742
-0.21820068
-0.21728516
-0.20141602
-0.17120361
-0.12969971
-0.07995605
-0.02532959
 0.03204346
 0.08972168
 0.14495850
 0.19439697
 0.23681641
 0.27069092
 0.29510498
 0.30822754
 0.30914307
 0.29785156
 0.27587891
 0.24505615
 0.20416260
 0.15258789
 0.09124756
 0.02349854
-0.04669189
-0.11657715
-0.18646240
-0.25573730
-0.32196045
-0.38085938
-0.42816162
-0.46203613
-0.48309326
-0.49255371
-0.49133301
-0.47912598
-0.45501709
-0.41839600
-0.37017822
-0.31188965
-0.24475098
-0.17120361
-0.09246826
-0.00915527
 0.07812500
 0.16784668
 0.25939941
 0.35095215
 0.44036865
 0.52520752
 0.60241699
 0.67047119
 0.72784424
 0.77301025
 0.80474854
 0.82031250
 0.81848145
 0.79803467
 0.75958252
 0.70312500
 0.62896729
 0.53863525
 0.43457031
 0.32073975
 0.19866943
 0.06927490
-0.06744385
-0.20935059
-0.35278320
-0.49255371
-0.62408447
-0.74523926
-0.85510254
-0.95306396
-1.03820801
-1.10839844
-1.16271973
-1.19934082
-1.21734619
-1.21643066
-1.19598389
-1.15570068
-1.09619141
-1.01837158
-0.92315674
-0.81329346
-0.69030762
-0.55694580
-0.41687012
-0.27313232
-0.13031006
 0.00854492
 0.14129639
 0.26611328
 0.38177490
 0.48492432
 0.57373047
 0.64697266
 0.70434570
 0.74523926
 0.76904297
 0.77545166
 0.76568604
 0.74035645
 0.69946289
 0.64239502
 0.57098389
 0.48828125
 0.39794922
 0.30395508
 0.20721436
 0.10894775
 0.01220703
-0.07995605
-0.16448975
-0.23925781
-0.30273438
-0.35186768
-0.38299561
-0.39276123
-0.38146973
-0.35125732
-0.30487061
-0.24566650
-0.17456055
-0.09338379
-0.00396729
 0.09094238
 0.18859863
 0.28625488
 0.38024902
 0.46691895
 0.54260254
 0.60302734
 0.64636230
 0.67138672
 0.67749023
 0.66436768
 0.63110352
 0.57891846
 0.50964355
 0.42694092
 0.33477783
 0.23559570
 0.13275146
 0.02990723
-0.06896973
-0.15991211
-0.24047852
-0.30792236
-0.35858154
-0.38818359
-0.39367676
-0.37628174
-0.33874512
-0.28503418
-0.21789551
-0.13916016
-0.05126953
 0.04241943
 0.13854980
 0.23406982
 0.32470703
 0.40649414
 0.47576904
 0.52947998
 0.56671143
 0.58563232
 0.58532715
 0.56427002
 0.52337646
 0.46417236
 0.38970947
 0.30273438
 0.20538330
 0.09979248
-0.01220703
-0.12725830
-0.24230957
-0.35217285
-0.45196533
-0.53710938
-0.60607910
-0.65795898
-0.69244385
-0.70892334
-0.70587158
-0.68420410
-0.64514160
-0.59204102
-0.52642822
-0.45043945
-0.36682129
-0.27923584
-0.19104004
-0.10589600
-0.02593994
 0.04638672
 0.10925293
 0.16052246
 0.19866943
 0.22186279
 0.23010254
 0.22399902
 0.20416260
 0.17181396
 0.12786865
 0.07385254
 0.01312256
-0.05004883
-0.11230469
-0.17303467
-0.23193359
-0.28778076
-0.33569336
-0.37109375
-0.39184570
-0.39916992
-0.39428711
-0.37658691
-0.34576416
-0.30364990
-0.25482178
-0.20355225
-0.15197754
-0.10009766
-0.04821777
 0.00122070
 0.04455566
 0.07965088
 0.10589600
 0.12268066
 0.12939453
 0.12451172
 0.10833740
 0.08270264
 0.04943848
 0.01068115
-0.03295898
-0.07965088
-0.12603760
-0.16937256
-0.20690918
-0.23681641
-0.25756836
-0.26855469
-0.26885986
-0.25848389
-0.23712158
-0.20477295
-0.16235352
-0.11230469
-0.05767822
-0.00183105
 0.05249023
 0.10345459
 0.14831543
 0.18432617
 0.20935059
 0.22277832
 0.22369385
 0.21209717
 0.18768311
 0.15106201
 0.10406494
 0.04974365
-0.00854492
-0.06835938
-0.12603760
-0.17852783
-0.22216797
-0.25390625
-0.27191162
-0.27679443
-0.26794434
-0.24414063
-0.20324707
-0.14495850
-0.07141113
 0.01342773
 0.10559082
 0.20385742
 0.30578613
 0.40863037
 0.50842285
 0.60028076
 0.68176270
 0.74981689
 0.80169678
 0.83435059
 0.84533691
 0.83435059
 0.80139160
 0.74707031
 0.67199707
 0.57922363
 0.47332764
 0.35919189
 0.24200439
 0.12512207
 0.01190186
-0.09338379
-0.18737793
-0.26672363
-0.32867432
-0.36895752
-0.38421631
-0.37414551
-0.34088135
-0.28961182
-0.22460938
-0.14953613
-0.06591797
 0.02258301
 0.11199951
 0.19775391
 0.27587891
 0.34301758
 0.39550781
 0.42968750
 0.44342041
 0.43518066
 0.40496826
 0.35278320
 0.28076172
 0.19042969
 0.08422852
-0.03631592
-0.16967773
-0.31127930
-0.45532227
-0.59326172
-0.71899414
-0.82885742
-0.92010498
-0.99029541
-1.03546143
-1.05285645
-1.04125977
-1.00128174
-0.93292236
-0.83587646
-0.71166992
-0.56365967
-0.39794922
-0.21881104
-0.02929688
 0.16815186
 0.36987305
 0.57037354
 0.76110840
 0.93505859
 1.08703613
 1.21368408
 1.31225586
 1.38092041
 1.41723633
 1.41967773
 1.38885498
 1.32568359
 1.23199463
 1.10870361
 0.95916748
 0.78796387
 0.60241699
 0.40893555
 0.21087646
 0.00793457
-0.19897461
-0.40496826
-0.60241699
-0.78460693
-0.94879150
-1.09436035
-1.22070313
-1.32537842
-1.40533447
-1.45935059
-1.48834229
-1.49322510
-1.47308350
-1.42700195
-1.35559082
-1.26129150
-1.14715576
-1.01501465
-0.86639404
-0.70373535
-0.53131104
-0.35430908
-0.17669678
-0.00122070
 0.17028809
 0.33508301
 0.48919678
 0.62896729
 0.75073242
 0.85357666
 0.93658447
 0.99884033
 1.03912354
 1.05621338
 1.04980469
 1.02050781
 0.97045898
 0.90148926
 0.81512451
 0.71289063
 0.59661865
 0.47027588
 0.33813477
 0.20355225
 0.06774902
-0.06896973
-0.20477295
-0.33569336
-0.45593262
-0.55999756
-0.64575195
-0.71197510
-0.75958252
-0.78857422
-0.79742432
-0.78582764
-0.75439453
-0.70434570
-0.63781738
-0.55664063
-0.46417236
-0.36376953
-0.25939941
-0.15441895
-0.05096436
 0.04852295
 0.14160156
 0.22644043
 0.30120850
 0.36437988
 0.41442871
 0.45043945
 0.47180176
 0.47912598
 0.47424316
 0.45867920
 0.43304443
 0.39916992
 0.35888672
 0.31524658
 0.27069092
 0.22674561
 0.18280029
 0.13916016
 0.09704590
 0.05798340
 0.02410889
-0.00335693
-0.02502441
-0.04089355
-0.05218506
-0.05859375
-0.06011963
-0.05737305
-0.05065918
-0.04058838
-0.02807617
-0.01373291
 0.00213623
 0.01770020
 0.03295898
 0.04730225
 0.06011963
 0.07171631
 0.08178711
 0.09094238
 0.09948730
 0.10833740
 0.11718750
 0.12695313
 0.13702393
 0.14617920
 0.15411377
 0.16113281
 0.16693115
 0.17120361
 0.17272949
 0.16998291
 0.16235352
 0.14953613
 0.13214111
 0.10986328
 0.08300781
 0.05249023
 0.01800537
-0.01831055
-0.05554199
-0.09155273
-0.12542725
-0.15533447
-0.18035889
-0.19958496
-0.21301270
-0.22003174
-0.22033691
-0.21331787
-0.19897461
-0.17730713
-0.14953613
-0.11779785
-0.08331299
-0.04760742
-0.01220703
 0.02105713
 0.05096436
 0.07598877
 0.09490967
 0.10681152
 0.11077881
 0.10742188
 0.09643555
 0.07904053
 0.05584717
 0.02777100
-0.00305176
-0.03509521
-0.06652832
-0.09552002
-0.12145996
-0.14373779
-0.16082764
-0.17181396
-0.17608643
-0.17395020
-0.16448975
-0.14678955
-0.12145996
-0.08941650
-0.05218506
-0.01068115
 0.03540039
 0.08422852
 0.13366699
 0.18005371
 0.22155762
 0.25817871
 0.28839111
 0.30944824
 0.31890869
 0.31494141
 0.29785156
 0.26855469
 0.22613525
 0.16967773
 0.10040283
 0.02227783
-0.06195068
-0.15045166
-0.24353027
-0.33905029
-0.43212891
-0.51635742
-0.58868408
-0.64910889
-0.69793701
-0.73364258
-0.75347900
-0.75561523
-0.74096680
-0.71166992
-0.66741943
-0.60760498
-0.53192139
-0.44189453
-0.34057617
-0.23101807
-0.11535645
 0.00366211
 0.12359619
 0.24169922
 0.35552979
 0.46203613
 0.55786133
 0.63995361
 0.70556641
 0.75408936
 0.78552246
 0.79956055
 0.79589844
 0.77484131
 0.73913574
 0.69122314
 0.63201904
 0.56274414
 0.48492432
 0.40313721
 0.32135010
 0.24108887
 0.16113281
 0.08087158
 0.00244141
-0.07049561
-0.13549805
-0.19439697
-0.24841309
-0.29785156
-0.34057617
-0.37384033
-0.39825439
-0.41595459
-0.42846680
-0.43640137
-0.44006348
-0.43914795
-0.43487549
-0.42694092
-0.41656494
-0.40344238
-0.38879395
-0.37231445
-0.35217285
-0.32714844
-0.29815674
-0.26702881
-0.23651123
-0.20599365
-0.17272949
-0.13580322
-0.09582520
-0.05523682
-0.01495361
 0.02502441
 0.06652832
 0.10894775
 0.15075684
 0.19042969
 0.22827148
 0.26489258
 0.30151367
 0.33660889
 0.36926270
 0.39825439
 0.42327881
 0.44372559
 0.45928955
 0.46875000
 0.47180176
 0.46783447
 0.45684814
 0.43853760
 0.41290283
 0.38146973
 0.34576416
 0.30792236
 0.26916504
 0.23010254
 0.19134521
 0.15289307
 0.11596680
 0.08178711
 0.05126953
 0.02471924
 0.00244141
-0.01647949
-0.03204346
-0.04516602
-0.05676270
-0.06652832
-0.07537842
-0.08361816
-0.09185791
-0.10040283
-0.10925293
-0.11810303
-0.12695313
-0.13580322
-0.14556885
-0.15655518
-0.16845703
-0.18127441
-0.19470215
-0.20782471
-0.22033691
-0.23162842
-0.24139404
-0.24902344
-0.25451660
-0.25756836
-0.25665283
-0.25146484
-0.24078369
-0.22430420
-0.20172119
-0.17303467
-0.13763428
-0.09643555
-0.05004883
 0.00000000
 0.05218506
 0.10498047
 0.15686035
 0.20599365
 0.25054932
 0.28961182
 0.32226563
 0.34637451
 0.35919189
 0.35858154
 0.34515381
 0.32073975
 0.28778076
 0.24597168
 0.19409180
 0.13214111
 0.06195068
-0.01312256
-0.09094238
-0.17181396
-0.25543213
-0.33874512
-0.41687012
-0.48461914
-0.54138184
-0.58685303
-0.62225342
-0.64544678
-0.65429688
-0.64758301
-0.62591553
-0.59112549
-0.54443359
-0.48553467
-0.41625977
-0.33874512
-0.25634766
-0.17181396
-0.08666992
-0.00274658
 0.07812500
 0.15411377
 0.22338867
 0.28564453
 0.33996582
 0.38482666
 0.41931152
 0.44281006
 0.45532227
 0.45715332
 0.44891357
 0.43060303
 0.40435791
 0.37200928
 0.33599854
 0.29876709
 0.26123047
 0.22369385
 0.18707275
 0.15197754
 0.11993408
 0.09216309
 0.06958008
 0.05187988
 0.03906250
 0.03021240
 0.02532959
 0.02319336
 0.02380371
 0.02563477
 0.02807617
 0.03082275
 0.03326416
 0.03540039
 0.03662109
 0.03540039
 0.03143311
 0.02380371
 0.01220703
-0.00305176
-0.02136230
-0.04211426
-0.06469727
-0.08850098
-0.11322021
-0.13763428
-0.16174316
-0.18432617
-0.20416260
-0.22033691
-0.23193359
-0.23864746
-0.24047852
-0.23773193
-0.22918701
-0.21453857
-0.19287109
-0.16540527
-0.13336182
-0.09735107
-0.05767822
-0.01556396
 0.02838135
 0.07354736
 0.11840820
 0.16174316
 0.20111084
 0.23468018
 0.26214600
 0.28411865
 0.30120850
 0.31311035
 0.31829834
 0.31555176
 0.30548096
 0.28961182
 0.26977539
 0.24536133
 0.21636963
 0.18249512
 0.14526367
 0.10620117
 0.06713867
 0.02868652
-0.00854492
-0.04425049
-0.07781982
-0.10955811
-0.13885498
-0.16571045
-0.18890381
-0.20812988
-0.22369385
-0.23590088
-0.24536133
-0.25238037
-0.25726318
-0.25970459
-0.25939941
-0.25665283
-0.25115967
-0.24261475
-0.23193359
-0.21820068
-0.20202637
-0.18341064
-0.16265869
-0.14007568
-0.11627197
-0.09216309
-0.06774902
-0.04302979
-0.01800537
 0.00701904
 0.03173828
 0.05523682
 0.07690430
 0.09704590
 0.11566162
 0.13305664
 0.14892578
 0.16357422
 0.17730713
 0.18981934
 0.20050049
 0.20874023
 0.21453857
 0.21820068
 0.21972656
 0.21820068
 0.21331787
 0.20507813
 0.19378662
 0.18005371
 0.16265869
 0.14007568
 0.11169434
 0.07904053
 0.04272461
 0.00305176
-0.04058838
-0.08605957
-0.13061523
-0.17333984
-0.21575928
-0.25939941
-0.30273438
-0.34118652
-0.36987305
-0.38665771
-0.39337158
-0.39031982
-0.37536621
-0.34667969
-0.30487061
-0.25299072
-0.19409180
-0.12939453
-0.05828857
 0.01770020
 0.09613037
 0.17364502
 0.24902344
 0.32073975
 0.38635254
 0.44128418
 0.48309326
 0.51055908
 0.52368164
 0.52124023
 0.50170898
 0.46539307
 0.41320801
 0.34851074
 0.27252197
 0.18646240
 0.09094238
-0.01068115
-0.11566162
-0.22003174
-0.32073975
-0.41198730
-0.48767090
-0.54382324
-0.57922363
-0.59448242
-0.58959961
-0.56243896
-0.51147461
-0.43701172
-0.34332275
-0.23498535
-0.11627197
 0.00946045
 0.13916016
 0.26763916
 0.38940430
 0.49987793
 0.59356689
 0.66650391
 0.71472168
 0.73730469
 0.73364258
 0.70343018
 0.64697266
 0.56549072
 0.46295166
 0.34515381
 0.21697998
 0.08117676
-0.06072998
-0.20507813
-0.34423828
-0.47058105
-0.57739258
-0.66223145
-0.72448730
-0.76232910
-0.77362061
-0.75714111
-0.71350098
-0.64605713
-0.55725098
-0.45013428
-0.32745361
-0.19470215
-0.05706787
 0.08117676
 0.21697998
 0.34667969
 0.46600342
 0.56915283
 0.65216064
 0.71197510
 0.74768066
 0.75805664
 0.74218750
 0.70129395
 0.63690186
 0.55358887
 0.45501709
 0.34545898
 0.22918701
 0.10986328
-0.00885010
-0.12451172
-0.23223877
-0.32714844
-0.40374756
-0.45776367
-0.48858643
-0.49652100
-0.48278809
-0.44769287
-0.39306641
-0.32226563
-0.24017334
-0.15167236
-0.06042480
 0.03021240
 0.11718750
 0.19744873
 0.26672363
 0.32165527
 0.35858154
 0.37597656
 0.37200928
 0.34759521
 0.30395508
 0.24291992
 0.16571045
 0.07507324
-0.02716064
-0.13824463
-0.25451660
-0.37139893
-0.48187256
-0.58074951
-0.66314697
-0.72723389
-0.77178955
-0.79467773
-0.79467773
-0.77117920
-0.72540283
-0.65887451
-0.57281494
-0.46905518
-0.35095215
-0.22369385
-0.09124756
 0.04272461
 0.17669678
 0.30731201
 0.43060303
 0.54138184
 0.63598633
 0.71228027
 0.76873779
 0.80352783
 0.81604004
 0.80596924
 0.77484131
 0.72326660
 0.65307617
 0.56610107
 0.46600342
 0.35705566
 0.24383545
 0.12969971
 0.01678467
-0.09429932
-0.20050049
-0.29937744
-0.38696289
-0.46112061
-0.52062988
-0.56549072
-0.59692383
-0.61676025
-0.62591553
-0.62561035
-0.61645508
-0.59875488
-0.57403564
-0.54290771
-0.50720215
-0.46691895
-0.42175293
-0.37078857
-0.31494141
-0.25695801
-0.19836426
-0.14007568
-0.08087158
-0.02105713
 0.03845215
 0.09552002
 0.14923096
 0.20019531
 0.24780273
 0.29174805
 0.33020020
 0.36254883
 0.38940430
 0.41137695
 0.42785645
 0.43762207
 0.44006348
 0.43609619
 0.42663574
 0.41168213
 0.39123535
 0.36499023
 0.33416748
 0.29937744
 0.26062012
 0.21728516
 0.16967773
 0.11901855
 0.06622314
 0.01220703
-0.04241943
-0.09582520
-0.14678955
-0.19531250
-0.24230957
-0.28717041
-0.32745361
-0.35888672
-0.37963867
-0.39031982
-0.39306641
-0.38757324
-0.37139893
-0.34332275
-0.30456543
-0.25848389
-0.20782471
-0.15228271
-0.09063721
-0.02258301
 0.04882813
 0.11932373
 0.18707275
 0.25177002
 0.31311035
 0.36926270
 0.41748047
 0.45532227
 0.48187256
 0.49652100
 0.49774170
 0.48461914
 0.45715332
 0.41656494
 0.36560059
 0.30548096
 0.23651123
 0.15869141
 0.07446289
-0.01251221
-0.09887695
-0.18341064
-0.26489258
-0.34027100
-0.40496826
-0.45349121
-0.48339844
-0.49499512
-0.48858643
-0.46447754
-0.42083740
-0.35888672
-0.28045654
-0.18981934
-0.09002686
 0.01678467
 0.12908936
 0.24291992
 0.35369873
 0.45684814
 0.54901123
 0.62744141
 0.68847656
 0.72937012
 0.74829102
 0.74462891
 0.71929932
 0.67199707
 0.60241699
 0.51239014
 0.40618896
 0.28839111
 0.16143799
 0.02685547
-0.11444092
-0.25726318
-0.39428711
-0.51818848
-0.62438965
-0.71044922
-0.77392578
-0.81268311
-0.82397461
-0.80810547
-0.76599121
-0.69915771
-0.60913086
-0.49774170
-0.36895752
-0.22796631
-0.07965088
 0.07202148
 0.22338867
 0.36895752
 0.50323486
 0.62103271
 0.71777344
 0.79010010
 0.83618164
 0.85418701
 0.84289551
 0.80139160
 0.72998047
 0.63079834
 0.50964355
 0.37231445
 0.22338867
 0.06408691
-0.10528564
-0.27984619
-0.45166016
-0.61096191
-0.75042725
-0.86791992
-0.96252441
-1.03210449
-1.07330322
-1.08459473
-1.06658936
-1.02203369
-0.95336914
-0.86151123
-0.74859619
-0.61889648
-0.47790527
-0.33081055
-0.18188477
-0.03417969
 0.10803223
 0.24108887
 0.36163330
 0.46691895
 0.55480957
 0.62225342
 0.66680908
 0.68786621
 0.68786621
 0.66833496
 0.63110352
 0.57678223
 0.50781250
 0.42846680
 0.34393311
 0.25726318
 0.16906738
 0.08087158
-0.00427246
-0.08209229
-0.14953613
-0.20660400
-0.25512695
-0.29602051
-0.32745361
-0.34759521
-0.35491943
-0.35034180
-0.33569336
-0.31311035
-0.28503418
-0.25451660
-0.22369385
-0.19256592
-0.16113281
-0.12878418
-0.09674072
-0.06652832
-0.03875732
-0.01312256
 0.01159668
 0.03448486
 0.05554199
 0.07446289
 0.09277344
 0.11169434
 0.13153076
 0.15167236
 0.17181396
 0.19226074
 0.21270752
 0.23254395
 0.25054932
 0.26580811
 0.27740479
 0.28533936
 0.28900146
 0.28717041
 0.27893066
 0.26336670
 0.24078369
 0.20965576
 0.16906738
 0.11779785
 0.05798340
-0.00762939
-0.07720947
-0.14953613
-0.22583008
-0.30426025
-0.38085938
-0.44982910
-0.50750732
-0.55206299
-0.58410645
-0.60211182
-0.60455322
-0.58929443
-0.55633545
-0.50628662
-0.44097900
-0.36193848
-0.27130127
-0.17272949
-0.06958008
 0.03509521
 0.13885498
 0.23925781
 0.33264160
 0.41442871
 0.48126221
 0.53070068
 0.56091309
 0.57067871
 0.55908203
 0.52612305
 0.47485352
 0.40893555
 0.33172607
 0.24536133
 0.15197754
 0.05493164
-0.04089355
-0.13183594
-0.21484375
-0.28717041
-0.34545898
-0.38513184
-0.40222168
-0.39550781
-0.36651611
-0.31799316
-0.25299072
-0.17333984
-0.08148193
 0.02105713
 0.13092041
 0.24505615
 0.35949707
 0.46905518
 0.56854248
 0.65429688
 0.72296143
 0.77209473
 0.79956055
 0.80444336
 0.78552246
 0.74371338
 0.67871094
 0.59295654
 0.48919678
 0.37139893
 0.24444580
 0.11077881
-0.02868652
-0.17150879
-0.31341553
-0.44738770
-0.56579590
-0.66497803
-0.74401855
-0.80291748
-0.84075928
-0.85479736
-0.84411621
-0.80902100
-0.75256348
-0.67687988
-0.58380127
-0.47515869
-0.35461426
-0.22674561
-0.09613037
 0.03417969
 0.16235352
 0.28564453
 0.40008545
 0.50292969
 0.59112549
 0.66253662
 0.71441650
 0.74554443
 0.75561523
 0.74676514
 0.72052002
 0.67749023
 0.61859131
 0.54595947
 0.46386719
 0.37536621
 0.28381348
 0.18920898
 0.09307861
-0.00122070
-0.09094238
-0.17517090
-0.25329590
-0.32501221
-0.38726807
-0.43701172
-0.47302246
-0.49652100
-0.50933838
-0.51239014
-0.50506592
-0.48797607
-0.46142578
-0.42755127
-0.38665771
-0.33966064
-0.28961182
-0.23864746
-0.18859863
-0.13977051
-0.09063721
-0.04211426
 0.00457764
 0.04760742
 0.08666992
 0.12176514
 0.15319824
 0.18035889
 0.20263672
 0.21942139
 0.23101807
 0.23712158
 0.23834229
 0.23468018
 0.22491455
 0.20904541
 0.18554688
 0.15533447
 0.11901855
 0.07812500
 0.03326416
-0.01525879
-0.06530762
-0.11505127
-0.16326904
-0.21026611
-0.25634766
-0.30059814
-0.34027100
-0.37139893
-0.39245605
-0.40496826
-0.41046143
-0.41015625
-0.40405273
-0.39093018
-0.37078857
-0.34332275
-0.31005859
-0.27343750
-0.23498535
-0.19561768
-0.15594482
-0.11474609
-0.07324219
-0.03356934
 0.00305176
 0.03509521
 0.06347656
 0.08819580
 0.10894775
 0.12451172
 0.13519287
 0.14190674
 0.14526367
 0.14678955
 0.14678955
 0.14556885
 0.14404297
 0.14190674
 0.13946533
 0.13732910
 0.13549805
 0.13397217
 0.13153076
 0.12725830
 0.12054443
 0.11077881
 0.09826660
 0.08361816
 0.06622314
 0.04669189
 0.02471924
 0.00061035
-0.02502441
-0.05187988
-0.07873535
-0.10467529
-0.12847900
-0.14892578
-0.16571045
-0.17791748
-0.18402100
-0.18310547
-0.17456055
-0.15838623
-0.13427734
-0.10223389
-0.06195068
-0.01434326
 0.03967285
 0.09765625
 0.15747070
 0.21759033
 0.27557373
 0.32958984
 0.37780762
 0.41809082
 0.44860840
 0.46844482
 0.47607422
 0.47088623
 0.45166016
 0.41961670
 0.37719727
 0.32684326
 0.27008057
 0.20782471
 0.14068604
 0.07049561
 0.00091553
-0.06500244
-0.12512207
-0.17761230
-0.22033691
-0.25299072
-0.27496338
-0.28625488
-0.28778076
-0.27923584
-0.26062012
-0.23193359
-0.19500732
-0.15136719
-0.10284424
-0.05187988
 0.00030518
 0.05126953
 0.09887695
 0.14129639
 0.17669678
 0.20416260
 0.22308350
 0.23345947
 0.23529053
 0.22918701
 0.21575928
 0.19653320
 0.17303467
 0.14678955
 0.11962891
 0.09216309
 0.06561279
 0.04058838
 0.01800537
-0.00091553
-0.01586914
-0.02563477
-0.03021240
-0.03021240
-0.02655029
-0.01983643
-0.01159668
-0.00244141
 0.00640869
 0.01464844
 0.01983643
 0.02075195
 0.01647949
 0.00640869
-0.00976563
-0.03234863
-0.06225586
-0.09796143
-0.13824463
-0.18188477
-0.22857666
-0.27801514
-0.32745361
-0.37261963
-0.40802002
-0.43243408
-0.44647217
-0.45227051
-0.44769287
-0.43029785
-0.39733887
-0.35034180
-0.29266357
-0.22857666
-0.15869141
-0.08361816
-0.00457764
 0.07537842
 0.15289307
 0.22521973
 0.29083252
 0.34881592
 0.39703369
 0.43334961
 0.45562744
 0.46295166
 0.45471191
 0.43060303
 0.39245605
 0.34271240
 0.28350830
 0.21636963
 0.14129639
 0.06042480
-0.02258301
-0.10437012
-0.18280029
-0.25695801
-0.32501221
-0.38330078
-0.42724609
-0.45440674
-0.46630859
-0.46478271
-0.45043945
-0.42266846
-0.38146973
-0.32928467
-0.27099609
-0.21026611
-0.14831543
-0.08575439
-0.02380371
 0.03509521
 0.08697510
 0.12969971
 0.16204834
 0.18341064
 0.19378662
 0.19317627
 0.18280029
 0.16326904
 0.13549805
 0.10131836
 0.06195068
 0.02044678
-0.02014160
-0.05737305
-0.08972168
-0.11505127
-0.13153076
-0.13641357
-0.12969971
-0.11077881
-0.08087158
-0.04058838
 0.00823975
 0.06408691
 0.12390137
 0.18646240
 0.25024414
 0.31372070
 0.37414551
 0.42694092
 0.46844482
 0.49774170
 0.51452637
 0.51818848
 0.50750732
 0.48126221
 0.44006348
 0.38757324
 0.32562256
 0.25604248
 0.17913818
 0.09674072
 0.01220703
-0.07049561
-0.14984131
-0.22583008
-0.29571533
-0.35614014
-0.40191650
-0.43090820
-0.44494629
-0.44616699
-0.43579102
-0.41320801
-0.37658691
-0.32836914
-0.27191162
-0.21087646
-0.14709473
-0.08148193
-0.01556396
 0.04852295
 0.10803223
 0.16021729
 0.20446777
 0.23925781
 0.26458740
 0.28045654
 0.28808594
 0.28778076
 0.28045654
 0.26611328
 0.24536133
 0.21972656
 0.19134521
 0.16235352
 0.13366699
 0.10620117
 0.08148193
 0.05950928
 0.04028320
 0.02349854
 0.00885010
-0.00335693
-0.01373291
-0.02258301
-0.03204346
-0.04364014
-0.05676270
-0.07171631
-0.08819580
-0.10772705
-0.13183594
-0.15899658
-0.18707275
-0.21484375
-0.24291992
-0.27404785
-0.30670166
-0.33660889
-0.35980225
-0.37475586
-0.38391113
-0.38848877
-0.38574219
-0.37200928
-0.34545898
-0.30853271
-0.26580811
-0.21972656
-0.16967773
-0.11383057
-0.05371094
 0.00823975
 0.06835938
 0.12512207
 0.17608643
 0.22003174
 0.25451660
 0.27801514
 0.29083252
 0.29235840
 0.28259277
 0.26153564
 0.22949219
 0.18768311
 0.13580322
 0.07598877
 0.01037598
-0.05737305
-0.12512207
-0.19165039
-0.25665283
-0.31738281
-0.36895752
-0.40679932
-0.42907715
-0.43670654
-0.43029785
-0.40863037
-0.37139893
-0.31951904
-0.25756836
-0.18829346
-0.11322021
-0.03326416
 0.05035400
 0.13397217
 0.21362305
 0.28686523
 0.35186768
 0.40679932
 0.45013428
 0.47973633
 0.49621582
 0.50048828
 0.49224854
 0.47180176
 0.43884277
 0.39611816
 0.34637451
 0.29205322
 0.23437500
 0.17395020
 0.11199951
 0.05126953
-0.00579834
-0.05706787
-0.10162354
-0.13916016
-0.16906738
-0.19042969
-0.20294189
-0.20599365
-0.19989014
-0.18585205
-0.16479492
-0.13702393
-0.10375977
-0.06622314
-0.02563477
 0.01586914
 0.05859375
 0.10192871
 0.14404297
 0.18341064
 0.21850586
 0.24993896
 0.27862549
 0.30456543
 0.32592773
 0.34088135
 0.34912109
 0.35156250
 0.34851074
 0.33996582
 0.32501221
 0.30517578
 0.28167725
 0.25482178
 0.22369385
 0.18707275
 0.14587402
 0.10223389
 0.05706787
 0.01007080
-0.03845215
-0.08758545
-0.13580322
-0.18249512
-0.22949219
-0.27801514
-0.32562256
-0.36895752
-0.40405273
-0.43060303
-0.44921875
-0.46051025
-0.46386719
-0.45806885
-0.44189453
-0.41534424
-0.37750244
-0.32958984
-0.27343750
-0.21148682
-0.14556885
-0.07598877
-0.00366211
 0.06927490
 0.14007568
 0.20599365
 0.26641846
 0.32135010
 0.36895752
 0.40679932
 0.43365479
 0.44891357
 0.45196533
 0.44219971
 0.41900635
 0.38330078
 0.33691406
 0.28106689
 0.21606445
 0.14312744
 0.06317139
-0.02044678
-0.10681152
-0.19531250
-0.28442383
-0.37139893
-0.45166016
-0.52154541
-0.57952881
-0.62622070
-0.66131592
-0.68389893
-0.69366455
-0.69030762
-0.67535400
-0.64941406
-0.61309814
-0.56732178
-0.51330566
-0.45257568
-0.38574219
-0.31494141
-0.24322510
-0.17242432
-0.10467529
-0.03936768
 0.02410889
 0.08514404
 0.14099121
 0.19012451
 0.23223877
 0.26855469
 0.29998779
 0.32684326
 0.34790039
 0.36315918
 0.37261963
 0.37658691
 0.37689209
 0.37353516
 0.36773682
 0.35919189
 0.34667969
 0.33020020
 0.30975342
 0.28686523
 0.26245117
 0.23620605
 0.20690918
 0.17395020
 0.13824463
 0.10101318
 0.06256104
 0.02380371
-0.01495361
-0.05218506
-0.08697510
-0.11810303
-0.14556885
-0.16876221
-0.18707275
-0.19989014
-0.20751953
-0.20965576
-0.20690918
-0.19836426
-0.18432617
-0.16418457
-0.13885498
-0.10833740
-0.07354736
-0.03540039
 0.00549316
 0.04760742
 0.09063721
 0.13336182
 0.17456055
 0.21301270
 0.24780273
 0.27801514
 0.30364990
 0.32379150
 0.33813477
 0.34545898
 0.34515381
 0.33691406
 0.32135010
 0.30029297
 0.27465820
 0.24566650
 0.21301270
 0.17700195
 0.13793945
 0.09796143
 0.05828857
 0.02014160
-0.01495361
-0.04608154
-0.07232666
-0.09246826
-0.10711670
-0.11627197
-0.12054443
-0.11962891
-0.11413574
-0.10437012
-0.09094238
-0.07476807
-0.05706787
-0.03967285
-0.02380371
-0.00976563
 0.00183105
 0.00915527
 0.01129150
 0.00732422
-0.00213623
-0.01586914
-0.03448486
-0.05920410
-0.08972168
-0.12359619
-0.15808105
-0.19226074
-0.22735596
-0.26428223
-0.29998779
-0.33020020
-0.35186768
-0.36407471
-0.36712646
-0.35919189
-0.33843994
-0.30487061
-0.26123047
-0.21026611
-0.15289307
-0.08758545
-0.01373291
 0.06652832
 0.14831543
 0.22827148
 0.30487061
 0.37567139
 0.43823242
 0.48889160
 0.52459717
 0.54412842
 0.54718018
 0.53192139
 0.49743652
 0.44403076
 0.37353516
 0.28961182
 0.19439697
 0.08850098
-0.02685547
-0.14984131
-0.27587891
-0.39855957
-0.51208496
-0.61126709
-0.69335938
-0.75622559
-0.79833984
-0.81726074
-0.81115723
-0.78002930
-0.72387695
-0.64483643
-0.54534912
-0.42816162
-0.29785156
-0.15869141
-0.01495361
 0.13031006
 0.27313232
 0.40985107
 0.53436279
 0.64239502
 0.72998047
 0.79559326
 0.83862305
 0.85754395
 0.85113525
 0.81970215
 0.76477051
 0.68939209
 0.59692383
 0.49102783
 0.37628174
 0.25634766
 0.13427734
 0.01220703
-0.10833740
-0.22430420
-0.33050537
-0.42175293
-0.49499512
-0.54901123
-0.58471680
-0.60211182
-0.60241699
-0.58654785
-0.55633545
-0.51422119
-0.46173096
-0.40222168
-0.33782959
-0.27343750
-0.21270752
-0.15747070
-0.10955811
-0.06927490
-0.03692627
-0.01403809
-0.00061035
 0.00457764
 0.00244141
-0.00457764
-0.01586914
-0.02899170
-0.04211426
-0.05279541
-0.05920410
-0.05920410
-0.05310059
-0.03967285
-0.01892090
 0.00946045
 0.04486084
 0.08575439
 0.13000488
 0.17578125
 0.22155762
 0.26550293
 0.30609131
 0.34179688
 0.37048340
 0.39001465
 0.39764404
 0.39154053
 0.37139893
 0.33905029
 0.29632568
 0.24353027
 0.18096924
 0.10925293
 0.03143311
-0.04943848
-0.13061523
-0.21057129
-0.28778076
-0.35827637
-0.41656494
-0.45928955
-0.48522949
-0.49499512
-0.48889160
-0.46539307
-0.42388916
-0.36590576
-0.29418945
-0.21301270
-0.12420654
-0.02899170
 0.07019043
 0.16998291
 0.26611328
 0.35583496
 0.43792725
 0.50903320
 0.56671143
 0.60791016
 0.63171387
 0.63873291
 0.62988281
 0.60516357
 0.56427002
 0.50903320
 0.44342041
 0.37200928
 0.29693604
 0.21942139
 0.14007568
 0.06134033
-0.01373291
-0.08148193
-0.13885498
-0.18554688
-0.22094727
-0.24536133
-0.25939941
-0.26306152
-0.25756836
-0.24291992
-0.22033691
-0.19165039
-0.15869141
-0.12329102
-0.08758545
-0.05249023
-0.01953125
 0.00976563
 0.03417969
 0.05249023
 0.06439209
 0.06896973
 0.06713867
 0.05859375
 0.04486084
 0.02624512
 0.00366211
-0.02105713
-0.04669189
-0.07141113
-0.09429932
-0.11352539
-0.12847900
-0.13824463
-0.14221191
-0.13946533
-0.13000488
-0.11352539
-0.09094238
-0.06256104
-0.03051758
 0.00427246
 0.04058838
 0.07690430
 0.11169434
 0.14312744
 0.16967773
 0.18951416
 0.20141602
 0.20477295
 0.19958496
 0.18554688
 0.16326904
 0.13244629
 0.09307861
 0.04577637
-0.00793457
-0.06439209
-0.12176514
-0.17913818
-0.23681641
-0.29388428
-0.34759521
-0.39459229
-0.43212891
-0.45837402
-0.47363281
-0.47882080
-0.47393799
-0.45898438
-0.43334961
-0.39672852
-0.35034180
-0.29663086
-0.23834229
-0.17791748
-0.11657715
-0.05432129
 0.00793457
 0.06835938
 0.12420654
 0.17395020
 0.21636963
 0.24993896
 0.27435303
 0.28930664
 0.29602051
 0.29449463
 0.28564453
 0.26916504
 0.24383545
 0.21057129
 0.17059326
 0.12634277
 0.07934570
 0.03143311
-0.01678467
-0.06317139
-0.10711670
-0.14617920
-0.17883301
-0.20446777
-0.22277832
-0.23437500
-0.23956299
-0.23925781
-0.23315430
-0.22155762
-0.20416260
-0.18188477
-0.15625000
-0.12817383
-0.09826660
-0.06774902
-0.03723145
-0.00732422
 0.02136230
 0.04821777
 0.07293701
 0.09460449
 0.11322021
 0.12878418
 0.14160156
 0.15136719
 0.15869141
 0.16418457
 0.16754150
 0.16906738
 0.16967773
 0.16937256
 0.16876221
 0.16723633
 0.16571045
 0.16387939
 0.16235352
 0.16174316
 0.16235352
 0.16357422
 0.16510010
 0.16662598
 0.16815186
 0.16906738
 0.16937256
 0.16876221
 0.16693115
 0.16296387
 0.15686035
 0.14831543
 0.13732910
 0.12359619
 0.10833740
 0.09094238
 0.07202148
 0.05126953
 0.02838135
 0.00457764
-0.01922607
-0.04180908
-0.06317139
-0.08270264
-0.10101318
-0.11749268
-0.13214111
-0.14373779
-0.15197754
-0.15625000
-0.15716553
-0.15441895
-0.14831543
-0.13916016
-0.12725830
-0.11260986
-0.09552002
-0.07629395
-0.05554199
-0.03356934
-0.01098633
 0.01251221
 0.03631592
 0.05950928
 0.08117676
 0.10101318
 0.11779785
 0.13092041
 0.14099121
 0.14709473
 0.15014648
 0.14923096
 0.14404297
 0.13427734
 0.11993408
 0.10192871
 0.08056641
 0.05676270
 0.03082275
 0.00335693
-0.02502441
-0.05279541
-0.07965088
-0.10528564
-0.12878418
-0.14984131
-0.16815186
-0.18310547
-0.19439697
-0.20233154
-0.20599365
-0.20538330
-0.19989014
-0.19042969
-0.17761230
-0.16113281
-0.14129639
-0.11779785
-0.09094238
-0.06134033
-0.02990723
 0.00244141
 0.03509521
 0.06713867
 0.09826660
 0.12695313
 0.15289307
 0.17517090
 0.19256592
 0.20599365
 0.21453857
 0.21820068
 0.21575928
 0.20721436
 0.19256592
 0.17272949
 0.14709473
 0.11627197
 0.08056641
 0.04211426
 0.00274658
-0.03814697
-0.08087158
-0.12451172
-0.16632080
-0.20263672
-0.23315430
-0.26000977
-0.28503418
-0.30548096
-0.31524658
-0.31127930
-0.29541016
-0.27313232
-0.24719238
-0.21759033
-0.18157959
-0.13854980
-0.09094238
-0.04211426
 0.00671387
 0.05462646
 0.10070801
 0.14282227
 0.17852783
 0.20721436
 0.22918701
 0.24414063
 0.25207520
 0.25207520
 0.24505615
 0.23101807
 0.21057129
 0.18371582
 0.15167236
 0.11505127
 0.07568359
 0.03540039
-0.00518799
-0.04425049
-0.08026123
-0.11230469
-0.14007568
-0.16387939
-0.18402100
-0.20019531
-0.21270752
-0.22155762
-0.22705078
-0.22979736
-0.23071289
-0.23040771
-0.22949219
-0.22827148
-0.22705078
-0.22552490
-0.22338867
-0.22064209
-0.21728516
-0.21179199
-0.20416260
-0.19317627
-0.17883301
-0.16082764
-0.13916016
-0.11352539
-0.08422852
-0.05065918
-0.01312256
 0.02899170
 0.07446289
 0.12237549
 0.17089844
 0.21911621
 0.26672363
 0.31341553
 0.35858154
 0.40039063
 0.43731689
 0.46813965
 0.49102783
 0.50567627
 0.51147461
 0.50750732
 0.49316406
 0.46844482
 0.43426514
 0.39245605
 0.34515381
 0.29479980
 0.24078369
 0.18371582
 0.12359619
 0.06225586
 0.00305176
-0.05187988
-0.10162354
-0.14495850
-0.18157959
-0.20965576
-0.22949219
-0.24139404
-0.24597168
-0.24414063
-0.23559570
-0.22064209
-0.20019531
-0.17517090
-0.14709473
-0.11718750
-0.08605957
-0.05462646
-0.02502441
 0.00152588
 0.02410889
 0.04180908
 0.05493164
 0.06347656
 0.06805420
 0.06866455
 0.06622314
 0.06072998
 0.05249023
 0.04150391
 0.02899170
 0.01617432
 0.00366211
-0.00762939
-0.01739502
-0.02563477
-0.03204346
-0.03509521
-0.03479004
-0.03082275
-0.02410889
-0.01403809
 0.00000000
 0.01800537
 0.04028320
 0.06591797
 0.09368896
 0.12268066
 0.15136719
 0.17883301
 0.20385742
 0.22613525
 0.24475098
 0.25970459
 0.27008057
 0.27496338
 0.27343750
 0.26580811
 0.25177002
 0.23071289
 0.20233154
 0.16784668
 0.12786865
 0.08331299
 0.03448486
-0.01739502
-0.07049561
-0.12268066
-0.17242432
-0.22094727
-0.27008057
-0.31829834
-0.36224365
-0.39764404
-0.42327881
-0.44097900
-0.45318604
-0.45959473
-0.45867920
-0.45074463
-0.43670654
-0.41870117
-0.39611816
-0.36743164
-0.33233643
-0.29327393
-0.25482178
-0.21850586
-0.18402100
-0.14984131
-0.11688232
-0.08605957
-0.05920410
-0.03601074
-0.01525879
 0.00244141
 0.01617432
 0.02502441
 0.02838135
 0.02777100
 0.02410889
 0.01800537
 0.00976563
 0.00030518
-0.00946045
-0.01922607
-0.02838135
-0.03692627
-0.04425049
-0.04974365
-0.05340576
-0.05493164
-0.05493164
-0.05340576
-0.05065918
-0.04669189
-0.04241943
-0.03814697
-0.03479004
-0.03234863
-0.03082275
-0.02990723
-0.02929688
-0.02899170
-0.02807617
-0.02746582
-0.02685547
-0.02685547
-0.02716064
-0.02716064
-0.02685547
-0.02563477
-0.02349854
-0.02105713
-0.01831055
-0.01525879
-0.01190186
-0.00793457
-0.00335693
 0.00183105
 0.00732422
 0.01434326
 0.02258301
 0.03295898
 0.04547119
 0.05920410
 0.07354736
 0.08819580
 0.10284424
 0.11749268
 0.13275146
 0.14831543
 0.16387939
 0.17944336
 0.19409180
 0.20751953
 0.21881104
 0.22888184
 0.23834229
 0.24780273
 0.25695801
 0.26519775
 0.27282715
 0.28106689
 0.29083252
 0.30242920
 0.31463623
 0.32592773
 0.33508301
 0.34149170
 0.34606934
 0.34881592
 0.34912109
 0.34667969
 0.34027100
 0.32867432
 0.31127930
 0.28930664
 0.26336670
 0.23315430
 0.19836426
 0.15869141
 0.11474609
 0.06774902
 0.01953125
-0.02929688
-0.07843018
-0.12634277
-0.17089844
-0.20965576
-0.24353027
-0.27404785
-0.30151367
-0.32318115
-0.33416748
-0.33233643
-0.31860352
-0.29754639
-0.27282715
-0.24475098
-0.21179199
-0.17211914
-0.12664795
-0.07781982
-0.02746582
 0.02319336
 0.07324219
 0.12115479
 0.16540527
 0.20355225
 0.23468018
 0.25817871
 0.27343750
 0.28015137
 0.27862549
 0.26947021
 0.25238037
 0.22674561
 0.19226074
 0.14984131
 0.10314941
 0.05401611
 0.00366211
-0.04730225
-0.09735107
-0.14373779
-0.18493652
-0.22155762
-0.25482178
-0.28564453
-0.31127930
-0.32897949
-0.33813477
-0.34027100
-0.33660889
-0.32714844
-0.31158447
-0.29235840
-0.27191162
-0.25360107
-0.23681641
-0.21881104
-0.19836426
-0.17639160
-0.15594482
-0.13793945
-0.12298584
-0.11016846
-0.09948730
-0.09185791
-0.08697510
-0.08453369
-0.08453369
-0.08758545
-0.09368896
-0.10253906
-0.11322021
-0.12420654
-0.13519287
-0.14678955
-0.15777588
-0.16784668
-0.17578125
-0.18066406
-0.18249512
-0.18096924
-0.17669678
-0.16906738
-0.15869141
-0.14556885
-0.12939453
-0.11016846
-0.08758545
-0.06286621
-0.03723145
-0.01159668
 0.01342773
 0.03753662
 0.06042480
 0.08239746
 0.10223389
 0.11993408
 0.13488770
 0.14709473
 0.15655518
 0.16357422
 0.16815186
 0.17028809
 0.17059326
 0.16906738
 0.16601563
 0.16174316
 0.15655518
 0.15075684
 0.14373779
 0.13610840
 0.12725830
 0.11688232
 0.10620117
 0.09582520
 0.08636475
 0.07781982
 0.06958008
 0.06195068
 0.05523682
 0.04974365
 0.04638672
 0.04486084
 0.04486084
 0.04638672
 0.04913330
 0.05340576
 0.05920410
 0.06683350
 0.07598877
 0.08636475
 0.09674072
 0.10650635
 0.11596680
 0.12512207
 0.13427734
 0.14312744
 0.15167236
 0.15930176
 0.16510010
 0.16937256
 0.17150879
 0.17211914
 0.17120361
 0.16876221
 0.16448975
 0.15838623
 0.14984131
 0.13916016
 0.12603760
 0.11138916
 0.09490967
 0.07690430
 0.05737305
 0.03692627
 0.01647949
-0.00366211
-0.02227783
-0.03967285
-0.05584717
-0.07049561
-0.08331299
-0.09399414
-0.10131836
-0.10498047
-0.10559082
-0.10284424
-0.09796143
-0.09094238
-0.08209229
-0.07141113
-0.05950928
-0.04608154
-0.03265381
-0.01983643
-0.00823975
 0.00183105
 0.01037598
 0.01708984
 0.02166748
 0.02349854
 0.02227783
 0.01770020
 0.01068115
 0.00152588
-0.00915527
-0.02044678
-0.03265381
-0.04547119
-0.05859375
-0.07232666
-0.08514404
-0.09643555
-0.10559082
-0.11199951
-0.11596680
-0.11688232
-0.11535645
-0.11077881
-0.10375977
-0.09399414
-0.08239746
-0.06927490
-0.05462646
-0.03936768
-0.02410889
-0.00885010
 0.00518799
 0.01800537
 0.02838135
 0.03601074
 0.04028320
 0.04119873
 0.03906250
 0.03356934
 0.02532959
 0.01373291
-0.00061035
-0.01739502
-0.03570557
-0.05401611
-0.07202148
-0.08880615
-0.10437012
-0.11810303
-0.12908936
-0.13702393
-0.14160156
-0.14251709
-0.14068604
-0.13610840
-0.12939453
-0.12084961
-0.11047363
-0.09826660
-0.08392334
-0.06774902
-0.05035400
-0.03265381
-0.01495361
 0.00335693
 0.02166748
 0.04028320
 0.05889893
