# Supplementary material for: Dataset for time-lapse ultrasonic tomography of a granite slab under uniaxial compression test
Source: Data Brief. 2018 Aug 30;20:614–6. doi: 10.1016/j.dib.2018.08.151 (PMC6128094; doi:10.1016/j.dib.2018.08.151)
Supplement: Supplementary file 2 — Supplementary material [file mmc2.zip › data/Ultrasonic_Tomo_data/Stage_1_0kn/Force_0kn_17_26_33338135.txt]

SOURCE FILE NAME: D:\ct_20141122\ct201411221m100v0kn_sh_24_26_a.TDA
DATE: Saturday, November 22, 2014
TIME: 11:31:53
SAMPLE INTERVAL (Seconds):   0.0000001000
SIGNAL UNITS: volts
TIME UNITS: Seconds
DATA TYPE: WAVEFORM
NUMBER OF DATA POINTS PER WAVEFORM: 1024
CHANNEL NUMBER: 17
HIT NUMBER: 3
TIME OF TEST:  33.3381355000

-0.00183105
-0.00183105
-0.00183105
-0.00183105
-0.00091553
 0.00030518
 0.00122070
 0.00122070
 0.00061035
 0.00000000
-0.00030518
-0.00030518
-0.00030518
-0.00030518
-0.00030518
-0.00091553
-0.00122070
-0.00122070
-0.00091553
-0.00061035
-0.00061035
-0.00122070
-0.00213623
-0.00244141
-0.00183105
-0.00030518
 0.00183105
 0.00335693
 0.00335693
 0.00244141
 0.00091553
-0.00030518
-0.00091553
-0.00061035
-0.00030518
-0.00030518
-0.00091553
-0.00183105
-0.00213623
-0.00183105
-0.00091553
 0.00000000
 0.00061035
 0.00061035
 0.00030518
 0.00061035
 0.00152588
 0.00213623
 0.00213623
 0.00122070
-0.00061035
-0.00244141
-0.00305176
-0.00274658
-0.00122070
 0.00030518
 0.00122070
 0.00091553
 0.00000000
-0.00091553
-0.00122070
-0.00091553
-0.00030518
 0.00000000
 0.00000000
-0.00061035
-0.00122070
-0.00152588
-0.00122070
-0.00091553
-0.00091553
-0.00122070
-0.00152588
-0.00183105
-0.00122070
 0.00000000
 0.00122070
 0.00183105
 0.00152588
 0.00000000
-0.00122070
-0.00244141
-0.00244141
-0.00183105
-0.00091553
-0.00030518
-0.00061035
-0.00122070
-0.00183105
-0.00152588
-0.00091553
-0.00030518
 0.00000000
 0.00000000
 0.00000000
 0.00030518
 0.00122070
 0.00183105
 0.00152588
 0.00000000
-0.00183105
-0.00335693
-0.00427246
-0.00396729
-0.00274658
-0.00152588
-0.00091553
-0.00091553
-0.00122070
-0.00183105
-0.00183105
-0.00122070
-0.00091553
-0.00061035
-0.00061035
-0.00091553
-0.00122070
-0.00152588
-0.00152588
-0.00152588
-0.00183105
-0.00244141
-0.00305176
-0.00305176
-0.00213623
-0.00030518
 0.00152588
 0.00213623
 0.00122070
-0.00061035
-0.00274658
-0.00366211
-0.00335693
-0.00244141
-0.00152588
-0.00122070
-0.00152588
-0.00213623
-0.00213623
-0.00183105
-0.00091553
 0.00000000
 0.00000000
 0.00000000
-0.00030518
-0.00030518
 0.00000000
 0.00030518
 0.00000000
-0.00122070
-0.00274658
-0.00396729
-0.00396729
-0.00305176
-0.00152588
-0.00030518
 0.00030518
 0.00030518
 0.00000000
-0.00030518
 0.00000000
 0.00030518
 0.00091553
 0.00122070
 0.00091553
 0.00030518
-0.00030518
-0.00061035
-0.00091553
-0.00122070
-0.00152588
-0.00213623
-0.00305176
-0.00305176
-0.00244141
-0.00091553
 0.00061035
 0.00122070
 0.00122070
 0.00030518
-0.00091553
-0.00152588
-0.00152588
-0.00122070
-0.00061035
-0.00061035
-0.00122070
-0.00183105
-0.00213623
-0.00183105
-0.00122070
-0.00091553
-0.00030518
 0.00000000
 0.00061035
 0.00091553
 0.00122070
 0.00061035
-0.00061035
-0.00183105
-0.00305176
-0.00335693
-0.00305176
-0.00183105
-0.00061035
 0.00061035
 0.00122070
 0.00122070
 0.00091553
 0.00061035
 0.00091553
 0.00152588
 0.00183105
 0.00152588
 0.00061035
-0.00030518
-0.00091553
-0.00122070
-0.00122070
-0.00122070
-0.00152588
-0.00183105
-0.00213623
-0.00152588
-0.00030518
 0.00152588
 0.00274658
 0.00305176
 0.00213623
 0.00030518
-0.00091553
-0.00152588
-0.00122070
-0.00030518
 0.00030518
 0.00030518
-0.00061035
-0.00183105
-0.00274658
-0.00274658
-0.00213623
-0.00122070
-0.00030518
 0.00030518
 0.00061035
 0.00091553
 0.00122070
 0.00091553
 0.00061035
-0.00061035
-0.00122070
-0.00183105
-0.00152588
-0.00061035
 0.00000000
 0.00030518
 0.00030518
 0.00000000
 0.00000000
 0.00030518
 0.00091553
 0.00152588
 0.00183105
 0.00152588
 0.00030518
-0.00091553
-0.00183105
-0.00244141
-0.00213623
-0.00213623
-0.00213623
-0.00244141
-0.00244141
-0.00183105
-0.00061035
 0.00122070
 0.00244141
 0.00274658
 0.00213623
 0.00091553
-0.00030518
-0.00091553
-0.00122070
-0.00091553
-0.00091553
-0.00122070
-0.00183105
-0.00244141
-0.00244141
-0.00213623
-0.00152588
-0.00061035
 0.00000000
 0.00061035
 0.00091553
 0.00122070
 0.00152588
 0.00091553
 0.00000000
-0.00122070
-0.00213623
-0.00244141
-0.00183105
-0.00091553
 0.00000000
 0.00000000
-0.00061035
-0.00152588
-0.00183105
-0.00183105
-0.00122070
-0.00061035
-0.00030518
-0.00061035
-0.00122070
-0.00183105
-0.00244141
-0.00244141
-0.00244141
-0.00213623
-0.00213623
-0.00213623
-0.00244141
-0.00213623
-0.00122070
 0.00000000
 0.00122070
 0.00183105
 0.00152588
 0.00091553
 0.00000000
-0.00061035
-0.00091553
-0.00091553
-0.00122070
-0.00183105
-0.00274658
-0.00335693
-0.00335693
-0.00274658
-0.00152588
-0.00061035
 0.00030518
 0.00061035
 0.00061035
 0.00061035
 0.00061035
 0.00030518
-0.00030518
-0.00122070
-0.00244141
-0.00305176
-0.00335693
-0.00305176
-0.00244141
-0.00213623
-0.00183105
-0.00183105
-0.00183105
-0.00122070
-0.00061035
 0.00000000
 0.00061035
 0.00030518
-0.00030518
-0.00091553
-0.00122070
-0.00091553
-0.00091553
-0.00091553
-0.00122070
-0.00152588
-0.00122070
-0.00061035
 0.00030518
 0.00122070
 0.00152588
 0.00152588
 0.00061035
-0.00061035
-0.00183105
-0.00213623
-0.00213623
-0.00183105
-0.00183105
-0.00213623
-0.00274658
-0.00274658
-0.00244141
-0.00152588
-0.00030518
 0.00030518
 0.00091553
 0.00091553
 0.00091553
 0.00091553
 0.00061035
 0.00030518
-0.00030518
-0.00122070
-0.00183105
-0.00183105
-0.00183105
-0.00152588
-0.00152588
-0.00122070
-0.00152588
-0.00152588
-0.00152588
-0.00091553
 0.00000000
 0.00122070
 0.00183105
 0.00183105
 0.00122070
 0.00000000
-0.00061035
-0.00122070
-0.00152588
-0.00213623
-0.00244141
-0.00274658
-0.00213623
-0.00122070
-0.00030518
 0.00061035
 0.00091553
 0.00061035
 0.00030518
 0.00000000
-0.00030518
-0.00030518
-0.00030518
-0.00030518
-0.00091553
-0.00152588
-0.00244141
-0.00274658
-0.00213623
-0.00122070
 0.00000000
 0.00061035
 0.00061035
 0.00030518
 0.00030518
 0.00030518
 0.00030518
-0.00030518
-0.00122070
-0.00244141
-0.00305176
-0.00305176
-0.00244141
-0.00183105
-0.00122070
-0.00061035
-0.00061035
-0.00061035
-0.00030518
 0.00030518
 0.00091553
 0.00122070
 0.00122070
 0.00091553
 0.00030518
-0.00061035
-0.00091553
-0.00122070
-0.00152588
-0.00183105
-0.00244141
-0.00274658
-0.00305176
-0.00274658
-0.00213623
-0.00091553
 0.00000000
 0.00000000
 0.00000000
-0.00030518
-0.00030518
 0.00000000
 0.00000000
 0.00000000
-0.00061035
-0.00152588
-0.00213623
-0.00244141
-0.00213623
-0.00152588
-0.00091553
-0.00061035
-0.00061035
-0.00061035
-0.00030518
 0.00000000
 0.00000000
 0.00000000
-0.00061035
-0.00122070
-0.00183105
-0.00152588
-0.00122070
-0.00091553
-0.00122070
-0.00152588
-0.00152588
-0.00091553
-0.00030518
 0.00061035
 0.00091553
 0.00091553
 0.00061035
 0.00030518
 0.00000000
-0.00061035
-0.00122070
-0.00183105
-0.00244141
-0.00305176
-0.00335693
-0.00305176
-0.00213623
-0.00091553
 0.00030518
 0.00122070
 0.00122070
 0.00091553
 0.00061035
 0.00030518
 0.00030518
 0.00000000
-0.00061035
-0.00122070
-0.00183105
-0.00213623
-0.00213623
-0.00152588
-0.00122070
-0.00091553
-0.00061035
-0.00061035
-0.00061035
-0.00061035
-0.00030518
-0.00030518
-0.00030518
-0.00030518
-0.00061035
-0.00091553
-0.00091553
-0.00061035
 0.00000000
 0.00030518
 0.00030518
 0.00000000
-0.00061035
-0.00091553
-0.00061035
 0.00000000
 0.00061035
 0.00091553
 0.00091553
 0.00061035
 0.00030518
 0.00000000
 0.00000000
-0.00030518
-0.00061035
-0.00152588
-0.00213623
-0.00213623
-0.00152588
-0.00030518
 0.00091553
 0.00183105
 0.00213623
 0.00213623
 0.00183105
 0.00183105
 0.00152588
 0.00122070
 0.00091553
 0.00000000
-0.00122070
-0.00244141
-0.00335693
-0.00335693
-0.00274658
-0.00183105
-0.00122070
-0.00091553
-0.00030518
 0.00030518
 0.00122070
 0.00183105
 0.00213623
 0.00152588
 0.00061035
-0.00061035
-0.00091553
-0.00061035
 0.00000000
 0.00061035
 0.00061035
-0.00030518
-0.00091553
-0.00091553
-0.00030518
 0.00061035
 0.00122070
 0.00122070
 0.00091553
 0.00061035
 0.00030518
 0.00030518
 0.00030518
 0.00000000
-0.00030518
-0.00061035
-0.00091553
-0.00091553
-0.00061035
 0.00061035
 0.00152588
 0.00183105
 0.00091553
-0.00030518
-0.00061035
-0.00061035
-0.00030518
-0.00030518
-0.00061035
-0.00061035
-0.00091553
-0.00183105
-0.00274658
-0.00305176
-0.00213623
-0.00091553
-0.00061035
-0.00091553
-0.00335693
-0.01373291
-0.04486084
-0.10559082
-0.18890381
-0.26824951
-0.31097412
-0.30242920
-0.25909424
-0.21972656
-0.21362305
-0.23376465
-0.23742676
-0.17669678
-0.04302979
 0.11352539
 0.21331787
 0.20721436
 0.11993408
 0.03570557
 0.03204346
 0.11352539
 0.20935059
 0.23620605
 0.17150879
 0.07263184
 0.02319336
 0.06072998
 0.14831543
 0.21179199
 0.20294189
 0.13366699
 0.05981445
 0.03479004
 0.07080078
 0.13488770
 0.17517090
 0.16082764
 0.10162354
 0.04302979
 0.02960205
 0.06805420
 0.12390137
 0.14831543
 0.12115479
 0.06561279
 0.02624512
 0.03051758
 0.06835938
 0.10467529
 0.11016846
 0.08178711
 0.04119873
 0.01556396
 0.01922607
 0.04394531
 0.06713867
 0.06774902
 0.04211426
 0.00762939
-0.01129150
-0.00244141
 0.02288818
 0.03997803
 0.03204346
 0.00457764
-0.02105713
-0.02685547
-0.01159668
 0.00854492
 0.01617432
 0.00549316
-0.01434326
-0.02868652
-0.02868652
-0.01647949
-0.00366211
-0.00091553
-0.01068115
-0.02593994
-0.03601074
-0.03417969
-0.02380371
-0.01434326
-0.01403809
-0.02410889
-0.03753662
-0.04455566
-0.04150391
-0.03173828
-0.02471924
-0.02685547
-0.03723145
-0.04791260
-0.05187988
-0.04699707
-0.03845215
-0.03417969
-0.03723145
-0.04577637
-0.05187988
-0.05126953
-0.04486084
-0.03814697
-0.03723145
-0.04211426
-0.04913330
-0.05249023
-0.04943848
-0.04302979
-0.03784180
-0.03692627
-0.04058838
-0.04516602
-0.04699707
-0.04516602
-0.04089355
-0.03784180
-0.03753662
-0.04058838
-0.04425049
-0.04638672
-0.04577637
-0.04364014
-0.04180908
-0.04272461
-0.04516602
-0.04791260
-0.04821777
-0.04516602
-0.04119873
-0.03784180
-0.03723145
-0.03845215
-0.03967285
-0.03906250
-0.03631592
-0.03295898
-0.03082275
-0.03021240
-0.03082275
-0.03112793
-0.03021240
-0.02868652
-0.02716064
-0.02685547
-0.02716064
-0.02777100
-0.02746582
-0.02593994
-0.02410889
-0.02288818
-0.02258301
-0.02349854
-0.02441406
-0.02502441
-0.02471924
-0.02380371
-0.02227783
-0.02075195
-0.01983643
-0.01983643
-0.02044678
-0.02105713
-0.02075195
-0.01953125
-0.01739502
-0.01525879
-0.01342773
-0.01220703
-0.01159668
-0.01068115
-0.00976563
-0.00885010
-0.00854492
-0.00823975
-0.00823975
-0.00732422
-0.00579834
-0.00366211
-0.00152588
-0.00030518
 0.00030518
 0.00000000
-0.00030518
-0.00030518
 0.00030518
 0.00122070
 0.00183105
 0.00244141
 0.00213623
 0.00122070
 0.00030518
-0.00030518
-0.00030518
 0.00061035
 0.00183105
 0.00305176
 0.00427246
 0.00549316
 0.00640869
 0.00762939
 0.00823975
 0.00823975
 0.00793457
 0.00762939
 0.00793457
 0.00915527
 0.01068115
 0.01251221
 0.01373291
 0.01403809
 0.01342773
 0.01281738
 0.01251221
 0.01312256
 0.01434326
 0.01556396
 0.01617432
 0.01647949
 0.01617432
 0.01586914
 0.01586914
 0.01647949
 0.01708984
 0.01708984
 0.01678467
 0.01617432
 0.01617432
 0.01708984
 0.01861572
 0.01953125
 0.01983643
 0.01922607
 0.01831055
 0.01800537
 0.01861572
 0.02014160
 0.02136230
 0.02197266
 0.02136230
 0.01983643
 0.01800537
 0.01708984
 0.01739502
 0.01831055
 0.01953125
 0.02014160
 0.02075195
 0.02105713
 0.02136230
 0.02197266
 0.02227783
 0.02197266
 0.02105713
 0.02014160
 0.01953125
 0.01983643
 0.02044678
 0.02136230
 0.02166748
 0.02105713
 0.01983643
 0.01861572
 0.01831055
 0.01922607
 0.02075195
 0.02197266
 0.02197266
 0.02166748
 0.02105713
 0.02075195
 0.02105713
 0.02105713
 0.02075195
 0.01983643
 0.01861572
 0.01831055
 0.01892090
 0.01983643
 0.02075195
 0.02075195
 0.02014160
 0.01892090
 0.01739502
 0.01647949
 0.01586914
 0.01617432
 0.01678467
 0.01678467
 0.01647949
 0.01556396
 0.01434326
 0.01373291
 0.01342773
 0.01373291
 0.01434326
 0.01464844
 0.01464844
 0.01464844
 0.01464844
 0.01495361
 0.01495361
 0.01434326
 0.01312256
 0.01190186
 0.01129150
 0.01190186
 0.01281738
 0.01373291
 0.01373291
 0.01251221
 0.01098633
 0.00976563
 0.00915527
 0.00946045
 0.01037598
 0.01129150
 0.01190186
 0.01190186
 0.01159668
 0.01098633
 0.01037598
 0.00976563
 0.00915527
 0.00793457
 0.00671387
 0.00579834
 0.00549316
 0.00579834
 0.00610352
 0.00610352
 0.00488281
 0.00366211
 0.00274658
 0.00274658
 0.00335693
 0.00427246
 0.00488281
 0.00457764
 0.00366211
 0.00183105
 0.00030518
-0.00061035
-0.00061035
 0.00000000
 0.00061035
 0.00091553
 0.00030518
-0.00122070
-0.00305176
-0.00518799
-0.00793457
-0.01129150
-0.01495361
-0.01892090
-0.02288818
-0.02746582
-0.03234863
-0.03784180
-0.04394531
-0.05096436
-0.05798340
-0.06469727
-0.06988525
-0.07354736
-0.07537842
-0.07537842
-0.07354736
-0.06958008
-0.06286621
-0.05279541
-0.03936768
-0.02258301
-0.00305176
 0.01953125
 0.04425049
 0.07049561
 0.09796143
 0.12573242
 0.15258789
 0.17761230
 0.19897461
 0.21606445
 0.22918701
 0.23803711
 0.24230957
 0.24078369
 0.23223877
 0.21697998
 0.19439697
 0.16571045
 0.13122559
 0.09185791
 0.04974365
 0.00549316
-0.04028320
-0.08697510
-0.13366699
-0.17669678
-0.21392822
-0.24597168
-0.27526855
-0.30242920
-0.32409668
-0.33416748
-0.32958984
-0.31219482
-0.28747559
-0.26000977
-0.23040771
-0.19653320
-0.15686035
-0.11230469
-0.06530762
-0.01800537
 0.02777100
 0.07110596
 0.11047363
 0.14404297
 0.17150879
 0.19287109
 0.20751953
 0.21514893
 0.21606445
 0.21026611
 0.19927979
 0.18402100
 0.16510010
 0.14343262
 0.11932373
 0.09338379
 0.06652832
 0.04028320
 0.01525879
-0.00671387
-0.02563477
-0.04150391
-0.05493164
-0.06713867
-0.07781982
-0.08758545
-0.09613037
-0.10406494
-0.11199951
-0.11993408
-0.12908936
-0.13946533
-0.15167236
-0.16510010
-0.17974854
-0.19409180
-0.20812988
-0.22064209
-0.23101807
-0.23864746
-0.24230957
-0.24169922
-0.23620605
-0.22552490
-0.20935059
-0.18707275
-0.15838623
-0.12298584
-0.08178711
-0.03601074
 0.01312256
 0.06469727
 0.11596680
 0.16571045
 0.21209717
 0.25421143
 0.29144287
 0.32196045
 0.34423828
 0.35583496
 0.35614014
 0.34545898
 0.32440186
 0.29449463
 0.25634766
 0.20996094
 0.15502930
 0.09277344
 0.02624512
-0.04058838
-0.10406494
-0.16418457
-0.22155762
-0.27557373
-0.32287598
-0.35888672
-0.38177490
-0.39154053
-0.38909912
-0.37445068
-0.34729004
-0.30914307
-0.26336670
-0.21423340
-0.16296387
-0.10955811
-0.05432129
 0.00061035
 0.05218506
 0.09796143
 0.13702393
 0.16906738
 0.19287109
 0.20751953
 0.21331787
 0.21148682
 0.20416260
 0.19195557
 0.17578125
 0.15686035
 0.13702393
 0.11749268
 0.10009766
 0.08605957
 0.07659912
 0.07232666
 0.07293701
 0.07843018
 0.08850098
 0.10284424
 0.12115479
 0.14160156
 0.16265869
 0.18249512
 0.20019531
 0.21392822
 0.22186279
 0.22369385
 0.21942139
 0.20904541
 0.19134521
 0.16510010
 0.13061523
 0.08972168
 0.04455566
-0.00457764
-0.05676270
-0.10955811
-0.15838623
-0.20111084
-0.23773193
-0.26947021
-0.29602051
-0.31250000
-0.31463623
-0.30181885
-0.27801514
-0.24719238
-0.21057129
-0.16601563
-0.11291504
-0.05371094
 0.00610352
 0.06347656
 0.11657715
 0.16510010
 0.20721436
 0.23956299
 0.26123047
 0.27130127
 0.27130127
 0.26092529
 0.24017334
 0.20874023
 0.16876221
 0.12207031
 0.07049561
 0.01617432
-0.03845215
-0.09063721
-0.13732910
-0.17669678
-0.20721436
-0.22857666
-0.24047852
-0.24353027
-0.23773193
-0.22277832
-0.19927979
-0.16784668
-0.13061523
-0.08911133
-0.04577637
-0.00244141
 0.03814697
 0.07476807
 0.10559082
 0.12939453
 0.14465332
 0.14953613
 0.14434814
 0.12878418
 0.10375977
 0.06866455
 0.02441406
-0.02777100
-0.08392334
-0.14129639
-0.19927979
-0.25695801
-0.31280518
-0.36254883
-0.40130615
-0.42694092
-0.43945313
-0.43945313
-0.42572021
-0.39672852
-0.35308838
-0.29815674
-0.23651123
-0.16967773
-0.09765625
-0.02044678
 0.05859375
 0.13458252
 0.20446777
 0.26702881
 0.32257080
 0.36987305
 0.40618896
 0.42938232
 0.43884277
 0.43548584
 0.41961670
 0.39215088
 0.35461426
 0.30975342
 0.25939941
 0.20385742
 0.14404297
 0.08087158
 0.01647949
-0.04547119
-0.10345459
-0.15533447
-0.20050049
-0.23681641
-0.26336670
-0.28015137
-0.28808594
-0.28778076
-0.27923584
-0.26275635
-0.23803711
-0.20568848
-0.16662598
-0.12115479
-0.07080078
-0.01770020
 0.03631592
 0.08911133
 0.13916016
 0.18493652
 0.22430420
 0.25665283
 0.28076172
 0.29602051
 0.30273438
 0.29998779
 0.28900146
 0.26977539
 0.24261475
 0.20690918
 0.16326904
 0.11413574
 0.06164551
 0.00823975
-0.04516602
-0.09704590
-0.14465332
-0.18585205
-0.22064209
-0.25024414
-0.27526855
-0.29418945
-0.30303955
-0.29968262
-0.28625488
-0.26519775
-0.23864746
-0.20568848
-0.16418457
-0.11383057
-0.05645752
 0.00396729
 0.06530762
 0.12512207
 0.18218994
 0.23406982
 0.27984619
 0.31768799
 0.34637451
 0.36315918
 0.36590576
 0.35369873
 0.32806396
 0.29205322
 0.24719238
 0.19348145
 0.13061523
 0.05981445
-0.01464844
-0.08728027
-0.15411377
-0.21484375
-0.26916504
-0.31524658
-0.34759521
-0.36132813
-0.35369873
-0.32653809
-0.28228760
-0.22369385
-0.15197754
-0.06744385
 0.02777100
 0.13092041
 0.24017334
 0.35247803
 0.46386719
 0.56884766
 0.66253662
 0.74005127
 0.80017090
 0.84075928
 0.86059570
 0.85876465
 0.83435059
 0.78735352
 0.71868896
 0.62927246
 0.52246094
 0.40283203
 0.27557373
 0.14282227
 0.00549316
-0.13488770
-0.27465820
-0.40649414
-0.52429199
-0.62408447
-0.70465088
-0.76599121
-0.80657959
-0.82519531
-0.82153320
-0.79620361
-0.75134277
-0.68878174
-0.61096191
-0.52124023
-0.42419434
-0.32348633
-0.22338867
-0.12725830
-0.03753662
 0.04180908
 0.10803223
 0.15930176
 0.19378662
 0.21179199
 0.21423340
 0.20141602
 0.17517090
 0.13702393
 0.09002686
 0.03784180
-0.01525879
-0.06591797
-0.11108398
-0.14862061
-0.17700195
-0.19470215
-0.19989014
-0.19256592
-0.17242432
-0.14038086
-0.09857178
-0.04913330
 0.00457764
 0.05981445
 0.11352539
 0.16265869
 0.20507813
 0.23773193
 0.25848389
 0.26641846
 0.26184082
 0.24475098
 0.21362305
 0.16876221
 0.11016846
 0.04150391
-0.03479004
-0.11596680
-0.20141602
-0.28900146
-0.37475586
-0.45379639
-0.52185059
-0.57800293
-0.62194824
-0.65277100
-0.66864014
-0.66772461
-0.65124512
-0.62164307
-0.58074951
-0.52947998
-0.46813965
-0.39733887
-0.32012939
-0.24108887
-0.16357422
-0.08941650
-0.01892090
 0.04638672
 0.10528564
 0.15655518
 0.19805908
 0.22918701
 0.24963379
 0.25939941
 0.26092529
 0.25634766
 0.24780273
 0.23651123
 0.22399902
 0.21209717
 0.20294189
 0.19927979
 0.20294189
 0.21423340
 0.23437500
 0.26275635
 0.29876709
 0.34118652
 0.38757324
 0.43548584
 0.48156738
 0.52246094
 0.55419922
 0.57373047
 0.57800293
 0.56640625
 0.53680420
 0.48858643
 0.42205811
 0.33813477
 0.23925781
 0.12573242
-0.00213623
-0.14312744
-0.29296875
-0.44464111
-0.59143066
-0.72875977
-0.85479736
-0.96771240
-1.06384277
-1.13830566
-1.18682861
-1.20819092
-1.20269775
-1.17065430
-1.11175537
-1.02416992
-0.90759277
-0.76446533
-0.59844971
-0.41534424
-0.21942139
-0.01373291
 0.19927979
 0.41595459
 0.63079834
 0.83740234
 1.02905273
 1.20178223
 1.35223389
 1.47827148
 1.57745361
 1.64794922
 1.68884277
 1.69982910
 1.68212891
 1.63726807
 1.56707764
 1.47491455
 1.36383057
 1.23657227
 1.09649658
 0.94635010
 0.79101563
 0.63476563
 0.48217773
 0.33599854
 0.19866943
 0.06988525
-0.04974365
-0.16082764
-0.26214600
-0.35217285
-0.42877197
-0.49133301
-0.54168701
-0.58227539
-0.61523438
-0.64056396
-0.65765381
-0.66680908
-0.66833496
-0.66345215
-0.65246582
-0.63507080
-0.61004639
-0.57830811
-0.53985596
-0.49530029
-0.44433594
-0.38726807
-0.32592773
-0.26214600
-0.19653320
-0.12878418
-0.05859375
 0.01342773
 0.08514404
 0.15441895
 0.22033691
 0.28411865
 0.34545898
 0.40435791
 0.45806885
 0.50476074
 0.54290771
 0.57128906
 0.58959961
 0.59722900
 0.59204102
 0.57281494
 0.53894043
 0.49011230
 0.42846680
 0.35522461
 0.27160645
 0.17883301
 0.07690430
-0.03295898
-0.14953613
-0.26916504
-0.38696289
-0.49835205
-0.59906006
-0.68756104
-0.76385498
-0.82733154
-0.87677002
-0.90972900
-0.92529297
-0.92498779
-0.90972900
-0.88134766
-0.83953857
-0.78582764
-0.72204590
-0.65093994
-0.57373047
-0.49224854
-0.40832520
-0.32562256
-0.24749756
-0.17608643
-0.11138916
-0.05432129
-0.00671387
 0.02960205
 0.05249023
 0.06164551
 0.05737305
 0.03967285
 0.00976563
-0.03082275
-0.07934570
-0.13519287
-0.19836426
-0.26855469
-0.34271240
-0.41625977
-0.48370361
-0.54321289
-0.59448242
-0.63690186
-0.66833496
-0.68542480
-0.68695068
-0.67382813
-0.64819336
-0.61096191
-0.56213379
-0.50201416
-0.43151855
-0.35369873
-0.27160645
-0.18707275
-0.10284424
-0.02044678
 0.05798340
 0.13061523
 0.19714355
 0.25665283
 0.30853271
 0.35217285
 0.38665771
 0.41107178
 0.42602539
 0.43212891
 0.42999268
 0.41992188
 0.40161133
 0.37506104
 0.34149170
 0.30334473
 0.26275635
 0.22003174
 0.17456055
 0.12603760
 0.07507324
 0.02288818
-0.02807617
-0.07598877
-0.11932373
-0.15716553
-0.18829346
-0.21209717
-0.22827148
-0.23681641
-0.23651123
-0.22735596
-0.20935059
-0.18341064
-0.15014648
-0.10894775
-0.06042480
-0.00488281
 0.05523682
 0.11871338
 0.18402100
 0.25115967
 0.32043457
 0.39123535
 0.46234131
 0.53283691
 0.60119629
 0.66589355
 0.72540283
 0.77758789
 0.82153320
 0.85662842
 0.88287354
 0.89874268
 0.90393066
 0.89721680
 0.87951660
 0.85113525
 0.81329346
 0.76690674
 0.71319580
 0.65368652
 0.58990479
 0.52398682
 0.45806885
 0.39550781
 0.33905029
 0.29144287
 0.25238037
 0.22094727
 0.19683838
 0.17974854
 0.17059326
 0.16876221
 0.17242432
 0.17974854
 0.18829346
 0.19622803
 0.20111084
 0.20111084
 0.19439697
 0.17944336
 0.15625000
 0.12329102
 0.08056641
 0.02929688
-0.02838135
-0.09002686
-0.15533447
-0.22460938
-0.29602051
-0.36560059
-0.42724609
-0.47637939
-0.51055908
-0.53039551
-0.53558350
-0.52520752
-0.49865723
-0.45501709
-0.39581299
-0.32318115
-0.23925781
-0.14709473
-0.04943848
 0.05035400
 0.15014648
 0.24719238
 0.33935547
 0.42266846
 0.49194336
 0.54443359
 0.57769775
 0.59173584
 0.58532715
 0.55755615
 0.50872803
 0.43975830
 0.35400391
 0.25390625
 0.14129639
 0.01861572
-0.11138916
-0.24383545
-0.37231445
-0.49133301
-0.59600830
-0.68237305
-0.74859619
-0.79315186
-0.81573486
-0.81573486
-0.79376221
-0.75195313
-0.69305420
-0.62133789
-0.54016113
-0.45318604
-0.36407471
-0.27862549
-0.20233154
-0.13793945
-0.08666992
-0.04974365
-0.02838135
-0.02410889
-0.03723145
-0.06530762
-0.10620117
-0.15899658
-0.22277832
-0.29571533
-0.37200928
-0.44586182
-0.51269531
-0.57037354
-0.61706543
-0.65002441
-0.66680908
-0.66497803
-0.64514160
-0.60760498
-0.55236816
-0.47882080
-0.38879395
-0.28564453
-0.17486572
-0.06011963
 0.05523682
 0.16815186
 0.27557373
 0.37353516
 0.45776367
 0.52459717
 0.57098389
 0.59509277
 0.59600830
 0.57342529
 0.52795410
 0.46142578
 0.37719727
 0.27893066
 0.16998291
 0.05249023
-0.07141113
-0.19744873
-0.31951904
-0.43029785
-0.52429199
-0.59753418
-0.64819336
-0.67443848
-0.67413330
-0.64666748
-0.59326172
-0.51635742
-0.41931152
-0.30639648
-0.18249512
-0.05157471
 0.08178711
 0.21423340
 0.34179688
 0.46020508
 0.56427002
 0.65063477
 0.71716309
 0.76324463
 0.78796387
 0.79040527
 0.76934814
 0.72601318
 0.66223145
 0.58105469
 0.48553467
 0.37963867
 0.26702881
 0.15014648
 0.03112793
-0.08880615
-0.20660400
-0.31768799
-0.41564941
-0.49530029
-0.55480957
-0.59387207
-0.61370850
-0.61462402
-0.59661865
-0.55969238
-0.50567627
-0.43762207
-0.35827637
-0.27069092
-0.17761230
-0.08117676
 0.01495361
 0.10803223
 0.19561768
 0.27618408
 0.34851074
 0.41107178
 0.46325684
 0.50354004
 0.53131104
 0.54687500
 0.55053711
 0.54382324
 0.52795410
 0.50476074
 0.47393799
 0.43701172
 0.39520264
 0.35064697
 0.30487061
 0.25848389
 0.21087646
 0.16204834
 0.11260986
 0.06164551
 0.00976563
-0.04241943
-0.09338379
-0.14068604
-0.18341064
-0.22338867
-0.26153564
-0.29754639
-0.32806396
-0.34912109
-0.35919189
-0.35858154
-0.34729004
-0.32623291
-0.29541016
-0.25726318
-0.21331787
-0.16510010
-0.11260986
-0.05523682
 0.00457764
 0.06408691
 0.12054443
 0.17333984
 0.22216797
 0.26794434
 0.30883789
 0.34271240
 0.36834717
 0.38482666
 0.39367676
 0.39520264
 0.39093018
 0.37994385
 0.36193848
 0.33721924
 0.30700684
 0.27221680
 0.23406982
 0.19287109
 0.14801025
 0.10040283
 0.05157471
 0.00335693
-0.04272461
-0.08483887
-0.12237549
-0.15411377
-0.18005371
-0.20019531
-0.21484375
-0.22399902
-0.22705078
-0.22430420
-0.21636963
-0.20446777
-0.18981934
-0.17333984
-0.15533447
-0.13641357
-0.11627197
-0.09521484
-0.07354736
-0.05157471
-0.02990723
-0.00823975
 0.01403809
 0.03723145
 0.06103516
 0.08453369
 0.10711670
 0.12786865
 0.14739990
 0.16632080
 0.18432617
 0.20050049
 0.21362305
 0.22247314
 0.22735596
 0.22735596
 0.22277832
 0.21301270
 0.19805908
 0.17730713
 0.14923096
 0.11260986
 0.06774902
 0.01586914
-0.04119873
-0.10223389
-0.16784668
-0.23864746
-0.31250000
-0.38513184
-0.45013428
-0.50476074
-0.54779053
-0.57891846
-0.59814453
-0.60272217
-0.59173584
-0.56396484
-0.52001953
-0.46081543
-0.38787842
-0.30364990
-0.21087646
-0.11291504
-0.01281738
 0.08850098
 0.18981934
 0.28808594
 0.38024902
 0.46173096
 0.52978516
 0.58197021
 0.61706543
 0.63323975
 0.62896729
 0.60333252
 0.55572510
 0.48858643
 0.40527344
 0.30914307
 0.20446777
 0.09307861
-0.02258301
-0.14068604
-0.25634766
-0.36376953
-0.45623779
-0.52886963
-0.57952881
-0.60852051
-0.61645508
-0.60333252
-0.56823730
-0.51177979
-0.43640137
-0.34637451
-0.24627686
-0.14007568
-0.03112793
 0.07690430
 0.18127441
 0.27801514
 0.36315918
 0.43334961
 0.48400879
 0.51239014
 0.51727295
 0.49926758
 0.46020508
 0.40283203
 0.32867432
 0.24047852
 0.14160156
 0.03540039
-0.07385254
-0.18310547
-0.28717041
-0.38116455
-0.45837402
-0.51483154
-0.54870605
-0.55999756
-0.54840088
-0.51361084
-0.45562744
-0.37750244
-0.28320313
-0.17761230
-0.06469727
 0.05279541
 0.17211914
 0.28869629
 0.39642334
 0.48889160
 0.56152344
 0.61157227
 0.63812256
 0.63995361
 0.61584473
 0.56488037
 0.48950195
 0.39428711
 0.28411865
 0.16204834
 0.03021240
-0.10894775
-0.25085449
-0.38726807
-0.51055908
-0.61462402
-0.69580078
-0.75164795
-0.77972412
-0.77911377
-0.74951172
-0.69213867
-0.60913086
-0.50201416
-0.37353516
-0.22888184
-0.07354736
 0.08605957
 0.24505615
 0.39916992
 0.54168701
 0.66497803
 0.76232910
 0.82916260
 0.86456299
 0.86791992
 0.83618164
 0.76782227
 0.66589355
 0.53649902
 0.38635254
 0.21972656
 0.03753662
-0.15655518
-0.35430908
-0.54351807
-0.71350098
-0.85784912
-0.97290039
-1.05590820
-1.10290527
-1.11114502
-1.07910156
-1.00646973
-0.89538574
-0.74951172
-0.57556152
-0.38055420
-0.16998291
 0.05126953
 0.27832031
 0.50170898
 0.71075439
 0.89599609
 1.05224609
 1.17645264
 1.26495361
 1.31408691
 1.32110596
 1.28601074
 1.21124268
 1.09832764
 0.95001221
 0.77301025
 0.57678223
 0.36926270
 0.15350342
-0.06927490
-0.29479980
-0.51177979
-0.70709229
-0.87158203
-1.00280762
-1.10076904
-1.16424561
-1.18957520
-1.17553711
-1.12396240
-1.03912354
-0.92407227
-0.78216553
-0.61859131
-0.44036865
-0.25634766
-0.07171631
 0.10986328
 0.28411865
 0.44433594
 0.58258057
 0.69244385
 0.77087402
 0.81817627
 0.83465576
 0.81970215
 0.77362061
 0.69763184
 0.59631348
 0.47607422
 0.34423828
 0.20629883
 0.06500244
-0.07751465
-0.21789551
-0.35003662
-0.46691895
-0.56243896
-0.63385010
-0.68115234
-0.70587158
-0.70892334
-0.69152832
-0.65429688
-0.59906006
-0.52825928
-0.44433594
-0.34973145
-0.24841309
-0.14465332
-0.04089355
 0.05981445
 0.15594482
 0.24658203
 0.32897949
 0.40130615
 0.46203613
 0.50994873
 0.54412842
 0.56488037
 0.57159424
 0.56579590
 0.54809570
 0.52001953
 0.48248291
 0.43792725
 0.38848877
 0.33599854
 0.28289795
 0.22949219
 0.17608643
 0.12268066
 0.07080078
 0.02258301
-0.02105713
-0.05889893
-0.09155273
-0.11993408
-0.14404297
-0.16387939
-0.17852783
-0.18890381
-0.19531250
-0.19897461
-0.20111084
-0.20172119
-0.20019531
-0.19653320
-0.19073486
-0.18341064
-0.17486572
-0.16601563
-0.15686035
-0.14739990
-0.13671875
-0.12512207
-0.11230469
-0.09857178
-0.08483887
-0.07110596
-0.05737305
-0.04272461
-0.02716064
-0.01068115
 0.00640869
 0.02410889
 0.04302979
 0.06286621
 0.08392334
 0.10589600
 0.12939453
 0.15411377
 0.17913818
 0.20385742
 0.22766113
 0.25054932
 0.27282715
 0.29388428
 0.31280518
 0.32745361
 0.33630371
 0.33813477
 0.33203125
 0.31799316
 0.29663086
 0.26794434
 0.23223877
 0.18768311
 0.13336182
 0.07110596
 0.00396729
-0.06561279
-0.13702393
-0.21148682
-0.28839111
-0.36376953
-0.43243408
-0.49011230
-0.53619385
-0.57037354
-0.59265137
-0.60211182
-0.59753418
-0.57800293
-0.54351807
-0.49407959
-0.43060303
-0.35552979
-0.27252197
-0.18463135
-0.09399414
-0.00244141
 0.08819580
 0.17517090
 0.25573730
 0.32775879
 0.38970947
 0.43914795
 0.47454834
 0.49499512
 0.50018311
 0.49102783
 0.46752930
 0.43060303
 0.38238525
 0.32653809
 0.26458740
 0.19683838
 0.12359619
 0.04608154
-0.03082275
-0.10314941
-0.16906738
-0.22888184
-0.28167725
-0.32562256
-0.35736084
-0.37475586
-0.37750244
-0.36651611
-0.34210205
-0.30609131
-0.26123047
-0.21057129
-0.15625000
-0.09826660
-0.03692627
 0.02593994
 0.08544922
 0.13763428
 0.18035889
 0.21331787
 0.23620605
 0.24749756
 0.24658203
 0.23406982
 0.21057129
 0.17639160
 0.13092041
 0.07537842
 0.01281738
-0.05187988
-0.11566162
-0.17852783
-0.24139404
-0.30151367
-0.35461426
-0.39459229
-0.42022705
-0.43243408
-0.43273926
-0.41992188
-0.39215088
-0.34881592
-0.29266357
-0.22705078
-0.15472412
-0.07568359
 0.00854492
 0.09582520
 0.18310547
 0.26794434
 0.34912109
 0.42572021
 0.49468994
 0.55236816
 0.59570313
 0.62408447
 0.63781738
 0.63781738
 0.62255859
 0.59143066
 0.54443359
 0.48370361
 0.41290283
 0.33508301
 0.25177002
 0.16326904
 0.07171631
-0.02014160
-0.10894775
-0.19256592
-0.26916504
-0.33691406
-0.39184570
-0.43060303
-0.45257568
-0.46051025
-0.45715332
-0.44311523
-0.41717529
-0.37963867
-0.33325195
-0.28350830
-0.23437500
-0.18859863
-0.14526367
-0.10559082
-0.07110596
-0.04455566
-0.02746582
-0.01953125
-0.01953125
-0.02655029
-0.03997803
-0.05859375
-0.08148193
-0.10711670
-0.13366699
-0.15899658
-0.18096924
-0.19836426
-0.20965576
-0.21331787
-0.20904541
-0.19622803
-0.17395020
-0.14282227
-0.10223389
-0.05340576
 0.00305176
 0.06500244
 0.13031006
 0.19775391
 0.26611328
 0.33386230
 0.39916992
 0.45837402
 0.50872803
 0.54718018
 0.57281494
 0.58593750
 0.58685303
 0.57556152
 0.55175781
 0.51483154
 0.46569824
 0.40679932
 0.34179688
 0.27374268
 0.20355225
 0.13153076
 0.05920410
-0.01068115
-0.07507324
-0.13183594
-0.17913818
-0.21697998
-0.24505615
-0.26275635
-0.27160645
-0.27221680
-0.26641846
-0.25451660
-0.23742676
-0.21728516
-0.19714355
-0.17913818
-0.16479492
-0.15380859
-0.14709473
-0.14617920
-0.15228271
-0.16510010
-0.18280029
-0.20477295
-0.23193359
-0.26550293
-0.30456543
-0.34484863
-0.38208008
-0.41290283
-0.43701172
-0.45410156
-0.46325684
-0.46173096
-0.44677734
-0.41809082
-0.37506104
-0.31829834
-0.24780273
-0.16448975
-0.06958008
 0.03448486
 0.14617920
 0.26336670
 0.38269043
 0.49896240
 0.60791016
 0.70495605
 0.78796387
 0.85357666
 0.89904785
 0.92132568
 0.91949463
 0.89385986
 0.84442139
 0.77087402
 0.67382813
 0.55725098
 0.42694092
 0.28869629
 0.14526367
-0.00274658
-0.15502930
-0.30731201
-0.45196533
-0.58166504
-0.69152832
-0.78063965
-0.84838867
-0.89294434
-0.91308594
-0.90850830
-0.88073730
-0.83190918
-0.76416016
-0.67840576
-0.57800293
-0.46661377
-0.34942627
-0.23132324
-0.11505127
-0.00366211
 0.10040283
 0.19348145
 0.27191162
 0.33386230
 0.37750244
 0.40222168
 0.40863037
 0.39733887
 0.37109375
 0.33233643
 0.28320313
 0.22552490
 0.16204834
 0.09521484
 0.02868652
-0.03295898
-0.08605957
-0.12786865
-0.15655518
-0.17150879
-0.17150879
-0.15563965
-0.12451172
-0.07995605
-0.02349854
 0.04180908
 0.11474609
 0.19226074
 0.27191162
 0.35125732
 0.42694092
 0.49530029
 0.55267334
 0.59600830
 0.62469482
 0.63873291
 0.63964844
 0.62622070
 0.59722900
 0.55206299
 0.49163818
 0.42022705
 0.34088135
 0.25573730
 0.16601563
 0.07263184
-0.02166748
-0.11444092
-0.20355225
-0.28686523
-0.36193848
-0.42572021
-0.47515869
-0.50994873
-0.53039551
-0.53771973
-0.53222656
-0.51361084
-0.48126221
-0.43640137
-0.38177490
-0.32012939
-0.25512695
-0.18890381
-0.12268066
-0.05737305
 0.00610352
 0.06500244
 0.11779785
 0.16204834
 0.19744873
 0.22369385
 0.24108887
 0.24993896
 0.25024414
 0.24353027
 0.23101807
 0.21484375
 0.19561768
 0.17395020
 0.15075684
 0.12634277
 0.10101318
 0.07659912
 0.05401611
 0.03448486
 0.01831055
 0.00518799
-0.00488281
-0.01342773
-0.02014160
-0.02593994
-0.03021240
-0.03326416
-0.03601074
-0.03967285
-0.04577637
-0.05432129
-0.06439209
-0.07629395
-0.09124756
-0.11138916
-0.13610840
-0.16448975
-0.19592285
-0.23101807
-0.27099609
-0.31494141
-0.35919189
-0.39947510
-0.43487549
-0.46630859
-0.49468994
-0.51727295
-0.53070068
-0.53314209
-0.52581787
-0.51025391
-0.48522949
-0.44830322
-0.39886475
-0.33905029
-0.27252197
-0.20172119
-0.12634277
-0.04699707
 0.03509521
 0.11749268
 0.19836426
 0.27587891
 0.34759521
 0.41015625
 0.46020508
 0.49743652
 0.52154541
 0.53192139
 0.52612305
 0.50292969
 0.46325684
 0.40954590
 0.34454346
 0.26885986
 0.18371582
 0.09124756
-0.00579834
-0.10528564
-0.20568848
-0.30456543
-0.39642334
-0.47546387
-0.53863525
-0.58502197
-0.61584473
-0.63049316
-0.62622070
-0.60119629
-0.55511475
-0.48919678
-0.40527344
-0.30639648
-0.19561768
-0.07659912
 0.04760742
 0.17517090
 0.30395508
 0.42938232
 0.54565430
 0.64819336
 0.73364258
 0.79986572
 0.84472656
 0.86669922
 0.86456299
 0.83923340
 0.79162598
 0.72357178
 0.63659668
 0.53314209
 0.41839600
 0.29602051
 0.16967773
 0.03997803
-0.09185791
-0.22247314
-0.34637451
-0.45715332
-0.55084229
-0.62500000
-0.67901611
-0.71319580
-0.72662354
-0.71960449
-0.69183350
-0.64422607
-0.57861328
-0.49743652
-0.40374756
-0.30059814
-0.19134521
-0.07934570
 0.03143311
 0.13824463
 0.23925781
 0.33294678
 0.41748047
 0.49072266
 0.55114746
 0.59783936
 0.63110352
 0.65155029
 0.65917969
 0.65551758
 0.64208984
 0.62072754
 0.59356689
 0.56152344
 0.52581787
 0.48767090
 0.44830322
 0.40893555
 0.37078857
 0.33355713
 0.29876709
 0.26611328
 0.23498535
 0.20446777
 0.17303467
 0.14068604
 0.10742188
 0.07141113
 0.03143311
-0.01312256
-0.06164551
-0.11169434
-0.16357422
-0.21789551
-0.27587891
-0.33508301
-0.39215088
-0.44281006
-0.48461914
-0.51696777
-0.53955078
-0.55145264
-0.55114746
-0.53833008
-0.51239014
-0.47332764
-0.42144775
-0.35736084
-0.28381348
-0.20446777
-0.12115479
-0.03631592
 0.04974365
 0.13488770
 0.21606445
 0.29022217
 0.35522461
 0.40924072
 0.45013428
 0.47515869
 0.48248291
 0.47241211
 0.44525146
 0.40252686
 0.34515381
 0.27374268
 0.19042969
 0.09857178
 0.00122070
-0.09979248
-0.20263672
-0.30364990
-0.39703369
-0.47698975
-0.54046631
-0.58685303
-0.61645508
-0.62866211
-0.62316895
-0.60028076
-0.56152344
-0.50750732
-0.44006348
-0.36163330
-0.27679443
-0.18951416
-0.10314941
-0.01861572
 0.06195068
 0.13610840
 0.19958496
 0.25024414
 0.28869629
 0.31463623
 0.32775879
 0.32592773
 0.30914307
 0.27984619
 0.24047852
 0.19134521
 0.13214111
 0.06530762
-0.00518799
-0.07446289
-0.14007568
-0.20263672
-0.26214600
-0.31677246
-0.36285400
-0.39733887
-0.41992188
-0.43121338
-0.43304443
-0.42694092
-0.41412354
-0.39520264
-0.36956787
-0.33782959
-0.30273438
-0.26763916
-0.23559570
-0.20629883
-0.17791748
-0.14953613
-0.12176514
-0.09552002
-0.07110596
-0.04791260
-0.02441406
 0.00030518
 0.02685547
 0.05615234
 0.08880615
 0.12542725
 0.16632080
 0.21087646
 0.25970459
 0.31341553
 0.37139893
 0.43151855
 0.49011230
 0.54534912
 0.59539795
 0.63842773
 0.67169189
 0.69183350
 0.69763184
 0.68786621
 0.66101074
 0.61492920
 0.54931641
 0.46539307
 0.36712646
 0.25726318
 0.13641357
 0.00366211
-0.13977051
-0.29052734
-0.44097900
-0.58380127
-0.71350098
-0.82733154
-0.92376709
-1.00036621
-1.05316162
-1.07879639
-1.07574463
-1.04431152
-0.98480225
-0.89843750
-0.78491211
-0.64727783
-0.48980713
-0.31860352
-0.13946533
 0.04364014
 0.22766113
 0.40771484
 0.57891846
 0.73425293
 0.86853027
 0.97869873
 1.06292725
 1.11999512
 1.14807129
 1.14715576
 1.11816406
 1.06384277
 0.98663330
 0.88897705
 0.77270508
 0.64147949
 0.50109863
 0.35797119
 0.21697998
 0.08026123
-0.05249023
-0.17944336
-0.29632568
-0.39733887
-0.47790527
-0.53558350
-0.57159424
-0.58746338
-0.58563232
-0.56671143
-0.53283691
-0.48522949
-0.42663574
-0.36010742
-0.28961182
-0.21850586
-0.15075684
-0.08697510
-0.02777100
 0.02593994
 0.07293701
 0.11230469
 0.14343262
 0.16784668
 0.18676758
 0.20141602
 0.21209717
 0.21972656
 0.22399902
 0.22613525
 0.22705078
 0.22644043
 0.22491455
 0.22216797
 0.21820068
 0.21240234
 0.20385742
 0.19104004
 0.17364502
 0.15197754
 0.12573242
 0.09460449
 0.05828857
 0.01556396
-0.03173828
-0.08270264
-0.13580322
-0.19104004
-0.24841309
-0.30670166
-0.36285400
-0.41229248
-0.45318604
-0.48400879
-0.50476074
-0.51422119
-0.51086426
-0.49285889
-0.45928955
-0.40985107
-0.34606934
-0.26977539
-0.18341064
-0.08880615
 0.01159668
 0.11566162
 0.22064209
 0.32348633
 0.42053223
 0.50781250
 0.58197021
 0.63995361
 0.67840576
 0.69671631
 0.69427490
 0.67077637
 0.62561035
 0.55847168
 0.47119141
 0.36773682
 0.25238037
 0.12695313
-0.00793457
-0.15106201
-0.29693604
-0.43884277
-0.56884766
-0.68237305
-0.77667236
-0.84838867
-0.89508057
-0.91522217
-0.90911865
-0.87768555
-0.82153320
-0.74127197
-0.63873291
-0.51818848
-0.38604736
-0.24841309
-0.10925293
 0.02838135
 0.16082764
 0.28533936
 0.39764404
 0.49438477
 0.57159424
 0.62713623
 0.65948486
 0.66955566
 0.65979004
 0.63049316
 0.58227539
 0.51666260
 0.43823242
 0.35156250
 0.26092529
 0.16693115
 0.07171631
-0.02044678
-0.10345459
-0.17425537
-0.23345947
-0.28198242
-0.31768799
-0.33477783
-0.32958984
-0.30487061
-0.26794434
-0.22460938
-0.17547607
-0.11901855
-0.05462646
 0.01251221
 0.07629395
 0.13397217
 0.18402100
 0.22613525
 0.25817871
 0.27770996
 0.28533936
 0.28228760
 0.26947021
 0.24505615
 0.20843506
 0.16174316
 0.10925293
 0.05432129
-0.00305176
-0.06256104
-0.12115479
-0.17425537
-0.21820068
-0.25390625
-0.28228760
-0.30303955
-0.31280518
-0.30914307
-0.29357910
-0.27099609
-0.24475098
-0.21423340
-0.17944336
-0.14099121
-0.10253906
-0.06744385
-0.03662109
-0.00946045
 0.01434326
 0.03356934
 0.04730225
 0.05554199
 0.06011963
 0.06347656
 0.06652832
 0.06958008
 0.07385254
 0.07934570
 0.08697510
 0.09674072
 0.10925293
 0.12573242
 0.14617920
 0.17028809
 0.19653320
 0.22338867
 0.24932861
 0.27496338
 0.29998779
 0.32348633
 0.34332275
 0.35644531
 0.35980225
 0.35278320
 0.33569336
 0.31005859
 0.27496338
 0.22918701
 0.17181396
 0.10223389
 0.02197266
-0.06774902
-0.16479492
-0.26702881
-0.37109375
-0.47363281
-0.57037354
-0.65979004
-0.73944092
-0.80657959
-0.85815430
-0.89141846
-0.90515137
-0.89843750
-0.87127686
-0.82336426
-0.75469971
-0.66589355
-0.55877686
-0.43762207
-0.30609131
-0.16845703
-0.02807617
 0.11199951
 0.24932861
 0.38024902
 0.49926758
 0.60211182
 0.68511963
 0.74676514
 0.78674316
 0.80505371
 0.80108643
 0.77514648
 0.72814941
 0.66192627
 0.58044434
 0.48767090
 0.38726807
 0.28259277
 0.17669678
 0.07110596
-0.03082275
-0.12664795
-0.21301270
-0.28656006
-0.34484863
-0.38604736
-0.40863037
-0.41229248
-0.39794922
-0.36590576
-0.31768799
-0.25634766
-0.18463135
-0.10559082
-0.02197266
 0.06347656
 0.14801025
 0.22888184
 0.30426025
 0.37200928
 0.42938232
 0.47424316
 0.50476074
 0.52062988
 0.52215576
 0.51025391
 0.48522949
 0.44830322
 0.40191650
 0.34851074
 0.29174805
 0.23315430
 0.17425537
 0.11596680
 0.06011963
 0.00885010
-0.03540039
-0.07171631
-0.09918213
-0.11718750
-0.12573242
-0.12573242
-0.11901855
-0.10742188
-0.09277344
-0.07568359
-0.05737305
-0.03967285
-0.02563477
-0.01678467
-0.01434326
-0.01831055
-0.02960205
-0.04852295
-0.07476807
-0.10742188
-0.14495850
-0.18798828
-0.23620605
-0.28808594
-0.33905029
-0.38421631
-0.41992188
-0.44525146
-0.46081543
-0.46600342
-0.45745850
-0.43243408
-0.39062500
-0.33294678
-0.26184082
-0.17974854
-0.08880615
 0.00885010
 0.11108398
 0.21514893
 0.31799316
 0.41534424
 0.50354004
 0.57830811
 0.63690186
 0.67810059
 0.70098877
 0.70404053
 0.68511963
 0.64392090
 0.58105469
 0.49987793
 0.40435791
 0.29815674
 0.18310547
 0.05981445
-0.07019043
-0.20507813
-0.33996582
-0.46844482
-0.58532715
-0.68664551
-0.77178955
-0.83923340
-0.88775635
-0.91522217
-0.92102051
-0.90454102
-0.86791992
-0.81329346
-0.74218750
-0.65734863
-0.56030273
-0.45379639
-0.34149170
-0.22674561
-0.11322021
-0.00457764
 0.09582520
 0.18676758
 0.26672363
 0.33477783
 0.38909912
 0.42907715
 0.45349121
 0.46295166
 0.45776367
 0.43914795
 0.40863037
 0.36804199
 0.32012939
 0.26641846
 0.20935059
 0.14953613
 0.08972168
 0.03173828
-0.02197266
-0.06927490
-0.10925293
-0.14099121
-0.16326904
-0.17517090
-0.17608643
-0.16723633
-0.14953613
-0.12390137
-0.09155273
-0.05432129
-0.01373291
 0.02868652
 0.07110596
 0.11199951
 0.14984131
 0.18249512
 0.20843506
 0.22674561
 0.23803711
 0.24078369
 0.23437500
 0.21728516
 0.19012451
 0.15441895
 0.11047363
 0.06042480
 0.00518799
-0.05218506
-0.10955811
-0.16540527
-0.21942139
-0.27069092
-0.31616211
-0.35186768
-0.37506104
-0.38360596
-0.37780762
-0.35797119
-0.32470703
-0.27984619
-0.22552490
-0.16418457
-0.09643555
-0.02349854
 0.05310059
 0.13092041
 0.20629883
 0.27679443
 0.34118652
 0.39703369
 0.44219971
 0.47454834
 0.49407959
 0.50109863
 0.49621582
 0.47912598
 0.45013428
 0.41046143
 0.36315918
 0.31097412
 0.25543213
 0.19775391
 0.13854980
 0.08087158
 0.02685547
-0.02014160
-0.05859375
-0.08789063
-0.10742188
-0.11718750
-0.11779785
-0.11047363
-0.09613037
-0.07537842
-0.04943848
-0.02075195
 0.00823975
 0.03479004
 0.05737305
 0.07446289
 0.08453369
 0.08636475
 0.07934570
 0.06408691
 0.04180908
 0.01220703
-0.02410889
-0.06561279
-0.10986328
-0.15441895
-0.19866943
-0.24261475
-0.28594971
-0.32470703
-0.35461426
-0.37292480
-0.37780762
-0.37048340
-0.35156250
-0.32165527
-0.28198242
-0.23406982
-0.17974854
-0.11962891
-0.05432129
 0.01464844
 0.08361816
 0.14862061
 0.20751953
 0.25878906
 0.30181885
 0.33508301
 0.35675049
 0.36468506
 0.35797119
 0.33782959
 0.30670166
 0.26672363
 0.21789551
 0.15930176
 0.09155273
 0.01892090
-0.05371094
-0.12268066
-0.18707275
-0.24719238
-0.30181885
-0.34667969
-0.37780762
-0.39398193
-0.39611816
-0.38543701
-0.36163330
-0.32409668
-0.27526855
-0.21911621
-0.15838623
-0.09429932
-0.02746582
 0.04058838
 0.10559082
 0.16357422
 0.21270752
 0.25390625
 0.28747559
 0.31127930
 0.32318115
 0.32135010
 0.30609131
 0.28045654
 0.24627686
 0.20446777
 0.15502930
 0.09857178
 0.03692627
-0.02655029
-0.08819580
-0.14648438
-0.20080566
-0.25085449
-0.29571533
-0.33325195
-0.35980225
-0.37353516
-0.37322998
-0.35919189
-0.33264160
-0.29663086
-0.25390625
-0.20629883
-0.15533447
-0.10040283
-0.04211426
 0.01770020
 0.07537842
 0.12817383
 0.17517090
 0.21423340
 0.24536133
 0.26672363
 0.27862549
 0.28167725
 0.27679443
 0.26428223
 0.24383545
 0.21636963
 0.18310547
 0.14556885
 0.10528564
 0.06408691
 0.02319336
-0.01495361
-0.04882813
-0.07629395
-0.09735107
-0.11138916
-0.11840820
-0.11871338
-0.11199951
-0.09857178
-0.07873535
-0.05218506
-0.02044678
 0.01495361
 0.05249023
 0.09185791
 0.13214111
 0.17181396
 0.20935059
 0.24200439
 0.27008057
 0.29327393
 0.31158447
 0.32348633
 0.32714844
 0.32135010
 0.30731201
 0.28656006
 0.25909424
 0.22491455
 0.18402100
 0.13732910
 0.08758545
 0.03692627
-0.01373291
-0.06378174
-0.11169434
-0.15625000
-0.19470215
-0.22613525
-0.24993896
-0.26611328
-0.27496338
-0.27709961
-0.27252197
-0.26214600
-0.24536133
-0.22277832
-0.19500732
-0.16296387
-0.12817383
-0.09155273
-0.05401611
-0.01586914
 0.02105713
 0.05554199
 0.08666992
 0.11352539
 0.13549805
 0.15228271
 0.16418457
 0.17120361
 0.17333984
 0.16998291
 0.16052246
 0.14556885
 0.12634277
 0.10345459
 0.07781982
 0.05035400
 0.02075195
-0.00915527
-0.03845215
-0.06622314
-0.09094238
-0.11291504
-0.13153076
-0.14739990
-0.16021729
-0.17028809
-0.17791748
-0.18280029
-0.18463135
-0.18371582
-0.18157959
-0.17913818
-0.17700195
-0.17486572
-0.17333984
-0.17242432
-0.17242432
-0.17364502
-0.17639160
-0.18035889
-0.18554688
-0.19165039
-0.19836426
-0.20568848
-0.21362305
-0.22155762
-0.22888184
-0.23468018
-0.23803711
-0.23895264
-0.23712158
-0.23254395
-0.22552490
-0.21484375
-0.20019531
-0.18066406
-0.15625000
-0.12695313
-0.09338379
-0.05737305
-0.01922607
 0.02075195
 0.06256104
 0.10559082
 0.14892578
 0.18951416
 0.22613525
 0.25909424
 0.28900146
 0.31585693
 0.33874512
 0.35614014
 0.36621094
 0.36895752
 0.36407471
 0.35156250
 0.33233643
 0.30853271
 0.28137207
 0.25085449
 0.21697998
 0.17913818
 0.13824463
 0.09674072
 0.05645752
 0.01861572
-0.01617432
-0.04730225
-0.07385254
-0.09552002
-0.11199951
-0.12298584
-0.12847900
-0.12847900
-0.12420654
-0.11627197
-0.10498047
-0.09124756
-0.07507324
-0.05798340
-0.04180908
-0.02746582
-0.01647949
-0.00823975
-0.00305176
-0.00061035
-0.00122070
-0.00457764
-0.01098633
-0.02014160
-0.03143311
-0.04302979
-0.05371094
-0.06195068
-0.06683350
-0.06835938
-0.06530762
-0.05706787
-0.04241943
-0.02105713
 0.00640869
 0.03997803
 0.07812500
 0.11993408
 0.16326904
 0.20690918
 0.24993896
 0.29205322
 0.33142090
 0.36499023
 0.38940430
 0.40313721
 0.40557861
 0.39733887
 0.37902832
 0.35034180
 0.31127930
 0.26336670
 0.20782471
 0.14556885
 0.07781982
 0.00701904
-0.06286621
-0.12817383
-0.18676758
-0.23956299
-0.28594971
-0.32379150
-0.34820557
-0.35491943
-0.34393311
-0.31829834
-0.28259277
-0.23925781
-0.18829346
-0.12908936
-0.06347656
 0.00549316
 0.07385254
 0.13732910
 0.19378662
 0.24200439
 0.28137207
 0.31066895
 0.32806396
 0.33203125
 0.32165527
 0.29876709
 0.26580811
 0.22460938
 0.17547607
 0.11810303
 0.05279541
-0.01556396
-0.08300781
-0.14617920
-0.20507813
-0.25939941
-0.30761719
-0.34606934
-0.37261963
-0.38513184
-0.38360596
-0.36743164
-0.33721924
-0.29541016
-0.24597168
-0.19195557
-0.13519287
-0.07476807
-0.01159668
 0.05096436
 0.10925293
 0.16021729
 0.20294189
 0.23712158
 0.26153564
 0.27496338
 0.27770996
 0.27099609
 0.25512695
 0.22918701
 0.19348145
 0.14984131
 0.10131836
 0.05035400
-0.00305176
-0.05798340
-0.11199951
-0.16174316
-0.20507813
-0.24353027
-0.27893066
-0.31036377
-0.33447266
-0.34881592
-0.35430908
-0.35369873
-0.34759521
-0.33477783
-0.31524658
-0.29144287
-0.26763916
-0.24627686
-0.22644043
-0.20477295
-0.18066406
-0.15563965
-0.13244629
-0.11169434
-0.09246826
-0.07385254
-0.05584717
-0.03845215
-0.02136230
-0.00457764
 0.01251221
 0.02838135
 0.04364014
 0.05828857
 0.07354736
 0.08911133
 0.10498047
 0.11993408
 0.13427734
 0.14770508
 0.16052246
 0.17150879
 0.17944336
 0.18341064
 0.18280029
 0.17730713
 0.16693115
 0.15167236
 0.13214111
 0.10803223
 0.07934570
 0.04638672
 0.01037598
-0.02685547
-0.06378174
-0.09887695
-0.13061523
-0.15838623
-0.18096924
-0.19683838
-0.20568848
-0.20660400
-0.19989014
-0.18615723
-0.16510010
-0.13732910
-0.10345459
-0.06408691
-0.02044678
 0.02685547
 0.07659912
 0.12664795
 0.17517090
 0.22094727
 0.26275635
 0.30120850
 0.33538818
 0.36346436
 0.38421631
 0.39642334
 0.40100098
 0.39764404
 0.38604736
 0.36621094
 0.33874512
 0.30548096
 0.26733398
 0.22521973
 0.17852783
 0.12786865
 0.07476807
 0.02014160
-0.03509521
-0.09002686
-0.14251709
-0.18920898
-0.22918701
-0.26367188
-0.29418945
-0.31860352
-0.33264160
-0.33203125
-0.31707764
-0.29205322
-0.26153564
-0.22705078
-0.18676758
-0.14007568
-0.08758545
-0.03173828
 0.02532959
 0.08239746
 0.13763428
 0.18920898
 0.23620605
 0.27801514
 0.31585693
 0.34881592
 0.37567139
 0.39428711
 0.40405273
 0.40557861
 0.39947510
 0.38574219
 0.36407471
 0.33477783
 0.29998779
 0.26092529
 0.21759033
 0.16937256
 0.11596680
 0.05828857
-0.00152588
-0.06103516
-0.11962891
-0.17730713
-0.23498535
-0.29205322
-0.34637451
-0.39489746
-0.43579102
-0.46905518
-0.49652100
-0.51910400
-0.53497314
-0.54321289
-0.54168701
-0.53192139
-0.51513672
-0.49133301
-0.45989990
-0.42022705
-0.37261963
-0.31921387
-0.26245117
-0.20416260
-0.14434814
-0.08422852
-0.02380371
 0.03570557
 0.09307861
 0.14617920
 0.19256592
 0.23101807
 0.26184082
 0.28503418
 0.30120850
 0.30883789
 0.30700684
 0.29663086
 0.27832031
 0.25299072
 0.21972656
 0.17852783
 0.13061523
 0.07873535
 0.02532959
-0.02899170
-0.08300781
-0.13488770
-0.18096924
-0.22033691
-0.25421143
-0.28411865
-0.30975342
-0.32623291
-0.32897949
-0.31707764
-0.29479980
-0.26763916
-0.23834229
-0.20507813
-0.16632080
-0.12237549
-0.07537842
-0.02777100
 0.01861572
 0.06378174
 0.10559082
 0.14282227
 0.17333984
 0.19744873
 0.21484375
 0.22552490
 0.22827148
 0.22369385
 0.21148682
 0.19317627
 0.16967773
 0.14221191
 0.11138916
 0.07751465
 0.04211426
 0.00610352
-0.02960205
-0.06225586
-0.09094238
-0.11413574
-0.13122559
-0.14221191
-0.14678955
-0.14495850
-0.13580322
-0.11901855
-0.09429932
-0.06286621
-0.02624512
 0.01525879
 0.06042480
 0.10772705
 0.15563965
 0.20263672
 0.24688721
 0.28808594
 0.32531738
 0.35736084
 0.38299561
 0.40100098
 0.41137695
 0.41351318
 0.40679932
 0.39001465
 0.36346436
 0.32928467
 0.28991699
 0.24719238
 0.20141602
 0.15136719
 0.09857178
 0.04516602
-0.00701904
-0.05523682
-0.09887695
-0.13732910
-0.16967773
-0.19531250
-0.21423340
-0.22613525
-0.23040771
-0.22796631
-0.21911621
-0.20507813
-0.18737793
-0.16632080
-0.14221191
-0.11566162
-0.08697510
-0.05737305
-0.02868652
-0.00152588
 0.02380371
 0.04699707
 0.06805420
 0.08728027
 0.10498047
 0.12084961
 0.13549805
 0.14862061
 0.16082764
 0.17303467
 0.18524170
 0.19714355
 0.20843506
 0.21850586
 0.22766113
 0.23620605
 0.24383545
 0.24993896
 0.25360107
 0.25421143
 0.25024414
 0.24078369
 0.22491455
 0.20294189
 0.17547607
 0.14190674
 0.10162354
 0.05401611
 0.00030518
-0.05706787
-0.11596680
-0.17639160
-0.23956299
-0.30517578
-0.36926270
-0.42663574
-0.47485352
-0.51239014
-0.53985596
-0.55664063
-0.56182861
-0.55450439
-0.53497314
-0.50354004
-0.45959473
-0.40344238
-0.33630371
-0.26153564
-0.18280029
-0.10284424
-0.02258301
 0.05615234
 0.13061523
 0.19836426
 0.25665283
 0.30456543
 0.34088135
 0.36468506
 0.37384033
 0.36865234
 0.34942627
 0.31860352
 0.27709961
 0.22583008
 0.16540527
 0.09796143
 0.02624512
-0.04608154
-0.11657715
-0.18554688
-0.25238037
-0.31555176
-0.37139893
-0.41534424
-0.44464111
-0.46051025
-0.46478271
-0.45898438
-0.44311523
-0.41564941
-0.37597656
-0.32684326
-0.27191162
-0.21423340
-0.15625000
-0.09796143
-0.03997803
 0.01678467
 0.07019043
 0.11779785
 0.15808105
 0.18981934
 0.21240234
 0.22521973
 0.22888184
 0.22430420
 0.21270752
 0.19409180
 0.16906738
 0.13763428
 0.10162354
 0.06286621
 0.02319336
-0.01525879
-0.05157471
-0.08544922
-0.11505127
-0.13946533
-0.15686035
-0.16784668
-0.17181396
-0.16967773
-0.16204834
-0.14862061
-0.13000488
-0.10589600
-0.07720947
-0.04547119
-0.01190186
 0.02197266
 0.05432129
 0.08483887
 0.11322021
 0.13916016
 0.16204834
 0.18157959
 0.19683838
 0.20782471
 0.21514893
 0.21881104
 0.21942139
 0.21759033
 0.21362305
 0.20782471
 0.19989014
 0.19104004
 0.18188477
 0.17364502
 0.16754150
 0.16296387
 0.16021729
 0.15899658
 0.15930176
 0.16143799
 0.16571045
 0.17242432
 0.18066406
 0.18920898
 0.19683838
 0.20202637
 0.20416260
 0.20233154
 0.19653320
 0.18524170
 0.16754150
 0.14282227
 0.11230469
 0.07629395
 0.03540039
-0.00946045
-0.05767822
-0.10681152
-0.15472412
-0.20050049
-0.24322510
-0.28259277
-0.31646729
-0.34210205
-0.35614014
-0.35705566
-0.34454346
-0.31951904
-0.28442383
-0.24047852
-0.18951416
-0.13153076
-0.06652832
 0.00335693
 0.07507324
 0.14526367
 0.21179199
 0.27374268
 0.32928467
 0.37536621
 0.40985107
 0.43121338
 0.44067383
 0.43762207
 0.42114258
 0.39093018
 0.34820557
 0.29571533
 0.23559570
 0.16815186
 0.09460449
 0.01861572
-0.05523682
-0.12390137
-0.18737793
-0.24627686
-0.29907227
-0.34149170
-0.36956787
-0.38208008
-0.38024902
-0.36529541
-0.33813477
-0.29998779
-0.25390625
-0.20324707
-0.15045166
-0.09582520
-0.04028320
 0.01342773
 0.06225586
 0.10314941
 0.13488770
 0.15686035
 0.16784668
 0.16601563
 0.15197754
 0.12634277
 0.09124756
 0.04760742
-0.00396729
-0.06042480
-0.11871338
-0.17669678
-0.23345947
-0.28900146
-0.33966064
-0.38146973
-0.41076660
-0.42663574
-0.43151855
-0.42602539
-0.40954590
-0.37994385
-0.33874512
-0.28961182
-0.23651123
-0.18249512
-0.12725830
-0.07049561
-0.01403809
 0.03997803
 0.08819580
 0.12939453
 0.16326904
 0.18920898
 0.20721436
 0.21789551
 0.22094727
 0.21759033
 0.20843506
 0.19409180
 0.17578125
 0.15533447
 0.13427734
 0.11322021
 0.09307861
 0.07476807
 0.05981445
 0.05004883
 0.04608154
 0.04882813
 0.05706787
 0.07049561
 0.08850098
 0.11108398
 0.13702393
 0.16479492
 0.19287109
 0.21972656
 0.24383545
 0.26336670
 0.27709961
 0.28442383
 0.28503418
 0.27893066
 0.26458740
 0.24169922
 0.20935059
 0.16937256
 0.12298584
 0.07110596
 0.01495361
-0.04333496
-0.10192871
-0.15869141
-0.21362305
-0.26733398
-0.31799316
-0.36132813
-0.39306641
-0.41168213
-0.41870117
-0.41656494
-0.40466309
-0.38085938
-0.34423828
-0.29693604
-0.24261475
-0.18432617
-0.12207031
-0.05523682
 0.01525879
 0.08575439
 0.15228271
 0.21392822
 0.27099609
 0.32287598
 0.36773682
 0.40222168
 0.42510986
 0.43792725
 0.44128418
 0.43457031
 0.41656494
 0.38818359
 0.35217285
 0.31066895
 0.26428223
 0.21270752
 0.15625000
 0.09674072
 0.03692627
-0.02197266
-0.07934570
-0.13275146
-0.17974854
-0.21820068
-0.24993896
-0.27648926
-0.29815674
-0.31066895
-0.31066895
-0.29937744
-0.28137207
-0.26245117
-0.24353027
-0.22155762
-0.19531250
-0.16632080
-0.13732910
-0.11108398
-0.08758545
-0.06622314
-0.04730225
-0.03234863
-0.02197266
-0.01556396
-0.01251221
-0.01281738
-0.01739502
-0.02563477
-0.03662109
-0.04974365
-0.06408691
-0.07995605
-0.09613037
-0.11169434
-0.12512207
-0.13519287
-0.14221191
-0.14556885
-0.14434814
-0.13824463
-0.12756348
-0.11260986
-0.09277344
-0.06805420
-0.03906250
-0.00671387
 0.02746582
 0.06317139
 0.09979248
 0.13671875
 0.17242432
 0.20477295
 0.23223877
 0.25512695
 0.27282715
 0.28472900
 0.29022217
 0.28961182
 0.28228760
 0.26794434
 0.24475098
 0.21301270
 0.17364502
 0.12939453
 0.08117676
 0.02899170
-0.02624512
-0.08239746
-0.13641357
-0.18646240
-0.23315430
-0.27709961
-0.31677246
-0.34851074
-0.36956787
-0.38024902
-0.38146973
-0.37445068
-0.35827637
-0.33203125
-0.29846191
-0.26123047
-0.22277832
-0.18341064
-0.14068604
-0.09490967
-0.04852295
-0.00488281
 0.03417969
 0.06896973
 0.09979248
 0.12695313
 0.14923096
 0.16662598
 0.17883301
 0.18646240
 0.18981934
 0.18951416
 0.18737793
 0.18371582
 0.18005371
 0.17578125
 0.17150879
 0.16815186
 0.16662598
 0.16815186
 0.17272949
 0.17944336
 0.18768311
 0.19561768
 0.20355225
 0.21118164
 0.21881104
 0.22552490
 0.23040771
 0.23162842
 0.22857666
 0.22064209
 0.20721436
 0.18829346
 0.16326904
 0.13275146
 0.09765625
 0.05676270
 0.01037598
-0.03997803
-0.09124756
-0.14068604
-0.18920898
-0.23651123
-0.28259277
-0.32318115
-0.35430908
-0.37322998
-0.37963867
-0.37384033
-0.35522461
-0.32470703
-0.28350830
-0.23498535
-0.17974854
-0.11779785
-0.04882813
 0.02410889
 0.09735107
 0.16662598
 0.23132324
 0.29083252
 0.34332275
 0.38543701
 0.41473389
 0.43029785
 0.43212891
 0.42022705
 0.39489746
 0.35705566
 0.30883789
 0.25177002
 0.18585205
 0.11169434
 0.03204346
-0.04791260
-0.12451172
-0.19683838
-0.26519775
-0.32714844
-0.37811279
-0.41381836
-0.43334961
-0.43853760
-0.42999268
-0.40740967
-0.36926270
-0.31768799
-0.25634766
-0.18981934
-0.11901855
-0.04455566
 0.03173828
 0.10620117
 0.17486572
 0.23529053
 0.28808594
 0.33264160
 0.36682129
 0.38696289
 0.39093018
 0.38055420
 0.35797119
 0.32562256
 0.28442383
 0.23559570
 0.18005371
 0.11962891
 0.05645752
-0.00854492
-0.07232666
-0.13122559
-0.18157959
-0.22277832
-0.25695801
-0.28686523
-0.31127930
-0.32501221
-0.32470703
-0.31036377
-0.28808594
-0.26428223
-0.24139404
-0.21759033
-0.19073486
-0.16143799
-0.13183594
-0.10528564
-0.08239746
-0.06378174
-0.04943848
-0.03936768
-0.03356934
-0.03143311
-0.03173828
-0.03417969
-0.03875732
-0.04425049
-0.04913330
-0.05157471
-0.05126953
-0.04760742
-0.04119873
-0.03173828
-0.01800537
 0.00061035
 0.02349854
 0.05035400
 0.07965088
 0.10986328
 0.13977051
 0.16815186
 0.19439697
 0.21789551
 0.23803711
 0.25390625
 0.26397705
 0.26763916
 0.26428223
 0.25451660
 0.23773193
 0.21423340
 0.18402100
 0.14709473
 0.10467529
 0.05828857
 0.01007080
-0.03845215
-0.08605957
-0.13092041
-0.17211914
-0.20935059
-0.24047852
-0.26458740
-0.28015137
-0.28747559
-0.28656006
-0.27832031
-0.26245117
-0.23895264
-0.20690918
-0.16723633
-0.12115479
-0.06927490
-0.01281738
 0.04638672
 0.10528564
 0.16174316
 0.21453857
 0.26397705
 0.30883789
 0.34637451
 0.37506104
 0.39337158
 0.40252686
 0.40313721
 0.39428711
 0.37567139
 0.34729004
 0.31127930
 0.26885986
 0.22094727
 0.16754150
 0.11138916
 0.05432129
-0.00152588
-0.05676270
-0.11016846
-0.15930176
-0.20050049
-0.23345947
-0.26062012
-0.28472900
-0.30395508
-0.31311035
-0.30853271
-0.29296875
-0.27191162
-0.24963379
-0.22552490
-0.19744873
-0.16479492
-0.13031006
-0.09582520
-0.06256104
-0.02960205
 0.00274658
 0.03143311
 0.05432129
 0.07080078
 0.08239746
 0.09002686
 0.09399414
 0.09368896
 0.08850098
 0.07965088
 0.06774902
 0.05310059
 0.03601074
 0.01770020
-0.00183105
-0.02136230
-0.04119873
-0.06042480
-0.07781982
-0.09277344
-0.10498047
-0.11566162
-0.12542725
-0.13366699
-0.14007568
-0.14434814
-0.14587402
-0.14495850
-0.14160156
-0.13610840
-0.12908936
-0.12054443
-0.11016846
-0.09765625
-0.08239746
-0.06439209
-0.04394531
-0.02166748
 0.00305176
 0.03021240
 0.05920410
 0.09002686
 0.12084961
 0.15106201
 0.17852783
 0.20263672
 0.22308350
 0.23956299
 0.25238037
 0.26031494
 0.26275635
 0.25909424
 0.24871826
 0.23132324
 0.20721436
 0.17730713
 0.14221191
 0.10314941
 0.06011963
 0.01342773
-0.03570557
-0.08575439
-0.13366699
-0.17944336
-0.22338867
-0.26672363
-0.30822754
-0.34423828
-0.37109375
-0.38696289
-0.39398193
-0.39581299
-0.39337158
-0.38482666
-0.36773682
-0.34057617
-0.30609131
-0.26794434
-0.22796631
-0.18676758
-0.14282227
-0.09613037
-0.04791260
 0.00000000
 0.04608154
 0.08972168
 0.13031006
 0.16693115
 0.19836426
 0.22430420
 0.24505615
 0.26092529
 0.27099609
 0.27587891
 0.27465820
 0.26885986
 0.25909424
 0.24627686
 0.23132324
 0.21423340
 0.19500732
 0.17395020
 0.15197754
 0.12939453
 0.10772705
 0.08728027
 0.06866455
 0.05126953
 0.03479004
 0.01953125
 0.00488281
-0.00823975
-0.02044678
-0.03143311
-0.04150391
-0.05004883
-0.05767822
-0.06347656
-0.06713867
-0.06835938
-0.06744385
-0.06439209
-0.06042480
-0.05462646
-0.04730225
-0.03723145
-0.02471924
-0.00976563
 0.00701904
 0.02502441
 0.04455566
 0.06530762
 0.08728027
 0.10955811
 0.13244629
 0.15472412
 0.17578125
 0.19531250
 0.21270752
 0.22705078
 0.23742676
 0.24383545
 0.24444580
 0.23925781
 0.22796631
 0.21057129
 0.18768311
 0.15960693
 0.12725830
 0.09063721
 0.05004883
 0.00671387
-0.03845215
-0.08392334
-0.12786865
-0.16845703
-0.20446777
-0.23468018
-0.25817871
-0.27496338
-0.28381348
-0.28533936
-0.27923584
-0.26458740
-0.24139404
-0.20904541
-0.16723633
-0.11749268
-0.06195068
-0.00274658
 0.05767822
 0.11657715
 0.17211914
 0.22277832
 0.26733398
 0.30517578
 0.33477783
 0.35369873
 0.35858154
 0.34973145
 0.32836914
 0.29693604
 0.25573730
 0.20446777
 0.14282227
 0.07293701
-0.00152588
-0.07720947
-0.15258789
-0.22735596
-0.30029297
-0.36743164
-0.42480469
-0.46966553
-0.50109863
-0.51910400
-0.52398682
-0.51513672
-0.49285889
-0.45776367
-0.41076660
-0.35369873
-0.28869629
-0.21911621
-0.14709473
-0.07476807
-0.00335693
 0.06500244
 0.12817383
 0.18280029
 0.22705078
 0.26000977
 0.28198242
 0.29296875
 0.29418945
 0.28594971
 0.26916504
 0.24414063
 0.21148682
 0.17211914
 0.12786865
 0.08026123
 0.03204346
-0.01495361
-0.05859375
-0.09704590
-0.12908936
-0.15411377
-0.17120361
-0.18066406
-0.18157959
-0.17425537
-0.15960693
-0.13854980
-0.11322021
-0.08514404
-0.05493164
-0.02441406
 0.00518799
 0.03173828
 0.05401611
 0.07049561
 0.08087158
 0.08453369
 0.08209229
 0.07385254
 0.06011963
 0.04211426
 0.02044678
-0.00366211
-0.02899170
-0.05462646
-0.07873535
-0.10040283
-0.11810303
-0.13092041
-0.13793945
-0.13946533
-0.13488770
-0.12390137
-0.10711670
-0.08453369
-0.05737305
-0.02685547
 0.00640869
 0.04089355
 0.07629395
 0.11077881
 0.14251709
 0.16967773
 0.19165039
 0.20721436
 0.21697998
 0.22033691
 0.21789551
 0.20935059
 0.19470215
 0.17425537
 0.14923096
 0.12054443
 0.09033203
 0.06011963
 0.03082275
 0.00305176
-0.02136230
-0.04119873
-0.05584717
-0.06408691
-0.06591797
-0.06134033
-0.05126953
-0.03662109
-0.01861572
 0.00244141
 0.02624512
 0.05126953
 0.07598877
 0.09796143
 0.11596680
 0.12878418
 0.13549805
 0.13580322
 0.12847900
 0.11352539
 0.09094238
 0.06134033
 0.02471924
-0.01739502
-0.06317139
-0.10986328
-0.15563965
-0.19989014
-0.24261475
-0.28259277
-0.31677246
-0.34179688
-0.35491943
-0.35430908
-0.34118652
-0.31646729
-0.28228760
-0.24017334
-0.19042969
-0.13336182
-0.06988525
-0.00213623
 0.06683350
 0.13366699
 0.19653320
 0.25573730
 0.30914307
 0.35430908
 0.38818359
 0.40802002
 0.41320801
 0.40435791
 0.38238525
 0.34851074
 0.30426025
 0.24963379
 0.18524170
 0.11169434
 0.03295898
-0.04699707
-0.12420654
-0.19836426
-0.26885986
-0.33355713
-0.38787842
-0.42663574
-0.44860840
-0.45562744
-0.44891357
-0.42816162
-0.39276123
-0.34332275
-0.28320313
-0.21545410
-0.14251709
-0.06561279
 0.01342773
 0.09155273
 0.16510010
 0.23315430
 0.29479980
 0.34881592
 0.39276123
 0.42449951
 0.44311523
 0.44921875
 0.44281006
 0.42449951
 0.39489746
 0.35644531
 0.31066895
 0.25848389
 0.20080566
 0.13916016
 0.07598877
 0.01342773
-0.04730225
-0.10467529
-0.15625000
-0.19989014
-0.23620605
-0.26641846
-0.29174805
-0.30883789
-0.31402588
-0.30639648
-0.28930664
-0.26824951
-0.24536133
-0.21881104
-0.18615723
-0.14739990
-0.10589600
-0.06530762
-0.02593994
 0.01220703
 0.05004883
 0.08636475
 0.11871338
 0.14709473
 0.17120361
 0.19134521
 0.20782471
 0.22094727
 0.23071289
 0.23803711
 0.24322510
 0.24536133
 0.24444580
 0.24169922
 0.23712158
 0.23162842
 0.22460938
 0.21484375
 0.20172119
 0.18524170
 0.16632080
 0.14526367
 0.12176514
 0.09552002
 0.06561279
 0.03326416
-0.00122070
-0.03723145
-0.07507324
-0.11383057
