# Supplementary material for: Dataset for time-lapse ultrasonic tomography of a granite slab under uniaxial compression test
Source: Data Brief. 2018 Aug 30;20:614–6. doi: 10.1016/j.dib.2018.08.151 (PMC6128094; doi:10.1016/j.dib.2018.08.151)
Supplement: Supplementary file 2 — Supplementary material [file mmc2.zip › data/Ultrasonic_Tomo_data/Stage_1_0kn/Force_0kn_17_3_5356989.txt]

SOURCE FILE NAME: D:\ct_20141122\ct201411221m100v0kn_sh_1_10_a.TDA
DATE: Saturday, November 22, 2014
TIME: 11:19:55
SAMPLE INTERVAL (Seconds):   0.0000001000
SIGNAL UNITS: volts
TIME UNITS: Seconds
DATA TYPE: WAVEFORM
NUMBER OF DATA POINTS PER WAVEFORM: 1024
CHANNEL NUMBER: 17
HIT NUMBER: 3
TIME OF TEST:   5.3569890000

-0.00274658
-0.00213623
-0.00152588
-0.00091553
-0.00061035
-0.00091553
-0.00183105
-0.00244141
-0.00244141
-0.00183105
-0.00091553
-0.00061035
-0.00030518
 0.00000000
 0.00000000
 0.00030518
 0.00000000
-0.00061035
-0.00152588
-0.00183105
-0.00183105
-0.00122070
-0.00061035
-0.00030518
 0.00000000
 0.00030518
 0.00030518
 0.00000000
 0.00000000
 0.00000000
 0.00000000
 0.00000000
-0.00030518
-0.00061035
-0.00122070
-0.00152588
-0.00183105
-0.00183105
-0.00152588
-0.00091553
-0.00061035
-0.00030518
 0.00030518
 0.00091553
 0.00152588
 0.00183105
 0.00152588
 0.00061035
 0.00000000
-0.00091553
-0.00122070
-0.00152588
-0.00122070
-0.00091553
-0.00061035
-0.00061035
-0.00091553
-0.00091553
-0.00061035
 0.00030518
 0.00091553
 0.00122070
 0.00122070
 0.00091553
 0.00091553
 0.00061035
 0.00030518
 0.00000000
-0.00061035
-0.00061035
-0.00030518
 0.00030518
 0.00061035
 0.00061035
 0.00030518
 0.00000000
-0.00030518
-0.00030518
-0.00030518
 0.00000000
 0.00030518
 0.00061035
 0.00091553
 0.00061035
 0.00030518
-0.00030518
-0.00030518
-0.00030518
-0.00030518
-0.00030518
-0.00030518
 0.00000000
 0.00091553
 0.00183105
 0.00274658
 0.00274658
 0.00244141
 0.00152588
 0.00091553
-0.00030518
-0.00091553
-0.00152588
-0.00183105
-0.00122070
-0.00091553
-0.00030518
-0.00030518
 0.00000000
 0.00030518
 0.00091553
 0.00183105
 0.00244141
 0.00244141
 0.00213623
 0.00152588
 0.00091553
-0.00030518
-0.00122070
-0.00183105
-0.00183105
-0.00152588
-0.00091553
-0.00030518
 0.00000000
 0.00030518
 0.00091553
 0.00122070
 0.00122070
 0.00122070
 0.00122070
 0.00061035
 0.00030518
-0.00030518
-0.00061035
-0.00030518
 0.00000000
 0.00030518
 0.00030518
-0.00030518
-0.00061035
-0.00030518
 0.00000000
 0.00061035
 0.00122070
 0.00122070
 0.00061035
 0.00000000
-0.00091553
-0.00122070
-0.00152588
-0.00122070
-0.00122070
-0.00122070
-0.00122070
-0.00091553
-0.00061035
-0.00030518
 0.00000000
 0.00030518
 0.00061035
 0.00061035
 0.00061035
 0.00061035
 0.00030518
-0.00030518
-0.00122070
-0.00213623
-0.00274658
-0.00305176
-0.00274658
-0.00244141
-0.00244141
-0.00213623
-0.00213623
-0.00152588
-0.00091553
-0.00030518
 0.00000000
 0.00000000
 0.00000000
-0.00061035
-0.00091553
-0.00152588
-0.00213623
-0.00244141
-0.00274658
-0.00274658
-0.00305176
-0.00305176
-0.00274658
-0.00213623
-0.00091553
 0.00000000
 0.00030518
 0.00000000
-0.00091553
-0.00152588
-0.00183105
-0.00213623
-0.00213623
-0.00244141
-0.00274658
-0.00274658
-0.00274658
-0.00213623
-0.00183105
-0.00122070
-0.00061035
-0.00030518
 0.00000000
-0.00030518
-0.00061035
-0.00122070
-0.00213623
-0.00274658
-0.00335693
-0.00366211
-0.00366211
-0.00335693
-0.00274658
-0.00213623
-0.00152588
-0.00152588
-0.00122070
-0.00061035
 0.00000000
 0.00061035
 0.00122070
 0.00091553
 0.00030518
-0.00061035
-0.00122070
-0.00122070
-0.00122070
-0.00122070
-0.00152588
-0.00213623
-0.00274658
-0.00274658
-0.00213623
-0.00091553
 0.00000000
 0.00061035
 0.00061035
 0.00030518
-0.00030518
-0.00061035
-0.00061035
-0.00030518
 0.00000000
-0.00030518
-0.00122070
-0.00213623
-0.00244141
-0.00213623
-0.00122070
-0.00061035
-0.00030518
 0.00000000
 0.00030518
 0.00061035
 0.00061035
 0.00030518
-0.00030518
-0.00061035
-0.00091553
-0.00091553
-0.00091553
-0.00061035
 0.00000000
 0.00030518
 0.00061035
 0.00061035
 0.00061035
 0.00122070
 0.00213623
 0.00244141
 0.00213623
 0.00122070
 0.00000000
-0.00091553
-0.00122070
-0.00122070
-0.00152588
-0.00152588
-0.00183105
-0.00152588
-0.00091553
 0.00000000
 0.00091553
 0.00213623
 0.00274658
 0.00305176
 0.00244141
 0.00152588
 0.00061035
 0.00061035
 0.00091553
 0.00122070
 0.00091553
 0.00030518
-0.00030518
-0.00061035
-0.00030518
 0.00030518
 0.00030518
 0.00030518
 0.00061035
 0.00091553
 0.00122070
 0.00152588
 0.00152588
 0.00122070
 0.00061035
 0.00030518
 0.00030518
 0.00061035
 0.00122070
 0.00152588
 0.00152588
 0.00091553
 0.00000000
-0.00061035
-0.00061035
 0.00000000
 0.00091553
 0.00152588
 0.00152588
 0.00091553
 0.00030518
-0.00030518
-0.00061035
-0.00061035
-0.00061035
-0.00091553
-0.00122070
-0.00122070
-0.00061035
 0.00061035
 0.00183105
 0.00244141
 0.00244141
 0.00183105
 0.00122070
 0.00030518
-0.00030518
-0.00061035
-0.00091553
-0.00122070
-0.00152588
-0.00244141
-0.00305176
-0.00305176
-0.00244141
-0.00122070
 0.00000000
 0.00091553
 0.00122070
 0.00152588
 0.00152588
 0.00152588
 0.00091553
 0.00000000
-0.00091553
-0.00122070
-0.00122070
-0.00122070
-0.00091553
-0.00091553
-0.00061035
-0.00061035
-0.00091553
-0.00152588
-0.00183105
-0.00152588
-0.00091553
-0.00061035
-0.00061035
-0.00152588
-0.00183105
-0.00213623
-0.00183105
-0.00183105
-0.00183105
-0.00213623
-0.00213623
-0.00152588
-0.00061035
 0.00030518
 0.00061035
 0.00061035
-0.00030518
-0.00122070
-0.00183105
-0.00183105
-0.00152588
-0.00122070
-0.00091553
-0.00152588
-0.00244141
-0.00335693
-0.00366211
-0.00305176
-0.00244141
-0.00152588
-0.00061035
 0.00000000
 0.00030518
 0.00061035
 0.00030518
 0.00000000
-0.00091553
-0.00183105
-0.00274658
-0.00305176
-0.00305176
-0.00305176
-0.00305176
-0.00274658
-0.00274658
-0.00305176
-0.00335693
-0.00274658
-0.00152588
-0.00030518
 0.00030518
 0.00030518
-0.00030518
-0.00091553
-0.00152588
-0.00152588
-0.00152588
-0.00183105
-0.00213623
-0.00244141
-0.00183105
-0.00091553
 0.00030518
 0.00091553
 0.00091553
 0.00030518
-0.00091553
-0.00152588
-0.00183105
-0.00183105
-0.00152588
-0.00091553
-0.00061035
-0.00061035
-0.00122070
-0.00183105
-0.00213623
-0.00183105
-0.00091553
 0.00030518
 0.00122070
 0.00152588
 0.00122070
 0.00091553
 0.00030518
-0.00061035
-0.00183105
-0.00274658
-0.00274658
-0.00183105
-0.00091553
-0.00030518
-0.00030518
-0.00061035
-0.00061035
-0.00061035
-0.00030518
-0.00030518
 0.00030518
 0.00091553
 0.00122070
 0.00122070
 0.00061035
-0.00030518
-0.00091553
-0.00152588
-0.00183105
-0.00213623
-0.00244141
-0.00213623
-0.00122070
-0.00030518
 0.00030518
 0.00030518
-0.00030518
-0.00091553
-0.00091553
-0.00061035
-0.00030518
 0.00000000
 0.00030518
 0.00030518
 0.00000000
-0.00030518
-0.00091553
-0.00122070
-0.00091553
-0.00030518
 0.00061035
 0.00152588
 0.00183105
 0.00213623
 0.00183105
 0.00122070
 0.00000000
-0.00122070
-0.00244141
-0.00274658
-0.00244141
-0.00152588
-0.00091553
-0.00030518
 0.00000000
 0.00000000
-0.00030518
-0.00030518
 0.00000000
 0.00061035
 0.00152588
 0.00183105
 0.00152588
 0.00091553
 0.00000000
-0.00061035
-0.00122070
-0.00183105
-0.00213623
-0.00213623
-0.00152588
-0.00030518
 0.00091553
 0.00183105
 0.00213623
 0.00183105
 0.00091553
 0.00000000
-0.00091553
-0.00091553
 0.00000000
 0.00091553
 0.00152588
 0.00091553
 0.00000000
-0.00122070
-0.00183105
-0.00183105
-0.00183105
-0.00122070
-0.00061035
 0.00000000
 0.00061035
 0.00091553
 0.00030518
-0.00030518
-0.00091553
-0.00152588
-0.00183105
-0.00152588
-0.00122070
-0.00030518
 0.00000000
-0.00030518
-0.00091553
-0.00122070
-0.00122070
-0.00061035
 0.00030518
 0.00061035
 0.00061035
 0.00061035
 0.00030518
-0.00030518
-0.00122070
-0.00244141
-0.00335693
-0.00366211
-0.00335693
-0.00274658
-0.00183105
-0.00091553
 0.00000000
 0.00061035
 0.00061035
 0.00000000
-0.00061035
-0.00091553
-0.00091553
-0.00030518
 0.00030518
 0.00061035
 0.00030518
-0.00030518
-0.00122070
-0.00183105
-0.00183105
-0.00122070
 0.00000000
 0.00122070
 0.00213623
 0.00274658
 0.00305176
 0.00244141
 0.00152588
 0.00030518
-0.00061035
-0.00091553
-0.00030518
 0.00030518
 0.00091553
 0.00091553
 0.00091553
 0.00030518
 0.00000000
-0.00030518
-0.00030518
-0.00030518
 0.00000000
 0.00030518
 0.00030518
 0.00000000
-0.00030518
-0.00030518
-0.00030518
-0.00061035
-0.00122070
-0.00122070
-0.00061035
 0.00061035
 0.00183105
 0.00244141
 0.00244141
 0.00183105
 0.00122070
 0.00030518
 0.00000000
-0.00030518
-0.00549316
-0.02655029
-0.07476807
-0.15533447
-0.25451660
-0.34454346
-0.39489746
-0.39306641
-0.35308838
-0.30578613
-0.27404785
-0.25177002
-0.20935059
-0.12084961
 0.00610352
 0.12969971
 0.20385742
 0.21209717
 0.17944336
 0.14587402
 0.13458252
 0.14099121
 0.14892578
 0.15136719
 0.15472412
 0.16418457
 0.17364502
 0.17211914
 0.15838623
 0.14404297
 0.14038086
 0.14709473
 0.15258789
 0.14801025
 0.13671875
 0.12817383
 0.12634277
 0.12725830
 0.12512207
 0.11901855
 0.11352539
 0.11169434
 0.11199951
 0.11108398
 0.10681152
 0.10070801
 0.09429932
 0.08911133
 0.08544922
 0.08270264
 0.07934570
 0.07446289
 0.06713867
 0.06011963
 0.05554199
 0.05279541
 0.04882813
 0.04180908
 0.03387451
 0.02899170
 0.02746582
 0.02624512
 0.02166748
 0.01403809
 0.00671387
 0.00305176
 0.00183105
-0.00061035
-0.00549316
-0.00976563
-0.01098633
-0.01007080
-0.01037598
-0.01373291
-0.01892090
-0.02197266
-0.02166748
-0.02044678
-0.02075195
-0.02349854
-0.02655029
-0.02807617
-0.02807617
-0.02868652
-0.03173828
-0.03570557
-0.03906250
-0.04089355
-0.04150391
-0.04241943
-0.04425049
-0.04608154
-0.04730225
-0.04791260
-0.04882813
-0.05065918
-0.05310059
-0.05432129
-0.05401611
-0.05310059
-0.05249023
-0.05340576
-0.05462646
-0.05554199
-0.05523682
-0.05462646
-0.05401611
-0.05401611
-0.05340576
-0.05249023
-0.05126953
-0.05004883
-0.05004883
-0.05096436
-0.05249023
-0.05340576
-0.05371094
-0.05401611
-0.05401611
-0.05432129
-0.05432129
-0.05432129
-0.05401611
-0.05401611
-0.05432129
-0.05432129
-0.05371094
-0.05218506
-0.05065918
-0.05004883
-0.04974365
-0.04943848
-0.04852295
-0.04699707
-0.04577637
-0.04516602
-0.04486084
-0.04394531
-0.04180908
-0.03936768
-0.03753662
-0.03662109
-0.03631592
-0.03631592
-0.03601074
-0.03509521
-0.03448486
-0.03356934
-0.03204346
-0.03082275
-0.02990723
-0.02990723
-0.03021240
-0.03051758
-0.02990723
-0.02868652
-0.02777100
-0.02746582
-0.02777100
-0.02746582
-0.02624512
-0.02502441
-0.02410889
-0.02349854
-0.02349854
-0.02258301
-0.02105713
-0.01922607
-0.01739502
-0.01586914
-0.01464844
-0.01342773
-0.01251221
-0.01159668
-0.01037598
-0.00854492
-0.00671387
-0.00488281
-0.00366211
-0.00305176
-0.00274658
-0.00213623
-0.00183105
-0.00122070
-0.00152588
-0.00183105
-0.00213623
-0.00152588
-0.00030518
 0.00122070
 0.00244141
 0.00335693
 0.00366211
 0.00366211
 0.00396729
 0.00457764
 0.00549316
 0.00671387
 0.00793457
 0.00885010
 0.00885010
 0.00885010
 0.00915527
 0.01007080
 0.01129150
 0.01251221
 0.01342773
 0.01403809
 0.01434326
 0.01464844
 0.01525879
 0.01556396
 0.01586914
 0.01586914
 0.01617432
 0.01678467
 0.01800537
 0.01953125
 0.02044678
 0.02075195
 0.02044678
 0.02014160
 0.02014160
 0.02044678
 0.02075195
 0.02105713
 0.02136230
 0.02166748
 0.02166748
 0.02136230
 0.02136230
 0.02136230
 0.02166748
 0.02197266
 0.02227783
 0.02258301
 0.02288818
 0.02410889
 0.02532959
 0.02624512
 0.02655029
 0.02593994
 0.02502441
 0.02471924
 0.02471924
 0.02563477
 0.02624512
 0.02685547
 0.02655029
 0.02593994
 0.02532959
 0.02471924
 0.02441406
 0.02441406
 0.02471924
 0.02502441
 0.02502441
 0.02502441
 0.02471924
 0.02471924
 0.02441406
 0.02441406
 0.02410889
 0.02410889
 0.02471924
 0.02532959
 0.02624512
 0.02655029
 0.02655029
 0.02593994
 0.02532959
 0.02502441
 0.02532959
 0.02593994
 0.02685547
 0.02716064
 0.02716064
 0.02655029
 0.02532959
 0.02471924
 0.02441406
 0.02441406
 0.02441406
 0.02410889
 0.02380371
 0.02349854
 0.02410889
 0.02441406
 0.02471924
 0.02441406
 0.02319336
 0.02197266
 0.02075195
 0.01953125
 0.01831055
 0.01739502
 0.01617432
 0.01464844
 0.01251221
 0.00976563
 0.00671387
 0.00427246
 0.00183105
-0.00122070
-0.00518799
-0.01007080
-0.01556396
-0.02166748
-0.02807617
-0.03509521
-0.04241943
-0.04943848
-0.05584717
-0.06164551
-0.06652832
-0.07049561
-0.07232666
-0.07232666
-0.07019043
-0.06591797
-0.05828857
-0.04699707
-0.03051758
-0.00946045
 0.01495361
 0.04241943
 0.07293701
 0.10650635
 0.14221191
 0.17852783
 0.21453857
 0.24963379
 0.28228760
 0.31158447
 0.33599854
 0.35400391
 0.36437988
 0.36682129
 0.35949707
 0.34240723
 0.31524658
 0.27954102
 0.23590088
 0.18432617
 0.12451172
 0.05737305
-0.01403809
-0.08728027
-0.16113281
-0.23437500
-0.30548096
-0.37078857
-0.42663574
-0.47149658
-0.50415039
-0.52551270
-0.53405762
-0.52856445
-0.50842285
-0.47393799
-0.42663574
-0.36834717
-0.30090332
-0.22521973
-0.14434814
-0.06011963
 0.02410889
 0.10589600
 0.18341064
 0.25421143
 0.31677246
 0.36926270
 0.40924072
 0.43640137
 0.44891357
 0.44708252
 0.43029785
 0.40008545
 0.35827637
 0.30792236
 0.24993896
 0.18524170
 0.11474609
 0.04089355
-0.03234863
-0.10162354
-0.16571045
-0.22430420
-0.27679443
-0.32073975
-0.35278320
-0.37170410
-0.37780762
-0.37231445
-0.35583496
-0.32958984
-0.29510498
-0.25573730
-0.21392822
-0.16998291
-0.12481689
-0.07965088
-0.03631592
 0.00213623
 0.03417969
 0.05981445
 0.07904053
 0.09094238
 0.09613037
 0.09429932
 0.08697510
 0.07476807
 0.05889893
 0.04028320
 0.02014160
 0.00030518
-0.01800537
-0.03295898
-0.04394531
-0.04943848
-0.04821777
-0.03997803
-0.02532959
-0.00549316
 0.01831055
 0.04608154
 0.07629395
 0.10772705
 0.13854980
 0.16662598
 0.19042969
 0.20874023
 0.22033691
 0.22430420
 0.21972656
 0.20568848
 0.18280029
 0.15106201
 0.11169434
 0.06652832
 0.01617432
-0.03692627
-0.09063721
-0.14251709
-0.19134521
-0.23590088
-0.27618408
-0.31005859
-0.33447266
-0.34606934
-0.34362793
-0.32806396
-0.30242920
-0.26885986
-0.22857666
-0.18157959
-0.12847900
-0.07110596
-0.01129150
 0.04821777
 0.10528564
 0.15777588
 0.20324707
 0.23986816
 0.26641846
 0.28198242
 0.28686523
 0.28076172
 0.26458740
 0.23895264
 0.20446777
 0.16204834
 0.11352539
 0.06072998
 0.00610352
-0.04821777
-0.09979248
-0.14648438
-0.18646240
-0.21820068
-0.23986816
-0.25085449
-0.25115967
-0.23986816
-0.21789551
-0.18524170
-0.14312744
-0.09216309
-0.03417969
 0.02838135
 0.09277344
 0.15655518
 0.21820068
 0.27526855
 0.32623291
 0.36834717
 0.39916992
 0.41839600
 0.42572021
 0.42083740
 0.40435791
 0.37658691
 0.33966064
 0.29571533
 0.24658203
 0.19409180
 0.13885498
 0.08331299
 0.03021240
-0.01739502
-0.05676270
-0.08789063
-0.11047363
-0.12451172
-0.12908936
-0.12420654
-0.11077881
-0.09033203
-0.06378174
-0.03326416
-0.00061035
 0.03082275
 0.05798340
 0.07873535
 0.09155273
 0.09521484
 0.08758545
 0.06683350
 0.03265381
-0.01403809
-0.07141113
-0.13977051
-0.21850586
-0.30639648
-0.39855957
-0.48980713
-0.57464600
-0.64910889
-0.70983887
-0.75286865
-0.77484131
-0.77362061
-0.74615479
-0.69091797
-0.60760498
-0.49804688
-0.36560059
-0.21362305
-0.04455566
 0.13916016
 0.33264160
 0.52673340
 0.71289063
 0.88378906
 1.03363037
 1.15814209
 1.25152588
 1.30950928
 1.32812500
 1.30615234
 1.24145508
 1.13342285
 0.98327637
 0.79589844
 0.57861328
 0.33630371
 0.07263184
-0.20874023
-0.50018311
-0.78918457
-1.06262207
-1.31042480
-1.52770996
-1.71020508
-1.85150146
-1.94458008
-1.98455811
-1.97082520
-1.90643311
-1.79260254
-1.63055420
-1.42303467
-1.17736816
-0.90454102
-0.61492920
-0.31524658
-0.00976563
 0.29418945
 0.58624268
 0.85388184
 1.08764648
 1.28082275
 1.42974854
 1.53015137
 1.57928467
 1.57745361
 1.52587891
 1.42669678
 1.28204346
 1.09649658
 0.87951660
 0.64208984
 0.39306641
 0.13793945
-0.12023926
-0.37322998
-0.60852051
-0.81268311
-0.97656250
-1.09649658
-1.17218018
-1.20391846
-1.19049072
-1.13189697
-1.02996826
-0.88958740
-0.71777344
-0.52215576
-0.31036377
-0.08819580
 0.13793945
 0.36071777
 0.57189941
 0.76141357
 0.92254639
 1.05041504
 1.14166260
 1.19415283
 1.20605469
 1.17797852
 1.11083984
 1.00738525
 0.87097168
 0.70739746
 0.52490234
 0.33081055
 0.13153076
-0.06958008
-0.26672363
-0.45074463
-0.61126709
-0.73974609
-0.83282471
-0.89080811
-0.91400146
-0.90118408
-0.85144043
-0.76690674
-0.65277100
-0.51483154
-0.35980225
-0.19165039
-0.01525879
 0.16448975
 0.34210205
 0.51147461
 0.66589355
 0.80017090
 0.91125488
 0.99700928
 1.05651855
 1.08856201
 1.09191895
 1.06750488
 1.01837158
 0.94757080
 0.85876465
 0.75469971
 0.63934326
 0.51818848
 0.39703369
 0.28015137
 0.16998291
 0.06774902
-0.02319336
-0.10009766
-0.16113281
-0.20568848
-0.23559570
-0.25146484
-0.25573730
-0.25054932
-0.23864746
-0.22308350
-0.20660400
-0.19042969
-0.17608643
-0.16601563
-0.16174316
-0.16448975
-0.17395020
-0.19073486
-0.21484375
-0.24749756
-0.28808594
-0.33386230
-0.38116455
-0.42755127
-0.47088623
-0.50994873
-0.54199219
-0.56457520
-0.57556152
-0.57281494
-0.55541992
-0.52185059
-0.47119141
-0.40283203
-0.31890869
-0.22247314
-0.11749268
-0.00640869
 0.10833740
 0.22491455
 0.33905029
 0.44677734
 0.54290771
 0.62408447
 0.68786621
 0.73211670
 0.75653076
 0.76049805
 0.74401855
 0.70739746
 0.65124512
 0.57708740
 0.48736572
 0.38513184
 0.27496338
 0.16021729
 0.04241943
-0.07659912
-0.19531250
-0.30944824
-0.41259766
-0.50048828
-0.56976318
-0.61920166
-0.64849854
-0.65734863
-0.64575195
-0.61462402
-0.56640625
-0.50292969
-0.42633057
-0.34027100
-0.24841309
-0.15441895
-0.06134033
 0.02716064
 0.10803223
 0.17761230
 0.23162842
 0.26794434
 0.28656006
 0.28656006
 0.26794434
 0.22949219
 0.17150879
 0.09521484
 0.00183105
-0.10742188
-0.23010254
-0.36254883
-0.49865723
-0.63232422
-0.75897217
-0.87432861
-0.97534180
-1.05865479
-1.12091064
-1.15875244
-1.17004395
-1.15417480
-1.11083984
-1.04156494
-0.94757080
-0.83099365
-0.69427490
-0.54199219
-0.37994385
-0.21362305
-0.04669189
 0.11810303
 0.27770996
 0.42785645
 0.56396484
 0.68145752
 0.77697754
 0.84869385
 0.89569092
 0.91766357
 0.91430664
 0.88775635
 0.83862305
 0.76873779
 0.68084717
 0.57861328
 0.46661377
 0.34912109
 0.22949219
 0.11108398
-0.00305176
-0.10986328
-0.20568848
-0.28778076
-0.35217285
-0.39733887
-0.42144775
-0.42572021
-0.41137695
-0.38024902
-0.33325195
-0.27160645
-0.19744873
-0.11383057
-0.02441406
 0.06835938
 0.16235352
 0.25604248
 0.34637451
 0.43090820
 0.50598145
 0.56976318
 0.62042236
 0.65795898
 0.68176270
 0.69213867
 0.68939209
 0.67382813
 0.64605713
 0.60760498
 0.56030273
 0.50689697
 0.45043945
 0.39367676
 0.33935547
 0.28869629
 0.24261475
 0.20202637
 0.16754150
 0.14099121
 0.12329102
 0.11474609
 0.11474609
 0.12176514
 0.13488770
 0.15350342
 0.17669678
 0.20233154
 0.22857666
 0.25329590
 0.27648926
 0.29754639
 0.31524658
 0.32714844
 0.33111572
 0.32653809
 0.31463623
 0.29632568
 0.27099609
 0.23864746
 0.19958496
 0.15472412
 0.10559082
 0.05279541
-0.00305176
-0.06011963
-0.11657715
-0.17028809
-0.22186279
-0.27160645
-0.31890869
-0.36163330
-0.39581299
-0.41992188
-0.43395996
-0.43914795
-0.43640137
-0.42419434
-0.40161133
-0.36865234
-0.32684326
-0.27740479
-0.22186279
-0.16082764
-0.09460449
-0.02532959
 0.04455566
 0.11169434
 0.17395020
 0.22918701
 0.27770996
 0.31799316
 0.34759521
 0.36437988
 0.36651611
 0.35461426
 0.32897949
 0.28961182
 0.23651123
 0.16967773
 0.09033203
 0.00152588
-0.09521484
-0.19927979
-0.30822754
-0.41839600
-0.52429199
-0.62225342
-0.70892334
-0.78277588
-0.84197998
-0.88287354
-0.90362549
-0.90332031
-0.88287354
-0.84228516
-0.78277588
-0.70495605
-0.61157227
-0.50628662
-0.39306641
-0.27526855
-0.15594482
-0.03875732
 0.07324219
 0.17547607
 0.26489258
 0.33721924
 0.38909912
 0.41778564
 0.42205811
 0.40161133
 0.35736084
 0.29113770
 0.20385742
 0.09704590
-0.02777100
-0.16815186
-0.31951904
-0.47485352
-0.62591553
-0.76629639
-0.89172363
-0.99945068
-1.08642578
-1.14807129
-1.18072510
-1.18225098
-1.15295410
-1.09405518
-1.00585938
-0.88958740
-0.74737549
-0.58471680
-0.40618896
-0.21667480
-0.01953125
 0.18218994
 0.38269043
 0.57586670
 0.75531006
 0.91644287
 1.05499268
 1.16760254
 1.25183105
 1.30554199
 1.32720947
 1.31683350
 1.27502441
 1.20391846
 1.10687256
 0.98754883
 0.85021973
 0.69946289
 0.54168701
 0.38299561
 0.22857666
 0.08117676
-0.05676270
-0.18218994
-0.29052734
-0.37628174
-0.43670654
-0.47210693
-0.48431396
-0.47454834
-0.44403076
-0.39428711
-0.32867432
-0.25115967
-0.16571045
-0.07507324
 0.01739502
 0.10772705
 0.19287109
 0.26947021
 0.33508301
 0.38696289
 0.42388916
 0.44372559
 0.44677734
 0.43365479
 0.40618896
 0.36743164
 0.31951904
 0.26580811
 0.20843506
 0.14984131
 0.09338379
 0.04272461
 0.00091553
-0.02990723
-0.04821777
-0.05340576
-0.04486084
-0.02197266
 0.01495361
 0.06408691
 0.12298584
 0.19012451
 0.26428223
 0.34332275
 0.42358398
 0.50109863
 0.57220459
 0.63354492
 0.68298340
 0.71838379
 0.73852539
 0.74340820
 0.73181152
 0.70312500
 0.65704346
 0.59448242
 0.51818848
 0.43182373
 0.33843994
 0.23956299
 0.13702393
 0.03417969
-0.06622314
-0.16204834
-0.25085449
-0.33081055
-0.39855957
-0.45196533
-0.48980713
-0.51239014
-0.52124023
-0.51666260
-0.50018311
-0.47271729
-0.43640137
-0.39306641
-0.34515381
-0.29602051
-0.24841309
-0.20507813
-0.16784668
-0.13732910
-0.11596680
-0.10528564
-0.10742188
-0.12176514
-0.14709473
-0.18310547
-0.23040771
-0.28808594
-0.35369873
-0.42236328
-0.49011230
-0.55389404
-0.61340332
-0.66711426
-0.71258545
-0.74707031
-0.76843262
-0.77606201
-0.76904297
-0.74707031
-0.70983887
-0.65795898
-0.59234619
-0.51574707
-0.42999268
-0.33721924
-0.23986816
-0.14038086
-0.04089355
 0.05462646
 0.14221191
 0.21972656
 0.28442383
 0.33538818
 0.37017822
 0.38665771
 0.38421631
 0.36407471
 0.32989502
 0.28320313
 0.22521973
 0.15625000
 0.07843018
-0.00396729
-0.08728027
-0.16845703
-0.24688721
-0.31982422
-0.38330078
-0.43365479
-0.46905518
-0.48919678
-0.49438477
-0.48339844
-0.45562744
-0.40985107
-0.34790039
-0.27282715
-0.18676758
-0.09124756
 0.01190186
 0.11993408
 0.22827148
 0.33325195
 0.43182373
 0.52001953
 0.59509277
 0.65368652
 0.69366455
 0.71472168
 0.71655273
 0.69824219
 0.66009521
 0.60302734
 0.53039551
 0.44616699
 0.35339355
 0.25421143
 0.15136719
 0.04821777
-0.05187988
-0.14587402
-0.23101807
-0.30456543
-0.36224365
-0.40008545
-0.41687012
-0.41168213
-0.38635254
-0.34118652
-0.27770996
-0.19836426
-0.10589600
-0.00427246
 0.10467529
 0.21850586
 0.33325195
 0.44342041
 0.54321289
 0.62805176
 0.69519043
 0.74310303
 0.77056885
 0.77636719
 0.76019287
 0.72204590
 0.66406250
 0.58868408
 0.49957275
 0.40039063
 0.29479980
 0.18615723
 0.07659912
-0.03143311
-0.13458252
-0.22949219
-0.31158447
-0.37689209
-0.42266846
-0.44738770
-0.45074463
-0.43365479
-0.39703369
-0.34240723
-0.27099609
-0.18554688
-0.09002686
 0.01159668
 0.11505127
 0.21667480
 0.31219482
 0.39672852
 0.46600342
 0.51605225
 0.54504395
 0.55175781
 0.53558350
 0.49804688
 0.44036865
 0.36499023
 0.27465820
 0.17211914
 0.06072998
-0.05645752
-0.17517090
-0.29083252
-0.39825439
-0.49194336
-0.56854248
-0.62530518
-0.66009521
-0.67169189
-0.65856934
-0.62164307
-0.56213379
-0.48278809
-0.38635254
-0.27587891
-0.15502930
-0.02838135
 0.09948730
 0.22369385
 0.33905029
 0.44067383
 0.52398682
 0.58563232
 0.62469482
 0.63934326
 0.62957764
 0.59448242
 0.53497314
 0.45410156
 0.35614014
 0.24566650
 0.12542725
-0.00244141
-0.13488770
-0.26794434
-0.39520264
-0.51177979
-0.61248779
-0.69519043
-0.75744629
-0.79803467
-0.81573486
-0.80963135
-0.78063965
-0.73059082
-0.66223145
-0.57891846
-0.48431396
-0.38269043
-0.27832031
-0.17425537
-0.07415771
 0.01922607
 0.10192871
 0.17028809
 0.22216797
 0.25573730
 0.27130127
 0.27008057
 0.25299072
 0.22125244
 0.17608643
 0.11962891
 0.05493164
-0.01403809
-0.08392334
-0.15106201
-0.21392822
-0.27130127
-0.32043457
-0.35827637
-0.38055420
-0.38421631
-0.36926270
-0.33782959
-0.29266357
-0.23590088
-0.16876221
-0.09277344
-0.01068115
 0.07476807
 0.16021729
 0.24200439
 0.31738281
 0.38238525
 0.43426514
 0.47058105
 0.48950195
 0.49072266
 0.47424316
 0.44128418
 0.39398193
 0.33416748
 0.26367188
 0.18341064
 0.09613037
 0.00396729
-0.08911133
-0.18066406
-0.26763916
-0.34667969
-0.41320801
-0.46417236
-0.49865723
-0.51696777
-0.52062988
-0.50964355
-0.48370361
-0.44250488
-0.38818359
-0.32470703
-0.25512695
-0.18310547
-0.11016846
-0.03875732
 0.02807617
 0.08666992
 0.13458252
 0.16998291
 0.19195557
 0.20111084
 0.19744873
 0.18218994
 0.15686035
 0.12329102
 0.08270264
 0.03814697
-0.00793457
-0.05126953
-0.08850098
-0.11657715
-0.13366699
-0.13885498
-0.13061523
-0.10833740
-0.07141113
-0.02136230
 0.04058838
 0.11260986
 0.19256592
 0.27954102
 0.36987305
 0.45989990
 0.54534912
 0.62194824
 0.68603516
 0.73516846
 0.76660156
 0.77850342
 0.77026367
 0.74127197
 0.69213867
 0.62347412
 0.53710938
 0.43609619
 0.32501221
 0.20782471
 0.08697510
-0.03479004
-0.15411377
-0.26611328
-0.36437988
-0.44403076
-0.50262451
-0.53863525
-0.55175781
-0.54168701
-0.50872803
-0.45379639
-0.37994385
-0.28961182
-0.18646240
-0.07354736
 0.04486084
 0.16510010
 0.28259277
 0.39276123
 0.49194336
 0.57525635
 0.63995361
 0.68328857
 0.70404053
 0.70159912
 0.67504883
 0.62347412
 0.54840088
 0.45349121
 0.34362793
 0.22216797
 0.09185791
-0.04516602
-0.18493652
-0.32135010
-0.44738770
-0.55755615
-0.64880371
-0.71868896
-0.76477051
-0.78582764
-0.78033447
-0.74829102
-0.69152832
-0.61248779
-0.51391602
-0.40039063
-0.27648926
-0.14495850
-0.00915527
 0.12817383
 0.26275635
 0.38940430
 0.50354004
 0.60150146
 0.68023682
 0.73760986
 0.77056885
 0.77819824
 0.76080322
 0.71990967
 0.65673828
 0.57373047
 0.47393799
 0.36102295
 0.23956299
 0.11199951
-0.02014160
-0.15472412
-0.28717041
-0.41168213
-0.52337646
-0.61828613
-0.69641113
-0.75744629
-0.80078125
-0.82550049
-0.83099365
-0.81756592
-0.78735352
-0.74127197
-0.68145752
-0.61004639
-0.52917480
-0.44250488
-0.35308838
-0.26367188
-0.17669678
-0.09368896
-0.01586914
 0.05462646
 0.11657715
 0.16937256
 0.21240234
 0.24444580
 0.26611328
 0.27740479
 0.27984619
 0.27435303
 0.26184082
 0.24322510
 0.21850586
 0.18890381
 0.15594482
 0.12084961
 0.08392334
 0.04577637
 0.00732422
-0.03082275
-0.06713867
-0.10131836
-0.13244629
-0.16021729
-0.18493652
-0.20721436
-0.22705078
-0.24505615
-0.26000977
-0.27191162
-0.28198242
-0.29144287
-0.30151367
-0.30975342
-0.31341553
-0.31097412
-0.30426025
-0.29541016
-0.28686523
-0.27801514
-0.26672363
-0.25115967
-0.23071289
-0.20507813
-0.17547607
-0.14129639
-0.10284424
-0.06011963
-0.01342773
 0.03662109
 0.08880615
 0.14282227
 0.19775391
 0.25177002
 0.30395508
 0.35217285
 0.39459229
 0.42907715
 0.45532227
 0.47241211
 0.47973633
 0.47637939
 0.46112061
 0.43457031
 0.39825439
 0.35400391
 0.30303955
 0.24597168
 0.18341064
 0.11688232
 0.04882813
-0.01800537
-0.08087158
-0.13793945
-0.18737793
-0.22827148
-0.25848389
-0.27832031
-0.28717041
-0.28472900
-0.27099609
-0.24566650
-0.20874023
-0.16052246
-0.10284424
-0.03723145
 0.03387451
 0.10803223
 0.18280029
 0.25695801
 0.32897949
 0.39672852
 0.45684814
 0.50598145
 0.54229736
 0.56427002
 0.57128906
 0.56274414
 0.53833008
 0.49896240
 0.44677734
 0.38330078
 0.30975342
 0.22766113
 0.13854980
 0.04547119
-0.04852295
-0.14221191
-0.23284912
-0.31829834
-0.39337158
-0.45471191
-0.49987793
-0.52856445
-0.54138184
-0.53710938
-0.51544189
-0.47637939
-0.42236328
-0.35552979
-0.27770996
-0.19073486
-0.09704590
 0.00000000
 0.09704590
 0.19165039
 0.28106689
 0.36376953
 0.43670654
 0.49743652
 0.54351807
 0.57495117
 0.59051514
 0.59082031
 0.57586670
 0.54565430
 0.50170898
 0.44586182
 0.38116455
 0.31005859
 0.23406982
 0.15502930
 0.07446289
-0.00518799
-0.08026123
-0.14831543
-0.20812988
-0.25970459
-0.30151367
-0.33203125
-0.34881592
-0.35034180
-0.33782959
-0.31433105
-0.28289795
-0.24566650
-0.20324707
-0.15625000
-0.10620117
-0.05584717
-0.00823975
 0.03448486
 0.07080078
 0.09948730
 0.11871338
 0.12725830
 0.12481689
 0.11199951
 0.08941650
 0.05767822
 0.01739502
-0.02960205
-0.08056641
-0.13336182
-0.18646240
-0.24017334
-0.29205322
-0.33935547
-0.37689209
-0.40252686
-0.41687012
-0.41992188
-0.41137695
-0.38909912
-0.35217285
-0.30334473
-0.24505615
-0.18035889
-0.10925293
-0.03234863
 0.04699707
 0.12481689
 0.19775391
 0.26397705
 0.32135010
 0.36804199
 0.40008545
 0.41503906
 0.41229248
 0.39245605
 0.35675049
 0.30456543
 0.23620605
 0.15411377
 0.06103516
-0.04028320
-0.14770508
-0.25848389
-0.36865234
-0.47210693
-0.56335449
-0.63903809
-0.69641113
-0.73394775
-0.74951172
-0.74249268
-0.71258545
-0.65917969
-0.58349609
-0.48675537
-0.37292480
-0.24597168
-0.11047363
 0.03082275
 0.17639160
 0.32165527
 0.46142578
 0.58868408
 0.69824219
 0.78643799
 0.85144043
 0.89172363
 0.90515137
 0.89172363
 0.85021973
 0.78094482
 0.68572998
 0.56854248
 0.43457031
 0.28900146
 0.13336182
-0.03082275
-0.20141602
-0.37139893
-0.53222656
-0.67626953
-0.79925537
-0.89935303
-0.97412109
-1.02111816
-1.03820801
-1.02539063
-0.98327637
-0.91308594
-0.81512451
-0.69183350
-0.54870605
-0.39245605
-0.22827148
-0.05920410
 0.11199951
 0.28106689
 0.44158936
 0.58654785
 0.71075439
 0.81115723
 0.88623047
 0.93444824
 0.95611572
 0.95123291
 0.92071533
 0.86639404
 0.78979492
 0.69366455
 0.58319092
 0.46386719
 0.33996582
 0.21514893
 0.09246826
-0.02593994
-0.13732910
-0.23803711
-0.32501221
-0.39428711
-0.44464111
-0.47546387
-0.48767090
-0.48278809
-0.46142578
-0.42480469
-0.37506104
-0.31555176
-0.25024414
-0.18249512
-0.11352539
-0.04516602
 0.02105713
 0.08178711
 0.13488770
 0.17944336
 0.21423340
 0.23925781
 0.25482178
 0.26184082
 0.26153564
 0.25451660
 0.24169922
 0.22399902
 0.20294189
 0.18096924
 0.15960693
 0.14007568
 0.12268066
 0.10864258
 0.09887695
 0.09429932
 0.09460449
 0.10009766
 0.11016846
 0.12420654
 0.14129639
 0.15869141
 0.17517090
 0.18859863
 0.19927979
 0.20507813
 0.20507813
 0.19714355
 0.18066406
 0.15625000
 0.12451172
 0.08575439
 0.03936768
-0.01251221
-0.06835938
-0.12573242
-0.18432617
-0.24383545
-0.30242920
-0.35766602
-0.40527344
-0.44281006
-0.46966553
-0.48645020
-0.49194336
-0.48461914
-0.46295166
-0.42663574
-0.37811279
-0.31890869
-0.25146484
-0.17669678
-0.09643555
-0.01281738
 0.07141113
 0.15289307
 0.22857666
 0.29541016
 0.35186768
 0.39611816
 0.42724609
 0.44281006
 0.44128418
 0.42327881
 0.39031982
 0.34484863
 0.28839111
 0.22186279
 0.14617920
 0.06347656
-0.02197266
-0.10772705
-0.19104004
-0.27038574
-0.34210205
-0.40222168
-0.44708252
-0.47546387
-0.48767090
-0.48370361
-0.46325684
-0.42633057
-0.37353516
-0.30792236
-0.23254395
-0.15045166
-0.06347656
 0.02624512
 0.11596680
 0.20263672
 0.28228760
 0.35186768
 0.40985107
 0.45379639
 0.48339844
 0.49713135
 0.49468994
 0.47607422
 0.44128418
 0.39245605
 0.33111572
 0.25817871
 0.17639160
 0.08728027
-0.00762939
-0.10620117
-0.20690918
-0.30639648
-0.40069580
-0.48492432
-0.55664063
-0.61462402
-0.65826416
-0.68634033
-0.69763184
-0.69030762
-0.66528320
-0.62377930
-0.56640625
-0.49560547
-0.41351318
-0.32287598
-0.22644043
-0.12664795
-0.02532959
 0.07476807
 0.17059326
 0.25970459
 0.33966064
 0.40893555
 0.46508789
 0.50689697
 0.53314209
 0.54412842
 0.53955078
 0.52032471
 0.48675537
 0.44097900
 0.38574219
 0.32409668
 0.25756836
 0.18768311
 0.11535645
 0.04394531
-0.02349854
-0.08361816
-0.13488770
-0.17669678
-0.20874023
-0.22979736
-0.23986816
-0.23895264
-0.22766113
-0.20690918
-0.17730713
-0.14068604
-0.09796143
-0.05035400
-0.00030518
 0.05065918
 0.10040283
 0.14648438
 0.18707275
 0.22125244
 0.24719238
 0.26489258
 0.27374268
 0.27374268
 0.26458740
 0.24597168
 0.21789551
 0.18096924
 0.13732910
 0.08880615
 0.03723145
-0.01525879
-0.06744385
-0.11688232
-0.16204834
-0.20050049
-0.23071289
-0.25207520
-0.26428223
-0.26672363
-0.25909424
-0.24200439
-0.21453857
-0.17822266
-0.13458252
-0.08575439
-0.03417969
 0.01831055
 0.06958008
 0.11810303
 0.16143799
 0.19714355
 0.22399902
 0.24078369
 0.24627686
 0.24047852
 0.22338867
 0.19592285
 0.15930176
 0.11413574
 0.06103516
 0.00244141
-0.05889893
-0.11932373
-0.17730713
-0.23162842
-0.28167725
-0.32531738
-0.36010742
-0.38299561
-0.39215088
-0.38726807
-0.36834717
-0.33599854
-0.29174805
-0.23773193
-0.17547607
-0.10589600
-0.03082275
 0.04821777
 0.12878418
 0.20721436
 0.28015137
 0.34484863
 0.39916992
 0.44128418
 0.46905518
 0.48095703
 0.47576904
 0.45410156
 0.41809082
 0.36926270
 0.30822754
 0.23620605
 0.15441895
 0.06591797
-0.02655029
-0.12084961
-0.21392822
-0.30303955
-0.38360596
-0.45135498
-0.50323486
-0.53802490
-0.55541992
-0.55450439
-0.53405762
-0.49316406
-0.43273926
-0.35522461
-0.26306152
-0.15869141
-0.04486084
 0.07659912
 0.20233154
 0.32775879
 0.44891357
 0.56121826
 0.66040039
 0.74432373
 0.81115723
 0.85906982
 0.88623047
 0.89080811
 0.87280273
 0.83221436
 0.77026367
 0.68878174
 0.59020996
 0.47760010
 0.35552979
 0.22674561
 0.09368896
-0.04302979
-0.18096924
-0.31524658
-0.44036865
-0.55084229
-0.64422607
-0.71868896
-0.77392578
-0.80871582
-0.82305908
-0.81665039
-0.79101563
-0.74737549
-0.68756104
-0.61309814
-0.52673340
-0.43151855
-0.33111572
-0.22827148
-0.12512207
-0.02380371
 0.07293701
 0.16296387
 0.24475098
 0.31646729
 0.37750244
 0.42602539
 0.46112061
 0.48278809
 0.49133301
 0.48767090
 0.47088623
 0.44158936
 0.40069580
 0.35095215
 0.29510498
 0.23406982
 0.16815186
 0.09765625
 0.02441406
-0.04852295
-0.11962891
-0.18829346
-0.25451660
-0.31707764
-0.37231445
-0.41839600
-0.45440674
-0.48187256
-0.50109863
-0.51147461
-0.51177979
-0.50140381
-0.48187256
-0.45410156
-0.41839600
-0.37414551
-0.32257080
-0.26580811
-0.20568848
-0.14404297
-0.08056641
-0.01586914
 0.04852295
 0.11108398
 0.16998291
 0.22521973
 0.27587891
 0.32135010
 0.35980225
 0.38909912
 0.40924072
 0.41961670
 0.42022705
 0.41046143
 0.38970947
 0.35888672
 0.31921387
 0.27160645
 0.21667480
 0.15441895
 0.08544922
 0.01251221
-0.06164551
-0.13427734
-0.20416260
-0.27008057
-0.32928467
-0.37841797
-0.41473389
-0.43701172
-0.44616699
-0.44128418
-0.42175293
-0.38696289
-0.33813477
-0.27770996
-0.20874023
-0.13305664
-0.05249023
 0.03051758
 0.11291504
 0.19042969
 0.26123047
 0.32318115
 0.37384033
 0.41015625
 0.42938232
 0.43090820
 0.41503906
 0.38208008
 0.33294678
 0.26794434
 0.18981934
 0.10131836
 0.00518799
-0.09643555
-0.20172119
-0.30761719
-0.40893555
-0.49987793
-0.57647705
-0.63659668
-0.67962646
-0.70312500
-0.70556641
-0.68542480
-0.64208984
-0.57800293
-0.49499512
-0.39489746
-0.28015137
-0.15380859
-0.01892090
 0.12237549
 0.26702881
 0.41107178
 0.54931641
 0.67596436
 0.78613281
 0.87707520
 0.94696045
 0.99456787
 1.01806641
 1.01654053
 0.98937988
 0.93811035
 0.86364746
 0.76873779
 0.65551758
 0.52886963
 0.39428711
 0.25634766
 0.11810303
-0.01770020
-0.14953613
-0.27282715
-0.38269043
-0.47393799
-0.54443359
-0.59356689
-0.62133789
-0.62805176
-0.61279297
-0.57617188
-0.52032471
-0.44860840
-0.36499023
-0.27191162
-0.17303467
-0.07171631
 0.02838135
 0.12329102
 0.21026611
 0.28717041
 0.35064697
 0.39886475
 0.42907715
 0.44036865
 0.43334961
 0.40863037
 0.36773682
 0.31433105
 0.25115967
 0.18096924
 0.10589600
 0.02777100
-0.04913330
-0.12054443
-0.18310547
-0.23590088
-0.27862549
-0.30914307
-0.32348633
-0.31860352
-0.29602051
-0.25970459
-0.21270752
-0.15686035
-0.09155273
-0.01831055
 0.05798340
 0.13275146
 0.20294189
 0.26702881
 0.32348633
 0.36804199
 0.39672852
 0.40679932
 0.39886475
 0.37414551
 0.33386230
 0.27801514
 0.20782471
 0.12603760
 0.03540039
-0.06225586
-0.16479492
-0.26824951
-0.36865234
-0.46020508
-0.53985596
-0.60485840
-0.65338135
-0.68359375
-0.69366455
-0.68267822
-0.65216064
-0.60333252
-0.53771973
-0.45654297
-0.36254883
-0.25817871
-0.14648438
-0.03082275
 0.08605957
 0.19989014
 0.30639648
 0.40161133
 0.48156738
 0.54351807
 0.58563232
 0.60638428
 0.60455322
 0.58074951
 0.53527832
 0.46997070
 0.38696289
 0.28839111
 0.17791748
 0.05920410
-0.06500244
-0.19195557
-0.31677246
-0.43365479
-0.53710938
-0.62286377
-0.68878174
-0.73455811
-0.75927734
-0.76080322
-0.73822021
-0.69152832
-0.62377930
-0.53833008
-0.43853760
-0.32745361
-0.20843506
-0.08514404
 0.03814697
 0.15808105
 0.27130127
 0.37475586
 0.46417236
 0.53619385
 0.58898926
 0.62103271
 0.63140869
 0.61981201
 0.58654785
 0.53436279
 0.46630859
 0.38604736
 0.29602051
 0.19958496
 0.09887695
-0.00305176
-0.10253906
-0.19622803
-0.28076172
-0.35186768
-0.40588379
-0.44067383
-0.45532227
-0.45104980
-0.42846680
-0.38848877
-0.33264160
-0.26397705
-0.18554688
-0.09979248
-0.00915527
 0.08361816
 0.17456055
 0.26000977
 0.33660889
 0.40130615
 0.45135498
 0.48461914
 0.49835205
 0.49255371
 0.46844482
 0.42755127
 0.37200928
 0.30273438
 0.22125244
 0.13061523
 0.03417969
-0.06408691
-0.16143799
-0.25573730
-0.34240723
-0.41717529
-0.47546387
-0.51513672
-0.53649902
-0.54107666
-0.52886963
-0.50018311
-0.45471191
-0.39428711
-0.32226563
-0.24230957
-0.15747070
-0.07049561
 0.01556396
 0.09674072
 0.16967773
 0.23193359
 0.28350830
 0.32287598
 0.34881592
 0.35980225
 0.35552979
 0.33782959
 0.30944824
 0.27313232
 0.23010254
 0.18188477
 0.13092041
 0.08087158
 0.03540039
-0.00213623
-0.02929688
-0.04547119
-0.04913330
-0.03967285
-0.01678467
 0.01922607
 0.06744385
 0.12573242
 0.19226074
 0.26458740
 0.33905029
 0.41198730
 0.47973633
 0.53894043
 0.58654785
 0.62072754
 0.63903809
 0.63934326
 0.62011719
 0.58135986
 0.52398682
 0.44952393
 0.36041260
 0.25909424
 0.14678955
 0.02502441
-0.10375977
-0.23529053
-0.36437988
-0.48522949
-0.59326172
-0.68511963
-0.75836182
-0.81176758
-0.84259033
-0.84899902
-0.83099365
-0.78826904
-0.72296143
-0.63720703
-0.53314209
-0.41442871
-0.28533936
-0.15045166
-0.01373291
 0.12145996
 0.25207520
 0.37322998
 0.48004150
 0.56732178
 0.63201904
 0.67199707
 0.68603516
 0.67352295
 0.63446045
 0.57037354
 0.48431396
 0.38024902
 0.26214600
 0.13244629
-0.00762939
-0.15533447
-0.30487061
-0.44891357
-0.58013916
-0.69366455
-0.78674316
-0.85693359
-0.90209961
-0.92041016
-0.91064453
-0.87341309
-0.80963135
-0.72082520
-0.61004639
-0.48095703
-0.33843994
-0.18676758
-0.02807617
 0.13427734
 0.29510498
 0.44799805
 0.58685303
 0.70770264
 0.80749512
 0.88470459
 0.93627930
 0.96069336
 0.95703125
 0.92620850
 0.86883545
 0.78613281
 0.68023682
 0.55572510
 0.41778564
 0.27191162
 0.12054443
-0.03479004
-0.19012451
-0.33996582
-0.47760010
-0.59692383
-0.69488525
-0.77026367
-0.82122803
-0.84625244
-0.84442139
-0.81695557
-0.76568604
-0.69305420
-0.60180664
-0.49468994
-0.37597656
-0.24963379
-0.11993408
 0.00976563
 0.13549805
 0.25421143
 0.36163330
 0.45349121
 0.52673340
 0.57861328
 0.60791016
 0.61370850
 0.59661865
 0.55755615
 0.49896240
 0.42327881
 0.33355713
 0.23345947
 0.12542725
 0.01220703
-0.10345459
-0.21850586
-0.32745361
-0.42541504
-0.50811768
-0.57312012
-0.61981201
-0.64788818
-0.65643311
-0.64422607
-0.61157227
-0.55999756
-0.49194336
-0.41015625
-0.31707764
-0.21484375
-0.10681152
 0.00335693
 0.11291504
 0.21881104
 0.31921387
 0.41046143
 0.48980713
 0.55419922
 0.60211182
 0.63232422
 0.64575195
 0.64178467
 0.62194824
 0.58685303
 0.53863525
 0.48034668
 0.41473389
 0.34454346
 0.27191162
 0.19805908
 0.12512207
 0.05462646
-0.01098633
-0.06927490
-0.11932373
-0.16082764
-0.19348145
-0.21636963
-0.22857666
-0.23071289
-0.22399902
-0.21026611
-0.19073486
-0.16601563
-0.13702393
-0.10559082
-0.07354736
-0.04333496
-0.01678467
 0.00488281
 0.02014160
 0.02868652
 0.02960205
 0.02319336
 0.01007080
-0.00946045
-0.03479004
-0.06439209
-0.09613037
-0.12908936
-0.16113281
-0.19104004
-0.21697998
-0.23742676
-0.25146484
-0.25787354
-0.25573730
-0.24383545
-0.22247314
-0.19195557
-0.15289307
-0.10650635
-0.05371094
 0.00457764
 0.06530762
 0.12603760
 0.18432617
 0.23925781
 0.28900146
 0.33142090
 0.36437988
 0.38635254
 0.39642334
 0.39398193
 0.37811279
 0.35003662
 0.31097412
 0.26306152
 0.20690918
 0.14343262
 0.07293701
-0.00122070
-0.07568359
-0.14739990
-0.21575928
-0.27954102
-0.33599854
-0.38116455
-0.41259766
-0.42877197
-0.43090820
-0.41900635
-0.39245605
-0.35095215
-0.29632568
-0.23040771
-0.15563965
-0.07263184
 0.01678467
 0.10986328
 0.20355225
 0.29479980
 0.38146973
 0.46112061
 0.53039551
 0.58563232
 0.62500000
 0.64788818
 0.65368652
 0.64117432
 0.60943604
 0.55847168
 0.49133301
 0.41046143
 0.31890869
 0.21789551
 0.10833740
-0.00762939
-0.12786865
-0.24871826
-0.36651611
-0.47760010
-0.57739258
-0.66345215
-0.73364258
-0.78704834
-0.82183838
-0.83709717
-0.83251953
-0.80810547
-0.76507568
-0.70434570
-0.62835693
-0.53833008
-0.43792725
-0.32958984
-0.21697998
-0.10284424
 0.01037598
 0.11993408
 0.22369385
 0.31921387
 0.40374756
 0.47515869
 0.53100586
 0.57037354
 0.59326172
 0.60028076
 0.59173584
 0.56671143
 0.52673340
 0.47393799
 0.41168213
 0.34362793
 0.27221680
 0.19897461
 0.12542725
 0.05310059
-0.01495361
-0.07629395
-0.12847900
-0.16998291
-0.20019531
-0.21881104
-0.22583008
-0.22247314
-0.20843506
-0.18493652
-0.15289307
-0.11352539
-0.06835938
-0.02014160
 0.02990723
 0.07965088
 0.12725830
 0.17089844
 0.20935059
 0.24139404
 0.26580811
 0.28167725
 0.28869629
 0.28686523
 0.27709961
 0.25970459
 0.23498535
 0.20233154
 0.16326904
 0.11901855
 0.07141113
 0.02105713
-0.03051758
-0.08239746
-0.13214111
-0.17791748
-0.21881104
-0.25604248
-0.28961182
-0.31921387
-0.34271240
-0.35827637
-0.36621094
-0.36804199
-0.36560059
-0.36041260
-0.35186768
-0.33996582
-0.32409668
-0.30548096
-0.28686523
-0.26977539
-0.25451660
-0.24017334
-0.22583008
-0.21118164
-0.19622803
-0.18188477
-0.16662598
-0.15014648
-0.13153076
-0.11047363
-0.08697510
-0.06103516
-0.03234863
-0.00061035
 0.03417969
 0.07202148
 0.11199951
 0.15350342
 0.19500732
 0.23559570
 0.27435303
 0.31066895
 0.34332275
 0.37048340
 0.39031982
 0.40222168
 0.40496826
 0.39825439
 0.38146973
 0.35430908
 0.31768799
 0.27343750
 0.22186279
 0.16326904
 0.09857178
 0.02929688
-0.04119873
-0.11047363
-0.17822266
-0.24353027
-0.30456543
-0.35766602
-0.39886475
-0.42633057
-0.44036865
-0.44128418
-0.42877197
-0.40222168
-0.36132813
-0.30792236
-0.24353027
-0.16967773
-0.08789063
 0.00030518
 0.09246826
 0.18646240
 0.27984619
 0.37078857
 0.45593262
 0.53192139
 0.59478760
 0.64239502
 0.67474365
 0.69122314
 0.69122314
 0.67352295
 0.63781738
 0.58502197
 0.51727295
 0.43670654
 0.34545898
 0.24658203
 0.14190674
 0.03448486
-0.07446289
-0.18249512
-0.28686523
-0.38330078
-0.46783447
-0.53741455
-0.59112549
-0.62805176
-0.64819336
-0.65032959
-0.63415527
-0.59997559
-0.54931641
-0.48461914
-0.40771484
-0.32104492
-0.22674561
-0.12695313
-0.02502441
 0.07659912
 0.17547607
 0.26916504
 0.35522461
 0.42999268
 0.49133301
 0.53802490
 0.56915283
 0.58410645
 0.58227539
 0.56304932
 0.52642822
 0.47485352
 0.41046143
 0.33508301
 0.25024414
 0.15716553
 0.05798340
-0.04486084
-0.14923096
-0.25238037
-0.35064697
-0.44067383
-0.51849365
-0.58227539
-0.63140869
-0.66528320
-0.68328857
-0.68328857
-0.66558838
-0.63018799
-0.57891846
-0.51452637
-0.43823242
-0.35186768
-0.25756836
-0.15838623
-0.05767822
 0.04180908
 0.13824463
 0.23010254
 0.31494141
 0.39001465
 0.45196533
 0.49865723
 0.52978516
 0.54565430
 0.54626465
 0.53131104
 0.50201416
 0.45989990
 0.40802002
 0.34851074
 0.28198242
 0.21087646
 0.13671875
 0.06164551
-0.01190186
-0.08117676
-0.14373779
-0.19683838
-0.24017334
-0.27465820
-0.30181885
-0.31951904
-0.32592773
-0.31951904
-0.30212402
-0.27801514
-0.25085449
-0.22094727
-0.18768311
-0.15167236
-0.11566162
-0.08239746
-0.05462646
-0.03234863
-0.01617432
-0.00640869
-0.00396729
-0.00915527
-0.02197266
-0.04058838
-0.06439209
-0.09246826
-0.12268066
-0.15380859
-0.18371582
-0.21026611
-0.23223877
-0.24749756
-0.25512695
-0.25451660
-0.24597168
-0.22888184
-0.20294189
-0.16723633
-0.12176514
-0.06744385
-0.00640869
 0.05950928
 0.12817383
 0.19775391
 0.26672363
 0.33355713
 0.39550781
 0.45043945
 0.49530029
 0.52856445
 0.54931641
 0.55725098
 0.55236816
 0.53375244
 0.50140381
 0.45623779
 0.39978027
 0.33477783
 0.26336670
 0.18646240
 0.10620117
 0.02471924
-0.05371094
-0.12695313
-0.19348145
-0.25207520
-0.30181885
-0.33966064
-0.36163330
-0.36621094
-0.35339355
-0.32531738
-0.28503418
-0.23376465
-0.17303467
-0.10406494
-0.02929688
 0.04852295
 0.12603760
 0.20019531
 0.26916504
 0.33020020
 0.38116455
 0.41870117
 0.44036865
 0.44464111
 0.43182373
 0.40374756
 0.36163330
 0.30700684
 0.23986816
 0.16204834
 0.07598877
-0.01495361
-0.10803223
-0.20111084
-0.29174805
-0.37597656
-0.44982910
-0.50872803
-0.55084229
-0.57617188
-0.58471680
-0.57525635
-0.54779053
-0.50354004
-0.44433594
-0.37261963
-0.29022217
-0.19897461
-0.10131836
-0.00122070
 0.09735107
 0.19195557
 0.27954102
 0.35827637
 0.42449951
 0.47637939
 0.51269531
 0.53283691
 0.53741455
 0.52490234
 0.49591064
 0.45135498
 0.39459229
 0.32836914
 0.25329590
 0.17120361
 0.08422852
-0.00274658
-0.08666992
-0.16510010
-0.23803711
-0.30456543
-0.36224365
-0.40710449
-0.43701172
-0.45227051
-0.45501709
-0.44647217
-0.42694092
-0.39703369
-0.35858154
-0.31463623
-0.26794434
-0.22094727
-0.17547607
-0.13244629
-0.09338379
-0.05981445
-0.03295898
-0.01312256
-0.00091553
 0.00305176
-0.00152588
-0.01464844
-0.03509521
-0.06134033
-0.09124756
-0.12268066
-0.15319824
-0.18188477
-0.20690918
-0.22766113
-0.24261475
-0.24993896
-0.24841309
-0.23742676
-0.21697998
-0.18676758
-0.14739990
-0.09948730
-0.04394531
 0.01647949
 0.08026123
 0.14495850
 0.20996094
 0.27374268
 0.33386230
 0.38848877
 0.43579102
 0.47424316
 0.50323486
 0.52093506
 0.52673340
 0.51971436
 0.50079346
 0.47210693
 0.43457031
 0.38970947
 0.33905029
 0.28320313
 0.22399902
 0.16235352
 0.09979248
 0.03784180
-0.02105713
-0.07507324
-0.12298584
-0.16326904
-0.19592285
-0.21942139
-0.23437500
-0.24108887
-0.24047852
-0.23406982
-0.22186279
-0.20416260
-0.18127441
-0.15411377
-0.12420654
-0.09399414
-0.06469727
-0.03784180
-0.01342773
 0.00762939
 0.02532959
 0.03906250
 0.04821777
 0.05310059
 0.05340576
 0.04974365
 0.04241943
 0.03204346
 0.01922607
 0.00518799
-0.00885010
-0.02166748
-0.03204346
-0.03906250
-0.04211426
-0.04058838
-0.03479004
-0.02441406
-0.01007080
 0.00885010
 0.03173828
 0.05828857
 0.08728027
 0.11688232
 0.14526367
 0.17211914
 0.19592285
 0.21545410
 0.23040771
 0.23925781
 0.24169922
 0.23773193
 0.22613525
 0.20690918
 0.18035889
 0.14739990
 0.10833740
 0.06317139
 0.01220703
-0.04272461
-0.09857178
-0.15228271
-0.20294189
-0.25054932
-0.29510498
-0.33447266
-0.36468506
-0.38421631
-0.39306641
-0.39184570
-0.38024902
-0.35766602
-0.32348633
-0.28045654
-0.23101807
-0.17608643
-0.11596680
-0.05065918
 0.01708984
 0.08453369
 0.15014648
 0.21240234
 0.27130127
 0.32440186
 0.36865234
 0.40191650
 0.42236328
 0.42968750
 0.42358398
 0.40435791
 0.37292480
 0.33050537
 0.27801514
 0.21545410
 0.14312744
 0.06347656
-0.02044678
-0.10589600
-0.19134521
-0.27587891
-0.35675049
-0.42968750
-0.49072266
-0.53802490
-0.57220459
-0.59326172
-0.60058594
-0.59326172
-0.57006836
-0.53222656
-0.48065186
-0.41595459
-0.33966064
-0.25329590
-0.15991211
-0.06317139
 0.03479004
 0.13275146
 0.22918701
 0.32135010
 0.40679932
 0.48217773
 0.54473877
 0.59295654
 0.62561035
 0.64239502
 0.64331055
 0.62774658
 0.59600830
 0.54931641
 0.48980713
 0.41992188
 0.34179688
 0.25634766
 0.16479492
 0.06927490
-0.02807617
-0.12512207
-0.21972656
-0.30944824
-0.39031982
-0.45989990
-0.51574707
-0.55755615
-0.58532715
-0.59906006
-0.59844971
-0.58349609
-0.55511475
-0.51452637
-0.46234131
-0.40069580
-0.33142090
-0.25787354
-0.18280029
-0.10742188
-0.03326416
 0.03814697
 0.10437012
 0.16326904
 0.21423340
 0.25787354
 0.29357910
 0.32073975
 0.33813477
 0.34454346
 0.34118652
 0.32958984
 0.31127930
 0.28839111
 0.26092529
 0.23071289
 0.19805908
 0.16448975
 0.13153076
 0.10070801
 0.07293701
 0.04974365
 0.03173828
 0.01953125
 0.01373291
 0.01403809
 0.02014160
 0.03051758
 0.04364014
 0.05828857
 0.07324219
 0.08758545
 0.10070801
 0.11169434
 0.11901855
 0.12145996
 0.11810303
 0.10833740
 0.09277344
 0.07080078
 0.04333496
 0.01129150
-0.02410889
-0.06286621
-0.10345459
-0.14495850
-0.18402100
-0.21881104
-0.24993896
-0.27801514
-0.30273438
-0.32135010
-0.32806396
-0.32104492
-0.30151367
-0.27252197
-0.23712158
-0.19470215
-0.14434814
-0.08605957
-0.02227783
 0.04302979
 0.10803223
 0.17181396
 0.23315430
 0.28961182
 0.33843994
 0.37750244
 0.40527344
 0.42205811
 0.42694092
 0.41992188
 0.40008545
 0.36895752
 0.32806396
 0.27832031
 0.22064209
 0.15472412
 0.08239746
 0.00640869
-0.06988525
-0.14434814
-0.21545410
-0.28259277
-0.34271240
-0.39276123
-0.42907715
-0.45104980
-0.45989990
-0.45654297
-0.44097900
-0.41229248
-0.37078857
-0.31860352
-0.25817871
-0.19195557
-0.12145996
-0.04882813
 0.02410889
 0.09399414
 0.15899658
 0.21759033
 0.26916504
 0.31219482
 0.34515381
 0.36651611
 0.37475586
 0.36956787
 0.35156250
 0.32196045
 0.28320313
 0.23620605
 0.18096924
 0.11840820
 0.05004883
-0.02075195
-0.09063721
-0.15808105
-0.22247314
-0.28259277
-0.33569336
-0.37780762
-0.40618896
-0.42053223
-0.42175293
-0.40924072
-0.38360596
-0.34423828
-0.29388428
-0.23406982
-0.16693115
-0.09338379
-0.01434326
 0.06866455
 0.15197754
 0.23345947
 0.31066895
 0.38269043
 0.44677734
 0.50018311
 0.54077148
 0.56793213
 0.58166504
 0.58227539
 0.56915283
 0.54107666
 0.49835205
 0.44311523
 0.37841797
 0.30578613
 0.22583008
 0.14068604
 0.05310059
-0.03387451
-0.11840820
-0.19958496
-0.27618408
-0.34637451
-0.40618896
-0.45349121
-0.48828125
-0.51055908
-0.52093506
-0.51971436
-0.50659180
-0.48339844
-0.45135498
-0.41198730
-0.36621094
-0.31494141
-0.26123047
-0.20721436
-0.15472412
-0.10437012
-0.05706787
-0.01403809
 0.02319336
 0.05432129
 0.07904053
 0.09857178
 0.11322021
 0.12268066
 0.12756348
 0.12878418
 0.12756348
 0.12481689
 0.12115479
 0.11810303
 0.11627197
 0.11688232
 0.12023926
 0.12573242
 0.13427734
 0.14556885
 0.15930176
 0.17425537
 0.18951416
 0.20355225
 0.21514893
 0.22369385
 0.22857666
 0.22857666
 0.22338867
 0.21148682
 0.19256592
 0.16601563
 0.13244629
 0.09185791
 0.04486084
-0.00671387
-0.06134033
-0.11718750
-0.17333984
-0.22918701
-0.28472900
-0.33660889
-0.38177490
-0.41656494
-0.44006348
-0.45227051
-0.45318604
-0.44189453
-0.41687012
-0.37872314
-0.32928467
-0.27069092
-0.20477295
-0.13214111
-0.05432129
 0.02593994
 0.10620117
 0.18341064
 0.25573730
 0.32073975
 0.37567139
 0.41778564
 0.44586182
 0.45867920
 0.45593262
 0.43762207
 0.40435791
 0.35827637
 0.30029297
 0.23193359
 0.15502930
 0.07141113
-0.01556396
-0.10284424
-0.18890381
-0.27099609
-0.34667969
-0.41137695
-0.46203613
-0.49682617
-0.51635742
-0.52124023
-0.51025391
-0.48309326
-0.43975830
-0.38238525
-0.31402588
-0.23651123
-0.15167236
-0.06225586
 0.02899170
 0.11932373
 0.20599365
 0.28778076
 0.36102295
 0.42327881
 0.47241211
 0.50750732
 0.52795410
 0.53314209
 0.52062988
 0.49041748
 0.44494629
 0.38818359
 0.32257080
 0.24902344
 0.16754150
 0.08026123
-0.00946045
-0.09826660
-0.18402100
-0.26519775
-0.33843994
-0.39978027
-0.44586182
-0.47637939
-0.49224854
-0.49377441
-0.48004150
-0.45043945
-0.40618896
-0.35003662
-0.28472900
-0.21240234
-0.13427734
-0.05126953
 0.03326416
 0.11718750
 0.19775391
 0.27374268
 0.34332275
 0.40466309
 0.45593262
 0.49652100
 0.52520752
 0.54168701
 0.54565430
 0.53741455
 0.51818848
 0.48919678
 0.45135498
 0.40618896
 0.35583496
 0.30151367
 0.24566650
 0.18890381
 0.13244629
 0.07720947
 0.02471924
-0.02349854
-0.06683350
-0.10498047
-0.13732910
-0.16296387
-0.18157959
-0.19317627
-0.19927979
-0.20019531
-0.19653320
-0.18890381
-0.17730713
-0.16265869
-0.14648438
-0.12969971
-0.11322021
-0.09857178
-0.08575439
-0.07568359
-0.06835938
-0.06439209
-0.06347656
-0.06591797
-0.07171631
-0.07995605
-0.09033203
-0.10162354
-0.11291504
-0.12420654
-0.13488770
-0.14434814
-0.15228271
-0.15747070
-0.15930176
-0.15777588
-0.15319824
-0.14556885
-0.13519287
-0.12176514
-0.10559082
-0.08728027
-0.06744385
-0.04669189
-0.02563477
-0.00396729
 0.01708984
 0.03692627
 0.05462646
 0.06988525
 0.08148193
 0.08911133
 0.09216309
 0.09094238
 0.08544922
 0.07629395
 0.06408691
 0.04821777
 0.02868652
 0.00701904
-0.01556396
-0.03814697
-0.05950928
-0.07934570
-0.09704590
-0.11260986
-0.12512207
-0.13427734
-0.13977051
-0.14099121
-0.13793945
-0.13061523
-0.11993408
-0.10620117
-0.08972168
-0.07110596
-0.05035400
-0.02777100
-0.00488281
 0.01739502
 0.03753662
 0.05493164
 0.06927490
 0.07995605
 0.08666992
 0.08941650
 0.08728027
 0.08056641
 0.06927490
 0.05371094
 0.03509521
 0.01403809
-0.00854492
-0.03204346
-0.05523682
-0.07720947
-0.09674072
-0.11322021
-0.12573242
-0.13427734
-0.13793945
-0.13610840
-0.12847900
-0.11474609
-0.09429932
-0.06774902
-0.03570557
 0.00061035
 0.04058838
 0.08239746
 0.12512207
 0.16784668
 0.20935059
 0.24810791
 0.28320313
 0.31311035
 0.33660889
 0.35217285
 0.35888672
 0.35614014
 0.34454346
 0.32409668
 0.29541016
 0.25848389
 0.21453857
 0.16448975
 0.10925293
 0.05035400
-0.01007080
-0.06988525
-0.12725830
-0.18035889
-0.22827148
-0.27038574
-0.30517578
-0.33142090
-0.34698486
-0.35095215
-0.34271240
-0.32318115
-0.29388428
-0.25726318
-0.21484375
-0.16632080
-0.11230469
-0.05310059
 0.00915527
 0.07171631
 0.13275146
 0.19073486
 0.24414063
 0.29266357
 0.33477783
 0.36926270
 0.39459229
 0.41076660
 0.41778564
 0.41503906
 0.40252686
 0.38085938
 0.35156250
 0.31616211
 0.27587891
 0.23101807
 0.18157959
 0.12878418
 0.07415771
 0.02044678
-0.03143311
-0.08056641
-0.12725830
-0.16967773
-0.20660400
-0.23895264
-0.26794434
-0.29418945
-0.31677246
-0.33233643
-0.34088135
-0.34332275
-0.34332275
-0.34118652
-0.33477783
-0.32226563
-0.30364990
-0.28228760
-0.26153564
-0.24108887
-0.21911621
-0.19378662
-0.16571045
-0.13610840
-0.10620117
-0.07507324
-0.04241943
-0.00854492
 0.02593994
 0.05981445
 0.09307861
 0.12512207
 0.15502930
 0.18157959
 0.20416260
 0.22247314
 0.23620605
 0.24414063
 0.24536133
 0.23925781
 0.22583008
 0.20568848
 0.17883301
 0.14556885
 0.10650635
 0.06347656
 0.01800537
-0.02899170
-0.07659912
-0.12268066
-0.16540527
-0.20324707
-0.23559570
-0.26245117
-0.28381348
-0.29815674
-0.30334473
-0.29846191
-0.28411865
-0.26184082
-0.23315430
-0.19744873
-0.15533447
-0.10711670
-0.05493164
-0.00122070
 0.05249023
 0.10406494
 0.15136719
 0.19287109
 0.22644043
 0.25177002
 0.26794434
 0.27404785
 0.27069092
 0.25787354
 0.23651123
 0.20751953
 0.17150879
 0.12939453
 0.08209229
 0.03234863
-0.01800537
-0.06652832
-0.11199951
-0.15167236
-0.18463135
-0.20965576
-0.22613525
-0.23406982
-0.23254395
-0.22125244
-0.19958496
-0.16845703
-0.12908936
-0.08300781
-0.03143311
 0.02502441
 0.08392334
 0.14282227
 0.19927979
 0.25115967
 0.29724121
 0.33630371
 0.36590576
 0.38513184
 0.39367676
 0.39123535
 0.37811279
 0.35491943
 0.32196045
 0.28045654
 0.23254395
 0.17974854
 0.12390137
 0.06561279
 0.00732422
-0.04913330
-0.10223389
-0.14953613
-0.18981934
-0.22155762
-0.24414063
-0.25665283
-0.25970459
-0.25268555
-0.23529053
-0.20812988
-0.17150879
-0.12725830
-0.07751465
-0.02410889
 0.03112793
 0.08697510
 0.14068604
 0.19012451
 0.23315430
 0.26855469
 0.29541016
 0.31250000
 0.31890869
 0.31463623
 0.29998779
 0.27557373
 0.24230957
 0.20111084
 0.15289307
 0.09826660
 0.03936768
-0.02136230
-0.08148193
-0.13916016
-0.19439697
-0.24627686
-0.29327393
-0.33294678
-0.36193848
-0.37963867
-0.38604736
-0.38238525
-0.36926270
-0.34606934
-0.31402588
-0.27465820
-0.23101807
-0.18463135
-0.13641357
-0.08728027
-0.03936768
 0.00518799
 0.04425049
 0.07629395
 0.10131836
 0.11810303
 0.12634277
 0.12603760
 0.11779785
 0.10192871
 0.07873535
 0.04882813
 0.01373291
-0.02563477
-0.06683350
-0.10803223
-0.14801025
-0.18493652
-0.21789551
-0.24536133
-0.26672363
-0.28167725
-0.28930664
-0.28930664
-0.28137207
-0.26550293
-0.24230957
-0.21209717
-0.17486572
-0.13183594
-0.08483887
-0.03570557
 0.01281738
 0.05920410
 0.10253906
 0.14221191
 0.17700195
 0.20599365
 0.22888184
 0.24475098
 0.25360107
 0.25512695
 0.24963379
 0.23864746
 0.22247314
 0.20202637
 0.17822266
 0.15167236
 0.12298584
 0.09307861
 0.06317139
 0.03417969
 0.00762939
-0.01647949
-0.03723145
-0.05371094
-0.06561279
-0.07263184
-0.07507324
-0.07354736
-0.06866455
-0.06134033
-0.05249023
-0.04211426
-0.03082275
-0.01892090
-0.00701904
 0.00457764
 0.01495361
 0.02319336
 0.02929688
 0.03326416
 0.03509521
 0.03540039
 0.03356934
 0.03021240
 0.02532959
 0.01953125
 0.01312256
 0.00610352
-0.00152588
-0.00976563
-0.01770020
-0.02563477
-0.03265381
-0.03784180
-0.04089355
-0.04089355
-0.03906250
-0.03479004
-0.02899170
-0.02075195
-0.01007080
 0.00305176
 0.01831055
 0.03570557
 0.05432129
 0.07385254
 0.09368896
 0.11260986
 0.13031006
 0.14648438
 0.16021729
 0.17150879
 0.17974854
 0.18524170
 0.18768311
 0.18737793
 0.18402100
 0.17730713
 0.16693115
 0.15350342
 0.13732910
 0.11932373
 0.10009766
 0.08026123
 0.06042480
 0.04119873
 0.02319336
 0.00701904
-0.00671387
-0.01770020
-0.02532959
-0.02899170
-0.02899170
-0.02471924
-0.01678467
-0.00549316
 0.00946045
 0.02685547
 0.04455566
 0.06164551
 0.07751465
 0.09185791
 0.10467529
 0.11535645
 0.12237549
 0.12481689
 0.12268066
 0.11505127
 0.10162354
 0.08148193
 0.05615234
 0.02685547
-0.00579834
-0.04180908
-0.08087158
-0.12145996
-0.16143799
-0.19989014
-0.23651123
-0.27160645
-0.30456543
-0.33172607
-0.35095215
-0.36041260
-0.36163330
-0.35430908
-0.33874512
-0.31494141
-0.28472900
-0.25024414
-0.21240234
-0.17120361
-0.12573242
-0.07690430
-0.02746582
 0.01983643
 0.06347656
 0.10314941
 0.13763428
 0.16601563
 0.18737793
 0.20141602
 0.20874023
 0.20904541
 0.20263672
 0.19012451
 0.17181396
 0.14862061
 0.12115479
 0.09002686
 0.05645752
 0.02258301
-0.01007080
-0.04058838
-0.06805420
-0.09185791
-0.11169434
-0.12664795
-0.13641357
-0.14129639
-0.14099121
-0.13549805
-0.12481689
-0.10986328
-0.09216309
-0.07263184
-0.05310059
-0.03387451
-0.01617432
-0.00030518
 0.01312256
 0.02380371
 0.03082275
 0.03448486
 0.03448486
 0.03082275
 0.02349854
 0.01251221
-0.00152588
-0.01739502
-0.03356934
-0.04913330
-0.06378174
-0.07659912
-0.08728027
-0.09490967
-0.09918213
-0.09918213
-0.09521484
-0.08697510
-0.07446289
-0.05767822
-0.03723145
-0.01373291
 0.01159668
 0.03784180
 0.06408691
 0.08911133
 0.11169434
 0.13061523
 0.14587402
 0.15716553
 0.16448975
 0.16723633
 0.16448975
 0.15625000
 0.14221191
 0.12298584
 0.10009766
 0.07385254
 0.04516602
 0.01556396
-0.01373291
-0.04150391
-0.06683350
-0.08941650
-0.10833740
-0.12268066
-0.13214111
-0.13488770
-0.13122559
-0.12084961
-0.10437012
-0.08239746
-0.05523682
-0.02441406
 0.00885010
 0.04333496
 0.07843018
 0.11322021
 0.14648438
 0.17700195
 0.20294189
 0.22308350
 0.23651123
 0.24322510
 0.24322510
 0.23590088
 0.22186279
 0.20111084
 0.17425537
 0.14251709
 0.10681152
 0.06835938
 0.02807617
-0.01281738
-0.05310059
-0.09155273
-0.12725830
-0.15869141
-0.18402100
-0.20263672
-0.21392822
-0.21820068
-0.21545410
-0.20629883
-0.19104004
-0.16998291
-0.14312744
-0.11169434
-0.07690430
-0.04028320
-0.00305176
 0.03356934
 0.06774902
 0.09857178
 0.12451172
 0.14434814
 0.15838623
 0.16601563
 0.16754150
 0.16326904
 0.15228271
 0.13549805
 0.11291504
 0.08544922
 0.05401611
 0.02014160
-0.01464844
-0.04882813
-0.08117676
-0.11047363
-0.13580322
-0.15686035
-0.17242432
-0.18218994
-0.18554688
-0.18188477
-0.17181396
-0.15533447
-0.13336182
-0.10528564
-0.07232666
-0.03540039
 0.00366211
 0.04302979
 0.08148193
 0.11871338
 0.15319824
 0.18493652
 0.21209717
 0.23406982
 0.25024414
 0.25970459
 0.26184082
 0.25665283
 0.24475098
 0.22674561
 0.20294189
 0.17364502
 0.13854980
 0.09918213
 0.05706787
 0.01312256
-0.03295898
-0.08026123
-0.12695313
-0.17028809
-0.20965576
-0.24505615
-0.27679443
-0.30487061
-0.32684326
-0.34118652
-0.34698486
-0.34423828
-0.33386230
-0.31585693
-0.29113770
-0.26123047
-0.22766113
-0.19104004
-0.15075684
-0.10681152
-0.06072998
-0.01434326
 0.03082275
 0.07415771
 0.11474609
 0.15197754
 0.18463135
 0.21148682
 0.23223877
 0.24658203
 0.25421143
 0.25451660
 0.24688721
 0.23223877
 0.21179199
 0.18615723
 0.15563965
 0.12145996
 0.08392334
 0.04364014
 0.00244141
-0.03936768
-0.07995605
-0.11810303
-0.15289307
-0.18341064
-0.20904541
-0.22888184
-0.24230957
-0.24932861
-0.24963379
-0.24414063
-0.23315430
-0.21636963
-0.19378662
-0.16571045
-0.13336182
-0.09826660
-0.06164551
-0.02471924
 0.01129150
 0.04638672
 0.07904053
 0.10925293
 0.13641357
 0.15991211
 0.17852783
 0.19165039
 0.19927979
 0.20141602
 0.19958496
 0.19378662
 0.18402100
 0.17089844
 0.15441895
 0.13610840
 0.11749268
 0.09948730
 0.08239746
 0.06683350
 0.05310059
 0.04180908
 0.03356934
 0.02868652
 0.02746582
 0.02960205
 0.03540039
 0.04455566
 0.05584717
 0.06805420
 0.08056641
 0.09277344
 0.10467529
 0.11566162
 0.12481689
 0.13031006
 0.13153076
 0.12878418
 0.12145996
 0.10955811
 0.09216309
 0.06958008
 0.04241943
 0.01159668
-0.02136230
-0.05554199
-0.09124756
-0.12695313
-0.16235352
-0.19592285
-0.22583008
-0.25146484
-0.27130127
-0.28503418
-0.29205322
-0.29266357
-0.28686523
-0.27526855
-0.25695801
-0.23223877
-0.20111084
-0.16418457
-0.12329102
-0.07995605
-0.03570557
 0.00885010
 0.05249023
 0.09460449
 0.13366699
 0.16845703
 0.19775391
 0.22064209
 0.23681641
 0.24627686
 0.24932861
 0.24658203
 0.23742676
 0.22247314
 0.20111084
 0.17456055
 0.14373779
 0.11047363
 0.07598877
 0.04150391
 0.00793457
-0.02380371
-0.05249023
-0.07690430
-0.09613037
-0.10986328
-0.11810303
-0.12084961
-0.11840820
-0.11016846
-0.09704590
-0.07934570
-0.05828857
-0.03540039
-0.01220703
 0.01098633
 0.03356934
 0.05523682
 0.07537842
 0.09277344
 0.10650635
 0.11596680
 0.12054443
 0.12023926
 0.11505127
 0.10528564
 0.09185791
 0.07446289
 0.05401611
 0.03082275
 0.00610352
-0.01922607
-0.04364014
-0.06683350
-0.08850098
-0.10803223
-0.12512207
-0.13885498
-0.14862061
-0.15380859
-0.15472412
-0.15197754
-0.14556885
-0.13610840
-0.12420654
-0.11047363
-0.09490967
-0.07812500
-0.06042480
-0.04302979
-0.02624512
-0.01129150
 0.00152588
 0.01220703
 0.02044678
 0.02563477
 0.02777100
 0.02685547
 0.02319336
 0.01739502
 0.01007080
 0.00122070
-0.00915527
-0.02014160
-0.03112793
-0.04089355
-0.04913330
-0.05462646
-0.05706787
-0.05645752
-0.05249023
-0.04577637
-0.03631592
-0.02380371
-0.00915527
 0.00793457
 0.02624512
 0.04486084
 0.06256104
 0.07904053
 0.09429932
 0.10803223
 0.11962891
 0.12817383
 0.13305664
 0.13366699
 0.13000488
