# Supplementary material for: Dataset for time-lapse ultrasonic tomography of a granite slab under uniaxial compression test
Source: Data Brief. 2018 Aug 30;20:614–6. doi: 10.1016/j.dib.2018.08.151 (PMC6128094; doi:10.1016/j.dib.2018.08.151)
Supplement: Supplementary file 2 — Supplementary material [file mmc2.zip › data/Ultrasonic_Tomo_data/Stage_1_0kn/Force_0kn_17_4_5976248.txt]

SOURCE FILE NAME: D:\ct_20141122\ct201411221m100v0kn_sh_1_10_a.TDA
DATE: Saturday, November 22, 2014
TIME: 11:19:55
SAMPLE INTERVAL (Seconds):   0.0000001000
SIGNAL UNITS: volts
TIME UNITS: Seconds
DATA TYPE: WAVEFORM
NUMBER OF DATA POINTS PER WAVEFORM: 1024
CHANNEL NUMBER: 17
HIT NUMBER: 4
TIME OF TEST:   5.9762480000

-0.00030518
-0.00061035
-0.00091553
-0.00122070
-0.00122070
-0.00122070
-0.00152588
-0.00213623
-0.00244141
-0.00244141
-0.00183105
-0.00091553
-0.00030518
 0.00000000
 0.00000000
 0.00000000
 0.00000000
 0.00000000
-0.00061035
-0.00152588
-0.00183105
-0.00213623
-0.00213623
-0.00244141
-0.00274658
-0.00305176
-0.00305176
-0.00244141
-0.00183105
-0.00091553
 0.00030518
 0.00122070
 0.00183105
 0.00213623
 0.00152588
 0.00061035
 0.00000000
-0.00061035
-0.00091553
-0.00152588
-0.00183105
-0.00183105
-0.00152588
-0.00091553
-0.00030518
 0.00000000
-0.00030518
-0.00030518
 0.00000000
 0.00030518
 0.00030518
 0.00061035
 0.00030518
-0.00030518
-0.00091553
-0.00183105
-0.00244141
-0.00244141
-0.00152588
-0.00030518
 0.00122070
 0.00183105
 0.00213623
 0.00183105
 0.00122070
 0.00061035
-0.00030518
-0.00091553
-0.00152588
-0.00122070
-0.00091553
-0.00061035
-0.00030518
-0.00030518
-0.00061035
-0.00091553
-0.00091553
-0.00061035
 0.00030518
 0.00122070
 0.00152588
 0.00152588
 0.00122070
 0.00091553
 0.00061035
 0.00030518
 0.00000000
-0.00030518
-0.00030518
-0.00061035
-0.00091553
-0.00091553
-0.00061035
 0.00000000
 0.00061035
 0.00091553
 0.00061035
 0.00000000
 0.00000000
 0.00061035
 0.00152588
 0.00244141
 0.00244141
 0.00183105
 0.00091553
 0.00030518
-0.00030518
-0.00061035
-0.00030518
 0.00000000
 0.00061035
 0.00091553
 0.00091553
 0.00091553
 0.00091553
 0.00061035
 0.00030518
-0.00030518
-0.00061035
-0.00061035
 0.00000000
 0.00061035
 0.00061035
 0.00030518
-0.00061035
-0.00122070
-0.00091553
 0.00000000
 0.00122070
 0.00213623
 0.00244141
 0.00213623
 0.00091553
 0.00000000
-0.00061035
-0.00122070
-0.00152588
-0.00183105
-0.00213623
-0.00244141
-0.00213623
-0.00122070
 0.00030518
 0.00122070
 0.00122070
 0.00091553
 0.00030518
 0.00000000
 0.00030518
 0.00061035
 0.00091553
 0.00091553
 0.00030518
-0.00061035
-0.00122070
-0.00152588
-0.00122070
-0.00061035
-0.00030518
-0.00030518
-0.00030518
-0.00061035
-0.00091553
-0.00091553
-0.00091553
-0.00122070
-0.00152588
-0.00152588
-0.00091553
-0.00030518
 0.00030518
 0.00061035
 0.00030518
-0.00061035
-0.00152588
-0.00213623
-0.00213623
-0.00122070
-0.00030518
 0.00000000
-0.00030518
-0.00091553
-0.00152588
-0.00152588
-0.00152588
-0.00152588
-0.00213623
-0.00274658
-0.00274658
-0.00244141
-0.00152588
-0.00091553
-0.00061035
-0.00030518
 0.00000000
-0.00030518
-0.00030518
-0.00061035
-0.00030518
 0.00030518
 0.00030518
-0.00030518
-0.00152588
-0.00274658
-0.00335693
-0.00335693
-0.00274658
-0.00213623
-0.00152588
-0.00122070
-0.00091553
-0.00061035
-0.00030518
-0.00061035
-0.00091553
-0.00122070
-0.00152588
-0.00183105
-0.00152588
-0.00122070
-0.00061035
 0.00000000
 0.00000000
-0.00061035
-0.00152588
-0.00183105
-0.00152588
-0.00061035
 0.00000000
 0.00000000
-0.00030518
-0.00061035
-0.00091553
-0.00091553
-0.00091553
-0.00061035
-0.00061035
-0.00061035
-0.00061035
-0.00030518
 0.00030518
 0.00091553
 0.00122070
 0.00061035
 0.00000000
-0.00091553
-0.00122070
-0.00091553
-0.00061035
-0.00030518
-0.00030518
-0.00091553
-0.00183105
-0.00213623
-0.00213623
-0.00183105
-0.00122070
-0.00030518
 0.00000000
 0.00030518
 0.00030518
 0.00030518
 0.00030518
 0.00000000
-0.00030518
-0.00061035
-0.00061035
-0.00030518
 0.00000000
 0.00030518
 0.00000000
-0.00061035
-0.00122070
-0.00183105
-0.00213623
-0.00183105
-0.00091553
 0.00000000
 0.00061035
 0.00091553
 0.00030518
 0.00000000
 0.00000000
 0.00030518
 0.00030518
 0.00000000
-0.00061035
-0.00091553
-0.00091553
-0.00030518
 0.00061035
 0.00122070
 0.00122070
 0.00061035
 0.00000000
-0.00091553
-0.00091553
-0.00061035
-0.00030518
 0.00000000
 0.00000000
-0.00091553
-0.00152588
-0.00152588
-0.00122070
-0.00030518
 0.00000000
 0.00030518
 0.00061035
 0.00091553
 0.00122070
 0.00122070
 0.00030518
-0.00061035
-0.00183105
-0.00213623
-0.00213623
-0.00152588
-0.00122070
-0.00091553
-0.00091553
-0.00122070
-0.00152588
-0.00213623
-0.00213623
-0.00152588
-0.00061035
 0.00000000
 0.00030518
 0.00000000
 0.00000000
 0.00000000
 0.00030518
 0.00000000
-0.00030518
-0.00091553
-0.00122070
-0.00091553
-0.00030518
 0.00000000
 0.00000000
-0.00061035
-0.00091553
-0.00122070
-0.00152588
-0.00152588
-0.00091553
 0.00000000
 0.00091553
 0.00091553
 0.00030518
-0.00061035
-0.00122070
-0.00091553
-0.00030518
 0.00000000
 0.00030518
 0.00061035
 0.00061035
 0.00061035
 0.00030518
-0.00030518
-0.00091553
-0.00152588
-0.00183105
-0.00152588
-0.00122070
-0.00061035
-0.00030518
-0.00030518
-0.00061035
-0.00061035
-0.00091553
-0.00061035
-0.00030518
 0.00030518
 0.00061035
 0.00122070
 0.00122070
 0.00091553
 0.00030518
-0.00030518
-0.00061035
-0.00091553
-0.00122070
-0.00152588
-0.00122070
-0.00061035
 0.00061035
 0.00091553
 0.00061035
-0.00030518
-0.00122070
-0.00152588
-0.00122070
-0.00061035
 0.00000000
 0.00030518
 0.00030518
 0.00030518
 0.00000000
-0.00030518
-0.00061035
-0.00030518
 0.00030518
 0.00061035
 0.00061035
 0.00030518
-0.00030518
-0.00061035
-0.00091553
-0.00091553
-0.00122070
-0.00152588
-0.00152588
-0.00091553
 0.00000000
 0.00061035
 0.00061035
 0.00000000
-0.00061035
-0.00091553
-0.00091553
-0.00061035
-0.00030518
-0.00030518
 0.00000000
 0.00030518
 0.00030518
 0.00030518
 0.00000000
-0.00030518
-0.00091553
-0.00152588
-0.00183105
-0.00152588
-0.00061035
 0.00061035
 0.00152588
 0.00183105
 0.00183105
 0.00122070
 0.00061035
 0.00030518
 0.00030518
 0.00091553
 0.00122070
 0.00152588
 0.00122070
 0.00061035
 0.00000000
-0.00061035
-0.00091553
-0.00122070
-0.00091553
-0.00091553
-0.00091553
-0.00061035
-0.00030518
-0.00061035
-0.00091553
-0.00122070
-0.00152588
-0.00152588
-0.00122070
-0.00091553
-0.00030518
 0.00030518
 0.00030518
 0.00030518
 0.00030518
 0.00000000
-0.00030518
-0.00030518
-0.00061035
-0.00122070
-0.00152588
-0.00152588
-0.00152588
-0.00122070
-0.00122070
-0.00122070
-0.00152588
-0.00152588
-0.00091553
-0.00030518
 0.00030518
 0.00091553
 0.00091553
 0.00061035
-0.00030518
-0.00061035
-0.00061035
-0.00061035
-0.00030518
-0.00030518
-0.00030518
-0.00061035
-0.00061035
-0.00061035
-0.00091553
-0.00122070
-0.00152588
-0.00152588
-0.00152588
-0.00091553
-0.00091553
-0.00061035
-0.00061035
-0.00061035
-0.00091553
-0.00152588
-0.00152588
-0.00091553
 0.00000000
 0.00030518
 0.00000000
-0.00061035
-0.00122070
-0.00183105
-0.00183105
-0.00183105
-0.00183105
-0.00213623
-0.00244141
-0.00244141
-0.00213623
-0.00213623
-0.00152588
-0.00122070
-0.00122070
-0.00152588
-0.00152588
-0.00152588
-0.00122070
-0.00030518
 0.00030518
 0.00030518
-0.00030518
-0.00061035
-0.00122070
-0.00122070
-0.00122070
-0.00152588
-0.00152588
-0.00183105
-0.00183105
-0.00213623
-0.00183105
-0.00183105
-0.00122070
-0.00091553
-0.00061035
-0.00030518
-0.00061035
-0.00061035
-0.00061035
-0.00091553
-0.00122070
-0.00122070
-0.00152588
-0.00122070
-0.00091553
 0.00000000
 0.00061035
 0.00061035
 0.00030518
-0.00030518
-0.00091553
-0.00122070
-0.00122070
-0.00122070
-0.00122070
-0.00152588
-0.00213623
-0.00213623
-0.00183105
-0.00091553
-0.00061035
-0.00030518
-0.00061035
-0.00061035
-0.00061035
 0.00000000
 0.00061035
 0.00061035
 0.00000000
-0.00091553
-0.00213623
-0.00305176
-0.00335693
-0.00305176
-0.00213623
-0.00152588
-0.00091553
-0.00091553
-0.00061035
 0.00000000
 0.00091553
 0.00152588
 0.00183105
 0.00152588
 0.00122070
 0.00152588
 0.00152588
 0.00152588
 0.00122070
 0.00061035
 0.00030518
 0.00000000
-0.00030518
-0.00030518
-0.00030518
 0.00030518
 0.00061035
 0.00061035
 0.00030518
-0.00030518
-0.00061035
 0.00000000
 0.00061035
 0.00091553
 0.00061035
 0.00000000
-0.00061035
-0.00061035
-0.00030518
-0.00030518
-0.00030518
-0.00030518
 0.00000000
 0.00000000
 0.00030518
 0.00122070
 0.00213623
 0.00274658
 0.00183105
 0.00000000
-0.00122070
-0.00152588
-0.00091553
 0.00000000
 0.00030518
-0.00152588
-0.01190186
-0.04302979
-0.10620117
-0.20019531
-0.30456543
-0.38665771
-0.41992188
-0.40100098
-0.35308838
-0.30761719
-0.27893066
-0.25360107
-0.19958496
-0.09643555
 0.04089355
 0.16754150
 0.23651123
 0.23590088
 0.19317627
 0.15228271
 0.13885498
 0.14770508
 0.15960693
 0.16448975
 0.16754150
 0.17578125
 0.18432617
 0.18280029
 0.16784668
 0.15075684
 0.14526367
 0.15228271
 0.15930176
 0.15594482
 0.14343262
 0.13275146
 0.13092041
 0.13397217
 0.13397217
 0.12847900
 0.12115479
 0.11718750
 0.11566162
 0.11352539
 0.10925293
 0.10345459
 0.09826660
 0.09399414
 0.09002686
 0.08605957
 0.08178711
 0.07690430
 0.07049561
 0.06347656
 0.05798340
 0.05493164
 0.05157471
 0.04577637
 0.03753662
 0.03021240
 0.02593994
 0.02319336
 0.01861572
 0.01098633
 0.00335693
-0.00061035
-0.00061035
-0.00030518
-0.00305176
-0.00793457
-0.01190186
-0.01251221
-0.01159668
-0.01190186
-0.01434326
-0.01770020
-0.01983643
-0.02044678
-0.02197266
-0.02502441
-0.02929688
-0.03295898
-0.03479004
-0.03540039
-0.03662109
-0.03906250
-0.04211426
-0.04364014
-0.04364014
-0.04364014
-0.04486084
-0.04791260
-0.05157471
-0.05401611
-0.05462646
-0.05432129
-0.05462646
-0.05584717
-0.05737305
-0.05798340
-0.05737305
-0.05676270
-0.05645752
-0.05676270
-0.05706787
-0.05676270
-0.05554199
-0.05462646
-0.05462646
-0.05584717
-0.05676270
-0.05676270
-0.05645752
-0.05615234
-0.05645752
-0.05645752
-0.05615234
-0.05493164
-0.05432129
-0.05493164
-0.05645752
-0.05798340
-0.05798340
-0.05676270
-0.05584717
-0.05554199
-0.05615234
-0.05706787
-0.05706787
-0.05615234
-0.05493164
-0.05432129
-0.05340576
-0.05218506
-0.05004883
-0.04730225
-0.04455566
-0.04241943
-0.04089355
-0.03967285
-0.03875732
-0.03845215
-0.03784180
-0.03753662
-0.03662109
-0.03509521
-0.03417969
-0.03387451
-0.03448486
-0.03509521
-0.03479004
-0.03387451
-0.03234863
-0.03082275
-0.02990723
-0.02960205
-0.02929688
-0.02899170
-0.02868652
-0.02868652
-0.02899170
-0.02929688
-0.02899170
-0.02746582
-0.02502441
-0.02288818
-0.02075195
-0.01953125
-0.01861572
-0.01708984
-0.01556396
-0.01403809
-0.01251221
-0.01098633
-0.00976563
-0.00885010
-0.00823975
-0.00823975
-0.00793457
-0.00732422
-0.00610352
-0.00457764
-0.00366211
-0.00274658
-0.00183105
-0.00030518
 0.00152588
 0.00274658
 0.00274658
 0.00183105
 0.00091553
 0.00061035
 0.00122070
 0.00213623
 0.00335693
 0.00457764
 0.00488281
 0.00518799
 0.00518799
 0.00549316
 0.00640869
 0.00793457
 0.00976563
 0.01129150
 0.01281738
 0.01373291
 0.01464844
 0.01525879
 0.01556396
 0.01586914
 0.01586914
 0.01586914
 0.01647949
 0.01770020
 0.01861572
 0.01922607
 0.01953125
 0.01922607
 0.01922607
 0.01922607
 0.01953125
 0.02044678
 0.02136230
 0.02197266
 0.02197266
 0.02166748
 0.02136230
 0.02105713
 0.02105713
 0.02105713
 0.02105713
 0.02166748
 0.02227783
 0.02380371
 0.02532959
 0.02716064
 0.02868652
 0.02929688
 0.02929688
 0.02868652
 0.02746582
 0.02685547
 0.02655029
 0.02716064
 0.02807617
 0.02838135
 0.02838135
 0.02807617
 0.02746582
 0.02746582
 0.02838135
 0.02929688
 0.03021240
 0.03051758
 0.03021240
 0.02960205
 0.02807617
 0.02655029
 0.02502441
 0.02319336
 0.02197266
 0.02166748
 0.02166748
 0.02227783
 0.02288818
 0.02319336
 0.02288818
 0.02227783
 0.02166748
 0.02197266
 0.02258301
 0.02319336
 0.02349854
 0.02319336
 0.02166748
 0.01892090
 0.01495361
 0.00946045
 0.00335693
-0.00396729
-0.01281738
-0.02258301
-0.03417969
-0.04669189
-0.06011963
-0.07476807
-0.09033203
-0.10620117
-0.12145996
-0.13488770
-0.14526367
-0.15075684
-0.15106201
-0.14526367
-0.13336182
-0.11383057
-0.08605957
-0.04913330
-0.00305176
 0.05187988
 0.11444092
 0.18402100
 0.25939941
 0.33813477
 0.41748047
 0.49438477
 0.56518555
 0.62744141
 0.67871094
 0.71655273
 0.73944092
 0.74523926
 0.73181152
 0.69702148
 0.64025879
 0.56182861
 0.46508789
 0.35308838
 0.22888184
 0.09277344
-0.05432129
-0.20904541
-0.36560059
-0.51696777
-0.65734863
-0.78308105
-0.89080811
-0.97778320
-1.04034424
-1.07604980
-1.08337402
-1.06262207
-1.01501465
-0.94146729
-0.84350586
-0.72296143
-0.58410645
-0.43212891
-0.27160645
-0.10528564
 0.06408691
 0.23284912
 0.39581299
 0.54626465
 0.67810059
 0.78765869
 0.87341309
 0.93383789
 0.96740723
 0.97351074
 0.95153809
 0.90362549
 0.83068848
 0.73486328
 0.61950684
 0.48919678
 0.35034180
 0.20812988
 0.06561279
-0.07507324
-0.21118164
-0.33691406
-0.44647217
-0.53558350
-0.60333252
-0.64971924
-0.67474365
-0.67779541
-0.66009521
-0.62408447
-0.57403564
-0.51391602
-0.44616699
-0.37414551
-0.30090332
-0.23071289
-0.16662598
-0.11077881
-0.06378174
-0.02655029
 0.00000000
 0.01464844
 0.01831055
 0.01190186
-0.00244141
-0.02258301
-0.04547119
-0.06835938
-0.08789063
-0.10101318
-0.10467529
-0.09735107
-0.07781982
-0.04486084
 0.00061035
 0.05889893
 0.12939453
 0.21057129
 0.29968262
 0.39276123
 0.48492432
 0.57098389
 0.64666748
 0.70739746
 0.74981689
 0.77178955
 0.77148438
 0.74676514
 0.69580078
 0.61828613
 0.51605225
 0.39337158
 0.25329590
 0.09765625
-0.07232666
-0.25329590
-0.43701172
-0.61431885
-0.77697754
-0.92132568
-1.04400635
-1.14135742
-1.20788574
-1.23962402
-1.23535156
-1.19598389
-1.12182617
-1.01440430
-0.87524414
-0.70983887
-0.52490234
-0.32775879
-0.12390137
 0.08178711
 0.28320313
 0.47271729
 0.64208984
 0.78521729
 0.89813232
 0.97839355
 1.02478027
 1.03637695
 1.01348877
 0.95733643
 0.87188721
 0.76171875
 0.63354492
 0.49346924
 0.34851074
 0.20446777
 0.06683350
-0.05950928
-0.16937256
-0.25909424
-0.32348633
-0.35736084
-0.35797119
-0.32501221
-0.26306152
-0.17669678
-0.06988525
 0.05462646
 0.19256592
 0.33782959
 0.48248291
 0.61859131
 0.73974609
 0.84045410
 0.91613770
 0.96221924
 0.97625732
 0.95672607
 0.90301514
 0.81542969
 0.69641113
 0.55023193
 0.38208008
 0.19622803
-0.00457764
-0.21697998
-0.43457031
-0.64849854
-0.84930420
-1.02966309
-1.18560791
-1.31286621
-1.40777588
-1.46575928
-1.48498535
-1.46575928
-1.41052246
-1.32141113
-1.20086670
-1.05255127
-0.88134766
-0.69396973
-0.49896240
-0.30334473
-0.11230469
 0.06988525
 0.23925781
 0.39031982
 0.51727295
 0.61676025
 0.68695068
 0.72845459
 0.74340820
 0.73364258
 0.70129395
 0.64971924
 0.58288574
 0.50476074
 0.42175293
 0.33874512
 0.26123047
 0.19226074
 0.13488770
 0.09155273
 0.06500244
 0.05676270
 0.06713867
 0.09490967
 0.13732910
 0.19195557
 0.25573730
 0.32440186
 0.39245605
 0.45501709
 0.50720215
 0.54565430
 0.56701660
 0.56671143
 0.54138184
 0.48980713
 0.41381836
 0.31616211
 0.19866943
 0.06103516
-0.09674072
-0.27221680
-0.45867920
-0.64819336
-0.83374023
-1.00982666
-1.17218018
-1.31652832
-1.43798828
-1.53259277
-1.59637451
-1.62658691
-1.62170410
-1.58081055
-1.50482178
-1.39526367
-1.25457764
-1.08520508
-0.89233398
-0.68206787
-0.46295166
-0.24139404
-0.02319336
 0.18737793
 0.38482666
 0.56152344
 0.71166992
 0.83038330
 0.91583252
 0.96740723
 0.98541260
 0.97076416
 0.92498779
 0.85174561
 0.75469971
 0.63903809
 0.50994873
 0.37322998
 0.23376465
 0.09582520
-0.03692627
-0.16113281
-0.27160645
-0.36224365
-0.42846680
-0.46691895
-0.47637939
-0.45623779
-0.40679932
-0.33020020
-0.22949219
-0.10925293
 0.02746582
 0.17761230
 0.33660889
 0.49804688
 0.65307617
 0.79467773
 0.91766357
 1.01867676
 1.09405518
 1.13983154
 1.15325928
 1.13464355
 1.08551025
 1.00646973
 0.89904785
 0.76538086
 0.61157227
 0.44433594
 0.26916504
 0.08758545
-0.09887695
-0.28472900
-0.46112061
-0.61737061
-0.74737549
-0.84808350
-0.91918945
-0.95916748
-0.96588135
-0.93780518
-0.87524414
-0.78094482
-0.65795898
-0.51177979
-0.34790039
-0.17059326
 0.01647949
 0.21087646
 0.40710449
 0.59814453
 0.77545166
 0.93383789
 1.07055664
 1.18438721
 1.27197266
 1.32873535
 1.35162354
 1.33972168
 1.29394531
 1.21398926
 1.09863281
 0.94909668
 0.77087402
 0.57189941
 0.35736084
 0.13061523
-0.10742188
-0.35156250
-0.59082031
-0.81329346
-1.00982666
-1.17675781
-1.31225586
-1.41326904
-1.47460938
-1.49291992
-1.46881104
-1.40563965
-1.30645752
-1.17340088
-1.00799561
-0.81604004
-0.60577393
-0.38574219
-0.16113281
 0.06500244
 0.28747559
 0.49835205
 0.68756104
 0.84838867
 0.97808838
 1.07666016
 1.14227295
 1.17218018
 1.16577148
 1.12548828
 1.05590820
 0.96038818
 0.84167480
 0.70281982
 0.54901123
 0.38696289
 0.22155762
 0.05493164
-0.11108398
-0.27282715
-0.42419434
-0.55847168
-0.67016602
-0.75653076
-0.81634521
-0.84716797
-0.84777832
-0.81817627
-0.75897217
-0.67291260
-0.56335449
-0.43518066
-0.29327393
-0.14282227
 0.01159668
 0.16540527
 0.31341553
 0.44952393
 0.56640625
 0.65948486
 0.72570801
 0.76477051
 0.77667236
 0.76019287
 0.71472168
 0.64117432
 0.54290771
 0.42510986
 0.29144287
 0.14404297
-0.01678467
-0.18859863
-0.36560059
-0.54077148
-0.70770264
-0.86273193
-1.00372314
-1.12945557
-1.23687744
-1.32415771
-1.38946533
-1.43280029
-1.45507813
-1.45690918
-1.43951416
-1.40411377
-1.35192871
-1.28448486
-1.20422363
-1.11328125
-1.01409912
-0.90850830
-0.79833984
-0.68450928
-0.56793213
-0.45043945
-0.33416748
-0.22033691
-0.10986328
-0.00213623
 0.10284424
 0.20507813
 0.30395508
 0.39916992
 0.49041748
 0.57769775
 0.65979004
 0.73638916
 0.80627441
 0.86914063
 0.92376709
 0.96862793
 1.00280762
 1.02539063
 1.03637695
 1.03576660
 1.02264404
 0.99639893
 0.95733643
 0.90545654
 0.84228516
 0.76812744
 0.68359375
 0.59051514
 0.49072266
 0.38696289
 0.28137207
 0.17486572
 0.06896973
-0.03417969
-0.13305664
-0.22491455
-0.30792236
-0.37811279
-0.43273926
-0.46966553
-0.48828125
-0.48919678
-0.47241211
-0.43792725
-0.38726807
-0.32196045
-0.24475098
-0.15808105
-0.06439209
 0.03448486
 0.13519287
 0.23529053
 0.33172607
 0.42205811
 0.50292969
 0.57128906
 0.62469482
 0.66314697
 0.68634033
 0.69427490
 0.68664551
 0.66314697
 0.62530518
 0.57495117
 0.51544189
 0.44952393
 0.38085938
 0.31250000
 0.24719238
 0.18676758
 0.13336182
 0.08850098
 0.05401611
 0.03143311
 0.02075195
 0.02105713
 0.03143311
 0.04974365
 0.07446289
 0.10345459
 0.13519287
 0.16723633
 0.19866943
 0.22766113
 0.25268555
 0.27221680
 0.28625488
 0.29479980
 0.29815674
 0.29632568
 0.28930664
 0.27679443
 0.25909424
 0.23620605
 0.20904541
 0.17913818
 0.14739990
 0.11566162
 0.08514404
 0.05706787
 0.03173828
 0.00854492
-0.01159668
-0.02838135
-0.04272461
-0.05462646
-0.06561279
-0.07568359
-0.08544922
-0.09582520
-0.10711670
-0.12023926
-0.13427734
-0.14953613
-0.16479492
-0.18096924
-0.19775391
-0.21453857
-0.23071289
-0.24597168
-0.26123047
-0.27832031
-0.29846191
-0.31982422
-0.33996582
-0.35766602
-0.37231445
-0.38543701
-0.39733887
-0.40740967
-0.41412354
-0.41778564
-0.41900635
-0.41900635
-0.41809082
-0.41717529
-0.41748047
-0.41992188
-0.42510986
-0.43395996
-0.44708252
-0.46539307
-0.48919678
-0.51849365
-0.55175781
-0.58807373
-0.62530518
-0.66192627
-0.69641113
-0.72692871
-0.75164795
-0.76934814
-0.77789307
-0.77575684
-0.76141357
-0.73394775
-0.69335938
-0.63995361
-0.57495117
-0.49987793
-0.41687012
-0.32928467
-0.23986816
-0.15106201
-0.06500244
 0.01586914
 0.08972168
 0.15411377
 0.20751953
 0.24993896
 0.28228760
 0.30548096
 0.32073975
 0.32867432
 0.33081055
 0.32775879
 0.32104492
 0.31188965
 0.30181885
 0.29266357
 0.28564453
 0.28015137
 0.27557373
 0.27130127
 0.26824951
 0.26763916
 0.26977539
 0.27404785
 0.27954102
 0.28533936
 0.29174805
 0.29876709
 0.30517578
 0.30883789
 0.30883789
 0.30456543
 0.29663086
 0.28533936
 0.27069092
 0.25115967
 0.22705078
 0.19897461
 0.16845703
 0.13610840
 0.10253906
 0.06866455
 0.03540039
 0.00457764
-0.02319336
-0.04760742
-0.06866455
-0.08636475
-0.09948730
-0.10681152
-0.10833740
-0.10375977
-0.09277344
-0.07598877
-0.05310059
-0.02532959
 0.00671387
 0.04180908
 0.07904053
 0.11749268
 0.15502930
 0.19042969
 0.22216797
 0.24902344
 0.27252197
 0.29266357
 0.30975342
 0.32226563
 0.32958984
 0.33233643
 0.33203125
 0.33050537
 0.32714844
 0.32196045
 0.31433105
 0.30517578
 0.29541016
 0.28503418
 0.27374268
 0.25970459
 0.24383545
 0.22705078
 0.21057129
 0.19531250
 0.18188477
 0.17120361
 0.16540527
 0.16540527
 0.17211914
 0.18554688
 0.20660400
 0.23559570
 0.27374268
 0.31982422
 0.37261963
 0.42938232
 0.48736572
 0.54443359
 0.59906006
 0.64910889
 0.69274902
 0.72723389
 0.74981689
 0.75897217
 0.75256348
 0.72937012
 0.68664551
 0.62316895
 0.53894043
 0.43518066
 0.31280518
 0.17272949
 0.01281738
-0.16662598
-0.36254883
-0.56854248
-0.77819824
-0.98663330
-1.19018555
-1.38458252
-1.56341553
-1.71905518
-1.84661865
-1.94274902
-2.00500488
-2.03033447
-2.01446533
-1.95678711
-1.85791016
-1.72058105
-1.54663086
-1.33850098
-1.10076904
-0.84106445
-0.56732178
-0.28625488
-0.00061035
 0.28442383
 0.56121826
 0.81756592
 1.04400635
 1.23565674
 1.39007568
 1.50512695
 1.57684326
 1.60125732
 1.57806396
 1.51092529
 1.40441895
 1.26251221
 1.08917236
 0.89111328
 0.67749023
 0.45776367
 0.23803711
 0.02166748
-0.18737793
-0.38146973
-0.55114746
-0.68817139
-0.78979492
-0.85601807
-0.88775635
-0.88439941
-0.84686279
-0.77819824
-0.68389893
-0.57037354
-0.44311523
-0.30761719
-0.16998291
-0.03631592
 0.08636475
 0.19195557
 0.27496338
 0.32928467
 0.35095215
 0.33813477
 0.29266357
 0.21667480
 0.11169434
-0.02075195
-0.17669678
-0.34820557
-0.52551270
-0.69824219
-0.85876465
-0.99945068
-1.11389160
-1.19537354
-1.23779297
-1.23718262
-1.19049072
-1.09619141
-0.95520020
-0.77178955
-0.55084229
-0.29754639
-0.01586914
 0.28900146
 0.60791016
 0.92773438
 1.23535156
 1.51916504
 1.77032471
 1.98211670
 2.14569092
 2.25311279
 2.29827881
 2.27966309
 2.19879150
 2.05718994
 1.85699463
 1.60308838
 1.30523682
 0.97595215
 0.62713623
 0.26580811
-0.10192871
-0.46752930
-0.81573486
-1.13067627
-1.40167236
-1.62384033
-1.79504395
-1.91284180
-1.97204590
-1.97143555
-1.91253662
-1.80023193
-1.63848877
-1.43096924
-1.18499756
-0.91186523
-0.62408447
-0.33111572
-0.03875732
 0.24658203
 0.51422119
 0.75225830
 0.95123291
 1.10595703
 1.21398926
 1.27410889
 1.28509521
 1.24786377
 1.16577148
 1.04400635
 0.88958740
 0.71105957
 0.51849365
 0.32012939
 0.12145996
-0.07354736
-0.25909424
-0.42541504
-0.56213379
-0.66253662
-0.72540283
-0.75134277
-0.74096680
-0.69366455
-0.61187744
-0.50109863
-0.36926270
-0.22338867
-0.06835938
 0.09185791
 0.25146484
 0.40222168
 0.53649902
 0.64849854
 0.73303223
 0.78765869
 0.81085205
 0.80291748
 0.76416016
 0.69641113
 0.60272217
 0.48797607
 0.35797119
 0.21789551
 0.07080078
-0.07995605
-0.23071289
-0.37384033
-0.50201416
-0.60943604
-0.69396973
-0.75378418
-0.78796387
-0.79620361
-0.77941895
-0.74005127
-0.68145752
-0.60668945
-0.51910400
-0.42236328
-0.32104492
-0.22033691
-0.12390137
-0.03479004
 0.04425049
 0.11077881
 0.16235352
 0.19836426
 0.21850586
 0.22399902
 0.21606445
 0.19683838
 0.16906738
 0.13580322
 0.10040283
 0.06622314
 0.03540039
 0.01037598
-0.00640869
-0.01220703
-0.00488281
 0.01617432
 0.05065918
 0.09643555
 0.15045166
 0.21087646
 0.27496338
 0.33996582
 0.40191650
 0.45715332
 0.50231934
 0.53436279
 0.55053711
 0.54931641
 0.52947998
 0.49133301
 0.43457031
 0.36102295
 0.27282715
 0.17242432
 0.06164551
-0.05767822
-0.18402100
-0.31433105
-0.44372559
-0.56701660
-0.67871094
-0.77606201
-0.85662842
-0.91735840
-0.95520020
-0.96771240
-0.95428467
-0.91491699
-0.84869385
-0.75500488
-0.63598633
-0.49530029
-0.33874512
-0.17059326
 0.00701904
 0.19165039
 0.37780762
 0.55725098
 0.72143555
 0.86395264
 0.98114014
 1.07025146
 1.12792969
 1.15203857
 1.14196777
 1.09863281
 1.02264404
 0.91430664
 0.77667236
 0.61553955
 0.43853760
 0.25054932
 0.05401611
-0.14984131
-0.35644531
-0.55633545
-0.73974609
-0.90057373
-1.03668213
-1.14685059
-1.22772217
-1.27532959
-1.28753662
-1.26434326
-1.20758057
-1.11877441
-0.99822998
-0.84838867
-0.67443848
-0.48400879
-0.28228760
-0.07263184
 0.14343262
 0.36102295
 0.57220459
 0.76904297
 0.94451904
 1.09466553
 1.21795654
 1.31225586
 1.37481689
 1.40350342
 1.39678955
 1.35650635
 1.28509521
 1.18621826
 1.06262207
 0.91766357
 0.75592041
 0.58349609
 0.40740967
 0.23284912
 0.06378174
-0.09796143
-0.24902344
-0.38482666
-0.50018311
-0.59265137
-0.66192627
-0.70861816
-0.73455811
-0.74005127
-0.72601318
-0.69519043
-0.65032959
-0.59417725
-0.52917480
-0.45806885
-0.38421631
-0.31066895
-0.24017334
-0.17486572
-0.11535645
-0.06317139
-0.02014160
 0.01220703
 0.03295898
 0.04180908
 0.03936768
 0.02685547
 0.00549316
-0.02319336
-0.05645752
-0.09246826
-0.12878418
-0.16357422
-0.19439697
-0.21942139
-0.23681641
-0.24566650
-0.24566650
-0.23681641
-0.21881104
-0.19226074
-0.15747070
-0.11627197
-0.07049561
-0.02166748
 0.02777100
 0.07598877
 0.12176514
 0.16326904
 0.19989014
 0.22949219
 0.25054932
 0.26123047
 0.26184082
 0.25085449
 0.22796631
 0.19226074
 0.14373779
 0.08331299
 0.01312256
-0.06591797
-0.15289307
-0.24719238
-0.34484863
-0.44158936
-0.53283691
-0.61584473
-0.68786621
-0.74645996
-0.78857422
-0.81146240
-0.81359863
-0.79437256
-0.75408936
-0.69183350
-0.60760498
-0.50323486
-0.38208008
-0.24749756
-0.10253906
 0.05096436
 0.20965576
 0.36804199
 0.51879883
 0.65673828
 0.77697754
 0.87585449
 0.95001221
 0.99670410
 1.01409912
 1.00250244
 0.96282959
 0.89569092
 0.80230713
 0.68572998
 0.55145264
 0.40649414
 0.25634766
 0.10314941
-0.05065918
-0.20233154
-0.34484863
-0.47149658
-0.57708740
-0.65887451
-0.71594238
-0.74768066
-0.75347900
-0.73333740
-0.68908691
-0.62286377
-0.53741455
-0.43518066
-0.31982422
-0.19531250
-0.06561279
 0.06652832
 0.19958496
 0.33020020
 0.45379639
 0.56579590
 0.66223145
 0.74096680
 0.80078125
 0.84014893
 0.85723877
 0.85113525
 0.82214355
 0.77026367
 0.69610596
 0.60150146
 0.48950195
 0.36529541
 0.23315430
 0.09552002
-0.04516602
-0.18554688
-0.31951904
-0.43945313
-0.53924561
-0.61523438
-0.66589355
-0.69030762
-0.68786621
-0.65795898
-0.60089111
-0.51879883
-0.41503906
-0.29235840
-0.15441895
-0.00457764
 0.15441895
 0.31829834
 0.48187256
 0.63873291
 0.78247070
 0.90911865
 1.01623535
 1.10168457
 1.16302490
 1.19659424
 1.20025635
 1.17431641
 1.12060547
 1.04156494
 0.93780518
 0.81146240
 0.66711426
 0.51086426
 0.34820557
 0.18218994
 0.01373291
-0.15563965
-0.32073975
-0.47485352
-0.61065674
-0.72540283
-0.81817627
-0.88836670
-0.93536377
-0.95855713
-0.95703125
-0.93292236
-0.88775635
-0.82366943
-0.74310303
-0.64849854
-0.54412842
-0.43548584
-0.32623291
-0.22003174
-0.11993408
-0.02899170
 0.04974365
 0.11322021
 0.16021729
 0.19042969
 0.20507813
 0.20446777
 0.19042969
 0.16479492
 0.13061523
 0.09033203
 0.04760742
 0.00579834
-0.03234863
-0.06408691
-0.08819580
-0.10437012
-0.11230469
-0.11230469
-0.10498047
-0.09246826
-0.07690430
-0.06072998
-0.04577637
-0.03356934
-0.02655029
-0.02716064
-0.03814697
-0.06011963
-0.09277344
-0.13671875
-0.19226074
-0.25939941
-0.33630371
-0.41992188
-0.50628662
-0.59265137
-0.67687988
-0.75683594
-0.82824707
-0.88684082
-0.92864990
-0.95214844
-0.95520020
-0.93597412
-0.89324951
-0.82550049
-0.73303223
-0.61828613
-0.48492432
-0.33660889
-0.17639160
-0.00640869
 0.17059326
 0.35064697
 0.52764893
 0.69396973
 0.84289551
 0.97137451
 1.07635498
 1.15570068
 1.20666504
 1.22650146
 1.21368408
 1.16973877
 1.09558105
 0.99273682
 0.86334229
 0.71197510
 0.54656982
 0.37384033
 0.19775391
 0.01983643
-0.15747070
-0.32806396
-0.48431396
-0.61950684
-0.73059082
-0.81817627
-0.88195801
-0.92102051
-0.93505859
-0.92346191
-0.88867188
-0.83251953
-0.75653076
-0.66223145
-0.55267334
-0.43182373
-0.30242920
-0.16815186
-0.03143311
 0.10437012
 0.23559570
 0.35797119
 0.46691895
 0.55877686
 0.62957764
 0.67718506
 0.70159912
 0.70220947
 0.67962646
 0.63507080
 0.57098389
 0.49163818
 0.40100098
 0.30273438
 0.19836426
 0.09124756
-0.01495361
-0.11596680
-0.20782471
-0.28808594
-0.35430908
-0.40435791
-0.43548584
-0.44677734
-0.43823242
-0.41076660
-0.36529541
-0.30242920
-0.22430420
-0.13397217
-0.03448486
 0.07202148
 0.18280029
 0.29510498
 0.40496826
 0.50750732
 0.60028076
 0.68206787
 0.75256348
 0.81054688
 0.85449219
 0.88348389
 0.89843750
 0.90148926
 0.89385986
 0.87585449
 0.84777832
 0.80993652
 0.76324463
 0.70922852
 0.64849854
 0.58166504
 0.50933838
 0.43365479
 0.35552979
 0.27618408
 0.19500732
 0.11291504
 0.03143311
-0.04669189
-0.12145996
-0.19348145
-0.26397705
-0.33325195
-0.40008545
-0.46325684
-0.52185059
-0.57678223
-0.62866211
-0.67810059
-0.72418213
-0.76599121
-0.80200195
-0.83099365
-0.85205078
-0.86425781
-0.86639404
-0.85754395
-0.83648682
-0.80352783
-0.75866699
-0.70281982
-0.63690186
-0.56182861
-0.47821045
-0.38726807
-0.29052734
-0.18981934
-0.08636475
 0.01861572
 0.12359619
 0.22674561
 0.32623291
 0.41992188
 0.50567627
 0.58197021
 0.64666748
 0.69732666
 0.73272705
 0.75195313
 0.75469971
 0.74127197
 0.71136475
 0.66345215
 0.59875488
 0.51910400
 0.42816162
 0.32958984
 0.22613525
 0.11993408
 0.01220703
-0.09460449
-0.19866943
-0.29632568
-0.38360596
-0.45715332
-0.51330566
-0.55145264
-0.57250977
-0.57739258
-0.56701660
-0.54107666
-0.49926758
-0.44342041
-0.37628174
-0.30059814
-0.21942139
-0.13397217
-0.04760742
 0.03692627
 0.11688232
 0.19012451
 0.25421143
 0.30731201
 0.34667969
 0.37048340
 0.37811279
 0.36987305
 0.34637451
 0.30700684
 0.25207520
 0.18188477
 0.09857178
 0.00335693
-0.10192871
-0.21575928
-0.33599854
-0.45715332
-0.57464600
-0.68359375
-0.78125000
-0.86547852
-0.93322754
-0.98144531
-1.00799561
-1.01074219
-0.98876953
-0.94177246
-0.86914063
-0.77209473
-0.65277100
-0.51574707
-0.36590576
-0.20660400
-0.04028320
 0.13061523
 0.30303955
 0.47088623
 0.62683105
 0.76538086
 0.88287354
 0.97869873
 1.05133057
 1.09863281
 1.11877441
 1.11114502
 1.07696533
 1.01959229
 0.94116211
 0.84350586
 0.72967529
 0.60363770
 0.47027588
 0.33508301
 0.20141602
 0.07232666
-0.04974365
-0.16296387
-0.26428223
-0.35186768
-0.42297363
-0.47576904
-0.50903320
-0.52429199
-0.52246094
-0.50567627
-0.47454834
-0.42999268
-0.37353516
-0.30761719
-0.23498535
-0.15686035
-0.07568359
 0.00671387
 0.08758545
 0.16510010
 0.23834229
 0.30578613
 0.36590576
 0.41473389
 0.45043945
 0.47210693
 0.47912598
 0.47271729
 0.45288086
 0.41992188
 0.37628174
 0.32379150
 0.26458740
 0.19897461
 0.12756348
 0.05279541
-0.02227783
-0.09460449
-0.16357422
-0.22918701
-0.29144287
-0.34790039
-0.39611816
-0.43487549
-0.46478271
-0.48736572
-0.50323486
-0.51177979
-0.51239014
-0.50476074
-0.49041748
-0.47027588
-0.44525146
-0.41503906
-0.37963867
-0.33996582
-0.29693604
-0.25177002
-0.20538330
-0.15747070
-0.10772705
-0.05584717
-0.00244141
 0.05126953
 0.10467529
 0.15716553
 0.20751953
 0.25634766
 0.30303955
 0.34637451
 0.38574219
 0.41961670
 0.44769287
 0.46936035
 0.48400879
 0.49194336
 0.49285889
 0.48706055
 0.47576904
 0.46020508
 0.44097900
 0.41870117
 0.39306641
 0.36407471
 0.33233643
 0.29907227
 0.26580811
 0.23162842
 0.19622803
 0.15899658
 0.12084961
 0.08239746
 0.04394531
 0.00549316
-0.03265381
-0.07019043
-0.10620117
-0.14007568
-0.17059326
-0.19805908
-0.22186279
-0.24139404
-0.25604248
-0.26611328
-0.27160645
-0.27313232
-0.27069092
-0.26336670
-0.25146484
-0.23620605
-0.21789551
-0.19744873
-0.17486572
-0.15167236
-0.13000488
-0.11199951
-0.09887695
-0.09124756
-0.09033203
-0.09643555
-0.11077881
-0.13214111
-0.15930176
-0.19134521
-0.22827148
-0.26947021
-0.31158447
-0.35125732
-0.38330078
-0.40588379
-0.41809082
-0.41900635
-0.40771484
-0.38269043
-0.34362793
-0.29205322
-0.22949219
-0.15716553
-0.07568359
 0.01312256
 0.10620117
 0.20019531
 0.29205322
 0.37933350
 0.45867920
 0.52612305
 0.57830811
 0.61340332
 0.63110352
 0.63079834
 0.61157227
 0.57342529
 0.51757813
 0.44738770
 0.36712646
 0.27954102
 0.18646240
 0.09002686
-0.00579834
-0.09704590
-0.18035889
-0.25451660
-0.31707764
-0.36621094
-0.39916992
-0.41503906
-0.41351318
-0.39550781
-0.36102295
-0.31066895
-0.24597168
-0.16967773
-0.08361816
 0.01068115
 0.11260986
 0.21972656
 0.32836914
 0.43395996
 0.53253174
 0.62042236
 0.69396973
 0.75012207
 0.78552246
 0.79833984
 0.78704834
 0.74981689
 0.68664551
 0.59875488
 0.48950195
 0.36437988
 0.22644043
 0.07720947
-0.08148193
-0.24597168
-0.40893555
-0.56213379
-0.69885254
-0.81542969
-0.90942383
-0.97900391
-1.02203369
-1.03759766
-1.02600098
-0.98876953
-0.92742920
-0.84411621
-0.74096680
-0.62194824
-0.49224854
-0.35705566
-0.22094727
-0.08697510
 0.04089355
 0.15991211
 0.26611328
 0.35644531
 0.42816162
 0.48004150
 0.51116943
 0.52276611
 0.51483154
 0.48919678
 0.44799805
 0.39428711
 0.33142090
 0.26214600
 0.18859863
 0.11260986
 0.03662109
-0.03601074
-0.10314941
-0.16204834
-0.21148682
-0.24932861
-0.27496338
-0.28747559
-0.28686523
-0.27313232
-0.24597168
-0.20507813
-0.15167236
-0.08789063
-0.01708984
 0.05645752
 0.12969971
 0.19927979
 0.26275635
 0.31707764
 0.35919189
 0.38543701
 0.39337158
 0.38238525
 0.35400391
 0.31066895
 0.25451660
 0.18646240
 0.10894775
 0.02532959
-0.05859375
-0.13732910
-0.20812988
-0.26947021
-0.31921387
-0.35369873
-0.36834717
-0.36132813
-0.33355713
-0.28869629
-0.22918701
-0.15686035
-0.07354736
 0.01678467
 0.10955811
 0.20019531
 0.28411865
 0.35766602
 0.41656494
 0.45654297
 0.47515869
 0.47058105
 0.44281006
 0.39184570
 0.31982422
 0.22888184
 0.12084961
-0.00152588
-0.13549805
-0.27587891
-0.41687012
-0.55084229
-0.67199707
-0.77606201
-0.86029053
-0.92132568
-0.95642090
-0.96252441
-0.93933105
-0.88653564
-0.80535889
-0.69732666
-0.56671143
-0.41809082
-0.25604248
-0.08544922
 0.09033203
 0.26580811
 0.43487549
 0.59082031
 0.72753906
 0.84045410
 0.92620850
 0.98236084
 1.00738525
 1.00158691
 0.96557617
 0.90148926
 0.81176758
 0.70129395
 0.57617188
 0.44281006
 0.30639648
 0.17120361
 0.04150391
-0.07781982
-0.18249512
-0.26763916
-0.33020020
-0.36560059
-0.37231445
-0.34942627
-0.30090332
-0.23071289
-0.14251709
-0.03845215
 0.07843018
 0.20477295
 0.33416748
 0.45989990
 0.57617188
 0.67749023
 0.75836182
 0.81512451
 0.84503174
 0.84655762
 0.81848145
 0.76049805
 0.67291260
 0.55969238
 0.42602539
 0.27618408
 0.11322021
-0.06042480
-0.23956299
-0.41595459
-0.58013916
-0.72570801
-0.84808350
-0.94482422
-1.01257324
-1.04888916
-1.05316162
-1.02691650
-0.97290039
-0.89324951
-0.79040527
-0.66833496
-0.53283691
-0.38970947
-0.24444580
-0.10223389
 0.03326416
 0.15777588
 0.26733398
 0.35827637
 0.42724609
 0.47180176
 0.49102783
 0.48522949
 0.45623779
 0.40618896
 0.33782959
 0.25360107
 0.15655518
 0.05004883
-0.06164551
-0.17486572
-0.28503418
-0.38696289
-0.47607422
-0.54870605
-0.60211182
-0.63568115
-0.64819336
-0.63964844
-0.60913086
-0.55786133
-0.48736572
-0.40069580
-0.30120850
-0.19195557
-0.07598877
 0.04364014
 0.16326904
 0.27923584
 0.38787842
 0.48522949
 0.56793213
 0.63354492
 0.67962646
 0.70556641
 0.71075439
 0.69549561
 0.65948486
 0.60485840
 0.53405762
 0.45135498
 0.36132813
 0.26641846
 0.16845703
 0.06958008
-0.02716064
-0.11810303
-0.20019531
-0.27282715
-0.33416748
-0.38299561
-0.41656494
-0.43487549
-0.43884277
-0.43212891
-0.41625977
-0.39215088
-0.36041260
-0.32257080
-0.28228760
-0.24230957
-0.20446777
-0.16906738
-0.13671875
-0.10894775
-0.08636475
-0.06988525
-0.05950928
-0.05432129
-0.05401611
-0.05767822
-0.06500244
-0.07476807
-0.08605957
-0.09765625
-0.10894775
-0.11871338
-0.12573242
-0.12939453
-0.12878418
-0.12268066
-0.11077881
-0.09216309
-0.06683350
-0.03570557
 0.00030518
 0.04058838
 0.08422852
 0.13031006
 0.17791748
 0.22644043
 0.27435303
 0.31982422
 0.36102295
 0.39581299
 0.42358398
 0.44464111
 0.45928955
 0.46752930
 0.46966553
 0.46478271
 0.45410156
 0.43853760
 0.42053223
 0.40100098
 0.37994385
 0.35736084
 0.33355713
 0.31036377
 0.28900146
 0.27008057
 0.25360107
 0.23742676
 0.22094727
 0.20355225
 0.18554688
 0.16723633
 0.14709473
 0.12481689
 0.10009766
 0.07263184
 0.04211426
 0.00762939
-0.03173828
-0.07415771
-0.11810303
-0.16296387
-0.20874023
-0.25756836
-0.30822754
-0.35797119
-0.40283203
-0.44128418
-0.47332764
-0.50018311
-0.52215576
-0.53741455
-0.54382324
-0.54138184
-0.52978516
-0.51025391
-0.48217773
-0.44586182
-0.40222168
-0.35247803
-0.29815674
-0.24017334
-0.17974854
-0.11871338
-0.05828857
-0.00091553
 0.05126953
 0.09674072
 0.13397217
 0.16143799
 0.17822266
 0.18341064
 0.17669678
 0.15869141
 0.13092041
 0.09521484
 0.05218506
 0.00244141
-0.05187988
-0.10742188
-0.16052246
-0.20965576
-0.25390625
-0.29266357
-0.32318115
-0.34088135
-0.34240723
-0.32775879
-0.29907227
-0.25726318
-0.20294189
-0.13519287
-0.05462646
 0.03631592
 0.13580322
 0.24200439
 0.35217285
 0.46203613
 0.56701660
 0.66223145
 0.74493408
 0.81329346
 0.86486816
 0.89813232
 0.91003418
 0.89996338
 0.86730957
 0.81207275
 0.73364258
 0.63385010
 0.51727295
 0.38818359
 0.25024414
 0.10467529
-0.04699707
-0.20263672
-0.35614014
-0.50109863
-0.63140869
-0.74310303
-0.83465576
-0.90423584
-0.95153809
-0.97534180
-0.97625732
-0.95550537
-0.91552734
-0.85876465
-0.78796387
-0.70648193
-0.61645508
-0.52185059
-0.42633057
-0.33416748
-0.24871826
-0.17181396
-0.10467529
-0.04791260
-0.00152588
 0.03448486
 0.05981445
 0.07537842
 0.08331299
 0.08483887
 0.08300781
 0.07965088
 0.07629395
 0.07476807
 0.07598877
 0.08148193
 0.09246826
 0.11047363
 0.13580322
 0.16876221
 0.20965576
 0.25817871
 0.31372070
 0.37506104
 0.44067383
 0.50842285
 0.57647705
 0.64300537
 0.70556641
 0.76171875
 0.80780029
 0.84136963
 0.86059570
 0.86456299
 0.85205078
 0.82244873
 0.77575684
 0.71197510
 0.63323975
 0.54260254
 0.44250488
 0.33630371
 0.22644043
 0.11474609
 0.00457764
-0.10131836
-0.20019531
-0.28961182
-0.36682129
-0.42968750
-0.47729492
-0.50903320
-0.52520752
-0.52734375
-0.51574707
-0.49194336
-0.45806885
-0.41595459
-0.36804199
-0.31616211
-0.26184082
-0.20690918
-0.15350342
-0.10314941
-0.05615234
-0.01342773
 0.02441406
 0.05706787
 0.08453369
 0.10650635
 0.12237549
 0.13214111
 0.13488770
 0.13183594
 0.12390137
 0.11199951
 0.09613037
 0.07751465
 0.05645752
 0.03356934
 0.00976563
-0.01434326
-0.03753662
-0.05950928
-0.07904053
-0.09613037
-0.11108398
-0.12420654
-0.13580322
-0.14587402
-0.15502930
-0.16387939
-0.17303467
-0.18249512
-0.19195557
-0.20050049
-0.20751953
-0.21362305
-0.21820068
-0.22155762
-0.22338867
-0.22277832
-0.21911621
-0.21118164
-0.19897461
-0.18218994
-0.16052246
-0.13366699
-0.10131836
-0.06439209
-0.02349854
 0.02136230
 0.06896973
 0.11749268
 0.16540527
 0.20996094
 0.25085449
 0.28747559
 0.31768799
 0.33905029
 0.34820557
 0.34362793
 0.32623291
 0.29785156
 0.25878906
 0.20874023
 0.14739990
 0.07659912
-0.00122070
-0.08331299
-0.16906738
-0.25726318
-0.34545898
-0.42846680
-0.50262451
-0.56518555
-0.61614990
-0.65521240
-0.68145752
-0.69213867
-0.68725586
-0.66619873
-0.63018799
-0.57952881
-0.51391602
-0.43487549
-0.34576416
-0.25024414
-0.15167236
-0.05279541
 0.04364014
 0.13488770
 0.21667480
 0.28625488
 0.34210205
 0.38146973
 0.40313721
 0.40588379
 0.38970947
 0.35736084
 0.31127930
 0.25329590
 0.18493652
 0.10803223
 0.02685547
-0.05371094
-0.12878418
-0.19653320
-0.25634766
-0.30700684
-0.34576416
-0.36865234
-0.37292480
-0.35827637
-0.32714844
-0.28167725
-0.22338867
-0.15319824
-0.07263184
 0.01586914
 0.10986328
 0.20721436
 0.30609131
 0.40435791
 0.49865723
 0.58563232
 0.66284180
 0.72875977
 0.78216553
 0.82092285
 0.84259033
 0.84686279
 0.83374023
 0.80474854
 0.76080322
 0.70190430
 0.62835693
 0.54290771
 0.44860840
 0.34851074
 0.24566650
 0.14190674
 0.03997803
-0.05676270
-0.14526367
-0.22338867
-0.28961182
-0.34149170
-0.37719727
-0.39520264
-0.39642334
-0.38146973
-0.35217285
-0.31127930
-0.26123047
-0.20416260
-0.14221191
-0.07751465
-0.01220703
 0.05004883
 0.10650635
 0.15533447
 0.19592285
 0.22796631
 0.25054932
 0.26275635
 0.26458740
 0.25695801
 0.24078369
 0.21636963
 0.18493652
 0.14770508
 0.10589600
 0.06286621
 0.01922607
-0.02380371
-0.06530762
-0.10498047
-0.14129639
-0.17395020
-0.20202637
-0.22491455
-0.24169922
-0.25177002
-0.25512695
-0.25146484
-0.24108887
-0.22369385
-0.19958496
-0.16876221
-0.13183594
-0.09002686
-0.04486084
 0.00213623
 0.04943848
 0.09521484
 0.13824463
 0.17578125
 0.20568848
 0.22613525
 0.23651123
 0.23712158
 0.22735596
 0.20782471
 0.17883301
 0.14190674
 0.09826660
 0.05004883
-0.00244141
-0.05676270
-0.11016846
-0.15960693
-0.20324707
-0.24169922
-0.27557373
-0.30395508
-0.32562256
-0.33874512
-0.34240723
-0.33721924
-0.32440186
-0.30487061
-0.28015137
-0.25177002
-0.22033691
-0.18615723
-0.14862061
-0.10986328
-0.07171631
-0.03601074
-0.00305176
 0.02685547
 0.05310059
 0.07476807
 0.09033203
 0.09918213
 0.10162354
 0.09765625
 0.08666992
 0.06896973
 0.04547119
 0.01770020
-0.01434326
-0.05004883
-0.08941650
-0.12939453
-0.16845703
-0.20568848
-0.24230957
-0.27862549
-0.31402588
-0.34454346
-0.36773682
-0.38269043
-0.39031982
-0.39245605
-0.39031982
-0.38391113
-0.37322998
-0.35766602
-0.33721924
-0.31250000
-0.28533936
-0.25726318
-0.22918701
-0.20050049
-0.16998291
-0.13671875
-0.10162354
-0.06530762
-0.02807617
 0.01007080
 0.04974365
 0.09063721
 0.13153076
 0.17120361
 0.20874023
 0.24383545
 0.27648926
 0.30578613
 0.33172607
 0.35278320
 0.36865234
 0.37902832
 0.38421631
 0.38391113
 0.37841797
 0.36773682
 0.35247803
 0.33325195
 0.31066895
 0.28533936
 0.25726318
 0.22674561
 0.19470215
 0.16082764
 0.12573242
 0.08941650
 0.05310059
 0.01739502
-0.01678467
-0.04760742
-0.07507324
-0.09704590
-0.11322021
-0.12298584
-0.12603760
-0.12298584
-0.11352539
-0.09735107
-0.07568359
-0.04852295
-0.01739502
 0.01586914
 0.05096436
 0.08636475
 0.12084961
 0.15380859
 0.18463135
 0.21209717
 0.23620605
 0.25695801
 0.27404785
 0.28839111
 0.30059814
 0.31066895
 0.31738281
 0.31890869
 0.31555176
 0.30914307
 0.30120850
 0.29296875
 0.28381348
 0.27252197
 0.25970459
 0.24505615
 0.22857666
 0.21057129
 0.18981934
 0.16662598
 0.14129639
 0.11383057
 0.08300781
 0.04943848
 0.01373291
-0.02197266
-0.05798340
-0.09460449
-0.13244629
-0.16937256
-0.20324707
-0.23254395
-0.25878906
-0.28320313
-0.30700684
-0.32745361
-0.34332275
-0.35369873
-0.36041260
-0.36468506
-0.36651611
-0.36560059
-0.36132813
-0.35400391
-0.34240723
-0.32562256
-0.30395508
-0.27862549
-0.25085449
-0.22125244
-0.18890381
-0.15228271
-0.11077881
-0.06713867
-0.02288818
 0.02014160
 0.06195068
 0.10284424
 0.14221191
 0.17913818
 0.21270752
 0.24383545
 0.27282715
 0.30029297
 0.32531738
 0.34729004
 0.36560059
 0.38024902
 0.39184570
 0.39978027
 0.40374756
 0.40252686
 0.39581299
 0.38299561
 0.36376953
 0.33782959
 0.30487061
 0.26519775
 0.21759033
 0.16174316
 0.09857178
 0.03021240
-0.04119873
-0.11505127
-0.19165039
-0.27008057
-0.34942627
-0.42480469
-0.49316406
-0.55206299
-0.60150146
-0.64178467
-0.67199707
-0.69030762
-0.69488525
-0.68634033
-0.66467285
-0.63201904
-0.58929443
-0.53710938
-0.47607422
-0.40802002
-0.33477783
-0.25878906
-0.18280029
-0.10803223
-0.03692627
 0.02960205
 0.09002686
 0.14312744
 0.18737793
 0.22155762
 0.24566650
 0.25878906
 0.26153564
 0.25482178
 0.23925781
 0.21606445
 0.18646240
 0.15075684
 0.11169434
 0.07080078
 0.03051758
-0.00671387
-0.03967285
-0.06713867
-0.08758545
-0.10040283
-0.10498047
-0.10101318
-0.08789063
-0.06561279
-0.03417969
 0.00457764
 0.04913330
 0.09735107
 0.14801025
 0.19989014
 0.25238037
 0.30364990
 0.35156250
 0.39459229
 0.43029785
 0.45715332
 0.47424316
 0.48095703
 0.47729492
 0.46295166
 0.43701172
 0.40008545
 0.35339355
 0.30029297
 0.24200439
 0.17822266
 0.10925293
 0.03601074
-0.03723145
-0.10711670
-0.17150879
-0.23040771
-0.28350830
-0.32836914
-0.36193848
-0.38238525
-0.38970947
-0.38452148
-0.36712646
-0.33843994
-0.29998779
-0.25543213
-0.20782471
-0.15777588
-0.10650635
-0.05462646
-0.00518799
 0.03753662
 0.07141113
 0.09521484
 0.10925293
 0.11352539
 0.10803223
 0.09307861
 0.07049561
 0.04119873
 0.00671387
-0.03082275
-0.06958008
-0.10620117
-0.13854980
-0.16571045
-0.18615723
-0.19958496
-0.20507813
-0.20202637
-0.19073486
-0.17272949
-0.14862061
-0.11932373
-0.08605957
-0.04974365
-0.01159668
 0.02716064
 0.06530762
 0.10192871
 0.13549805
 0.16479492
 0.18951416
 0.20904541
 0.22399902
 0.23406982
 0.23925781
 0.23925781
 0.23437500
 0.22521973
 0.21301270
 0.19836426
 0.18249512
 0.16632080
 0.15106201
 0.13763428
 0.12725830
 0.12054443
 0.11840820
 0.12023926
 0.12512207
 0.13153076
 0.13885498
 0.14617920
 0.15167236
 0.15472412
 0.15411377
 0.14862061
 0.13702393
 0.11779785
 0.08941650
 0.05157471
 0.00579834
-0.04638672
-0.10314941
-0.16448975
-0.23071289
-0.29907227
-0.36651611
-0.42755127
-0.47973633
-0.52124023
-0.55084229
-0.56701660
-0.56823730
-0.55267334
-0.52032471
-0.47210693
-0.40893555
-0.33233643
-0.24566650
-0.15258789
-0.05645752
 0.04028320
 0.13519287
 0.22460938
 0.30487061
 0.37139893
 0.42236328
 0.45593262
 0.47088623
 0.46600342
 0.44281006
 0.40222168
 0.34729004
 0.27923584
 0.20080566
 0.11474609
 0.02532959
-0.06378174
-0.15045166
-0.23284912
-0.30822754
-0.37170410
-0.41900635
-0.44769287
-0.45745850
-0.44952393
-0.42419434
-0.38238525
-0.32440186
-0.25268555
-0.16998291
-0.07873535
 0.01922607
 0.12145996
 0.22521973
 0.32623291
 0.42114258
 0.50689697
 0.57952881
 0.63720703
 0.67749023
 0.70007324
 0.70526123
 0.69427490
 0.66772461
 0.62561035
 0.56884766
 0.50018311
 0.42297363
 0.34149170
 0.25787354
 0.17456055
 0.09307861
 0.01586914
-0.05401611
-0.11413574
-0.16296387
-0.20019531
-0.22521973
-0.23773193
-0.23925781
-0.23071289
-0.21392822
-0.19012451
-0.16143799
-0.12908936
-0.09735107
-0.06835938
-0.04516602
-0.02929688
-0.02166748
-0.02471924
-0.03845215
-0.06317139
-0.09704590
-0.13977051
-0.19104004
-0.25146484
-0.31890869
-0.38909912
-0.45776367
-0.52124023
-0.57861328
-0.62805176
-0.66802979
-0.69580078
-0.70953369
-0.70831299
-0.69183350
-0.65979004
-0.61187744
-0.54931641
-0.47363281
-0.38665771
-0.29022217
-0.18707275
-0.07934570
 0.03051758
 0.14007568
 0.24719238
 0.34912109
 0.44281006
 0.52520752
 0.59417725
 0.64788818
 0.68511963
 0.70556641
 0.70892334
 0.69580078
 0.66680908
 0.62225342
 0.56304932
 0.49255371
 0.41381836
 0.32989502
 0.24261475
 0.15258789
 0.06164551
-0.02746582
-0.11169434
-0.18798828
-0.25543213
-0.31188965
-0.35491943
-0.38238525
-0.39306641
-0.38787842
-0.36712646
-0.33203125
-0.28442383
-0.22552490
-0.15838623
-0.08514404
-0.00793457
 0.07080078
 0.14739990
 0.21820068
 0.28076172
 0.33294678
 0.37322998
 0.40008545
 0.41168213
 0.40710449
 0.38787842
 0.35552979
 0.31127930
 0.25634766
 0.19073486
 0.11657715
 0.03662109
-0.04608154
-0.12939453
-0.21209717
-0.29357910
-0.37109375
-0.44067383
-0.49896240
-0.54473877
-0.57800293
-0.59936523
-0.60852051
-0.60455322
-0.58685303
-0.55603027
-0.51422119
-0.46234131
-0.40191650
-0.33508301
-0.26458740
-0.19256592
-0.12023926
-0.04852295
 0.02166748
 0.08819580
 0.14831543
 0.19989014
 0.24322510
 0.27862549
 0.30731201
 0.32836914
 0.34149170
 0.34667969
 0.34545898
 0.33874512
 0.32745361
 0.31250000
 0.29510498
 0.27618408
 0.25665283
 0.23742676
 0.21881104
 0.20111084
 0.18463135
 0.16906738
 0.15502930
 0.14190674
 0.13031006
 0.11993408
 0.11077881
 0.10314941
 0.09643555
 0.09094238
 0.08575439
 0.08087158
 0.07598877
 0.07141113
 0.06744385
 0.06408691
 0.06195068
 0.06042480
 0.05981445
 0.06134033
 0.06469727
 0.07080078
 0.07873535
 0.08850098
 0.09948730
 0.11169434
 0.12542725
 0.13946533
 0.15289307
 0.16448975
 0.17364502
 0.17913818
 0.18005371
 0.17486572
 0.16265869
 0.14343262
 0.11810303
 0.08728027
 0.05004883
 0.00640869
-0.04150391
-0.09246826
-0.14404297
-0.19622803
-0.24902344
-0.30151367
-0.35003662
-0.39123535
-0.42327881
-0.44647217
-0.46173096
-0.46966553
-0.46936035
-0.46020508
-0.44219971
-0.41503906
-0.38055420
-0.33905029
-0.29327393
-0.24536133
-0.19714355
-0.14984131
-0.10345459
-0.05920410
-0.01770020
 0.01983643
 0.05218506
 0.08026123
 0.10437012
 0.12512207
 0.14312744
 0.15869141
 0.17242432
 0.18524170
 0.19805908
 0.21118164
 0.22552490
 0.24108887
 0.25939941
 0.28045654
 0.30426025
 0.32897949
 0.35369873
 0.37719727
 0.39916992
 0.41931152
 0.43640137
 0.44891357
 0.45562744
 0.45593262
 0.44891357
 0.43365479
 0.40924072
 0.37628174
 0.33569336
 0.28839111
 0.23498535
 0.17456055
 0.10772705
 0.03692627
-0.03570557
-0.10864258
-0.18096924
-0.25177002
-0.31890869
-0.37872314
-0.42785645
-0.46508789
-0.49041748
-0.50415039
-0.50537109
-0.49377441
-0.46936035
-0.43273926
-0.38574219
-0.33081055
-0.27038574
-0.20690918
-0.14282227
-0.08056641
-0.02166748
 0.03082275
 0.07385254
 0.10498047
 0.12390137
 0.13031006
 0.12512207
 0.10803223
 0.07904053
 0.03906250
-0.01007080
-0.06500244
-0.12359619
-0.18493652
-0.24719238
-0.30792236
-0.36376953
-0.41137695
-0.44799805
-0.47332764
-0.48675537
-0.48889160
-0.47882080
-0.45593262
-0.41992188
-0.37200928
-0.31433105
-0.24963379
-0.17974854
-0.10650635
-0.03143311
 0.04272461
 0.11352539
 0.17883301
 0.23712158
 0.28808594
 0.33081055
 0.36315918
 0.38421631
 0.39337158
 0.39154053
 0.37994385
 0.35980225
 0.33142090
 0.29632568
 0.25604248
 0.21331787
 0.16906738
 0.12451172
 0.08117676
 0.03967285
 0.00213623
-0.02990723
-0.05523682
-0.07354736
-0.08361816
-0.08605957
-0.08087158
-0.06896973
-0.05126953
-0.02899170
-0.00396729
 0.02319336
 0.05096436
 0.07843018
 0.10375977
 0.12573242
 0.14190674
 0.15197754
 0.15533447
 0.15228271
 0.14282227
 0.12725830
 0.10589600
 0.07965088
 0.04974365
 0.01708984
-0.01800537
-0.05462646
-0.09216309
-0.12939453
-0.16510010
-0.19744873
-0.22491455
-0.24688721
-0.26428223
-0.27679443
-0.28472900
-0.28808594
-0.28686523
-0.28137207
-0.27191162
-0.25878906
-0.24261475
-0.22277832
-0.20019531
-0.17547607
-0.14831543
-0.11932373
-0.08819580
-0.05584717
-0.02288818
 0.01068115
 0.04577637
 0.08361816
 0.12329102
 0.16387939
 0.20416260
 0.24353027
 0.28259277
 0.32226563
 0.36163330
 0.39886475
 0.43365479
 0.46569824
 0.49499512
 0.52093506
 0.54138184
 0.55633545
 0.56579590
 0.56976318
 0.56762695
 0.55877686
 0.54260254
 0.51910400
 0.49011230
 0.45532227
 0.41442871
 0.36773682
 0.31585693
 0.26062012
 0.20263672
 0.14312744
 0.08178711
 0.01983643
-0.04089355
-0.09918213
-0.15411377
-0.20538330
-0.25329590
-0.29693604
-0.33477783
-0.36468506
-0.38604736
-0.39855957
-0.40313721
-0.40130615
-0.39337158
-0.37963867
-0.35949707
-0.33355713
-0.30364990
-0.27191162
-0.24078369
-0.21026611
-0.17974854
-0.14984131
-0.12145996
-0.09643555
-0.07537842
-0.05798340
-0.04333496
-0.03112793
-0.02197266
-0.01525879
-0.01037598
-0.00701904
-0.00457764
-0.00335693
-0.00305176
-0.00244141
-0.00152588
-0.00030518
 0.00061035
 0.00061035
 0.00000000
-0.00244141
-0.00762939
-0.01678467
-0.02960205
-0.04638672
-0.06622314
-0.08941650
-0.11627197
-0.14556885
-0.17669678
-0.20874023
-0.24200439
-0.27648926
-0.31066895
-0.34118652
-0.36437988
-0.37963867
-0.38665771
-0.38543701
-0.37445068
-0.35186768
-0.31860352
-0.27618408
-0.22644043
-0.16967773
-0.10498047
-0.03234863
 0.04638672
 0.12817383
 0.21087646
 0.29296875
 0.37231445
 0.44616699
 0.51116943
 0.56488037
 0.60577393
 0.63262939
 0.64361572
 0.63690186
 0.61096191
 0.56610107
 0.50292969
 0.42419434
 0.33294678
 0.23132324
 0.12176514
 0.00549316
-0.11413574
-0.23376465
-0.34820557
-0.45349121
-0.54565430
-0.62225342
-0.68115234
-0.72082520
-0.73974609
-0.73852539
-0.71685791
-0.67626953
-0.61828613
-0.54443359
-0.45776367
-0.36010742
-0.25451660
-0.14404297
-0.03204346
 0.07812500
 0.18371582
 0.28289795
 0.37292480
 0.45043945
 0.51177979
 0.55511475
 0.57983398
 0.58715820
 0.57800293
 0.55297852
 0.51208496
 0.45776367
 0.39337158
 0.32165527
 0.24505615
 0.16448975
 0.08178711
 0.00030518
-0.07598877
-0.14404297
-0.20263672
-0.25268555
-0.29357910
-0.32348633
-0.34027100
-0.34149170
-0.32775879
-0.30151367
-0.26611328
-0.22277832
-0.17242432
-0.11505127
-0.05187988
 0.01403809
 0.07995605
 0.14343262
 0.20324707
 0.25970459
 0.31188965
 0.35858154
 0.39703369
 0.42572021
 0.44433594
 0.45379639
 0.45501709
 0.44769287
 0.43243408
 0.40893555
 0.37811279
 0.34210205
 0.30242920
 0.25970459
 0.21484375
 0.16784668
 0.11962891
 0.07110596
 0.02349854
-0.02136230
-0.06195068
-0.09735107
-0.12634277
-0.14953613
-0.16632080
-0.17700195
-0.18157959
-0.17944336
-0.17089844
-0.15655518
-0.13702393
-0.11352539
-0.08758545
-0.05981445
-0.03143311
-0.00305176
 0.02410889
 0.04882813
 0.07049561
 0.08850098
 0.10314941
 0.11413574
 0.12115479
 0.12420654
 0.12268066
 0.11657715
 0.10620117
 0.09185791
 0.07415771
 0.05432129
 0.03295898
 0.01037598
-0.01342773
-0.03875732
-0.06530762
-0.09185791
-0.11810303
-0.14434814
-0.17028809
-0.19561768
-0.21972656
-0.24200439
-0.26245117
-0.28289795
-0.30303955
-0.32165527
-0.33691406
-0.34667969
-0.35156250
-0.35339355
-0.35278320
-0.34912109
-0.34057617
-0.32653809
-0.30822754
-0.28778076
-0.26672363
-0.24444580
-0.21911621
-0.18920898
-0.15502930
-0.11810303
-0.07873535
-0.03753662
 0.00549316
 0.05035400
 0.09643555
 0.14251709
 0.18676758
 0.22827148
 0.26672363
 0.30059814
 0.32928467
 0.35003662
 0.35980225
 0.35766602
 0.34393311
 0.31921387
 0.28381348
 0.23803711
 0.18066406
 0.11291504
 0.03723145
-0.04486084
-0.13122559
-0.22064209
-0.31036377
-0.39672852
-0.47576904
-0.54351807
-0.59844971
-0.63842773
-0.66223145
-0.66864014
-0.65734863
-0.62774658
-0.58074951
-0.51635742
-0.43640137
-0.34332275
-0.23956299
-0.12878418
-0.01403809
 0.10192871
 0.21606445
 0.32501221
 0.42541504
 0.51269531
 0.58471680
 0.63842773
 0.67321777
 0.68756104
 0.68145752
 0.65429688
 0.60729980
 0.54168701
 0.46051025
 0.36682129
 0.26306152
 0.15228271
 0.03692627
-0.08117676
-0.19897461
-0.31188965
-0.41473389
-0.50201416
-0.57037354
-0.61767578
-0.64300537
-0.64483643
-0.62255859
-0.57586670
-0.50659180
-0.41687012
-0.31036377
-0.18981934
-0.05859375
 0.08056641
 0.22369385
 0.36682129
 0.50445557
 0.63171387
 0.74462891
 0.83953857
 0.91400146
 0.96527100
 0.99243164
 0.99426270
 0.97198486
 0.92651367
 0.85968018
 0.77148438
 0.66436768
 0.54229736
 0.41107178
 0.27526855
 0.13793945
 0.00122070
-0.13244629
-0.25909424
-0.37322998
-0.47027588
-0.54687500
-0.60180664
-0.63385010
-0.64300537
-0.62927246
-0.59387207
-0.53894043
-0.46600342
-0.37811279
-0.27832031
-0.17120361
-0.06103516
 0.04821777
 0.15472412
 0.25512695
 0.34637451
 0.42419434
 0.48492432
 0.52764893
 0.55206299
 0.55786133
 0.54412842
 0.51116943
 0.46142578
 0.39886475
 0.32684326
 0.24688721
 0.15991211
 0.06927490
-0.02014160
-0.10406494
-0.18066406
-0.24932861
-0.30822754
-0.35430908
-0.38452148
-0.39733887
-0.39398193
-0.37628174
-0.34576416
-0.30487061
-0.25634766
-0.20416260
-0.15014648
-0.09613037
-0.04302979
 0.00610352
 0.04730225
 0.07781982
 0.09674072
 0.10437012
 0.10040283
 0.08392334
 0.05371094
 0.01129150
-0.03967285
-0.09704590
-0.16052246
-0.22918701
-0.30120850
-0.37170410
-0.43579102
-0.48919678
-0.53100586
-0.56030273
-0.57586670
-0.57617188
-0.55969238
-0.52642822
-0.47760010
-0.41442871
-0.33935547
-0.25482178
-0.16357422
-0.06927490
 0.02563477
 0.11871338
 0.20751953
 0.28839111
 0.35827637
 0.41412354
 0.45410156
 0.47698975
 0.48126221
 0.46691895
 0.43579102
 0.38970947
 0.33142090
 0.26184082
 0.18218994
 0.09490967
 0.00305176
-0.08911133
-0.17944336
-0.26611328
-0.34637451
-0.41625977
-0.47241211
-0.51239014
-0.53741455
-0.54809570
-0.54534912
-0.52795410
-0.49621582
-0.45104980
-0.39489746
-0.33020020
-0.25909424
-0.18432617
-0.10803223
-0.03265381
 0.03967285
 0.10681152
 0.16662598
 0.21728516
 0.25634766
 0.28320313
 0.29785156
 0.30090332
 0.29266357
 0.27374268
 0.24383545
 0.20385742
 0.15563965
 0.10131836
 0.04455566
-0.01220703
-0.06622314
-0.11474609
-0.15563965
-0.18707275
-0.20782471
-0.21697998
-0.21362305
-0.19714355
-0.16754150
-0.12542725
-0.07202148
-0.00946045
 0.05950928
 0.13244629
 0.20782471
 0.28442383
 0.35980225
 0.43121338
 0.49591064
 0.55114746
 0.59631348
 0.62957764
 0.65032959
 0.65795898
 0.65246582
 0.63385010
 0.60333252
 0.56243896
 0.51208496
 0.45440674
 0.39184570
 0.32562256
 0.25787354
 0.18920898
 0.12084961
 0.05432129
-0.00762939
-0.06317139
-0.11169434
-0.15228271
-0.18524170
-0.20996094
-0.22613525
-0.23437500
-0.23559570
-0.23132324
-0.22155762
-0.20721436
-0.18920898
-0.16815186
-0.14556885
-0.12237549
-0.09979248
-0.07873535
-0.06011963
-0.04394531
-0.03112793
-0.02075195
-0.01342773
-0.00854492
-0.00640869
-0.00640869
-0.00793457
-0.01037598
-0.01220703
-0.01342773
-0.01251221
-0.00915527
-0.00305176
 0.00640869
 0.01953125
 0.03570557
 0.05462646
 0.07476807
 0.09582520
 0.11749268
 0.13854980
 0.15838623
 0.17517090
 0.18737793
 0.19439697
 0.19531250
 0.18981934
 0.17730713
 0.15777588
 0.13153076
 0.09948730
 0.06164551
 0.01770020
-0.03021240
-0.08087158
-0.13214111
-0.18341064
-0.23498535
-0.28594971
-0.33447266
-0.37689209
-0.41046143
-0.43426514
-0.44830322
-0.45288086
-0.44830322
-0.43518066
-0.41259766
-0.38146973
-0.34149170
-0.29479980
-0.24261475
-0.18768311
-0.13092041
-0.07385254
-0.01770020
 0.03601074
 0.08514404
 0.12817383
 0.16418457
 0.19317627
 0.21423340
 0.22644043
 0.22949219
 0.22460938
 0.21179199
 0.19134521
 0.16326904
 0.12817383
 0.08850098
 0.04608154
 0.00183105
-0.04425049
-0.09063721
-0.13610840
-0.17883301
-0.21820068
-0.25482178
-0.28900146
-0.31890869
-0.34179688
-0.35614014
-0.36315918
-0.36437988
-0.35888672
-0.34606934
-0.32470703
-0.29693604
-0.26550293
-0.23223877
-0.19683838
-0.15777588
-0.11474609
-0.06958008
-0.02441406
 0.01922607
 0.06072998
 0.10009766
 0.13641357
 0.16937256
 0.19775391
 0.22155762
 0.23956299
 0.25177002
 0.25726318
 0.25604248
 0.24841309
 0.23498535
 0.21575928
 0.19134521
 0.16235352
 0.12969971
 0.09460449
 0.05798340
 0.02105713
-0.01495361
-0.04913330
-0.08026123
-0.10650635
-0.12664795
-0.14007568
-0.14648438
-0.14495850
-0.13641357
-0.12054443
-0.09735107
-0.06683350
-0.02990723
 0.01281738
 0.06072998
 0.11169434
 0.16357422
 0.21545410
 0.26641846
 0.31555176
 0.36224365
 0.40344238
 0.43762207
 0.46295166
 0.47973633
 0.48797607
 0.48767090
 0.47821045
 0.45867920
 0.42999268
 0.39245605
 0.34851074
 0.29937744
 0.24658203
 0.19104004
 0.13397217
 0.07720947
 0.02197266
-0.03021240
-0.07873535
-0.12207031
-0.15960693
-0.18981934
-0.21270752
-0.22888184
-0.23834229
-0.24230957
-0.24047852
-0.23406982
-0.22369385
-0.21026611
-0.19470215
-0.17730713
-0.15808105
-0.13824463
-0.11871338
-0.10070801
-0.08453369
-0.07110596
-0.06072998
-0.05279541
-0.04760742
-0.04455566
-0.04364014
-0.04455566
-0.04699707
-0.05096436
-0.05615234
-0.06103516
-0.06469727
-0.06713867
-0.06744385
-0.06591797
-0.06164551
-0.05462646
-0.04394531
-0.02990723
-0.01220703
 0.00793457
 0.02960205
 0.05279541
 0.07629395
 0.10070801
 0.12451172
 0.14739990
 0.16784668
 0.18463135
 0.19653320
 0.20324707
 0.20446777
 0.19989014
 0.18981934
 0.17456055
 0.15411377
 0.12908936
 0.10009766
 0.06805420
 0.03387451
-0.00091553
-0.03479004
-0.06683350
-0.09613037
-0.12145996
-0.14129639
-0.15472412
-0.16143799
-0.16174316
-0.15594482
-0.14465332
-0.12786865
-0.10559082
-0.07904053
-0.04943848
-0.01770020
 0.01403809
 0.04516602
 0.07324219
 0.09674072
 0.11535645
 0.12847900
 0.13549805
 0.13580322
 0.12756348
 0.11077881
 0.08728027
 0.05737305
 0.02197266
-0.01922607
-0.06530762
-0.11383057
-0.16235352
-0.20904541
-0.25451660
-0.29754639
-0.33569336
-0.36560059
-0.38513184
-0.39550781
-0.39825439
-0.39245605
-0.37689209
-0.35003662
-0.31311035
-0.26916504
-0.22125244
-0.17028809
-0.11596680
-0.05950928
-0.00274658
 0.05126953
 0.10040283
 0.14434814
 0.18188477
 0.21179199
 0.23284912
 0.24414063
 0.24536133
 0.23681641
 0.21911621
 0.19226074
 0.15838623
 0.11901855
 0.07598877
 0.03051758
-0.01556396
-0.06134033
-0.10406494
-0.14221191
-0.17395020
-0.19836426
-0.21484375
-0.22277832
-0.22247314
-0.21362305
-0.19653320
-0.17211914
-0.14160156
-0.10681152
-0.06958008
-0.03143311
 0.00701904
 0.04486084
 0.08056641
 0.11291504
 0.14099121
 0.16326904
 0.17944336
 0.18859863
 0.19195557
 0.18951416
 0.18218994
 0.17028809
 0.15441895
 0.13427734
 0.11108398
 0.08575439
 0.05920410
 0.03265381
 0.00732422
-0.01617432
-0.03753662
-0.05615234
-0.07110596
-0.08270264
-0.09124756
-0.09735107
-0.10192871
-0.10498047
-0.10681152
-0.10711670
-0.10559082
-0.10314941
-0.10040283
-0.09765625
-0.09490967
-0.09216309
-0.08972168
-0.08666992
-0.08209229
-0.07598877
-0.06835938
-0.05889893
-0.04730225
-0.03326416
-0.01586914
 0.00457764
 0.02777100
 0.05279541
 0.08056641
 0.11108398
 0.14465332
 0.18066406
 0.21820068
 0.25665283
 0.29510498
 0.33233643
 0.36712646
 0.39764404
 0.42297363
 0.44250488
 0.45593262
 0.46234131
 0.46081543
 0.44982910
 0.42968750
 0.40069580
 0.36437988
 0.32226563
 0.27557373
 0.22491455
 0.17150879
 0.11657715
 0.06225586
 0.01037598
-0.03723145
-0.07934570
-0.11535645
-0.14373779
-0.16326904
-0.17333984
-0.17395020
-0.16601563
-0.15075684
-0.12878418
-0.10162354
-0.07019043
-0.03601074
 0.00000000
 0.03631592
 0.07080078
 0.10162354
 0.12695313
 0.14617920
 0.15838623
 0.16296387
 0.15899658
 0.14556885
 0.12359619
 0.09338379
 0.05584717
 0.01251221
-0.03540039
-0.08514404
-0.13549805
-0.18585205
-0.23651123
-0.28594971
-0.33172607
-0.37078857
-0.40069580
-0.42083740
-0.43243408
-0.43640137
-0.43365479
-0.42388916
-0.40710449
-0.38269043
-0.35156250
-0.31494141
-0.27465820
-0.23254395
-0.18981934
-0.14678955
-0.10375977
-0.06195068
-0.02319336
 0.01190186
 0.04272461
 0.07019043
 0.09338379
 0.11230469
 0.12634277
 0.13580322
 0.14099121
 0.14221191
 0.13977051
 0.13427734
 0.12634277
 0.11718750
 0.10711670
 0.09613037
 0.08422852
 0.07202148
 0.05950928
 0.04699707
 0.03356934
 0.01922607
 0.00335693
-0.01312256
-0.03051758
-0.04852295
-0.06744385
-0.08758545
-0.10894775
-0.13122559
-0.15411377
-0.17578125
-0.19653320
-0.21484375
-0.23101807
-0.24444580
-0.25421143
-0.26062012
-0.26336670
-0.26214600
-0.25634766
-0.24536133
-0.22918701
-0.20751953
-0.18035889
-0.14831543
-0.11230469
-0.07324219
-0.03204346
 0.00915527
 0.04943848
 0.08758545
 0.12237549
 0.15350342
 0.17913818
 0.19897461
 0.21148682
 0.21636963
 0.21362305
 0.20324707
 0.18676758
 0.16418457
 0.13732910
 0.10681152
 0.07446289
 0.04119873
 0.00885010
-0.02105713
-0.04699707
-0.06866455
-0.08453369
-0.09460449
-0.09704590
-0.09155273
