# Supplementary material for: Dataset for time-lapse ultrasonic tomography of a granite slab under uniaxial compression test
Source: Data Brief. 2018 Aug 30;20:614–6. doi: 10.1016/j.dib.2018.08.151 (PMC6128094; doi:10.1016/j.dib.2018.08.151)
Supplement: Supplementary file 2 — Supplementary material [file mmc2.zip › data/Ultrasonic_Tomo_data/Stage_1_0kn/Force_0kn_17_5_6595383.txt]

SOURCE FILE NAME: D:\ct_20141122\ct201411221m100v0kn_sh_1_10_a.TDA
DATE: Saturday, November 22, 2014
TIME: 11:19:55
SAMPLE INTERVAL (Seconds):   0.0000001000
SIGNAL UNITS: volts
TIME UNITS: Seconds
DATA TYPE: WAVEFORM
NUMBER OF DATA POINTS PER WAVEFORM: 1024
CHANNEL NUMBER: 17
HIT NUMBER: 5
TIME OF TEST:   6.5953830000

 0.00274658
 0.00244141
 0.00213623
 0.00183105
 0.00122070
 0.00061035
 0.00030518
 0.00030518
 0.00061035
 0.00030518
-0.00061035
-0.00152588
-0.00213623
-0.00213623
-0.00152588
-0.00122070
-0.00061035
-0.00030518
 0.00000000
 0.00000000
 0.00000000
-0.00030518
-0.00030518
-0.00030518
-0.00030518
-0.00030518
-0.00030518
-0.00030518
 0.00030518
 0.00030518
 0.00000000
-0.00091553
-0.00183105
-0.00213623
-0.00152588
-0.00061035
 0.00000000
 0.00030518
 0.00000000
-0.00030518
-0.00030518
 0.00000000
-0.00030518
-0.00061035
-0.00061035
-0.00061035
-0.00061035
-0.00030518
 0.00000000
 0.00030518
 0.00091553
 0.00122070
 0.00122070
 0.00091553
 0.00030518
 0.00000000
-0.00030518
 0.00000000
-0.00030518
-0.00061035
-0.00152588
-0.00244141
-0.00274658
-0.00213623
-0.00091553
 0.00000000
 0.00061035
 0.00061035
 0.00061035
 0.00061035
 0.00061035
 0.00030518
 0.00000000
-0.00061035
-0.00122070
-0.00122070
-0.00122070
-0.00152588
-0.00152588
-0.00152588
-0.00152588
-0.00152588
-0.00152588
-0.00122070
-0.00091553
 0.00000000
 0.00030518
 0.00030518
-0.00061035
-0.00122070
-0.00152588
-0.00122070
-0.00091553
-0.00061035
-0.00061035
-0.00061035
-0.00061035
-0.00030518
 0.00000000
 0.00000000
-0.00030518
-0.00030518
-0.00061035
-0.00091553
-0.00122070
-0.00122070
-0.00122070
-0.00061035
-0.00030518
-0.00061035
-0.00091553
-0.00122070
-0.00091553
-0.00030518
 0.00000000
 0.00000000
 0.00000000
-0.00030518
-0.00030518
-0.00030518
-0.00061035
-0.00061035
-0.00061035
-0.00030518
 0.00000000
-0.00030518
-0.00091553
-0.00152588
-0.00183105
-0.00183105
-0.00183105
-0.00183105
-0.00152588
-0.00091553
 0.00030518
 0.00122070
 0.00183105
 0.00152588
 0.00091553
 0.00030518
 0.00000000
-0.00030518
-0.00091553
-0.00152588
-0.00183105
-0.00183105
-0.00122070
-0.00061035
-0.00030518
-0.00061035
-0.00091553
-0.00122070
-0.00091553
-0.00061035
-0.00030518
 0.00030518
 0.00030518
 0.00000000
-0.00061035
-0.00122070
-0.00152588
-0.00122070
 0.00000000
 0.00091553
 0.00152588
 0.00183105
 0.00152588
 0.00122070
 0.00091553
 0.00000000
-0.00061035
-0.00122070
-0.00091553
-0.00061035
 0.00000000
 0.00061035
 0.00091553
 0.00061035
 0.00000000
-0.00061035
-0.00091553
-0.00061035
 0.00000000
 0.00061035
 0.00091553
 0.00061035
 0.00030518
 0.00000000
 0.00000000
 0.00000000
-0.00030518
-0.00030518
-0.00030518
-0.00061035
-0.00061035
-0.00030518
 0.00000000
 0.00030518
 0.00000000
-0.00030518
-0.00061035
-0.00061035
 0.00030518
 0.00091553
 0.00152588
 0.00183105
 0.00152588
 0.00091553
 0.00000000
-0.00061035
-0.00122070
-0.00091553
-0.00061035
-0.00030518
-0.00061035
-0.00091553
-0.00122070
-0.00122070
-0.00122070
-0.00183105
-0.00213623
-0.00213623
-0.00152588
-0.00061035
 0.00030518
 0.00030518
-0.00061035
-0.00122070
-0.00152588
-0.00122070
-0.00091553
-0.00030518
 0.00061035
 0.00122070
 0.00152588
 0.00091553
 0.00000000
-0.00091553
-0.00152588
-0.00152588
-0.00152588
-0.00152588
-0.00183105
-0.00152588
-0.00091553
 0.00030518
 0.00122070
 0.00091553
 0.00000000
-0.00091553
-0.00183105
-0.00183105
-0.00122070
-0.00061035
-0.00030518
-0.00061035
-0.00091553
-0.00152588
-0.00183105
-0.00183105
-0.00152588
-0.00122070
-0.00122070
-0.00152588
-0.00183105
-0.00213623
-0.00213623
-0.00183105
-0.00183105
-0.00183105
-0.00183105
-0.00152588
-0.00061035
 0.00030518
 0.00091553
 0.00122070
 0.00091553
 0.00000000
-0.00091553
-0.00152588
-0.00183105
-0.00183105
-0.00122070
-0.00122070
-0.00122070
-0.00152588
-0.00152588
-0.00152588
-0.00152588
-0.00122070
-0.00122070
-0.00122070
-0.00122070
-0.00061035
 0.00000000
 0.00030518
 0.00061035
 0.00030518
-0.00030518
-0.00091553
-0.00122070
-0.00122070
-0.00061035
 0.00000000
 0.00000000
-0.00061035
-0.00122070
-0.00183105
-0.00183105
-0.00152588
-0.00152588
-0.00152588
-0.00152588
-0.00122070
-0.00122070
-0.00091553
-0.00091553
-0.00091553
-0.00122070
-0.00122070
-0.00122070
-0.00091553
-0.00030518
 0.00061035
 0.00061035
 0.00030518
-0.00030518
-0.00061035
-0.00061035
-0.00030518
 0.00000000
 0.00030518
 0.00030518
 0.00000000
 0.00000000
-0.00030518
-0.00091553
-0.00091553
-0.00091553
-0.00061035
-0.00030518
 0.00000000
 0.00030518
 0.00122070
 0.00183105
 0.00213623
 0.00183105
 0.00061035
-0.00091553
-0.00183105
-0.00183105
-0.00091553
-0.00030518
 0.00000000
 0.00000000
-0.00061035
-0.00061035
-0.00061035
-0.00030518
 0.00030518
 0.00091553
 0.00122070
 0.00122070
 0.00122070
 0.00091553
 0.00091553
 0.00091553
 0.00061035
 0.00000000
-0.00061035
-0.00091553
-0.00030518
 0.00061035
 0.00122070
 0.00122070
 0.00030518
-0.00091553
-0.00183105
-0.00244141
-0.00213623
-0.00152588
-0.00122070
-0.00091553
-0.00091553
-0.00091553
-0.00122070
-0.00122070
-0.00122070
-0.00091553
-0.00091553
-0.00091553
-0.00061035
 0.00000000
 0.00091553
 0.00213623
 0.00274658
 0.00244141
 0.00152588
 0.00000000
-0.00091553
-0.00091553
-0.00030518
 0.00030518
 0.00061035
 0.00030518
 0.00000000
-0.00030518
-0.00030518
 0.00030518
 0.00030518
 0.00061035
 0.00061035
 0.00061035
 0.00061035
 0.00030518
-0.00061035
-0.00152588
-0.00213623
-0.00274658
-0.00274658
-0.00274658
-0.00213623
-0.00122070
-0.00030518
 0.00000000
-0.00061035
-0.00152588
-0.00183105
-0.00183105
-0.00091553
-0.00030518
 0.00000000
 0.00000000
-0.00030518
 0.00000000
 0.00000000
 0.00000000
 0.00000000
-0.00030518
-0.00030518
-0.00030518
-0.00030518
-0.00030518
 0.00000000
 0.00000000
-0.00030518
-0.00122070
-0.00244141
-0.00335693
-0.00335693
-0.00244141
-0.00183105
-0.00122070
-0.00152588
-0.00213623
-0.00213623
-0.00152588
-0.00091553
-0.00061035
-0.00030518
 0.00000000
 0.00030518
 0.00000000
-0.00030518
-0.00061035
-0.00122070
-0.00183105
-0.00244141
-0.00305176
-0.00305176
-0.00274658
-0.00152588
-0.00061035
-0.00030518
-0.00061035
-0.00122070
-0.00152588
-0.00152588
-0.00122070
-0.00061035
-0.00030518
-0.00061035
-0.00091553
-0.00152588
-0.00183105
-0.00183105
-0.00183105
-0.00213623
-0.00213623
-0.00213623
-0.00122070
 0.00000000
 0.00122070
 0.00183105
 0.00183105
 0.00122070
 0.00030518
-0.00061035
-0.00122070
-0.00122070
-0.00061035
 0.00030518
 0.00091553
 0.00122070
 0.00061035
 0.00030518
 0.00030518
 0.00061035
 0.00061035
 0.00030518
-0.00030518
-0.00061035
-0.00091553
-0.00122070
-0.00152588
-0.00244141
-0.00305176
-0.00335693
-0.00274658
-0.00183105
-0.00061035
 0.00030518
 0.00091553
 0.00091553
 0.00061035
 0.00000000
 0.00000000
 0.00030518
 0.00091553
 0.00122070
 0.00091553
 0.00030518
 0.00000000
-0.00030518
-0.00030518
-0.00061035
-0.00122070
-0.00213623
-0.00244141
-0.00213623
-0.00122070
-0.00030518
 0.00091553
 0.00122070
 0.00122070
 0.00061035
-0.00030518
-0.00122070
-0.00152588
-0.00122070
-0.00030518
 0.00030518
 0.00030518
-0.00030518
-0.00061035
-0.00061035
-0.00030518
 0.00000000
 0.00030518
 0.00061035
 0.00091553
 0.00091553
 0.00091553
 0.00061035
 0.00000000
-0.00061035
-0.00091553
-0.00091553
-0.00091553
-0.00061035
 0.00000000
 0.00061035
 0.00122070
 0.00091553
 0.00061035
 0.00030518
 0.00030518
 0.00030518
 0.00000000
-0.00061035
-0.00152588
-0.00213623
-0.00244141
-0.00213623
-0.00183105
-0.00183105
-0.00213623
-0.00213623
-0.00152588
-0.00030518
 0.00122070
 0.00244141
 0.00274658
 0.00213623
 0.00091553
 0.00000000
-0.00030518
-0.00030518
 0.00000000
 0.00030518
 0.00061035
 0.00091553
 0.00061035
 0.00000000
-0.00091553
-0.00122070
-0.00122070
-0.00061035
-0.00030518
-0.00030518
-0.00061035
-0.00091553
-0.00061035
-0.00091553
-0.00122070
-0.00183105
-0.00213623
-0.00183105
-0.00122070
-0.00030518
 0.00030518
 0.00030518
 0.00030518
 0.00000000
 0.00000000
 0.00000000
 0.00000000
 0.00000000
 0.00030518
 0.00030518
 0.00000000
-0.00061035
-0.00122070
-0.00122070
-0.00061035
-0.00030518
-0.00091553
-0.00122070
-0.00091553
 0.00061035
 0.00152588
 0.00183105
 0.00061035
-0.00518799
-0.02502441
-0.07080078
-0.14862061
-0.24780273
-0.33996582
-0.39550781
-0.39947510
-0.36376953
-0.31707764
-0.28289795
-0.25939941
-0.22155762
-0.14282227
-0.02166748
 0.10864258
 0.20141602
 0.22918701
 0.20355225
 0.16204834
 0.13763428
 0.13702393
 0.14617920
 0.15167236
 0.15502930
 0.16296387
 0.17425537
 0.17791748
 0.16632080
 0.14770508
 0.13732910
 0.14129639
 0.15045166
 0.15106201
 0.14007568
 0.12756348
 0.12390137
 0.12756348
 0.12908936
 0.12359619
 0.11474609
 0.11016846
 0.11047363
 0.11108398
 0.10833740
 0.10253906
 0.09735107
 0.09429932
 0.09124756
 0.08666992
 0.08117676
 0.07537842
 0.06988525
 0.06408691
 0.05828857
 0.05371094
 0.05004883
 0.04547119
 0.03845215
 0.03112793
 0.02593994
 0.02410889
 0.02197266
 0.01708984
 0.01037598
 0.00457764
 0.00213623
 0.00122070
-0.00183105
-0.00732422
-0.01251221
-0.01434326
-0.01342773
-0.01251221
-0.01403809
-0.01739502
-0.01983643
-0.01983643
-0.01922607
-0.02014160
-0.02319336
-0.02685547
-0.02868652
-0.02929688
-0.03021240
-0.03295898
-0.03692627
-0.04058838
-0.04211426
-0.04241943
-0.04333496
-0.04547119
-0.04852295
-0.05004883
-0.04974365
-0.04852295
-0.04882813
-0.05065918
-0.05371094
-0.05554199
-0.05554199
-0.05493164
-0.05432129
-0.05493164
-0.05554199
-0.05523682
-0.05401611
-0.05249023
-0.05218506
-0.05218506
-0.05187988
-0.05065918
-0.04913330
-0.04852295
-0.04913330
-0.05065918
-0.05187988
-0.05249023
-0.05340576
-0.05462646
-0.05584717
-0.05645752
-0.05615234
-0.05493164
-0.05432129
-0.05432129
-0.05493164
-0.05462646
-0.05371094
-0.05187988
-0.05004883
-0.04913330
-0.04821777
-0.04760742
-0.04669189
-0.04547119
-0.04425049
-0.04333496
-0.04272461
-0.04180908
-0.04089355
-0.03936768
-0.03784180
-0.03601074
-0.03417969
-0.03265381
-0.03173828
-0.03112793
-0.03112793
-0.03143311
-0.03112793
-0.03051758
-0.02929688
-0.02868652
-0.02929688
-0.02990723
-0.03051758
-0.02990723
-0.02868652
-0.02716064
-0.02624512
-0.02502441
-0.02410889
-0.02258301
-0.02166748
-0.02136230
-0.02166748
-0.02197266
-0.02166748
-0.02044678
-0.01861572
-0.01678467
-0.01464844
-0.01220703
-0.01037598
-0.00885010
-0.00762939
-0.00671387
-0.00518799
-0.00366211
-0.00244141
-0.00213623
-0.00244141
-0.00305176
-0.00366211
-0.00366211
-0.00305176
-0.00274658
-0.00274658
-0.00274658
-0.00213623
-0.00091553
 0.00091553
 0.00305176
 0.00488281
 0.00549316
 0.00579834
 0.00549316
 0.00549316
 0.00610352
 0.00701904
 0.00823975
 0.00946045
 0.01007080
 0.01037598
 0.01068115
 0.01129150
 0.01251221
 0.01373291
 0.01495361
 0.01617432
 0.01678467
 0.01739502
 0.01770020
 0.01770020
 0.01739502
 0.01739502
 0.01708984
 0.01708984
 0.01770020
 0.01831055
 0.01953125
 0.02044678
 0.02105713
 0.02105713
 0.02105713
 0.02136230
 0.02227783
 0.02380371
 0.02532959
 0.02624512
 0.02685547
 0.02624512
 0.02563477
 0.02441406
 0.02380371
 0.02349854
 0.02349854
 0.02349854
 0.02410889
 0.02502441
 0.02624512
 0.02746582
 0.02777100
 0.02716064
 0.02624512
 0.02502441
 0.02380371
 0.02319336
 0.02258301
 0.02197266
 0.02136230
 0.01983643
 0.01800537
 0.01586914
 0.01403809
 0.01281738
 0.01190186
 0.01037598
 0.00732422
 0.00244141
-0.00396729
-0.01220703
-0.02288818
-0.03570557
-0.05157471
-0.06896973
-0.08758545
-0.10650635
-0.12512207
-0.14343262
-0.16082764
-0.17608643
-0.18829346
-0.19531250
-0.19561768
-0.18829346
-0.17150879
-0.14465332
-0.10620117
-0.05706787
 0.00274658
 0.07202148
 0.15045166
 0.23773193
 0.33233643
 0.43121338
 0.52947998
 0.62347412
 0.71044922
 0.78765869
 0.85144043
 0.89721680
 0.92193604
 0.92376709
 0.90209961
 0.85601807
 0.78430176
 0.68725586
 0.56762695
 0.42938232
 0.27465820
 0.10559082
-0.07720947
-0.26916504
-0.46295166
-0.64880371
-0.82031250
-0.97290039
-1.10382080
-1.21032715
-1.28784180
-1.33270264
-1.34277344
-1.31835938
-1.25946045
-1.16729736
-1.04217529
-0.88745117
-0.70800781
-0.51177979
-0.30487061
-0.09094238
 0.12695313
 0.34332275
 0.55023193
 0.73822021
 0.90148926
 1.03576660
 1.13861084
 1.20727539
 1.23870850
 1.23199463
 1.18896484
 1.11236572
 1.00433350
 0.86730957
 0.70739746
 0.53283691
 0.35064697
 0.16479492
-0.02349854
-0.21057129
-0.38909912
-0.55023193
-0.68634033
-0.79498291
-0.87554932
-0.92803955
-0.95153809
-0.94696045
-0.91613770
-0.86212158
-0.78735352
-0.69427490
-0.58563232
-0.46661377
-0.34271240
-0.21850586
-0.09826660
 0.01556396
 0.12023926
 0.21209717
 0.28961182
 0.35034180
 0.39367676
 0.41931152
 0.42816162
 0.42053223
 0.39886475
 0.36499023
 0.32257080
 0.27465820
 0.22491455
 0.17669678
 0.13244629
 0.09521484
 0.06683350
 0.04913330
 0.04333496
 0.04974365
 0.06774902
 0.09735107
 0.13610840
 0.18218994
 0.23223877
 0.28350830
 0.33294678
 0.37689209
 0.41046143
 0.42968750
 0.43182373
 0.41503906
 0.37841797
 0.32257080
 0.24841309
 0.15716553
 0.05004883
-0.07141113
-0.20507813
-0.34606934
-0.48706055
-0.62072754
-0.74035645
-0.84228516
-0.92285156
-0.97869873
-1.00708008
-1.00616455
-0.97625732
-0.91796875
-0.83282471
-0.72235107
-0.59051514
-0.44342041
-0.28717041
-0.12725830
 0.03204346
 0.18676758
 0.33111572
 0.45837402
 0.56304932
 0.64178467
 0.69366455
 0.71807861
 0.71411133
 0.68237305
 0.62500000
 0.54656982
 0.45196533
 0.34606934
 0.23284912
 0.11657715
 0.00305176
-0.10162354
-0.19226074
-0.26489258
-0.31555176
-0.33935547
-0.33264160
-0.29510498
-0.22979736
-0.14007568
-0.02807617
 0.10650635
 0.26031494
 0.42663574
 0.59570313
 0.75866699
 0.90942383
 1.04339600
 1.15417480
 1.23596191
 1.28387451
 1.29486084
 1.26770020
 1.20025635
 1.09100342
 0.94116211
 0.75622559
 0.54290771
 0.30609131
 0.04852295
-0.22644043
-0.51055908
-0.79193115
-1.05743408
-1.29821777
-1.50939941
-1.68640137
-1.82403564
-1.91558838
-1.95587158
-1.94366455
-1.88049316
-1.76910400
-1.61102295
-1.40991211
-1.17218018
-0.90759277
-0.62622070
-0.33569336
-0.04211426
 0.24902344
 0.52795410
 0.78308105
 1.00433350
 1.18408203
 1.31835938
 1.40472412
 1.44104004
 1.42700195
 1.36505127
 1.25793457
 1.11145020
 0.93261719
 0.73150635
 0.51940918
 0.30609131
 0.09765625
-0.10009766
-0.28015137
-0.43212891
-0.54656982
-0.61737061
-0.64422607
-0.62927246
-0.57556152
-0.48614502
-0.36682129
-0.22399902
-0.06469727
 0.10589600
 0.28106689
 0.45227051
 0.60791016
 0.73852539
 0.83801270
 0.90332031
 0.93109131
 0.91796875
 0.86090088
 0.76141357
 0.62377930
 0.45410156
 0.25543213
 0.03021240
-0.21820068
-0.48095703
-0.74462891
-0.99670410
-1.22802734
-1.43218994
-1.60369873
-1.73522949
-1.81976318
-1.85272217
-1.83410645
-1.76513672
-1.64642334
-1.47918701
-1.26678467
-1.01837158
-0.74371338
-0.45227051
-0.14984131
 0.15563965
 0.45440674
 0.73516846
 0.98632813
 1.19964600
 1.36840820
 1.48742676
 1.55395508
 1.56707764
 1.52679443
 1.43280029
 1.28692627
 1.09405518
 0.86425781
 0.60913086
 0.33691406
 0.05279541
-0.23681641
-0.52124023
-0.78552246
-1.01562500
-1.20239258
-1.34185791
-1.43096924
-1.46697998
-1.44683838
-1.36962891
-1.23748779
-1.05682373
-0.83587646
-0.58319092
-0.30609131
-0.00976563
 0.29846191
 0.60791016
 0.90484619
 1.17614746
 1.41448975
 1.61499023
 1.77276611
 1.87988281
 1.93023682
 1.92108154
 1.85516357
 1.73492432
 1.56250000
 1.34124756
 1.07910156
 0.78826904
 0.47973633
 0.16021729
-0.16571045
-0.48919678
-0.79528809
-1.06811523
-1.29730225
-1.47857666
-1.61163330
-1.69464111
-1.72454834
-1.70104980
-1.62872314
-1.51367188
-1.36138916
-1.17736816
-0.96801758
-0.74310303
-0.51361084
-0.28808594
-0.07171631
 0.13153076
 0.31616211
 0.47424316
 0.59997559
 0.69000244
 0.74462891
 0.76538086
 0.75347900
 0.71044922
 0.64025879
 0.54931641
 0.44525146
 0.33599854
 0.22613525
 0.12145996
 0.02685547
-0.05126953
-0.10681152
-0.13549805
-0.13641357
-0.11016846
-0.05889893
 0.01556396
 0.10955811
 0.21942139
 0.33996582
 0.46478271
 0.58715820
 0.69915771
 0.79467773
 0.86853027
 0.91735840
 0.93933105
 0.93139648
 0.89050293
 0.81573486
 0.70800781
 0.57220459
 0.41381836
 0.23712158
 0.04516602
-0.15838623
-0.36712646
-0.57037354
-0.75592041
-0.91339111
-1.03607178
-1.12030029
-1.16333008
-1.16271973
-1.11419678
-1.01715088
-0.87463379
-0.69396973
-0.48248291
-0.24627686
 0.01129150
 0.28289795
 0.55694580
 0.81939697
 1.05895996
 1.26892090
 1.44439697
 1.57928467
 1.66687012
 1.70318604
 1.68792725
 1.62261963
 1.50817871
 1.34460449
 1.13555908
 0.89080811
 0.61950684
 0.32958984
 0.02471924
-0.28961182
-0.60333252
-0.90209961
-1.17370605
-1.41113281
-1.61041260
-1.76666260
-1.87561035
-1.93237305
-1.93664551
-1.89086914
-1.79901123
-1.66564941
-1.49597168
-1.29516602
-1.07147217
-0.83374023
-0.59234619
-0.35522461
-0.12939453
 0.08056641
 0.26947021
 0.43060303
 0.55755615
 0.64605713
 0.69519043
 0.70709229
 0.68298340
 0.62500000
 0.53619385
 0.42327881
 0.29266357
 0.14953613
-0.00366211
-0.16326904
-0.32196045
-0.46997070
-0.59814453
-0.70190430
-0.77850342
-0.82672119
-0.84350586
-0.82702637
-0.77667236
-0.69580078
-0.58776855
-0.45776367
-0.30975342
-0.14739990
 0.02532959
 0.20355225
 0.38085938
 0.55084229
 0.70617676
 0.84320068
 0.95947266
 1.05316162
 1.12274170
 1.16516113
 1.17797852
 1.16149902
 1.11694336
 1.04705811
 0.95458984
 0.84136963
 0.71136475
 0.56945801
 0.42144775
 0.27313232
 0.12847900
-0.00946045
-0.13763428
-0.25207520
-0.34759521
-0.42022705
-0.46752930
-0.49041748
-0.49041748
-0.46997070
-0.43121338
-0.37689209
-0.31127930
-0.23834229
-0.16204834
-0.08544922
-0.01098633
 0.05889893
 0.12115479
 0.17211914
 0.20996094
 0.23376465
 0.24322510
 0.23864746
 0.21942139
 0.18524170
 0.13671875
 0.07659912
 0.00854492
-0.06378174
-0.13763428
-0.21026611
-0.27954102
-0.34118652
-0.39062500
-0.42388916
-0.43853760
-0.43395996
-0.41076660
-0.36987305
-0.31280518
-0.24230957
-0.16052246
-0.06988525
 0.02746582
 0.12908936
 0.23101807
 0.32958984
 0.42114258
 0.50170898
 0.56823730
 0.61767578
 0.64758301
 0.65673828
 0.64422607
 0.61035156
 0.55541992
 0.48126221
 0.39031982
 0.28656006
 0.17272949
 0.05035400
-0.07873535
-0.21087646
-0.33996582
-0.45989990
-0.56488037
-0.65185547
-0.71929932
-0.76538086
-0.78826904
-0.78643799
-0.75958252
-0.70831299
-0.63354492
-0.53741455
-0.42327881
-0.29479980
-0.15533447
-0.00823975
 0.14312744
 0.29357910
 0.43701172
 0.56762695
 0.67993164
 0.77148438
 0.83984375
 0.88378906
 0.90209961
 0.89385986
 0.85998535
 0.80230713
 0.72387695
 0.62744141
 0.51666260
 0.39703369
 0.27313232
 0.14892578
 0.02685547
-0.09155273
-0.20355225
-0.30395508
-0.38757324
-0.45104980
-0.49255371
-0.51239014
-0.51086426
-0.48858643
-0.44647217
-0.38726807
-0.31463623
-0.23284912
-0.14526367
-0.05523682
 0.03326416
 0.11596680
 0.18951416
 0.25085449
 0.29693604
 0.32623291
 0.33660889
 0.32775879
 0.30059814
 0.25573730
 0.19439697
 0.11779785
 0.02746582
-0.07415771
-0.18493652
-0.30242920
-0.42297363
-0.54107666
-0.65185547
-0.75073242
-0.83496094
-0.90209961
-0.94970703
-0.97473145
-0.97534180
-0.95153809
-0.90301514
-0.83099365
-0.73638916
-0.62164307
-0.49133301
-0.35003662
-0.20263672
-0.05249023
 0.09643555
 0.23986816
 0.37261963
 0.49011230
 0.58715820
 0.66131592
 0.71044922
 0.73425293
 0.73272705
 0.70556641
 0.65277100
 0.57586670
 0.47821045
 0.36529541
 0.24078369
 0.10620117
-0.03753662
-0.18737793
-0.33752441
-0.47912598
-0.60577393
-0.71319580
-0.79864502
-0.85968018
-0.89355469
-0.89813232
-0.87219238
-0.81542969
-0.72875977
-0.61462402
-0.47668457
-0.32043457
-0.15136719
 0.02746582
 0.21270752
 0.39916992
 0.57952881
 0.74615479
 0.89263916
 1.01623535
 1.11419678
 1.18438721
 1.22406006
 1.23077393
 1.20483398
 1.14868164
 1.06384277
 0.95214844
 0.81604004
 0.66101074
 0.49377441
 0.32043457
 0.14526367
-0.02990723
-0.20172119
-0.36407471
-0.50842285
-0.62774658
-0.71868896
-0.78125000
-0.81634521
-0.82489014
-0.80627441
-0.76171875
-0.69366455
-0.60577393
-0.50231934
-0.38757324
-0.26489258
-0.13793945
-0.01007080
 0.11596680
 0.23681641
 0.35003662
 0.45257568
 0.54229736
 0.61706543
 0.67565918
 0.71777344
 0.74401855
 0.75500488
 0.75103760
 0.73303223
 0.70281982
 0.66284180
 0.61614990
 0.56427002
 0.50933838
 0.45349121
 0.39916992
 0.34881592
 0.30242920
 0.26000977
 0.22003174
 0.18218994
 0.14617920
 0.11108398
 0.07446289
 0.03479004
-0.00885010
-0.05676270
-0.10986328
-0.16998291
-0.23773193
-0.31188965
-0.38940430
-0.46722412
-0.54351807
-0.61828613
-0.69091797
-0.75988770
-0.82214355
-0.87585449
-0.92041016
-0.95581055
-0.98083496
-0.99426270
-0.99426270
-0.98052979
-0.95336914
-0.91278076
-0.85815430
-0.79010010
-0.70983887
-0.61889648
-0.52001953
-0.41442871
-0.30487061
-0.19348145
-0.08331299
 0.02258301
 0.12268066
 0.21606445
 0.30212402
 0.38024902
 0.44921875
 0.50964355
 0.56213379
 0.60729980
 0.64575195
 0.67810059
 0.70465088
 0.72570801
 0.74127197
 0.75042725
 0.75317383
 0.74951172
 0.73944092
 0.72326660
 0.69976807
 0.66925049
 0.63171387
 0.58837891
 0.54016113
 0.48858643
 0.43457031
 0.37933350
 0.32348633
 0.26702881
 0.20965576
 0.15167236
 0.09368896
 0.03601074
-0.02044678
-0.07507324
-0.12664795
-0.17486572
-0.21850586
-0.25848389
-0.29541016
-0.32989502
-0.36163330
-0.39001465
-0.41564941
-0.44128418
-0.46844482
-0.49865723
-0.53283691
-0.57098389
-0.61401367
-0.66314697
-0.71685791
-0.77270508
-0.82794189
-0.87921143
-0.92437744
-0.96099854
-0.98510742
-0.99395752
-0.98510742
-0.95733643
-0.91003418
-0.84136963
-0.75103760
-0.63964844
-0.50933838
-0.36315918
-0.20324707
-0.03143311
 0.15014648
 0.33813477
 0.52734375
 0.71289063
 0.88958740
 1.05316162
 1.19873047
 1.32293701
 1.42181396
 1.49200439
 1.52954102
 1.53198242
 1.49871826
 1.43096924
 1.32934570
 1.19567871
 1.03118896
 0.84197998
 0.63598633
 0.42114258
 0.20050049
-0.02471924
-0.25177002
-0.47271729
-0.67626953
-0.85266113
-0.99884033
-1.11389160
-1.19720459
-1.24633789
-1.25915527
-1.23596191
-1.17828369
-1.08856201
-0.96801758
-0.82000732
-0.65063477
-0.46813965
-0.27893066
-0.08728027
 0.10253906
 0.28503418
 0.45104980
 0.59295654
 0.70465088
 0.78399658
 0.83038330
 0.84320068
 0.82214355
 0.76843262
 0.68511963
 0.57830811
 0.45471191
 0.32165527
 0.18524170
 0.04943848
-0.08056641
-0.19958496
-0.30120850
-0.37872314
-0.42755127
-0.44494629
-0.42968750
-0.38421631
-0.31066895
-0.21209717
-0.09033203
 0.05218506
 0.21057129
 0.37811279
 0.54626465
 0.70678711
 0.85296631
 0.97839355
 1.07788086
 1.14593506
 1.17858887
 1.17279053
 1.12609863
 1.03698730
 0.90789795
 0.74401855
 0.55236816
 0.33813477
 0.10498047
-0.14282227
-0.39825439
-0.64971924
-0.88623047
-1.09893799
-1.28387451
-1.43768311
-1.55639648
-1.63543701
-1.67083740
-1.66168213
-1.61010742
-1.51794434
-1.38763428
-1.22222900
-1.02661133
-0.80841064
-0.57647705
-0.33691406
-0.09521484
 0.14434814
 0.37445068
 0.58624268
 0.77026367
 0.92071533
 1.03485107
 1.11175537
 1.14990234
 1.14959717
 1.11236572
 1.04095459
 0.94085693
 0.81634521
 0.67321777
 0.51788330
 0.35797119
 0.19958496
 0.04608154
-0.09857178
-0.22979736
-0.34027100
-0.42358398
-0.47637939
-0.49774170
-0.48767090
-0.44799805
-0.38024902
-0.28747559
-0.17364502
-0.04241943
 0.10192871
 0.25451660
 0.40832520
 0.55511475
 0.68695068
 0.79772949
 0.88287354
 0.93933105
 0.96466064
 0.95764160
 0.91644287
 0.84136963
 0.73364258
 0.59844971
 0.44128418
 0.26611328
 0.07568359
-0.12725830
-0.33752441
-0.54565430
-0.74340820
-0.92376709
-1.08398438
-1.22131348
-1.33270264
-1.41418457
-1.46331787
-1.47888184
-1.46118164
-1.41082764
-1.32873535
-1.21734619
-1.08032227
-0.92163086
-0.74615479
-0.56030273
-0.37048340
-0.18127441
 0.00427246
 0.18463135
 0.35614014
 0.51239014
 0.64697266
 0.75714111
 0.84259033
 0.90484619
 0.94451904
 0.96038818
 0.95306396
 0.92468262
 0.87860107
 0.81573486
 0.73730469
 0.64514160
 0.54351807
 0.43701172
 0.32928467
 0.22125244
 0.11444092
 0.01190186
-0.08270264
-0.16784668
-0.24261475
-0.30761719
-0.36071777
-0.39916992
-0.42205811
-0.43029785
-0.42694092
-0.41412354
-0.39245605
-0.36254883
-0.32623291
-0.28686523
-0.24841309
-0.21209717
-0.17852783
-0.14831543
-0.12207031
-0.10192871
-0.08880615
-0.08239746
-0.08331299
-0.09094238
-0.10589600
-0.12847900
-0.15594482
-0.18585205
-0.21575928
-0.24414063
-0.27221680
-0.29968262
-0.32409668
-0.34088135
-0.34545898
-0.33599854
-0.31280518
-0.27740479
-0.22979736
-0.16906738
-0.09429932
-0.00610352
 0.09277344
 0.20019531
 0.31372070
 0.43121338
 0.54901123
 0.66192627
 0.76568604
 0.85662842
 0.93322754
 0.99304199
 1.03332520
 1.05163574
 1.04614258
 1.01806641
 0.96740723
 0.89477539
 0.79956055
 0.68298340
 0.54901123
 0.40252686
 0.24749756
 0.08483887
-0.08392334
-0.25543213
-0.42327881
-0.57861328
-0.71533203
-0.82977295
-0.92010498
-0.98480225
-1.02203369
-1.03088379
-1.01135254
-0.96557617
-0.89477539
-0.80078125
-0.68756104
-0.55999756
-0.42388916
-0.28472900
-0.14709473
-0.01342773
 0.11260986
 0.22796631
 0.32867432
 0.41168213
 0.47546387
 0.51879883
 0.54138184
 0.54321289
 0.52429199
 0.48736572
 0.43579102
 0.37353516
 0.30487061
 0.23193359
 0.15747070
 0.08392334
 0.01495361
-0.04577637
-0.09552002
-0.13183594
-0.15380859
-0.16021729
-0.15106201
-0.12634277
-0.08850098
-0.04028320
 0.01586914
 0.07720947
 0.14129639
 0.20507813
 0.26550293
 0.31951904
 0.36468506
 0.39886475
 0.42083740
 0.42846680
 0.42114258
 0.39886475
 0.36315918
 0.31524658
 0.25604248
 0.18646240
 0.10894775
 0.02655029
-0.05706787
-0.14038086
-0.22216797
-0.30029297
-0.37078857
-0.42816162
-0.46966553
-0.49407959
-0.50292969
-0.49621582
-0.47363281
-0.43518066
-0.38208008
-0.31829834
-0.24719238
-0.17150879
-0.09216309
-0.01098633
 0.06774902
 0.14038086
 0.20355225
 0.25634766
 0.29785156
 0.32592773
 0.33874512
 0.33569336
 0.31738281
 0.28503418
 0.23925781
 0.18005371
 0.10833740
 0.02624512
-0.06286621
-0.15625000
-0.25115967
-0.34454346
-0.43090820
-0.50476074
-0.56152344
-0.59936523
-0.61737061
-0.61431885
-0.58807373
-0.53771973
-0.46478271
-0.37170410
-0.26214600
-0.13793945
-0.00091553
 0.14495850
 0.29449463
 0.44097900
 0.57830811
 0.70098877
 0.80444336
 0.88439941
 0.93688965
 0.96008301
 0.95245361
 0.91186523
 0.83618164
 0.72692871
 0.58837891
 0.42602539
 0.24414063
 0.04364014
-0.17272949
-0.39825439
-0.62042236
-0.82824707
-1.01409912
-1.17492676
-1.30584717
-1.40045166
-1.45263672
-1.45935059
-1.42089844
-1.33819580
-1.21124268
-1.04278564
-0.83892822
-0.60882568
-0.35980225
-0.09582520
 0.17883301
 0.45593262
 0.72357178
 0.96954346
 1.18560791
 1.36718750
 1.50878906
 1.60369873
 1.64733887
 1.63909912
 1.58050537
 1.47155762
 1.31225586
 1.10656738
 0.86364746
 0.59539795
 0.30822754
 0.00366211
-0.31341553
-0.63049316
-0.92956543
-1.19628906
-1.42333984
-1.60858154
-1.74865723
-1.83593750
-1.86523438
-1.83593750
-1.75170898
-1.61590576
-1.42944336
-1.19689941
-0.92712402
-0.63262939
-0.32226563
-0.00061035
 0.32623291
 0.64788818
 0.94909668
 1.21734619
 1.44683838
 1.63391113
 1.77398682
 1.86065674
 1.88842773
 1.85913086
 1.77673340
 1.64550781
 1.46728516
 1.24694824
 0.99487305
 0.72326660
 0.44372559
 0.16143799
-0.11932373
-0.39123535
-0.64178467
-0.85815430
-1.03210449
-1.15997314
-1.24114990
-1.27532959
-1.26098633
-1.19903564
-1.09252930
-0.94726563
-0.77026367
-0.57037354
-0.35430908
-0.12908936
 0.09948730
 0.32379150
 0.53436279
 0.72052002
 0.87310791
 0.98663330
 1.06018066
 1.09344482
 1.08551025
 1.03546143
 0.94451904
 0.81695557
 0.66192627
 0.48736572
 0.29937744
 0.10070801
-0.10498047
-0.31036377
-0.50415039
-0.67565918
-0.81817627
-0.92926025
-1.00860596
-1.05499268
-1.06628418
-1.04248047
-0.98510742
-0.89752197
-0.78338623
-0.64727783
-0.49468994
-0.33203125
-0.16601563
-0.00152588
 0.15747070
 0.30487061
 0.43395996
 0.53771973
 0.61218262
 0.65643311
 0.67077637
 0.65551758
 0.61126709
 0.54016113
 0.44708252
 0.33782959
 0.21789551
 0.09155273
-0.03723145
-0.16296387
-0.28045654
-0.38299561
-0.46508789
-0.52368164
-0.55664063
-0.56427002
-0.54656982
-0.50354004
-0.43670654
-0.34881592
-0.24414063
-0.12664795
-0.00030518
 0.13061523
 0.26123047
 0.38543701
 0.49652100
 0.58990479
 0.66131592
 0.70892334
 0.73028564
 0.72296143
 0.68634033
 0.62164307
 0.53253174
 0.42419434
 0.30181885
 0.16967773
 0.03112793
-0.11077881
-0.25024414
-0.37933350
-0.49041748
-0.57800293
-0.63903809
-0.67291260
-0.67810059
-0.65307617
-0.59692383
-0.51147461
-0.40069580
-0.26885986
-0.11932373
 0.04455566
 0.21759033
 0.39276123
 0.56243896
 0.71960449
 0.85906982
 0.97534180
 1.06292725
 1.11694336
 1.13525391
 1.11602783
 1.05865479
 0.96252441
 0.83038330
 0.66711426
 0.48004150
 0.27404785
 0.05157471
-0.18493652
-0.42816162
-0.66741943
-0.89080811
-1.09100342
-1.26342773
-1.40441895
-1.50939941
-1.57348633
-1.59362793
-1.57073975
-1.50726318
-1.40563965
-1.26678467
-1.09436035
-0.89447021
-0.67596436
-0.44738770
-0.21545410
 0.01464844
 0.23742676
 0.44464111
 0.62683105
 0.77514648
 0.88439941
 0.95214844
 0.97991943
 0.96771240
 0.91644287
 0.82702637
 0.70404053
 0.55480957
 0.38787842
 0.20965576
 0.02441406
-0.16265869
-0.34393311
-0.50811768
-0.64422607
-0.74676514
-0.81420898
-0.84594727
-0.84075928
-0.79498291
-0.70861816
-0.58624268
-0.43487549
-0.26000977
-0.06530762
 0.14648438
 0.36712646
 0.58532715
 0.78979492
 0.97259521
 1.12915039
 1.25518799
 1.34490967
 1.39312744
 1.39801025
 1.36016846
 1.28051758
 1.15844727
 0.99731445
 0.80444336
 0.59020996
 0.36224365
 0.12359619
-0.12359619
-0.37292480
-0.61187744
-0.82763672
-1.01226807
-1.16302490
-1.27868652
-1.35528564
-1.38916016
-1.37817383
-1.32507324
-1.23321533
-1.10565186
-0.94665527
-0.76293945
-0.56335449
-0.35705566
-0.14984131
 0.05462646
 0.25115967
 0.43090820
 0.58471680
 0.70556641
 0.79162598
 0.84320068
 0.86120605
 0.84564209
 0.79772949
 0.72174072
 0.62347412
 0.50933838
 0.38513184
 0.25604248
 0.12695313
 0.00213623
-0.11383057
-0.21697998
-0.30273438
-0.36621094
-0.40344238
-0.41320801
-0.39672852
-0.35736084
-0.29846191
-0.22247314
-0.13183594
-0.03082275
 0.07659912
 0.18554688
 0.29083252
 0.38726807
 0.46966553
 0.53283691
 0.57342529
 0.58868408
 0.57739258
 0.53924561
 0.47576904
 0.39001465
 0.28625488
 0.16845703
 0.03967285
-0.09735107
-0.23834229
-0.37597656
-0.50231934
-0.61126709
-0.69793701
-0.75958252
-0.79467773
-0.80200195
-0.78094482
-0.73181152
-0.65643311
-0.55725098
-0.43853760
-0.30426025
-0.15838623
-0.00457764
 0.15350342
 0.31036377
 0.45989990
 0.59539795
 0.71075439
 0.80200195
 0.86700439
 0.90423584
 0.91339111
 0.89447021
 0.84808350
 0.77545166
 0.67840576
 0.56152344
 0.42999268
 0.28991699
 0.14556885
 0.00000000
-0.14495850
-0.28411865
-0.41137695
-0.51971436
-0.60424805
-0.66314697
-0.69702148
-0.70556641
-0.68878174
-0.64605713
-0.57861328
-0.48980713
-0.38299561
-0.26306152
-0.13427734
 0.00000000
 0.13488770
 0.26641846
 0.38940430
 0.49835205
 0.58929443
 0.65887451
 0.70495605
 0.72692871
 0.72387695
 0.69671631
 0.64697266
 0.57647705
 0.48858643
 0.38757324
 0.27740479
 0.16082764
 0.04028320
-0.08270264
-0.20507813
-0.32287598
-0.43182373
-0.52825928
-0.60974121
-0.67565918
-0.72601318
-0.76019287
-0.77758789
-0.77880859
-0.76477051
-0.73760986
-0.69885254
-0.65002441
-0.59326172
-0.53100586
-0.46600342
-0.39978027
-0.33416748
-0.27160645
-0.21331787
-0.16113281
-0.11535645
-0.07629395
-0.04333496
-0.01617432
 0.00488281
 0.02105713
 0.03234863
 0.03967285
 0.04333496
 0.04425049
 0.04272461
 0.04058838
 0.03875732
 0.03814697
 0.04028320
 0.04486084
 0.05279541
 0.06378174
 0.07781982
 0.09429932
 0.11352539
 0.13397217
 0.15472412
 0.17395020
 0.19104004
 0.20416260
 0.21240234
 0.21453857
 0.20996094
 0.19866943
 0.18157959
 0.15899658
 0.13214111
 0.10253906
 0.07141113
 0.04058838
 0.01190186
-0.01342773
-0.03387451
-0.04821777
-0.05554199
-0.05584717
-0.04882813
-0.03417969
-0.01220703
 0.01647949
 0.05157471
 0.09155273
 0.13458252
 0.17852783
 0.22155762
 0.26214600
 0.29968262
 0.33233643
 0.35827637
 0.37445068
 0.37841797
 0.36895752
 0.34667969
 0.31158447
 0.26428223
 0.20507813
 0.13458252
 0.05584717
-0.02929688
-0.11810303
-0.20874023
-0.29785156
-0.38085938
-0.45196533
-0.50811768
-0.54687500
-0.56793213
-0.57006836
-0.55175781
-0.51177979
-0.45043945
-0.37017822
-0.27435303
-0.16662598
-0.04821777
 0.07873535
 0.21179199
 0.34576416
 0.47485352
 0.59356689
 0.69702148
 0.78247070
 0.84594727
 0.88531494
 0.89874268
 0.88623047
 0.84594727
 0.77758789
 0.68267822
 0.56549072
 0.43151855
 0.28564453
 0.12939453
-0.03631592
-0.20751953
-0.37658691
-0.53436279
-0.67352295
-0.79101563
-0.88378906
-0.94879150
-0.98358154
-0.98602295
-0.95550537
-0.89202881
-0.79620361
-0.66986084
-0.51940918
-0.35034180
-0.16723633
 0.02685547
 0.22766113
 0.42785645
 0.61767578
 0.78826904
 0.93444824
 1.05163574
 1.13525391
 1.18194580
 1.18988037
 1.15844727
 1.08764648
 0.97869873
 0.83435059
 0.66162109
 0.46905518
 0.26214600
 0.04272461
-0.18615723
-0.41656494
-0.63629150
-0.83343506
-1.00067139
-1.13494873
-1.23382568
-1.29333496
-1.31042480
-1.28448486
-1.21673584
-1.10961914
-0.96557617
-0.79040527
-0.59234619
-0.37963867
-0.15869141
 0.06591797
 0.28808594
 0.49865723
 0.68664551
 0.84289551
 0.96313477
 1.04492188
 1.08764648
 1.08978271
 1.05041504
 0.97045898
 0.85357666
 0.70617676
 0.53527832
 0.34881592
 0.15197754
-0.05096436
-0.25482178
-0.45043945
-0.62744141
-0.77545166
-0.88867188
-0.96618652
-1.00799561
-1.01257324
-0.97869873
-0.90606689
-0.79772949
-0.65948486
-0.49774170
-0.31860352
-0.12786865
 0.06835938
 0.26336670
 0.44921875
 0.61798096
 0.76141357
 0.87341309
 0.94970703
 0.98937988
 0.99151611
 0.95550537
 0.88134766
 0.77178955
 0.63201904
 0.47058105
 0.29266357
 0.10131836
-0.10070801
-0.30731201
-0.50811768
-0.69183350
-0.85052490
-0.98114014
-1.08215332
-1.15142822
-1.18499756
-1.18103027
-1.14074707
-1.06750488
-0.96466064
-0.83587646
-0.68603516
-0.52246094
-0.35247803
-0.18280029
-0.01831055
 0.13732910
 0.27770996
 0.39733887
 0.49102783
 0.55694580
 0.59356689
 0.60058594
 0.57891846
 0.53131104
 0.46142578
 0.37475586
 0.27557373
 0.16754150
 0.05554199
-0.05584717
-0.16174316
-0.25695801
-0.33721924
-0.39733887
-0.43304443
-0.44311523
-0.42755127
-0.38848877
-0.32745361
-0.24627686
-0.14770508
-0.03631592
 0.08392334
 0.20812988
 0.33264160
 0.45257568
 0.56243896
 0.65826416
 0.73638916
 0.79559326
 0.83374023
 0.84960938
 0.84259033
 0.81451416
 0.76721191
 0.70312500
 0.62469482
 0.53466797
 0.43762207
 0.33782959
 0.23895264
 0.14343262
 0.05401611
-0.02685547
-0.09490967
-0.14831543
-0.18554688
-0.20690918
-0.21270752
-0.20385742
-0.18249512
-0.15136719
-0.11291504
-0.06988525
-0.02532959
 0.01708984
 0.05432129
 0.08331299
 0.10223389
 0.10894775
 0.10223389
 0.08026123
 0.04425049
-0.00396729
-0.06225586
-0.12939453
-0.20568848
-0.28869629
-0.37445068
-0.45684814
-0.53222656
-0.59783936
-0.65307617
-0.69610596
-0.72418213
-0.73516846
-0.72814941
-0.70220947
-0.65795898
-0.59539795
-0.51666260
-0.42419434
-0.32165527
-0.21209717
-0.09826660
 0.01770020
 0.13214111
 0.24139404
 0.34210205
 0.43090820
 0.50598145
 0.56488037
 0.60638428
 0.62957764
 0.63507080
 0.62408447
 0.59783936
 0.55847168
 0.50689697
 0.44616699
 0.37963867
 0.30975342
 0.23895264
 0.16937256
 0.10284424
 0.04211426
-0.01037598
-0.05249023
-0.08300781
-0.10101318
-0.10681152
-0.09948730
-0.07934570
-0.04699707
-0.00427246
 0.04608154
 0.10131836
 0.15869141
 0.21606445
 0.27099609
 0.32135010
 0.36407471
 0.39581299
 0.41381836
 0.41687012
 0.40466309
 0.37902832
 0.34088135
 0.29052734
 0.22766113
 0.15380859
 0.07110596
-0.01708984
-0.10742188
-0.19866943
-0.28778076
-0.37231445
-0.44799805
-0.51177979
-0.56121826
-0.59478760
-0.61248779
-0.61309814
-0.59692383
-0.56365967
-0.51452637
-0.45104980
-0.37506104
-0.28961182
-0.19836426
-0.10437012
-0.01098633
 0.07934570
 0.16326904
 0.23864746
 0.30273438
 0.35308838
 0.38818359
 0.40679932
 0.40771484
 0.39154053
 0.36041260
 0.31768799
 0.26519775
 0.20385742
 0.13427734
 0.05981445
-0.01617432
-0.08880615
-0.15686035
-0.21942139
-0.27679443
-0.32562256
-0.36224365
-0.38482666
-0.39398193
-0.39215088
-0.38085938
-0.36041260
-0.33111572
-0.29571533
-0.25848389
-0.22277832
-0.18920898
-0.15716553
-0.12817383
-0.10437012
-0.08789063
-0.07904053
-0.07659912
-0.08026123
-0.08911133
-0.10314941
-0.12054443
-0.13916016
-0.15686035
-0.17303467
-0.18676758
-0.19622803
-0.20080566
-0.19927979
-0.19073486
-0.17456055
-0.15045166
-0.11810303
-0.07873535
-0.03387451
 0.01464844
 0.06561279
 0.11688232
 0.16632080
 0.21118164
 0.25054932
 0.28320313
 0.30761719
 0.32226563
 0.32470703
 0.31494141
 0.29449463
 0.26397705
 0.22399902
 0.17395020
 0.11535645
 0.05126953
-0.01434326
-0.07873535
-0.13916016
-0.19287109
-0.23742676
-0.26947021
-0.28808594
-0.29235840
-0.28167725
-0.25482178
-0.21026611
-0.14831543
-0.07110596
 0.01800537
 0.11505127
 0.21697998
 0.32073975
 0.42266846
 0.51788330
 0.60119629
 0.66802979
 0.71533203
 0.74127197
 0.74371338
 0.72143555
 0.67260742
 0.59753418
 0.49987793
 0.38391113
 0.25360107
 0.11047363
-0.04486084
-0.20874023
-0.37414551
-0.53283691
-0.67749023
-0.80383301
-0.90911865
-0.98999023
-1.04370117
-1.06750488
-1.06109619
-1.02508545
-0.96069336
-0.86853027
-0.75103760
-0.61309814
-0.46020508
-0.29724121
-0.12878418
 0.04272461
 0.21270752
 0.37506104
 0.52307129
 0.65124512
 0.75592041
 0.83557129
 0.88867188
 0.91430664
 0.91186523
 0.88287354
 0.82916260
 0.75317383
 0.65734863
 0.54534912
 0.42236328
 0.29327393
 0.16235352
 0.03265381
-0.09338379
-0.21209717
-0.31890869
-0.40832520
-0.47698975
-0.52368164
-0.54901123
-0.55328369
-0.53558350
-0.49682617
-0.43853760
-0.36437988
-0.27801514
-0.18280029
-0.08209229
 0.02105713
 0.12390137
 0.22369385
 0.31738281
 0.40252686
 0.47576904
 0.53497314
 0.57952881
 0.60821533
 0.62103271
 0.61798096
 0.59906006
 0.56549072
 0.51910400
 0.46203613
 0.39794922
 0.32928467
 0.25787354
 0.18524170
 0.11291504
 0.04241943
-0.02410889
-0.08361816
-0.13427734
-0.17547607
-0.20690918
-0.22888184
-0.24139404
-0.24505615
-0.24078369
-0.22979736
-0.21362305
-0.19317627
-0.16845703
-0.14160156
-0.11322021
-0.08575439
-0.06072998
-0.03936768
-0.02227783
-0.01037598
-0.00396729
-0.00244141
-0.00579834
-0.01312256
-0.02441406
-0.03936768
-0.05706787
-0.07690430
-0.09765625
-0.11871338
-0.13916016
-0.15838623
-0.17608643
-0.19165039
-0.20416260
-0.21301270
-0.21850586
-0.22125244
-0.22125244
-0.21881104
-0.21423340
-0.20629883
-0.19500732
-0.18035889
-0.16204834
-0.14068604
-0.11749268
-0.09277344
-0.06713867
-0.04028320
-0.01312256
 0.01403809
 0.04058838
 0.06591797
 0.08941650
 0.11047363
 0.12908936
 0.14404297
 0.15502930
 0.16204834
 0.16479492
 0.16448975
 0.16082764
 0.15411377
 0.14495850
 0.13305664
 0.11840820
 0.10101318
 0.08148193
 0.06042480
 0.03906250
 0.01770020
-0.00274658
-0.02258301
-0.04119873
-0.05828857
-0.07232666
-0.08331299
-0.09002686
-0.09307861
-0.09216309
-0.08758545
-0.07904053
-0.06591797
-0.04943848
-0.02960205
-0.00823975
 0.01312256
 0.03265381
 0.04974365
 0.06347656
 0.07354736
 0.07995605
 0.08148193
 0.07812500
 0.06896973
 0.05371094
 0.03295898
 0.00732422
-0.02166748
-0.05249023
-0.08361816
-0.11474609
-0.14434814
-0.17150879
-0.19500732
-0.21362305
-0.22705078
-0.23498535
-0.23742676
-0.23315430
-0.22247314
-0.20507813
-0.18127441
-0.15228271
-0.11993408
-0.08514404
-0.04882813
-0.01220703
 0.02349854
 0.05706787
 0.08789063
 0.11413574
 0.13519287
 0.14923096
 0.15563965
 0.15502930
 0.14739990
 0.13336182
 0.11291504
 0.08666992
 0.05584717
 0.02197266
-0.01190186
-0.04425049
-0.07415771
-0.10131836
-0.12451172
-0.14251709
-0.15350342
-0.15594482
-0.14923096
-0.13305664
-0.10864258
-0.07598877
-0.03631592
 0.00976563
 0.06011963
 0.11322021
 0.16754150
 0.22125244
 0.27282715
 0.32012939
 0.36041260
 0.39154053
 0.41168213
 0.42022705
 0.41595459
 0.39947510
 0.37170410
 0.33416748
 0.28839111
 0.23559570
 0.17608643
 0.11077881
 0.04119873
-0.02960205
-0.09796143
-0.16204834
-0.22155762
-0.27679443
-0.32562256
-0.36621094
-0.39550781
-0.41351318
-0.42114258
-0.41931152
-0.40832520
-0.38696289
-0.35552979
-0.31646729
-0.27221680
-0.22430420
-0.17364502
-0.12115479
-0.06835938
-0.01800537
 0.02716064
 0.06652832
 0.09948730
 0.12603760
 0.14587402
 0.15747070
 0.16143799
 0.15716553
 0.14617920
 0.12939453
 0.10803223
 0.08361816
 0.05828857
 0.03295898
 0.00854492
-0.01373291
-0.03295898
-0.04821777
-0.05828857
-0.06317139
-0.06347656
-0.05889893
-0.04943848
-0.03540039
-0.01708984
 0.00488281
 0.02868652
 0.05310059
 0.07690430
 0.09948730
 0.11993408
 0.13763428
 0.15197754
 0.16204834
 0.16754150
 0.16815186
 0.16387939
 0.15533447
 0.14251709
 0.12695313
 0.10925293
 0.09094238
 0.07232666
 0.05432129
 0.03875732
 0.02624512
 0.01831055
 0.01495361
 0.01525879
 0.01953125
 0.02777100
 0.03967285
 0.05554199
 0.07507324
 0.09674072
 0.11932373
 0.14129639
 0.16113281
 0.17822266
 0.19165039
 0.20111084
 0.20568848
 0.20385742
 0.19470215
 0.17791748
 0.15380859
 0.12176514
 0.08209229
 0.03509521
-0.01739502
-0.07293701
-0.13000488
-0.18798828
-0.24597168
-0.30181885
-0.35247803
-0.39459229
-0.42663574
-0.44830322
-0.45959473
-0.45959473
-0.44769287
-0.42327881
-0.38757324
-0.34240723
-0.28961182
-0.23132324
-0.16876221
-0.10253906
-0.03387451
 0.03509521
 0.10192871
 0.16418457
 0.22094727
 0.27282715
 0.31890869
 0.35705566
 0.38513184
 0.40191650
 0.40802002
 0.40496826
 0.39245605
 0.37048340
 0.33905029
 0.29937744
 0.25268555
 0.19958496
 0.13946533
 0.07354736
 0.00488281
-0.06408691
-0.13244629
-0.20080566
-0.26947021
-0.33721924
-0.40008545
-0.45532227
-0.50201416
-0.53985596
-0.56854248
-0.58715820
-0.59417725
-0.58868408
-0.57006836
-0.53863525
-0.49346924
-0.43518066
-0.36499023
-0.28442383
-0.19531250
-0.09918213
 0.00213623
 0.10650635
 0.21148682
 0.31494141
 0.41412354
 0.50628662
 0.58837891
 0.65765381
 0.71319580
 0.75500488
 0.78186035
 0.79315186
 0.78704834
 0.76324463
 0.72296143
 0.66650391
 0.59478760
 0.50842285
 0.41015625
 0.30303955
 0.19042969
 0.07324219
-0.04852295
-0.17395020
-0.29937744
-0.41870117
-0.52612305
-0.61828613
-0.69366455
-0.75164795
-0.79071045
-0.80963135
-0.80718994
-0.78308105
-0.73913574
-0.67626953
-0.59600830
-0.50079346
-0.39367676
-0.27770996
-0.15686035
-0.03448486
 0.08636475
 0.20263672
 0.31097412
 0.40832520
 0.49102783
 0.55633545
 0.60211182
 0.62835693
 0.63537598
 0.62286377
 0.59051514
 0.53924561
 0.47302246
 0.39642334
 0.31280518
 0.22369385
 0.13061523
 0.03662109
-0.05371094
-0.13671875
-0.21118164
-0.27679443
-0.33111572
-0.37200928
-0.39703369
-0.40679932
-0.40283203
-0.38604736
-0.35705566
-0.31677246
-0.26794434
-0.21453857
-0.15899658
-0.10192871
-0.04302979
 0.01617432
 0.07171631
 0.12176514
 0.16448975
 0.19927979
 0.22552490
 0.24230957
 0.24963379
 0.24841309
 0.23986816
 0.22552490
 0.20629883
 0.18310547
 0.15747070
 0.13183594
 0.10681152
 0.08361816
 0.06378174
 0.04730225
 0.03540039
 0.02746582
 0.02380371
 0.02410889
 0.02655029
 0.03021240
 0.03387451
 0.03723145
 0.03967285
 0.04089355
 0.03906250
 0.03326416
 0.02319336
 0.00946045
-0.00885010
-0.03265381
-0.06256104
-0.09765625
-0.13519287
-0.17425537
-0.21514893
-0.25787354
-0.30059814
-0.33935547
-0.37048340
-0.39184570
-0.40344238
-0.40496826
-0.39398193
-0.36834717
-0.32714844
-0.27191162
-0.20385742
-0.12451172
-0.03479004
 0.06439209
 0.17089844
 0.28137207
 0.39215088
 0.49957275
 0.60028076
 0.69030762
 0.76599121
 0.82397461
 0.86151123
 0.87677002
 0.86883545
 0.83618164
 0.77758789
 0.69427490
 0.58868408
 0.46508789
 0.32745361
 0.17761230
 0.01678467
-0.15228271
-0.32409668
-0.49041748
-0.64331055
-0.77819824
-0.89202881
-0.98236084
-1.04705811
-1.08306885
-1.09008789
-1.06933594
-1.02233887
-0.95153809
-0.85906982
-0.74707031
-0.61920166
-0.48034668
-0.33538818
-0.18981934
-0.04699707
 0.08911133
 0.21575928
 0.32928467
 0.42541504
 0.50140381
 0.55541992
 0.58624268
 0.59326172
 0.57678223
 0.53741455
 0.47821045
 0.40344238
 0.31616211
 0.21942139
 0.11627197
 0.01037598
-0.09338379
-0.19165039
-0.28015137
-0.35552979
-0.41351318
-0.45043945
-0.46539307
-0.45806885
-0.42968750
-0.38146973
-0.31433105
-0.23162842
-0.13793945
-0.03723145
 0.06713867
 0.17272949
 0.27557373
 0.37078857
 0.45318604
 0.51910400
 0.56518555
 0.59051514
 0.59295654
 0.57220459
 0.52856445
 0.46478271
 0.38391113
 0.28961182
 0.18585205
 0.07598877
-0.03570557
-0.14495850
-0.24780273
-0.33966064
-0.41473389
-0.46875000
-0.49865723
-0.50262451
-0.48187256
-0.43731689
-0.37139893
-0.28656006
-0.18646240
-0.07507324
 0.04364014
 0.16540527
 0.28625488
 0.40161133
 0.50537109
 0.59234619
 0.65826416
 0.70068359
 0.71838379
 0.70953369
 0.67291260
 0.60852051
 0.51940918
 0.41015625
 0.28564453
 0.14831543
-0.00030518
-0.15747070
-0.31646729
-0.46936035
-0.60760498
-0.72418213
-0.81481934
-0.87677002
-0.90789795
-0.90667725
-0.87158203
-0.80200195
-0.69946289
-0.56915283
-0.41687012
-0.24780273
-0.06500244
 0.12878418
 0.32897949
 0.52612305
 0.71105957
 0.87615967
 1.01684570
 1.13006592
 1.21246338
 1.25946045
 1.26922607
 1.24145508
 1.17675781
 1.07543945
 0.93780518
 0.76934814
 0.57830811
 0.37139893
 0.15258789
-0.07720947
-0.31372070
-0.54687500
-0.76354980
-0.95489502
-1.11633301
-1.24755859
-1.34582520
-1.40625000
-1.42578125
-1.40411377
-1.34399414
-1.24786377
-1.11694336
-0.95520020
-0.76934814
-0.56732178
-0.35614014
-0.14007568
 0.07629395
 0.28717041
 0.48370361
 0.65734863
 0.80200195
 0.91369629
 0.99029541
 1.03027344
 1.03271484
 0.99700928
 0.92346191
 0.81481934
 0.67718506
 0.51849365
 0.34637451
 0.16510010
-0.02288818
-0.21392822
-0.39978027
-0.57006836
-0.71563721
-0.83160400
-0.91644287
-0.97015381
-0.99090576
-0.97869873
-0.93414307
-0.85906982
-0.75653076
-0.62957764
-0.48400879
-0.32562256
-0.16052246
 0.00762939
 0.17517090
 0.33752441
 0.48767090
 0.61828613
 0.72387695
 0.80169678
 0.85144043
 0.87310791
 0.86669922
 0.83221436
 0.77148438
 0.68695068
 0.58349609
 0.46569824
 0.34027100
 0.21270752
 0.08666992
-0.03417969
-0.14709473
-0.24749756
-0.33081055
-0.39215088
-0.42968750
-0.44403076
-0.43640137
-0.40832520
-0.36193848
-0.29998779
-0.22583008
-0.14251709
-0.05340576
 0.03814697
 0.12756348
 0.21148682
 0.28594971
 0.34912109
 0.39855957
 0.43182373
 0.44677734
 0.44189453
 0.41900635
 0.37994385
 0.32623291
 0.25817871
 0.17791748
 0.08819580
-0.00671387
-0.10375977
-0.20019531
-0.29357910
-0.37994385
-0.45379639
-0.51208496
-0.55328369
-0.57861328
-0.58868408
-0.58349609
-0.56152344
-0.52398682
-0.47241211
-0.41046143
-0.34118652
-0.26702881
-0.19073486
-0.11444092
-0.04058838
 0.02807617
 0.08880615
 0.13916016
 0.17791748
 0.20385742
 0.21697998
 0.21728516
 0.20477295
 0.18005371
 0.14495850
 0.10101318
 0.05157471
 0.00030518
-0.05004883
-0.09674072
-0.13732910
-0.17028809
-0.19378662
-0.20629883
-0.20629883
-0.19378662
-0.16845703
-0.13122559
-0.08239746
-0.02441406
 0.04089355
 0.11138916
 0.18554688
 0.26214600
 0.33874512
 0.41259766
 0.48095703
 0.54168701
 0.59326172
 0.63293457
 0.65948486
 0.67108154
 0.66772461
 0.64971924
 0.61645508
 0.56884766
 0.50811768
 0.43701172
 0.35858154
 0.27435303
 0.18585205
 0.09490967
 0.00488281
-0.08026123
-0.15838623
-0.22827148
-0.28869629
-0.33721924
-0.37078857
-0.38787842
-0.38848877
-0.37414551
-0.34576416
-0.30609131
-0.25726318
-0.20202637
-0.14221191
-0.07843018
-0.01312256
 0.05096436
 0.10955811
 0.15960693
 0.19927979
 0.22796631
 0.24383545
 0.24688721
 0.23651123
 0.21331787
 0.17669678
 0.12786865
 0.06805420
 0.00061035
-0.07232666
-0.14862061
-0.22827148
-0.30883789
-0.38604736
-0.45532227
-0.51330566
-0.55999756
-0.59539795
-0.61828613
-0.62744141
-0.62103271
-0.60058594
-0.56762695
-0.52307129
-0.46722412
-0.40161133
-0.32989502
-0.25604248
-0.18188477
-0.10955811
-0.03967285
 0.02441406
 0.07965088
 0.12359619
 0.15563965
 0.17547607
 0.18310547
 0.17791748
 0.16052246
 0.13153076
 0.09307861
 0.04760742
-0.00213623
-0.05371094
-0.10375977
-0.14923096
-0.18737793
-0.21667480
-0.23498535
-0.24139404
-0.23437500
-0.21301270
-0.17669678
-0.12573242
-0.06164551
 0.01312256
 0.09704590
 0.18768311
 0.28350830
 0.38116455
 0.47637939
 0.56549072
 0.64514160
 0.71258545
 0.76568604
 0.80200195
 0.81939697
 0.81695557
 0.79437256
 0.75195313
 0.69061279
 0.61248779
 0.52062988
 0.41870117
 0.31005859
 0.19714355
 0.08270264
-0.03051758
-0.13885498
-0.23956299
-0.32897949
-0.40405273
-0.46142578
-0.49957275
-0.51757813
-0.51666260
-0.49804688
-0.46264648
-0.41259766
-0.35034180
-0.27954102
-0.20324707
-0.12359619
-0.04272461
 0.03692627
 0.11108398
 0.17700195
 0.23254395
 0.27679443
 0.30975342
 0.33020020
 0.33660889
 0.32867432
 0.30761719
 0.27618408
 0.23559570
 0.18676758
 0.13000488
 0.06683350
 0.00030518
-0.06652832
-0.13092041
-0.19287109
-0.25238037
-0.30792236
-0.35705566
-0.39733887
-0.42755127
-0.44830322
-0.45959473
-0.46234131
-0.45562744
-0.44067383
-0.41778564
-0.38787842
-0.35186768
-0.31097412
-0.26702881
-0.22186279
-0.17730713
-0.13397217
-0.09246826
-0.05310059
-0.01739502
 0.01373291
 0.03967285
 0.06042480
 0.07598877
 0.08575439
 0.09033203
 0.09033203
 0.08758545
 0.08300781
 0.07751465
 0.07141113
 0.06530762
 0.06042480
 0.05767822
 0.05737305
 0.06011963
 0.06591797
 0.07537842
 0.08850098
 0.10437012
 0.12298584
 0.14373779
 0.16632080
 0.19073486
 0.21514893
 0.23773193
 0.25817871
 0.27648926
 0.29296875
 0.30670166
 0.31524658
 0.31707764
 0.31158447
 0.29968262
 0.28289795
 0.26153564
 0.23468018
 0.20233154
 0.16540527
 0.12542725
 0.08392334
 0.04211426
 0.00091553
-0.03784180
-0.07293701
-0.10375977
-0.13000488
-0.15106201
-0.16632080
-0.17486572
-0.17700195
-0.17364502
-0.16601563
-0.15563965
-0.14251709
-0.12725830
-0.11077881
-0.09338379
-0.07629395
-0.06011963
-0.04638672
-0.03601074
-0.02960205
-0.02807617
-0.03082275
-0.03875732
-0.05187988
-0.06958008
-0.09155273
-0.11749268
-0.14648438
-0.17700195
-0.20721436
-0.23620605
-0.26336670
-0.28900146
-0.31097412
-0.32684326
-0.33294678
-0.32806396
-0.31341553
-0.29174805
-0.26428223
-0.23071289
-0.19042969
-0.14312744
-0.09063721
-0.03540039
 0.02136230
 0.07812500
 0.13275146
 0.18310547
 0.22705078
 0.26367188
 0.29235840
 0.31158447
 0.31951904
 0.31555176
 0.29998779
 0.27465820
 0.24047852
 0.19744873
 0.14617920
 0.08789063
 0.02593994
-0.03631592
-0.09582520
-0.15075684
-0.19897461
-0.23834229
-0.26672363
-0.28350830
-0.28808594
-0.28137207
-0.26245117
-0.23132324
-0.18737793
-0.13244629
-0.06835938
 0.00183105
 0.07537842
 0.14984131
 0.22369385
 0.29479980
 0.36102295
 0.42083740
 0.47241211
 0.51300049
 0.54107666
 0.55480957
 0.55419922
 0.53955078
 0.51147461
 0.47088623
 0.41961670
 0.35980225
 0.29357910
 0.22186279
 0.14556885
 0.06622314
-0.01251221
-0.08728027
-0.15533447
-0.21697998
-0.27252197
-0.32043457
-0.35705566
-0.38055420
-0.39031982
-0.38787842
-0.37506104
-0.35247803
-0.32135010
-0.28289795
-0.23986816
-0.19439697
-0.14709473
-0.09918213
-0.05218506
-0.00915527
 0.02807617
 0.05828857
 0.08209229
 0.09857178
 0.10681152
 0.10681152
 0.09826660
 0.08361816
 0.06347656
 0.03936768
 0.01129150
-0.01892090
-0.04974365
-0.07843018
-0.10406494
-0.12542725
-0.14190674
-0.15319824
-0.15838623
-0.15777588
-0.15197754
-0.14068604
-0.12481689
-0.10437012
-0.08056641
-0.05462646
-0.02777100
-0.00183105
 0.02258301
 0.04486084
 0.06439209
 0.08087158
 0.09338379
 0.10192871
 0.10620117
 0.10742188
 0.10620117
 0.10345459
 0.09948730
 0.09460449
 0.08911133
 0.08422852
 0.08087158
 0.07995605
 0.08300781
 0.09002686
 0.10070801
 0.11444092
 0.13061523
 0.14892578
 0.16906738
 0.18951416
 0.20935059
 0.22705078
 0.24078369
 0.24993896
 0.25268555
 0.24810791
 0.23468018
 0.21301270
 0.18218994
 0.14190674
 0.09277344
 0.03601074
-0.02624512
-0.09094238
-0.15716553
-0.22430420
-0.29174805
-0.35675049
-0.41442871
-0.46081543
-0.49407959
-0.51452637
-0.52215576
-0.51696777
-0.49682617
-0.46112061
-0.41137695
-0.34912109
-0.27709961
-0.19653320
-0.10955811
-0.01922607
 0.07171631
 0.16143799
 0.24780273
 0.32836914
 0.39916992
 0.45715332
 0.49926758
 0.52459717
 0.53314209
 0.52459717
 0.49957275
 0.45867920
 0.40435791
 0.33843994
 0.26123047
 0.17486572
 0.08178711
-0.01373291
-0.10803223
-0.19927979
-0.28656006
-0.36621094
-0.43395996
-0.48553467
-0.51940918
-0.53680420
-0.53833008
-0.52337646
-0.49133301
-0.44219971
-0.37872314
-0.30456543
-0.22277832
-0.13580322
-0.04547119
 0.04394531
 0.12969971
 0.20874023
 0.27923584
 0.33874512
 0.38452148
 0.41381836
 0.42541504
 0.41931152
 0.39794922
 0.36346436
 0.31768799
 0.26153564
 0.19744873
 0.12786865
 0.05554199
-0.01556396
-0.08300781
-0.14404297
-0.19683838
-0.23956299
-0.27130127
-0.29083252
-0.29846191
-0.29449463
-0.27954102
-0.25360107
-0.21850586
-0.17547607
-0.12725830
-0.07629395
-0.02410889
 0.02685547
 0.07385254
 0.11474609
 0.14709473
 0.16967773
 0.18157959
 0.18218994
 0.17150879
 0.14953613
 0.11810303
 0.07904053
 0.03479004
-0.01281738
-0.06134033
-0.10894775
-0.15350342
-0.19256592
-0.22491455
-0.24841309
-0.26153564
-0.26336670
-0.25329590
-0.23223877
-0.20050049
-0.15869141
-0.10833740
-0.05035400
 0.01281738
 0.07843018
 0.14404297
 0.20721436
 0.26580811
 0.31738281
 0.36071777
 0.39306641
 0.41229248
 0.41625977
 0.40435791
 0.37750244
 0.33721924
 0.28472900
 0.22155762
 0.14862061
 0.06835938
-0.01586914
-0.10131836
-0.18646240
-0.26916504
-0.34515381
-0.40954590
-0.45776367
-0.48919678
-0.50476074
-0.50445557
-0.48828125
-0.45532227
-0.40557861
-0.34240723
-0.26885986
-0.18646240
-0.09735107
-0.00335693
 0.09246826
 0.18615723
 0.27496338
 0.35614014
 0.42663574
 0.48370361
 0.52490234
 0.54962158
 0.55725098
 0.54687500
 0.51849365
 0.47302246
 0.41290283
 0.34118652
 0.25970459
 0.17120361
 0.07720947
-0.01831055
-0.11230469
-0.20202637
-0.28533936
-0.35858154
-0.41809082
-0.46142578
-0.48767090
-0.49774170
-0.49194336
-0.46997070
-0.43090820
-0.37689209
-0.31158447
-0.23803711
-0.15991211
-0.07843018
 0.00366211
 0.08361816
 0.15808105
 0.22491455
 0.28259277
 0.32928467
 0.36254883
 0.38024902
 0.38146973
 0.36804199
 0.34240723
 0.30609131
 0.26123047
 0.20935059
 0.15319824
 0.09490967
 0.03692627
-0.01770020
-0.06713867
-0.10864258
-0.14068604
-0.16204834
-0.17150879
-0.16876221
-0.15380859
-0.12756348
-0.09216309
-0.04974365
-0.00183105
 0.04974365
 0.10284424
 0.15441895
 0.20141602
 0.24230957
 0.27587891
 0.30151367
 0.31646729
 0.31860352
 0.30700684
 0.28259277
 0.24658203
 0.19836426
 0.13885498
 0.07019043
-0.00335693
-0.07904053
-0.15502930
-0.23101807
-0.30517578
-0.37231445
-0.42663574
-0.46539307
-0.48767090
-0.49468994
-0.48614502
-0.46051025
-0.41839600
-0.36224365
-0.29541016
-0.22003174
-0.13763428
-0.05004883
 0.03997803
 0.12878418
 0.21270752
 0.28900146
 0.35491943
 0.40771484
 0.44433594
 0.46325684
 0.46325684
 0.44616699
 0.41351318
 0.36651611
 0.30639648
 0.23406982
 0.15167236
 0.06256104
-0.02960205
-0.12237549
-0.21362305
-0.29968262
-0.37719727
-0.44067383
-0.48767090
-0.51757813
-0.53100586
-0.52764893
-0.50750732
-0.46997070
-0.41595459
-0.34820557
-0.26855469
-0.17913818
-0.08239746
 0.01892090
 0.12176514
 0.22277832
 0.31890869
 0.40771484
 0.48583984
 0.55084229
 0.60058594
 0.63323975
 0.64849854
 0.64453125
 0.62133789
 0.57891846
 0.51971436
 0.44586182
 0.36010742
 0.26458740
 0.16265869
 0.05645752
-0.05126953
-0.15838623
-0.26245117
-0.36010742
-0.44738770
-0.52001953
-0.57617188
-0.61492920
-0.63659668
-0.64086914
-0.62835693
-0.59997559
-0.55755615
-0.50201416
-0.43548584
-0.35949707
-0.27709961
-0.19104004
-0.10406494
-0.01831055
 0.06317139
 0.13671875
 0.19927979
 0.24932861
 0.28564453
 0.30761719
 0.31372070
 0.30456543
 0.28106689
 0.24505615
 0.19744873
 0.13854980
 0.07019043
-0.00396729
-0.07995605
-0.15411377
-0.22521973
-0.29144287
-0.34973145
-0.39611816
-0.42785645
-0.44464111
-0.44708252
-0.43457031
-0.40679932
-0.36376953
-0.30700684
-0.23956299
-0.16387939
-0.08148193
 0.00518799
 0.09277344
 0.17822266
 0.25817871
 0.33142090
 0.39550781
 0.44769287
 0.48553467
 0.50842285
 0.51635742
 0.50903320
 0.48645020
 0.44952393
 0.40069580
 0.34301758
 0.27954102
 0.21179199
 0.14099121
 0.06927490
 0.00091553
-0.06134033
-0.11474609
-0.15838623
-0.19165039
-0.21301270
-0.22064209
-0.21453857
-0.19500732
-0.16326904
-0.12054443
-0.06835938
-0.00976563
 0.05249023
 0.11627197
 0.17944336
 0.23956299
 0.29388428
 0.34027100
 0.37628174
 0.39947510
 0.40863037
 0.40191650
 0.38024902
 0.34515381
 0.29815674
 0.24047852
 0.17272949
 0.09643555
 0.01617432
-0.06530762
-0.14556885
-0.22369385
-0.29785156
-0.36315918
-0.41534424
-0.45135498
-0.47149658
-0.47637939
-0.46691895
-0.44189453
-0.40161133
-0.34820557
-0.28472900
-0.21301270
-0.13549805
-0.05371094
 0.02929688
 0.11016846
 0.18585205
 0.25482178
 0.31463623
 0.36285400
 0.39672852
 0.41473389
 0.41656494
 0.40313721
 0.37628174
 0.33721924
 0.28778076
 0.22827148
 0.16021729
 0.08514404
 0.00701904
-0.07049561
-0.14404297
-0.21301270
-0.27557373
-0.32958984
-0.37139893
-0.39886475
-0.41137695
-0.41015625
-0.39611816
-0.36926270
-0.33020020
-0.28106689
-0.22491455
-0.16387939
-0.09979248
-0.03417969
 0.03112793
 0.09246826
 0.14770508
 0.19531250
 0.23468018
 0.26428223
 0.28289795
 0.29052734
 0.28686523
 0.27343750
 0.25085449
 0.21911621
 0.18005371
 0.13488770
 0.08636475
 0.03692627
-0.01098633
-0.05493164
-0.09246826
-0.12176514
-0.14221191
-0.15258789
-0.15289307
-0.14190674
-0.11962891
-0.08697510
-0.04455566
 0.00579834
 0.06134033
 0.11993408
 0.17761230
 0.23223877
 0.28259277
 0.32714844
 0.36315918
 0.38696289
 0.39611816
 0.38970947
 0.36895752
 0.33508301
 0.28686523
 0.22460938
 0.14892578
 0.06347656
-0.02868652
-0.12573242
-0.22552490
-0.32501221
-0.41961670
-0.50506592
-0.57739258
-0.63476563
-0.67596436
-0.69885254
-0.70281982
-0.68725586
-0.65338135
-0.60272217
-0.53680420
-0.45745850
-0.36773682
-0.27160645
-0.17211914
-0.07293701
 0.02288818
 0.11199951
 0.19165039
 0.26031494
 0.31585693
 0.35614014
 0.37811279
 0.38055420
 0.36437988
 0.33294678
 0.28778076
 0.22979736
 0.15960693
 0.07995605
-0.00549316
-0.09338379
-0.18066406
-0.26550293
-0.34332275
-0.40985107
-0.46051025
-0.49407959
-0.51025391
-0.50903320
-0.48980713
-0.45166016
-0.39550781
-0.32440186
-0.24108887
-0.14801025
-0.04760742
 0.05859375
 0.16784668
 0.27648926
 0.38024902
 0.47576904
 0.55999756
 0.63018799
 0.68511963
 0.72265625
 0.74249268
 0.74462891
 0.72875977
 0.69488525
 0.64331055
 0.57556152
 0.49560547
 0.40740967
 0.31402588
 0.21636963
 0.11627197
 0.01678467
-0.07751465
-0.16448975
-0.24353027
-0.31311035
-0.37139893
-0.41381836
-0.43945313
-0.44860840
-0.44464111
-0.42846680
-0.39947510
-0.35827637
-0.30700684
-0.25024414
-0.19042969
-0.12878418
-0.06530762
-0.00152588
 0.05920410
 0.11474609
 0.16357422
 0.20568848
 0.24047852
 0.26672363
 0.28320313
 0.29022217
 0.28869629
 0.27984619
 0.26428223
 0.24230957
 0.21362305
 0.17944336
 0.14129639
 0.10040283
 0.05828857
 0.01556396
-0.02593994
-0.06561279
-0.10223389
-0.13580322
-0.16723633
-0.19622803
-0.22216797
-0.24322510
-0.25909424
-0.27221680
-0.28381348
-0.29479980
-0.30181885
-0.30242920
-0.29602051
-0.28503418
-0.27191162
-0.25634766
-0.23651123
-0.21148682
-0.18127441
-0.14709473
-0.10925293
-0.06866455
-0.02502441
 0.02075195
 0.06744385
 0.11413574
 0.16082764
 0.20721436
 0.25299072
 0.29663086
 0.33691406
 0.37322998
 0.40405273
 0.42907715
 0.44738770
 0.45837402
 0.46112061
 0.45532227
 0.44036865
 0.41687012
 0.38543701
 0.34698486
 0.30273438
 0.25329590
 0.19958496
 0.14160156
 0.08056641
 0.01831055
-0.04302979
-0.10162354
-0.15594482
-0.20660400
-0.25329590
-0.29449463
-0.32775879
-0.35125732
-0.36407471
-0.36682129
-0.35949707
-0.34179688
-0.31433105
-0.27801514
-0.23468018
-0.18615723
-0.13305664
-0.07598877
-0.01617432
 0.04425049
 0.10284424
 0.15716553
 0.20629883
 0.24841309
 0.28289795
 0.30822754
 0.32348633
 0.32775879
 0.32012939
 0.30212402
 0.27496338
 0.23956299
 0.19592285
 0.14434814
 0.08544922
 0.02258301
-0.04150391
-0.10406494
-0.16540527
-0.22521973
-0.28259277
-0.33447266
-0.37780762
-0.41137695
-0.43548584
-0.45013428
-0.45593262
-0.45257568
-0.44128418
-0.42266846
-0.39825439
-0.36804199
-0.33355713
-0.29693604
-0.26092529
-0.22674561
-0.19500732
-0.16418457
-0.13488770
-0.10772705
-0.08331299
-0.06256104
-0.04394531
-0.02593994
-0.00823975
 0.00915527
 0.02624512
 0.04272461
 0.05981445
 0.07781982
 0.09735107
 0.11871338
 0.14129639
 0.16479492
 0.18890381
 0.21270752
 0.23498535
 0.25543213
 0.27374268
 0.28991699
 0.30303955
 0.31188965
 0.31402588
 0.30914307
 0.29724121
 0.27984619
 0.25695801
 0.22857666
 0.19409180
 0.15411377
 0.11047363
 0.06500244
 0.01892090
-0.02746582
-0.07202148
-0.11413574
-0.15136719
-0.18249512
-0.20690918
-0.22338867
-0.23162842
-0.23162842
-0.22369385
-0.20721436
-0.18310547
-0.15075684
-0.11108398
-0.06622314
-0.01770020
 0.03295898
 0.08453369
 0.13519287
 0.18341064
 0.22674561
 0.26458740
 0.29541016
 0.31890869
 0.33264160
 0.33599854
 0.32836914
 0.31158447
 0.28686523
 0.25451660
 0.21484375
 0.16845703
 0.11688232
 0.06286621
 0.00854492
-0.04516602
-0.09613037
-0.14343262
-0.18554688
-0.22094727
-0.24932861
-0.27038574
-0.28411865
-0.29113770
-0.29235840
-0.28778076
-0.27832031
-0.26458740
-0.24658203
-0.22613525
-0.20446777
-0.18310547
-0.16265869
-0.14404297
-0.12756348
-0.11444092
-0.10498047
-0.09948730
-0.09765625
-0.09948730
-0.10406494
-0.11047363
-0.11810303
-0.12573242
-0.13183594
-0.13610840
-0.13671875
-0.13366699
-0.12634277
-0.11413574
-0.09643555
-0.07354736
-0.04577637
-0.01464844
 0.01983643
 0.05737305
 0.09735107
 0.13824463
 0.17883301
 0.21697998
 0.25177002
 0.28320313
 0.31036377
 0.33264160
 0.34851074
 0.35675049
 0.35736084
 0.35003662
 0.33538818
 0.31372070
 0.28625488
 0.25421143
 0.21850586
 0.18035889
 0.14007568
 0.09948730
 0.06011963
 0.02288818
-0.01037598
-0.03936768
-0.06286621
-0.08026123
-0.09185791
-0.09674072
-0.09582520
-0.08880615
-0.07720947
-0.06225586
-0.04516602
-0.02685547
-0.00823975
 0.00946045
 0.02502441
 0.03692627
 0.04486084
 0.04852295
 0.04760742
 0.04180908
 0.03082275
 0.01434326
-0.00640869
-0.03112793
-0.05920410
