# Supplementary material for: Dataset for time-lapse ultrasonic tomography of a granite slab under uniaxial compression test
Source: Data Brief. 2018 Aug 30;20:614–6. doi: 10.1016/j.dib.2018.08.151 (PMC6128094; doi:10.1016/j.dib.2018.08.151)
Supplement: Supplementary file 2 — Supplementary material [file mmc2.zip › data/Ultrasonic_Tomo_data/Stage_1_0kn/Force_0kn_17_6_7212475.txt]

SOURCE FILE NAME: D:\ct_20141122\ct201411221m100v0kn_sh_1_10_a.TDA
DATE: Saturday, November 22, 2014
TIME: 11:19:55
SAMPLE INTERVAL (Seconds):   0.0000001000
SIGNAL UNITS: volts
TIME UNITS: Seconds
DATA TYPE: WAVEFORM
NUMBER OF DATA POINTS PER WAVEFORM: 1024
CHANNEL NUMBER: 17
HIT NUMBER: 6
TIME OF TEST:   7.2124755000

-0.00305176
-0.00244141
-0.00183105
-0.00122070
-0.00030518
 0.00061035
 0.00122070
 0.00152588
 0.00091553
 0.00000000
-0.00091553
-0.00122070
-0.00152588
-0.00152588
-0.00183105
-0.00213623
-0.00213623
-0.00152588
-0.00061035
 0.00061035
 0.00122070
 0.00122070
 0.00061035
 0.00000000
-0.00030518
 0.00030518
 0.00091553
 0.00122070
 0.00091553
 0.00000000
-0.00122070
-0.00213623
-0.00213623
-0.00183105
-0.00122070
-0.00061035
-0.00091553
-0.00091553
-0.00122070
-0.00122070
-0.00091553
-0.00091553
-0.00122070
-0.00152588
-0.00152588
-0.00122070
-0.00061035
-0.00030518
 0.00000000
 0.00000000
-0.00091553
-0.00183105
-0.00274658
-0.00274658
-0.00213623
-0.00122070
-0.00030518
-0.00030518
-0.00091553
-0.00122070
-0.00122070
-0.00091553
-0.00091553
-0.00122070
-0.00183105
-0.00213623
-0.00213623
-0.00183105
-0.00122070
-0.00061035
 0.00000000
 0.00030518
 0.00030518
 0.00030518
 0.00000000
 0.00000000
 0.00030518
 0.00061035
 0.00030518
-0.00061035
-0.00183105
-0.00244141
-0.00274658
-0.00274658
-0.00244141
-0.00213623
-0.00183105
-0.00122070
-0.00091553
-0.00030518
 0.00000000
 0.00030518
 0.00000000
-0.00061035
-0.00091553
-0.00152588
-0.00152588
-0.00091553
-0.00030518
 0.00000000
 0.00000000
-0.00061035
-0.00122070
-0.00152588
-0.00122070
-0.00091553
 0.00000000
 0.00030518
 0.00061035
 0.00030518
 0.00000000
-0.00030518
-0.00030518
 0.00000000
-0.00030518
-0.00091553
-0.00122070
-0.00152588
-0.00091553
 0.00000000
 0.00091553
 0.00091553
 0.00030518
-0.00061035
-0.00122070
-0.00152588
-0.00152588
-0.00091553
-0.00061035
-0.00061035
-0.00122070
-0.00183105
-0.00213623
-0.00183105
-0.00122070
-0.00061035
 0.00000000
 0.00000000
 0.00000000
 0.00000000
 0.00061035
 0.00152588
 0.00152588
 0.00122070
 0.00030518
-0.00061035
-0.00091553
-0.00061035
-0.00030518
-0.00030518
-0.00030518
-0.00091553
-0.00152588
-0.00213623
-0.00213623
-0.00152588
-0.00030518
 0.00061035
 0.00091553
 0.00030518
 0.00000000
 0.00000000
 0.00030518
 0.00061035
 0.00030518
-0.00030518
-0.00122070
-0.00152588
-0.00091553
-0.00030518
 0.00061035
 0.00152588
 0.00152588
 0.00091553
-0.00030518
-0.00122070
-0.00152588
-0.00061035
 0.00030518
 0.00061035
 0.00030518
-0.00061035
-0.00122070
-0.00091553
-0.00061035
-0.00030518
 0.00000000
 0.00030518
 0.00061035
 0.00152588
 0.00183105
 0.00152588
 0.00061035
-0.00030518
-0.00091553
-0.00152588
-0.00183105
-0.00152588
-0.00091553
-0.00030518
 0.00000000
-0.00030518
-0.00091553
-0.00152588
-0.00122070
-0.00061035
 0.00030518
 0.00122070
 0.00122070
 0.00091553
 0.00061035
 0.00030518
 0.00030518
 0.00030518
 0.00000000
-0.00061035
-0.00152588
-0.00244141
-0.00244141
-0.00183105
-0.00091553
-0.00030518
-0.00030518
-0.00061035
-0.00152588
-0.00183105
-0.00152588
-0.00091553
-0.00030518
 0.00030518
 0.00000000
-0.00061035
-0.00152588
-0.00213623
-0.00213623
-0.00183105
-0.00122070
-0.00091553
-0.00061035
-0.00030518
 0.00030518
 0.00061035
 0.00030518
-0.00091553
-0.00213623
-0.00305176
-0.00335693
-0.00305176
-0.00213623
-0.00152588
-0.00122070
-0.00091553
-0.00152588
-0.00213623
-0.00305176
-0.00274658
-0.00183105
-0.00061035
 0.00000000
-0.00030518
-0.00091553
-0.00183105
-0.00183105
-0.00122070
-0.00122070
-0.00152588
-0.00213623
-0.00244141
-0.00213623
-0.00122070
 0.00000000
 0.00091553
 0.00122070
 0.00122070
 0.00061035
-0.00030518
-0.00061035
-0.00030518
 0.00091553
 0.00183105
 0.00213623
 0.00122070
 0.00000000
-0.00091553
-0.00122070
-0.00122070
-0.00122070
-0.00122070
-0.00122070
-0.00091553
-0.00030518
 0.00000000
-0.00030518
-0.00061035
-0.00122070
-0.00183105
-0.00183105
-0.00152588
-0.00122070
-0.00061035
 0.00000000
 0.00000000
-0.00030518
-0.00122070
-0.00152588
-0.00152588
-0.00061035
 0.00030518
 0.00122070
 0.00152588
 0.00122070
 0.00091553
 0.00061035
 0.00000000
-0.00061035
-0.00122070
-0.00183105
-0.00213623
-0.00152588
-0.00061035
 0.00091553
 0.00183105
 0.00213623
 0.00152588
 0.00061035
 0.00000000
-0.00030518
 0.00000000
 0.00061035
 0.00091553
 0.00091553
 0.00000000
-0.00122070
-0.00213623
-0.00244141
-0.00183105
-0.00091553
 0.00000000
 0.00030518
 0.00061035
 0.00061035
 0.00091553
 0.00122070
 0.00091553
 0.00000000
-0.00091553
-0.00152588
-0.00122070
-0.00061035
 0.00030518
 0.00091553
 0.00122070
 0.00091553
 0.00000000
-0.00091553
-0.00152588
-0.00152588
-0.00091553
 0.00000000
 0.00030518
 0.00030518
 0.00000000
-0.00030518
-0.00030518
 0.00000000
-0.00030518
-0.00091553
-0.00122070
-0.00152588
-0.00061035
 0.00030518
 0.00152588
 0.00183105
 0.00122070
 0.00030518
-0.00061035
-0.00091553
-0.00061035
 0.00030518
 0.00091553
 0.00091553
 0.00000000
-0.00152588
-0.00274658
-0.00335693
-0.00305176
-0.00213623
-0.00152588
-0.00061035
 0.00000000
 0.00061035
 0.00091553
 0.00122070
 0.00091553
 0.00030518
-0.00030518
-0.00091553
-0.00122070
-0.00122070
-0.00061035
-0.00030518
 0.00030518
-0.00030518
-0.00122070
-0.00213623
-0.00274658
-0.00244141
-0.00152588
-0.00061035
 0.00000000
 0.00030518
 0.00000000
-0.00030518
-0.00091553
-0.00152588
-0.00183105
-0.00213623
-0.00244141
-0.00213623
-0.00152588
-0.00061035
 0.00030518
 0.00061035
 0.00030518
-0.00091553
-0.00183105
-0.00244141
-0.00213623
-0.00152588
-0.00061035
 0.00000000
 0.00000000
-0.00030518
-0.00122070
-0.00152588
-0.00152588
-0.00122070
-0.00061035
 0.00000000
 0.00000000
 0.00000000
 0.00000000
 0.00000000
-0.00030518
-0.00091553
-0.00152588
-0.00183105
-0.00183105
-0.00122070
-0.00122070
-0.00122070
-0.00152588
-0.00213623
-0.00244141
-0.00274658
-0.00274658
-0.00244141
-0.00183105
-0.00061035
 0.00061035
 0.00091553
 0.00061035
 0.00000000
 0.00000000
 0.00030518
 0.00061035
 0.00030518
-0.00091553
-0.00152588
-0.00183105
-0.00122070
-0.00030518
 0.00030518
 0.00030518
 0.00030518
 0.00000000
-0.00030518
-0.00030518
-0.00061035
 0.00000000
 0.00061035
 0.00091553
 0.00061035
-0.00061035
-0.00183105
-0.00183105
-0.00091553
 0.00000000
 0.00061035
 0.00091553
 0.00122070
 0.00122070
 0.00122070
 0.00061035
-0.00030518
-0.00091553
-0.00152588
-0.00122070
-0.00091553
-0.00030518
 0.00030518
 0.00061035
 0.00091553
 0.00061035
 0.00000000
-0.00061035
-0.00091553
-0.00061035
 0.00000000
 0.00091553
 0.00122070
 0.00061035
 0.00000000
-0.00061035
-0.00091553
-0.00061035
-0.00030518
-0.00061035
-0.00122070
-0.00183105
-0.00152588
-0.00091553
 0.00000000
 0.00061035
 0.00030518
-0.00030518
-0.00091553
-0.00061035
 0.00000000
 0.00091553
 0.00152588
 0.00183105
 0.00183105
 0.00091553
 0.00030518
-0.00061035
-0.00091553
-0.00061035
-0.00030518
 0.00000000
-0.00030518
-0.00030518
-0.00030518
-0.00030518
-0.00030518
-0.00091553
-0.00152588
-0.00213623
-0.00213623
-0.00152588
-0.00091553
-0.00061035
-0.00061035
-0.00061035
-0.00091553
-0.00061035
-0.00061035
-0.00030518
 0.00030518
 0.00061035
 0.00091553
 0.00091553
 0.00061035
 0.00000000
-0.00030518
-0.00030518
 0.00000000
-0.00061035
-0.00122070
-0.00183105
-0.00152588
-0.00061035
 0.00030518
 0.00091553
 0.00091553
 0.00000000
-0.00061035
-0.00091553
-0.00091553
-0.00061035
-0.00030518
 0.00000000
 0.00000000
-0.00091553
-0.00183105
-0.00274658
-0.00335693
-0.00335693
-0.00305176
-0.00305176
-0.00335693
-0.00335693
-0.00274658
-0.00213623
-0.00152588
-0.00091553
-0.00061035
-0.00030518
-0.00030518
 0.00030518
 0.00061035
 0.00061035
 0.00061035
 0.00030518
-0.00030518
-0.00061035
-0.00091553
-0.00122070
-0.00152588
-0.00152588
-0.00152588
-0.00122070
-0.00122070
-0.00122070
-0.00122070
-0.00091553
-0.00061035
-0.00061035
-0.00091553
-0.00122070
-0.00152588
-0.00091553
 0.00030518
 0.00122070
 0.00152588
 0.00061035
-0.00030518
-0.00061035
-0.00030518
 0.00000000
-0.00030518
-0.00030518
-0.00030518
-0.00061035
-0.00091553
-0.00213623
-0.00244141
-0.00213623
-0.00122070
-0.00091553
-0.00061035
-0.00122070
-0.00488281
-0.02227783
-0.06683350
-0.14526367
-0.24810791
-0.34667969
-0.40802002
-0.41564941
-0.37902832
-0.32867432
-0.29113770
-0.26794434
-0.23284912
-0.15563965
-0.03173828
 0.10528564
 0.20446777
 0.23468018
 0.20690918
 0.16296387
 0.13885498
 0.14129639
 0.15411377
 0.16082764
 0.16204834
 0.16693115
 0.17700195
 0.18218994
 0.17395020
 0.15686035
 0.14556885
 0.14801025
 0.15625000
 0.15747070
 0.14770508
 0.13458252
 0.12847900
 0.13031006
 0.13305664
 0.13031006
 0.12359619
 0.11779785
 0.11505127
 0.11413574
 0.11169434
 0.10711670
 0.10162354
 0.09643555
 0.09185791
 0.08850098
 0.08605957
 0.08270264
 0.07690430
 0.06866455
 0.06134033
 0.05676270
 0.05401611
 0.04882813
 0.04089355
 0.03234863
 0.02746582
 0.02563477
 0.02349854
 0.01739502
 0.00885010
 0.00244141
 0.00061035
 0.00061035
-0.00091553
-0.00549316
-0.01007080
-0.01159668
-0.01037598
-0.00976563
-0.01251221
-0.01708984
-0.02075195
-0.02136230
-0.02075195
-0.02136230
-0.02380371
-0.02716064
-0.02960205
-0.03082275
-0.03265381
-0.03570557
-0.03967285
-0.04302979
-0.04425049
-0.04425049
-0.04455566
-0.04669189
-0.04974365
-0.05187988
-0.05249023
-0.05218506
-0.05249023
-0.05371094
-0.05554199
-0.05645752
-0.05584717
-0.05462646
-0.05462646
-0.05584717
-0.05706787
-0.05706787
-0.05645752
-0.05523682
-0.05493164
-0.05462646
-0.05432129
-0.05310059
-0.05218506
-0.05218506
-0.05310059
-0.05432129
-0.05523682
-0.05523682
-0.05493164
-0.05523682
-0.05584717
-0.05645752
-0.05645752
-0.05584717
-0.05554199
-0.05554199
-0.05645752
-0.05706787
-0.05706787
-0.05584717
-0.05371094
-0.05187988
-0.05065918
-0.05004883
-0.04913330
-0.04791260
-0.04669189
-0.04516602
-0.04394531
-0.04241943
-0.04028320
-0.03845215
-0.03753662
-0.03723145
-0.03753662
-0.03692627
-0.03570557
-0.03417969
-0.03326416
-0.03295898
-0.03265381
-0.03204346
-0.03112793
-0.03082275
-0.03143311
-0.03265381
-0.03326416
-0.03295898
-0.03143311
-0.02990723
-0.02838135
-0.02777100
-0.02716064
-0.02593994
-0.02471924
-0.02380371
-0.02258301
-0.02166748
-0.02044678
-0.01892090
-0.01739502
-0.01586914
-0.01434326
-0.01281738
-0.01159668
-0.01007080
-0.00885010
-0.00823975
-0.00732422
-0.00610352
-0.00457764
-0.00274658
-0.00091553
-0.00030518
-0.00061035
-0.00152588
-0.00183105
-0.00152588
-0.00061035
 0.00030518
 0.00122070
 0.00152588
 0.00213623
 0.00274658
 0.00305176
 0.00335693
 0.00335693
 0.00366211
 0.00427246
 0.00518799
 0.00640869
 0.00732422
 0.00823975
 0.00885010
 0.00976563
 0.01037598
 0.01098633
 0.01190186
 0.01342773
 0.01525879
 0.01739502
 0.01892090
 0.02014160
 0.02075195
 0.02105713
 0.02166748
 0.02258301
 0.02319336
 0.02349854
 0.02319336
 0.02319336
 0.02380371
 0.02410889
 0.02441406
 0.02410889
 0.02319336
 0.02227783
 0.02136230
 0.02105713
 0.02136230
 0.02197266
 0.02258301
 0.02349854
 0.02349854
 0.02288818
 0.02166748
 0.02075195
 0.02014160
 0.02014160
 0.02044678
 0.02014160
 0.01953125
 0.01861572
 0.01708984
 0.01525879
 0.01251221
 0.00854492
 0.00305176
-0.00396729
-0.01312256
-0.02471924
-0.03875732
-0.05554199
-0.07568359
-0.09857178
-0.12329102
-0.14862061
-0.17333984
-0.19683838
-0.21789551
-0.23468018
-0.24566650
-0.24932861
-0.24383545
-0.22705078
-0.19744873
-0.15319824
-0.09368896
-0.02014160
 0.06591797
 0.16357422
 0.27191162
 0.38818359
 0.50811768
 0.62530518
 0.73516846
 0.83374023
 0.91888428
 0.98632813
 1.03271484
 1.05468750
 1.05072021
 1.01959229
 0.96069336
 0.87341309
 0.75805664
 0.61981201
 0.46417236
 0.29418945
 0.11077881
-0.08605957
-0.29296875
-0.50109863
-0.70037842
-0.88317871
-1.04492188
-1.18408203
-1.29730225
-1.38000488
-1.42761230
-1.43707275
-1.40869141
-1.34460449
-1.24603271
-1.11419678
-0.95123291
-0.76202393
-0.55389404
-0.33355713
-0.10620117
 0.12451172
 0.35369873
 0.57373047
 0.77453613
 0.94909668
 1.09375000
 1.20788574
 1.28814697
 1.33148193
 1.33514404
 1.30004883
 1.22924805
 1.12670898
 0.99365234
 0.83343506
 0.65277100
 0.46051025
 0.26397705
 0.06561279
-0.13305664
-0.32775879
-0.50903320
-0.66741943
-0.79803467
-0.90057373
-0.97625732
-1.02416992
-1.04187012
-1.02966309
-0.99060059
-0.92956543
-0.85021973
-0.75439453
-0.64483643
-0.52642822
-0.40466309
-0.28472900
-0.16906738
-0.05981445
 0.03936768
 0.12512207
 0.19470215
 0.24841309
 0.28564453
 0.30731201
 0.31341553
 0.30639648
 0.28991699
 0.26763916
 0.24353027
 0.21911621
 0.19714355
 0.18127441
 0.17456055
 0.17852783
 0.19439697
 0.22186279
 0.26092529
 0.31005859
 0.36651611
 0.42541504
 0.48339844
 0.53649902
 0.58258057
 0.61798096
 0.63903809
 0.64300537
 0.62713623
 0.59143066
 0.53588867
 0.46173096
 0.37139893
 0.26641846
 0.14831543
 0.01800537
-0.12268066
-0.27099609
-0.42083740
-0.56549072
-0.69885254
-0.81756592
-0.91949463
-1.00311279
-1.06475830
-1.10168457
-1.11175537
-1.09466553
-1.05194092
-0.98510742
-0.89599609
-0.78704834
-0.66192627
-0.52490234
-0.38177490
-0.23742676
-0.09521484
 0.04180908
 0.17089844
 0.28869629
 0.39184570
 0.47698975
 0.54260254
 0.58807373
 0.61340332
 0.61981201
 0.60943604
 0.58380127
 0.54534912
 0.49591064
 0.43884277
 0.37811279
 0.31829834
 0.26214600
 0.21301270
 0.17364502
 0.14617920
 0.13275146
 0.13458252
 0.15167236
 0.18402100
 0.23071289
 0.28991699
 0.35797119
 0.43060303
 0.50170898
 0.56762695
 0.62408447
 0.66802979
 0.69580078
 0.70495605
 0.69305420
 0.65887451
 0.60211182
 0.52459717
 0.42907715
 0.31951904
 0.19805908
 0.06530762
-0.07629395
-0.22369385
-0.37017822
-0.50933838
-0.63537598
-0.74523926
-0.83587646
-0.90423584
-0.94757080
-0.96374512
-0.95245361
-0.91369629
-0.84869385
-0.76049805
-0.65277100
-0.53100586
-0.39978027
-0.26458740
-0.13000488
-0.00122070
 0.11657715
 0.21789551
 0.29815674
 0.35400391
 0.38421631
 0.38879395
 0.36895752
 0.32653809
 0.26306152
 0.18188477
 0.08697510
-0.01678467
-0.12542725
-0.23315430
-0.33477783
-0.42297363
-0.49194336
-0.53710938
-0.55541992
-0.54412842
-0.50201416
-0.42877197
-0.32653809
-0.19866943
-0.04791260
 0.12237549
 0.30822754
 0.50170898
 0.69244385
 0.87097168
 1.03057861
 1.16455078
 1.26800537
 1.33575439
 1.36444092
 1.35162354
 1.29516602
 1.19476318
 1.05072021
 0.86883545
 0.65704346
 0.42205811
 0.16815186
-0.10284424
-0.38482666
-0.66650391
-0.93444824
-1.17675781
-1.38702393
-1.56127930
-1.69464111
-1.78100586
-1.81579590
-1.79748535
-1.72851563
-1.61071777
-1.44561768
-1.23748779
-0.99487305
-0.72998047
-0.45440674
-0.17547607
 0.10101318
 0.36621094
 0.60729980
 0.80993652
 0.96435547
 1.06750488
 1.11846924
 1.11541748
 1.05682373
 0.94512939
 0.78857422
 0.59814453
 0.38330078
 0.14984131
-0.09582520
-0.34271240
-0.57617188
-0.78155518
-0.94848633
-1.07238770
-1.15081787
-1.18164063
-1.16302490
-1.09527588
-0.98114014
-0.82672119
-0.64086914
-0.43243408
-0.20843506
 0.02471924
 0.26031494
 0.48858643
 0.69824219
 0.87982178
 1.02722168
 1.13739014
 1.20880127
 1.23931885
 1.22833252
 1.17858887
 1.09313965
 0.97595215
 0.83160400
 0.66619873
 0.48889160
 0.30792236
 0.12756348
-0.05035400
-0.22308350
-0.38299561
-0.52032471
-0.62744141
-0.70220947
-0.74707031
-0.76263428
-0.74890137
-0.70495605
-0.63323975
-0.53894043
-0.42816162
-0.30609131
-0.17791748
-0.05096436
 0.06835938
 0.17272949
 0.25726318
 0.31768799
 0.34942627
 0.34942627
 0.31738281
 0.25451660
 0.16418457
 0.04882813
-0.08819580
-0.24047852
-0.39947510
-0.55419922
-0.69488525
-0.81390381
-0.90484619
-0.96160889
-0.97930908
-0.95306396
-0.88073730
-0.76324463
-0.60363770
-0.40618896
-0.17608643
 0.08300781
 0.36315918
 0.65490723
 0.94451904
 1.21978760
 1.47125244
 1.69128418
 1.87347412
 2.00897217
 2.09045410
 2.11334229
 2.07763672
 1.98516846
 1.83685303
 1.63543701
 1.38549805
 1.09771729
 0.78277588
 0.44921875
 0.10437012
-0.24444580
-0.58502197
-0.90148926
-1.17919922
-1.40686035
-1.57775879
-1.68884277
-1.73706055
-1.71875000
-1.63238525
-1.47949219
-1.26739502
-1.00677490
-0.70922852
-0.38299561
-0.03601074
 0.32104492
 0.67291260
 1.00158691
 1.29272461
 1.53656006
 1.72790527
 1.86126709
 1.93084717
 1.93298340
 1.86676025
 1.73522949
 1.54357910
 1.29913330
 1.01257324
 0.69580078
 0.35858154
 0.00793457
-0.34790039
-0.69641113
-1.02142334
-1.30828857
-1.54846191
-1.73858643
-1.87530518
-1.95373535
-1.97052002
-1.92657471
-1.82647705
-1.67572021
-1.47796631
-1.23992920
-0.97351074
-0.69244385
-0.40802002
-0.12695313
 0.14434814
 0.39459229
 0.61004639
 0.77850342
 0.89355469
 0.95275879
 0.95489502
 0.89965820
 0.78979492
 0.63293457
 0.43792725
 0.21057129
-0.04364014
-0.31585693
-0.59204102
-0.85418701
-1.08703613
-1.28051758
-1.42913818
-1.52648926
-1.56646729
-1.54266357
-1.45324707
-1.30157471
-1.09497070
-0.84228516
-0.55114746
-0.22979736
 0.11322021
 0.46508789
 0.81024170
 1.13281250
 1.41906738
 1.65771484
 1.84051514
 1.96044922
 2.01354980
 1.99737549
 1.91101074
 1.75537109
 1.53503418
 1.26007080
 0.94268799
 0.59387207
 0.22125244
-0.16632080
-0.55694580
-0.93383789
-1.27868652
-1.57653809
-1.81823730
-1.99676514
-2.10662842
-2.14385986
-2.10510254
-1.99096680
-1.80419922
-1.55151367
-1.24328613
-0.89172363
-0.50811768
-0.10314941
 0.31219482
 0.72265625
 1.10992432
 1.45751953
 1.75292969
 1.98730469
 2.15332031
 2.24517822
 2.25952148
 2.19573975
 2.05627441
 1.84387207
 1.56616211
 1.23443604
 0.86303711
 0.46417236
 0.04760742
-0.37689209
-0.79406738
-1.18469238
-1.53106689
-1.82281494
-2.05352783
-2.21862793
-2.31170654
-2.32849121
-2.26837158
-2.13623047
-1.93695068
-1.67663574
-1.36352539
-1.00921631
-0.62713623
-0.22857666
 0.17669678
 0.57922363
 0.96527100
 1.32080078
 1.63330078
 1.89514160
 2.10266113
 2.25067139
 2.33459473
 2.35198975
 2.30468750
 2.19818115
 2.03918457
 1.83258057
 1.58447266
 1.30432129
 1.00555420
 0.70129395
 0.40191650
 0.11260986
-0.16082764
-0.41168213
-0.62927246
-0.80413818
-0.93200684
-1.01226807
-1.04827881
-1.04339600
-1.00036621
-0.92346191
-0.81756592
-0.69000244
-0.54809570
-0.39825439
-0.24749756
-0.10253906
 0.03112793
 0.14770508
 0.24353027
 0.31494141
 0.35919189
 0.37506104
 0.36285400
 0.32501221
 0.26458740
 0.18524170
 0.09063721
-0.01495361
-0.12786865
-0.24261475
-0.35430908
-0.45684814
-0.54504395
-0.61462402
-0.66253662
-0.68725586
-0.68725586
-0.66223145
-0.61279297
-0.54016113
-0.44647217
-0.33477783
-0.20812988
-0.06896973
 0.07934570
 0.23193359
 0.38330078
 0.52734375
 0.65795898
 0.77087402
 0.86059570
 0.92437744
 0.95947266
 0.96557617
 0.94360352
 0.89324951
 0.81604004
 0.71319580
 0.58990479
 0.45257568
 0.30731201
 0.15716553
 0.00457764
-0.14801025
-0.29479980
-0.42999268
-0.54870605
-0.64880371
-0.73059082
-0.79437256
-0.83923340
-0.86547852
-0.87280273
-0.86273193
-0.83618164
-0.79467773
-0.73944092
-0.67199707
-0.59478760
-0.50994873
-0.42083740
-0.33111572
-0.24414063
-0.16326904
-0.08972168
-0.02655029
 0.02349854
 0.05615234
 0.06896973
 0.06103516
 0.03356934
-0.01129150
-0.07141113
-0.14556885
-0.23040771
-0.32196045
-0.41442871
-0.50170898
-0.57952881
-0.64392090
-0.69091797
-0.71868896
-0.72418213
-0.70678711
-0.66589355
-0.60089111
-0.51391602
-0.40710449
-0.28472900
-0.14953613
-0.00457764
 0.14892578
 0.30761719
 0.46691895
 0.62011719
 0.76110840
 0.88562012
 0.99029541
 1.07208252
 1.12792969
 1.15447998
 1.15081787
 1.11755371
 1.05529785
 0.96496582
 0.84747314
 0.70709229
 0.55053711
 0.38391113
 0.21087646
 0.03234863
-0.15014648
-0.33081055
-0.50140381
-0.65338135
-0.78216553
-0.88562012
-0.96313477
-1.01257324
-1.03271484
-1.02203369
-0.98144531
-0.91003418
-0.80932617
-0.68145752
-0.53253174
-0.36865234
-0.19561768
-0.01770020
 0.16052246
 0.33294678
 0.49194336
 0.62988281
 0.74127197
 0.82275391
 0.87249756
 0.88989258
 0.87493896
 0.82946777
 0.75531006
 0.65612793
 0.53710938
 0.40496826
 0.26702881
 0.12847900
-0.00793457
-0.13946533
-0.26062012
-0.36590576
-0.44891357
-0.50567627
-0.53527832
-0.53741455
-0.51177979
-0.45867920
-0.37933350
-0.27770996
-0.15747070
-0.02166748
 0.12817383
 0.28717041
 0.44921875
 0.60516357
 0.74829102
 0.87341309
 0.97778320
 1.05804443
 1.11053467
 1.13159180
 1.12091064
 1.07971191
 1.00952148
 0.91217041
 0.79040527
 0.64849854
 0.49346924
 0.33081055
 0.16296387
-0.00823975
-0.17974854
-0.34545898
-0.49743652
-0.62957764
-0.73760986
-0.82000732
-0.87463379
-0.90057373
-0.89660645
-0.86456299
-0.80657959
-0.72509766
-0.62438965
-0.50903320
-0.38421631
-0.25573730
-0.12756348
-0.00457764
 0.10925293
 0.20965576
 0.29357910
 0.35888672
 0.40496826
 0.43090820
 0.43609619
 0.42236328
 0.39093018
 0.34423828
 0.28320313
 0.20935059
 0.12512207
 0.03265381
-0.06500244
-0.16662598
-0.26916504
-0.36804199
-0.45684814
-0.52978516
-0.58319092
-0.61614990
-0.62805176
-0.61706543
-0.58105469
-0.52001953
-0.43640137
-0.33447266
-0.21850586
-0.09338379
 0.03723145
 0.16845703
 0.29449463
 0.40954590
 0.50750732
 0.58410645
 0.63690186
 0.66436768
 0.66680908
 0.64422607
 0.59753418
 0.52886963
 0.44067383
 0.33752441
 0.22308350
 0.09948730
-0.03082275
-0.16448975
-0.29693604
-0.42175293
-0.53375244
-0.62866211
-0.70373535
-0.75622559
-0.78369141
-0.78460693
-0.75836182
-0.70587158
-0.62896729
-0.53100586
-0.41625977
-0.29083252
-0.15899658
-0.02593994
 0.10406494
 0.22583008
 0.33416748
 0.42449951
 0.49438477
 0.54290771
 0.56976318
 0.57464600
 0.55755615
 0.51940918
 0.46264648
 0.39031982
 0.30548096
 0.21026611
 0.10559082
-0.00671387
-0.12542725
-0.24658203
-0.36682129
-0.48065186
-0.58258057
-0.66894531
-0.73669434
-0.78369141
-0.80780029
-0.80810547
-0.78338623
-0.73516846
-0.66528320
-0.57739258
-0.47607422
-0.36560059
-0.25146484
-0.13702393
-0.02716064
 0.07507324
 0.16601563
 0.24353027
 0.30609131
 0.35217285
 0.38208008
 0.39489746
 0.39093018
 0.37200928
 0.34027100
 0.29754639
 0.24566650
 0.18463135
 0.11566162
 0.04058838
-0.03692627
-0.11199951
-0.18280029
-0.24688721
-0.30212402
-0.34362793
-0.36621094
-0.36590576
-0.34332275
-0.30029297
-0.23986816
-0.16387939
-0.07324219
 0.02899170
 0.13824463
 0.24932861
 0.35736084
 0.45837402
 0.54809570
 0.62194824
 0.67657471
 0.71044922
 0.72326660
 0.71563721
 0.68725586
 0.63964844
 0.57434082
 0.49438477
 0.40344238
 0.30395508
 0.19805908
 0.08880615
-0.02075195
-0.12695313
-0.22552490
-0.31250000
-0.38269043
-0.43212891
-0.45776367
-0.45867920
-0.43518066
-0.38787842
-0.31799316
-0.22857666
-0.12298584
-0.00457764
 0.12237549
 0.25329590
 0.38269043
 0.50476074
 0.61279297
 0.70220947
 0.76904297
 0.81085205
 0.82702637
 0.81726074
 0.78155518
 0.71899414
 0.63140869
 0.52124023
 0.39428711
 0.25390625
 0.10253906
-0.05889893
-0.22674561
-0.39367676
-0.55084229
-0.69061279
-0.80871582
-0.90240479
-0.96893311
-1.00494385
-1.00891113
-0.98083496
-0.92132568
-0.83190918
-0.71563721
-0.57739258
-0.42419434
-0.26306152
-0.09857178
 0.06561279
 0.22552490
 0.37506104
 0.50842285
 0.62011719
 0.70770264
 0.76934814
 0.80474854
 0.81420898
 0.79803467
 0.75714111
 0.69396973
 0.61218262
 0.51635742
 0.41168213
 0.30242920
 0.19195557
 0.08300781
-0.01983643
-0.11322021
-0.19409180
-0.26184082
-0.31494141
-0.35156250
-0.36865234
-0.36468506
-0.34210205
-0.30487061
-0.25848389
-0.20507813
-0.14587402
-0.08209229
-0.01617432
 0.04882813
 0.10986328
 0.16510010
 0.21209717
 0.24993896
 0.27679443
 0.29266357
 0.29724121
 0.29083252
 0.27435303
 0.24749756
 0.21148682
 0.16662598
 0.11383057
 0.05432129
-0.00976563
-0.07690430
-0.14678955
-0.21911621
-0.29266357
-0.36499023
-0.43182373
-0.49163818
-0.54382324
-0.58898926
-0.62713623
-0.65612793
-0.67504883
-0.68359375
-0.68176270
-0.67016602
-0.64849854
-0.61614990
-0.57342529
-0.52093506
-0.45989990
-0.39093018
-0.31494141
-0.23345947
-0.14770508
-0.05889893
 0.03265381
 0.12634277
 0.22125244
 0.31463623
 0.40374756
 0.48522949
 0.55664063
 0.61614990
 0.66162109
 0.69122314
 0.70373535
 0.69763184
 0.67352295
 0.63110352
 0.57006836
 0.49102783
 0.39703369
 0.29083252
 0.17578125
 0.05371094
-0.07324219
-0.20202637
-0.32745361
-0.44403076
-0.54687500
-0.63354492
-0.70220947
-0.75134277
-0.77972412
-0.78582764
-0.76995850
-0.73303223
-0.67657471
-0.60333252
-0.51605225
-0.41809082
-0.31341553
-0.20477295
-0.09582520
 0.01007080
 0.10986328
 0.20019531
 0.27893066
 0.34393311
 0.39367676
 0.42633057
 0.44097900
 0.43823242
 0.42022705
 0.38970947
 0.35003662
 0.30334473
 0.25299072
 0.20111084
 0.14923096
 0.10040283
 0.05737305
 0.02319336
 0.00030518
-0.01007080
-0.00701904
 0.00976563
 0.03997803
 0.08270264
 0.13702393
 0.20050049
 0.27191162
 0.34790039
 0.42541504
 0.50079346
 0.56915283
 0.62683105
 0.66986084
 0.69519043
 0.70037842
 0.68267822
 0.64056396
 0.57434082
 0.48583984
 0.37902832
 0.25787354
 0.12573242
-0.01647949
-0.16662598
-0.31982422
-0.46844482
-0.60424805
-0.72204590
-0.82031250
-0.89782715
-0.95306396
-0.98327637
-0.98724365
-0.96496582
-0.91857910
-0.85021973
-0.76202393
-0.65765381
-0.54107666
-0.41748047
-0.29113770
-0.16540527
-0.04364014
 0.06958008
 0.17059326
 0.25482178
 0.32012939
 0.36560059
 0.39062500
 0.39550781
 0.38085938
 0.34881592
 0.30242920
 0.24475098
 0.17883301
 0.10803223
 0.03540039
-0.03448486
-0.09704590
-0.14831543
-0.18432617
-0.20294189
-0.20111084
-0.17791748
-0.13275146
-0.06683350
 0.01678467
 0.11688232
 0.23071289
 0.35491943
 0.48431396
 0.61157227
 0.73028564
 0.83465576
 0.92041016
 0.98327637
 1.02020264
 1.02874756
 1.00830078
 0.95825195
 0.87890625
 0.77209473
 0.64239502
 0.49621582
 0.33966064
 0.17669678
 0.00823975
-0.16326904
-0.33142090
-0.48797607
-0.62500000
-0.73822021
-0.82489014
-0.88470459
-0.91674805
-0.91949463
-0.89385986
-0.84106445
-0.76263428
-0.66101074
-0.53955078
-0.40374756
-0.25939941
-0.11138916
 0.03692627
 0.18188477
 0.31921387
 0.44219971
 0.54382324
 0.62042236
 0.67016602
 0.69305420
 0.68756104
 0.65277100
 0.58837891
 0.49774170
 0.38543701
 0.25695801
 0.11413574
-0.04089355
-0.20355225
-0.36682129
-0.52215576
-0.66284180
-0.78399658
-0.88226318
-0.95428467
-0.99731445
-1.00952148
-0.99090576
-0.94299316
-0.86608887
-0.76171875
-0.63323975
-0.48583984
-0.32592773
-0.15960693
 0.00885010
 0.17486572
 0.33325195
 0.47668457
 0.59967041
 0.69671631
 0.76507568
 0.80383301
 0.81176758
 0.78887939
 0.73455811
 0.65185547
 0.54534912
 0.42053223
 0.28198242
 0.13122559
-0.03112793
-0.20019531
-0.36895752
-0.52886963
-0.67321777
-0.79803467
-0.90057373
-0.97717285
-1.02386475
-1.03820801
-1.01959229
-0.96801758
-0.88378906
-0.76721191
-0.62225342
-0.45501709
-0.27160645
-0.07507324
 0.13214111
 0.34393311
 0.55114746
 0.74340820
 0.91308594
 1.05743408
 1.17401123
 1.25793457
 1.30493164
 1.31195068
 1.28051758
 1.21307373
 1.11083984
 0.97503662
 0.80993652
 0.62377930
 0.42327881
 0.21270752
-0.00610352
-0.22918701
-0.44738770
-0.64880371
-0.82427979
-0.97015381
-1.08398438
-1.16424561
-1.20788574
-1.21215820
-1.17828369
-1.10809326
-1.00463867
-0.87097168
-0.71258545
-0.53619385
-0.34851074
-0.15625000
 0.03601074
 0.22338867
 0.39886475
 0.55572510
 0.68756104
 0.78979492
 0.85968018
 0.89721680
 0.90118408
 0.87158203
 0.80780029
 0.71197510
 0.58990479
 0.44830322
 0.29296875
 0.12634277
-0.05065918
-0.23345947
-0.41381836
-0.58166504
-0.72845459
-0.85021973
-0.94421387
-1.00891113
-1.04187012
-1.04187012
-1.00830078
-0.94238281
-0.84503174
-0.71899414
-0.56945801
-0.40405273
-0.22735596
-0.04211426
 0.15014648
 0.34515381
 0.53558350
 0.71472168
 0.87738037
 1.02111816
 1.14410400
 1.24420166
 1.31835938
 1.36566162
 1.38671875
 1.38153076
 1.35070801
 1.29547119
 1.21856689
 1.12365723
 1.01409912
 0.89141846
 0.75866699
 0.61950684
 0.47882080
 0.34149170
 0.20935059
 0.08300781
-0.03753662
-0.15197754
-0.25909424
-0.35797119
-0.44708252
-0.52612305
-0.59509277
-0.65551758
-0.70922852
-0.75714111
-0.79864502
-0.83343506
-0.86151123
-0.88226318
-0.89630127
-0.90148926
-0.89721680
-0.88165283
-0.85449219
-0.81420898
-0.75988770
-0.69091797
-0.60821533
-0.51391602
-0.41015625
-0.29876709
-0.18096924
-0.05828857
 0.06713867
 0.19287109
 0.31585693
 0.43365479
 0.54229736
 0.63964844
 0.72296143
 0.79132080
 0.84381104
 0.87921143
 0.89630127
 0.89508057
 0.87524414
 0.83831787
 0.78430176
 0.71380615
 0.62805176
 0.52856445
 0.41931152
 0.30303955
 0.18310547
 0.06103516
-0.06256104
-0.18646240
-0.30731201
-0.42083740
-0.52276611
-0.60974121
-0.68115234
-0.73638916
-0.77453613
-0.79467773
-0.79650879
-0.78002930
-0.74584961
-0.69580078
-0.62988281
-0.55084229
-0.46142578
-0.36407471
-0.26184082
-0.15594482
-0.04913330
 0.05554199
 0.15472412
 0.24566650
 0.32562256
 0.39367676
 0.44738770
 0.48614502
 0.50964355
 0.51910400
 0.51452637
 0.49530029
 0.46234131
 0.41717529
 0.36346436
 0.30364990
 0.23773193
 0.16571045
 0.08850098
 0.00885010
-0.07049561
-0.14770508
-0.22338867
-0.29693604
-0.36590576
-0.42572021
-0.47454834
-0.51177979
-0.53802490
-0.55389404
-0.55877686
-0.55236816
-0.53588867
-0.51147461
-0.48065186
-0.44372559
-0.40069580
-0.35247803
-0.30090332
-0.24871826
-0.19744873
-0.14678955
-0.09613037
-0.04547119
 0.00396729
 0.05096436
 0.09460449
 0.13549805
 0.17272949
 0.20599365
 0.23498535
 0.25909424
 0.27893066
 0.29479980
 0.30609131
 0.31097412
 0.30975342
 0.30395508
 0.29510498
 0.28503418
 0.27343750
 0.25970459
 0.24261475
 0.22247314
 0.20050049
 0.17639160
 0.15045166
 0.12268066
 0.09307861
 0.06134033
 0.02807617
-0.00671387
-0.04272461
-0.07965088
-0.11688232
-0.15380859
-0.18951416
-0.22460938
-0.25878906
-0.29266357
-0.32440186
-0.35217285
-0.37414551
-0.39031982
-0.40191650
-0.40802002
-0.40710449
-0.39611816
-0.37353516
-0.33935547
-0.29510498
-0.24169922
-0.17822266
-0.10467529
-0.02197266
 0.06805420
 0.16235352
 0.25970459
 0.35705566
 0.45227051
 0.54199219
 0.62316895
 0.69244385
 0.74798584
 0.78765869
 0.80932617
 0.81268311
 0.79833984
 0.76690674
 0.71960449
 0.65643311
 0.57800293
 0.48614502
 0.38391113
 0.27496338
 0.16204834
 0.04608154
-0.07202148
-0.18981934
-0.30364990
-0.40863037
-0.50109863
-0.57891846
-0.64086914
-0.68603516
-0.71380615
-0.72296143
-0.71319580
-0.68450928
-0.63873291
-0.57708740
-0.50109863
-0.41259766
-0.31463623
-0.20965576
-0.10070801
 0.01037598
 0.12268066
 0.23437500
 0.34271240
 0.44433594
 0.53588867
 0.61523438
 0.68084717
 0.73150635
 0.76538086
 0.78125000
 0.77880859
 0.75805664
 0.71960449
 0.66467285
 0.59448242
 0.51086426
 0.41656494
 0.31372070
 0.20416260
 0.09063721
-0.02502441
-0.14038086
-0.25238037
-0.35827637
-0.45532227
-0.53985596
-0.61065674
-0.66619873
-0.70587158
-0.72906494
-0.73516846
-0.72418213
-0.69641113
-0.65277100
-0.59417725
-0.52154541
-0.43701172
-0.34301758
-0.24322510
-0.13946533
-0.03417969
 0.07171631
 0.17608643
 0.27679443
 0.37048340
 0.45440674
 0.52520752
 0.58013916
 0.61828613
 0.64025879
 0.64544678
 0.63385010
 0.60394287
 0.55633545
 0.49316406
 0.41748047
 0.33172607
 0.23773193
 0.13763428
 0.03417969
-0.06896973
-0.16845703
-0.26245117
-0.34729004
-0.41931152
-0.47485352
-0.51239014
-0.53222656
-0.53649902
-0.52551270
-0.49835205
-0.45532227
-0.39794922
-0.32989502
-0.25512695
-0.17578125
-0.09307861
-0.00915527
 0.07324219
 0.15106201
 0.22094727
 0.28167725
 0.33142090
 0.36743164
 0.38757324
 0.39001465
 0.37597656
 0.34637451
 0.30273438
 0.24597168
 0.17761230
 0.10009766
 0.01678467
-0.06866455
-0.15502930
-0.24078369
-0.32379150
-0.40100098
-0.46875000
-0.52398682
-0.56610107
-0.59631348
-0.61492920
-0.62194824
-0.61737061
-0.60150146
-0.57556152
-0.54046631
-0.49743652
-0.44677734
-0.39001465
-0.32897949
-0.26611328
-0.20355225
-0.14190674
-0.08117676
-0.02319336
 0.03112793
 0.07965088
 0.12176514
 0.15777588
 0.18768311
 0.21240234
 0.23223877
 0.24719238
 0.25756836
 0.26428223
 0.26855469
 0.27160645
 0.27343750
 0.27465820
 0.27465820
 0.27343750
 0.27038574
 0.26550293
 0.25787354
 0.24749756
 0.23376465
 0.21636963
 0.19561768
 0.17089844
 0.14343262
 0.11352539
 0.08239746
 0.05065918
 0.01922607
-0.01159668
-0.04119873
-0.06927490
-0.09460449
-0.11627197
-0.13458252
-0.14923096
-0.16082764
-0.16937256
-0.17517090
-0.17761230
-0.17669678
-0.17181396
-0.16296387
-0.14953613
-0.13183594
-0.11016846
-0.08300781
-0.05035400
-0.01129150
 0.03295898
 0.08178711
 0.13366699
 0.18798828
 0.24444580
 0.30181885
 0.35858154
 0.41290283
 0.46295166
 0.50628662
 0.54046631
 0.56396484
 0.57586670
 0.57556152
 0.56152344
 0.53375244
 0.49194336
 0.43853760
 0.37506104
 0.30273438
 0.22216797
 0.13519287
 0.04425049
-0.04791260
-0.13854980
-0.22613525
-0.30853271
-0.38208008
-0.44342041
-0.48950195
-0.52093506
-0.53802490
-0.54229736
-0.53344727
-0.51086426
-0.47607422
-0.43029785
-0.37597656
-0.31555176
-0.25177002
-0.18585205
-0.11901855
-0.05249023
 0.01373291
 0.07720947
 0.13580322
 0.18829346
 0.23376465
 0.27313232
 0.30670166
 0.33294678
 0.35125732
 0.36071777
 0.36132813
 0.35308838
 0.33752441
 0.31646729
 0.29113770
 0.26275635
 0.23101807
 0.19622803
 0.15808105
 0.11871338
 0.07904053
 0.03997803
 0.00213623
-0.03479004
-0.07019043
-0.10467529
-0.13854980
-0.17059326
-0.20111084
-0.22949219
-0.25695801
-0.28472900
-0.31219482
-0.33630371
-0.35522461
-0.36743164
-0.37475586
-0.37811279
-0.37628174
-0.36651611
-0.34667969
-0.31707764
-0.27862549
-0.23284912
-0.17883301
-0.11657715
-0.04608154
 0.03082275
 0.11199951
 0.19592285
 0.28076172
 0.36376953
 0.44097900
 0.50903320
 0.56488037
 0.60699463
 0.63385010
 0.64422607
 0.63629150
 0.60913086
 0.56365967
 0.50048828
 0.42205811
 0.33050537
 0.22888184
 0.11932373
 0.00305176
-0.11749268
-0.23925781
-0.35736084
-0.46600342
-0.56030273
-0.63751221
-0.69610596
-0.73486328
-0.75256348
-0.74768066
-0.72021484
-0.67016602
-0.60028076
-0.51269531
-0.41107178
-0.29876709
-0.17974854
-0.05859375
 0.06072998
 0.17395020
 0.27618408
 0.36346436
 0.43151855
 0.47698975
 0.49804688
 0.49468994
 0.46661377
 0.41534424
 0.34301758
 0.25268555
 0.14709473
 0.02929688
-0.09704590
-0.22766113
-0.35675049
-0.47821045
-0.58654785
-0.67779541
-0.74920654
-0.79803467
-0.82214355
-0.82031250
-0.79315186
-0.74127197
-0.66680908
-0.57128906
-0.45715332
-0.32867432
-0.18981934
-0.04547119
 0.10131836
 0.24597168
 0.38482666
 0.51239014
 0.62408447
 0.71563721
 0.78430176
 0.82916260
 0.84960938
 0.84564209
 0.81787109
 0.76690674
 0.69458008
 0.60363770
 0.49865723
 0.38421631
 0.26428223
 0.14221191
 0.02136230
-0.09552002
-0.20477295
-0.30151367
-0.38146973
-0.44006348
-0.47515869
-0.48522949
-0.47088623
-0.43273926
-0.37322998
-0.29571533
-0.20324707
-0.09979248
 0.01068115
 0.12512207
 0.23864746
 0.34606934
 0.44158936
 0.52062988
 0.57922363
 0.61553955
 0.62896729
 0.61859131
 0.58441162
 0.52673340
 0.44830322
 0.35278320
 0.24536133
 0.12878418
 0.00610352
-0.12023926
-0.24658203
-0.36682129
-0.47576904
-0.56915283
-0.64361572
-0.69824219
-0.73150635
-0.74432373
-0.73638916
-0.70831299
-0.66070557
-0.59600830
-0.51635742
-0.42510986
-0.32653809
-0.22277832
-0.11718750
-0.01251221
 0.08880615
 0.18371582
 0.27008057
 0.34698486
 0.41259766
 0.46508789
 0.50384521
 0.52917480
 0.54290771
 0.54626465
 0.54016113
 0.52459717
 0.50079346
 0.47027588
 0.43579102
 0.39886475
 0.36071777
 0.32257080
 0.28533936
 0.24963379
 0.21667480
 0.18646240
 0.15869141
 0.13336182
 0.11108398
 0.09124756
 0.07324219
 0.05615234
 0.03906250
 0.02136230
 0.00274658
-0.01770020
-0.04180908
-0.07080078
-0.10467529
-0.14160156
-0.18127441
-0.22369385
-0.26977539
-0.31768799
-0.36468506
-0.40710449
-0.44281006
-0.47149658
-0.49224854
-0.50476074
-0.50750732
-0.49987793
-0.48095703
-0.45104980
-0.41015625
-0.35949707
-0.30090332
-0.23651123
-0.16906738
-0.09948730
-0.02929688
 0.03997803
 0.10589600
 0.16540527
 0.21636963
 0.25634766
 0.28472900
 0.30059814
 0.30426025
 0.29632568
 0.27740479
 0.24688721
 0.20629883
 0.15655518
 0.10162354
 0.04394531
-0.01281738
-0.06591797
-0.11291504
-0.15136719
-0.17944336
-0.19531250
-0.19805908
-0.18676758
-0.16113281
-0.12207031
-0.07110596
-0.01129150
 0.05462646
 0.12420654
 0.19500732
 0.26489258
 0.33142090
 0.39215088
 0.44403076
 0.48400879
 0.51116943
 0.52429199
 0.52337646
 0.50781250
 0.47760010
 0.43395996
 0.37963867
 0.31768799
 0.24932861
 0.17517090
 0.09674072
 0.01647949
-0.06195068
-0.13702393
-0.20782471
-0.27465820
-0.33538818
-0.38757324
-0.42907715
-0.46081543
-0.48492432
-0.50323486
-0.51605225
-0.52276611
-0.52368164
-0.52062988
-0.51483154
-0.50689697
-0.49591064
-0.48095703
-0.46295166
-0.44281006
-0.42053223
-0.39398193
-0.36224365
-0.32531738
-0.28442383
-0.24047852
-0.19226074
-0.13824463
-0.07843018
-0.01312256
 0.05493164
 0.12481689
 0.19592285
 0.26885986
 0.34240723
 0.41442871
 0.48156738
 0.54107666
 0.59143066
 0.63171387
 0.66009521
 0.67565918
 0.67687988
 0.66284180
 0.63323975
 0.58776855
 0.52673340
 0.45135498
 0.36315918
 0.26428223
 0.15625000
 0.04028320
-0.08239746
-0.20874023
-0.33386230
-0.45166016
-0.55664063
-0.64544678
-0.71655273
-0.76782227
-0.79711914
-0.80230713
-0.78247070
-0.73822021
-0.67169189
-0.58563232
-0.48309326
-0.36712646
-0.24200439
-0.11230469
 0.01770020
 0.14373779
 0.26306152
 0.37200928
 0.46691895
 0.54504395
 0.60302734
 0.64025879
 0.65643311
 0.65246582
 0.62866211
 0.58624268
 0.52795410
 0.45776367
 0.37963867
 0.29724121
 0.21331787
 0.12908936
 0.04730225
-0.02899170
-0.09674072
-0.15411377
-0.19989014
-0.23406982
-0.25634766
-0.26733398
-0.26794434
-0.26031494
-0.24688721
-0.22918701
-0.20843506
-0.18646240
-0.16510010
-0.14587402
-0.13031006
-0.11840820
-0.11077881
-0.10803223
-0.11108398
-0.11962891
-0.13214111
-0.14678955
-0.16174316
-0.17517090
-0.18615723
-0.19256592
-0.19287109
-0.18524170
-0.16845703
-0.14129639
-0.10345459
-0.05523682
 0.00305176
 0.07019043
 0.14495850
 0.22705078
 0.31463623
 0.40496826
 0.49346924
 0.57678223
 0.65155029
 0.71624756
 0.76812744
 0.80535889
 0.82519531
 0.82641602
 0.80810547
 0.77087402
 0.71350098
 0.63659668
 0.54168701
 0.43243408
 0.31250000
 0.18402100
 0.04821777
-0.09399414
-0.23895264
-0.38116455
-0.51605225
-0.63842773
-0.74615479
-0.83618164
-0.90667725
-0.95550537
-0.98052979
-0.98144531
-0.95855713
-0.91217041
-0.84411621
-0.75653076
-0.65185547
-0.53344727
-0.40496826
-0.27038574
-0.13427734
-0.00030518
 0.12847900
 0.24932861
 0.35888672
 0.45318604
 0.52795410
 0.58105469
 0.61218262
 0.62133789
 0.60913086
 0.57617188
 0.52429199
 0.45776367
 0.37933350
 0.29235840
 0.19866943
 0.10009766
 0.00091553
-0.09582520
-0.18615723
-0.26885986
-0.34179688
-0.40191650
-0.44738770
-0.47668457
-0.49102783
-0.49133301
-0.47882080
-0.45288086
-0.41442871
-0.36407471
-0.30487061
-0.23834229
-0.16632080
-0.09002686
-0.01129150
 0.06805420
 0.14587402
 0.22125244
 0.29327393
 0.36071777
 0.42144775
 0.47332764
 0.51422119
 0.54351807
 0.55999756
 0.56427002
 0.55572510
 0.53558350
 0.50354004
 0.46081543
 0.40771484
 0.34667969
 0.28045654
 0.21148682
 0.14007568
 0.06652832
-0.00732422
-0.07751465
-0.14007568
-0.19256592
-0.23620605
-0.27160645
-0.29815674
-0.31250000
-0.31311035
-0.30120850
-0.28045654
-0.25451660
-0.22338867
-0.18676758
-0.14526367
-0.10162354
-0.05920410
-0.02075195
 0.01251221
 0.03967285
 0.05859375
 0.06744385
 0.06561279
 0.05279541
 0.02960205
-0.00305176
-0.04516602
-0.09521484
-0.15228271
-0.21545410
-0.28259277
-0.35095215
-0.41564941
-0.47332764
-0.52246094
-0.56213379
-0.59143066
-0.60821533
-0.61065674
-0.59692383
-0.56762695
-0.52215576
-0.46173096
-0.38665771
-0.29815674
-0.19958496
-0.09307861
 0.01831055
 0.13336182
 0.24871826
 0.36132813
 0.46691895
 0.56152344
 0.64270020
 0.70922852
 0.75897217
 0.79040527
 0.80261230
 0.79589844
 0.77148438
 0.73150635
 0.67749023
 0.61096191
 0.53466797
 0.45166016
 0.36529541
 0.27862549
 0.19287109
 0.11047363
 0.03295898
-0.03692627
-0.09674072
-0.14526367
-0.18127441
-0.20507813
-0.21667480
-0.21575928
-0.20446777
-0.18432617
-0.15716553
-0.12542725
-0.09094238
-0.05584717
-0.02197266
 0.00762939
 0.03112793
 0.04699707
 0.05340576
 0.05004883
 0.03631592
 0.01220703
-0.02075195
-0.06164551
-0.10864258
-0.16082764
-0.21697998
-0.27496338
-0.33172607
-0.38330078
-0.42694092
-0.46112061
-0.48461914
-0.49713135
-0.49713135
-0.48339844
-0.45471191
-0.41168213
-0.35583496
-0.28930664
-0.21362305
-0.13092041
-0.04272461
 0.04791260
 0.13946533
 0.22918701
 0.31402588
 0.39062500
 0.45532227
 0.50598145
 0.54138184
 0.56121826
 0.56488037
 0.55084229
 0.51940918
 0.47210693
 0.41320801
 0.34515381
 0.26947021
 0.18707275
 0.09979248
 0.01129150
-0.07446289
-0.15533447
-0.23071289
-0.29907227
-0.35766602
-0.40283203
-0.43334961
-0.44952393
-0.45288086
-0.44372559
-0.42266846
-0.38909912
-0.34606934
-0.29632568
-0.24322510
-0.18798828
-0.13214111
-0.07751465
-0.02655029
 0.01800537
 0.05432129
 0.08178711
 0.10009766
 0.11016846
 0.11230469
 0.10742188
 0.09582520
 0.07934570
 0.05950928
 0.03814697
 0.01770020
 0.00000000
-0.01403809
-0.02258301
-0.02502441
-0.02014160
-0.00762939
 0.01190186
 0.03845215
 0.07141113
 0.10925293
 0.15045166
 0.19256592
 0.23498535
 0.27618408
 0.31585693
 0.35064697
 0.37841797
 0.39611816
 0.40283203
 0.39886475
 0.38482666
 0.36041260
 0.32653809
 0.28442383
 0.23529053
 0.17944336
 0.11779785
 0.05187988
-0.01556396
-0.08087158
-0.14251709
-0.20019531
-0.25390625
-0.30334473
-0.34576416
-0.37872314
-0.40008545
-0.41137695
-0.41473389
-0.41198730
-0.40313721
-0.38696289
-0.36346436
-0.33325195
-0.29937744
-0.26397705
-0.22796631
-0.19165039
-0.15441895
-0.11688232
-0.07995605
-0.04364014
-0.00885010
 0.02502441
 0.05737305
 0.08819580
 0.11810303
 0.14770508
 0.17669678
 0.20507813
 0.23254395
 0.25970459
 0.28747559
 0.31646729
 0.34545898
 0.37261963
 0.39764404
 0.41870117
 0.43548584
 0.44647217
 0.45043945
 0.44708252
 0.43640137
 0.41809082
 0.39123535
 0.35583496
 0.31219482
 0.26245117
 0.20690918
 0.14556885
 0.07873535
 0.00885010
-0.06072998
-0.12756348
-0.19134521
-0.25207520
-0.30792236
-0.35583496
-0.39245605
-0.41687012
-0.42938232
-0.43090820
-0.41961670
-0.39489746
-0.35705566
-0.30883789
-0.25299072
-0.19195557
-0.12664795
-0.05859375
 0.00946045
 0.07476807
 0.13397217
 0.18463135
 0.22430420
 0.25115967
 0.26428223
 0.26245117
 0.24536133
 0.21240234
 0.16357422
 0.10070801
 0.02593994
-0.05828857
-0.15014648
-0.24688721
-0.34515381
-0.44097900
-0.53039551
-0.60974121
-0.67687988
-0.72906494
-0.76354980
-0.77819824
-0.77239990
-0.74676514
-0.70159912
-0.63690186
-0.55419922
-0.45562744
-0.34454346
-0.22491455
-0.10070801
 0.02563477
 0.15197754
 0.27526855
 0.39123535
 0.49560547
 0.58502197
 0.65704346
 0.71075439
 0.74493408
 0.76019287
 0.75744629
 0.73852539
 0.70495605
 0.65765381
 0.59753418
 0.52642822
 0.44799805
 0.36621094
 0.28442383
 0.20355225
 0.12481689
 0.04882813
-0.02166748
-0.08392334
-0.13702393
-0.18005371
-0.21362305
-0.23712158
-0.25115967
-0.25665283
-0.25451660
-0.24597168
-0.23254395
-0.21545410
-0.19714355
-0.17974854
-0.16571045
-0.15533447
-0.14953613
-0.14801025
-0.15136719
-0.15991211
-0.17272949
-0.18951416
-0.20843506
-0.22827148
-0.24719238
-0.26336670
-0.27496338
-0.28076172
-0.27954102
-0.27008057
-0.25054932
-0.22003174
-0.17700195
-0.12207031
-0.05706787
 0.01556396
 0.09368896
 0.17700195
 0.26428223
 0.35369873
 0.44128418
 0.52398682
 0.59722900
 0.65826416
 0.70495605
 0.73577881
 0.74951172
 0.74584961
 0.72418213
 0.68481445
 0.62774658
 0.55419922
 0.46661377
 0.36743164
 0.25970459
 0.14617920
 0.02838135
-0.09216309
-0.21240234
-0.32897949
-0.43670654
-0.53222656
-0.61340332
-0.67932129
-0.72998047
-0.76385498
-0.77972412
-0.77697754
-0.75592041
-0.71777344
-0.66375732
-0.59600830
-0.51605225
-0.42755127
-0.33294678
-0.23468018
-0.13549805
-0.03784180
 0.05554199
 0.14160156
 0.21850586
 0.28533936
 0.34088135
 0.38330078
 0.41107178
 0.42358398
 0.42083740
 0.40466309
 0.37750244
 0.34179688
 0.29907227
 0.25085449
 0.19866943
 0.14373779
 0.08819580
 0.03448486
-0.01434326
-0.05554199
-0.08819580
-0.11108398
-0.12390137
-0.12634277
-0.11810303
-0.09979248
-0.07293701
-0.03906250
 0.00061035
 0.04425049
 0.09094238
 0.13793945
 0.18310547
 0.22430420
 0.26031494
 0.29052734
 0.31341553
 0.32684326
 0.32836914
 0.31890869
 0.29937744
 0.27191162
 0.23620605
 0.19195557
 0.13977051
 0.08087158
 0.01831055
-0.04486084
-0.10620117
-0.16296387
-0.21392822
-0.25787354
-0.29418945
-0.32073975
-0.33477783
-0.33325195
-0.31707764
-0.28961182
-0.25451660
-0.21301270
-0.16510010
-0.10955811
-0.04913330
 0.01281738
 0.07324219
 0.12939453
 0.17974854
 0.22277832
 0.25665283
 0.27984619
 0.29266357
 0.29571533
 0.28778076
 0.26885986
 0.23834229
 0.19805908
 0.14923096
 0.09277344
 0.03021240
-0.03570557
-0.10131836
-0.16357422
-0.22186279
-0.27526855
-0.32287598
-0.36163330
-0.38879395
-0.40435791
-0.40893555
-0.40405273
-0.38879395
-0.36315918
-0.32867432
-0.28961182
-0.24902344
-0.20935059
-0.17089844
-0.13397217
-0.09979248
-0.07141113
-0.04974365
-0.03601074
-0.02899170
-0.02960205
-0.03692627
-0.05035400
-0.06866455
-0.09033203
-0.11383057
-0.13763428
-0.15930176
-0.17578125
-0.18432617
-0.18402100
-0.17425537
-0.15380859
-0.12207031
-0.07812500
-0.02258301
 0.04333496
 0.11810303
 0.20019531
 0.28869629
 0.38024902
 0.47027588
 0.55511475
 0.63140869
 0.69732666
 0.75073242
 0.78887939
 0.80993652
 0.81207275
 0.79559326
 0.76110840
 0.70831299
 0.63720703
 0.54840088
 0.44494629
 0.32989502
 0.20751953
 0.07995605
-0.05218506
-0.18676758
-0.32043457
-0.44830322
-0.56457520
-0.66589355
-0.75012207
-0.81573486
-0.86212158
-0.88806152
-0.89294434
-0.87707520
-0.84228516
-0.79010010
-0.72174072
-0.63934326
-0.54626465
-0.44555664
-0.34088135
-0.23498535
-0.13000488
-0.02777100
 0.07019043
 0.16174316
 0.24444580
 0.31646729
 0.37628174
 0.42327881
 0.45745850
 0.47882080
 0.48797607
 0.48553467
 0.47119141
 0.44586182
 0.41107178
 0.36865234
 0.32104492
 0.26947021
 0.21423340
 0.15625000
 0.09643555
 0.03723145
-0.01983643
-0.07324219
-0.12207031
-0.16540527
-0.20233154
-0.23193359
-0.25390625
-0.26733398
-0.27221680
-0.26916504
-0.25878906
-0.24108887
-0.21728516
-0.18707275
-0.15197754
-0.11230469
-0.07049561
-0.02807617
 0.01373291
 0.05371094
 0.09124756
 0.12542725
 0.15563965
 0.18066406
 0.20019531
 0.21362305
 0.22064209
 0.22125244
 0.21636963
 0.20690918
 0.19378662
 0.17822266
 0.15991211
 0.13885498
 0.11627197
 0.09277344
 0.07049561
 0.05004883
 0.03204346
 0.01647949
 0.00396729
-0.00488281
-0.00946045
-0.00976563
-0.00640869
 0.00030518
 0.00946045
 0.02105713
 0.03417969
 0.04730225
 0.05981445
 0.07080078
 0.07904053
 0.08331299
 0.08209229
 0.07476807
 0.06072998
 0.04058838
 0.01556396
-0.01342773
-0.04577637
-0.08087158
-0.11718750
-0.15228271
-0.18432617
-0.21057129
-0.22949219
-0.24017334
-0.24108887
-0.23193359
-0.21148682
-0.17913818
-0.13397217
-0.07720947
-0.01037598
 0.06286621
 0.14068604
 0.22064209
 0.30151367
 0.37963867
 0.45227051
 0.51483154
 0.56518555
 0.60028076
 0.61828613
 0.61737061
 0.59722900
 0.55755615
 0.49957275
 0.42480469
 0.33569336
 0.23468018
 0.12329102
 0.00427246
-0.12115479
-0.24932861
-0.37567139
-0.49468994
-0.60089111
-0.69091797
-0.76293945
-0.81542969
-0.84686279
-0.85540771
-0.84106445
-0.80474854
-0.74829102
-0.67291260
-0.58105469
-0.47485352
-0.35858154
-0.23712158
-0.11474609
 0.00488281
 0.11810303
 0.22155762
 0.31188965
 0.38513184
 0.43823242
 0.46844482
 0.47546387
 0.46051025
 0.42541504
 0.37231445
 0.30273438
 0.21942139
 0.12451172
 0.02166748
-0.08544922
-0.19348145
-0.29754639
-0.39306641
-0.47515869
-0.54077148
-0.58776855
-0.61553955
-0.62347412
-0.61035156
-0.57678223
-0.52337646
-0.45257568
-0.36773682
-0.27099609
-0.16571045
-0.05493164
 0.05798340
 0.16876221
 0.27435303
 0.37170410
 0.45806885
 0.53131104
 0.58837891
 0.62744141
 0.64788818
 0.65093994
 0.63659668
 0.60546875
 0.55725098
 0.49499512
 0.42205811
 0.34240723
 0.25787354
 0.16906738
 0.07751465
-0.01312256
-0.09857178
-0.17669678
-0.24780273
-0.31127930
-0.36346436
-0.40069580
-0.42083740
-0.42480469
-0.41442871
-0.39123535
-0.35522461
-0.30822754
-0.25390625
-0.19470215
-0.13214111
-0.06591797
 0.00244141
 0.07019043
 0.13305664
 0.18920898
 0.23803711
 0.27923584
 0.31250000
 0.33691406
 0.35156250
 0.35644531
 0.35186768
 0.33935547
 0.31951904
 0.29418945
 0.26519775
 0.23345947
 0.19897461
 0.16326904
 0.12756348
 0.09460449
 0.06591797
 0.04333496
 0.02655029
 0.01586914
 0.01098633
 0.01220703
 0.01892090
 0.03082275
 0.04699707
 0.06591797
 0.08636475
 0.10620117
 0.12329102
 0.13580322
 0.14221191
 0.14160156
 0.13275146
 0.11535645
 0.08789063
 0.05126953
 0.00610352
-0.04516602
-0.10040283
-0.15930176
-0.22186279
-0.28625488
-0.35003662
-0.40832520
-0.45745850
-0.49438477
-0.51849365
-0.52764893
-0.52154541
-0.49896240
-0.45898438
-0.40222168
-0.32958984
-0.24261475
-0.14373779
-0.03509521
 0.08117676
 0.20263672
 0.32501221
 0.44372559
 0.55328369
 0.64941406
 0.72906494
 0.78948975
 0.82824707
 0.84350586
 0.83465576
 0.80078125
 0.74249268
 0.65979004
 0.55511475
 0.43212891
 0.29571533
 0.14862061
-0.00732422
-0.16998291
-0.33386230
-0.49194336
-0.63690186
-0.76416016
-0.87036133
-0.95367432
-1.01135254
-1.04064941
-1.04156494
-1.01470947
-0.96099854
-0.88165283
-0.77819824
-0.65521240
-0.51788330
-0.37231445
-0.22308350
-0.07354736
 0.07293701
 0.21270752
 0.34088135
 0.45410156
 0.54840088
 0.62042236
 0.66864014
 0.69274902
 0.69458008
 0.67596436
 0.63873291
 0.58410645
 0.51483154
 0.43518066
 0.35034180
 0.26367188
 0.17761230
 0.09368896
 0.01464844
-0.05584717
-0.11444092
-0.15960693
-0.19134521
-0.20996094
-0.21606445
-0.21057129
-0.19561768
-0.17333984
-0.14678955
-0.11779785
-0.08819580
-0.06072998
-0.03784180
-0.02166748
-0.01403809
-0.01617432
-0.02899170
-0.05218506
-0.08422852
-0.12329102
-0.16723633
-0.21514893
-0.26611328
-0.31677246
-0.36224365
-0.39855957
-0.42266846
-0.43365479
-0.43090820
-0.41259766
-0.37628174
-0.32165527
-0.24993896
-0.16357422
-0.06500244
 0.04425049
 0.16174316
 0.28472900
 0.40771484
 0.52551270
 0.63415527
 0.72906494
 0.80627441
 0.86181641
 0.89294434
 0.89813232
 0.87646484
 0.82733154
 0.75012207
 0.64636230
 0.52032471
 0.37719727
 0.22155762
 0.05371094
-0.12481689
-0.31036377
-0.49468994
-0.66833496
-0.82336426
-0.95672607
-1.06567383
-1.14776611
-1.19934082
-1.21765137
-1.20208740
-1.15386963
-1.07421875
-0.96343994
-0.82427979
-0.66131592
-0.48156738
-0.29174805
-0.09490967
 0.10650635
 0.30822754
 0.50292969
 0.68267822
 0.83953857
 0.97015381
 1.07269287
 1.14593506
 1.18835449
 1.19873047
 1.17736816
 1.12670898
 1.04888916
 0.94604492
 0.82031250
 0.67718506
 0.52337646
 0.36651611
 0.21057129
 0.05767822
-0.09063721
-0.23071289
-0.35675049
-0.46203613
-0.54321289
-0.59936523
-0.63140869
-0.63995361
-0.62438965
-0.58532715
-0.52551270
-0.44830322
-0.35827637
-0.25817871
-0.15106201
-0.04058838
 0.06988525
 0.17700195
 0.27770996
 0.36834717
 0.44555664
 0.50567627
 0.54656982
 0.56732178
 0.56762695
 0.54840088
 0.50933838
 0.45227051
 0.37963867
 0.29388428
 0.19836426
 0.09490967
-0.01464844
-0.12786865
-0.24139404
-0.35186768
-0.45501709
-0.54718018
-0.62561035
-0.68847656
-0.73455811
-0.76385498
-0.77606201
-0.77148438
-0.75103760
-0.71502686
-0.66528320
-0.60302734
-0.52978516
-0.44860840
-0.36193848
-0.27313232
-0.18432617
-0.09765625
-0.01403809
 0.06378174
 0.13336182
 0.19287109
 0.24200439
 0.28167725
 0.31127930
 0.32928467
 0.33447266
 0.32684326
 0.30853271
 0.28198242
 0.24902344
 0.21057129
 0.16662598
 0.11840820
 0.06866455
 0.01922607
-0.02838135
-0.07263184
-0.11230469
-0.14617920
-0.17272949
-0.19165039
-0.20263672
-0.20568848
-0.20050049
-0.18676758
-0.16510010
-0.13610840
-0.10192871
-0.06317139
-0.02166748
 0.02197266
 0.06622314
 0.10986328
 0.15136719
 0.18920898
 0.22247314
 0.24963379
 0.27038574
 0.28442383
 0.29205322
 0.29388428
 0.29052734
 0.28198242
 0.26885986
 0.25115967
 0.23040771
 0.20782471
 0.18493652
 0.16235352
 0.14068604
 0.12115479
 0.10467529
 0.09246826
 0.08514404
 0.08270264
 0.08453369
 0.09033203
 0.09918213
 0.11077881
 0.12420654
 0.13824463
 0.15289307
 0.16601563
 0.17700195
 0.18463135
 0.18798828
 0.18615723
 0.17852783
 0.16510010
 0.14556885
 0.12054443
 0.08941650
 0.05249023
 0.00976563
-0.03723145
-0.08636475
-0.13580322
-0.18646240
-0.23803711
-0.28991699
-0.33935547
-0.38330078
-0.41992188
-0.44860840
-0.46905518
-0.48065186
-0.48248291
-0.47393799
-0.45593262
-0.42877197
-0.39276123
-0.34851074
-0.29693604
-0.24108887
-0.18310547
-0.12390137
-0.06469727
-0.00671387
 0.04791260
 0.09643555
 0.13763428
 0.17089844
 0.19622803
 0.21270752
 0.22033691
 0.21911621
 0.20996094
 0.19348145
 0.17089844
 0.14282227
 0.11108398
 0.07751465
 0.04425049
 0.01220703
-0.01770020
-0.04333496
-0.06408691
-0.07781982
-0.08392334
-0.08300781
-0.07446289
-0.05828857
-0.03479004
-0.00549316
 0.02868652
 0.06683350
 0.10772705
 0.14953613
 0.19012451
 0.22644043
 0.25756836
 0.28411865
 0.30609131
 0.32257080
 0.33111572
 0.32989502
 0.31890869
 0.29998779
 0.27526855
 0.24505615
 0.20843506
 0.16601563
 0.11871338
 0.06866455
 0.01770020
-0.03326416
-0.08270264
-0.12939453
-0.17211914
-0.20874023
-0.23895264
-0.26184082
-0.27740479
-0.28533936
-0.28625488
-0.28076172
-0.27008057
-0.25451660
-0.23468018
-0.21087646
-0.18493652
-0.15777588
-0.13092041
-0.10559082
-0.08300781
-0.06408691
-0.04913330
-0.03845215
-0.03173828
-0.02929688
-0.03112793
-0.03723145
-0.04699707
-0.05981445
-0.07385254
-0.08789063
-0.10070801
-0.11169434
-0.11993408
-0.12512207
-0.12573242
-0.12115479
-0.11047363
-0.09338379
-0.06927490
-0.03967285
-0.00457764
 0.03479004
 0.07751465
 0.12207031
 0.16662598
 0.20904541
 0.24780273
 0.28198242
 0.31005859
 0.32989502
 0.33843994
 0.33477783
 0.31890869
 0.29205322
 0.25543213
 0.20782471
 0.14953613
 0.08209229
 0.00885010
-0.06683350
-0.14312744
-0.21972656
-0.29479980
-0.36437988
-0.42419434
-0.47027588
-0.50201416
-0.52001953
-0.52398682
-0.51239014
-0.48400879
-0.44006348
-0.38146973
-0.31127930
-0.23071289
-0.14190674
-0.04760742
 0.04943848
 0.14739990
 0.24414063
 0.33752441
 0.42480469
 0.50140381
 0.56579590
 0.61584473
 0.65185547
 0.67352295
 0.68023682
 0.67230225
 0.65063477
 0.61614990
 0.56884766
 0.51055908
 0.44311523
 0.36987305
 0.29266357
 0.21148682
 0.12725830
 0.04180908
-0.04119873
-0.11932373
-0.19195557
-0.26000977
-0.32196045
-0.37536621
-0.41748047
-0.44738770
-0.46569824
-0.47332764
-0.47149658
-0.46051025
-0.44189453
-0.41687012
-0.38604736
-0.34973145
-0.30914307
-0.26702881
-0.22583008
-0.18646240
-0.14831543
-0.11108398
-0.07568359
-0.04333496
-0.01525879
 0.00885010
 0.02990723
 0.04730225
 0.06103516
 0.07202148
 0.08087158
 0.08880615
 0.09552002
 0.10070801
 0.10437012
 0.10711670
 0.11016846
 0.11474609
 0.12084961
 0.12817383
 0.13671875
 0.14709473
 0.15869141
 0.17120361
 0.18463135
 0.19805908
 0.21148682
 0.22399902
 0.23406982
 0.24169922
 0.24597168
 0.24688721
 0.24353027
 0.23590088
 0.22338867
 0.20599365
 0.18371582
 0.15686035
 0.12603760
 0.09185791
 0.05493164
 0.01525879
-0.02655029
-0.07019043
-0.11413574
-0.15716553
-0.19714355
-0.23315430
-0.26519775
-0.29357910
-0.31768799
-0.33477783
-0.34240723
-0.33843994
-0.32379150
-0.30059814
-0.27099609
-0.23620605
-0.19500732
-0.14770508
-0.09429932
-0.03723145
 0.02227783
 0.08148193
 0.13916016
 0.19439697
 0.24627686
 0.29418945
 0.33691406
 0.37261963
 0.39916992
 0.41564941
 0.42144775
 0.41687012
 0.40191650
 0.37628174
 0.34057617
 0.29602051
 0.24322510
 0.18371582
 0.11749268
 0.04669189
-0.02624512
-0.09918213
-0.17120361
-0.24230957
-0.31158447
-0.37597656
-0.43212891
-0.47790527
-0.51330566
-0.53985596
-0.55847168
-0.56823730
-0.56884766
-0.55969238
-0.54107666
-0.51422119
-0.47973633
-0.43823242
-0.39031982
-0.33782959
-0.28167725
-0.22338867
-0.16387939
-0.10345459
-0.04394531
 0.01373291
 0.06835938
 0.11871338
 0.16418457
 0.20416260
 0.23651123
 0.26062012
 0.27587891
 0.28289795
 0.28198242
 0.27435303
 0.26000977
 0.23895264
 0.21118164
 0.17761230
 0.13946533
 0.09826660
 0.05615234
 0.01495361
-0.02410889
-0.05920410
-0.08972168
-0.11413574
-0.13122559
-0.14007568
-0.14099121
-0.13336182
-0.11840820
-0.09582520
-0.06683350
-0.03173828
 0.00823975
 0.05218506
 0.09857178
 0.14465332
 0.18890381
 0.22979736
 0.26702881
 0.29968262
 0.32745361
 0.34912109
 0.36376953
 0.36987305
 0.36743164
 0.35614014
 0.33660889
 0.30975342
 0.27618408
 0.23681641
 0.19165039
 0.14129639
 0.08728027
 0.03082275
-0.02593994
-0.08148193
-0.13397217
-0.18280029
-0.22705078
-0.26641846
-0.29998779
-0.32653809
-0.34423828
-0.35217285
-0.34973145
-0.33752441
-0.31738281
-0.29052734
-0.25848389
-0.22125244
-0.17974854
-0.13488770
-0.08728027
-0.03936768
 0.00732422
 0.05096436
 0.09063721
 0.12512207
 0.15350342
 0.17547607
 0.19104004
 0.19989014
 0.20294189
 0.19958496
 0.19104004
 0.17791748
 0.16021729
 0.13977051
 0.11718750
 0.09460449
 0.07293701
 0.05401611
 0.03814697
 0.02502441
 0.01495361
 0.00854492
 0.00610352
 0.00854492
 0.01495361
 0.02471924
 0.03692627
 0.05065918
 0.06561279
 0.08056641
 0.09521484
 0.10803223
 0.11810303
 0.12390137
 0.12420654
 0.11932373
 0.10955811
 0.09521484
 0.07720947
 0.05584717
 0.03143311
 0.00549316
-0.02075195
-0.04638672
-0.06896973
-0.08666992
-0.09765625
-0.10192871
-0.09826660
-0.08697510
-0.06805420
-0.04241943
-0.01098633
 0.02471924
 0.06347656
 0.10375977
 0.14373779
 0.18127441
 0.21453857
 0.24230957
 0.26306152
 0.27526855
 0.27740479
 0.26916504
 0.25054932
 0.22186279
 0.18280029
 0.13397217
 0.07568359
 0.01007080
-0.06042480
-0.13488770
-0.21270752
-0.29174805
-0.36865234
-0.43884277
-0.49957275
-0.54931641
-0.58776855
-0.61401367
-0.62591553
-0.62316895
-0.60577393
-0.57586670
-0.53466797
-0.48278809
-0.42144775
-0.35217285
-0.27862549
-0.20355225
-0.12908936
-0.05676270
 0.01098633
 0.07141113
 0.12268066
 0.16448975
 0.19622803
 0.21789551
 0.22857666
 0.22735596
 0.21575928
 0.19531250
 0.16815186
 0.13610840
 0.10070801
 0.06469727
 0.03082275
 0.00152588
-0.02166748
-0.03692627
-0.04364014
-0.04089355
-0.02899170
-0.00793457
 0.02075195
 0.05676270
 0.09887695
 0.14465332
 0.19134521
 0.23529053
 0.27465820
 0.30792236
 0.33355713
 0.35003662
 0.35461426
 0.34606934
 0.32531738
 0.29388428
 0.25207520
 0.20080566
 0.14038086
 0.07293701
 0.00213623
-0.06927490
-0.13946533
-0.20690918
-0.26977539
-0.32440186
-0.36651611
-0.39398193
-0.40679932
-0.40496826
-0.38940430
-0.36010742
-0.31738281
-0.26336670
-0.19958496
-0.12908936
-0.05401611
 0.02319336
 0.09857178
 0.16906738
 0.23193359
 0.28564453
 0.32867432
 0.35919189
 0.37475586
 0.37475586
 0.35919189
 0.33020020
 0.28991699
 0.23895264
 0.17791748
 0.10772705
 0.03173828
-0.04608154
-0.12176514
-0.19409180
-0.26275635
-0.32501221
-0.37780762
-0.41687012
-0.44036865
-0.44952393
-0.44464111
-0.42602539
-0.39367676
-0.34820557
-0.29235840
-0.22888184
-0.15899658
-0.08453369
-0.00732422
 0.06896973
 0.14068604
 0.20629883
 0.26519775
 0.31646729
 0.35858154
 0.38909912
 0.40740967
 0.41351318
 0.40832520
 0.39215088
 0.36560059
 0.33020020
 0.28930664
 0.24597168
 0.20080566
 0.15380859
 0.10681152
 0.06256104
 0.02441406
-0.00579834
-0.02868652
-0.04364014
-0.04974365
-0.04577637
-0.03173828
-0.00915527
 0.02044678
 0.05554199
 0.09490967
 0.13641357
 0.17761230
 0.21575928
 0.25024414
 0.28045654
 0.30517578
 0.32257080
 0.32989502
 0.32562256
 0.31066895
 0.28656006
 0.25482178
 0.21575928
 0.16906738
 0.11444092
 0.05371094
-0.00976563
-0.07354736
-0.13519287
-0.19500732
-0.25390625
-0.31036377
-0.36224365
-0.40649414
-0.44097900
-0.46539307
-0.48065186
-0.48645020
-0.48309326
-0.47210693
-0.45379639
-0.42877197
-0.39672852
-0.35797119
-0.31402588
-0.26824951
-0.22308350
-0.17913818
-0.13641357
-0.09521484
-0.05676270
-0.02166748
 0.00854492
 0.03417969
 0.05493164
 0.07141113
 0.08331299
 0.09002686
 0.09216309
 0.09033203
 0.08422852
 0.07476807
 0.06256104
 0.04882813
 0.03479004
 0.02014160
 0.00549316
-0.00885010
-0.02227783
-0.03417969
-0.04364014
-0.05004883
-0.05279541
-0.05249023
-0.04882813
-0.04241943
-0.03387451
-0.02319336
-0.01037598
 0.00366211
 0.01770020
 0.03051758
 0.04150391
 0.05004883
 0.05645752
 0.06042480
 0.06103516
 0.05828857
 0.05218506
 0.04241943
 0.02960205
 0.01373291
-0.00396729
-0.02258301
-0.04058838
-0.05737305
-0.07232666
-0.08575439
-0.09613037
-0.10314941
-0.10559082
-0.10375977
-0.09735107
-0.08697510
-0.07141113
-0.05126953
-0.02655029
 0.00152588
 0.03173828
 0.06286621
 0.09399414
 0.12512207
 0.15563965
 0.18432617
 0.21087646
 0.23406982
 0.25360107
 0.26855469
 0.27893066
 0.28472900
 0.28594971
 0.28381348
 0.27832031
 0.26916504
 0.25634766
 0.24017334
 0.22094727
 0.19989014
 0.17761230
 0.15411377
 0.13000488
 0.10467529
 0.07904053
 0.05371094
 0.02929688
 0.00671387
-0.01373291
-0.03204346
-0.04852295
-0.06317139
-0.07659912
-0.08880615
-0.09948730
-0.10925293
-0.11779785
-0.12542725
-0.13275146
-0.13977051
-0.14648438
-0.15289307
-0.15899658
-0.16510010
-0.17028809
-0.17517090
-0.17883301
-0.18035889
-0.17974854
-0.17608643
-0.17059326
-0.16296387
-0.15350342
-0.14160156
-0.12756348
-0.11077881
-0.09155273
-0.07080078
-0.04913330
-0.02807617
-0.00823975
 0.00976563
 0.02563477
 0.03906250
 0.04974365
 0.05706787
 0.05981445
 0.05828857
 0.05187988
 0.04180908
 0.02899170
 0.01373291
-0.00396729
-0.02349854
-0.04455566
-0.06561279
-0.08514404
-0.10131836
-0.11383057
-0.12145996
-0.12390137
-0.11993408
-0.10955811
-0.09246826
-0.06927490
-0.03936768
-0.00274658
 0.03997803
 0.08666992
 0.13519287
 0.18341064
 0.23040771
 0.27526855
 0.31616211
 0.35125732
 0.37811279
 0.39611816
 0.40466309
 0.40283203
 0.39001465
 0.36651611
 0.33325195
 0.29113770
 0.24169922
 0.18554688
 0.12481689
 0.06103516
-0.00396729
-0.06744385
-0.12695313
-0.18005371
-0.22583008
-0.26367188
-0.29479980
-0.31768799
-0.32989502
-0.32867432
-0.31494141
-0.29113770
-0.26123047
-0.22674561
-0.18737793
-0.14312744
-0.09643555
-0.05035400
-0.00640869
 0.03417969
 0.07171631
 0.10437012
 0.13092041
 0.14892578
 0.15869141
 0.15930176
 0.15136719
 0.13427734
 0.10955811
 0.07843018
 0.04211426
 0.00122070
-0.04364014
-0.09002686
-0.13610840
-0.17974854
-0.22064209
-0.25878906
-0.29327393
-0.32196045
-0.34210205
-0.35217285
-0.35125732
-0.34027100
-0.32073975
