# Supplementary material for: Dataset for time-lapse ultrasonic tomography of a granite slab under uniaxial compression test
Source: Data Brief. 2018 Aug 30;20:614–6. doi: 10.1016/j.dib.2018.08.151 (PMC6128094; doi:10.1016/j.dib.2018.08.151)
Supplement: Supplementary file 2 — Supplementary material [file mmc2.zip › data/Ultrasonic_Tomo_data/Stage_1_0kn/Force_0kn_17_7_7829524.txt]

SOURCE FILE NAME: D:\ct_20141122\ct201411221m100v0kn_sh_1_10_a.TDA
DATE: Saturday, November 22, 2014
TIME: 11:19:55
SAMPLE INTERVAL (Seconds):   0.0000001000
SIGNAL UNITS: volts
TIME UNITS: Seconds
DATA TYPE: WAVEFORM
NUMBER OF DATA POINTS PER WAVEFORM: 1024
CHANNEL NUMBER: 17
HIT NUMBER: 7
TIME OF TEST:   7.8295242500

-0.00152588
-0.00091553
-0.00030518
 0.00030518
 0.00061035
 0.00091553
 0.00091553
 0.00122070
 0.00122070
 0.00091553
 0.00000000
-0.00091553
-0.00122070
-0.00122070
-0.00122070
-0.00091553
-0.00091553
-0.00091553
-0.00061035
-0.00030518
-0.00030518
 0.00000000
 0.00000000
 0.00061035
 0.00152588
 0.00183105
 0.00183105
 0.00091553
 0.00030518
-0.00030518
-0.00061035
-0.00091553
-0.00152588
-0.00244141
-0.00305176
-0.00274658
-0.00183105
-0.00091553
 0.00000000
 0.00000000
 0.00000000
-0.00030518
-0.00061035
-0.00091553
-0.00122070
-0.00122070
-0.00091553
-0.00091553
-0.00122070
-0.00183105
-0.00244141
-0.00244141
-0.00183105
-0.00122070
-0.00061035
-0.00030518
-0.00030518
-0.00030518
-0.00030518
-0.00061035
-0.00122070
-0.00152588
-0.00213623
-0.00183105
-0.00122070
-0.00061035
 0.00000000
 0.00000000
-0.00030518
-0.00061035
-0.00030518
 0.00000000
 0.00061035
 0.00122070
 0.00152588
 0.00122070
 0.00030518
-0.00061035
-0.00152588
-0.00213623
-0.00213623
-0.00183105
-0.00213623
-0.00244141
-0.00244141
-0.00213623
-0.00122070
 0.00000000
 0.00091553
 0.00091553
 0.00030518
 0.00000000
 0.00000000
 0.00000000
 0.00061035
 0.00091553
 0.00091553
 0.00030518
-0.00030518
-0.00122070
-0.00183105
-0.00213623
-0.00152588
-0.00091553
-0.00030518
 0.00030518
 0.00061035
 0.00061035
 0.00061035
 0.00030518
 0.00030518
 0.00000000
-0.00030518
-0.00030518
 0.00000000
 0.00000000
-0.00030518
-0.00091553
-0.00152588
-0.00183105
-0.00183105
-0.00152588
-0.00061035
 0.00000000
 0.00061035
 0.00061035
 0.00000000
-0.00091553
-0.00213623
-0.00274658
-0.00305176
-0.00335693
-0.00335693
-0.00305176
-0.00274658
-0.00183105
-0.00091553
 0.00000000
 0.00030518
 0.00000000
-0.00061035
-0.00122070
-0.00152588
-0.00152588
-0.00122070
-0.00122070
-0.00152588
-0.00213623
-0.00274658
-0.00335693
-0.00305176
-0.00274658
-0.00213623
-0.00152588
-0.00091553
-0.00030518
 0.00000000
 0.00000000
-0.00030518
-0.00091553
-0.00152588
-0.00183105
-0.00183105
-0.00152588
-0.00091553
-0.00061035
-0.00030518
-0.00061035
-0.00122070
-0.00213623
-0.00274658
-0.00274658
-0.00183105
-0.00091553
-0.00030518
-0.00030518
-0.00061035
-0.00061035
-0.00091553
-0.00091553
-0.00122070
-0.00122070
-0.00152588
-0.00183105
-0.00152588
-0.00122070
-0.00030518
 0.00061035
 0.00122070
 0.00122070
 0.00091553
 0.00061035
 0.00061035
 0.00122070
 0.00152588
 0.00122070
 0.00000000
-0.00122070
-0.00213623
-0.00244141
-0.00213623
-0.00152588
-0.00030518
 0.00122070
 0.00244141
 0.00305176
 0.00335693
 0.00305176
 0.00244141
 0.00213623
 0.00152588
 0.00091553
 0.00061035
 0.00061035
 0.00091553
 0.00122070
 0.00091553
 0.00061035
 0.00000000
-0.00030518
 0.00030518
 0.00122070
 0.00213623
 0.00274658
 0.00305176
 0.00305176
 0.00244141
 0.00183105
 0.00122070
 0.00091553
 0.00061035
 0.00030518
 0.00030518
 0.00030518
 0.00030518
 0.00091553
 0.00152588
 0.00152588
 0.00122070
 0.00061035
-0.00030518
-0.00061035
-0.00030518
 0.00030518
 0.00061035
 0.00061035
 0.00030518
-0.00030518
-0.00091553
-0.00152588
-0.00152588
-0.00122070
-0.00061035
 0.00000000
 0.00061035
 0.00091553
 0.00091553
 0.00091553
 0.00030518
-0.00030518
-0.00091553
-0.00152588
-0.00152588
-0.00152588
-0.00122070
-0.00122070
-0.00122070
-0.00183105
-0.00274658
-0.00335693
-0.00335693
-0.00244141
-0.00091553
 0.00000000
 0.00030518
 0.00030518
 0.00000000
-0.00030518
-0.00061035
-0.00091553
-0.00183105
-0.00244141
-0.00305176
-0.00335693
-0.00305176
-0.00213623
-0.00152588
-0.00091553
-0.00061035
-0.00122070
-0.00183105
-0.00213623
-0.00183105
-0.00122070
-0.00030518
-0.00030518
-0.00122070
-0.00244141
-0.00335693
-0.00335693
-0.00274658
-0.00183105
-0.00152588
-0.00122070
-0.00122070
-0.00122070
-0.00122070
-0.00122070
-0.00152588
-0.00183105
-0.00244141
-0.00305176
-0.00335693
-0.00305176
-0.00244141
-0.00152588
-0.00122070
-0.00122070
-0.00213623
-0.00274658
-0.00244141
-0.00183105
-0.00061035
 0.00000000
 0.00030518
 0.00000000
-0.00061035
-0.00091553
-0.00091553
-0.00122070
-0.00122070
-0.00183105
-0.00244141
-0.00274658
-0.00305176
-0.00274658
-0.00183105
-0.00122070
-0.00061035
-0.00061035
-0.00091553
-0.00091553
-0.00061035
 0.00030518
 0.00091553
 0.00091553
 0.00061035
-0.00030518
-0.00122070
-0.00213623
-0.00213623
-0.00213623
-0.00183105
-0.00122070
-0.00091553
-0.00030518
 0.00030518
 0.00061035
 0.00030518
-0.00030518
-0.00091553
-0.00122070
-0.00122070
-0.00061035
-0.00030518
 0.00000000
 0.00000000
-0.00030518
-0.00061035
-0.00122070
-0.00091553
-0.00030518
 0.00061035
 0.00152588
 0.00152588
 0.00091553
 0.00000000
-0.00030518
-0.00030518
-0.00030518
-0.00091553
-0.00152588
-0.00213623
-0.00213623
-0.00091553
 0.00030518
 0.00122070
 0.00183105
 0.00183105
 0.00152588
 0.00091553
 0.00061035
 0.00091553
 0.00122070
 0.00183105
 0.00213623
 0.00183105
 0.00061035
-0.00030518
-0.00091553
-0.00091553
-0.00030518
 0.00000000
 0.00030518
 0.00030518
 0.00061035
 0.00091553
 0.00091553
 0.00061035
 0.00000000
-0.00030518
-0.00061035
-0.00030518
 0.00000000
 0.00061035
 0.00091553
 0.00091553
 0.00061035
-0.00030518
-0.00122070
-0.00152588
-0.00122070
-0.00030518
 0.00030518
 0.00030518
 0.00000000
-0.00030518
-0.00030518
-0.00030518
 0.00000000
-0.00030518
-0.00091553
-0.00152588
-0.00183105
-0.00152588
-0.00091553
 0.00000000
 0.00091553
 0.00122070
 0.00091553
 0.00030518
-0.00030518
-0.00030518
 0.00000000
 0.00030518
 0.00000000
-0.00091553
-0.00213623
-0.00305176
-0.00305176
-0.00274658
-0.00213623
-0.00152588
-0.00091553
 0.00000000
 0.00091553
 0.00152588
 0.00152588
 0.00091553
 0.00030518
-0.00030518
-0.00091553
-0.00122070
-0.00091553
-0.00061035
-0.00030518
 0.00000000
 0.00000000
-0.00061035
-0.00122070
-0.00183105
-0.00183105
-0.00122070
-0.00061035
-0.00061035
-0.00091553
-0.00122070
-0.00152588
-0.00091553
-0.00061035
-0.00061035
-0.00091553
-0.00183105
-0.00213623
-0.00183105
-0.00091553
 0.00000000
 0.00030518
 0.00000000
-0.00061035
-0.00152588
-0.00213623
-0.00213623
-0.00152588
-0.00091553
-0.00061035
-0.00061035
-0.00152588
-0.00213623
-0.00244141
-0.00213623
-0.00152588
-0.00122070
-0.00091553
-0.00091553
-0.00091553
-0.00030518
 0.00000000
-0.00030518
-0.00091553
-0.00152588
-0.00152588
-0.00122070
-0.00091553
-0.00061035
-0.00030518
 0.00000000
-0.00030518
-0.00091553
-0.00152588
-0.00213623
-0.00183105
-0.00122070
-0.00030518
 0.00030518
 0.00061035
 0.00061035
 0.00061035
 0.00091553
 0.00091553
 0.00030518
-0.00030518
-0.00061035
-0.00061035
 0.00000000
 0.00091553
 0.00152588
 0.00183105
 0.00122070
 0.00030518
-0.00061035
-0.00152588
-0.00152588
-0.00061035
 0.00061035
 0.00122070
 0.00152588
 0.00091553
 0.00030518
-0.00030518
 0.00000000
 0.00030518
 0.00061035
 0.00091553
 0.00122070
 0.00122070
 0.00122070
 0.00091553
 0.00030518
-0.00030518
-0.00122070
-0.00183105
-0.00183105
-0.00122070
-0.00030518
 0.00030518
 0.00061035
 0.00030518
-0.00030518
-0.00091553
-0.00091553
-0.00061035
 0.00000000
 0.00030518
 0.00091553
 0.00122070
 0.00122070
 0.00152588
 0.00152588
 0.00122070
 0.00061035
-0.00061035
-0.00152588
-0.00152588
-0.00122070
-0.00030518
 0.00000000
 0.00000000
-0.00091553
-0.00183105
-0.00213623
-0.00183105
-0.00152588
-0.00091553
 0.00000000
 0.00061035
 0.00061035
 0.00030518
-0.00061035
-0.00122070
-0.00152588
-0.00122070
-0.00061035
-0.00061035
-0.00030518
 0.00000000
 0.00061035
 0.00061035
 0.00000000
-0.00152588
-0.00274658
-0.00335693
-0.00305176
-0.00213623
-0.00122070
-0.00030518
 0.00000000
 0.00030518
 0.00000000
-0.00030518
-0.00061035
-0.00061035
 0.00000000
 0.00091553
 0.00091553
 0.00030518
-0.00030518
-0.00061035
-0.00061035
-0.00091553
-0.00122070
-0.00183105
-0.00213623
-0.00183105
-0.00122070
-0.00030518
 0.00030518
 0.00091553
 0.00030518
-0.00122070
-0.00274658
-0.00335693
-0.00640869
-0.02166748
-0.06378174
-0.13977051
-0.24108887
-0.34027100
-0.40466309
-0.41442871
-0.37872314
-0.32836914
-0.29144287
-0.26916504
-0.23376465
-0.15411377
-0.02777100
 0.10742188
 0.19927979
 0.22186279
 0.19226074
 0.15258789
 0.13458252
 0.14068604
 0.15258789
 0.15899658
 0.16235352
 0.16967773
 0.17822266
 0.17883301
 0.16723633
 0.15197754
 0.14495850
 0.14923096
 0.15533447
 0.15380859
 0.14404297
 0.13427734
 0.13061523
 0.13153076
 0.13061523
 0.12603760
 0.11993408
 0.11627197
 0.11566162
 0.11535645
 0.11260986
 0.10742188
 0.10101318
 0.09521484
 0.09094238
 0.08819580
 0.08544922
 0.08056641
 0.07354736
 0.06652832
 0.06134033
 0.05737305
 0.05279541
 0.04547119
 0.03753662
 0.03234863
 0.03021240
 0.02868652
 0.02380371
 0.01647949
 0.00976563
 0.00640869
 0.00457764
 0.00122070
-0.00396729
-0.00885010
-0.01007080
-0.00885010
-0.00793457
-0.00976563
-0.01403809
-0.01708984
-0.01800537
-0.01800537
-0.01953125
-0.02319336
-0.02655029
-0.02868652
-0.02899170
-0.02990723
-0.03204346
-0.03540039
-0.03814697
-0.03967285
-0.04089355
-0.04272461
-0.04547119
-0.04760742
-0.04821777
-0.04821777
-0.04821777
-0.05004883
-0.05249023
-0.05493164
-0.05584717
-0.05523682
-0.05462646
-0.05493164
-0.05523682
-0.05584717
-0.05584717
-0.05554199
-0.05554199
-0.05584717
-0.05584717
-0.05493164
-0.05340576
-0.05218506
-0.05187988
-0.05218506
-0.05249023
-0.05279541
-0.05279541
-0.05310059
-0.05432129
-0.05554199
-0.05615234
-0.05554199
-0.05493164
-0.05493164
-0.05554199
-0.05645752
-0.05676270
-0.05615234
-0.05493164
-0.05371094
-0.05340576
-0.05279541
-0.05157471
-0.04974365
-0.04821777
-0.04699707
-0.04577637
-0.04486084
-0.04333496
-0.04180908
-0.04058838
-0.03906250
-0.03753662
-0.03540039
-0.03387451
-0.03326416
-0.03387451
-0.03479004
-0.03540039
-0.03448486
-0.03326416
-0.03204346
-0.03143311
-0.03112793
-0.03112793
-0.03082275
-0.03021240
-0.02990723
-0.02929688
-0.02868652
-0.02807617
-0.02716064
-0.02624512
-0.02563477
-0.02502441
-0.02471924
-0.02410889
-0.02349854
-0.02227783
-0.02044678
-0.01800537
-0.01586914
-0.01434326
-0.01312256
-0.01251221
-0.01190186
-0.01098633
-0.00976563
-0.00793457
-0.00610352
-0.00457764
-0.00366211
-0.00305176
-0.00244141
-0.00183105
-0.00091553
-0.00030518
 0.00000000
 0.00000000
-0.00030518
 0.00000000
 0.00061035
 0.00152588
 0.00244141
 0.00305176
 0.00335693
 0.00335693
 0.00366211
 0.00396729
 0.00488281
 0.00610352
 0.00762939
 0.00885010
 0.00976563
 0.01037598
 0.01129150
 0.01220703
 0.01342773
 0.01495361
 0.01647949
 0.01800537
 0.01892090
 0.01983643
 0.02044678
 0.02044678
 0.02014160
 0.01983643
 0.01953125
 0.01983643
 0.02044678
 0.02105713
 0.02197266
 0.02227783
 0.02227783
 0.02197266
 0.02136230
 0.02075195
 0.02075195
 0.02105713
 0.02105713
 0.02105713
 0.02044678
 0.01983643
 0.01983643
 0.01983643
 0.02014160
 0.02014160
 0.01983643
 0.01922607
 0.01861572
 0.01770020
 0.01586914
 0.01281738
 0.00854492
 0.00183105
-0.00732422
-0.01922607
-0.03356934
-0.05035400
-0.06896973
-0.09002686
-0.11322021
-0.13793945
-0.16265869
-0.18615723
-0.20660400
-0.22247314
-0.23284912
-0.23620605
-0.23101807
-0.21667480
-0.19165039
-0.15594482
-0.10955811
-0.05279541
 0.01312256
 0.08636475
 0.16601563
 0.25085449
 0.33935547
 0.42968750
 0.51818848
 0.60089111
 0.67535400
 0.73974609
 0.79284668
 0.83312988
 0.85754395
 0.86425781
 0.85144043
 0.81878662
 0.76568604
 0.69244385
 0.60028076
 0.49163818
 0.37017822
 0.23834229
 0.09704590
-0.05340576
-0.20996094
-0.36743164
-0.51971436
-0.66070557
-0.78765869
-0.89843750
-0.99182129
-1.06506348
-1.11511230
-1.13891602
-1.13525391
-1.10504150
-1.04827881
-0.96588135
-0.85754395
-0.72509766
-0.57220459
-0.40313721
-0.22308350
-0.03448486
 0.15930176
 0.35430908
 0.54382324
 0.71990967
 0.87646484
 1.01013184
 1.11846924
 1.19903564
 1.24847412
 1.26434326
 1.24725342
 1.19781494
 1.11877441
 1.01043701
 0.87493896
 0.71716309
 0.54412842
 0.36254883
 0.17639160
-0.01342773
-0.20446777
-0.39093018
-0.56365967
-0.71502686
-0.84075928
-0.93963623
-1.01226807
-1.05743408
-1.07421875
-1.06292725
-1.02569580
-0.96557617
-0.88653564
-0.79132080
-0.68420410
-0.57037354
-0.45410156
-0.34057617
-0.23284912
-0.13275146
-0.04272461
 0.03509521
 0.09918213
 0.14831543
 0.18371582
 0.20660400
 0.21850586
 0.22125244
 0.21667480
 0.20690918
 0.19439697
 0.18188477
 0.17150879
 0.16571045
 0.16540527
 0.17150879
 0.18432617
 0.20385742
 0.23010254
 0.26214600
 0.29876709
 0.33660889
 0.37292480
 0.40374756
 0.42572021
 0.43609619
 0.43304443
 0.41595459
 0.38391113
 0.33660889
 0.27343750
 0.19531250
 0.10467529
 0.00427246
-0.10314941
-0.21545410
-0.32836914
-0.43792725
-0.53894043
-0.62774658
-0.70098877
-0.75714111
-0.79467773
-0.81207275
-0.80932617
-0.78643799
-0.74371338
-0.68237305
-0.60394287
-0.51086426
-0.40710449
-0.29632568
-0.18249512
-0.06988525
 0.03784180
 0.13763428
 0.22705078
 0.30303955
 0.36346436
 0.40649414
 0.43151855
 0.43945313
 0.43334961
 0.41473389
 0.38665771
 0.35156250
 0.31219482
 0.27221680
 0.23468018
 0.20141602
 0.17486572
 0.15655518
 0.14801025
 0.15045166
 0.16326904
 0.18676758
 0.22094727
 0.26550293
 0.31951904
 0.38024902
 0.44403076
 0.50811768
 0.56915283
 0.62438965
 0.67047119
 0.70404053
 0.72265625
 0.72357178
 0.70556641
 0.66711426
 0.60760498
 0.52917480
 0.43426514
 0.32653809
 0.20904541
 0.08361816
-0.04730225
-0.18035889
-0.31036377
-0.43060303
-0.53588867
-0.62225342
-0.68908691
-0.73608398
-0.76232910
-0.76751709
-0.75164795
-0.71716309
-0.66558838
-0.60028076
-0.52398682
-0.43914795
-0.34973145
-0.25909424
-0.17089844
-0.08789063
-0.01220703
 0.05310059
 0.10650635
 0.14648438
 0.17242432
 0.18493652
 0.18463135
 0.17303467
 0.15228271
 0.12481689
 0.09429932
 0.06439209
 0.03814697
 0.01892090
 0.00793457
 0.00640869
 0.01586914
 0.03662109
 0.06896973
 0.11169434
 0.16265869
 0.22003174
 0.28228760
 0.34790039
 0.41503906
 0.48065186
 0.54260254
 0.59783936
 0.64483643
 0.68115234
 0.70465088
 0.71380615
 0.70739746
 0.68450928
 0.64239502
 0.58013916
 0.49804688
 0.39825439
 0.28350830
 0.15502930
 0.01281738
-0.14129639
-0.30273438
-0.46447754
-0.61950684
-0.76324463
-0.89202881
-1.00219727
-1.09100342
-1.15600586
-1.19537354
-1.20880127
-1.19628906
-1.15692139
-1.09283447
-1.00555420
-0.89874268
-0.77606201
-0.64086914
-0.49743652
-0.34973145
-0.20233154
-0.05889893
 0.07751465
 0.20324707
 0.31372070
 0.40496826
 0.47332764
 0.51666260
 0.53466797
 0.52703857
 0.49438477
 0.43792725
 0.36132813
 0.26824951
 0.16296387
 0.04699707
-0.07781982
-0.20874023
-0.34027100
-0.46600342
-0.58044434
-0.68023682
-0.76293945
-0.82672119
-0.86853027
-0.88714600
-0.88104248
-0.84991455
-0.79376221
-0.71197510
-0.60577393
-0.47790527
-0.33325195
-0.17578125
-0.00823975
 0.16693115
 0.34454346
 0.51818848
 0.68054199
 0.82580566
 0.95062256
 1.05224609
 1.12854004
 1.17797852
 1.19812012
 1.18927002
 1.15295410
 1.09100342
 1.00524902
 0.89813232
 0.77178955
 0.62988281
 0.47790527
 0.31890869
 0.15472412
-0.01525879
-0.19042969
-0.36743164
-0.53924561
-0.70037842
-0.84716797
-0.97930908
-1.09558105
-1.19384766
-1.27105713
-1.32598877
-1.35894775
-1.37115479
-1.36291504
-1.33331299
-1.28265381
-1.21215820
-1.12304688
-1.01623535
-0.89202881
-0.75195313
-0.59875488
-0.43518066
-0.26336670
-0.08300781
 0.10498047
 0.29876709
 0.49255371
 0.68115234
 0.86059570
 1.02783203
 1.18041992
 1.31500244
 1.42730713
 1.51367188
 1.57226563
 1.60308838
 1.60583496
 1.58020020
 1.52587891
 1.44409180
 1.33789063
 1.21063232
 1.06536865
 0.90545654
 0.73608398
 0.56304932
 0.39276123
 0.22857666
 0.07171631
-0.07690430
-0.21392822
-0.33447266
-0.43395996
-0.50994873
-0.56335449
-0.59570313
-0.60821533
-0.60180664
-0.57830811
-0.54107666
-0.49285889
-0.43701172
-0.37567139
-0.31250000
-0.24932861
-0.18890381
-0.13092041
-0.07629395
-0.02532959
 0.02105713
 0.06317139
 0.10131836
 0.13732910
 0.17272949
 0.20843506
 0.24597168
 0.28717041
 0.33233643
 0.38177490
 0.43457031
 0.49011230
 0.54748535
 0.60577393
 0.66345215
 0.71868896
 0.76904297
 0.81298828
 0.84747314
 0.86944580
 0.87554932
 0.86517334
 0.83618164
 0.78735352
 0.71716309
 0.62530518
 0.51483154
 0.38909912
 0.25024414
 0.09735107
-0.06988525
-0.24780273
-0.42999268
-0.60913086
-0.78033447
-0.94024658
-1.08642578
-1.21429443
-1.31927490
-1.39801025
-1.44897461
-1.47186279
-1.46636963
-1.43157959
-1.36810303
-1.27746582
-1.16302490
-1.02813721
-0.87677002
-0.71350098
-0.54443359
-0.37567139
-0.21148682
-0.05493164
 0.09185791
 0.22583008
 0.34332275
 0.44097900
 0.51635742
 0.56915283
 0.59936523
 0.60729980
 0.59326172
 0.55816650
 0.50415039
 0.43395996
 0.35064697
 0.25695801
 0.15533447
 0.04699707
-0.06683350
-0.18371582
-0.29998779
-0.41015625
-0.50811768
-0.59082031
-0.65643311
-0.70526123
-0.73699951
-0.75134277
-0.74737549
-0.72540283
-0.68695068
-0.63262939
-0.56488037
-0.48522949
-0.39642334
-0.30151367
-0.20294189
-0.10223389
-0.00122070
 0.09796143
 0.19287109
 0.28259277
 0.36560059
 0.44067383
 0.50659180
 0.56182861
 0.60607910
 0.63842773
 0.65826416
 0.66497803
 0.65948486
 0.64270020
 0.61584473
 0.58044434
 0.53680420
 0.48583984
 0.42938232
 0.37017822
 0.31036377
 0.25024414
 0.19012451
 0.13000488
 0.07141113
 0.01556396
-0.03570557
-0.08209229
-0.12329102
-0.15991211
-0.19226074
-0.21972656
-0.24230957
-0.25939941
-0.27069092
-0.27587891
-0.27465820
-0.26733398
-0.25329590
-0.23254395
-0.20507813
-0.17089844
-0.12969971
-0.08087158
-0.02502441
 0.03723145
 0.10467529
 0.17730713
 0.25512695
 0.33813477
 0.42449951
 0.51239014
 0.59936523
 0.68481445
 0.76721191
 0.84533691
 0.91705322
 0.98052979
 1.03363037
 1.07452393
 1.10168457
 1.11389160
 1.10961914
 1.08856201
 1.05163574
 0.99945068
 0.93292236
 0.85205078
 0.75683594
 0.64758301
 0.52764893
 0.40069580
 0.26885986
 0.13336182
-0.00762939
-0.15319824
-0.30029297
-0.44311523
-0.57739258
-0.70098877
-0.81359863
-0.91491699
-1.00250244
-1.07452393
-1.12884521
-1.16546631
-1.18438721
-1.18652344
-1.17218018
-1.14227295
-1.09924316
-1.04431152
-0.97930908
-0.90576172
-0.82489014
-0.73974609
-0.65246582
-0.56549072
-0.48004150
-0.39825439
-0.32165527
-0.25238037
-0.19195557
-0.14038086
-0.09613037
-0.05859375
-0.02655029
 0.00152588
 0.02624512
 0.04913330
 0.07202148
 0.09643555
 0.12390137
 0.15594482
 0.19287109
 0.23498535
 0.28259277
 0.33477783
 0.39031982
 0.44677734
 0.50201416
 0.55297852
 0.59844971
 0.63629150
 0.66406250
 0.67993164
 0.68176270
 0.66833496
 0.63934326
 0.59356689
 0.53039551
 0.45043945
 0.35552979
 0.24719238
 0.12725830
-0.00518799
-0.15014648
-0.30609131
-0.46844482
-0.63201904
-0.79193115
-0.94543457
-1.08917236
-1.22009277
-1.33331299
-1.42425537
-1.49017334
-1.52801514
-1.53625488
-1.51245117
-1.45721436
-1.37176514
-1.25915527
-1.12304688
-0.96679688
-0.79376221
-0.61004639
-0.42175293
-0.23468018
-0.05279541
 0.12145996
 0.28503418
 0.43457031
 0.56610107
 0.67657471
 0.76599121
 0.83404541
 0.88104248
 0.90759277
 0.91369629
 0.90148926
 0.87280273
 0.83007813
 0.77606201
 0.71411133
 0.64758301
 0.57983398
 0.51422119
 0.45288086
 0.39855957
 0.35369873
 0.31951904
 0.29632568
 0.28350830
 0.28106689
 0.28869629
 0.30517578
 0.32745361
 0.35156250
 0.37384033
 0.39337158
 0.40893555
 0.41870117
 0.41931152
 0.40893555
 0.38696289
 0.35400391
 0.30914307
 0.25268555
 0.18402100
 0.10437012
 0.01647949
-0.07781982
-0.17608643
-0.27587891
-0.37139893
-0.45623779
-0.52612305
-0.57830811
-0.61187744
-0.62652588
-0.61920166
-0.58837891
-0.53375244
-0.45745850
-0.36285400
-0.25299072
-0.13122559
-0.00122070
 0.13244629
 0.26519775
 0.39276123
 0.51025391
 0.61340332
 0.69732666
 0.75958252
 0.79833984
 0.81268311
 0.80200195
 0.76568604
 0.70373535
 0.61828613
 0.51330566
 0.39367676
 0.26367188
 0.12634277
-0.01647949
-0.16235352
-0.30548096
-0.43823242
-0.55236816
-0.64208984
-0.70434570
-0.73822021
-0.74096680
-0.70953369
-0.64239502
-0.54168701
-0.41259766
-0.25970459
-0.08605957
 0.10559082
 0.30944824
 0.51574707
 0.71350098
 0.89538574
 1.05560303
 1.18865967
 1.28814697
 1.34796143
 1.36566162
 1.34063721
 1.27349854
 1.16455078
 1.01470947
 0.82977295
 0.61859131
 0.38879395
 0.14404297
-0.11352539
-0.37750244
-0.63598633
-0.87554932
-1.08612061
-1.26251221
-1.40228271
-1.50146484
-1.55487061
-1.56066895
-1.52069092
-1.43829346
-1.31744385
-1.16119385
-0.97473145
-0.76690674
-0.54748535
-0.32592773
-0.10742188
 0.10345459
 0.30090332
 0.47668457
 0.62408447
 0.73822021
 0.81756592
 0.86242676
 0.87310791
 0.85021973
 0.79498291
 0.71014404
 0.60028076
 0.47210693
 0.33050537
 0.18096924
 0.02685547
-0.12725830
-0.27496338
-0.40771484
-0.51696777
-0.59753418
-0.64788818
-0.66894531
-0.66101074
-0.62500000
-0.56243896
-0.47821045
-0.37933350
-0.27282715
-0.16448975
-0.05828857
 0.04058838
 0.12603760
 0.19287109
 0.23834229
 0.26245117
 0.26550293
 0.24749756
 0.20874023
 0.15167236
 0.07995605
-0.00305176
-0.09552002
-0.19470215
-0.29724121
-0.39611816
-0.48522949
-0.56030273
-0.61920166
-0.66040039
-0.68176270
-0.68023682
-0.65429688
-0.60394287
-0.53070068
-0.43762207
-0.32745361
-0.20385742
-0.07110596
 0.06744385
 0.20812988
 0.34606934
 0.47485352
 0.58807373
 0.68115234
 0.75225830
 0.80047607
 0.82611084
 0.82855225
 0.80718994
 0.76293945
 0.69793701
 0.61462402
 0.51696777
 0.40924072
 0.29510498
 0.17852783
 0.06195068
-0.05187988
-0.15991211
-0.25695801
-0.33813477
-0.39886475
-0.43609619
-0.44830322
-0.43518066
-0.39672852
-0.33477783
-0.25268555
-0.15472412
-0.04547119
 0.07019043
 0.18737793
 0.30029297
 0.40283203
 0.48950195
 0.55541992
 0.59844971
 0.61614990
 0.60760498
 0.57159424
 0.50964355
 0.42541504
 0.32318115
 0.20629883
 0.07598877
-0.06652832
-0.21820068
-0.37200928
-0.52032471
-0.65673828
-0.77758789
-0.88104248
-0.96405029
-1.02325439
-1.05590820
-1.05987549
-1.03454590
-0.98083496
-0.89874268
-0.78979492
-0.65704346
-0.50567627
-0.34088135
-0.16693115
 0.01312256
 0.19653320
 0.37750244
 0.54931641
 0.70495605
 0.84014893
 0.95306396
 1.04248047
 1.10534668
 1.13830566
 1.14013672
 1.11236572
 1.05682373
 0.97564697
 0.86883545
 0.73883057
 0.59051514
 0.43060303
 0.26397705
 0.09307861
-0.08026123
-0.25207520
-0.41473389
-0.56121826
-0.68756104
-0.79254150
-0.87585449
-0.93688965
-0.97503662
-0.99060059
-0.98693848
-0.96649170
-0.93170166
-0.88348389
-0.82397461
-0.75500488
-0.67993164
-0.60089111
-0.51971436
-0.43792725
-0.35736084
-0.27862549
-0.20263672
-0.13000488
-0.06134033
 0.00305176
 0.06164551
 0.11474609
 0.16174316
 0.20294189
 0.23895264
 0.27099609
 0.29998779
 0.32714844
 0.35156250
 0.37322998
 0.39276123
 0.40985107
 0.42449951
 0.43579102
 0.44311523
 0.44586182
 0.44403076
 0.43823242
 0.42663574
 0.40893555
 0.38360596
 0.35156250
 0.31402588
 0.27191162
 0.22644043
 0.17700195
 0.12512207
 0.07110596
 0.01739502
-0.03509521
-0.08422852
-0.12847900
-0.16632080
-0.19592285
-0.21697998
-0.22888184
-0.23010254
-0.22064209
-0.19897461
-0.16510010
-0.11962891
-0.06530762
-0.00457764
 0.05981445
 0.12542725
 0.19012451
 0.25238037
 0.30914307
 0.35705566
 0.39367676
 0.41625977
 0.42388916
 0.41595459
 0.39367676
 0.35827637
 0.31188965
 0.25634766
 0.19256592
 0.12207031
 0.04699707
-0.02899170
-0.10131836
-0.16784668
-0.22766113
-0.28045654
-0.32409668
-0.35430908
-0.36743164
-0.36224365
-0.34057617
-0.30456543
-0.25634766
-0.19561768
-0.12298584
-0.03906250
 0.05310059
 0.15167236
 0.25390625
 0.35644531
 0.45593262
 0.54870605
 0.63110352
 0.70068359
 0.75500488
 0.79101563
 0.80780029
 0.80474854
 0.78186035
 0.73974609
 0.68023682
 0.60485840
 0.51605225
 0.41717529
 0.31127930
 0.20172119
 0.09155273
-0.01495361
-0.11474609
-0.20599365
-0.28686523
-0.35522461
-0.40740967
-0.44189453
-0.45806885
-0.45837402
-0.44464111
-0.41839600
-0.38024902
-0.33233643
-0.27770996
-0.22064209
-0.16265869
-0.10589600
-0.05096436
-0.00030518
 0.04394531
 0.07995605
 0.10742188
 0.12634277
 0.13641357
 0.13641357
 0.12634277
 0.10711670
 0.08026123
 0.04760742
 0.01007080
-0.03234863
-0.07781982
-0.12420654
-0.16937256
-0.21301270
-0.25543213
-0.29632568
-0.33477783
-0.36865234
-0.39642334
-0.41870117
-0.43640137
-0.45043945
-0.46051025
-0.46691895
-0.47027588
-0.47149658
-0.47119141
-0.46875000
-0.46264648
-0.45257568
-0.43853760
-0.42144775
-0.40039063
-0.37506104
-0.34393311
-0.30761719
-0.26702881
-0.22277832
-0.17364502
-0.11840820
-0.05706787
 0.00854492
 0.07690430
 0.14617920
 0.21606445
 0.28594971
 0.35308838
 0.41473389
 0.46813965
 0.51177979
 0.54382324
 0.56335449
 0.56762695
 0.55541992
 0.52551270
 0.47973633
 0.41931152
 0.34606934
 0.26123047
 0.16693115
 0.06439209
-0.04394531
-0.15594482
-0.26916504
-0.37933350
-0.48156738
-0.57250977
-0.65093994
-0.71563721
-0.76599121
-0.80078125
-0.81817627
-0.81787109
-0.80139160
-0.77026367
-0.72662354
-0.67169189
-0.60638428
-0.53192139
-0.45135498
-0.36682129
-0.28106689
-0.19622803
-0.11444092
-0.03723145
 0.03387451
 0.09735107
 0.15258789
 0.19836426
 0.23437500
 0.26062012
 0.27709961
 0.28564453
 0.28747559
 0.28381348
 0.27679443
 0.26733398
 0.25787354
 0.25115967
 0.24841309
 0.25054932
 0.25848389
 0.27252197
 0.29388428
 0.32135010
 0.35369873
 0.38879395
 0.42541504
 0.46295166
 0.49987793
 0.53314209
 0.55969238
 0.57800293
 0.58746338
 0.58776855
 0.57617188
 0.55145264
 0.51239014
 0.46112061
 0.39916992
 0.32745361
 0.24627686
 0.15594482
 0.05828857
-0.04486084
-0.15106201
-0.25817871
-0.36163330
-0.45623779
-0.53680420
-0.60119629
-0.64849854
-0.67840576
-0.68878174
-0.67810059
-0.64544678
-0.59173584
-0.51879883
-0.42877197
-0.32318115
-0.20538330
-0.07812500
 0.05523682
 0.19195557
 0.32897949
 0.46234131
 0.58624268
 0.69610596
 0.78918457
 0.86334229
 0.91644287
 0.94665527
 0.95214844
 0.93322754
 0.89019775
 0.82489014
 0.73760986
 0.63201904
 0.51208496
 0.38330078
 0.25024414
 0.11444092
-0.02227783
-0.15777588
-0.28656006
-0.40222168
-0.50048828
-0.57861328
-0.63568115
-0.67169189
-0.68542480
-0.67657471
-0.64575195
-0.59570313
-0.52947998
-0.44952393
-0.35827637
-0.25817871
-0.15228271
-0.04394531
 0.06317139
 0.16571045
 0.26031494
 0.34423828
 0.41381836
 0.46600342
 0.49865723
 0.50994873
 0.49987793
 0.46813965
 0.41473389
 0.34179688
 0.25146484
 0.14617920
 0.02777100
-0.10131836
-0.23742676
-0.37475586
-0.50659180
-0.62713623
-0.73181152
-0.81848145
-0.88378906
-0.92529297
-0.94116211
-0.93048096
-0.89324951
-0.82855225
-0.73669434
-0.61981201
-0.48217773
-0.32958984
-0.16632080
 0.00579834
 0.18463135
 0.36529541
 0.53985596
 0.70007324
 0.84136963
 0.96038818
 1.05438232
 1.11938477
 1.15203857
 1.15051270
 1.11633301
 1.05041504
 0.95306396
 0.82702637
 0.67687988
 0.51025391
 0.33325195
 0.14770508
-0.04577637
-0.24353027
-0.43731689
-0.61645508
-0.77392578
-0.90606689
-1.01318359
-1.09313965
-1.14318848
-1.16119385
-1.14776611
-1.10534668
-1.03546143
-0.94055176
-0.82244873
-0.68572998
-0.53649902
-0.38055420
-0.22277832
-0.06744385
 0.08148193
 0.21942139
 0.34210205
 0.44616699
 0.52917480
 0.58868408
 0.62438965
 0.63690186
 0.62805176
 0.59906006
 0.55236816
 0.49194336
 0.42205811
 0.34729004
 0.27099609
 0.19561768
 0.12298584
 0.05615234
-0.00152588
-0.04730225
-0.08026123
-0.10070801
-0.10864258
-0.10437012
-0.08880615
-0.06408691
-0.03265381
 0.00274658
 0.03906250
 0.07263184
 0.10070801
 0.12054443
 0.13061523
 0.13031006
 0.11840820
 0.09368896
 0.05645752
 0.00793457
-0.04943848
-0.11383057
-0.18402100
-0.25817871
-0.33294678
-0.40344238
-0.46569824
-0.51696777
-0.55511475
-0.57891846
-0.58746338
-0.57891846
-0.55297852
-0.50994873
-0.44921875
-0.37200928
-0.28045654
-0.17761230
-0.06683350
 0.04882813
 0.16601563
 0.28167725
 0.39184570
 0.49194336
 0.57891846
 0.64941406
 0.70098877
 0.73242188
 0.74279785
 0.73333740
 0.70404053
 0.65612793
 0.59082031
 0.51177979
 0.42358398
 0.32958984
 0.23223877
 0.13336182
 0.03570557
-0.05615234
-0.13763428
-0.20751953
-0.26641846
-0.31311035
-0.34484863
-0.35827637
-0.35217285
-0.32989502
-0.29571533
-0.25360107
-0.20538330
-0.15106201
-0.09338379
-0.03509521
 0.02044678
 0.07110596
 0.11596680
 0.15411377
 0.18402100
 0.20538330
 0.21820068
 0.22247314
 0.21881104
 0.20782471
 0.19073486
 0.16815186
 0.14190674
 0.11352539
 0.08300781
 0.05065918
 0.01739502
-0.01647949
-0.04974365
-0.08148193
-0.11108398
-0.13885498
-0.16448975
-0.18768311
-0.20843506
-0.22613525
-0.24078369
-0.25207520
-0.26062012
-0.26611328
-0.26947021
-0.27008057
-0.26794434
-0.26245117
-0.25329590
-0.24017334
-0.22308350
-0.20141602
-0.17517090
-0.14465332
-0.10955811
-0.06927490
-0.02410889
 0.02532959
 0.07720947
 0.12939453
 0.18066406
 0.23040771
 0.27801514
 0.32073975
 0.35644531
 0.38330078
 0.40008545
 0.40740967
 0.40527344
 0.39245605
 0.36926270
 0.33599854
 0.29449463
 0.24688721
 0.19470215
 0.13854980
 0.08056641
 0.02288818
-0.03204346
-0.08239746
-0.12664795
-0.16418457
-0.19348145
-0.21392822
-0.22460938
-0.22644043
-0.22033691
-0.20782471
-0.18951416
-0.16723633
-0.14221191
-0.11688232
-0.09368896
-0.07446289
-0.06103516
-0.05371094
-0.05340576
-0.05920410
-0.07171631
-0.09002686
-0.11352539
-0.14038086
-0.16967773
-0.19927979
-0.22705078
-0.25146484
-0.27008057
-0.28228760
-0.28808594
-0.28686523
-0.27801514
-0.25970459
-0.23223877
-0.19531250
-0.14984131
-0.09674072
-0.03723145
 0.02746582
 0.09429932
 0.16174316
 0.22766113
 0.29052734
 0.34759521
 0.39672852
 0.43579102
 0.46417236
 0.48156738
 0.48736572
 0.48004150
 0.45989990
 0.42724609
 0.38513184
 0.33508301
 0.27893066
 0.21789551
 0.15289307
 0.08605957
 0.01800537
-0.04852295
-0.11047363
-0.16510010
-0.21087646
-0.24902344
-0.27984619
-0.30212402
-0.31250000
-0.30914307
-0.29205322
-0.26489258
-0.22979736
-0.18737793
-0.13793945
-0.08239746
-0.02380371
 0.03417969
 0.08941650
 0.14007568
 0.18432617
 0.21972656
 0.24444580
 0.25695801
 0.25787354
 0.24658203
 0.22430420
 0.19073486
 0.14739990
 0.09582520
 0.03875732
-0.02136230
-0.08239746
-0.14190674
-0.19836426
-0.25054932
-0.29724121
-0.33508301
-0.36102295
-0.37384033
-0.37261963
-0.35797119
-0.33081055
-0.29296875
-0.24566650
-0.19104004
-0.13000488
-0.06439209
 0.00427246
 0.07324219
 0.13854980
 0.19866943
 0.25238037
 0.29937744
 0.33782959
 0.36590576
 0.38177490
 0.38482666
 0.37658691
 0.35827637
 0.33172607
 0.29815674
 0.25817871
 0.21301270
 0.16357422
 0.11138916
 0.05798340
 0.00610352
-0.04241943
-0.08636475
-0.12420654
-0.15594482
-0.18035889
-0.19683838
-0.20599365
-0.20751953
-0.20233154
-0.19104004
-0.17486572
-0.15411377
-0.13061523
-0.10528564
-0.07995605
-0.05676270
-0.03692627
-0.02197266
-0.01220703
-0.00793457
-0.00946045
-0.01617432
-0.02807617
-0.04455566
-0.06439209
-0.08728027
-0.11138916
-0.13549805
-0.15808105
-0.17761230
-0.19348145
-0.20538330
-0.21209717
-0.21331787
-0.20904541
-0.19897461
-0.18402100
-0.16479492
-0.14251709
-0.11810303
-0.09277344
-0.06713867
-0.04241943
-0.01922607
 0.00152588
 0.01770020
 0.02929688
 0.03509521
 0.03631592
 0.03295898
 0.02655029
 0.01708984
 0.00610352
-0.00549316
-0.01647949
-0.02532959
-0.03082275
-0.03234863
-0.02960205
-0.02258301
-0.01129150
 0.00457764
 0.02471924
 0.04882813
 0.07568359
 0.10406494
 0.13275146
 0.15991211
 0.18402100
 0.20446777
 0.22003174
 0.23040771
 0.23468018
 0.23132324
 0.21972656
 0.19989014
 0.17150879
 0.13580322
 0.09399414
 0.04730225
-0.00244141
-0.05340576
-0.10284424
-0.14862061
-0.18798828
-0.21881104
-0.23864746
-0.24688721
-0.24353027
-0.22796631
-0.19989014
-0.15869141
-0.10437012
-0.03906250
 0.03448486
 0.11413574
 0.19683838
 0.28076172
 0.36285400
 0.44067383
 0.51025391
 0.56884766
 0.61401367
 0.64453125
 0.65948486
 0.65826416
 0.63873291
 0.60119629
 0.54656982
 0.47729492
 0.39642334
 0.30670166
 0.20965576
 0.10864258
 0.00640869
-0.09429932
-0.19104004
-0.28137207
-0.36132813
-0.42694092
-0.47424316
-0.50231934
-0.51116943
-0.50231934
-0.47607422
-0.43334961
-0.37567139
-0.30639648
-0.22827148
-0.14526367
-0.05950928
 0.02593994
 0.10742188
 0.18249512
 0.24932861
 0.30578613
 0.35003662
 0.38085938
 0.39642334
 0.39703369
 0.38421631
 0.36010742
 0.32623291
 0.28472900
 0.23681641
 0.18402100
 0.12786865
 0.06988525
 0.01251221
-0.04150391
-0.09002686
-0.13183594
-0.16662598
-0.19409180
-0.21423340
-0.22644043
-0.23132324
-0.23071289
-0.22644043
-0.22033691
-0.21331787
-0.20690918
-0.20202637
-0.19989014
-0.20202637
-0.20782471
-0.21789551
-0.23284912
-0.25329590
-0.27893066
-0.30822754
-0.33782959
-0.36499023
-0.38757324
-0.40496826
-0.41656494
-0.42205811
-0.42022705
-0.40924072
-0.38787842
-0.35552979
-0.31402588
-0.26489258
-0.20996094
-0.15014648
-0.08575439
-0.01892090
 0.04699707
 0.10864258
 0.16326904
 0.20843506
 0.24322510
 0.26641846
 0.27679443
 0.27404785
 0.25726318
 0.22460938
 0.17669678
 0.11444092
 0.04089355
-0.04089355
-0.12969971
-0.22399902
-0.32043457
-0.41442871
-0.50018311
-0.57403564
-0.63354492
-0.67810059
-0.70526123
-0.71289063
-0.69824219
-0.66131592
-0.60272217
-0.52276611
-0.42388916
-0.30944824
-0.18280029
-0.04791260
 0.09307861
 0.23864746
 0.38452148
 0.52581787
 0.65582275
 0.77026367
 0.86578369
 0.94055176
 0.99182129
 1.01715088
 1.01593018
 0.98846436
 0.93566895
 0.85815430
 0.75714111
 0.63629150
 0.50079346
 0.35614014
 0.20568848
 0.05035400
-0.10894775
-0.26763916
-0.41870117
-0.55389404
-0.66864014
-0.76080322
-0.82977295
-0.87493896
-0.89508057
-0.88928223
-0.85754395
-0.80017090
-0.71929932
-0.61706543
-0.49743652
-0.36468506
-0.22277832
-0.07507324
 0.07537842
 0.22552490
 0.37078857
 0.50659180
 0.62835693
 0.73333740
 0.81970215
 0.88562012
 0.92926025
 0.94970703
 0.94573975
 0.91827393
 0.86822510
 0.79772949
 0.70861816
 0.60424805
 0.48828125
 0.36499023
 0.23803711
 0.10955811
-0.01739502
-0.13977051
-0.25360107
-0.35339355
-0.43487549
-0.49438477
-0.53070068
-0.54382324
-0.53375244
-0.50140381
-0.44799805
-0.37658691
-0.29052734
-0.19317627
-0.08758545
 0.02502441
 0.14160156
 0.25909424
 0.37231445
 0.47668457
 0.56823730
 0.64422607
 0.70251465
 0.74188232
 0.76171875
 0.76110840
 0.74066162
 0.69976807
 0.63995361
 0.56365967
 0.47454834
 0.37628174
 0.27160645
 0.16357422
 0.05615234
-0.04730225
-0.14312744
-0.22857666
-0.30120850
-0.35858154
-0.39855957
-0.41931152
-0.42053223
-0.40313721
-0.36956787
-0.32226563
-0.26397705
-0.19836426
-0.12908936
-0.05828857
 0.01129150
 0.07659912
 0.13427734
 0.18096924
 0.21423340
 0.23315430
 0.23681641
 0.22491455
 0.19653320
 0.15167236
 0.09155273
 0.01861572
-0.06500244
-0.15808105
-0.25726318
-0.35797119
-0.45440674
-0.54168701
-0.61584473
-0.67565918
-0.71929932
-0.74432373
-0.74829102
-0.72845459
-0.68542480
-0.62072754
-0.53802490
-0.43975830
-0.32867432
-0.20843506
-0.08239746
 0.04516602
 0.17089844
 0.28991699
 0.39855957
 0.49133301
 0.56396484
 0.61431885
 0.64056396
 0.64178467
 0.61553955
 0.56152344
 0.48187256
 0.38146973
 0.26458740
 0.13366699
-0.01068115
-0.16540527
-0.32501221
-0.48065186
-0.62469482
-0.75225830
-0.86029053
-0.94665527
-1.00799561
-1.04187012
-1.04705811
-1.02447510
-0.97564697
-0.90179443
-0.80474854
-0.68756104
-0.55541992
-0.41320801
-0.26519775
-0.11474609
 0.03509521
 0.18127441
 0.31890869
 0.44219971
 0.54687500
 0.62896729
 0.68634033
 0.71838379
 0.72509766
 0.70587158
 0.66070557
 0.59051514
 0.49926758
 0.39154053
 0.27191162
 0.14282227
 0.00549316
-0.13702393
-0.27923584
-0.41351318
-0.53344727
-0.63568115
-0.71807861
-0.77941895
-0.81848145
-0.83343506
-0.82336426
-0.78796387
-0.72906494
-0.64758301
-0.54565430
-0.42724609
-0.29632568
-0.15686035
-0.01190186
 0.13610840
 0.28442383
 0.42785645
 0.56182861
 0.68054199
 0.78155518
 0.86303711
 0.92376709
 0.96191406
 0.97625732
 0.96679688
 0.93414307
 0.87982178
 0.80566406
 0.71350098
 0.60638428
 0.48797607
 0.36315918
 0.23437500
 0.10375977
-0.02746582
-0.15716553
-0.28045654
-0.39184570
-0.48736572
-0.56396484
-0.62133789
-0.65917969
-0.67687988
-0.67413330
-0.65093994
-0.60882568
-0.54992676
-0.47637939
-0.39093018
-0.29602051
-0.19561768
-0.09277344
 0.00885010
 0.10742188
 0.20080566
 0.28808594
 0.36712646
 0.43670654
 0.49560547
 0.54290771
 0.57891846
 0.60363770
 0.61767578
 0.62194824
 0.61706543
 0.60394287
 0.58319092
 0.55511475
 0.52093506
 0.48126221
 0.43762207
 0.39154053
 0.34393311
 0.29479980
 0.24505615
 0.19500732
 0.14465332
 0.09490967
 0.04699707
 0.00213623
-0.03967285
-0.07781982
-0.11291504
-0.14465332
-0.17242432
-0.19592285
-0.21514893
-0.22979736
-0.24047852
-0.24749756
-0.25085449
-0.24993896
-0.24475098
-0.23498535
-0.22033691
-0.20050049
-0.17578125
-0.14526367
-0.10955811
-0.06866455
-0.02319336
 0.02563477
 0.07690430
 0.12939453
 0.18157959
 0.23284912
 0.28259277
 0.33050537
 0.37506104
 0.41412354
 0.44494629
 0.46630859
 0.47882080
 0.48248291
 0.47668457
 0.45989990
 0.43151855
 0.39245605
 0.34515381
 0.28991699
 0.22674561
 0.15625000
 0.08056641
 0.00213623
-0.07598877
-0.15350342
-0.22979736
-0.30273438
-0.36834717
-0.42297363
-0.46447754
-0.49285889
-0.50933838
-0.51391602
-0.50628662
-0.48645020
-0.45562744
-0.41442871
-0.36437988
-0.30792236
-0.24688721
-0.18402100
-0.12115479
-0.05920410
 0.00061035
 0.05584717
 0.10375977
 0.14282227
 0.17211914
 0.19195557
 0.20172119
 0.20019531
 0.18768311
 0.16479492
 0.13336182
 0.09490967
 0.05035400
 0.00183105
-0.04852295
-0.09887695
-0.14678955
-0.19042969
-0.22827148
-0.25787354
-0.27801514
-0.28869629
-0.28991699
-0.28289795
-0.26733398
-0.24291992
-0.20965576
-0.16906738
-0.12359619
-0.07598877
-0.02777100
 0.01831055
 0.06072998
 0.09765625
 0.12817383
 0.15136719
 0.16693115
 0.17395020
 0.17150879
 0.15991211
 0.13977051
 0.11169434
 0.07659912
 0.03479004
-0.01251221
-0.06408691
-0.11810303
-0.17364502
-0.23101807
-0.28869629
-0.34454346
-0.39428711
-0.43609619
-0.46844482
-0.49194336
-0.50567627
-0.50933838
-0.50231934
-0.48522949
-0.45898438
-0.42358398
-0.38024902
-0.32958984
-0.27404785
-0.21636963
-0.15747070
-0.09826660
-0.03875732
 0.01953125
 0.07476807
 0.12512207
 0.16937256
 0.20751953
 0.23773193
 0.25909424
 0.27099609
 0.27435303
 0.26947021
 0.25695801
 0.23559570
 0.20538330
 0.16754150
 0.12359619
 0.07537842
 0.02410889
-0.02899170
-0.08209229
-0.13275146
-0.17944336
-0.22216797
-0.26153564
-0.29632568
-0.32501221
-0.34545898
-0.35644531
-0.35797119
-0.35034180
-0.33386230
-0.30853271
-0.27587891
-0.23681641
-0.19348145
-0.14587402
-0.09338379
-0.03692627
 0.02197266
 0.08056641
 0.13732910
 0.19012451
 0.23925781
 0.28320313
 0.32165527
 0.35369873
 0.37811279
 0.39459229
 0.40344238
 0.40466309
 0.39947510
 0.38848877
 0.37139893
 0.34942627
 0.32379150
 0.29571533
 0.26550293
 0.23406982
 0.20233154
 0.17059326
 0.14068604
 0.11291504
 0.08758545
 0.06530762
 0.04577637
 0.03051758
 0.01983643
 0.01403809
 0.01281738
 0.01617432
 0.02319336
 0.03356934
 0.04699707
 0.06286621
 0.07995605
 0.09857178
 0.11749268
 0.13702393
 0.15594482
 0.17456055
 0.19226074
 0.20965576
 0.22613525
 0.24139404
 0.25512695
 0.26733398
 0.27770996
 0.28656006
 0.29357910
 0.29815674
 0.29937744
 0.29754639
 0.29235840
 0.28350830
 0.27099609
 0.25451660
 0.23437500
 0.21026611
 0.18280029
 0.15258789
 0.11993408
 0.08575439
 0.05035400
 0.01434326
-0.02166748
-0.05767822
-0.09277344
-0.12542725
-0.15472412
-0.17974854
-0.20080566
-0.21697998
-0.22888184
-0.23620605
-0.23895264
-0.23742676
-0.23101807
-0.21972656
-0.20385742
-0.18432617
-0.16235352
-0.13824463
-0.11260986
-0.08544922
-0.05706787
-0.02899170
-0.00122070
 0.02502441
 0.04943848
 0.07202148
 0.09216309
 0.10955811
 0.12451172
 0.13671875
 0.14617920
 0.15258789
 0.15625000
 0.15747070
 0.15686035
 0.15411377
 0.14892578
 0.14068604
 0.12969971
 0.11566162
 0.09887695
 0.07904053
 0.05584717
 0.02990723
 0.00061035
-0.03265381
-0.06896973
-0.10742188
-0.14648438
-0.18554688
-0.22521973
-0.26733398
-0.31005859
-0.35064697
-0.38574219
-0.41442871
-0.43731689
-0.45440674
-0.46508789
-0.46813965
-0.46325684
-0.45074463
-0.42999268
-0.39916992
-0.35827637
-0.30883789
-0.25390625
-0.19470215
-0.13183594
-0.06408691
 0.00671387
 0.07843018
 0.14801025
 0.21453857
 0.27740479
 0.33508301
 0.38421631
 0.42236328
 0.44891357
 0.46325684
 0.46478271
 0.45257568
 0.42663574
 0.38848877
 0.33935547
 0.28015137
 0.21026611
 0.13061523
 0.04364014
-0.04760742
-0.14099121
-0.23498535
-0.32775879
-0.41564941
-0.49530029
-0.56365967
-0.61920166
-0.66131592
-0.68847656
-0.69976807
-0.69335938
-0.66986084
-0.62957764
-0.57373047
-0.50292969
-0.41931152
-0.32501221
-0.22308350
-0.11657715
-0.00854492
 0.09826660
 0.20172119
 0.29937744
 0.38787842
 0.46386719
 0.52459717
 0.56732178
 0.59234619
 0.59875488
 0.58593750
 0.55389404
 0.50354004
 0.43731689
 0.35766602
 0.26733398
 0.16815186
 0.06256104
-0.04638672
-0.15625000
-0.26306152
-0.36254883
-0.44952393
-0.51910400
-0.56854248
-0.59722900
-0.60546875
-0.59356689
-0.56152344
-0.50964355
-0.44036865
-0.35644531
-0.26123047
-0.15747070
-0.04974365
 0.05798340
 0.16204834
 0.25939941
 0.34729004
 0.42236328
 0.48156738
 0.52246094
 0.54534912
 0.55084229
 0.53924561
 0.51147461
 0.46844482
 0.41381836
 0.35125732
 0.28350830
 0.21148682
 0.13702393
 0.06286621
-0.00671387
-0.06805420
-0.11871338
-0.15838623
-0.18615723
-0.20141602
-0.20263672
-0.19012451
-0.16418457
-0.12695313
-0.07995605
-0.02563477
 0.03356934
 0.09460449
 0.15411377
 0.20904541
 0.25756836
 0.29785156
 0.32836914
 0.34729004
 0.35278320
 0.34484863
 0.32501221
 0.29510498
 0.25634766
 0.20965576
 0.15594482
 0.09826660
 0.03967285
-0.01586914
-0.06652832
-0.11047363
-0.14617920
-0.17211914
-0.18676758
-0.18920898
-0.17852783
-0.15502930
-0.11993408
-0.07415771
-0.02014160
 0.04058838
 0.10528564
 0.17120361
 0.23498535
 0.29418945
 0.34545898
 0.38665771
 0.41473389
 0.42755127
 0.42419434
 0.40527344
 0.37109375
 0.32226563
 0.25848389
 0.18035889
 0.09094238
-0.00579834
-0.10711670
-0.21026611
-0.31341553
-0.41259766
-0.50262451
-0.57861328
-0.63781738
-0.67932129
-0.70281982
-0.70648193
-0.68878174
-0.64941406
-0.58929443
-0.51025391
-0.41473389
-0.30609131
-0.18676758
-0.06011963
 0.07080078
 0.20294189
 0.33325195
 0.45684814
 0.56884766
 0.66558838
 0.74310303
 0.79895020
 0.83221436
 0.84136963
 0.82702637
 0.78887939
 0.72814941
 0.64666748
 0.54718018
 0.43395996
 0.31158447
 0.18310547
 0.05035400
-0.08422852
-0.21789551
-0.34515381
-0.46081543
-0.56030273
-0.63995361
-0.69854736
-0.73455811
-0.74859619
-0.74035645
-0.71044922
-0.65917969
-0.58776855
-0.49865723
-0.39581299
-0.28350830
-0.16571045
-0.04669189
 0.07019043
 0.18096924
 0.28167725
 0.36804199
 0.43640137
 0.48370361
 0.50811768
 0.50811768
 0.48431396
 0.43670654
 0.36743164
 0.27770996
 0.16998291
 0.04608154
-0.09124756
-0.23864746
-0.39031982
-0.53985596
-0.68054199
-0.80780029
-0.91857910
-1.00952148
-1.07818604
-1.12091064
-1.13494873
-1.11999512
-1.07727051
-1.00860596
-0.91461182
-0.79650879
-0.65704346
-0.50201416
-0.33752441
-0.16876221
 0.00213623
 0.17211914
 0.33721924
 0.49163818
 0.62957764
 0.74615479
 0.83831787
 0.90393066
 0.94146729
 0.95092773
 0.93353271
 0.89080811
 0.82489014
 0.73760986
 0.63201904
 0.51330566
 0.38665771
 0.25634766
 0.12573242
-0.00213623
-0.12542725
-0.23956299
-0.34088135
-0.42419434
-0.48675537
-0.52764893
-0.54718018
-0.54718018
-0.52886963
-0.49346924
-0.44219971
-0.37780762
-0.30364990
-0.22338867
-0.14068604
-0.05950928
 0.01739502
 0.08728027
 0.14739990
 0.19561768
 0.23010254
 0.25024414
 0.25512695
 0.24505615
 0.22155762
 0.18585205
 0.13946533
 0.08483887
 0.02441406
-0.03845215
-0.10070801
-0.15838623
-0.20782471
-0.24566650
-0.26977539
-0.27954102
-0.27435303
-0.25390625
-0.21820068
-0.16601563
-0.09857178
-0.01861572
 0.07080078
 0.16601563
 0.26428223
 0.36193848
 0.45532227
 0.53924561
 0.60974121
 0.66375732
 0.69976807
 0.71655273
 0.71289063
 0.68786621
 0.64178467
 0.57617188
 0.49407959
 0.39825439
 0.29266357
 0.18035889
 0.06469727
-0.05035400
-0.16082764
-0.26245117
-0.35064697
-0.42083740
-0.46966553
-0.49530029
-0.49713135
-0.47576904
-0.43090820
-0.36468506
-0.27954102
-0.17944336
-0.06744385
 0.05279541
 0.17852783
 0.30487061
 0.42663574
 0.53710938
 0.63201904
 0.70800781
 0.76263428
 0.79437256
 0.80169678
 0.78430176
 0.74127197
 0.67321777
 0.58227539
 0.47302246
 0.35003662
 0.21728516
 0.07751465
-0.06805420
-0.21575928
-0.35919189
-0.49163818
-0.60607910
-0.69946289
-0.76934814
-0.81420898
-0.83221436
-0.82214355
-0.78338623
-0.71685791
-0.62438965
-0.50994873
-0.37780762
-0.23254395
-0.07812500
 0.08300781
 0.24719238
 0.40802002
 0.55877686
 0.69396973
 0.80871582
 0.89935303
 0.96343994
 0.99853516
 1.00494385
 0.98205566
 0.93048096
 0.84991455
 0.74188232
 0.61126709
 0.46447754
 0.30700684
 0.14099121
-0.03265381
-0.21087646
-0.38665771
-0.55145264
-0.69854736
-0.82427979
-0.92651367
-1.00463867
-1.05590820
-1.07940674
-1.07482910
-1.04400635
-0.98754883
-0.90698242
-0.80444336
-0.68389893
-0.54962158
-0.40679932
-0.26031494
-0.11383057
 0.02868652
 0.16387939
 0.28778076
 0.39642334
 0.48583984
 0.55297852
 0.59661865
 0.61584473
 0.61096191
 0.58288574
 0.53344727
 0.46569824
 0.38360596
 0.29083252
 0.19042969
 0.08544922
-0.02197266
-0.12878418
-0.23132324
-0.32562256
-0.40832520
-0.47546387
-0.52551270
-0.55725098
-0.57250977
-0.57220459
-0.55633545
-0.52581787
-0.48156738
-0.42633057
-0.36346436
-0.29663086
-0.22888184
-0.16204834
-0.09735107
-0.03692627
 0.01739502
 0.06347656
 0.09918213
 0.12390137
 0.13732910
 0.14068604
 0.13458252
 0.12023926
 0.09887695
 0.07232666
 0.04241943
 0.01098633
-0.02014160
-0.04943848
-0.07476807
-0.09460449
-0.10833740
-0.11535645
-0.11474609
-0.10681152
-0.09155273
-0.06988525
-0.04272461
-0.01190186
 0.02075195
 0.05371094
 0.08605957
 0.11627197
 0.14251709
 0.16387939
 0.17822266
 0.18432617
 0.18188477
 0.17028809
 0.14984131
 0.12115479
 0.08483887
 0.04211426
-0.00518799
-0.05554199
-0.10589600
-0.15411377
-0.19714355
-0.23345947
-0.26153564
-0.27984619
-0.28900146
-0.28808594
-0.27618408
-0.25268555
-0.21728516
-0.17150879
-0.11657715
-0.05462646
 0.01190186
 0.08117676
 0.15075684
 0.21911621
 0.28472900
 0.34545898
 0.39886475
 0.44158936
 0.47149658
 0.48858643
 0.49255371
 0.48248291
 0.45806885
 0.41992188
 0.37048340
 0.31219482
 0.24688721
 0.17456055
 0.09674072
 0.01617432
-0.06256104
-0.13702393
-0.20538330
-0.26733398
-0.31982422
-0.36041260
-0.38635254
-0.39794922
-0.39581299
-0.37994385
-0.35095215
-0.31005859
-0.26000977
-0.20355225
-0.14221191
-0.07629395
-0.00640869
 0.06408691
 0.13214111
 0.19531250
 0.25299072
 0.30426025
 0.34790039
 0.38177490
 0.40588379
 0.42053223
 0.42602539
 0.42236328
 0.40863037
 0.38543701
 0.35430908
 0.31799316
 0.27801514
 0.23406982
 0.18676758
 0.13702393
 0.08697510
 0.03845215
-0.00732422
-0.05004883
-0.08850098
-0.12207031
-0.14984131
-0.17089844
-0.18493652
-0.19226074
-0.19287109
-0.18707275
-0.17578125
-0.16021729
-0.14099121
-0.11871338
-0.09399414
-0.06774902
-0.04089355
-0.01434326
 0.01068115
 0.03387451
 0.05432129
 0.07202148
 0.08666992
 0.09857178
 0.10772705
 0.11413574
 0.11840820
 0.12115479
 0.12237549
 0.12237549
 0.12176514
 0.11993408
 0.11688232
 0.11199951
 0.10589600
 0.09857178
 0.09094238
 0.08300781
 0.07446289
 0.06469727
 0.05340576
 0.04028320
 0.02563477
 0.00915527
-0.00823975
-0.02746582
-0.04821777
-0.07019043
-0.09277344
-0.11596680
-0.13977051
-0.16387939
-0.18768311
-0.21087646
-0.23223877
-0.25054932
-0.26519775
-0.27557373
-0.28137207
-0.28259277
-0.27862549
-0.26977539
-0.25573730
-0.23590088
-0.21026611
-0.17913818
-0.14282227
-0.10223389
-0.05859375
-0.01281738
 0.03326416
 0.07934570
 0.12329102
 0.16479492
 0.20141602
 0.23162842
 0.25421143
 0.26916504
 0.27618408
 0.27465820
 0.26428223
 0.24414063
 0.21392822
 0.17395020
 0.12542725
 0.06988525
 0.00976563
-0.05218506
-0.11413574
-0.17486572
-0.23468018
-0.29235840
-0.34484863
-0.38879395
-0.42144775
-0.44158936
-0.45074463
-0.44921875
-0.43670654
-0.41198730
-0.37536621
-0.32836914
-0.27343750
-0.21240234
-0.14465332
-0.07110596
 0.00671387
 0.08575439
 0.16357422
 0.23895264
 0.31097412
 0.37750244
 0.43518066
 0.48065186
 0.51300049
 0.53253174
 0.53924561
 0.53192139
 0.50842285
 0.47027588
 0.42053223
 0.36132813
 0.29357910
 0.21728516
 0.13305664
 0.04394531
-0.04638672
-0.13641357
-0.22552490
-0.31311035
-0.39550781
-0.46783447
-0.52825928
-0.57678223
-0.61401367
-0.63751221
-0.64483643
-0.63385010
-0.60485840
-0.56030273
-0.50170898
-0.42968750
-0.34545898
-0.25115967
-0.15045166
-0.04608154
 0.06011963
 0.16632080
 0.26947021
 0.36651611
 0.45440674
 0.53039551
 0.59143066
 0.63629150
 0.66406250
 0.67565918
 0.67138672
 0.65063477
 0.61279297
 0.55847168
 0.49102783
 0.41290283
 0.32714844
 0.23498535
 0.13763428
 0.03936768
-0.05676270
-0.14801025
-0.23284912
-0.30853271
-0.37170410
-0.41839600
-0.44647217
-0.45654297
-0.45043945
-0.42846680
-0.39123535
-0.33966064
-0.27618408
-0.20416260
-0.12634277
-0.04455566
 0.03845215
 0.11993408
 0.19653320
 0.26580811
 0.32653809
 0.37719727
 0.41534424
 0.43823242
 0.44433594
 0.43365479
 0.40679932
 0.36590576
 0.31127930
 0.24414063
 0.16601563
 0.07934570
-0.01251221
-0.10742188
-0.20263672
-0.29541016
-0.38238525
-0.45837402
-0.52001953
-0.56549072
-0.59417725
-0.60607910
-0.60028076
-0.57647705
-0.53527832
-0.47882080
-0.40924072
-0.32958984
-0.24139404
-0.14770508
-0.05096436
 0.04516602
 0.13763428
 0.22460938
 0.30364990
 0.37170410
 0.42663574
 0.46600342
 0.48919678
 0.49591064
 0.48675537
 0.46234131
 0.42388916
 0.37445068
 0.31585693
 0.25054932
 0.17974854
 0.10528564
 0.03082275
-0.03997803
-0.10284424
-0.15563965
-0.19592285
-0.22308350
-0.23712158
-0.23742676
-0.22369385
-0.19683838
-0.15686035
-0.10559082
-0.04547119
 0.02075195
 0.09033203
 0.16052246
 0.22857666
 0.29174805
 0.34667969
 0.39062500
 0.42053223
 0.43487549
 0.43243408
 0.41381836
 0.37963867
 0.33020020
 0.26611328
 0.18829346
 0.09887695
 0.00091553
-0.10223389
-0.20782471
-0.31280518
-0.41229248
-0.50201416
-0.57739258
-0.63629150
-0.67840576
-0.70190430
-0.70648193
-0.69030762
-0.65399170
-0.59844971
-0.52520752
-0.43701172
-0.33599854
-0.22613525
-0.11108398
 0.00610352
 0.12176514
 0.23345947
 0.33843994
 0.43395996
 0.51635742
 0.58197021
 0.62866211
 0.65582275
 0.66375732
 0.65368652
 0.62561035
 0.58013916
 0.51940918
 0.44708252
 0.36712646
 0.28198242
 0.19256592
 0.10101318
 0.01068115
-0.07476807
-0.15319824
-0.22308350
-0.28381348
-0.33264160
-0.36712646
-0.38635254
-0.39154053
-0.38421631
-0.36590576
-0.33660889
-0.29846191
-0.25421143
-0.20690918
-0.15777588
-0.10772705
-0.05798340
-0.01129150
 0.02960205
 0.06378174
 0.09094238
 0.11138916
 0.12390137
 0.12786865
 0.12420654
 0.11383057
 0.09857178
 0.07934570
 0.05615234
 0.02990723
 0.00183105
-0.02655029
-0.05401611
-0.08026123
-0.10437012
-0.12542725
-0.14312744
-0.15777588
-0.17059326
-0.18096924
-0.18920898
-0.19500732
-0.19805908
-0.19927979
-0.19897461
-0.19744873
-0.19531250
-0.19256592
-0.18890381
-0.18432617
-0.17883301
-0.17242432
-0.16479492
-0.15502930
-0.14221191
-0.12603760
-0.10650635
-0.08361816
-0.05767822
-0.02868652
 0.00335693
 0.03753662
 0.07354736
 0.11138916
 0.14984131
 0.18707275
 0.22064209
 0.25024414
 0.27526855
 0.29632568
 0.31219482
 0.32104492
 0.32043457
 0.31066895
 0.29296875
 0.26916504
 0.23986816
 0.20446777
 0.16265869
 0.11596680
 0.06622314
 0.01495361
-0.03601074
-0.08483887
-0.12908936
-0.16662598
-0.19653320
-0.21759033
-0.23010254
-0.23345947
-0.22644043
-0.20874023
-0.18127441
-0.14465332
-0.09948730
-0.04760742
 0.00885010
 0.06805420
 0.12695313
 0.18402100
 0.23712158
 0.28503418
 0.32501221
 0.35552979
 0.37475586
 0.38177490
 0.37567139
 0.35614014
 0.32470703
 0.28259277
 0.23071289
 0.17028809
 0.10192871
 0.02868652
-0.04638672
-0.11962891
-0.19042969
-0.25848389
-0.32135010
-0.37506104
-0.41503906
-0.43975830
-0.45043945
-0.44860840
-0.43426514
-0.40557861
-0.36193848
-0.30609131
-0.24169922
-0.17181396
-0.09765625
-0.02075195
 0.05676270
 0.13153076
 0.20111084
 0.26428223
 0.31921387
 0.36346436
 0.39398193
 0.41015625
 0.41229248
 0.40130615
 0.37811279
 0.34362793
 0.29876709
 0.24505615
 0.18371582
 0.11657715
 0.04547119
-0.02624512
-0.09521484
-0.15930176
-0.21789551
-0.27069092
-0.31524658
-0.34881592
-0.36956787
-0.37689209
-0.37139893
-0.35430908
-0.32592773
-0.28686523
-0.23986816
-0.18676758
-0.12847900
-0.06683350
-0.00305176
 0.06042480
 0.12023926
 0.17486572
 0.22338867
 0.26458740
 0.29815674
 0.32196045
 0.33508301
 0.33721924
 0.32897949
 0.31158447
 0.28625488
 0.25451660
 0.21575928
 0.17089844
 0.12084961
 0.06835938
 0.01586914
-0.03601074
-0.08666992
-0.13580322
-0.18096924
-0.21972656
-0.25146484
-0.27801514
-0.30029297
-0.31738281
-0.32592773
-0.32348633
-0.31158447
-0.29388428
-0.27313232
-0.25085449
-0.22521973
-0.19653320
-0.16571045
-0.13488770
-0.10498047
-0.07537842
-0.04730225
-0.02166748
 0.00030518
 0.01770020
 0.03173828
 0.04302979
 0.05157471
 0.05706787
 0.05950928
 0.05950928
 0.05737305
 0.05371094
 0.04913330
 0.04455566
 0.04119873
 0.03997803
 0.04058838
 0.04241943
 0.04608154
 0.05187988
 0.06042480
 0.07171631
 0.08453369
 0.09796143
 0.11047363
 0.12207031
 0.13214111
 0.14038086
 0.14648438
 0.14953613
 0.14892578
 0.14465332
 0.13580322
 0.12298584
 0.10681152
 0.08728027
 0.06561279
 0.04211426
 0.01739502
-0.00854492
-0.03448486
-0.05950928
-0.08178711
-0.10070801
-0.11505127
-0.12451172
-0.12969971
-0.12939453
-0.12390137
-0.11291504
-0.09674072
-0.07629395
-0.05279541
-0.02716064
-0.00061035
 0.02655029
 0.05279541
 0.07690430
 0.09796143
 0.11413574
 0.12451172
 0.12847900
 0.12603760
 0.11688232
 0.10162354
 0.08056641
 0.05432129
 0.02349854
-0.01068115
-0.04669189
-0.08300781
-0.11810303
-0.15014648
-0.17791748
-0.20050049
-0.21697998
-0.22705078
-0.22918701
-0.22277832
-0.20751953
-0.18402100
-0.15197754
-0.11291504
-0.06683350
-0.01525879
 0.04119873
 0.10009766
 0.16021729
 0.21942139
 0.27648926
 0.32989502
 0.37780762
 0.41809082
 0.44952393
 0.47149658
 0.48370361
 0.48583984
 0.47790527
 0.45989990
 0.43212891
 0.39611816
 0.35339355
 0.30487061
 0.25177002
 0.19439697
 0.13397217
 0.07293701
 0.01251221
-0.04577637
-0.10101318
-0.15136719
-0.19561768
-0.23284912
-0.26397705
-0.28930664
-0.30944824
-0.32318115
-0.32958984
-0.32745361
-0.31738281
-0.30212402
-0.28442383
-0.26611328
-0.24780273
-0.22949219
-0.21148682
-0.19348145
-0.17639160
-0.16052246
-0.14617920
-0.13366699
-0.12298584
-0.11474609
-0.10803223
-0.10314941
-0.09826660
-0.09307861
-0.08697510
-0.08026123
-0.07263184
-0.06317139
-0.05157471
-0.03753662
-0.02105713
-0.00213623
 0.01861572
 0.04150391
 0.06561279
 0.09094238
 0.11627197
 0.14068604
 0.16296387
 0.18218994
 0.19683838
 0.20660400
 0.21118164
 0.21026611
 0.20385742
 0.19134521
 0.17303467
 0.14862061
 0.11901855
 0.08514404
 0.04821777
 0.01037598
-0.02777100
-0.06500244
-0.10040283
-0.13214111
-0.15960693
-0.18096924
-0.19561768
-0.20263672
-0.20202637
-0.19439697
-0.18035889
-0.15991211
-0.13336182
-0.10162354
-0.06469727
-0.02502441
 0.01556396
 0.05493164
 0.09185791
 0.12481689
 0.15289307
 0.17456055
 0.18890381
 0.19500732
 0.19256592
 0.18157959
 0.16235352
 0.13519287
 0.10162354
 0.06225586
 0.01922607
-0.02563477
-0.07080078
-0.11474609
-0.15594482
-0.19256592
-0.22247314
-0.24536133
-0.26062012
-0.26763916
-0.26611328
-0.25604248
-0.23681641
-0.20935059
-0.17486572
-0.13488770
-0.09033203
-0.04333496
 0.00427246
 0.04974365
 0.09094238
 0.12603760
 0.15380859
 0.17333984
 0.18310547
 0.18280029
 0.17272949
 0.15289307
 0.12420654
 0.08819580
 0.04577637
-0.00030518
-0.04760742
-0.09338379
-0.13580322
-0.17303467
-0.20355225
-0.22613525
-0.23834229
-0.23986816
-0.22949219
-0.20721436
-0.17272949
-0.12664795
-0.06988525
-0.00427246
 0.06774902
 0.14434814
 0.22338867
 0.30334473
 0.38055420
 0.45196533
 0.51422119
 0.56518555
 0.60272217
 0.62530518
 0.63079834
 0.61828613
 0.58654785
 0.53588867
 0.46875000
 0.38757324
 0.29541016
 0.19378662
 0.08453369
-0.03112793
-0.15045166
-0.26916504
-0.38177490
-0.48400879
-0.57281494
-0.64636230
-0.70281982
-0.73944092
-0.75531006
-0.75073242
-0.72723389
-0.68542480
-0.62622070
-0.55114746
-0.46295166
-0.36468506
-0.25939941
-0.14953613
-0.03845215
 0.07019043
 0.17364502
 0.26885986
 0.35339355
 0.42480469
 0.48126221
 0.52062988
 0.54260254
 0.54687500
 0.53344727
 0.50323486
 0.45776367
 0.40039063
 0.33355713
 0.25817871
 0.17639160
 0.09002686
 0.00396729
-0.07904053
-0.15655518
-0.22796631
-0.29205322
-0.34515381
-0.38421631
-0.40710449
-0.41442871
-0.40618896
-0.38238525
-0.34362793
-0.29266357
-0.23193359
-0.16448975
-0.09216309
-0.01586914
 0.06103516
 0.13488770
 0.20294189
 0.26245117
 0.31311035
 0.35308838
 0.38055420
 0.39337158
 0.39001465
 0.37170410
 0.33996582
 0.29754639
 0.24536133
 0.18432617
 0.11657715
 0.04425049
-0.02868652
-0.09979248
-0.16784668
-0.23193359
-0.28961182
-0.33752441
-0.37200928
-0.39215088
-0.39825439
-0.39093018
-0.37017822
-0.33599854
-0.29022217
-0.23559570
-0.17395020
-0.10681152
-0.03479004
 0.03997803
 0.11444092
 0.18554688
 0.25115967
 0.30914307
 0.35797119
 0.39459229
 0.41656494
 0.42327881
 0.41564941
 0.39489746
 0.36163330
 0.31677246
 0.26123047
 0.19714355
 0.12603760
 0.05096436
-0.02563477
-0.09979248
-0.16845703
-0.23040771
-0.28350830
-0.32592773
-0.35491943
-0.36834717
-0.36468506
-0.34576416
-0.31372070
-0.27069092
-0.21789551
-0.15533447
-0.08514404
-0.01007080
 0.06683350
 0.14251709
 0.21423340
 0.27984619
 0.33752441
 0.38482666
 0.42053223
 0.44311523
 0.45074463
 0.44250488
 0.41900635
 0.38116455
 0.33081055
 0.26947021
 0.19775391
 0.11749268
 0.03173828
-0.05554199
-0.14160156
-0.22521973
-0.30487061
-0.37780762
-0.43945313
-0.48645020
-0.51757813
-0.53314209
-0.53314209
-0.51757813
-0.48492432
-0.43701172
-0.37597656
-0.30517578
-0.22613525
-0.14038086
-0.05065918
 0.03967285
 0.12756348
 0.21087646
 0.28869629
 0.35797119
 0.41564941
 0.45867920
 0.48614502
 0.49804688
 0.49499512
 0.47637939
 0.44342041
 0.39764404
 0.34301758
 0.28106689
 0.21301270
 0.13916016
 0.06042480
-0.01892090
-0.09521484
-0.16632080
-0.23223877
-0.29205322
-0.34454346
-0.38635254
-0.41564941
-0.43212891
-0.43762207
-0.43365479
-0.42053223
-0.39733887
-0.36468506
-0.32348633
-0.27709961
-0.22705078
-0.17578125
-0.12390137
-0.07293701
-0.02349854
 0.02319336
 0.06591797
 0.10437012
 0.13824463
 0.16754150
 0.19165039
 0.21057129
 0.22338867
 0.23162842
 0.23559570
 0.23651123
 0.23406982
 0.22888184
 0.22094727
 0.21087646
 0.19989014
 0.18737793
 0.17303467
 0.15625000
 0.13702393
 0.11505127
 0.09063721
 0.06347656
 0.03448486
 0.00335693
-0.02990723
-0.06530762
-0.10284424
-0.14099121
-0.17883301
-0.21514893
-0.24963379
-0.28167725
-0.30975342
-0.33203125
-0.34576416
-0.34973145
-0.34271240
-0.32531738
-0.29907227
-0.26550293
-0.22552490
-0.17822266
-0.12237549
-0.05920410
 0.00885010
 0.07751465
 0.14465332
 0.20843506
 0.26824951
 0.32257080
 0.36834717
 0.40374756
 0.42724609
 0.43823242
 0.43579102
 0.41870117
 0.38757324
 0.34393311
 0.29022217
 0.22674561
 0.15411377
 0.07446289
-0.00915527
-0.09338379
-0.17578125
-0.25482178
-0.32897949
-0.39459229
-0.44769287
-0.48583984
-0.50872803
-0.51696777
-0.50964355
-0.48583984
-0.44616699
-0.39245605
-0.32775879
-0.25451660
-0.17425537
-0.08850098
 0.00000000
 0.08850098
 0.17425537
 0.25482178
 0.32745361
 0.38970947
 0.43884277
 0.47363281
 0.49224854
 0.49438477
 0.47973633
 0.44921875
 0.40527344
 0.35034180
 0.28594971
 0.21270752
 0.13153076
 0.04486084
-0.04272461
-0.12847900
-0.20965576
-0.28472900
-0.35095215
-0.40557861
-0.44647217
-0.47271729
-0.48553467
-0.48522949
-0.47027588
-0.44097900
-0.39794922
-0.34423828
-0.28259277
-0.21484375
-0.14221191
-0.06622314
 0.01068115
 0.08453369
 0.15197754
 0.21087646
 0.26092529
 0.30120850
 0.33050537
 0.34637451
 0.34759521
 0.33508301
 0.31005859
 0.27435303
 0.22979736
 0.17700195
 0.11840820
 0.05676270
-0.00488281
-0.06408691
-0.11840820
-0.16632080
-0.20507813
-0.23254395
-0.24749756
-0.24993896
-0.23925781
-0.21545410
-0.17791748
-0.12634277
-0.06347656
 0.00793457
 0.08453369
 0.16418457
 0.24566650
 0.32684326
 0.40466309
 0.47454834
 0.53375244
 0.57983398
 0.61126709
 0.62652588
 0.62377930
 0.60241699
 0.56274414
 0.50628662
 0.43457031
 0.35003662
 0.25451660
 0.15106201
 0.04211426
-0.07019043
-0.18402100
-0.29602051
-0.40100098
-0.49438477
-0.57281494
-0.63415527
-0.67749023
-0.70190430
-0.70617676
-0.68969727
-0.65307617
-0.59814453
-0.52703857
-0.44128418
-0.34332275
-0.23590088
-0.12268066
-0.00671387
 0.10894775
 0.22155762
 0.32745361
 0.42297363
 0.50415039
 0.56793213
 0.61340332
 0.64056396
 0.64941406
 0.63964844
 0.61065674
 0.56335449
 0.50018311
 0.42480469
 0.33996582
 0.24810791
 0.15136719
 0.05279541
-0.04394531
-0.13702393
-0.22460938
-0.30517578
-0.37536621
-0.43090820
-0.46966553
-0.49163818
-0.49865723
-0.49133301
-0.47058105
-0.43487549
-0.38635254
-0.32684326
-0.26062012
-0.18981934
-0.11718750
-0.04364014
 0.02868652
 0.09704590
 0.15899658
 0.21209717
 0.25512695
 0.28747559
 0.30792236
 0.31555176
 0.31066895
 0.29327393
 0.26489258
 0.22735596
 0.18218994
 0.12969971
 0.07019043
 0.00579834
-0.05920410
-0.12207031
-0.18096924
-0.23651123
-0.28778076
-0.33233643
-0.36621094
-0.38726807
-0.39611816
-0.39428711
-0.38269043
-0.36132813
-0.32928467
-0.28839111
-0.24200439
-0.19165039
-0.13885498
-0.08392334
-0.02807617
 0.02593994
 0.07537842
 0.11932373
 0.15747070
 0.18920898
 0.21362305
 0.22918701
 0.23651123
 0.23620605
 0.22918701
 0.21606445
 0.19683838
 0.17211914
 0.14282227
 0.11047363
 0.07629395
 0.04211426
 0.00976563
-0.01953125
-0.04486084
-0.06591797
-0.08209229
-0.09277344
-0.09765625
-0.09643555
-0.08911133
-0.07720947
-0.06103516
-0.04211426
-0.02166748
-0.00061035
 0.01983643
 0.03875732
 0.05523682
 0.06805420
 0.07659912
 0.08117676
 0.08178711
 0.07934570
 0.07354736
 0.06439209
 0.05157471
 0.03570557
 0.01770020
-0.00122070
-0.02014160
-0.03784180
-0.05371094
-0.06683350
-0.07720947
-0.08422852
-0.08758545
-0.08666992
-0.08148193
