# Supplementary material for: Dataset for time-lapse ultrasonic tomography of a granite slab under uniaxial compression test
Source: Data Brief. 2018 Aug 30;20:614–6. doi: 10.1016/j.dib.2018.08.151 (PMC6128094; doi:10.1016/j.dib.2018.08.151)
Supplement: Supplementary file 2 — Supplementary material [file mmc2.zip › data/Ultrasonic_Tomo_data/Stage_1_0kn/Force_0kn_17_8_8446722.txt]

SOURCE FILE NAME: D:\ct_20141122\ct201411221m100v0kn_sh_1_10_a.TDA
DATE: Saturday, November 22, 2014
TIME: 11:19:55
SAMPLE INTERVAL (Seconds):   0.0000001000
SIGNAL UNITS: volts
TIME UNITS: Seconds
DATA TYPE: WAVEFORM
NUMBER OF DATA POINTS PER WAVEFORM: 1024
CHANNEL NUMBER: 17
HIT NUMBER: 8
TIME OF TEST:   8.4467227500

-0.00091553
-0.00122070
-0.00152588
-0.00183105
-0.00122070
-0.00091553
-0.00091553
-0.00091553
-0.00091553
-0.00091553
-0.00061035
-0.00061035
-0.00061035
-0.00061035
-0.00030518
 0.00030518
 0.00061035
 0.00061035
 0.00030518
 0.00000000
-0.00030518
-0.00122070
-0.00213623
-0.00274658
-0.00274658
-0.00183105
-0.00122070
-0.00091553
-0.00122070
-0.00183105
-0.00183105
-0.00152588
-0.00122070
-0.00122070
-0.00091553
-0.00030518
 0.00030518
 0.00091553
 0.00061035
-0.00030518
-0.00152588
-0.00213623
-0.00213623
-0.00183105
-0.00183105
-0.00183105
-0.00152588
-0.00091553
-0.00091553
-0.00091553
-0.00122070
-0.00152588
-0.00122070
-0.00091553
-0.00061035
-0.00091553
-0.00122070
-0.00152588
-0.00183105
-0.00183105
-0.00213623
-0.00244141
-0.00244141
-0.00213623
-0.00122070
-0.00030518
 0.00091553
 0.00152588
 0.00122070
 0.00030518
-0.00122070
-0.00244141
-0.00335693
-0.00335693
-0.00274658
-0.00183105
-0.00122070
-0.00122070
-0.00152588
-0.00183105
-0.00183105
-0.00091553
-0.00030518
 0.00000000
 0.00000000
-0.00030518
-0.00061035
-0.00061035
-0.00152588
-0.00244141
-0.00396729
-0.00457764
-0.00427246
-0.00305176
-0.00152588
-0.00061035
 0.00030518
 0.00061035
 0.00061035
 0.00030518
 0.00000000
-0.00030518
-0.00030518
 0.00000000
 0.00030518
 0.00030518
 0.00030518
 0.00000000
 0.00030518
 0.00000000
-0.00030518
-0.00091553
-0.00152588
-0.00152588
-0.00091553
 0.00030518
 0.00122070
 0.00122070
 0.00061035
-0.00030518
-0.00091553
-0.00122070
-0.00122070
-0.00122070
-0.00061035
-0.00030518
 0.00000000
-0.00030518
-0.00091553
-0.00122070
-0.00061035
 0.00030518
 0.00122070
 0.00183105
 0.00213623
 0.00244141
 0.00244141
 0.00183105
 0.00030518
-0.00122070
-0.00244141
-0.00213623
-0.00122070
 0.00000000
 0.00091553
 0.00152588
 0.00213623
 0.00183105
 0.00152588
 0.00091553
 0.00091553
 0.00091553
 0.00152588
 0.00152588
 0.00091553
 0.00000000
-0.00091553
-0.00122070
-0.00122070
-0.00122070
-0.00152588
-0.00152588
-0.00122070
 0.00000000
 0.00152588
 0.00274658
 0.00305176
 0.00244141
 0.00152588
 0.00030518
-0.00030518
-0.00030518
 0.00000000
 0.00091553
 0.00152588
 0.00183105
 0.00152588
 0.00122070
 0.00091553
 0.00061035
 0.00061035
 0.00091553
 0.00091553
 0.00122070
 0.00152588
 0.00122070
 0.00061035
-0.00030518
-0.00152588
-0.00213623
-0.00213623
-0.00152588
-0.00030518
 0.00091553
 0.00152588
 0.00152588
 0.00091553
 0.00030518
-0.00030518
-0.00030518
 0.00000000
 0.00030518
 0.00030518
 0.00000000
-0.00061035
-0.00122070
-0.00183105
-0.00213623
-0.00213623
-0.00213623
-0.00244141
-0.00213623
-0.00152588
 0.00000000
 0.00183105
 0.00274658
 0.00274658
 0.00183105
 0.00061035
-0.00030518
-0.00061035
-0.00061035
-0.00030518
-0.00061035
-0.00091553
-0.00122070
-0.00183105
-0.00213623
-0.00183105
-0.00122070
-0.00030518
 0.00030518
 0.00061035
 0.00030518
 0.00030518
 0.00030518
-0.00030518
-0.00122070
-0.00274658
-0.00396729
-0.00427246
-0.00335693
-0.00183105
-0.00061035
 0.00030518
 0.00030518
 0.00000000
-0.00061035
-0.00122070
-0.00183105
-0.00152588
-0.00122070
-0.00091553
-0.00122070
-0.00183105
-0.00244141
-0.00244141
-0.00213623
-0.00213623
-0.00213623
-0.00244141
-0.00213623
-0.00091553
 0.00091553
 0.00213623
 0.00244141
 0.00152588
 0.00030518
-0.00091553
-0.00183105
-0.00183105
-0.00152588
-0.00091553
-0.00061035
-0.00091553
-0.00183105
-0.00274658
-0.00335693
-0.00335693
-0.00274658
-0.00183105
-0.00061035
 0.00030518
 0.00091553
 0.00091553
 0.00030518
-0.00061035
-0.00183105
-0.00274658
-0.00335693
-0.00335693
-0.00274658
-0.00152588
-0.00061035
-0.00030518
-0.00091553
-0.00152588
-0.00183105
-0.00152588
-0.00061035
 0.00030518
 0.00030518
 0.00030518
-0.00030518
-0.00122070
-0.00183105
-0.00244141
-0.00274658
-0.00274658
-0.00213623
-0.00152588
-0.00091553
 0.00000000
 0.00091553
 0.00183105
 0.00183105
 0.00061035
-0.00091553
-0.00244141
-0.00305176
-0.00244141
-0.00183105
-0.00152588
-0.00183105
-0.00213623
-0.00213623
-0.00183105
-0.00122070
-0.00061035
 0.00000000
 0.00030518
 0.00061035
 0.00091553
 0.00061035
 0.00000000
-0.00061035
-0.00122070
-0.00213623
-0.00244141
-0.00274658
-0.00213623
-0.00122070
-0.00030518
 0.00000000
-0.00030518
-0.00122070
-0.00152588
-0.00122070
-0.00030518
 0.00061035
 0.00122070
 0.00122070
 0.00061035
 0.00000000
-0.00030518
-0.00030518
-0.00030518
-0.00061035
-0.00091553
-0.00122070
-0.00091553
-0.00030518
 0.00061035
 0.00152588
 0.00183105
 0.00122070
 0.00030518
-0.00091553
-0.00152588
-0.00183105
-0.00122070
-0.00061035
-0.00030518
-0.00061035
-0.00122070
-0.00152588
-0.00122070
-0.00030518
 0.00061035
 0.00152588
 0.00183105
 0.00183105
 0.00183105
 0.00183105
 0.00122070
 0.00030518
-0.00091553
-0.00213623
-0.00274658
-0.00244141
-0.00183105
-0.00122070
-0.00061035
-0.00030518
 0.00000000
-0.00030518
 0.00000000
 0.00030518
 0.00061035
 0.00091553
 0.00091553
 0.00030518
-0.00061035
-0.00122070
-0.00183105
-0.00183105
-0.00183105
-0.00183105
-0.00152588
-0.00152588
-0.00122070
-0.00061035
 0.00000000
 0.00061035
 0.00091553
 0.00061035
-0.00030518
-0.00122070
-0.00152588
-0.00122070
-0.00061035
-0.00030518
-0.00030518
-0.00091553
-0.00122070
-0.00122070
-0.00061035
 0.00030518
 0.00091553
 0.00122070
 0.00122070
 0.00122070
 0.00091553
 0.00030518
-0.00061035
-0.00122070
-0.00183105
-0.00213623
-0.00183105
-0.00122070
-0.00061035
 0.00030518
 0.00061035
 0.00061035
 0.00061035
 0.00030518
 0.00061035
 0.00122070
 0.00183105
 0.00213623
 0.00152588
 0.00061035
-0.00030518
-0.00122070
-0.00183105
-0.00213623
-0.00213623
-0.00213623
-0.00213623
-0.00152588
-0.00061035
 0.00030518
 0.00122070
 0.00152588
 0.00122070
 0.00030518
-0.00030518
-0.00030518
 0.00000000
 0.00061035
 0.00030518
-0.00030518
-0.00122070
-0.00213623
-0.00213623
-0.00152588
-0.00030518
 0.00091553
 0.00122070
 0.00091553
 0.00030518
 0.00000000
-0.00030518
-0.00061035
-0.00122070
-0.00152588
-0.00183105
-0.00152588
-0.00091553
-0.00030518
 0.00030518
 0.00091553
 0.00122070
 0.00122070
 0.00122070
 0.00122070
 0.00122070
 0.00152588
 0.00122070
 0.00061035
-0.00030518
-0.00091553
-0.00122070
-0.00122070
-0.00122070
-0.00152588
-0.00183105
-0.00152588
-0.00091553
 0.00030518
 0.00091553
 0.00152588
 0.00183105
 0.00152588
 0.00091553
 0.00030518
 0.00000000
-0.00030518
 0.00000000
 0.00030518
 0.00000000
-0.00061035
-0.00152588
-0.00183105
-0.00183105
-0.00122070
-0.00030518
 0.00030518
 0.00061035
 0.00091553
 0.00152588
 0.00152588
 0.00122070
 0.00061035
 0.00000000
-0.00030518
-0.00030518
-0.00030518
-0.00030518
-0.00030518
-0.00030518
 0.00000000
 0.00000000
 0.00030518
 0.00030518
 0.00091553
 0.00122070
 0.00122070
 0.00061035
-0.00030518
-0.00152588
-0.00183105
-0.00213623
-0.00213623
-0.00213623
-0.00213623
-0.00213623
-0.00152588
-0.00061035
 0.00030518
 0.00091553
 0.00122070
 0.00122070
 0.00091553
 0.00030518
-0.00030518
-0.00091553
-0.00091553
-0.00122070
-0.00122070
-0.00183105
-0.00213623
-0.00244141
-0.00244141
-0.00183105
-0.00091553
 0.00000000
 0.00061035
 0.00091553
 0.00122070
 0.00091553
 0.00061035
 0.00000000
-0.00091553
-0.00122070
-0.00183105
-0.00213623
-0.00244141
-0.00244141
-0.00274658
-0.00274658
-0.00274658
-0.00244141
-0.00213623
-0.00152588
-0.00091553
-0.00030518
 0.00000000
-0.00030518
-0.00061035
-0.00122070
-0.00152588
-0.00183105
-0.00213623
-0.00244141
-0.00244141
-0.00213623
-0.00122070
-0.00061035
 0.00000000
 0.00030518
 0.00000000
-0.00030518
-0.00030518
-0.00030518
-0.00061035
-0.00122070
-0.00152588
-0.00183105
-0.00183105
-0.00244141
-0.00274658
-0.00244141
-0.00183105
-0.00061035
 0.00030518
 0.00061035
 0.00091553
 0.00091553
 0.00091553
 0.00061035
-0.00030518
-0.00152588
-0.00183105
-0.00213623
-0.00213623
-0.00213623
-0.00183105
-0.00183105
-0.00244141
-0.00305176
-0.00305176
-0.00396729
-0.01281738
-0.04302979
-0.10559082
-0.19897461
-0.30364990
-0.38665771
-0.42114258
-0.40252686
-0.35400391
-0.30792236
-0.27984619
-0.25360107
-0.19592285
-0.08819580
 0.05035400
 0.17028809
 0.22796631
 0.21850586
 0.17669678
 0.14373779
 0.13763428
 0.14801025
 0.15747070
 0.16143799
 0.16662598
 0.17547607
 0.18127441
 0.17517090
 0.15991211
 0.14801025
 0.14801025
 0.15502930
 0.15808105
 0.15136719
 0.14068604
 0.13488770
 0.13458252
 0.13488770
 0.13092041
 0.12359619
 0.11840820
 0.11627197
 0.11535645
 0.11291504
 0.10772705
 0.10192871
 0.09674072
 0.09277344
 0.09002686
 0.08758545
 0.08453369
 0.07934570
 0.07232666
 0.06561279
 0.06072998
 0.05676270
 0.05126953
 0.04333496
 0.03509521
 0.02990723
 0.02716064
 0.02380371
 0.01831055
 0.01159668
 0.00732422
 0.00610352
 0.00488281
 0.00122070
-0.00427246
-0.00854492
-0.00915527
-0.00823975
-0.00915527
-0.01312256
-0.01739502
-0.01953125
-0.01953125
-0.01922607
-0.02075195
-0.02410889
-0.02685547
-0.02807617
-0.02868652
-0.03021240
-0.03387451
-0.03784180
-0.04058838
-0.04180908
-0.04302979
-0.04516602
-0.04760742
-0.04974365
-0.05035400
-0.05004883
-0.05035400
-0.05249023
-0.05462646
-0.05584717
-0.05493164
-0.05340576
-0.05279541
-0.05340576
-0.05432129
-0.05432129
-0.05371094
-0.05310059
-0.05310059
-0.05401611
-0.05493164
-0.05493164
-0.05432129
-0.05401611
-0.05371094
-0.05401611
-0.05401611
-0.05371094
-0.05340576
-0.05401611
-0.05493164
-0.05554199
-0.05523682
-0.05462646
-0.05432129
-0.05493164
-0.05645752
-0.05767822
-0.05798340
-0.05676270
-0.05493164
-0.05340576
-0.05249023
-0.05157471
-0.05004883
-0.04821777
-0.04669189
-0.04608154
-0.04547119
-0.04425049
-0.04272461
-0.04058838
-0.03906250
-0.03814697
-0.03784180
-0.03723145
-0.03662109
-0.03601074
-0.03509521
-0.03417969
-0.03295898
-0.03112793
-0.02990723
-0.02960205
-0.03051758
-0.03143311
-0.03143311
-0.03112793
-0.03051758
-0.03021240
-0.03051758
-0.03051758
-0.02929688
-0.02746582
-0.02532959
-0.02380371
-0.02258301
-0.02197266
-0.02136230
-0.02014160
-0.01892090
-0.01708984
-0.01556396
-0.01403809
-0.01281738
-0.01220703
-0.01129150
-0.01037598
-0.00946045
-0.00823975
-0.00732422
-0.00610352
-0.00518799
-0.00427246
-0.00335693
-0.00274658
-0.00244141
-0.00183105
-0.00152588
-0.00091553
-0.00030518
 0.00061035
 0.00183105
 0.00274658
 0.00305176
 0.00305176
 0.00244141
 0.00244141
 0.00274658
 0.00427246
 0.00579834
 0.00732422
 0.00793457
 0.00854492
 0.00885010
 0.00946045
 0.01007080
 0.01098633
 0.01190186
 0.01251221
 0.01342773
 0.01464844
 0.01617432
 0.01800537
 0.01983643
 0.02136230
 0.02227783
 0.02227783
 0.02227783
 0.02258301
 0.02349854
 0.02441406
 0.02471924
 0.02380371
 0.02258301
 0.02136230
 0.02014160
 0.01983643
 0.02014160
 0.02044678
 0.02105713
 0.02166748
 0.02166748
 0.02136230
 0.02105713
 0.02075195
 0.02044678
 0.01983643
 0.01922607
 0.01922607
 0.01983643
 0.02075195
 0.02136230
 0.02136230
 0.02105713
 0.02044678
 0.01922607
 0.01647949
 0.01251221
 0.00793457
 0.00244141
-0.00610352
-0.01831055
-0.03417969
-0.05310059
-0.07507324
-0.10131836
-0.13214111
-0.16540527
-0.19805908
-0.22796631
-0.25604248
-0.28167725
-0.30242920
-0.31311035
-0.30914307
-0.28900146
-0.25390625
-0.20355225
-0.13702393
-0.05279541
 0.04760742
 0.16143799
 0.28564453
 0.41748047
 0.55358887
 0.68756104
 0.81420898
 0.92864990
 1.02752686
 1.10748291
 1.16363525
 1.19171143
 1.19018555
 1.15814209
 1.09466553
 0.99884033
 0.87036133
 0.71319580
 0.53405762
 0.33782959
 0.12603760
-0.09979248
-0.33477783
-0.56945801
-0.79162598
-0.99243164
-1.16699219
-1.31195068
-1.42456055
-1.50085449
-1.53747559
-1.53411865
-1.49200439
-1.41387939
-1.30157471
-1.15875244
-0.98876953
-0.79742432
-0.59082031
-0.37536621
-0.15502930
 0.06652832
 0.28564453
 0.49560547
 0.68908691
 0.85876465
 1.00158691
 1.11602783
 1.20086670
 1.25305176
 1.26953125
 1.24969482
 1.19567871
 1.11053467
 0.99731445
 0.85845947
 0.69885254
 0.52612305
 0.34759521
 0.16784668
-0.01159668
-0.18890381
-0.35797119
-0.51055908
-0.64025879
-0.74432373
-0.82183838
-0.87371826
-0.89843750
-0.89660645
-0.86914063
-0.81970215
-0.75073242
-0.66558838
-0.56732178
-0.46020508
-0.34912109
-0.23895264
-0.13336182
-0.03540039
 0.05065918
 0.12145996
 0.17486572
 0.21026611
 0.22827148
 0.23040771
 0.21881104
 0.19683838
 0.16815186
 0.13702393
 0.10803223
 0.08392334
 0.06866455
 0.06500244
 0.07476807
 0.09887695
 0.13732910
 0.18798828
 0.24902344
 0.31738281
 0.38909912
 0.45959473
 0.52337646
 0.57647705
 0.61614990
 0.63964844
 0.64483643
 0.62835693
 0.58868408
 0.52551270
 0.44097900
 0.33782959
 0.21820068
 0.08270264
-0.06683350
-0.22674561
-0.39031982
-0.54870605
-0.69488525
-0.82275391
-0.92895508
-1.00982666
-1.06140137
-1.08184814
-1.06933594
-1.02447510
-0.94848633
-0.84472656
-0.71777344
-0.57373047
-0.41992188
-0.26245117
-0.10650635
 0.04364014
 0.18310547
 0.30731201
 0.41137695
 0.49163818
 0.54626465
 0.57525635
 0.57800293
 0.55541992
 0.50933838
 0.44464111
 0.36529541
 0.27618408
 0.18035889
 0.08056641
-0.01831055
-0.11016846
-0.18859863
-0.24841309
-0.28625488
-0.29968262
-0.28686523
-0.24597168
-0.17608643
-0.07934570
 0.04272461
 0.18585205
 0.34545898
 0.51361084
 0.68145752
 0.84075928
 0.98571777
 1.11083984
 1.21154785
 1.28173828
 1.31652832
 1.31439209
 1.27624512
 1.20269775
 1.09405518
 0.95214844
 0.78216553
 0.59143066
 0.38726807
 0.17333984
-0.04882813
-0.27465820
-0.49621582
-0.70190430
-0.88348389
-1.03576660
-1.15631104
-1.24359131
-1.29486084
-1.30981445
-1.28967285
-1.23840332
-1.16027832
-1.06018066
-0.94299316
-0.81481934
-0.68115234
-0.54840088
-0.42144775
-0.30548096
-0.20416260
-0.12084961
-0.05584717
-0.00915527
 0.02044678
 0.03417969
 0.03387451
 0.02227783
 0.00335693
-0.01953125
-0.04272461
-0.06256104
-0.07507324
-0.07690430
-0.06408691
-0.03540039
 0.01098633
 0.07598877
 0.15960693
 0.26153564
 0.37902832
 0.50811768
 0.64270020
 0.77667236
 0.90515137
 1.02325439
 1.12640381
 1.20941162
 1.26617432
 1.29333496
 1.28875732
 1.25122070
 1.17980957
 1.07360840
 0.93353271
 0.76507568
 0.57403564
 0.36560059
 0.14221191
-0.09429932
-0.33905029
-0.58349609
-0.81787109
-1.03515625
-1.23046875
-1.40136719
-1.54388428
-1.65435791
-1.73034668
-1.77185059
-1.77886963
-1.75170898
-1.69067383
-1.59729004
-1.47521973
-1.32751465
-1.15631104
-0.96496582
-0.75805664
-0.54168701
-0.32165527
-0.10070801
 0.11901855
 0.33325195
 0.53558350
 0.71807861
 0.87524414
 1.00433350
 1.10321045
 1.16912842
 1.19934082
 1.19323730
 1.15295410
 1.08154297
 0.98114014
 0.85479736
 0.70709229
 0.54504395
 0.37658691
 0.20629883
 0.03601074
-0.13244629
-0.29357910
-0.44006348
-0.56427002
-0.66314697
-0.73669434
-0.78521729
-0.80841064
-0.80535889
-0.77667236
-0.72387695
-0.64971924
-0.55541992
-0.44372559
-0.31860352
-0.18463135
-0.04547119
 0.09552002
 0.23559570
 0.37048340
 0.49499512
 0.60394287
 0.69488525
 0.76660156
 0.81848145
 0.84838867
 0.85601807
 0.84228516
 0.80780029
 0.75378418
 0.67993164
 0.58715820
 0.47882080
 0.35797119
 0.22644043
 0.08453369
-0.06958008
-0.23406982
-0.40527344
-0.57586670
-0.74005127
-0.89202881
-1.02783203
-1.14379883
-1.23626709
-1.30218506
-1.33850098
-1.34338379
-1.31652832
-1.25946045
-1.17431641
-1.06414795
-0.93048096
-0.77697754
-0.60852051
-0.43060303
-0.24780273
-0.06164551
 0.12634277
 0.31402588
 0.49621582
 0.66802979
 0.82641602
 0.97045898
 1.09832764
 1.20758057
 1.29425049
 1.35589600
 1.39160156
 1.40167236
 1.38671875
 1.34826660
 1.28784180
 1.20941162
 1.11663818
 1.01379395
 0.90362549
 0.78979492
 0.67535400
 0.56274414
 0.45501709
 0.35369873
 0.26092529
 0.17578125
 0.09643555
 0.02166748
-0.04791260
-0.11108398
-0.16662598
-0.21606445
-0.26092529
-0.30090332
-0.33294678
-0.35461426
-0.36651611
-0.36987305
-0.36712646
-0.35675049
-0.33813477
-0.31250000
-0.28289795
-0.25299072
-0.22308350
-0.19256592
-0.16021729
-0.12664795
-0.09399414
-0.06317139
-0.03479004
-0.00793457
 0.01678467
 0.03845215
 0.05706787
 0.07171631
 0.08270264
 0.08911133
 0.09124756
 0.08850098
 0.08209229
 0.07385254
 0.06530762
 0.05828857
 0.05371094
 0.05279541
 0.05645752
 0.06469727
 0.07751465
 0.09277344
 0.10803223
 0.12023926
 0.12786865
 0.12817383
 0.11810303
 0.09552002
 0.05889893
 0.00915527
-0.05218506
-0.12390137
-0.20355225
-0.28900146
-0.37445068
-0.45379639
-0.52215576
-0.57769775
-0.61950684
-0.64636230
-0.65643311
-0.64910889
-0.62530518
-0.58776855
-0.53863525
-0.47912598
-0.41046143
-0.33477783
-0.25573730
-0.17608643
-0.09735107
-0.02105713
 0.05126953
 0.11657715
 0.17211914
 0.21636963
 0.24780273
 0.26580811
 0.26855469
 0.25543213
 0.22674561
 0.18402100
 0.12969971
 0.06561279
-0.00427246
-0.07659912
-0.14709473
-0.21331787
-0.27282715
-0.32287598
-0.36010742
-0.37994385
-0.38055420
-0.36254883
-0.32867432
-0.28106689
-0.22125244
-0.15014648
-0.07049561
 0.01403809
 0.10009766
 0.18432617
 0.26458740
 0.33813477
 0.40100098
 0.44982910
 0.48187256
 0.49560547
 0.49072266
 0.46691895
 0.42694092
 0.37353516
 0.31066895
 0.24169922
 0.16998291
 0.09948730
 0.03601074
-0.01495361
-0.04943848
-0.06530762
-0.06103516
-0.03601074
 0.00946045
 0.07385254
 0.15441895
 0.24749756
 0.34790039
 0.44921875
 0.54382324
 0.62408447
 0.68481445
 0.72204590
 0.73059082
 0.70556641
 0.64392090
 0.54595947
 0.41564941
 0.25451660
 0.06317139
-0.15747070
-0.40069580
-0.65429688
-0.90454102
-1.14044189
-1.35498047
-1.53991699
-1.68640137
-1.78527832
-1.83013916
-1.81854248
-1.74774170
-1.61560059
-1.42272949
-1.17431641
-0.88043213
-0.55175781
-0.19561768
 0.18066406
 0.56701660
 0.94757080
 1.30554199
 1.62780762
 1.90521240
 2.13134766
 2.29675293
 2.39410400
 2.41943359
 2.37457275
 2.26318359
 2.08679199
 1.84783936
 1.55426025
 1.21948242
 0.85937500
 0.48553467
 0.10406494
-0.27832031
-0.64880371
-0.99029541
-1.28814697
-1.53503418
-1.72760010
-1.86370850
-1.93878174
-1.95159912
-1.90429688
-1.80358887
-1.65557861
-1.46545410
-1.23870850
-0.98571777
-0.71868896
-0.44677734
-0.17578125
 0.08911133
 0.34088135
 0.56854248
 0.76263428
 0.91766357
 1.03118896
 1.10382080
 1.13464355
 1.12457275
 1.07482910
 0.98846436
 0.86944580
 0.72326660
 0.55664063
 0.37841797
 0.19531250
 0.01037598
-0.17272949
-0.34851074
-0.50842285
-0.64422607
-0.75164795
-0.83038330
-0.88073730
-0.90270996
-0.89630127
-0.86334229
-0.80718994
-0.73150635
-0.63995361
-0.53649902
-0.42633057
-0.31524658
-0.20812988
-0.10803223
-0.01708984
 0.06286621
 0.12969971
 0.18157959
 0.21789551
 0.24017334
 0.24932861
 0.24749756
 0.23742676
 0.22155762
 0.20355225
 0.18615723
 0.17211914
 0.16326904
 0.16113281
 0.16662598
 0.18005371
 0.20019531
 0.22613525
 0.25726318
 0.29327393
 0.33294678
 0.37445068
 0.41412354
 0.44891357
 0.47668457
 0.49652100
 0.50689697
 0.50567627
 0.49102783
 0.46264648
 0.42144775
 0.36865234
 0.30517578
 0.23101807
 0.14739990
 0.05798340
-0.03448486
-0.12786865
-0.22155762
-0.31341553
-0.39794922
-0.46997070
-0.52673340
-0.56854248
-0.59692383
-0.61279297
-0.61553955
-0.60485840
-0.58105469
-0.54626465
-0.50079346
-0.44494629
-0.37963867
-0.30670166
-0.22766113
-0.14495850
-0.05889893
 0.02868652
 0.11688232
 0.20355225
 0.28717041
 0.36590576
 0.43762207
 0.49896240
 0.54840088
 0.58471680
 0.60882568
 0.62103271
 0.62255859
 0.61462402
 0.59844971
 0.57556152
 0.54779053
 0.51605225
 0.48065186
 0.44189453
 0.39978027
 0.35583496
 0.30975342
 0.26153564
 0.20965576
 0.15228271
 0.08941650
 0.02227783
-0.04760742
-0.11962891
-0.19439697
-0.27221680
-0.35034180
-0.42510986
-0.49285889
-0.55145264
-0.60089111
-0.64086914
-0.66986084
-0.68634033
-0.68908691
-0.67749023
-0.65155029
-0.61004639
-0.55267334
-0.47943115
-0.39215088
-0.29296875
-0.18432617
-0.06683350
 0.05767822
 0.18768311
 0.32073975
 0.45257568
 0.57800293
 0.69244385
 0.79162598
 0.87249756
 0.93383789
 0.97320557
 0.98876953
 0.98052979
 0.94848633
 0.89416504
 0.81848145
 0.72326660
 0.61065674
 0.48461914
 0.34912109
 0.20721436
 0.06103516
-0.08880615
-0.23956299
-0.38604736
-0.52276611
-0.64453125
-0.74890137
-0.83435059
-0.90087891
-0.94757080
-0.97381592
-0.98022461
-0.96740723
-0.93780518
-0.89324951
-0.83648682
-0.76995850
-0.69732666
-0.62225342
-0.54748535
-0.47393799
-0.40283203
-0.33477783
-0.27099609
-0.21240234
-0.15899658
-0.11047363
-0.06622314
-0.02593994
 0.00946045
 0.03936768
 0.06378174
 0.08361816
 0.09826660
 0.10833740
 0.11352539
 0.11474609
 0.11230469
 0.10803223
 0.10253906
 0.09765625
 0.09521484
 0.09643555
 0.10162354
 0.11047363
 0.12207031
 0.13580322
 0.15075684
 0.16510010
 0.17761230
 0.18646240
 0.18981934
 0.18768311
 0.17913818
 0.16479492
 0.14526367
 0.12145996
 0.09399414
 0.06469727
 0.03417969
 0.00457764
-0.02258301
-0.04547119
-0.06317139
-0.07507324
-0.08056641
-0.07995605
-0.07293701
-0.05981445
-0.04058838
-0.01434326
 0.01892090
 0.05859375
 0.10314941
 0.15045166
 0.19958496
 0.24993896
 0.30029297
 0.34790039
 0.38940430
 0.42236328
 0.44525146
 0.45593262
 0.45349121
 0.43640137
 0.40466309
 0.35949707
 0.30151367
 0.23223877
 0.15228271
 0.06500244
-0.02563477
-0.11657715
-0.20507813
-0.28900146
-0.36560059
-0.43029785
-0.47943115
-0.51208496
-0.52886963
-0.53009033
-0.51574707
-0.48522949
-0.43945313
-0.38055420
-0.31127930
-0.23468018
-0.15197754
-0.06561279
 0.02105713
 0.10559082
 0.18615723
 0.26092529
 0.32775879
 0.38360596
 0.42602539
 0.45288086
 0.46356201
 0.45928955
 0.44067383
 0.40954590
 0.36773682
 0.31707764
 0.25939941
 0.19683838
 0.13061523
 0.06317139
-0.00274658
-0.06591797
-0.12390137
-0.17578125
-0.21942139
-0.25360107
-0.27709961
-0.29052734
-0.29479980
-0.29022217
-0.27709961
-0.25451660
-0.22247314
-0.18127441
-0.13275146
-0.07934570
-0.02380371
 0.03021240
 0.07995605
 0.12268066
 0.15594482
 0.17852783
 0.18829346
 0.18432617
 0.16632080
 0.13519287
 0.09307861
 0.04211426
-0.01434326
-0.07354736
-0.13153076
-0.18493652
-0.23010254
-0.26428223
-0.28472900
-0.29052734
-0.28228760
-0.25939941
-0.22247314
-0.17181396
-0.10955811
-0.03845215
 0.03692627
 0.11383057
 0.18920898
 0.26031494
 0.32379150
 0.37536621
 0.41320801
 0.43548584
 0.44189453
 0.43182373
 0.40527344
 0.36407471
 0.31127930
 0.24932861
 0.17913818
 0.10162354
 0.02044678
-0.05920410
-0.13336182
-0.19866943
-0.25451660
-0.29815674
-0.32592773
-0.33355713
-0.31951904
-0.28564453
-0.23437500
-0.16784668
-0.08666992
 0.00640869
 0.10742188
 0.21148682
 0.31250000
 0.40557861
 0.48522949
 0.54656982
 0.58502197
 0.59722900
 0.58135986
 0.53649902
 0.46539307
 0.37200928
 0.26092529
 0.13580322
-0.00091553
-0.14617920
-0.29357910
-0.43487549
-0.56213379
-0.67016602
-0.75592041
-0.81878662
-0.85632324
-0.86791992
-0.85327148
-0.81329346
-0.74981689
-0.66406250
-0.55908203
-0.43853760
-0.30700684
-0.16906738
-0.02807617
 0.11352539
 0.25024414
 0.37689209
 0.48706055
 0.57617188
 0.64117432
 0.67993164
 0.69183350
 0.67596436
 0.63323975
 0.56579590
 0.47760010
 0.37322998
 0.25787354
 0.13610840
 0.01098633
-0.11383057
-0.23437500
-0.34454346
-0.43884277
-0.51086426
-0.55816650
-0.57922363
-0.57403564
-0.54321289
-0.48767090
-0.40893555
-0.30975342
-0.19470215
-0.06744385
 0.06713867
 0.20385742
 0.33691406
 0.45898438
 0.56274414
 0.64331055
 0.69702148
 0.72235107
 0.71746826
 0.68054199
 0.61218262
 0.51635742
 0.39947510
 0.26733398
 0.12390137
-0.02868652
-0.18493652
-0.33782959
-0.47790527
-0.59783936
-0.69366455
-0.76385498
-0.80718994
-0.82244873
-0.80932617
-0.76873779
-0.70373535
-0.61889648
-0.51879883
-0.40802002
-0.29113770
-0.17181396
-0.05523682
 0.05523682
 0.15625000
 0.24444580
 0.31768799
 0.37261963
 0.40649414
 0.41839600
 0.40924072
 0.38085938
 0.33447266
 0.27160645
 0.19409180
 0.10498047
 0.01007080
-0.08575439
-0.17822266
-0.26367188
-0.33691406
-0.39306641
-0.42663574
-0.43457031
-0.41717529
-0.37536621
-0.31158447
-0.22888184
-0.13092041
-0.02197266
 0.09368896
 0.21270752
 0.33111572
 0.44403076
 0.54687500
 0.63598633
 0.70861816
 0.76232910
 0.79559326
 0.80780029
 0.79833984
 0.76660156
 0.71289063
 0.63690186
 0.54138184
 0.42907715
 0.30487061
 0.17059326
 0.02777100
-0.12145996
-0.27191162
-0.41625977
-0.54687500
-0.65856934
-0.74829102
-0.81451416
-0.85632324
-0.87188721
-0.86181641
-0.82763672
-0.77087402
-0.69396973
-0.59997559
-0.49163818
-0.37353516
-0.24871826
-0.12023926
 0.00976563
 0.13854980
 0.26397705
 0.38146973
 0.48767090
 0.57952881
 0.65490723
 0.71136475
 0.74859619
 0.76568604
 0.76263428
 0.74096680
 0.70190430
 0.64758301
 0.58074951
 0.50506592
 0.42480469
 0.34423828
 0.26550293
 0.19104004
 0.12115479
 0.05645752
-0.00122070
-0.05126953
-0.09368896
-0.12908936
-0.15777588
-0.18035889
-0.19622803
-0.20599365
-0.20965576
-0.20751953
-0.19927979
-0.18402100
-0.16174316
-0.13336182
-0.09979248
-0.06286621
-0.02502441
 0.01129150
 0.04364014
 0.06896973
 0.08514404
 0.08911133
 0.07934570
 0.05462646
 0.01556396
-0.03631592
-0.09979248
-0.17395020
-0.25726318
-0.34698486
-0.43823242
-0.52673340
-0.60882568
-0.68206787
-0.74462891
-0.79467773
-0.82916260
-0.84594727
-0.84289551
-0.81939697
-0.77453613
-0.70739746
-0.61737061
-0.50689697
-0.37811279
-0.23406982
-0.07629395
 0.09307861
 0.26977539
 0.44860840
 0.62255859
 0.78521729
 0.93200684
 1.05926514
 1.16333008
 1.24267578
 1.29486084
 1.31958008
 1.31622314
 1.28570557
 1.23016357
 1.15203857
 1.05285645
 0.93475342
 0.79986572
 0.65093994
 0.49316406
 0.33050537
 0.16418457
-0.00610352
-0.17883301
-0.34973145
-0.51208496
-0.65979004
-0.78948975
-0.89935303
-0.98907471
-1.05712891
-1.10260010
-1.12609863
-1.12884521
-1.11297607
-1.08062744
-1.03271484
-0.97229004
-0.90148926
-0.82366943
-0.74005127
-0.65155029
-0.55877686
-0.46386719
-0.36895752
-0.27496338
-0.18188477
-0.09094238
-0.00274658
 0.07995605
 0.15533447
 0.22186279
 0.27893066
 0.32653809
 0.36407471
 0.39154053
 0.40924072
 0.41778564
 0.41961670
 0.41595459
 0.40893555
 0.39978027
 0.38940430
 0.37872314
 0.36865234
 0.35858154
 0.34912109
 0.33935547
 0.32836914
 0.31646729
 0.30334473
 0.28930664
 0.27343750
 0.25573730
 0.23529053
 0.21301270
 0.18951416
 0.16601563
 0.14251709
 0.11871338
 0.09490967
 0.07110596
 0.04730225
 0.02349854
-0.00030518
-0.02410889
-0.04699707
-0.06896973
-0.09002686
-0.11108398
-0.13122559
-0.15045166
-0.16815186
-0.18432617
-0.19927979
-0.21301270
-0.22583008
-0.23712158
-0.24658203
-0.25421143
-0.26031494
-0.26397705
-0.26458740
-0.26031494
-0.24932861
-0.23101807
-0.20446777
-0.16906738
-0.12481689
-0.07202148
-0.01251221
 0.05187988
 0.11932373
 0.18737793
 0.25451660
 0.31768799
 0.37384033
 0.41961670
 0.45318604
 0.47485352
 0.48400879
 0.48065186
 0.46386719
 0.43487549
 0.39520264
 0.34820557
 0.29602051
 0.24017334
 0.18127441
 0.12023926
 0.05798340
-0.00427246
-0.06469727
-0.12207031
-0.17517090
-0.22460938
-0.27038574
-0.31219482
-0.34820557
-0.37597656
-0.39398193
-0.40252686
-0.40283203
-0.39581299
-0.38085938
-0.35705566
-0.32592773
-0.29022217
-0.25268555
-0.21606445
-0.18035889
-0.14617920
-0.11444092
-0.08697510
-0.06439209
-0.04699707
-0.03448486
-0.02807617
-0.02777100
-0.03417969
-0.04638672
-0.06286621
-0.08361816
-0.10894775
-0.13854980
-0.17059326
-0.20233154
-0.23193359
-0.25878906
-0.28198242
-0.29998779
-0.30944824
-0.30761719
-0.29388428
-0.26885986
-0.23223877
-0.18249512
-0.11993408
-0.04638672
 0.03387451
 0.11810303
 0.20446777
 0.29205322
 0.37780762
 0.45837402
 0.52886963
 0.58685303
 0.63110352
 0.66009521
 0.67352295
 0.67016602
 0.64941406
 0.61218262
 0.55938721
 0.49346924
 0.41717529
 0.33386230
 0.24719238
 0.15869141
 0.07049561
-0.01464844
-0.09185791
-0.15655518
-0.20599365
-0.23803711
-0.25299072
-0.25054932
-0.22979736
-0.19195557
-0.13824463
-0.07110596
 0.00640869
 0.09033203
 0.17730713
 0.26336670
 0.34423828
 0.41625977
 0.47546387
 0.51757813
 0.53924561
 0.53833008
 0.51361084
 0.46569824
 0.39611816
 0.30731201
 0.20172119
 0.08148193
-0.05187988
-0.19683838
-0.34881592
-0.50048828
-0.64483643
-0.77545166
-0.88958740
-0.98480225
-1.05834961
-1.10626221
-1.12487793
-1.11297607
-1.06994629
-0.99517822
-0.88867188
-0.75164795
-0.58868408
-0.40527344
-0.20568848
 0.00854492
 0.23315430
 0.46051025
 0.67901611
 0.87951660
 1.05560303
 1.20452881
 1.32110596
 1.40014648
 1.43646240
 1.42944336
 1.37969971
 1.28784180
 1.15417480
 0.98205566
 0.77911377
 0.55511475
 0.31677246
 0.06683350
-0.19042969
-0.44586182
-0.68603516
-0.89874268
-1.07757568
-1.22070313
-1.32537842
-1.38763428
-1.40350342
-1.37298584
-1.29882813
-1.18591309
-1.03790283
-0.86090088
-0.66284180
-0.45349121
-0.24108887
-0.03021240
 0.17425537
 0.36560059
 0.53466797
 0.67352295
 0.77728271
 0.84533691
 0.87799072
 0.87524414
 0.83892822
 0.77087402
 0.67596436
 0.55999756
 0.42968750
 0.29205322
 0.15228271
 0.01434326
-0.11810303
-0.24047852
-0.34576416
-0.42755127
-0.48095703
-0.50567627
-0.50231934
-0.47241211
-0.41809082
-0.34210205
-0.24871826
-0.14312744
-0.03112793
 0.08209229
 0.19165039
 0.29022217
 0.37261963
 0.43304443
 0.46661377
 0.47027588
 0.44189453
 0.38238525
 0.29388428
 0.17944336
 0.04028320
-0.12207031
-0.30334473
-0.49438477
-0.68450928
-0.86547852
-1.03179932
-1.17767334
-1.29638672
-1.37969971
-1.42272949
-1.42272949
-1.37847900
-1.28753662
-1.14776611
-0.96191406
-0.73791504
-0.48461914
-0.20874023
 0.08636475
 0.39428711
 0.70220947
 0.99426270
 1.25762939
 1.48406982
 1.66870117
 1.80480957
 1.88507080
 1.90551758
 1.86859131
 1.77795410
 1.63574219
 1.44409180
 1.20880127
 0.94177246
 0.65673828
 0.36193848
 0.06134033
-0.24078369
-0.53344727
-0.80169678
-1.03179932
-1.21765137
-1.35650635
-1.44714355
-1.48651123
-1.47338867
-1.40777588
-1.29333496
-1.13372803
-0.93536377
-0.70709229
-0.45867920
-0.19836426
 0.06744385
 0.33264160
 0.58746338
 0.81909180
 1.01776123
 1.17828369
 1.29943848
 1.37939453
 1.41571045
 1.40716553
 1.35620117
 1.26770020
 1.14593506
 0.99426270
 0.81848145
 0.62774658
 0.43212891
 0.23895264
 0.04974365
-0.13366699
-0.30578613
-0.45715332
-0.57861328
-0.66619873
-0.71990967
-0.74127197
-0.73028564
-0.68817139
-0.61737061
-0.52307129
-0.41107178
-0.28656006
-0.15502930
-0.02136230
 0.10833740
 0.22827148
 0.33386230
 0.42114258
 0.48614502
 0.52490234
 0.53527832
 0.51788330
 0.47424316
 0.40771484
 0.32165527
 0.21972656
 0.10559082
-0.01831055
-0.14770508
-0.27862549
-0.40405273
-0.51757813
-0.61279297
-0.68603516
-0.73486328
-0.75836182
-0.75561523
-0.72601318
-0.67047119
-0.59112549
-0.49194336
-0.37780762
-0.25390625
-0.12420654
 0.00610352
 0.13214111
 0.24902344
 0.35217285
 0.43640137
 0.49835205
 0.53436279
 0.54351807
 0.52642822
 0.48614502
 0.42480469
 0.34576416
 0.25238037
 0.14892578
 0.03906250
-0.07263184
-0.18310547
-0.28717041
-0.37933350
-0.45440674
-0.50781250
-0.53771973
-0.54351807
-0.52581787
-0.48553467
-0.42419434
-0.34454346
-0.25024414
-0.14434814
-0.03051758
 0.08850098
 0.20874023
 0.32470703
 0.43090820
 0.52124023
 0.59173584
 0.63995361
 0.66406250
 0.66314697
 0.63446045
 0.57830811
 0.49652100
 0.39276123
 0.27008057
 0.13000488
-0.02655029
-0.19714355
-0.37506104
-0.55267334
-0.72235107
-0.87951660
-1.02142334
-1.14471436
-1.24572754
-1.32080078
-1.36718750
-1.38336182
-1.36840820
-1.32293701
-1.24786377
-1.14593506
-1.01898193
-0.87066650
-0.70434570
-0.52642822
-0.34210205
-0.15655518
 0.02685547
 0.20507813
 0.37353516
 0.52642822
 0.65917969
 0.76812744
 0.85266113
 0.91156006
 0.94421387
 0.95123291
 0.93444824
 0.89660645
 0.84136963
 0.77148438
 0.68969727
 0.59997559
 0.50689697
 0.41595459
 0.33081055
 0.25421143
 0.18768311
 0.13336182
 0.09216309
 0.06622314
 0.05523682
 0.05981445
 0.07843018
 0.10803223
 0.14648438
 0.19073486
 0.23895264
 0.28930664
 0.33813477
 0.38177490
 0.41687012
 0.44067383
 0.45166016
 0.44830322
 0.42968750
 0.39672852
 0.35156250
 0.29602051
 0.23193359
 0.15930176
 0.08026123
-0.00152588
-0.08178711
-0.15808105
-0.22918701
-0.29479980
-0.35217285
-0.39794922
-0.42968750
-0.44769287
-0.45318604
-0.44769287
-0.43151855
-0.40374756
-0.36560059
-0.31860352
-0.26550293
-0.20751953
-0.14556885
-0.08117676
-0.01617432
 0.04669189
 0.10589600
 0.15960693
 0.20660400
 0.24536133
 0.27435303
 0.29357910
 0.30364990
 0.30487061
 0.29815674
 0.28350830
 0.26123047
 0.23193359
 0.19775391
 0.15991211
 0.12054443
 0.08087158
 0.04302979
 0.00793457
-0.02349854
-0.05065918
-0.07324219
-0.09063721
-0.10162354
-0.10711670
-0.10681152
-0.10284424
-0.09552002
-0.08636475
-0.07537842
-0.06439209
-0.05401611
-0.04547119
-0.03936768
-0.03570557
-0.03509521
-0.03753662
-0.04272461
-0.05096436
-0.06134033
-0.07446289
-0.08941650
-0.10559082
-0.12084961
-0.13366699
-0.14312744
-0.14801025
-0.14770508
-0.14160156
-0.12847900
-0.10833740
-0.08026123
-0.04364014
 0.00061035
 0.05065918
 0.10345459
 0.15747070
 0.21057129
 0.26184082
 0.30883789
 0.34881592
 0.37902832
 0.39794922
 0.40557861
 0.40130615
 0.38543701
 0.35858154
 0.32165527
 0.27587891
 0.22155762
 0.15930176
 0.09002686
 0.01678467
-0.05767822
-0.13214111
-0.20751953
-0.28381348
-0.35827637
-0.42755127
-0.48858643
-0.54168701
-0.58685303
-0.62438965
-0.65246582
-0.66986084
-0.67565918
-0.67016602
-0.65368652
-0.62713623
-0.59204102
-0.55023193
-0.50292969
-0.45043945
-0.39337158
-0.33325195
-0.27282715
-0.21453857
-0.15930176
-0.10681152
-0.05767822
-0.01220703
 0.02838135
 0.06439209
 0.09521484
 0.12084961
 0.14068604
 0.15380859
 0.16113281
 0.16265869
 0.15899658
 0.15014648
 0.13671875
 0.12054443
 0.10314941
 0.08605957
 0.07080078
 0.05828857
 0.04974365
 0.04638672
 0.04913330
 0.05859375
 0.07568359
 0.10070801
 0.13366699
 0.17333984
 0.21850586
 0.26794434
 0.32104492
 0.37750244
 0.43518066
 0.49102783
 0.54321289
 0.58959961
 0.62988281
 0.66192627
 0.68481445
 0.69671631
 0.69732666
 0.68511963
 0.65917969
 0.61859131
 0.56396484
 0.49682617
 0.41961670
 0.33477783
 0.24291992
 0.14526367
 0.04272461
-0.06378174
-0.17211914
-0.27954102
-0.38146973
-0.47424316
-0.55480957
-0.62225342
-0.67565918
-0.71350098
-0.73425293
-0.73669434
-0.72052002
-0.68603516
-0.63415527
-0.56579590
-0.48370361
-0.39093018
-0.29174805
-0.18951416
-0.08819580
 0.00854492
 0.09643555
 0.17181396
 0.23345947
 0.27923584
 0.30853271
 0.31982422
 0.31250000
 0.28839111
 0.25024414
 0.20080566
 0.14282227
 0.07873535
 0.01251221
-0.05157471
-0.10955811
-0.15777588
-0.19378662
-0.21545410
-0.22125244
-0.21026611
-0.18310547
-0.13916016
-0.07965088
-0.00610352
 0.07843018
 0.17028809
 0.26611328
 0.36193848
 0.45227051
 0.53161621
 0.59539795
 0.63995361
 0.66375732
 0.66467285
 0.64086914
 0.59020996
 0.51391602
 0.41503906
 0.29815674
 0.16601563
 0.01953125
-0.13946533
-0.30548096
-0.47058105
-0.62622070
-0.76599121
-0.88684082
-0.98663330
-1.06292725
-1.11236572
-1.13342285
-1.12457275
-1.08673096
-1.02111816
-0.92926025
-0.81451416
-0.68054199
-0.53314209
-0.37689209
-0.21697998
-0.05706787
 0.09826660
 0.24505615
 0.37811279
 0.49346924
 0.58715820
 0.65612793
 0.69915771
 0.71685791
 0.71105957
 0.68420410
 0.63934326
 0.57922363
 0.50811768
 0.43029785
 0.35064697
 0.27221680
 0.19775391
 0.12847900
 0.06713867
 0.01647949
-0.02136230
-0.04577637
-0.05828857
-0.06011963
-0.05279541
-0.03814697
-0.01708984
 0.00823975
 0.03570557
 0.06317139
 0.08911133
 0.11260986
 0.13153076
 0.14465332
 0.15075684
 0.14892578
 0.13854980
 0.11962891
 0.09277344
 0.05920410
 0.01983643
-0.02349854
-0.06927490
-0.11596680
-0.16204834
-0.20507813
-0.24230957
-0.27160645
-0.29144287
-0.30120850
-0.30059814
-0.28869629
-0.26458740
-0.22857666
-0.18096924
-0.12451172
-0.06225586
 0.00244141
 0.06530762
 0.12420654
 0.17547607
 0.21697998
 0.24597168
 0.26031494
 0.25909424
 0.24169922
 0.20935059
 0.16296387
 0.10406494
 0.03662109
-0.03479004
-0.10620117
-0.17395020
-0.23651123
-0.29144287
-0.33477783
-0.36163330
-0.36804199
-0.35278320
-0.31707764
-0.26275635
-0.19073486
-0.10192871
 0.00244141
 0.11962891
 0.24627686
 0.37902832
 0.51391602
 0.64636230
 0.77087402
 0.88256836
 0.97869873
 1.05712891
 1.11541748
 1.14959717
 1.15692139
 1.13677979
 1.09069824
 1.02020264
 0.92651367
 0.80932617
 0.67260742
 0.52185059
 0.36315918
 0.19958496
 0.03143311
-0.14068604
-0.31158447
-0.47424316
-0.62133789
-0.74951172
-0.85754395
-0.94512939
-1.01135254
-1.05468750
-1.07513428
-1.07269287
-1.04949951
-1.00646973
-0.94573975
-0.86944580
-0.78033447
-0.68176270
-0.57739258
-0.47119141
-0.36682129
-0.26702881
-0.17395020
-0.08850098
-0.01220703
 0.05340576
 0.10650635
 0.14678955
 0.17364502
 0.18798828
 0.19042969
 0.18157959
 0.16357422
 0.13732910
 0.10528564
 0.06866455
 0.02868652
-0.01312256
-0.05523682
-0.09552002
-0.13275146
-0.16540527
-0.19226074
-0.21301270
-0.22674561
-0.23345947
-0.23345947
-0.22735596
-0.21575928
-0.19958496
-0.17913818
-0.15502930
-0.12817383
-0.09857178
-0.06713867
-0.03448486
-0.00152588
 0.03051758
 0.06072998
 0.08850098
 0.11352539
 0.13519287
 0.15350342
 0.16754150
 0.17730713
 0.18249512
 0.18371582
 0.18066406
 0.17425537
 0.16418457
 0.15075684
 0.13519287
 0.11779785
 0.09948730
 0.08056641
 0.06103516
 0.04089355
 0.01983643
-0.00213623
-0.02471924
-0.04821777
-0.07171631
-0.09399414
-0.11413574
-0.13214111
-0.14709473
-0.15838623
-0.16540527
-0.16723633
-0.16326904
-0.15350342
-0.13824463
-0.11810303
-0.09277344
-0.06317139
-0.03051758
 0.00427246
 0.03875732
 0.07232666
 0.10284424
 0.12969971
 0.15197754
 0.16937256
 0.18218994
 0.18981934
 0.19226074
 0.18981934
 0.18249512
 0.17089844
 0.15655518
 0.14038086
 0.12298584
 0.10498047
 0.08697510
 0.06958008
 0.05340576
 0.03875732
 0.02593994
 0.01464844
 0.00488281
-0.00305176
-0.00854492
-0.01098633
-0.01068115
-0.00793457
-0.00244141
 0.00457764
 0.01281738
 0.02105713
 0.02929688
 0.03784180
 0.04669189
 0.05554199
 0.06378174
 0.07080078
 0.07720947
 0.08300781
 0.08880615
 0.09552002
 0.10284424
 0.11169434
 0.12207031
 0.13366699
 0.14709473
 0.16204834
 0.17791748
 0.19439697
 0.21026611
 0.22399902
 0.23529053
 0.24414063
 0.25115967
 0.25634766
 0.25939941
 0.26000977
 0.25848389
 0.25421143
 0.24780273
 0.23956299
 0.22979736
 0.21881104
 0.20629883
 0.19195557
 0.17608643
 0.15930176
 0.14129639
 0.12268066
 0.10284424
 0.08239746
 0.06164551
 0.04150391
 0.02227783
 0.00427246
-0.01342773
-0.03051758
-0.04699707
-0.06378174
-0.08087158
-0.09857178
-0.11627197
-0.13397217
-0.15258789
-0.17211914
-0.19287109
-0.21423340
-0.23620605
-0.25970459
-0.28564453
-0.31372070
-0.34271240
-0.37078857
-0.39764404
-0.42388916
-0.44982910
-0.47546387
-0.49957275
-0.52215576
-0.54321289
-0.56182861
-0.57708740
-0.58654785
-0.58898926
-0.58349609
-0.57006836
-0.54840088
-0.51696777
-0.47546387
-0.42419434
-0.36315918
-0.29357910
-0.21606445
-0.13153076
-0.04211426
 0.05035400
 0.14526367
 0.24200439
 0.33905029
 0.43365479
 0.52276611
 0.60363770
 0.67535400
 0.73669434
 0.78613281
 0.82153320
 0.84075928
 0.84259033
 0.82794189
 0.79681396
 0.74859619
 0.68389893
 0.60424805
 0.51208496
 0.41076660
 0.30242920
 0.18829346
 0.07049561
-0.04852295
-0.16662598
-0.28106689
-0.38909912
-0.48706055
-0.57159424
-0.64025879
-0.69091797
-0.72387695
-0.73791504
-0.73333740
-0.70892334
-0.66497803
-0.60241699
-0.52215576
-0.42724609
-0.32012939
-0.20446777
-0.08361816
 0.03875732
 0.15991211
 0.27648926
 0.38330078
 0.47637939
 0.55145264
 0.60546875
 0.63659668
 0.64483643
 0.62957764
 0.59082031
 0.53039551
 0.45043945
 0.35461426
 0.24566650
 0.12695313
 0.00000000
-0.13275146
-0.26733398
-0.39794922
-0.51910400
-0.62591553
-0.71594238
-0.78674316
-0.83709717
-0.86517334
-0.87036133
-0.85266113
-0.81359863
-0.75439453
-0.67596436
-0.58105469
-0.47332764
-0.35614014
-0.23376465
-0.10955811
 0.01342773
 0.13214111
 0.24353027
 0.34454346
 0.43182373
 0.50262451
 0.55450439
 0.58654785
 0.59967041
 0.59539795
 0.57434082
 0.53710938
 0.48583984
 0.42358398
 0.35430908
 0.28137207
 0.20782471
 0.13549805
 0.06713867
 0.00518799
-0.04760742
-0.08850098
-0.11627197
-0.12969971
-0.12847900
-0.11230469
-0.08239746
-0.03936768
 0.01403809
 0.07598877
 0.14404297
 0.21484375
 0.28686523
 0.35644531
 0.42114258
 0.47729492
 0.52276611
 0.55541992
 0.57464600
 0.57861328
 0.56518555
 0.53436279
 0.48736572
 0.42602539
 0.35308838
 0.26977539
 0.17761230
 0.07873535
-0.02410889
-0.12817383
-0.23101807
-0.32867432
-0.41687012
-0.49163818
-0.55053711
-0.59234619
-0.61645508
-0.62194824
-0.60791016
-0.57464600
-0.52337646
-0.45684814
-0.37872314
-0.29205322
-0.19958496
-0.10467529
-0.01129150
 0.07720947
 0.15625000
 0.22186279
 0.27069092
 0.30029297
 0.31066895
 0.30181885
 0.27313232
 0.22521973
 0.15960693
 0.07995605
-0.00976563
-0.10620117
-0.20660400
-0.30700684
-0.40161133
-0.48431396
-0.55023193
-0.59692383
-0.62225342
-0.62530518
-0.60516357
-0.56213379
-0.49682617
-0.41137695
-0.30822754
-0.19042969
-0.06072998
 0.07659912
 0.21881104
 0.36163330
 0.50018311
 0.62957764
 0.74462891
 0.84259033
 0.92102051
 0.97900391
 1.01379395
 1.02416992
 1.01013184
 0.97259521
 0.91369629
 0.83435059
 0.73486328
 0.61828613
 0.48858643
 0.35186768
 0.21209717
 0.07141113
-0.06835938
-0.20477295
-0.33264160
-0.44708252
-0.54321289
-0.61859131
-0.67230225
-0.70281982
-0.71075439
-0.69580078
-0.65979004
-0.60424805
-0.53222656
-0.44738770
-0.35400391
-0.25604248
-0.15747070
-0.06134033
 0.02899170
 0.11047363
 0.17913818
 0.23193359
 0.26702881
 0.28381348
 0.28289795
 0.26580811
 0.23284912
 0.18463135
 0.12329102
 0.05218506
-0.02441406
-0.10284424
-0.18066406
-0.25634766
-0.32653809
-0.38726807
-0.43487549
-0.46722412
-0.48431396
-0.48645020
-0.47393799
-0.44647217
-0.40435791
-0.34973145
-0.28564453
-0.21514893
-0.14007568
-0.06134033
 0.01800537
 0.09490967
 0.16601563
 0.22827148
 0.28106689
 0.32257080
 0.35156250
 0.36560059
 0.36407471
 0.34820557
 0.32043457
 0.28350830
 0.23895264
 0.18798828
 0.13214111
 0.07354736
 0.01556396
-0.03936768
-0.08880615
-0.13153076
-0.16571045
-0.19042969
-0.20507813
-0.20996094
-0.20660400
-0.19561768
-0.17822266
-0.15411377
-0.12481689
-0.09185791
-0.05798340
-0.02471924
 0.00671387
 0.03509521
 0.05889893
 0.07659912
 0.08758545
 0.09124756
 0.08789063
 0.07781982
 0.06134033
 0.03936768
 0.01312256
-0.01647949
-0.04791260
-0.08087158
-0.11444092
-0.14770508
-0.17913818
-0.20690918
-0.23040771
-0.24932861
-0.26367188
-0.27313232
-0.27740479
-0.27618408
-0.26885986
-0.25573730
-0.23590088
-0.20843506
-0.17395020
-0.13244629
-0.08514404
-0.03356934
 0.02105713
 0.07720947
 0.13336182
 0.18737793
 0.23834229
 0.28503418
 0.32623291
 0.35980225
 0.38391113
 0.39825439
 0.40222168
 0.39703369
 0.38299561
 0.36132813
 0.33325195
 0.30090332
 0.26550293
 0.22888184
 0.19195557
 0.15594482
 0.12176514
 0.09094238
 0.06439209
 0.04272461
 0.02624512
 0.01495361
 0.00915527
 0.00885010
 0.01281738
 0.02044678
 0.03082275
 0.04302979
 0.05584717
 0.06896973
 0.08178711
 0.09368896
 0.10314941
 0.10894775
 0.11047363
 0.10742188
 0.09979248
 0.08789063
 0.07171631
 0.05096436
 0.02685547
 0.00030518
-0.02746582
-0.05523682
-0.08209229
-0.10772705
-0.13122559
-0.15167236
-0.16784668
-0.17913818
-0.18432617
-0.18280029
-0.17517090
-0.16143799
-0.14190674
-0.11718750
-0.08819580
-0.05584717
-0.02166748
 0.01312256
 0.04699707
 0.07751465
 0.10375977
 0.12512207
 0.14038086
 0.14892578
 0.14923096
 0.14007568
 0.12115479
 0.09460449
 0.06164551
 0.02349854
-0.01922607
-0.06530762
-0.11230469
-0.15838623
-0.20233154
-0.24414063
-0.28381348
-0.31921387
-0.34667969
-0.36499023
-0.37414551
-0.37506104
-0.36712646
-0.35034180
-0.32409668
-0.28991699
-0.25085449
-0.20721436
-0.15930176
-0.10528564
-0.04638672
 0.01525879
 0.07629395
 0.13397217
 0.18798828
 0.23773193
 0.28259277
 0.32073975
 0.35095215
 0.37200928
 0.38391113
 0.38604736
 0.37902832
 0.36285400
 0.33843994
 0.30792236
 0.27343750
 0.23529053
 0.19439697
 0.15106201
 0.10650635
 0.06286621
 0.02105713
-0.01831055
-0.05554199
-0.09002686
-0.12145996
-0.14862061
-0.17150879
-0.18981934
-0.20324707
-0.21209717
-0.21606445
-0.21545410
-0.21026611
-0.20019531
-0.18432617
-0.16296387
-0.13702393
-0.10681152
-0.07324219
-0.03723145
 0.00030518
 0.03814697
 0.07385254
 0.10650635
 0.13366699
 0.15472412
 0.16845703
 0.17395020
 0.17120361
 0.15960693
 0.13885498
 0.10925293
 0.07171631
 0.02807617
-0.01861572
-0.06622314
-0.11260986
-0.15594482
-0.19439697
-0.22521973
-0.24688721
-0.25817871
-0.25817871
-0.24658203
-0.22338867
-0.18920898
-0.14465332
-0.09124756
-0.03082275
 0.03417969
 0.10040283
 0.16326904
 0.22033691
 0.26916504
 0.30792236
 0.33447266
 0.34698486
 0.34393311
 0.32562256
 0.29357910
 0.24963379
 0.19470215
 0.13000488
 0.05798340
-0.01739502
-0.09155273
-0.16174316
-0.22644043
-0.28411865
-0.33203125
-0.36682129
-0.38482666
-0.38482666
-0.36743164
-0.33416748
-0.28717041
-0.22644043
-0.15319824
-0.06958008
 0.02105713
 0.11474609
 0.20843506
 0.29907227
 0.38360596
 0.45715332
 0.51635742
 0.55786133
 0.58013916
 0.58227539
 0.56427002
 0.52581787
 0.46813965
 0.39367676
 0.30487061
 0.20446777
 0.09521484
-0.02044678
-0.13946533
-0.25817871
-0.37139893
-0.47515869
-0.56549072
-0.63903809
-0.69427490
-0.72967529
-0.74371338
-0.73577881
-0.70526123
-0.65338135
-0.58227539
-0.49499512
-0.39489746
-0.28411865
-0.16601563
-0.04425049
 0.07781982
 0.19622803
 0.30853271
 0.41076660
 0.49957275
 0.57159424
 0.62438965
 0.65734863
 0.67108154
 0.66558838
 0.64086914
 0.59783936
 0.53894043
 0.46661377
 0.38391113
 0.29266357
 0.19470215
 0.09216309
-0.01098633
-0.11230469
-0.20935059
-0.30059814
-0.38360596
-0.45410156
-0.50994873
-0.54992676
-0.57525635
-0.58776855
-0.58776855
-0.57556152
-0.55206299
-0.51971436
-0.48065186
-0.43640137
-0.38848877
-0.33782959
-0.28747559
-0.24017334
-0.19622803
-0.15472412
-0.11383057
-0.07354736
-0.03479004
 0.00244141
 0.03845215
 0.07476807
 0.11199951
 0.14984131
 0.18768311
 0.22552490
 0.26397705
 0.30303955
 0.34149170
 0.37750244
 0.41015625
 0.43914795
 0.46447754
 0.48492432
 0.49896240
 0.50537109
 0.50415039
 0.49530029
 0.47821045
 0.45196533
 0.41595459
 0.37139893
 0.31921387
 0.26031494
 0.19531250
 0.12420654
 0.04821777
-0.02960205
-0.10711670
-0.18371582
-0.25817871
-0.32836914
-0.39123535
-0.44342041
-0.48278809
-0.50933838
-0.52337646
-0.52429199
-0.51086426
-0.48248291
-0.44036865
-0.38604736
-0.32165527
-0.24871826
-0.16845703
-0.08331299
 0.00488281
 0.09307861
 0.17883301
 0.25939941
 0.33172607
 0.39245605
 0.43975830
 0.47241211
 0.48980713
 0.49072266
 0.47424316
 0.44128418
 0.39428711
 0.33599854
 0.26885986
 0.19317627
 0.11108398
 0.02624512
-0.05645752
-0.13336182
-0.20202637
-0.26214600
-0.31127930
-0.34790039
-0.36926270
-0.37445068
-0.36437988
-0.33996582
-0.30364990
-0.25756836
-0.20385742
-0.14495850
-0.08178711
-0.01586914
 0.05035400
 0.11413574
 0.17150879
 0.22064209
 0.26153564
 0.29327393
 0.31494141
 0.32440186
 0.32073975
 0.30548096
 0.28076172
 0.24749756
 0.20721436
 0.16052246
 0.10955811
 0.05737305
 0.00762939
-0.03875732
-0.08026123
-0.11596680
-0.14465332
-0.16479492
-0.17669678
-0.18035889
-0.17700195
-0.16754150
-0.15289307
-0.13366699
-0.11169434
-0.08850098
-0.06591797
-0.04547119
-0.02807617
-0.01464844
-0.00610352
-0.00305176
-0.00579834
-0.01495361
-0.02990723
-0.04974365
-0.07354736
-0.09979248
-0.12664795
-0.15289307
-0.17639160
-0.19592285
-0.21087646
-0.21972656
-0.22155762
-0.21575928
-0.20111084
-0.17852783
-0.14801025
-0.11047363
-0.06622314
-0.01586914
 0.03875732
 0.09582520
 0.15289307
 0.20904541
 0.26336670
 0.31494141
 0.36102295
 0.40039063
 0.43060303
 0.45166016
 0.46173096
 0.45959473
 0.44433594
 0.41625977
 0.37658691
 0.32623291
 0.26611328
 0.19653320
 0.11901855
 0.03692627
-0.04730225
-0.13183594
-0.21545410
-0.29571533
-0.36865234
-0.42968750
-0.47607422
-0.50750732
-0.52459717
-0.52764893
-0.51696777
-0.49255371
-0.45532227
-0.40710449
-0.35064697
-0.28778076
-0.22155762
-0.15441895
-0.08880615
-0.02685547
 0.02990723
 0.07934570
 0.11932373
 0.14862061
 0.16662598
 0.17272949
 0.16632080
 0.14801025
 0.11932373
 0.08148193
 0.03570557
-0.01647949
-0.07263184
-0.12969971
-0.18493652
-0.23590088
-0.28167725
-0.31921387
-0.34484863
-0.35461426
-0.34698486
-0.32348633
-0.28656006
-0.23681641
-0.17486572
-0.10070801
-0.01708984
 0.07354736
 0.16784668
 0.26367188
 0.35827637
 0.44799805
 0.52947998
 0.59936523
 0.65490723
 0.69519043
 0.71868896
 0.72540283
 0.71441650
 0.68481445
 0.63659668
 0.57128906
 0.49194336
 0.40222168
 0.30517578
 0.20294189
 0.09765625
-0.00762939
-0.11016846
-0.20629883
-0.29357910
-0.36956787
-0.43090820
-0.47485352
-0.50048828
-0.50964355
-0.50384521
-0.48492432
-0.45227051
-0.40771484
-0.35430908
-0.29663086
-0.23803711
-0.18035889
-0.12481689
-0.07263184
-0.02655029
 0.01190186
 0.04089355
 0.06011963
 0.06927490
 0.06774902
 0.05584717
 0.03540039
 0.00823975
-0.02410889
-0.06011963
-0.09796143
-0.13488770
-0.16845703
-0.19653320
-0.21759033
-0.22949219
-0.23132324
-0.22155762
-0.19927979
-0.16510010
-0.11962891
-0.06408691
-0.00091553
 0.06744385
 0.13793945
 0.20935059
 0.27954102
 0.34698486
 0.40740967
 0.45715332
 0.49346924
 0.51605225
 0.52459717
 0.51910400
 0.49835205
 0.46264648
 0.41381836
 0.35522461
 0.28961182
 0.21881104
 0.14404297
 0.06805420
-0.00640869
-0.07659912
-0.13977051
-0.19378662
-0.23651123
-0.26550293
-0.28076172
-0.28320313
-0.27343750
-0.25268555
-0.22064209
-0.17852783
-0.12786865
-0.07141113
-0.01129150
 0.05065918
 0.11108398
 0.16723633
 0.21636963
 0.25726318
 0.28869629
 0.30914307
 0.31707764
 0.31097412
 0.29205322
 0.26214600
 0.22216797
 0.17242432
 0.11322021
 0.04638672
-0.02410889
-0.09552002
-0.16601563
-0.23498535
-0.30029297
-0.35858154
-0.40710449
-0.44372559
-0.46844482
-0.48187256
-0.48400879
-0.47363281
-0.45104980
-0.41687012
-0.37292480
-0.32073975
-0.26214600
-0.19897461
-0.13244629
-0.06469727
 0.00213623
 0.06561279
 0.12329102
 0.17425537
 0.21728516
 0.25207520
 0.27709961
 0.29235840
 0.29754639
 0.29296875
 0.27984619
 0.25848389
 0.22979736
 0.19470215
 0.15502930
 0.11199951
 0.06774902
 0.02380371
-0.01861572
-0.05798340
-0.09338379
-0.12390137
-0.14862061
-0.16632080
-0.17700195
-0.18066406
-0.17791748
-0.16967773
-0.15716553
-0.14160156
-0.12359619
-0.10406494
-0.08392334
-0.06408691
-0.04486084
-0.02807617
-0.01464844
-0.00488281
 0.00030518
 0.00213623
 0.00061035
-0.00396729
-0.01190186
-0.02227783
-0.03509521
-0.04913330
-0.06317139
-0.07690430
-0.09033203
-0.10375977
-0.11657715
-0.12847900
-0.13854980
-0.14556885
-0.14923096
-0.14923096
-0.14587402
-0.14007568
-0.13153076
-0.12084961
-0.10772705
-0.09155273
-0.07232666
-0.05126953
-0.02868652
-0.00549316
 0.01800537
 0.04119873
 0.06347656
 0.08453369
 0.10345459
 0.12023926
 0.13549805
 0.14831543
 0.15838623
 0.16571045
 0.16937256
 0.16876221
 0.16357422
 0.15350342
 0.13854980
 0.12023926
 0.09918213
 0.07659912
 0.05249023
 0.02685547
 0.00091553
-0.02502441
-0.04882813
-0.07049561
-0.08880615
-0.10375977
-0.11505127
-0.12237549
-0.12512207
-0.12298584
-0.11657715
-0.10559082
-0.09063721
-0.07202148
-0.04974365
-0.02410889
 0.00579834
 0.03997803
 0.07843018
 0.12023926
 0.16357422
 0.20690918
 0.24993896
 0.29357910
 0.33691406
 0.37872314
 0.41687012
 0.45043945
 0.47882080
 0.50140381
 0.51727295
 0.52490234
 0.52337646
 0.51330566
 0.49499512
 0.46813965
 0.43304443
 0.39001465
 0.34088135
 0.28717041
 0.22857666
 0.16448975
 0.09552002
 0.02319336
-0.04821777
-0.11657715
-0.18157959
-0.24291992
-0.30029297
-0.35125732
-0.39306641
-0.42388916
-0.44342041
-0.45257568
-0.45135498
-0.44067383
-0.41961670
-0.38909912
-0.34973145
-0.30334473
-0.25268555
-0.20019531
-0.14770508
-0.09643555
-0.04669189
-0.00061035
 0.03997803
 0.07415771
 0.10070801
 0.11962891
 0.12969971
 0.13092041
 0.12298584
 0.10803223
 0.08697510
 0.06134033
 0.03234863
 0.00091553
-0.03234863
-0.06500244
-0.09643555
-0.12512207
-0.15075684
-0.17211914
-0.18890381
-0.19958496
-0.20385742
-0.20233154
-0.19561768
-0.18341064
-0.16662598
-0.14556885
-0.12115479
-0.09399414
-0.06500244
-0.03417969
-0.00244141
 0.02929688
 0.05950928
 0.08605957
 0.10925293
 0.12817383
 0.14282227
 0.15289307
 0.15747070
 0.15625000
 0.14953613
 0.13824463
 0.12298584
 0.10406494
 0.08117676
 0.05523682
 0.02685547
-0.00274658
-0.03295898
-0.06225586
-0.09063721
-0.11718750
-0.14221191
-0.16571045
-0.18798828
-0.20874023
-0.22735596
-0.24291992
-0.25543213
-0.26519775
-0.27313232
-0.27893066
-0.28289795
-0.28472900
-0.28472900
-0.28259277
-0.27862549
-0.27191162
-0.26245117
-0.24963379
-0.23315430
-0.21270752
-0.18768311
-0.15838623
-0.12481689
-0.08697510
-0.04516602
 0.00091553
 0.05096436
 0.10314941
 0.15625000
 0.20874023
 0.26031494
 0.30944824
 0.35461426
 0.39276123
 0.42175293
 0.44036865
 0.44860840
 0.44586182
 0.43151855
 0.40496826
 0.36773682
 0.32012939
 0.26336670
 0.19714355
 0.12298584
 0.04302979
-0.03845215
-0.11871338
-0.19683838
-0.27130127
-0.34027100
-0.39978027
-0.44616699
-0.47698975
-0.49224854
-0.49163818
-0.47393799
-0.43823242
-0.38482666
-0.31646729
-0.23590088
-0.14556885
-0.04669189
 0.05920410
 0.16937256
 0.28045654
 0.38879395
 0.49041748
 0.58166504
 0.65887451
 0.71899414
 0.76080322
 0.78247070
 0.78399658
 0.76507568
 0.72631836
 0.66864014
 0.59387207
 0.50384521
 0.40161133
 0.29052734
 0.17456055
 0.05554199
-0.06500244
-0.18463135
-0.29876709
-0.40252686
-0.49072266
-0.56091309
-0.61248779
-0.64544678
-0.65917969
-0.65307617
-0.62683105
-0.58166504
-0.51910400
-0.44067383
-0.34881592
-0.24658203
-0.13763428
-0.02502441
 0.08819580
 0.20019531
 0.30792236
 0.40832520
 0.49774170
 0.57312012
 0.63201904
 0.67291260
 0.69458008
 0.69702148
 0.68084717
 0.64636230
 0.59509277
 0.52917480
 0.45257568
 0.36926270
 0.28137207
 0.19012451
 0.09704590
 0.00549316
-0.07995605
-0.15655518
-0.22460938
-0.28411865
-0.33416748
-0.37109375
-0.39337158
-0.40161133
-0.39947510
-0.38909912
-0.37109375
-0.34454346
-0.31188965
-0.27679443
-0.24322510
-0.21209717
-0.18310547
-0.15625000
-0.13336182
-0.11718750
-0.10803223
-0.10528564
-0.10803223
-0.11535645
-0.12695313
-0.14160156
-0.15777588
-0.17456055
-0.19073486
-0.20538330
-0.21697998
-0.22399902
-0.22552490
-0.22094727
-0.21026611
-0.19317627
-0.16998291
-0.14129639
-0.10803223
-0.07141113
-0.03204346
 0.00854492
 0.04943848
 0.08880615
 0.12634277
 0.16052246
 0.19012451
 0.21362305
 0.22949219
 0.23681641
 0.23651123
 0.22766113
 0.21087646
 0.18585205
 0.15319824
 0.11322021
 0.06683350
 0.01586914
-0.03845215
-0.09368896
-0.14770508
-0.19927979
-0.24841309
-0.29266357
-0.33020020
-0.35766602
-0.37384033
-0.37872314
-0.37261963
-0.35614014
-0.32958984
-0.29449463
-0.25207520
-0.20385742
-0.15106201
-0.09399414
-0.03540039
 0.02288818
 0.07812500
 0.12878418
 0.17395020
 0.21209717
 0.24200439
 0.26214600
 0.27221680
 0.27282715
 0.26458740
 0.24749756
 0.22216797
 0.19012451
 0.15228271
 0.11108398
 0.06805420
 0.02563477
-0.01434326
-0.05035400
-0.08178711
-0.10772705
-0.12725830
-0.14007568
-0.14465332
-0.14160156
-0.13122559
-0.11444092
-0.09216309
-0.06561279
-0.03540039
-0.00335693
 0.02990723
 0.06317139
 0.09460449
 0.12359619
 0.14862061
 0.16937256
 0.18554688
 0.19744873
 0.20477295
 0.20751953
 0.20507813
 0.19836426
 0.18829346
 0.17547607
 0.16143799
 0.14709473
 0.13275146
 0.11871338
 0.10559082
 0.09338379
 0.08239746
 0.07354736
 0.06622314
 0.06103516
 0.05737305
 0.05462646
 0.05249023
 0.05065918
 0.04882813
 0.04608154
 0.04211426
 0.03662109
 0.02929688
 0.02075195
 0.01068115
-0.00061035
-0.01312256
-0.02716064
-0.04211426
-0.05767822
-0.07354736
-0.08911133
-0.10314941
-0.11444092
-0.12237549
-0.12695313
-0.12725830
-0.12237549
-0.11138916
-0.09368896
-0.06896973
-0.03814697
-0.00061035
 0.04211426
 0.08972168
 0.14007568
 0.19165039
 0.24353027
 0.29449463
 0.34210205
 0.38421631
 0.41778564
 0.44158936
 0.45562744
 0.45928955
 0.45135498
 0.43060303
 0.39733887
 0.35278320
 0.29754639
 0.23254395
 0.15838623
 0.07629395
-0.01190186
-0.10406494
-0.19958496
-0.29571533
-0.38970947
-0.47729492
-0.55511475
-0.62133789
-0.67504883
-0.71563721
-0.74188232
-0.75195313
-0.74615479
-0.72570801
-0.69152832
-0.64544678
-0.58807373
-0.52062988
-0.44464111
-0.36285400
-0.27801514
-0.19195557
-0.10711670
-0.02471924
 0.05279541
 0.12451172
 0.18890381
 0.24505615
 0.29235840
 0.32989502
 0.35675049
 0.37322998
 0.38024902
 0.37811279
 0.36804199
 0.35003662
 0.32623291
 0.29815674
 0.26794434
 0.23681641
 0.20507813
 0.17395020
 0.14404297
 0.11627197
 0.09185791
 0.07080078
 0.05340576
 0.03997803
 0.02990723
 0.02349854
 0.01922607
 0.01647949
 0.01495361
 0.01403809
 0.01281738
 0.01037598
 0.00579834
-0.00122070
-0.01129150
-0.02471924
-0.04150391
-0.06134033
-0.08361816
-0.10864258
-0.13702393
-0.16754150
-0.19836426
-0.22705078
-0.25299072
-0.27709961
-0.29968262
-0.31860352
-0.33050537
-0.33203125
-0.32226563
-0.30334473
-0.27740479
-0.24475098
-0.20507813
-0.15747070
-0.10223389
-0.04119873
 0.02288818
 0.08789063
 0.15228271
 0.21423340
 0.27191162
 0.32348633
 0.36682129
 0.40008545
 0.42175293
 0.43182373
 0.42938232
 0.41412354
 0.38635254
 0.34729004
 0.29907227
 0.24414063
 0.18402100
 0.11962891
 0.05187988
-0.01678467
-0.08300781
-0.14282227
-0.19439697
-0.23773193
-0.27252197
-0.29754639
-0.30975342
-0.30792236
-0.29235840
-0.26611328
-0.23101807
-0.18798828
-0.13641357
-0.07690430
-0.01190186
 0.05523682
 0.12145996
 0.18493652
 0.24444580
 0.29785156
 0.34332275
 0.37841797
 0.40222168
 0.41442871
 0.41412354
 0.40100098
 0.37445068
 0.33691406
 0.28991699
 0.23529053
 0.17303467
 0.10406494
 0.03112793
-0.04241943
-0.11322021
-0.18005371
-0.24169922
-0.29663086
-0.34118652
-0.37292480
-0.39062500
-0.39459229
-0.38543701
-0.36285400
-0.32775879
-0.28167725
-0.22827148
-0.16937256
-0.10711670
-0.04241943
 0.02258301
 0.08514404
 0.14221191
 0.19165039
 0.23254395
 0.26397705
 0.28503418
 0.29449463
 0.29327393
 0.28106689
 0.25848389
 0.22521973
 0.18157959
 0.13000488
 0.07354736
 0.01525879
-0.04302979
-0.09887695
-0.15106201
-0.19653320
-0.23254395
-0.25787354
-0.27130127
-0.27252197
-0.26214600
-0.23956299
-0.20599365
-0.16204834
-0.10864258
-0.04821777
 0.01708984
 0.08331299
 0.14770508
 0.20782471
 0.26153564
 0.30792236
 0.34484863
 0.36895752
 0.37811279
 0.37139893
 0.34942627
 0.31341553
 0.26428223
 0.20294189
 0.13061523
 0.04943848
-0.03814697
-0.13061523
-0.22583008
-0.32043457
-0.41015625
-0.49072266
-0.55847168
-0.61218262
-0.65093994
-0.67382813
-0.67932129
-0.66650391
-0.63629150
-0.59020996
-0.52978516
-0.45684814
-0.37261963
-0.28015137
-0.18218994
-0.08239746
 0.01678467
 0.11260986
 0.20202637
 0.28228760
 0.35034180
 0.40374756
 0.44219971
 0.46417236
 0.46875000
 0.45501709
 0.42419434
 0.37933350
 0.32257080
 0.25543213
 0.17883301
 0.09460449
 0.00732422
-0.07904053
-0.16113281
-0.23681641
-0.30456543
-0.36010742
-0.39978027
-0.42175293
-0.42541504
-0.41229248
-0.38299561
-0.33752441
-0.27770996
-0.20599365
-0.12573242
-0.03906250
 0.05157471
 0.14434814
 0.23651123
 0.32470703
 0.40557861
 0.47668457
 0.53558350
 0.58044434
 0.61004639
 0.62438965
 0.62255859
 0.60485840
 0.57128906
 0.52307129
 0.46356201
 0.39642334
 0.32470703
 0.25054932
 0.17456055
 0.09918213
 0.02655029
-0.03967285
-0.09704590
-0.14373779
-0.17883301
-0.20141602
-0.21118164
-0.20904541
-0.19561768
-0.17242432
-0.14068604
-0.10253906
-0.06072998
-0.01800537
 0.02288818
 0.06072998
 0.09307861
 0.11840820
 0.13366699
 0.13763428
 0.12969971
 0.10925293
 0.07690430
 0.03387451
-0.01861572
-0.07781982
-0.14160156
-0.20874023
-0.27832031
-0.34698486
-0.40985107
-0.46264648
-0.50231934
-0.52795410
-0.53894043
-0.53405762
-0.51116943
-0.47027588
-0.41168213
-0.33874512
-0.25421143
-0.16052246
-0.05950928
 0.04608154
 0.15319824
 0.25817871
 0.35736084
 0.44647217
 0.52185059
 0.57922363
 0.61706543
 0.63415527
 0.62988281
 0.60363770
 0.55511475
 0.48583984
 0.39978027
 0.30059814
 0.19165039
 0.07446289
-0.04852295
-0.17364502
-0.29541016
-0.40710449
-0.50292969
-0.57830811
-0.63140869
-0.66040039
-0.66467285
-0.64361572
-0.59814453
-0.52917480
-0.43975830
-0.33355713
-0.21423340
-0.08575439
 0.04852295
 0.18432617
 0.31677246
 0.44036865
 0.55023193
 0.64208984
 0.71228027
 0.75897217
 0.78063965
 0.77697754
 0.74798584
 0.69427490
 0.61737061
 0.52032471
 0.40679932
 0.28259277
 0.15075684
 0.01434326
-0.12420654
-0.26062012
-0.38848877
-0.50231934
-0.59722900
-0.67138672
-0.72326660
-0.75225830
-0.75775146
-0.74035645
-0.70159912
-0.64270020
-0.56610107
-0.47485352
-0.37261963
-0.26428223
-0.15350342
-0.04394531
 0.06164551
 0.15960693
 0.24658203
 0.31982422
 0.37780762
 0.41961670
 0.44311523
 0.44616699
 0.42877197
 0.39398193
 0.34515381
 0.28472900
 0.21362305
 0.13397217
 0.04943848
-0.03570557
-0.11840820
-0.19653320
-0.26885986
-0.33111572
-0.37994385
-0.41137695
-0.42572021
-0.42327881
-0.40588379
-0.37353516
-0.32806396
-0.27221680
-0.21026611
-0.14373779
-0.07415771
-0.00244141
 0.06866455
 0.13397217
 0.19104004
 0.23834229
 0.27648926
 0.30487061
 0.32196045
 0.32562256
 0.31646729
 0.29693604
 0.26947021
 0.23559570
 0.19622803
 0.15228271
 0.10681152
 0.06195068
 0.02014160
-0.01678467
-0.04730225
-0.06927490
-0.08117676
-0.08178711
-0.07171631
-0.05187988
-0.02349854
 0.01281738
 0.05493164
 0.10192871
 0.15136719
 0.20050049
 0.24780273
 0.29113770
 0.32836914
 0.35705566
 0.37475586
 0.37933350
 0.37017822
 0.34790039
 0.31311035
 0.26641846
 0.20843506
 0.13946533
 0.06195068
-0.02197266
-0.11016846
-0.20080566
-0.29205322
-0.38024902
-0.46142578
-0.53161621
-0.58868408
-0.63201904
-0.66070557
-0.67352295
-0.67016602
-0.65063477
-0.61584473
-0.56671143
-0.50445557
-0.43121338
-0.35003662
-0.26306152
-0.17242432
-0.07995605
 0.01037598
 0.09613037
 0.17456055
 0.24444580
 0.30517578
 0.35522461
 0.39306641
 0.41809082
 0.43029785
 0.43060303
 0.41961670
 0.39825439
 0.36834717
 0.33203125
 0.29266357
 0.25115967
 0.20904541
 0.16723633
 0.12786865
 0.09307861
 0.06439209
 0.04211426
 0.02655029
 0.01861572
 0.01861572
 0.02624512
 0.04058838
 0.06011963
 0.08331299
 0.10803223
 0.13275146
 0.15563965
 0.17486572
 0.18951416
 0.19866943
 0.20050049
