# Supplementary material for: Dataset for time-lapse ultrasonic tomography of a granite slab under uniaxial compression test
Source: Data Brief. 2018 Aug 30;20:614–6. doi: 10.1016/j.dib.2018.08.151 (PMC6128094; doi:10.1016/j.dib.2018.08.151)
Supplement: Supplementary file 2 — Supplementary material [file mmc2.zip › data/Ultrasonic_Tomo_data/Stage_1_0kn/Force_0kn_17_9_9064972.txt]

SOURCE FILE NAME: D:\ct_20141122\ct201411221m100v0kn_sh_1_10_a.TDA
DATE: Saturday, November 22, 2014
TIME: 11:19:55
SAMPLE INTERVAL (Seconds):   0.0000001000
SIGNAL UNITS: volts
TIME UNITS: Seconds
DATA TYPE: WAVEFORM
NUMBER OF DATA POINTS PER WAVEFORM: 1024
CHANNEL NUMBER: 17
HIT NUMBER: 9
TIME OF TEST:   9.0649727500

 0.00000000
-0.00030518
-0.00061035
-0.00091553
-0.00091553
-0.00061035
-0.00030518
 0.00000000
 0.00030518
 0.00030518
 0.00061035
 0.00030518
 0.00030518
 0.00000000
-0.00061035
-0.00091553
-0.00122070
-0.00091553
-0.00030518
 0.00000000
 0.00000000
-0.00030518
-0.00122070
-0.00152588
-0.00152588
-0.00122070
-0.00030518
 0.00030518
 0.00061035
 0.00030518
 0.00000000
-0.00061035
-0.00091553
-0.00122070
-0.00122070
-0.00122070
-0.00122070
-0.00091553
 0.00000000
 0.00122070
 0.00244141
 0.00305176
 0.00274658
 0.00213623
 0.00122070
 0.00061035
 0.00061035
 0.00061035
 0.00061035
 0.00000000
-0.00091553
-0.00183105
-0.00274658
-0.00305176
-0.00274658
-0.00213623
-0.00091553
 0.00000000
 0.00061035
 0.00061035
 0.00030518
 0.00000000
-0.00030518
-0.00091553
-0.00122070
-0.00183105
-0.00183105
-0.00152588
-0.00091553
-0.00091553
-0.00122070
-0.00152588
-0.00183105
-0.00152588
-0.00152588
-0.00122070
-0.00091553
-0.00091553
-0.00061035
-0.00091553
-0.00091553
-0.00091553
-0.00091553
-0.00091553
-0.00091553
-0.00122070
-0.00122070
-0.00091553
 0.00000000
 0.00061035
 0.00091553
 0.00061035
 0.00000000
-0.00061035
-0.00122070
-0.00122070
-0.00122070
-0.00091553
-0.00091553
-0.00091553
-0.00152588
-0.00244141
-0.00274658
-0.00244141
-0.00183105
-0.00091553
-0.00030518
 0.00000000
 0.00061035
 0.00091553
 0.00091553
 0.00061035
 0.00000000
-0.00091553
-0.00183105
-0.00213623
-0.00183105
-0.00152588
-0.00122070
-0.00122070
-0.00152588
-0.00183105
-0.00213623
-0.00183105
-0.00122070
-0.00061035
 0.00000000
 0.00061035
 0.00061035
 0.00061035
 0.00030518
-0.00030518
-0.00091553
-0.00152588
-0.00213623
-0.00213623
-0.00183105
-0.00061035
 0.00030518
 0.00152588
 0.00183105
 0.00122070
 0.00000000
-0.00152588
-0.00213623
-0.00213623
-0.00122070
-0.00061035
-0.00061035
-0.00091553
-0.00122070
-0.00122070
-0.00091553
-0.00061035
 0.00000000
 0.00061035
 0.00122070
 0.00183105
 0.00213623
 0.00152588
 0.00061035
-0.00061035
-0.00152588
-0.00183105
-0.00183105
-0.00152588
-0.00122070
-0.00091553
-0.00091553
-0.00122070
-0.00152588
-0.00152588
-0.00091553
-0.00061035
-0.00030518
 0.00000000
 0.00030518
 0.00061035
 0.00091553
 0.00091553
 0.00030518
-0.00030518
-0.00091553
-0.00122070
-0.00183105
-0.00152588
-0.00091553
 0.00000000
 0.00122070
 0.00152588
 0.00122070
 0.00030518
-0.00030518
-0.00030518
 0.00030518
 0.00122070
 0.00152588
 0.00152588
 0.00091553
 0.00000000
-0.00061035
-0.00091553
-0.00122070
-0.00091553
-0.00061035
 0.00000000
 0.00061035
 0.00122070
 0.00152588
 0.00091553
 0.00000000
-0.00122070
-0.00183105
-0.00213623
-0.00183105
-0.00122070
-0.00091553
-0.00061035
-0.00030518
-0.00030518
-0.00030518
 0.00000000
 0.00030518
 0.00061035
 0.00122070
 0.00122070
 0.00122070
 0.00122070
 0.00061035
 0.00000000
-0.00061035
-0.00152588
-0.00213623
-0.00244141
-0.00183105
-0.00122070
 0.00000000
 0.00091553
 0.00122070
 0.00122070
 0.00061035
-0.00061035
-0.00122070
-0.00152588
-0.00091553
-0.00030518
 0.00030518
 0.00030518
-0.00030518
-0.00091553
-0.00122070
-0.00122070
-0.00152588
-0.00152588
-0.00152588
-0.00061035
 0.00030518
 0.00091553
 0.00091553
 0.00030518
-0.00030518
-0.00061035
-0.00061035
-0.00061035
-0.00061035
-0.00061035
 0.00000000
 0.00030518
 0.00000000
-0.00091553
-0.00152588
-0.00152588
-0.00122070
-0.00030518
 0.00000000
 0.00000000
 0.00000000
-0.00030518
-0.00061035
-0.00122070
-0.00213623
-0.00305176
-0.00366211
-0.00396729
-0.00335693
-0.00213623
-0.00061035
 0.00091553
 0.00152588
 0.00152588
 0.00122070
 0.00061035
 0.00030518
 0.00030518
 0.00030518
 0.00030518
 0.00000000
-0.00061035
-0.00122070
-0.00183105
-0.00213623
-0.00213623
-0.00183105
-0.00122070
-0.00061035
 0.00000000
 0.00061035
 0.00091553
 0.00061035
-0.00030518
-0.00122070
-0.00183105
-0.00152588
-0.00091553
 0.00000000
 0.00061035
 0.00061035
 0.00030518
-0.00030518
-0.00091553
-0.00122070
-0.00122070
-0.00122070
-0.00091553
-0.00091553
-0.00091553
-0.00091553
-0.00091553
-0.00061035
-0.00061035
-0.00091553
-0.00152588
-0.00183105
-0.00152588
-0.00061035
 0.00030518
 0.00091553
 0.00091553
 0.00030518
-0.00030518
-0.00061035
-0.00091553
-0.00091553
-0.00030518
 0.00030518
 0.00030518
 0.00000000
-0.00122070
-0.00244141
-0.00305176
-0.00305176
-0.00244141
-0.00152588
-0.00091553
-0.00030518
 0.00091553
 0.00152588
 0.00152588
 0.00091553
 0.00000000
-0.00061035
-0.00091553
-0.00061035
-0.00030518
-0.00030518
-0.00030518
-0.00091553
-0.00152588
-0.00213623
-0.00213623
-0.00183105
-0.00091553
-0.00030518
 0.00030518
 0.00030518
 0.00030518
 0.00061035
 0.00061035
 0.00030518
-0.00030518
-0.00122070
-0.00183105
-0.00152588
-0.00091553
 0.00030518
 0.00122070
 0.00152588
 0.00122070
 0.00061035
-0.00030518
-0.00091553
-0.00122070
-0.00091553
-0.00061035
-0.00030518
-0.00061035
-0.00091553
-0.00122070
-0.00152588
-0.00122070
-0.00061035
-0.00030518
 0.00000000
 0.00030518
 0.00030518
 0.00061035
 0.00091553
 0.00061035
-0.00030518
-0.00091553
-0.00122070
-0.00122070
-0.00061035
 0.00000000
 0.00000000
-0.00030518
-0.00122070
-0.00213623
-0.00244141
-0.00244141
-0.00152588
-0.00091553
 0.00000000
 0.00061035
 0.00061035
 0.00061035
 0.00061035
 0.00061035
 0.00030518
-0.00030518
-0.00122070
-0.00213623
-0.00244141
-0.00183105
-0.00091553
-0.00030518
-0.00030518
-0.00061035
-0.00122070
-0.00152588
-0.00183105
-0.00152588
-0.00061035
-0.00030518
 0.00000000
-0.00061035
-0.00152588
-0.00244141
-0.00244141
-0.00183105
-0.00122070
-0.00091553
-0.00061035
-0.00061035
 0.00000000
 0.00030518
 0.00030518
-0.00030518
-0.00122070
-0.00213623
-0.00244141
-0.00213623
-0.00152588
-0.00152588
-0.00152588
-0.00152588
-0.00152588
-0.00183105
-0.00213623
-0.00183105
-0.00122070
-0.00030518
 0.00000000
 0.00000000
-0.00030518
-0.00091553
-0.00091553
-0.00091553
-0.00091553
-0.00122070
-0.00183105
-0.00183105
-0.00152588
-0.00091553
-0.00030518
-0.00061035
-0.00091553
-0.00152588
-0.00183105
-0.00183105
-0.00122070
-0.00061035
 0.00030518
 0.00061035
 0.00030518
-0.00030518
-0.00091553
-0.00122070
-0.00122070
-0.00091553
-0.00061035
-0.00091553
-0.00091553
-0.00091553
-0.00091553
-0.00061035
-0.00061035
-0.00091553
-0.00152588
-0.00152588
-0.00091553
-0.00030518
 0.00030518
 0.00030518
 0.00000000
-0.00091553
-0.00152588
-0.00213623
-0.00152588
-0.00030518
 0.00091553
 0.00152588
 0.00122070
 0.00061035
 0.00000000
-0.00030518
-0.00061035
-0.00091553
-0.00152588
-0.00183105
-0.00183105
-0.00152588
-0.00030518
 0.00061035
 0.00122070
 0.00122070
 0.00061035
 0.00000000
-0.00030518
-0.00030518
 0.00030518
 0.00091553
 0.00122070
 0.00091553
 0.00030518
-0.00030518
-0.00061035
-0.00030518
 0.00030518
 0.00091553
 0.00091553
 0.00061035
 0.00000000
-0.00030518
 0.00000000
 0.00000000
-0.00030518
-0.00122070
-0.00152588
-0.00091553
 0.00000000
 0.00122070
 0.00183105
 0.00183105
 0.00122070
 0.00061035
 0.00030518
 0.00030518
 0.00030518
 0.00061035
 0.00091553
 0.00061035
 0.00000000
-0.00061035
-0.00091553
-0.00061035
 0.00030518
 0.00061035
 0.00030518
-0.00030518
-0.00091553
-0.00061035
 0.00000000
 0.00061035
 0.00061035
 0.00000000
-0.00061035
-0.00122070
-0.00091553
-0.00030518
 0.00030518
 0.00061035
 0.00061035
 0.00000000
-0.00061035
-0.00091553
-0.00091553
-0.00030518
 0.00030518
 0.00061035
 0.00061035
 0.00030518
 0.00000000
 0.00030518
 0.00061035
 0.00091553
 0.00091553
 0.00091553
 0.00061035
 0.00091553
 0.00122070
 0.00152588
 0.00152588
 0.00091553
 0.00030518
-0.00061035
-0.00061035
-0.00030518
 0.00030518
 0.00061035
 0.00000000
-0.00091553
-0.00183105
-0.00213623
-0.00183105
-0.00122070
-0.00091553
-0.00061035
-0.00030518
-0.00030518
-0.00030518
 0.00000000
 0.00091553
 0.00183105
 0.00183105
 0.00061035
-0.00030518
-0.00091553
-0.00091553
-0.00061035
-0.00061035
-0.00122070
-0.00640869
-0.02655029
-0.07354736
-0.15319824
-0.25299072
-0.34515381
-0.39855957
-0.39916992
-0.35980225
-0.31219482
-0.28015137
-0.26031494
-0.22277832
-0.13916016
-0.01129150
 0.12054443
 0.20690918
 0.22430420
 0.19226074
 0.15319824
 0.13702393
 0.14251709
 0.15197754
 0.15380859
 0.15411377
 0.16235352
 0.17486572
 0.17883301
 0.16662598
 0.14801025
 0.13854980
 0.14343262
 0.15289307
 0.15319824
 0.14251709
 0.13031006
 0.12573242
 0.12786865
 0.12969971
 0.12573242
 0.11871338
 0.11291504
 0.11047363
 0.10955811
 0.10711670
 0.10223389
 0.09613037
 0.09002686
 0.08575439
 0.08331299
 0.08087158
 0.07659912
 0.06896973
 0.06103516
 0.05615234
 0.05462646
 0.05310059
 0.04730225
 0.03814697
 0.03021240
 0.02655029
 0.02563477
 0.02258301
 0.01525879
 0.00640869
 0.00122070
 0.00091553
 0.00122070
-0.00152588
-0.00701904
-0.01159668
-0.01281738
-0.01190186
-0.01251221
-0.01525879
-0.01892090
-0.02014160
-0.01953125
-0.01953125
-0.02197266
-0.02655029
-0.02990723
-0.03112793
-0.03112793
-0.03173828
-0.03479004
-0.03875732
-0.04150391
-0.04211426
-0.04241943
-0.04333496
-0.04608154
-0.04882813
-0.05096436
-0.05126953
-0.05157471
-0.05218506
-0.05310059
-0.05401611
-0.05401611
-0.05371094
-0.05371094
-0.05432129
-0.05493164
-0.05432129
-0.05310059
-0.05187988
-0.05187988
-0.05279541
-0.05371094
-0.05371094
-0.05310059
-0.05249023
-0.05279541
-0.05371094
-0.05462646
-0.05493164
-0.05432129
-0.05401611
-0.05462646
-0.05584717
-0.05676270
-0.05645752
-0.05554199
-0.05462646
-0.05432129
-0.05432129
-0.05401611
-0.05340576
-0.05279541
-0.05218506
-0.05157471
-0.05065918
-0.04882813
-0.04699707
-0.04547119
-0.04455566
-0.04364014
-0.04180908
-0.03967285
-0.03784180
-0.03662109
-0.03631592
-0.03662109
-0.03601074
-0.03479004
-0.03326416
-0.03265381
-0.03234863
-0.03234863
-0.03234863
-0.03143311
-0.03082275
-0.02990723
-0.02960205
-0.02929688
-0.02868652
-0.02838135
-0.02807617
-0.02838135
-0.02838135
-0.02807617
-0.02746582
-0.02655029
-0.02502441
-0.02319336
-0.02136230
-0.01953125
-0.01770020
-0.01617432
-0.01495361
-0.01403809
-0.01281738
-0.01098633
-0.00946045
-0.00793457
-0.00701904
-0.00671387
-0.00610352
-0.00549316
-0.00427246
-0.00335693
-0.00305176
-0.00335693
-0.00366211
-0.00366211
-0.00305176
-0.00213623
-0.00091553
 0.00030518
 0.00122070
 0.00152588
 0.00152588
 0.00183105
 0.00213623
 0.00305176
 0.00427246
 0.00518799
 0.00579834
 0.00610352
 0.00640869
 0.00701904
 0.00823975
 0.00976563
 0.01129150
 0.01220703
 0.01312256
 0.01373291
 0.01403809
 0.01403809
 0.01434326
 0.01464844
 0.01525879
 0.01617432
 0.01708984
 0.01800537
 0.01892090
 0.01953125
 0.02014160
 0.02044678
 0.02044678
 0.02044678
 0.02075195
 0.02166748
 0.02197266
 0.02197266
 0.02166748
 0.02105713
 0.02105713
 0.02166748
 0.02227783
 0.02258301
 0.02319336
 0.02380371
 0.02502441
 0.02593994
 0.02716064
 0.02777100
 0.02838135
 0.02868652
 0.02838135
 0.02746582
 0.02655029
 0.02563477
 0.02563477
 0.02593994
 0.02624512
 0.02593994
 0.02532959
 0.02410889
 0.02319336
 0.02288818
 0.02258301
 0.02227783
 0.02197266
 0.02166748
 0.02075195
 0.01953125
 0.01708984
 0.01373291
 0.00976563
 0.00488281
-0.00061035
-0.00732422
-0.01556396
-0.02563477
-0.03753662
-0.05126953
-0.06622314
-0.08209229
-0.09826660
-0.11322021
-0.12634277
-0.13671875
-0.14373779
-0.14648438
-0.14434814
-0.13610840
-0.12054443
-0.09735107
-0.06591797
-0.02716064
 0.01861572
 0.07080078
 0.12847900
 0.19104004
 0.25695801
 0.32409668
 0.39031982
 0.45318604
 0.51116943
 0.56152344
 0.60241699
 0.63171387
 0.64819336
 0.65093994
 0.63873291
 0.61004639
 0.56488037
 0.50323486
 0.42755127
 0.33966064
 0.24139404
 0.13366699
 0.01739502
-0.10559082
-0.23193359
-0.35736084
-0.47729492
-0.58685303
-0.68298340
-0.76293945
-0.82519531
-0.86853027
-0.89172363
-0.89355469
-0.87371826
-0.83282471
-0.77178955
-0.69152832
-0.59356689
-0.48034668
-0.35491943
-0.22125244
-0.08270264
 0.05920410
 0.20141602
 0.34057617
 0.47180176
 0.58990479
 0.69091797
 0.77270508
 0.83404541
 0.87310791
 0.88897705
 0.88043213
 0.84777832
 0.79254150
 0.71594238
 0.62133789
 0.51147461
 0.39184570
 0.26672363
 0.13854980
 0.00885010
-0.12145996
-0.24963379
-0.36987305
-0.47790527
-0.56945801
-0.64392090
-0.70098877
-0.73974609
-0.75988770
-0.76049805
-0.74310303
-0.70953369
-0.66131592
-0.60028076
-0.52856445
-0.44891357
-0.36407471
-0.27740479
-0.19134521
-0.10833740
-0.02990723
 0.04119873
 0.10375977
 0.15686035
 0.20080566
 0.23620605
 0.26367188
 0.28533936
 0.30181885
 0.31463623
 0.32348633
 0.32928467
 0.33325195
 0.33660889
 0.34057617
 0.34393311
 0.34667969
 0.34851074
 0.34973145
 0.34942627
 0.34637451
 0.33813477
 0.32348633
 0.30273438
 0.27648926
 0.24475098
 0.20629883
 0.15960693
 0.10467529
 0.04211426
-0.02593994
-0.09887695
-0.17669678
-0.25848389
-0.34118652
-0.41992188
-0.49041748
-0.55084229
-0.60028076
-0.63720703
-0.65979004
-0.66619873
-0.65612793
-0.62957764
-0.58685303
-0.52917480
-0.45806885
-0.37689209
-0.28930664
-0.19866943
-0.10742188
-0.01770020
 0.06652832
 0.14221191
 0.20751953
 0.26153564
 0.30395508
 0.33325195
 0.34729004
 0.34515381
 0.32867432
 0.30059814
 0.26275635
 0.21697998
 0.16357422
 0.10528564
 0.04577637
-0.01007080
-0.05889893
-0.09857178
-0.12725830
-0.14343262
-0.14434814
-0.12817383
-0.09399414
-0.04180908
 0.02685547
 0.11016846
 0.20568848
 0.31097412
 0.42266846
 0.53558350
 0.64483643
 0.74645996
 0.83709717
 0.91369629
 0.97167969
 1.00738525
 1.01837158
 1.00433350
 0.96496582
 0.89843750
 0.80383301
 0.68389893
 0.54382324
 0.39001465
 0.22521973
 0.04974365
-0.13549805
-0.32623291
-0.51361084
-0.68786621
-0.84320068
-0.97625732
-1.08459473
-1.16577148
-1.21673584
-1.23596191
-1.22436523
-1.18316650
-1.11480713
-1.02111816
-0.90515137
-0.77117920
-0.62469482
-0.47058105
-0.31463623
-0.16021729
-0.01159668
 0.12786865
 0.25390625
 0.36132813
 0.44677734
 0.50903320
 0.54779053
 0.56274414
 0.55358887
 0.52062988
 0.46661377
 0.39550781
 0.31188965
 0.21850586
 0.11901855
 0.01831055
-0.07751465
-0.16296387
-0.23498535
-0.29144287
-0.32745361
-0.33843994
-0.32226563
-0.27954102
-0.21545410
-0.13244629
-0.03173828
 0.08636475
 0.21789551
 0.35583496
 0.49285889
 0.62255859
 0.74066162
 0.84197998
 0.92193604
 0.97625732
 1.00311279
 1.00006104
 0.96374512
 0.89172363
 0.78399658
 0.64514160
 0.47973633
 0.29113770
 0.08026123
-0.15136719
-0.39672852
-0.64605713
-0.88867188
-1.11602783
-1.32202148
-1.50268555
-1.65252686
-1.76605225
-1.83746338
-1.86309814
-1.84173584
-1.77398682
-1.66229248
-1.50970459
-1.31927490
-1.09619141
-0.84838867
-0.58502197
-0.31280518
-0.03662109
 0.23834229
 0.50384521
 0.74890137
 0.96374512
 1.14257813
 1.28143311
 1.37786865
 1.42913818
 1.43310547
 1.39190674
 1.30798340
 1.18499756
 1.02600098
 0.83709717
 0.62744141
 0.40679932
 0.18188477
-0.04302979
-0.26367188
-0.46997070
-0.64971924
-0.79284668
-0.89569092
-0.95947266
-0.98449707
-0.96954346
-0.91278076
-0.81542969
-0.68420410
-0.52673340
-0.34881592
-0.15411377
 0.05432129
 0.26885986
 0.48004150
 0.67779541
 0.85357666
 1.00158691
 1.11694336
 1.19567871
 1.23504639
 1.23260498
 1.18682861
 1.09649658
 0.96343994
 0.79315186
 0.59478760
 0.37536621
 0.13885498
-0.11199951
-0.37109375
-0.62622070
-0.86334229
-1.07299805
-1.25061035
-1.39373779
-1.49871826
-1.55914307
-1.57135010
-1.53625488
-1.45538330
-1.33056641
-1.16241455
-0.95611572
-0.72082520
-0.46630859
-0.19836426
 0.07965088
 0.36132813
 0.63598633
 0.88928223
 1.11083984
 1.29577637
 1.44195557
 1.54449463
 1.59851074
 1.60247803
 1.55914307
 1.47277832
 1.34582520
 1.18072510
 0.98327637
 0.76385498
 0.53375244
 0.29815674
 0.05828857
-0.18310547
-0.41748047
-0.63201904
-0.81573486
-0.96405029
-1.07604980
-1.15112305
-1.18682861
-1.18133545
-1.13433838
-1.04827881
-0.92559814
-0.77026367
-0.58807373
-0.38726807
-0.17456055
 0.04516602
 0.26763916
 0.48614502
 0.69183350
 0.87585449
 1.03332520
 1.16180420
 1.26129150
 1.33026123
 1.36657715
 1.36962891
 1.34155273
 1.28448486
 1.20208740
 1.09649658
 0.97076416
 0.82946777
 0.67687988
 0.51818848
 0.35827637
 0.20080566
 0.04913330
-0.09399414
-0.22521973
-0.34057617
-0.43609619
-0.50811768
-0.55541992
-0.57891846
-0.58074951
-0.56243896
-0.52642822
-0.47546387
-0.41320801
-0.34393311
-0.27160645
-0.19866943
-0.12695313
-0.05859375
 0.00335693
 0.05523682
 0.09490967
 0.12084961
 0.13336182
 0.13244629
 0.11657715
 0.08575439
 0.04028320
-0.01739502
-0.08514404
-0.16204834
-0.24749756
-0.33843994
-0.43121338
-0.52062988
-0.60272217
-0.67504883
-0.73608398
-0.78399658
-0.81726074
-0.83496094
-0.83770752
-0.82580566
-0.79864502
-0.75683594
-0.70098877
-0.63323975
-0.55664063
-0.47302246
-0.38452148
-0.29357910
-0.20141602
-0.11016846
-0.02197266
 0.06103516
 0.13610840
 0.20233154
 0.25848389
 0.30487061
 0.34027100
 0.36346436
 0.37384033
 0.37139893
 0.35675049
 0.33203125
 0.29846191
 0.25756836
 0.21057129
 0.15808105
 0.10040283
 0.03845215
-0.02502441
-0.08758545
-0.14709473
-0.20355225
-0.25695801
-0.30639648
-0.34942627
-0.38299561
-0.40557861
-0.41839600
-0.42266846
-0.41961670
-0.40802002
-0.38726807
-0.35766602
-0.31982422
-0.27618408
-0.22796631
-0.17608643
-0.12115479
-0.06408691
-0.00549316
 0.05401611
 0.11322021
 0.17028809
 0.22430420
 0.27465820
 0.32012939
 0.36010742
 0.39245605
 0.41564941
 0.43029785
 0.43609619
 0.43304443
 0.42022705
 0.39703369
 0.36376953
 0.32257080
 0.27465820
 0.21911621
 0.15594482
 0.08575439
 0.01159668
-0.06286621
-0.13488770
-0.20416260
-0.26916504
-0.32745361
-0.37567139
-0.41076660
-0.43121338
-0.43701172
-0.42846680
-0.40496826
-0.36651611
-0.31433105
-0.25024414
-0.17669678
-0.09460449
-0.00579834
 0.08850098
 0.18615723
 0.28472900
 0.38299561
 0.47882080
 0.56915283
 0.65155029
 0.72448730
 0.78643799
 0.83648682
 0.87341309
 0.89630127
 0.90423584
 0.89813232
 0.87860107
 0.84503174
 0.79833984
 0.73791504
 0.66619873
 0.58502197
 0.49621582
 0.40161133
 0.30242920
 0.19989014
 0.09582520
-0.00823975
-0.11108398
-0.21179199
-0.30883789
-0.39916992
-0.48126221
-0.55297852
-0.61431885
-0.66497803
-0.70465088
-0.73211670
-0.74615479
-0.74645996
-0.73303223
-0.70495605
-0.66162109
-0.60180664
-0.52520752
-0.43395996
-0.32928467
-0.21301270
-0.08636475
 0.04913330
 0.19073486
 0.33538818
 0.47821045
 0.61553955
 0.74249268
 0.85571289
 0.95214844
 1.03027344
 1.08825684
 1.12426758
 1.13586426
 1.12274170
 1.08489990
 1.02386475
 0.93933105
 0.83160400
 0.70281982
 0.55755615
 0.40069580
 0.23559570
 0.06378174
-0.11352539
-0.29083252
-0.46051025
-0.61401367
-0.74645996
-0.85510254
-0.93780518
-0.99304199
-1.01898193
-1.01623535
-0.98724365
-0.93444824
-0.85937500
-0.76477051
-0.65429688
-0.53314209
-0.40618896
-0.27709961
-0.15014648
-0.02929688
 0.08056641
 0.17578125
 0.25329590
 0.30914307
 0.34027100
 0.34271240
 0.31555176
 0.25970459
 0.17700195
 0.06835938
-0.06591797
-0.22277832
-0.39672852
-0.57922363
-0.76049805
-0.93322754
-1.09191895
-1.23168945
-1.34765625
-1.43402100
-1.48712158
-1.50360107
-1.48284912
-1.42364502
-1.32690430
-1.19354248
-1.02661133
-0.83099365
-0.61248779
-0.37567139
-0.12451172
 0.13702393
 0.40374756
 0.66680908
 0.91705322
 1.14562988
 1.34582520
 1.51397705
 1.64581299
 1.73736572
 1.78344727
 1.78283691
 1.73583984
 1.64581299
 1.51550293
 1.34796143
 1.14776611
 0.92224121
 0.68054199
 0.42968750
 0.17303467
-0.08636475
-0.34332275
-0.58807373
-0.80963135
-1.00067139
-1.15844727
-1.28143311
-1.36749268
-1.41326904
-1.41662598
-1.37817383
-1.30035400
-1.18469238
-1.03363037
-0.85144043
-0.64514160
-0.42266846
-0.18981934
 0.04882813
 0.28930664
 0.52337646
 0.74188232
 0.93536377
 1.09924316
 1.23138428
 1.33087158
 1.39495850
 1.42089844
 1.40869141
 1.36016846
 1.27899170
 1.16821289
 1.02996826
 0.86853027
 0.69030762
 0.50354004
 0.31433105
 0.12512207
-0.06317139
-0.24688721
-0.41961670
-0.57312012
-0.70098877
-0.80047607
-0.87188721
-0.91552734
-0.93200684
-0.92102051
-0.88470459
-0.82580566
-0.74768066
-0.65399170
-0.54901123
-0.43823242
-0.32684326
-0.21911621
-0.11840820
-0.02777100
 0.04943848
 0.11047363
 0.15380859
 0.17913818
 0.18798828
 0.18127441
 0.16021729
 0.12573242
 0.08056641
 0.02777100
-0.02929688
-0.08789063
-0.14434814
-0.19470215
-0.23498535
-0.26306152
-0.27648926
-0.27526855
-0.25756836
-0.22186279
-0.16693115
-0.09399414
-0.00549316
 0.09490967
 0.20446777
 0.32043457
 0.43975830
 0.55664063
 0.66589355
 0.76202393
 0.84228516
 0.90484619
 0.94818115
 0.97015381
 0.97045898
 0.94879150
 0.90667725
 0.84442139
 0.76263428
 0.66253662
 0.54748535
 0.42205811
 0.29083252
 0.15625000
 0.01953125
-0.11657715
-0.24841309
-0.36956787
-0.47454834
-0.55999756
-0.62377930
-0.66345215
-0.67901611
-0.66986084
-0.63751221
-0.58471680
-0.51483154
-0.43151855
-0.33905029
-0.24230957
-0.14465332
-0.04974365
 0.03875732
 0.11688232
 0.18127441
 0.22827148
 0.25726318
 0.26824951
 0.26153564
 0.23681641
 0.19378662
 0.13458252
 0.06164551
-0.02166748
-0.11291504
-0.20996094
-0.30944824
-0.40710449
-0.49743652
-0.57647705
-0.64208984
-0.69183350
-0.72418213
-0.73608398
-0.72692871
-0.69641113
-0.64666748
-0.57861328
-0.49438477
-0.39733887
-0.29022217
-0.17761230
-0.06286621
 0.05096436
 0.16052246
 0.26184082
 0.35095215
 0.42541504
 0.48278809
 0.52062988
 0.53741455
 0.53283691
 0.50750732
 0.46417236
 0.40527344
 0.33294678
 0.24932861
 0.15655518
 0.05798340
-0.04241943
-0.14099121
-0.23437500
-0.31829834
-0.38818359
-0.43975830
-0.47180176
-0.48309326
-0.47424316
-0.44555664
-0.39733887
-0.33142090
-0.25146484
-0.16143799
-0.06561279
 0.03387451
 0.13427734
 0.23193359
 0.32196045
 0.39978027
 0.46264648
 0.50903320
 0.53833008
 0.54901123
 0.54016113
 0.51239014
 0.46813965
 0.40985107
 0.33905029
 0.25726318
 0.16601563
 0.06927490
-0.02990723
-0.12817383
-0.22369385
-0.31372070
-0.39459229
-0.46203613
-0.51269531
-0.54595947
-0.56304932
-0.56396484
-0.54870605
-0.51605225
-0.46752930
-0.40557861
-0.33447266
-0.25756836
-0.17730713
-0.09552002
-0.01464844
 0.06256104
 0.13305664
 0.19531250
 0.24780273
 0.29083252
 0.32379150
 0.34606934
 0.35827637
 0.36132813
 0.35614014
 0.34423828
 0.32653809
 0.30548096
 0.28289795
 0.26062012
 0.23925781
 0.21850586
 0.19836426
 0.17974854
 0.16357422
 0.15014648
 0.13946533
 0.13122559
 0.12573242
 0.12237549
 0.12023926
 0.11749268
 0.11260986
 0.10528564
 0.09490967
 0.08087158
 0.06164551
 0.03662109
 0.00640869
-0.02777100
-0.06530762
-0.10559082
-0.14678955
-0.18615723
-0.22125244
-0.25146484
-0.27770996
-0.29907227
-0.31219482
-0.31463623
-0.30578613
-0.28839111
-0.26519775
-0.23712158
-0.20202637
-0.15869141
-0.10803223
-0.05249023
 0.00518799
 0.06439209
 0.12298584
 0.17974854
 0.23254395
 0.28045654
 0.32226563
 0.35614014
 0.38024902
 0.39276123
 0.39276123
 0.38146973
 0.36010742
 0.32989502
 0.29144287
 0.24658203
 0.19683838
 0.14465332
 0.09246826
 0.04333496
-0.00030518
-0.03662109
-0.06500244
-0.08483887
-0.09613037
-0.09826660
-0.09124756
-0.07568359
-0.05218506
-0.02258301
 0.01129150
 0.04730225
 0.08331299
 0.11718750
 0.14739990
 0.17242432
 0.18981934
 0.19866943
 0.19775391
 0.18676758
 0.16571045
 0.13305664
 0.08880615
 0.03448486
-0.02716064
-0.09338379
-0.16235352
-0.23345947
-0.30426025
-0.37048340
-0.42755127
-0.47180176
-0.50262451
-0.51910400
-0.52062988
-0.50537109
-0.47363281
-0.42633057
-0.36529541
-0.29296875
-0.21087646
-0.12207031
-0.02990723
 0.06256104
 0.15228271
 0.23681641
 0.31372070
 0.38024902
 0.43334961
 0.47119141
 0.49224854
 0.49530029
 0.48004150
 0.44738770
 0.39916992
 0.33782959
 0.26428223
 0.18066406
 0.08911133
-0.00823975
-0.10833740
-0.20874023
-0.30670166
-0.39794922
-0.47851563
-0.54473877
-0.59478760
-0.62835693
-0.64514160
-0.64392090
-0.62469482
-0.58929443
-0.53894043
-0.47637939
-0.40374756
-0.32226563
-0.23529053
-0.14587402
-0.05676270
 0.02838135
 0.10742188
 0.17791748
 0.23834229
 0.28747559
 0.32470703
 0.34790039
 0.35614014
 0.34973145
 0.32958984
 0.29754639
 0.25512695
 0.20385742
 0.14526367
 0.08056641
 0.01190186
-0.05676270
-0.12145996
-0.17791748
-0.22491455
-0.26275635
-0.29235840
-0.31127930
-0.31646729
-0.30609131
-0.28228760
-0.24871826
-0.20812988
-0.16052246
-0.10498047
-0.04302979
 0.02197266
 0.08636475
 0.14862061
 0.20874023
 0.26641846
 0.32012939
 0.36712646
 0.40527344
 0.43426514
 0.45349121
 0.46234131
 0.45928955
 0.44403076
 0.41778564
 0.38208008
 0.33935547
 0.29144287
 0.23834229
 0.18127441
 0.12115479
 0.06011963
 0.00061035
-0.05493164
-0.10528564
-0.14923096
-0.18524170
-0.21301270
-0.23101807
-0.23986816
-0.23895264
-0.22918701
-0.21179199
-0.18737793
-0.15747070
-0.12329102
-0.08605957
-0.04730225
-0.00854492
 0.02807617
 0.06042480
 0.08697510
 0.10681152
 0.11901855
 0.12390137
 0.12176514
 0.11352539
 0.09948730
 0.08087158
 0.05828857
 0.03265381
 0.00549316
-0.02105713
-0.04547119
-0.06622314
-0.08239746
-0.09277344
-0.09582520
-0.09124756
-0.07904053
-0.06042480
-0.03692627
-0.00915527
 0.02105713
 0.05218506
 0.08300781
 0.11199951
 0.13671875
 0.15533447
 0.16601563
 0.16693115
 0.15838623
 0.14038086
 0.11444092
 0.08087158
 0.03997803
-0.00762939
-0.05920410
-0.11230469
-0.16418457
-0.21423340
-0.26214600
-0.30639648
-0.34332275
-0.36987305
-0.38299561
-0.38177490
-0.36529541
-0.33355713
-0.28717041
-0.22644043
-0.15380859
-0.07019043
 0.02258301
 0.12329102
 0.22949219
 0.33721924
 0.44067383
 0.53558350
 0.61767578
 0.68389893
 0.73242188
 0.76049805
 0.76690674
 0.75103760
 0.71350098
 0.65490723
 0.57769775
 0.48370361
 0.37689209
 0.26031494
 0.13671875
 0.00762939
-0.12359619
-0.25299072
-0.37567139
-0.48553467
-0.57891846
-0.65399170
-0.70983887
-0.74523926
-0.75897217
-0.74981689
-0.71777344
-0.66436768
-0.59204102
-0.50323486
-0.40161133
-0.29022217
-0.17333984
-0.05493164
 0.06103516
 0.17059326
 0.27008057
 0.35552979
 0.42419434
 0.47302246
 0.50048828
 0.50659180
 0.49102783
 0.45562744
 0.40130615
 0.33111572
 0.24810791
 0.15502930
 0.05493164
-0.04913330
-0.15472412
-0.25878906
-0.35705566
-0.44464111
-0.51727295
-0.57220459
-0.60852051
-0.62622070
-0.62438965
-0.60272217
-0.56152344
-0.50292969
-0.42938232
-0.34515381
-0.25299072
-0.15625000
-0.05828857
 0.03845215
 0.13061523
 0.21575928
 0.29022217
 0.35186768
 0.39764404
 0.42724609
 0.44006348
 0.43640137
 0.41717529
 0.38452148
 0.34057617
 0.28747559
 0.22674561
 0.16021729
 0.08972168
 0.01800537
-0.05218506
-0.11718750
-0.17486572
-0.22277832
-0.25878906
-0.28137207
-0.29113770
-0.28808594
-0.27374268
-0.24841309
-0.21209717
-0.16601563
-0.11169434
-0.05218506
 0.00946045
 0.07019043
 0.12725830
 0.17822266
 0.22125244
 0.25451660
 0.27770996
 0.29022217
 0.29296875
 0.28656006
 0.27221680
 0.25024414
 0.22186279
 0.18859863
 0.15197754
 0.11413574
 0.07720947
 0.04272461
 0.01342773
-0.00946045
-0.02349854
-0.02929688
-0.02624512
-0.01556396
 0.00335693
 0.02990723
 0.06347656
 0.10314941
 0.14587402
 0.18920898
 0.23132324
 0.27069092
 0.30609131
 0.33569336
 0.35736084
 0.36773682
 0.36560059
 0.35034180
 0.32318115
 0.28594971
 0.23834229
 0.18096924
 0.11383057
 0.03967285
-0.03906250
-0.12023926
-0.20294189
-0.28625488
-0.36651611
-0.43945313
-0.50170898
-0.55267334
-0.59234619
-0.62103271
-0.63690186
-0.63781738
-0.62377930
-0.59631348
-0.55694580
-0.50598145
-0.44403076
-0.37200928
-0.29327393
-0.21179199
-0.13000488
-0.04943848
 0.02899170
 0.10223389
 0.16723633
 0.22247314
 0.26733398
 0.30151367
 0.32379150
 0.33325195
 0.32989502
 0.31555176
 0.29296875
 0.26458740
 0.23040771
 0.19134521
 0.14831543
 0.10345459
 0.05950928
 0.01800537
-0.02075195
-0.05676270
-0.09002686
-0.11993408
-0.14556885
-0.16662598
-0.18280029
-0.19439697
-0.20080566
-0.20324707
-0.20233154
-0.19836426
-0.19104004
-0.18035889
-0.16693115
-0.15075684
-0.13305664
-0.11505127
-0.09643555
-0.07812500
-0.05950928
-0.04119873
-0.02227783
-0.00335693
 0.01678467
 0.03753662
 0.05950928
 0.08209229
 0.10498047
 0.12786865
 0.15014648
 0.17089844
 0.19012451
 0.20629883
 0.22033691
 0.23132324
 0.23956299
 0.24444580
 0.24536133
 0.24322510
 0.23773193
 0.23010254
 0.22033691
 0.20812988
 0.19317627
 0.17547607
 0.15533447
 0.13275146
 0.10772705
 0.07995605
 0.04882813
 0.01495361
-0.02105713
-0.05828857
-0.09552002
-0.13153076
-0.16510010
-0.19470215
-0.22064209
-0.24200439
-0.25939941
-0.27221680
-0.28015137
-0.28320313
-0.28228760
-0.27832031
-0.27252197
-0.26489258
-0.25604248
-0.24627686
-0.23590088
-0.22521973
-0.21484375
-0.20385742
-0.19195557
-0.17913818
-0.16540527
-0.15014648
-0.13427734
-0.11810303
-0.10101318
-0.08300781
-0.06408691
-0.04425049
-0.02258301
 0.00122070
 0.02807617
 0.05767822
 0.09063721
 0.12603760
 0.16479492
 0.20782471
 0.25512695
 0.30609131
 0.35827637
 0.41015625
 0.46051025
 0.50903320
 0.55328369
 0.59173584
 0.62164307
 0.64208984
 0.65246582
 0.65277100
 0.64300537
 0.62347412
 0.59448242
 0.55541992
 0.50689697
 0.44952393
 0.38574219
 0.31738281
 0.24566650
 0.17028809
 0.09277344
 0.01495361
-0.05981445
-0.12969971
-0.19409180
-0.25268555
-0.30334473
-0.34362793
-0.37017822
-0.38299561
-0.38269043
-0.36926270
-0.34362793
-0.30761719
-0.26458740
-0.21789551
-0.16967773
-0.12115479
-0.07324219
-0.02746582
 0.01373291
 0.04852295
 0.07537842
 0.09368896
 0.10345459
 0.10406494
 0.09674072
 0.08178711
 0.05920410
 0.03051758
-0.00274658
-0.03936768
-0.07812500
-0.11810303
-0.15747070
-0.19409180
-0.22674561
-0.25543213
-0.28106689
-0.30273438
-0.31616211
-0.31768799
-0.30700684
-0.28808594
-0.26580811
-0.24139404
-0.21392822
-0.18157959
-0.14617920
-0.11108398
-0.07904053
-0.05157471
-0.02899170
-0.01159668
-0.00122070
 0.00152588
-0.00366211
-0.01556396
-0.03417969
-0.05767822
-0.08514404
-0.11474609
-0.14495850
-0.17517090
-0.20416260
-0.22979736
-0.25085449
-0.26580811
-0.27404785
-0.27465820
-0.26641846
-0.24841309
-0.22033691
-0.18218994
-0.13397217
-0.07659912
-0.01251221
 0.05676270
 0.12847900
 0.20111084
 0.27343750
 0.34332275
 0.40710449
 0.46234131
 0.50659180
 0.53863525
 0.55786133
 0.56396484
 0.55664063
 0.53771973
 0.50750732
 0.46691895
 0.41748047
 0.36071777
 0.29907227
 0.23345947
 0.16357422
 0.09033203
 0.01617432
-0.05584717
-0.12329102
-0.18615723
-0.24566650
-0.30059814
-0.34851074
-0.38604736
-0.41259766
-0.42968750
-0.43823242
-0.43853760
-0.43090820
-0.41595459
-0.39672852
-0.37414551
-0.34912109
-0.32135010
-0.29296875
-0.26672363
-0.24383545
-0.22399902
-0.20507813
-0.18676758
-0.16967773
-0.15472412
-0.14190674
-0.12939453
-0.11718750
-0.10528564
-0.09429932
-0.08392334
-0.07293701
-0.06042480
-0.04669189
-0.03204346
-0.01647949
 0.00061035
 0.01922607
 0.04058838
 0.06378174
 0.08911133
 0.11688232
 0.14648438
 0.17730713
 0.20751953
 0.23620605
 0.26275635
 0.28747559
 0.30975342
 0.32867432
 0.34240723
 0.35003662
 0.35247803
 0.35003662
 0.34240723
 0.32989502
 0.31219482
 0.29022217
 0.26550293
 0.23864746
 0.20996094
 0.17883301
 0.14587402
 0.11138916
 0.07629395
 0.04058838
 0.00549316
-0.02807617
-0.05920410
-0.08697510
-0.11047363
-0.13031006
-0.14556885
-0.15563965
-0.16082764
-0.16143799
-0.15777588
-0.15045166
-0.14068604
-0.12786865
-0.11322021
-0.09704590
-0.07934570
-0.06134033
-0.04302979
-0.02563477
-0.00854492
 0.00823975
 0.02502441
 0.04272461
 0.06134033
 0.08056641
 0.09948730
 0.11779785
 0.13458252
 0.14953613
 0.16235352
 0.17303467
 0.18066406
 0.18585205
 0.18768311
 0.18676758
 0.18341064
 0.17700195
 0.16815186
 0.15716553
 0.14495850
 0.13183594
 0.11901855
 0.10650635
 0.09429932
 0.08209229
 0.06958008
 0.05676270
 0.04302979
 0.02838135
 0.01281738
-0.00274658
-0.01861572
-0.03540039
-0.05340576
-0.07263184
-0.09246826
-0.11260986
-0.13366699
-0.15625000
-0.18005371
-0.20385742
-0.22674561
-0.24932861
-0.27282715
-0.29724121
-0.32104492
-0.34118652
-0.35614014
-0.36590576
-0.37109375
-0.37048340
-0.36163330
-0.34179688
-0.31250000
-0.27557373
-0.23254395
-0.18341064
-0.12603760
-0.06164551
 0.00823975
 0.07995605
 0.15258789
 0.22521973
 0.29632568
 0.36376953
 0.42480469
 0.47760010
 0.52124023
 0.55389404
 0.57434082
 0.58227539
 0.57800293
 0.56182861
 0.53344727
 0.49163818
 0.43823242
 0.37567139
 0.30639648
 0.23162842
 0.15136719
 0.06774902
-0.01525879
-0.09429932
-0.16693115
-0.23376465
-0.29388428
-0.34454346
-0.38208008
-0.40435791
-0.41320801
-0.41107178
-0.39794922
-0.37384033
-0.33874512
-0.29541016
-0.24749756
-0.19775391
-0.14648438
-0.09307861
-0.03936768
 0.01281738
 0.06134033
 0.10589600
 0.14526367
 0.17822266
 0.20263672
 0.21759033
 0.22308350
 0.22003174
 0.20812988
 0.18768311
 0.15930176
 0.12390137
 0.08331299
 0.03936768
-0.00671387
-0.05371094
-0.09857178
-0.14007568
-0.17578125
-0.20507813
-0.22705078
-0.24139404
-0.24871826
-0.24963379
-0.24475098
-0.23498535
-0.22155762
-0.20507813
-0.18615723
-0.16601563
-0.14648438
-0.12878418
-0.11352539
-0.10131836
-0.09155273
-0.08453369
-0.08117676
-0.08117676
-0.08514404
-0.09155273
-0.10040283
-0.11047363
-0.12145996
-0.13275146
-0.14343262
-0.15289307
-0.16021729
-0.16448975
-0.16479492
-0.15991211
-0.14984131
-0.13488770
-0.11596680
-0.09399414
-0.06988525
-0.04425049
-0.01708984
 0.00976563
 0.03540039
 0.05828857
 0.07781982
 0.09368896
 0.10620117
 0.11474609
 0.11993408
 0.12115479
 0.11901855
 0.11413574
 0.10681152
 0.09796143
 0.08789063
 0.07690430
 0.06469727
 0.05187988
 0.03845215
 0.02624512
 0.01556396
 0.00762939
 0.00366211
 0.00335693
 0.00701904
 0.01464844
 0.02563477
 0.03997803
 0.05767822
 0.07781982
 0.09918213
 0.12054443
 0.14038086
 0.15777588
 0.17242432
 0.18402100
 0.19195557
 0.19531250
 0.19439697
 0.18859863
 0.17883301
 0.16571045
 0.15014648
 0.13305664
 0.11535645
 0.09704590
 0.07904053
 0.06103516
 0.04364014
 0.02807617
 0.01495361
 0.00457764
-0.00274658
-0.00732422
-0.00946045
-0.00854492
-0.00457764
 0.00183105
 0.01037598
 0.01983643
 0.02960205
 0.03967285
 0.04913330
 0.05767822
 0.06347656
 0.06591797
 0.06378174
 0.05645752
 0.04425049
 0.02807617
 0.00793457
-0.01434326
-0.03845215
-0.06378174
-0.09002686
-0.11566162
-0.14038086
-0.16235352
-0.18066406
-0.19409180
-0.20294189
-0.20690918
-0.20629883
-0.20019531
-0.18890381
-0.17181396
-0.14984131
-0.12359619
-0.09338379
-0.05981445
-0.02441406
 0.01251221
 0.04943848
 0.08605957
 0.12054443
 0.15197754
 0.17944336
 0.20172119
 0.21911621
 0.23193359
 0.24047852
 0.24505615
 0.24566650
 0.24322510
 0.23864746
 0.23284912
 0.22705078
 0.22155762
 0.21697998
 0.21423340
 0.21301270
 0.21453857
 0.21820068
 0.22399902
 0.23132324
 0.23895264
 0.24597168
 0.25115967
 0.25451660
 0.25573730
 0.25390625
 0.24780273
 0.23559570
 0.21697998
 0.19073486
 0.15655518
 0.11413574
 0.06408691
 0.00762939
-0.05371094
-0.11993408
-0.19012451
-0.26367188
-0.33813477
-0.40985107
-0.47546387
-0.53344727
-0.58319092
-0.62408447
-0.65460205
-0.67199707
-0.67535400
-0.66406250
-0.63995361
-0.60333252
-0.55511475
-0.49530029
-0.42602539
-0.34912109
-0.26733398
-0.18188477
-0.09490967
-0.00915527
 0.07263184
 0.14831543
 0.21606445
 0.27496338
 0.32409668
 0.36132813
 0.38482666
 0.39520264
 0.39245605
 0.37750244
 0.35064697
 0.31280518
 0.26550293
 0.21148682
 0.15167236
 0.08728027
 0.02044678
-0.04608154
-0.10894775
-0.16723633
-0.22094727
-0.27099609
-0.31555176
-0.35064697
-0.37384033
-0.38543701
-0.38787842
-0.38299561
-0.36956787
-0.34698486
-0.31585693
-0.27984619
-0.24230957
-0.20477295
-0.16693115
-0.12878418
-0.09094238
-0.05584717
-0.02380371
 0.00457764
 0.02960205
 0.05157471
 0.07019043
 0.08605957
 0.10070801
 0.11566162
 0.13244629
 0.15106201
 0.17120361
 0.19256592
 0.21575928
 0.24139404
 0.27008057
 0.30120850
 0.33386230
 0.36682129
 0.39825439
 0.42755127
 0.45318604
 0.47424316
 0.48950195
 0.49682617
 0.49468994
 0.48187256
 0.45806885
 0.42419434
 0.38055420
 0.32684326
 0.26306152
 0.18859863
 0.10528564
 0.01434326
-0.08117676
-0.17974854
-0.27893066
-0.37567139
-0.46691895
-0.54901123
-0.61920166
-0.67596436
-0.71716309
-0.74188232
-0.74951172
-0.73944092
-0.71166992
-0.66589355
-0.60272217
-0.52276611
-0.42907715
-0.32409668
-0.21118164
-0.09246826
 0.02990723
 0.15350342
 0.27526855
 0.39184570
 0.49926758
 0.59356689
 0.67108154
 0.72967529
 0.76782227
 0.78521729
 0.78155518
 0.75683594
 0.71136475
 0.64666748
 0.56488037
 0.46936035
 0.36437988
 0.25329590
 0.13824463
 0.02105713
-0.09674072
-0.21179199
-0.31829834
-0.41168213
-0.48767090
-0.54534912
-0.58410645
-0.60394287
-0.60455322
-0.58502197
-0.54565430
-0.48797607
-0.41381836
-0.32562256
-0.22674561
-0.12023926
-0.00946045
 0.10375977
 0.21606445
 0.32409668
 0.42327881
 0.50933838
 0.57983398
 0.63354492
 0.66986084
 0.68847656
 0.68786621
 0.66741943
 0.62744141
 0.57037354
 0.49804688
 0.41381836
 0.31982422
 0.21850586
 0.11169434
 0.00183105
-0.10955811
-0.22033691
-0.32684326
-0.42510986
-0.51177979
-0.58380127
-0.63995361
-0.68084717
-0.70556641
-0.71411133
-0.70617676
-0.68298340
-0.64636230
-0.59753418
-0.53802490
-0.46905518
-0.39276123
-0.31219482
-0.22979736
-0.14801025
-0.06774902
 0.00915527
 0.08087158
 0.14556885
 0.20172119
 0.24902344
 0.28717041
 0.31616211
 0.33508301
 0.34362793
 0.34210205
 0.33111572
 0.31280518
 0.28839111
 0.25878906
 0.22521973
 0.18859863
 0.15045166
 0.11291504
 0.07751465
 0.04486084
 0.01586914
-0.00946045
-0.02960205
-0.04394531
-0.05218506
-0.05462646
-0.05096436
-0.04272461
-0.03021240
-0.01434326
 0.00427246
 0.02441406
 0.04608154
 0.06774902
 0.08941650
 0.10986328
 0.12817383
 0.14434814
 0.15747070
 0.16784668
 0.17456055
 0.17730713
 0.17578125
 0.17028809
 0.16113281
 0.14862061
 0.13244629
 0.11260986
 0.08941650
 0.06317139
 0.03417969
 0.00305176
-0.02960205
-0.06317139
-0.09643555
-0.12908936
-0.15991211
-0.18890381
-0.21514893
-0.23773193
-0.25634766
-0.27099609
-0.28198242
-0.28930664
-0.29327393
-0.29296875
-0.28839111
-0.27954102
-0.26733398
-0.25238037
-0.23437500
-0.21423340
-0.19195557
-0.16815186
-0.14343262
-0.11840820
-0.09368896
-0.07049561
-0.04913330
-0.03082275
-0.01525879
-0.00305176
 0.00610352
 0.01251221
 0.01556396
 0.01586914
 0.01312256
 0.00823975
 0.00122070
-0.00793457
-0.01831055
-0.03021240
-0.04272461
-0.05462646
-0.06561279
-0.07507324
-0.08239746
-0.08789063
-0.09094238
-0.09124756
-0.08850098
-0.08209229
-0.07202148
-0.05828857
-0.04089355
-0.02044678
 0.00305176
 0.02929688
 0.05767822
 0.08758545
 0.11749268
 0.14648438
 0.17395020
 0.19989014
 0.22338867
 0.24444580
 0.26245117
 0.27709961
 0.28808594
 0.29571533
 0.29968262
 0.29998779
 0.29724121
 0.29174805
 0.28289795
 0.27099609
 0.25573730
 0.23742676
 0.21606445
 0.19195557
 0.16540527
 0.13671875
 0.10650635
 0.07568359
 0.04486084
 0.01434326
-0.01586914
-0.04577637
-0.07476807
-0.10314941
-0.13031006
-0.15625000
-0.18005371
-0.20111084
-0.21942139
-0.23437500
-0.24688721
-0.25665283
-0.26397705
-0.26763916
-0.26824951
-0.26550293
-0.26000977
-0.25177002
-0.24047852
-0.22613525
-0.20874023
-0.18890381
-0.16784668
-0.14587402
-0.12359619
-0.10070801
-0.07781982
-0.05493164
-0.03173828
-0.00915527
 0.01281738
 0.03326416
 0.05218506
 0.06866455
 0.08300781
 0.09552002
 0.10589600
 0.11383057
 0.11993408
 0.12359619
 0.12542725
 0.12542725
 0.12390137
 0.12145996
 0.11779785
 0.11413574
 0.11108398
 0.10955811
 0.11047363
 0.11413574
 0.12054443
 0.13000488
 0.14251709
 0.15838623
 0.17791748
 0.20050049
 0.22613525
 0.25451660
 0.28564453
 0.31860352
 0.35125732
 0.38208008
 0.40954590
 0.43304443
 0.45227051
 0.46600342
 0.47332764
 0.47302246
 0.46569824
 0.45166016
 0.43090820
 0.40344238
 0.36895752
 0.32806396
 0.28106689
 0.22949219
 0.17364502
 0.11352539
 0.05096436
-0.01281738
-0.07507324
-0.13519287
-0.19195557
-0.24597168
-0.29602051
-0.33996582
-0.37536621
-0.40008545
-0.41442871
-0.41961670
-0.41717529
-0.40740967
-0.39001465
-0.36468506
-0.33355713
-0.29846191
-0.26184082
-0.22430420
-0.18676758
-0.14953613
-0.11352539
-0.08026123
-0.05249023
-0.03082275
-0.01586914
-0.00732422
-0.00488281
-0.00885010
-0.01922607
-0.03601074
-0.05798340
-0.08361816
-0.11260986
-0.14434814
-0.17700195
-0.20812988
-0.23620605
-0.26031494
-0.28228760
-0.30151367
-0.31494141
-0.31951904
-0.31372070
-0.29998779
-0.28259277
-0.26245117
-0.23864746
-0.20965576
-0.17517090
-0.13732910
-0.09857178
-0.06042480
-0.02380371
 0.01068115
 0.04180908
 0.06835938
 0.08972168
 0.10559082
 0.11505127
 0.11779785
 0.11352539
 0.10223389
 0.08392334
 0.05920410
 0.02899170
-0.00549316
-0.04180908
-0.07812500
-0.11352539
-0.14617920
-0.17517090
-0.19989014
-0.21850586
-0.22979736
-0.23345947
-0.22857666
-0.21575928
-0.19500732
-0.16662598
-0.13183594
-0.09155273
-0.04730225
-0.00061035
 0.04791260
 0.09582520
 0.14190674
 0.18402100
 0.22186279
 0.25451660
 0.28167725
 0.30181885
 0.31280518
 0.31372070
 0.30426025
 0.28594971
 0.25939941
 0.22552490
 0.18432617
 0.13702393
 0.08422852
 0.02746582
-0.03112793
-0.08911133
-0.14465332
-0.19592285
-0.24261475
-0.28472900
-0.32073975
-0.34820557
-0.36560059
-0.37292480
-0.37109375
-0.36041260
-0.34118652
-0.31341553
-0.27832031
-0.23803711
-0.19348145
-0.14526367
-0.09399414
-0.04119873
 0.01129150
 0.06103516
 0.10772705
 0.15075684
 0.18890381
 0.22064209
 0.24536133
 0.26275635
 0.27374268
 0.27862549
 0.27801514
 0.27221680
 0.26275635
 0.25024414
 0.23559570
 0.21972656
 0.20477295
 0.19134521
 0.18035889
 0.17150879
 0.16418457
 0.15777588
 0.15350342
 0.15167236
 0.15228271
 0.15502930
 0.15930176
 0.16418457
 0.16998291
 0.17578125
 0.18127441
 0.18646240
 0.19104004
 0.19500732
 0.19805908
 0.19897461
 0.19744873
 0.19378662
 0.18737793
 0.17822266
 0.16601563
 0.15075684
 0.13336182
 0.11474609
 0.09643555
 0.07904053
 0.06225586
 0.04699707
 0.03265381
 0.01983643
 0.00854492
-0.00061035
-0.00732422
-0.01159668
-0.01342773
-0.01312256
-0.01190186
-0.00976563
-0.00671387
-0.00244141
 0.00274658
 0.00885010
 0.01525879
 0.02105713
 0.02716064
 0.03295898
 0.03875732
 0.04394531
 0.04852295
 0.05187988
 0.05371094
 0.05462646
 0.05523682
 0.05676270
 0.05950928
 0.06378174
 0.06988525
 0.07751465
 0.08636475
 0.09674072
 0.10894775
 0.12237549
 0.13702393
 0.15167236
 0.16510010
 0.17669678
 0.18554688
 0.19104004
 0.19287109
 0.18920898
 0.17913818
 0.16265869
 0.13946533
 0.11047363
 0.07568359
 0.03509521
-0.01098633
-0.06103516
-0.11383057
-0.16906738
-0.22613525
-0.28442383
-0.34149170
-0.39428711
-0.44036865
-0.48004150
-0.51239014
-0.53741455
-0.55267334
-0.55755615
-0.55175781
-0.53619385
-0.51177979
-0.47790527
-0.43426514
-0.38146973
-0.32196045
-0.25909424
-0.19531250
-0.13153076
-0.06958008
-0.01007080
 0.04516602
 0.09460449
 0.13610840
 0.16906738
 0.19195557
 0.20477295
 0.20751953
 0.20141602
 0.18646240
 0.16418457
 0.13519287
 0.10070801
 0.06164551
 0.01953125
-0.02410889
-0.06744385
-0.10955811
-0.14892578
-0.18463135
-0.21514893
-0.23864746
-0.25451660
-0.26153564
-0.26123047
-0.25360107
-0.23925781
-0.21820068
-0.19012451
-0.15563965
-0.11535645
-0.07141113
-0.02502441
 0.02227783
 0.06866455
 0.11322021
 0.15472412
 0.19256592
 0.22583008
 0.25329590
 0.27435303
 0.28900146
 0.29693604
 0.29815674
 0.29357910
 0.28228760
 0.26428223
 0.23834229
 0.20446777
 0.16418457
 0.11932373
 0.07141113
 0.02136230
-0.03021240
-0.08209229
-0.13244629
-0.17944336
-0.22216797
-0.26000977
-0.29296875
-0.31921387
-0.33782959
-0.34729004
-0.34759521
-0.33935547
-0.32287598
-0.29998779
-0.27252197
-0.24169922
-0.20874023
-0.17303467
-0.13458252
-0.09399414
-0.05310059
-0.01434326
 0.02166748
 0.05401611
 0.08270264
 0.10650635
 0.12512207
 0.13824463
 0.14617920
 0.14831543
 0.14465332
 0.13549805
 0.12207031
 0.10498047
 0.08575439
 0.06500244
 0.04394531
 0.02380371
 0.00610352
-0.00793457
-0.01831055
-0.02380371
-0.02471924
-0.02105713
-0.01312256
-0.00091553
 0.01495361
 0.03448486
 0.05737305
 0.08270264
 0.10803223
 0.13244629
 0.15502930
 0.17486572
 0.19195557
 0.20568848
 0.21514893
 0.22033691
 0.22033691
 0.21514893
 0.20538330
 0.19073486
 0.17242432
 0.15075684
 0.12664795
 0.10192871
 0.07781982
 0.05584717
 0.03692627
 0.02197266
 0.01159668
 0.00610352
 0.00640869
 0.01312256
 0.02655029
 0.04608154
 0.07202148
 0.10253906
 0.13641357
 0.17181396
 0.20751953
 0.24291992
 0.27770996
 0.31097412
 0.34057617
 0.36468506
 0.38208008
 0.39215088
 0.39459229
 0.38879395
 0.37445068
 0.35125732
 0.31982422
 0.28076172
 0.23468018
 0.18249512
 0.12512207
 0.06378174
 0.00061035
-0.06195068
-0.12176514
-0.17791748
-0.23010254
-0.27740479
-0.31829834
-0.35003662
-0.37078857
-0.38146973
-0.38391113
-0.37963867
-0.36834717
-0.34912109
-0.32318115
-0.29388428
-0.26367188
-0.23376465
-0.20324707
-0.17150879
-0.13946533
-0.10925293
-0.08178711
-0.05798340
-0.03753662
-0.02044678
-0.00701904
 0.00305176
 0.00976563
 0.01373291
 0.01495361
 0.01342773
 0.00976563
 0.00518799
 0.00091553
-0.00244141
-0.00488281
-0.00701904
-0.00793457
-0.00762939
-0.00640869
-0.00488281
-0.00335693
-0.00244141
-0.00244141
-0.00396729
-0.00732422
-0.01281738
-0.02014160
-0.02960205
-0.04150391
-0.05676270
-0.07507324
-0.09613037
-0.11962891
-0.14404297
-0.16876221
-0.19317627
-0.21667480
-0.23803711
-0.25665283
-0.27191162
-0.28259277
-0.28869629
-0.28930664
-0.28411865
-0.27221680
-0.25299072
-0.22705078
-0.19439697
-0.15655518
-0.11413574
-0.06835938
-0.02105713
 0.02655029
 0.07354736
 0.11840820
 0.16021729
 0.19744873
 0.22796631
 0.25115967
 0.26672363
 0.27496338
 0.27648926
 0.27069092
 0.25817871
 0.23864746
 0.21301270
 0.18188477
 0.14648438
 0.10711670
 0.06500244
 0.02105713
-0.02288818
-0.06561279
-0.10559082
-0.14129639
-0.17211914
-0.19714355
-0.21545410
-0.22735596
-0.23254395
-0.23132324
-0.22338867
-0.20904541
-0.18798828
-0.16143799
-0.13092041
-0.09765625
-0.06286621
-0.02807617
 0.00610352
 0.03814697
 0.06744385
 0.09277344
 0.11413574
 0.13092041
 0.14190674
 0.14648438
 0.14434814
 0.13458252
 0.11840820
 0.09582520
 0.06835938
 0.03753662
 0.00427246
-0.02960205
-0.06286621
-0.09368896
-0.12176514
-0.14465332
-0.16113281
-0.16998291
-0.16967773
-0.16052246
-0.14251709
-0.11505127
-0.07843018
-0.03295898
 0.01983643
 0.07812500
 0.13977051
 0.20385742
 0.27038574
 0.33813477
 0.40496826
 0.46844482
 0.52551270
 0.57434082
 0.61248779
 0.63842773
 0.65216064
 0.65246582
 0.63873291
 0.61096191
 0.56823730
 0.51208496
 0.44403076
 0.36560059
 0.27862549
 0.18463135
 0.08575439
-0.01586914
-0.11810303
-0.21881104
-0.31494141
-0.40313721
-0.47943115
-0.54138184
-0.58807373
-0.61950684
-0.63537598
-0.63415527
-0.61523438
-0.57922363
-0.52734375
-0.46234131
-0.38665771
-0.30273438
-0.21331787
-0.12054443
-0.02777100
 0.06256104
 0.14770508
 0.22460938
 0.29113770
 0.34484863
 0.38452148
 0.40863037
 0.41656494
 0.40832520
 0.38482666
 0.34759521
 0.29968262
 0.24291992
 0.17883301
 0.10925293
 0.03631592
-0.03692627
-0.10681152
-0.17181396
-0.22979736
-0.27984619
-0.31982422
-0.34729004
-0.35980225
-0.35675049
-0.33966064
-0.31005859
-0.27069092
-0.22338867
-0.16876221
-0.10864258
-0.04425049
 0.02227783
 0.08758545
 0.14831543
 0.20172119
 0.24627686
 0.28076172
 0.30426025
 0.31555176
 0.31433105
 0.30212402
 0.27984619
 0.24902344
 0.20904541
 0.16113281
 0.10681152
 0.04943848
-0.00823975
-0.06408691
-0.11627197
-0.16357422
-0.20355225
-0.23437500
-0.25543213
-0.26641846
-0.26794434
-0.26062012
-0.24475098
-0.22064209
-0.18890381
-0.15106201
-0.10833740
-0.06256104
-0.01739502
 0.02502441
 0.06256104
 0.09429932
 0.11871338
 0.13519287
 0.14312744
 0.14190674
 0.13122559
 0.11199951
 0.08453369
 0.05065918
 0.01098633
-0.03173828
-0.07629395
-0.12084961
-0.16357422
-0.20202637
-0.23468018
-0.26000977
-0.27801514
-0.28930664
-0.29357910
-0.29144287
-0.28167725
-0.26397705
-0.23895264
-0.20690918
-0.16967773
-0.12817383
-0.08453369
-0.04028320
 0.00366211
 0.04547119
 0.08422852
 0.11901855
 0.14892578
 0.17272949
 0.18981934
 0.20080566
 0.20599365
 0.20568848
 0.19958496
 0.18798828
 0.17211914
 0.15380859
 0.13488770
 0.11688232
 0.10101318
 0.08697510
 0.07507324
 0.06591797
 0.05950928
 0.05645752
 0.05706787
 0.06134033
 0.06896973
 0.07965088
 0.09246826
 0.10620117
 0.12054443
 0.13488770
 0.14831543
 0.15991211
 0.16845703
 0.17395020
 0.17608643
 0.17456055
 0.16876221
 0.15777588
 0.14160156
 0.11962891
 0.09307861
 0.06225586
 0.02868652
-0.00640869
-0.04211426
-0.07720947
-0.11138916
-0.14373779
-0.17333984
-0.19897461
-0.21972656
-0.23498535
-0.24536133
-0.25085449
-0.25268555
-0.25054932
-0.24444580
-0.23498535
-0.22216797
-0.20721436
-0.19073486
-0.17364502
-0.15625000
-0.13854980
-0.12054443
-0.10223389
-0.08392334
-0.06713867
-0.05310059
-0.04211426
-0.03387451
-0.02777100
-0.02349854
-0.02136230
-0.02075195
-0.02258301
-0.02563477
-0.02929688
-0.03356934
-0.03753662
-0.04058838
-0.04211426
-0.04150391
-0.03814697
-0.03204346
-0.02258301
-0.01007080
 0.00518799
 0.02197266
 0.04058838
 0.06042480
 0.08239746
 0.10620117
 0.13153076
 0.15777588
 0.18432617
 0.20996094
 0.23345947
 0.25421143
 0.27252197
 0.28869629
 0.30273438
 0.31280518
 0.31677246
 0.31402588
 0.30548096
 0.29266357
 0.27679443
 0.25726318
 0.23254395
 0.20263672
 0.16815186
 0.13122559
 0.09277344
 0.05401611
 0.01495361
-0.02349854
-0.06164551
-0.09887695
-0.13458252
-0.16784668
-0.19714355
-0.22125244
-0.24017334
-0.25360107
-0.26184082
-0.26489258
-0.26214600
-0.25360107
-0.23956299
-0.22003174
-0.19561768
-0.16693115
-0.13458252
-0.09979248
-0.06378174
-0.02868652
 0.00427246
 0.03356934
 0.05889893
 0.07904053
 0.09399414
 0.10314941
 0.10650635
 0.10375977
 0.09460449
 0.07965088
 0.05981445
 0.03601074
 0.00946045
-0.01892090
-0.04760742
-0.07629395
-0.10375977
-0.12817383
-0.14862061
-0.16418457
-0.17395020
-0.17822266
-0.17639160
-0.16815186
-0.15258789
-0.12939453
-0.09887695
-0.06103516
-0.01708984
 0.03143311
 0.08270264
 0.13549805
 0.18798828
 0.23925781
 0.28869629
 0.33416748
 0.37322998
 0.40374756
 0.42480469
 0.43670654
 0.43914795
 0.43151855
 0.41290283
 0.38360596
 0.34515381
 0.29998779
 0.24871826
 0.19195557
 0.12969971
 0.06225586
-0.00701904
-0.07568359
-0.14160156
-0.20477295
-0.26428223
-0.31860352
-0.36437988
-0.39886475
-0.42175293
-0.43304443
-0.43426514
-0.42480469
-0.40435791
-0.37292480
-0.33233643
-0.28533936
-0.23376465
-0.17883301
-0.12054443
-0.06072998
-0.00122070
 0.05523682
 0.10681152
 0.15289307
 0.19287109
 0.22583008
 0.25115967
 0.26794434
 0.27587891
 0.27465820
 0.26428223
 0.24505615
 0.21697998
 0.18127441
 0.13885498
 0.09124756
 0.03997803
-0.01403809
-0.06896973
-0.12237549
-0.17242432
-0.21759033
-0.25695801
-0.29083252
-0.31768799
-0.33569336
-0.34240723
-0.33630371
-0.31921387
-0.29449463
-0.26458740
-0.22949219
-0.18951416
-0.14434814
-0.09490967
-0.04333496
 0.00793457
 0.05737305
 0.10467529
 0.14801025
 0.18646240
 0.21850586
 0.24291992
 0.25909424
 0.26672363
 0.26580811
 0.25665283
 0.23986816
 0.21514893
 0.18280029
 0.14373779
 0.09857178
 0.04974365
-0.00061035
-0.05065918
-0.09857178
-0.14343262
-0.18341064
-0.21789551
-0.24566650
-0.26611328
-0.27893066
-0.28411865
-0.28167725
-0.27282715
-0.25756836
-0.23620605
-0.20935059
-0.17761230
-0.14221191
-0.10467529
-0.06652832
-0.02899170
 0.00732422
 0.04150391
 0.07232666
 0.09887695
 0.12023926
 0.13610840
 0.14617920
 0.15106201
 0.15075684
 0.14587402
 0.13702393
 0.12573242
 0.11291504
 0.09857178
 0.08422852
 0.07049561
 0.05859375
 0.04943848
 0.04272461
 0.03906250
 0.03814697
 0.04028320
 0.04516602
 0.05340576
 0.06347656
 0.07476807
 0.08636475
 0.09765625
 0.10803223
 0.11688232
 0.12420654
 0.12908936
 0.13153076
 0.13061523
 0.12603760
 0.11718750
 0.10375977
 0.08636475
 0.06500244
 0.04028320
 0.01251221
-0.01708984
-0.04821777
-0.07904053
-0.10894775
-0.13641357
-0.16082764
-0.18066406
-0.19470215
-0.20233154
-0.20294189
-0.19653320
-0.18310547
-0.16357422
-0.13793945
-0.10711670
-0.07202148
-0.03417969
 0.00549316
 0.04547119
 0.08422852
 0.12054443
 0.15350342
 0.18157959
 0.20416260
 0.22094727
 0.23101807
 0.23437500
 0.23071289
 0.21972656
 0.20202637
 0.17791748
 0.14831543
 0.11413574
 0.07629395
 0.03570557
-0.00671387
-0.04943848
-0.09094238
-0.12939453
-0.16357422
-0.19287109
-0.21606445
-0.23284912
-0.24261475
-0.24475098
-0.23956299
-0.22705078
-0.20751953
-0.18157959
-0.14923096
-0.11199951
-0.07019043
-0.02624512
 0.01922607
 0.06469727
 0.10925293
 0.15106201
 0.18951416
 0.22308350
 0.25085449
 0.27252197
 0.28747559
 0.29510498
 0.29541016
 0.28839111
 0.27435303
 0.25360107
 0.22674561
 0.19439697
 0.15716553
 0.11688232
 0.07598877
 0.03540039
-0.00244141
-0.03692627
-0.06652832
-0.09063721
-0.10833740
-0.11932373
-0.12329102
-0.11993408
-0.10986328
-0.09368896
-0.07263184
-0.04791260
-0.02044678
 0.00885010
 0.03906250
 0.06958008
 0.09826660
 0.12420654
 0.14587402
 0.16204834
 0.17272949
 0.17700195
 0.17425537
 0.16418457
 0.14648438
 0.12115479
 0.08880615
 0.05004883
 0.00579834
-0.04241943
-0.09338379
-0.14434814
-0.19500732
-0.24414063
-0.29113770
-0.33386230
-0.36926270
-0.39581299
-0.41229248
-0.42022705
-0.42022705
-0.41137695
-0.39245605
-0.36254883
-0.32348633
-0.27862549
-0.23010254
-0.17852783
-0.12359619
-0.06500244
-0.00579834
 0.05157471
 0.10437012
 0.15197754
 0.19409180
 0.22949219
 0.25695801
 0.27587891
 0.28564453
 0.28717041
 0.28015137
 0.26458740
 0.24108887
 0.21087646
 0.17547607
 0.13702393
 0.09643555
 0.05493164
 0.01403809
-0.02441406
-0.05798340
-0.08544922
-0.10650635
-0.12115479
-0.12878418
-0.12908936
-0.12176514
-0.10711670
-0.08544922
-0.05798340
-0.02624512
 0.00946045
 0.04699707
 0.08514404
 0.12268066
 0.15808105
 0.18981934
 0.21636963
 0.23590088
 0.24780273
 0.25115967
 0.24627686
 0.23284912
 0.21026611
 0.17883301
 0.13916016
 0.09277344
 0.04058838
-0.01525879
-0.07232666
-0.12878418
-0.18341064
-0.23559570
-0.28533936
-0.33020020
-0.36712646
-0.39306641
-0.40832520
-0.41381836
-0.41168213
-0.40161133
-0.38146973
-0.35095215
-0.31158447
-0.26702881
-0.21942139
-0.16967773
-0.11871338
-0.06683350
-0.01647949
 0.03021240
 0.07232666
 0.10833740
 0.13793945
 0.15930176
 0.17242432
 0.17761230
 0.17456055
 0.16418457
 0.14678955
 0.12329102
 0.09521484
 0.06439209
 0.03204346
 0.00030518
-0.03021240
-0.05828857
-0.08270264
-0.10223389
-0.11596680
-0.12329102
-0.12359619
-0.11657715
-0.10284424
-0.08331299
-0.05889893
-0.03051758
 0.00122070
 0.03479004
 0.06896973
 0.10162354
 0.13092041
 0.15594482
 0.17547607
 0.18890381
 0.19592285
 0.19531250
 0.18615723
 0.16845703
 0.14312744
 0.11077881
 0.07293701
 0.03112793
-0.01281738
-0.05767822
-0.10192871
-0.14373779
-0.18127441
-0.21270752
-0.23651123
-0.25115967
-0.25634766
-0.25177002
-0.23773193
-0.21423340
-0.18066406
-0.13763428
-0.08605957
-0.02716064
 0.03601074
 0.10253906
 0.17120361
 0.24017334
 0.30853271
 0.37322998
 0.43182373
 0.48156738
 0.52032471
 0.54718018
 0.56182861
 0.56427002
 0.55419922
 0.53100586
 0.49438477
 0.44555664
 0.38696289
 0.32104492
 0.24932861
 0.17242432
 0.09124756
 0.00854492
-0.07141113
-0.14648438
-0.21575928
-0.27832031
-0.33355713
-0.37841797
-0.41015625
-0.42846680
-0.43457031
-0.42846680
-0.41107178
-0.38146973
-0.34088135
-0.29266357
-0.23925781
-0.18280029
-0.12390137
-0.06317139
-0.00244141
 0.05584717
 0.10894775
 0.15563965
 0.19500732
 0.22552490
 0.24719238
 0.25878906
 0.26062012
 0.25299072
 0.23681641
 0.21240234
 0.18157959
 0.14495850
 0.10375977
 0.05950928
 0.01281738
-0.03417969
-0.08026123
-0.12359619
-0.16235352
-0.19500732
-0.22155762
-0.24139404
-0.25482178
-0.26214600
-0.26275635
-0.25665283
-0.24414063
-0.22521973
-0.20141602
-0.17333984
-0.14221191
-0.10833740
-0.07263184
-0.03662109
-0.00152588
 0.03051758
 0.05950928
 0.08422852
 0.10589600
 0.12359619
 0.13824463
 0.14923096
 0.15594482
 0.15899658
 0.15777588
 0.15350342
 0.14617920
 0.13732910
 0.12786865
 0.11749268
 0.10711670
 0.09613037
 0.08544922
 0.07507324
 0.06561279
 0.05737305
 0.05035400
 0.04455566
 0.04058838
 0.03784180
 0.03662109
 0.03631592
 0.03601074
 0.03479004
 0.03265381
 0.02929688
 0.02441406
 0.01800537
 0.00976563
 0.00000000
-0.01068115
-0.02349854
-0.03784180
-0.05432129
-0.07202148
-0.09033203
-0.10803223
-0.12542725
-0.14160156
-0.15686035
-0.16937256
-0.17913818
-0.18585205
-0.18951416
-0.19073486
-0.18920898
-0.18493652
-0.17700195
-0.16571045
-0.15167236
-0.13488770
-0.11688232
-0.09765625
-0.07873535
-0.06042480
-0.04272461
-0.02655029
-0.01159668
 0.00152588
 0.01220703
 0.01983643
 0.02380371
 0.02441406
 0.02166748
 0.01586914
 0.00701904
-0.00366211
-0.01525879
-0.02746582
-0.03906250
-0.05004883
-0.06042480
-0.06927490
-0.07690430
-0.08270264
-0.08605957
-0.08636475
-0.08300781
-0.07659912
-0.06713867
-0.05554199
-0.04241943
-0.02746582
-0.01159668
 0.00518799
 0.02197266
 0.03875732
 0.05462646
 0.06927490
 0.08270264
 0.09429932
 0.10314941
 0.10894775
 0.11169434
 0.11108398
 0.10742188
 0.10131836
 0.09399414
 0.08605957
 0.07843018
 0.07141113
 0.06408691
 0.05737305
 0.05157471
 0.04730225
 0.04608154
 0.04791260
 0.05249023
 0.06042480
 0.07110596
 0.08392334
 0.09887695
 0.11505127
 0.13153076
 0.14831543
 0.16510010
 0.18066406
 0.19500732
 0.20690918
 0.21606445
 0.22155762
 0.22308350
 0.21972656
 0.21148682
 0.19805908
 0.18035889
 0.15869141
 0.13336182
 0.10467529
 0.07324219
 0.03936768
 0.00366211
-0.03265381
-0.06866455
-0.10284424
-0.13488770
-0.16357422
-0.18829346
-0.20843506
-0.22399902
-0.23437500
-0.24017334
-0.24230957
-0.24078369
-0.23559570
-0.22674561
-0.21423340
-0.19836426
-0.18005371
-0.16052246
-0.14038086
-0.11993408
-0.10040283
-0.08209229
-0.06500244
-0.04974365
-0.03631592
-0.02441406
-0.01434326
-0.00640869
-0.00061035
 0.00274658
 0.00457764
 0.00518799
 0.00518799
 0.00549316
 0.00701904
 0.01037598
 0.01556396
 0.02258301
 0.03051758
 0.03967285
 0.05004883
 0.06164551
 0.07476807
 0.08911133
 0.10437012
 0.11993408
 0.13519287
 0.14923096
 0.16113281
 0.17028809
 0.17669678
 0.17974854
 0.17883301
 0.17395020
 0.16479492
 0.15167236
 0.13458252
 0.11383057
 0.08911133
 0.06103516
 0.02990723
-0.00244141
-0.03509521
-0.06683350
-0.09613037
-0.12298584
-0.14648438
-0.16693115
-0.18371582
-0.19683838
-0.20538330
-0.20874023
-0.20690918
-0.20019531
-0.18859863
-0.17242432
-0.15228271
-0.12817383
-0.10162354
-0.07324219
-0.04333496
-0.01281738
 0.01831055
 0.04943848
 0.07873535
 0.10620117
 0.13092041
 0.15167236
 0.16845703
 0.18005371
 0.18707275
 0.18951416
 0.18768311
 0.18218994
 0.17272949
 0.15869141
 0.14099121
 0.11993408
 0.09674072
 0.07141113
 0.04425049
 0.01586914
-0.01281738
-0.04058838
-0.06652832
-0.09033203
-0.11199951
-0.13092041
-0.14709473
-0.16052246
-0.17059326
-0.17700195
-0.17974854
-0.17791748
-0.17211914
-0.16265869
-0.15106201
-0.13732910
-0.12207031
-0.10498047
-0.08605957
-0.06591797
-0.04486084
-0.02349854
-0.00213623
 0.01922607
 0.04058838
 0.06103516
 0.07965088
 0.09643555
 0.11077881
 0.12298584
 0.13244629
 0.13946533
 0.14251709
 0.14190674
 0.13641357
 0.12634277
 0.11199951
 0.09338379
 0.07171631
 0.04760742
 0.02136230
-0.00640869
-0.03570557
-0.06561279
-0.09552002
-0.12451172
-0.15167236
-0.17608643
-0.19775391
-0.21545410
-0.22888184
-0.23742676
-0.23986816
-0.23651123
-0.22674561
-0.21148682
-0.19104004
-0.16571045
-0.13519287
-0.10009766
-0.06042480
-0.01800537
 0.02593994
 0.06988525
 0.11199951
 0.15136719
 0.18707275
 0.21881104
 0.24597168
 0.26733398
 0.28259277
 0.29083252
 0.29296875
 0.28900146
 0.27923584
 0.26306152
 0.24047852
 0.21148682
 0.17730713
 0.13946533
 0.09948730
 0.05798340
 0.01617432
-0.02563477
-0.06591797
-0.10345459
-0.13671875
-0.16479492
-0.18646240
-0.20111084
-0.20904541
-0.20996094
-0.20416260
-0.19195557
-0.17395020
-0.15045166
-0.12237549
-0.09063721
-0.05676270
-0.02166748
 0.01403809
 0.04943848
 0.08361816
 0.11444092
 0.14068604
 0.16235352
 0.17822266
 0.18890381
 0.19409180
 0.19378662
 0.18798828
 0.17669678
 0.15960693
 0.13702393
 0.10955811
 0.07812500
 0.04425049
 0.00946045
-0.02502441
-0.05920410
-0.09185791
-0.12176514
-0.14770508
-0.16937256
-0.18585205
-0.19714355
-0.20294189
-0.20324707
-0.19744873
-0.18646240
-0.16998291
-0.14923096
-0.12542725
-0.09857178
-0.07019043
-0.04028320
-0.00976563
 0.02075195
 0.05065918
 0.07873535
 0.10375977
 0.12512207
 0.14221191
 0.15502930
 0.16357422
 0.16693115
 0.16571045
 0.15991211
 0.15014648
 0.13732910
 0.12237549
 0.10528564
 0.08697510
 0.06774902
 0.04791260
 0.02868652
 0.01068115
-0.00518799
-0.01831055
-0.02777100
-0.03387451
-0.03631592
-0.03570557
-0.03173828
-0.02471924
-0.01434326
-0.00061035
 0.01586914
 0.03479004
 0.05462646
 0.07446289
 0.09429932
 0.11291504
 0.12969971
 0.14404297
 0.15502930
 0.16235352
 0.16601563
 0.16540527
 0.16082764
 0.15197754
 0.13793945
 0.11901855
 0.09552002
 0.06805420
 0.03784180
 0.00549316
-0.02777100
-0.06195068
-0.09613037
-0.12969971
-0.16204834
-0.19165039
-0.21728516
-0.23895264
-0.25604248
-0.26885986
-0.27740479
-0.28167725
-0.28106689
-0.27526855
-0.26519775
-0.25177002
-0.23529053
-0.21636963
-0.19500732
-0.17120361
-0.14556885
-0.11810303
-0.09033203
-0.06317139
-0.03662109
-0.01098633
 0.01312256
 0.03601074
 0.05737305
 0.07720947
 0.09552002
 0.11138916
 0.12481689
 0.13519287
 0.14312744
 0.14831543
 0.15106201
 0.15106201
 0.14801025
 0.14190674
 0.13305664
 0.12145996
 0.10772705
 0.09124756
 0.07232666
 0.05065918
 0.02716064
 0.00244141
-0.02197266
-0.04638672
-0.07019043
-0.09399414
-0.11688232
-0.13793945
-0.15686035
-0.17242432
-0.18402100
-0.19256592
-0.19714355
-0.19836426
-0.19561768
-0.18859863
-0.17730713
-0.16265869
-0.14465332
-0.12420654
-0.10162354
-0.07751465
-0.05187988
-0.02502441
 0.00244141
 0.02960205
 0.05554199
 0.07934570
 0.10070801
 0.11901855
 0.13458252
 0.14709473
 0.15625000
 0.16143799
 0.16235352
 0.15930176
 0.15167236
 0.13946533
 0.12298584
 0.10345459
 0.08178711
 0.05859375
 0.03479004
 0.01068115
-0.01312256
-0.03631592
-0.05828857
-0.07873535
-0.09704590
-0.11291504
-0.12512207
-0.13336182
-0.13732910
-0.13732910
-0.13458252
-0.12847900
-0.11962891
-0.10742188
-0.09246826
-0.07507324
-0.05523682
-0.03448486
-0.01281738
 0.00946045
 0.03234863
 0.05523682
 0.07781982
 0.09979248
 0.12023926
