# Supplementary material for: Dataset for time-lapse ultrasonic tomography of a granite slab under uniaxial compression test
Source: Data Brief. 2018 Aug 30;20:614–6. doi: 10.1016/j.dib.2018.08.151 (PMC6128094; doi:10.1016/j.dib.2018.08.151)
Supplement: Supplementary file 2 — Supplementary material [file mmc2.zip › data/Ultrasonic_Tomo_data/Stage_1_0kn/Force_0kn_2_12_16875593.txt]

SOURCE FILE NAME: D:\ct_20141122\ct201411221m100v0kn_sh_12_12_a.TDA
DATE: Saturday, November 22, 2014
TIME: 11:24:48
SAMPLE INTERVAL (Seconds):   0.0000001000
SIGNAL UNITS: volts
TIME UNITS: Seconds
DATA TYPE: WAVEFORM
NUMBER OF DATA POINTS PER WAVEFORM: 1024
CHANNEL NUMBER: 2
HIT NUMBER: 1
TIME OF TEST:  16.8755932500

-0.00061035
-0.00061035
-0.00061035
-0.00061035
-0.00061035
-0.00061035
-0.00061035
-0.00061035
-0.00091553
-0.00152588
-0.00213623
-0.00213623
-0.00152588
-0.00091553
-0.00030518
 0.00000000
-0.00030518
-0.00091553
-0.00122070
-0.00122070
-0.00122070
-0.00091553
-0.00091553
-0.00122070
-0.00183105
-0.00183105
-0.00213623
-0.00213623
-0.00213623
-0.00244141
-0.00274658
-0.00274658
-0.00274658
-0.00183105
-0.00061035
 0.00091553
 0.00183105
 0.00183105
 0.00122070
 0.00000000
-0.00091553
-0.00122070
-0.00152588
-0.00183105
-0.00213623
-0.00305176
-0.00366211
-0.00366211
-0.00305176
-0.00213623
-0.00122070
-0.00061035
 0.00030518
 0.00091553
 0.00122070
 0.00122070
 0.00091553
 0.00030518
-0.00061035
-0.00152588
-0.00213623
-0.00244141
-0.00213623
-0.00152588
-0.00061035
 0.00000000
 0.00000000
-0.00061035
-0.00091553
-0.00122070
-0.00091553
-0.00061035
-0.00061035
-0.00091553
-0.00122070
-0.00152588
-0.00152588
-0.00152588
-0.00152588
-0.00183105
-0.00183105
-0.00183105
-0.00122070
-0.00030518
 0.00091553
 0.00183105
 0.00183105
 0.00152588
 0.00030518
-0.00061035
-0.00091553
-0.00061035
 0.00000000
 0.00000000
 0.00000000
-0.00061035
-0.00091553
-0.00122070
-0.00061035
 0.00000000
 0.00091553
 0.00122070
 0.00152588
 0.00152588
 0.00183105
 0.00244141
 0.00274658
 0.00244141
 0.00152588
 0.00000000
-0.00122070
-0.00183105
-0.00152588
-0.00091553
-0.00030518
-0.00030518
-0.00061035
-0.00091553
-0.00091553
 0.00000000
 0.00091553
 0.00183105
 0.00244141
 0.00213623
 0.00152588
 0.00091553
 0.00061035
 0.00061035
 0.00030518
-0.00030518
-0.00091553
-0.00122070
-0.00122070
 0.00000000
 0.00122070
 0.00244141
 0.00274658
 0.00213623
 0.00061035
-0.00061035
-0.00152588
-0.00152588
-0.00122070
-0.00091553
-0.00122070
-0.00152588
-0.00183105
-0.00152588
-0.00091553
 0.00000000
 0.00091553
 0.00152588
 0.00152588
 0.00152588
 0.00152588
 0.00122070
 0.00091553
 0.00000000
-0.00061035
-0.00152588
-0.00183105
-0.00152588
-0.00091553
 0.00000000
 0.00030518
 0.00000000
-0.00030518
-0.00061035
-0.00061035
 0.00000000
 0.00030518
 0.00030518
 0.00030518
 0.00030518
 0.00000000
-0.00030518
-0.00061035
-0.00122070
-0.00183105
-0.00244141
-0.00305176
-0.00305176
-0.00274658
-0.00152588
-0.00030518
 0.00091553
 0.00091553
 0.00030518
-0.00030518
-0.00061035
-0.00030518
 0.00030518
 0.00091553
 0.00091553
 0.00000000
-0.00091553
-0.00183105
-0.00213623
-0.00152588
-0.00091553
-0.00030518
-0.00030518
 0.00000000
 0.00030518
 0.00061035
 0.00091553
 0.00061035
-0.00061035
-0.00213623
-0.00335693
-0.00396729
-0.00366211
-0.00274658
-0.00183105
-0.00091553
-0.00091553
-0.00091553
-0.00091553
-0.00091553
 0.00000000
 0.00091553
 0.00152588
 0.00122070
 0.00030518
-0.00061035
-0.00091553
-0.00091553
-0.00061035
-0.00091553
-0.00152588
-0.00213623
-0.00244141
-0.00183105
-0.00030518
 0.00122070
 0.00244141
 0.00274658
 0.00183105
 0.00091553
 0.00000000
 0.00000000
 0.00061035
 0.00152588
 0.00183105
 0.00152588
 0.00030518
-0.00091553
-0.00152588
-0.00122070
-0.00061035
-0.00030518
-0.00030518
-0.00030518
-0.00030518
 0.00000000
 0.00030518
 0.00061035
 0.00030518
-0.00030518
-0.00122070
-0.00183105
-0.00152588
-0.00091553
 0.00000000
 0.00030518
 0.00000000
-0.00030518
-0.00091553
-0.00091553
-0.00030518
 0.00061035
 0.00091553
 0.00091553
 0.00061035
 0.00000000
-0.00061035
-0.00061035
-0.00091553
-0.00122070
-0.00183105
-0.00244141
-0.00244141
-0.00183105
-0.00030518
 0.00152588
 0.00274658
 0.00335693
 0.00305176
 0.00213623
 0.00152588
 0.00122070
 0.00122070
 0.00122070
 0.00091553
 0.00000000
-0.00122070
-0.00213623
-0.00213623
-0.00152588
-0.00061035
 0.00030518
 0.00061035
 0.00061035
 0.00030518
 0.00061035
 0.00091553
 0.00122070
 0.00122070
 0.00061035
-0.00030518
-0.00091553
-0.00091553
-0.00030518
 0.00061035
 0.00091553
 0.00091553
 0.00030518
 0.00000000
-0.00030518
 0.00000000
 0.00030518
 0.00061035
 0.00030518
 0.00000000
-0.00061035
-0.00061035
-0.00030518
 0.00000000
 0.00030518
-0.00030518
-0.00122070
-0.00183105
-0.00152588
-0.00030518
 0.00122070
 0.00213623
 0.00213623
 0.00152588
 0.00061035
-0.00030518
 0.00000000
 0.00061035
 0.00122070
 0.00122070
 0.00030518
-0.00122070
-0.00274658
-0.00335693
-0.00305176
-0.00213623
-0.00091553
-0.00030518
 0.00000000
 0.00000000
 0.00061035
 0.00091553
 0.00122070
 0.00061035
-0.00030518
-0.00122070
-0.00213623
-0.00244141
-0.00213623
-0.00183105
-0.00183105
-0.00183105
-0.00183105
-0.00213623
-0.00183105
-0.00091553
 0.00000000
 0.00091553
 0.00091553
 0.00061035
 0.00030518
-0.00030518
-0.00030518
 0.00000000
-0.00030518
-0.00091553
-0.00152588
-0.00183105
-0.00122070
 0.00000000
 0.00091553
 0.00122070
 0.00091553
-0.00030518
-0.00152588
-0.00213623
-0.00213623
-0.00152588
-0.00122070
-0.00122070
-0.00183105
-0.00274658
-0.00305176
-0.00305176
-0.00213623
-0.00122070
-0.00030518
 0.00030518
 0.00030518
 0.00030518
 0.00030518
 0.00061035
 0.00091553
 0.00091553
 0.00030518
-0.00030518
-0.00091553
-0.00091553
-0.00030518
 0.00030518
 0.00061035
 0.00030518
-0.00030518
-0.00091553
-0.00091553
-0.00030518
 0.00061035
 0.00122070
 0.00152588
 0.00152588
 0.00091553
 0.00030518
 0.00000000
-0.00030518
-0.00061035
-0.00091553
-0.00152588
-0.00213623
-0.00213623
-0.00183105
-0.00091553
 0.00000000
 0.00061035
 0.00061035
 0.00030518
 0.00030518
 0.00061035
 0.00152588
 0.00213623
 0.00244141
 0.00183105
 0.00061035
-0.00030518
-0.00091553
-0.00061035
 0.00061035
 0.00183105
 0.00244141
 0.00244141
 0.00213623
 0.00152588
 0.00122070
 0.00091553
 0.00061035
-0.00030518
-0.00122070
-0.00152588
-0.00183105
-0.00152588
-0.00091553
-0.00061035
-0.00061035
-0.00030518
-0.00030518
 0.00030518
 0.00091553
 0.00152588
 0.00183105
 0.00213623
 0.00183105
 0.00122070
 0.00091553
 0.00091553
 0.00091553
 0.00091553
 0.00061035
 0.00030518
 0.00000000
 0.00000000
 0.00000000
 0.00030518
 0.00030518
 0.00030518
 0.00030518
 0.00000000
 0.00000000
 0.00061035
 0.00091553
 0.00122070
 0.00091553
 0.00000000
-0.00091553
-0.00152588
-0.00152588
-0.00091553
-0.00061035
 0.00000000
 0.00000000
-0.00030518
-0.00061035
-0.00061035
-0.00030518
 0.00000000
 0.00030518
 0.00030518
 0.00000000
 0.00000000
 0.00000000
 0.00061035
 0.00091553
 0.00061035
 0.00000000
-0.00061035
-0.00061035
 0.00000000
 0.00091553
 0.00152588
 0.00183105
 0.00183105
 0.00091553
 0.00030518
-0.00030518
-0.00061035
-0.00091553
-0.00091553
-0.00122070
-0.00183105
-0.00213623
-0.00213623
-0.00152588
-0.00061035
 0.00030518
 0.00030518
 0.00030518
 0.00000000
 0.00000000
 0.00030518
 0.00061035
 0.00061035
 0.00030518
-0.00030518
-0.00122070
-0.00183105
-0.00183105
-0.00152588
-0.00091553
-0.00061035
-0.00061035
-0.00122070
-0.00183105
-0.00183105
-0.00183105
-0.00122070
-0.00122070
-0.00122070
-0.00152588
-0.00152588
-0.00152588
-0.00122070
-0.00091553
-0.00091553
-0.00122070
-0.00152588
-0.00183105
-0.00213623
-0.00183105
-0.00122070
-0.00122070
-0.00122070
-0.00183105
-0.00213623
-0.00244141
-0.00244141
-0.00213623
-0.00183105
-0.00213623
-0.00213623
-0.00244141
-0.00213623
-0.00152588
-0.00122070
-0.00091553
-0.00122070
-0.00152588
-0.00183105
-0.00152588
-0.00091553
-0.00030518
-0.00030518
-0.00091553
-0.00152588
-0.00183105
-0.00183105
-0.00122070
-0.00091553
-0.00091553
-0.00091553
-0.00091553
-0.00061035
 0.00000000
 0.00061035
 0.00091553
 0.00061035
 0.00000000
-0.00030518
-0.00061035
-0.00061035
 0.00000000
 0.00061035
 0.00061035
 0.00000000
-0.00061035
-0.00122070
-0.00122070
-0.00061035
 0.00030518
 0.00061035
 0.00000000
-0.00061035
-0.00122070
-0.00152588
-0.00122070
-0.00061035
 0.00030518
 0.00091553
 0.00091553
 0.00061035
 0.00030518
 0.00122070
 0.00244141
 0.00305176
 0.00274658
 0.00183105
 0.00091553
 0.00000000
-0.00061035
-0.00061035
-0.00030518
-0.00427246
-0.02288818
-0.06683350
-0.13854980
-0.22216797
-0.28717041
-0.30456543
-0.26733398
-0.20141602
-0.15258789
-0.15350342
-0.19470215
-0.22247314
-0.17639160
-0.03997803
 0.13427734
 0.25299072
 0.24993896
 0.13793945
 0.00396729
-0.05279541
 0.00793457
 0.14129639
 0.25604248
 0.27954102
 0.20416260
 0.08300781
-0.00854492
-0.01922607
 0.05187988
 0.15808105
 0.23406982
 0.23406982
 0.15899658
 0.05584717
-0.01220703
-0.00793457
 0.05950928
 0.14404297
 0.19256592
 0.17852783
 0.11322021
 0.03631592
-0.00885010
 0.00122070
 0.05645752
 0.12084961
 0.15228271
 0.13183594
 0.07263184
 0.01098633
-0.01770020
-0.00213623
 0.04272461
 0.08575439
 0.10131836
 0.07995605
 0.03417969
-0.01037598
-0.02990723
-0.01525879
 0.02105713
 0.05401611
 0.06042480
 0.03601074
-0.00427246
-0.03692627
-0.04486084
-0.02777100
 0.00152588
 0.02349854
 0.02502441
 0.00579834
-0.02288818
-0.04455566
-0.04699707
-0.02990723
-0.00488281
 0.01220703
 0.01068115
-0.00793457
-0.03173828
-0.04638672
-0.04455566
-0.02899170
-0.01098633
-0.00213623
-0.00762939
-0.02380371
-0.04119873
-0.05004883
-0.04638672
-0.03448486
-0.02227783
-0.01800537
-0.02410889
-0.03723145
-0.04974365
-0.05432129
-0.04913330
-0.03814697
-0.02838135
-0.02593994
-0.03173828
-0.04211426
-0.05035400
-0.05187988
-0.04638672
-0.03784180
-0.03112793
-0.02990723
-0.03448486
-0.04180908
-0.04730225
-0.04852295
-0.04455566
-0.03845215
-0.03356934
-0.03326416
-0.03692627
-0.04211426
-0.04608154
-0.04577637
-0.04180908
-0.03631592
-0.03265381
-0.03204346
-0.03509521
-0.03906250
-0.04150391
-0.04058838
-0.03753662
-0.03356934
-0.03143311
-0.03234863
-0.03570557
-0.03906250
-0.04089355
-0.03936768
-0.03540039
-0.03112793
-0.02838135
-0.02868652
-0.03112793
-0.03387451
-0.03479004
-0.03265381
-0.02868652
-0.02471924
-0.02258301
-0.02288818
-0.02471924
-0.02593994
-0.02532959
-0.02288818
-0.01983643
-0.01739502
-0.01647949
-0.01770020
-0.01922607
-0.02044678
-0.01983643
-0.01831055
-0.01617432
-0.01495361
-0.01464844
-0.01525879
-0.01556396
-0.01434326
-0.01220703
-0.00976563
-0.00793457
-0.00701904
-0.00732422
-0.00823975
-0.00823975
-0.00732422
-0.00579834
-0.00396729
-0.00274658
-0.00183105
-0.00152588
-0.00152588
-0.00152588
-0.00152588
-0.00152588
-0.00122070
-0.00061035
 0.00061035
 0.00183105
 0.00305176
 0.00427246
 0.00488281
 0.00518799
 0.00549316
 0.00579834
 0.00640869
 0.00732422
 0.00823975
 0.00854492
 0.00854492
 0.00823975
 0.00793457
 0.00793457
 0.00823975
 0.00885010
 0.00976563
 0.01007080
 0.01007080
 0.01007080
 0.01037598
 0.01129150
 0.01220703
 0.01281738
 0.01251221
 0.01159668
 0.01098633
 0.01098633
 0.01220703
 0.01403809
 0.01556396
 0.01647949
 0.01647949
 0.01586914
 0.01525879
 0.01525879
 0.01617432
 0.01708984
 0.01739502
 0.01739502
 0.01647949
 0.01556396
 0.01495361
 0.01525879
 0.01586914
 0.01647949
 0.01678467
 0.01708984
 0.01708984
 0.01770020
 0.01831055
 0.01922607
 0.01953125
 0.01922607
 0.01831055
 0.01770020
 0.01708984
 0.01739502
 0.01831055
 0.01922607
 0.02014160
 0.01983643
 0.01922607
 0.01861572
 0.01831055
 0.01861572
 0.01922607
 0.01953125
 0.01953125
 0.01922607
 0.01922607
 0.01953125
 0.01983643
 0.02014160
 0.01983643
 0.01953125
 0.01953125
 0.01983643
 0.02044678
 0.02105713
 0.02136230
 0.02075195
 0.01983643
 0.01892090
 0.01831055
 0.01861572
 0.01861572
 0.01892090
 0.01861572
 0.01831055
 0.01770020
 0.01739502
 0.01708984
 0.01739502
 0.01739502
 0.01739502
 0.01678467
 0.01617432
 0.01586914
 0.01647949
 0.01770020
 0.01861572
 0.01861572
 0.01739502
 0.01556396
 0.01403809
 0.01312256
 0.01312256
 0.01373291
 0.01434326
 0.01403809
 0.01312256
 0.01220703
 0.01129150
 0.01159668
 0.01251221
 0.01373291
 0.01403809
 0.01373291
 0.01251221
 0.01190186
 0.01129150
 0.01129150
 0.01098633
 0.01037598
 0.00976563
 0.00885010
 0.00885010
 0.00915527
 0.00976563
 0.01007080
 0.00976563
 0.00854492
 0.00701904
 0.00549316
 0.00488281
 0.00457764
 0.00488281
 0.00518799
 0.00488281
 0.00457764
 0.00427246
 0.00396729
 0.00396729
 0.00427246
 0.00457764
 0.00427246
 0.00396729
 0.00396729
 0.00396729
 0.00427246
 0.00457764
 0.00427246
 0.00366211
 0.00274658
 0.00183105
 0.00183105
 0.00213623
 0.00305176
 0.00335693
 0.00366211
 0.00305176
 0.00213623
 0.00122070
 0.00091553
 0.00122070
 0.00152588
 0.00152588
 0.00152588
 0.00152588
 0.00152588
 0.00122070
 0.00061035
-0.00030518
-0.00152588
-0.00274658
-0.00335693
-0.00335693
-0.00274658
-0.00213623
-0.00152588
-0.00152588
-0.00213623
-0.00305176
-0.00335693
-0.00335693
-0.00274658
-0.00213623
-0.00213623
-0.00244141
-0.00335693
-0.00427246
-0.00457764
-0.00457764
-0.00457764
-0.00488281
-0.00579834
-0.00640869
-0.00701904
-0.00671387
-0.00640869
-0.00610352
-0.00671387
-0.00854492
-0.01068115
-0.01281738
-0.01373291
-0.01342773
-0.01220703
-0.01098633
-0.01068115
-0.01159668
-0.01281738
-0.01403809
-0.01464844
-0.01464844
-0.01434326
-0.01434326
-0.01556396
-0.01739502
-0.01953125
-0.02197266
-0.02410889
-0.02655029
-0.02929688
-0.03204346
-0.03479004
-0.03753662
-0.03936768
-0.04119873
-0.04302979
-0.04516602
-0.04699707
-0.04852295
-0.04852295
-0.04699707
-0.04333496
-0.03784180
-0.03112793
-0.02258301
-0.01251221
-0.00091553
 0.01281738
 0.02777100
 0.04394531
 0.06134033
 0.07934570
 0.09735107
 0.11566162
 0.13305664
 0.14862061
 0.16143799
 0.17028809
 0.17486572
 0.17578125
 0.17303467
 0.16601563
 0.15441895
 0.13824463
 0.11749268
 0.09216309
 0.06225586
 0.02807617
-0.00854492
-0.04608154
-0.08361816
-0.12145996
-0.15899658
-0.19439697
-0.22583008
-0.25207520
-0.27435303
-0.29327393
-0.30731201
-0.31372070
-0.31036377
-0.29815674
-0.27923584
-0.25604248
-0.22888184
-0.19683838
-0.15991211
-0.11962891
-0.07843018
-0.03723145
 0.00366211
 0.04333496
 0.07995605
 0.11199951
 0.13885498
 0.15991211
 0.17578125
 0.18554688
 0.18890381
 0.18585205
 0.17730713
 0.16387939
 0.14617920
 0.12542725
 0.10223389
 0.07781982
 0.05218506
 0.02593994
 0.00030518
-0.02319336
-0.04333496
-0.05859375
-0.06866455
-0.07476807
-0.07720947
-0.07659912
-0.07293701
-0.06652832
-0.05706787
-0.04547119
-0.03173828
-0.01770020
-0.00396729
 0.00854492
 0.01922607
 0.02838135
 0.03631592
 0.04241943
 0.04669189
 0.04882813
 0.04913330
 0.04760742
 0.04577637
 0.04333496
 0.04058838
 0.03784180
 0.03479004
 0.03204346
 0.03021240
 0.02929688
 0.02960205
 0.03082275
 0.03265381
 0.03448486
 0.03631592
 0.03784180
 0.03845215
 0.03845215
 0.03753662
 0.03509521
 0.03082275
 0.02441406
 0.01617432
 0.00640869
-0.00488281
-0.01800537
-0.03295898
-0.04943848
-0.06622314
-0.08300781
-0.09826660
-0.11138916
-0.12207031
-0.13000488
-0.13549805
-0.13763428
-0.13702393
-0.13244629
-0.12420654
-0.11230469
-0.09765625
-0.08087158
-0.06347656
-0.04608154
-0.02899170
-0.01251221
 0.00183105
 0.01434326
 0.02349854
 0.02929688
 0.03143311
 0.02960205
 0.02380371
 0.01403809
 0.00061035
-0.01617432
-0.03509521
-0.05523682
-0.07476807
-0.09246826
-0.10742188
-0.11871338
-0.12512207
-0.12512207
-0.11810303
-0.10345459
-0.08148193
-0.05157471
-0.01403809
 0.02990723
 0.07873535
 0.13092041
 0.18493652
 0.24047852
 0.29510498
 0.34576416
 0.38909912
 0.42236328
 0.44494629
 0.45593262
 0.45440674
 0.43914795
 0.41015625
 0.36834717
 0.31463623
 0.25054932
 0.17639160
 0.09490967
 0.00946045
-0.07690430
-0.16204834
-0.24536133
-0.32318115
-0.39154053
-0.44586182
-0.48370361
-0.50537109
-0.51086426
-0.49987793
-0.47180176
-0.42694092
-0.36773682
-0.29632568
-0.21514893
-0.12695313
-0.03417969
 0.05889893
 0.14953613
 0.23406982
 0.31005859
 0.37445068
 0.42388916
 0.45532227
 0.46752930
 0.46051025
 0.43579102
 0.39520264
 0.33966064
 0.27099609
 0.19104004
 0.10314941
 0.01007080
-0.08392334
-0.17608643
-0.26367188
-0.34271240
-0.40954590
-0.46142578
-0.49621582
-0.51269531
-0.51055908
-0.48950195
-0.45074463
-0.39611816
-0.32806396
-0.24932861
-0.16174316
-0.06805420
 0.02899170
 0.12603760
 0.21942139
 0.30548096
 0.38085938
 0.44219971
 0.48767090
 0.51666260
 0.52886963
 0.52398682
 0.50231934
 0.46417236
 0.41259766
 0.35064697
 0.28106689
 0.20599365
 0.12573242
 0.04302979
-0.03814697
-0.11322021
-0.17852783
-0.23376465
-0.27893066
-0.31341553
-0.33508301
-0.34088135
-0.33142090
-0.30853271
-0.27618408
-0.23681641
-0.19165039
-0.14221191
-0.09033203
-0.03936768
 0.00793457
 0.04913330
 0.08209229
 0.10589600
 0.11810303
 0.11871338
 0.10833740
 0.08758545
 0.05889893
 0.02349854
-0.01647949
-0.05889893
-0.10101318
-0.13977051
-0.17272949
-0.19714355
-0.21179199
-0.21514893
-0.20751953
-0.18890381
-0.15991211
-0.12115479
-0.07446289
-0.02166748
 0.03448486
 0.09094238
 0.14404297
 0.19195557
 0.23132324
 0.26062012
 0.27770996
 0.28198242
 0.27252197
 0.24932861
 0.21240234
 0.16296387
 0.10284424
 0.03540039
-0.03601074
-0.10803223
-0.17852783
-0.24566650
-0.30548096
-0.35430908
-0.38818359
-0.40435791
-0.40283203
-0.38482666
-0.35095215
-0.30151367
-0.23742676
-0.16113281
-0.07568359
 0.01525879
 0.10803223
 0.19989014
 0.28717041
 0.36651611
 0.43365479
 0.48583984
 0.52001953
 0.53466797
 0.52917480
 0.50323486
 0.45806885
 0.39611816
 0.31921387
 0.22918701
 0.12847900
 0.01953125
-0.09429932
-0.20843506
-0.31860352
-0.41900635
-0.50476074
-0.57159424
-0.61706543
-0.63995361
-0.63781738
-0.60913086
-0.55297852
-0.47210693
-0.37109375
-0.25329590
-0.12054443
 0.02624512
 0.18432617
 0.34606934
 0.50262451
 0.64666748
 0.77239990
 0.87646484
 0.95520020
 1.00494385
 1.02416992
 1.01074219
 0.96374512
 0.88226318
 0.76751709
 0.62561035
 0.46356201
 0.28594971
 0.09429932
-0.11108398
-0.32501221
-0.53710938
-0.73455811
-0.90911865
-1.05773926
-1.17919922
-1.27044678
-1.32690430
-1.34552002
-1.32659912
-1.27288818
-1.18682861
-1.07025146
-0.92651367
-0.76141357
-0.58319092
-0.39886475
-0.21209717
-0.02502441
 0.15930176
 0.33447266
 0.49377441
 0.63110352
 0.74462891
 0.83404541
 0.90026855
 0.94360352
 0.96374512
 0.96160889
 0.94024658
 0.90301514
 0.85327148
 0.79437256
 0.72875977
 0.65917969
 0.58868408
 0.52032471
 0.45654297
 0.39947510
 0.35064697
 0.31127930
 0.28137207
 0.26000977
 0.24566650
 0.23803711
 0.23620605
 0.23803711
 0.24139404
 0.24353027
 0.24139404
 0.23345947
 0.21697998
 0.19012451
 0.15136719
 0.10070801
 0.03875732
-0.03509521
-0.12207031
-0.22186279
-0.33264160
-0.44952393
-0.56823730
-0.68603516
-0.80047607
-0.90881348
-1.00799561
-1.09344482
-1.16180420
-1.21032715
-1.23596191
-1.23626709
-1.21032715
-1.15692139
-1.07604980
-0.96710205
-0.83129883
-0.67230225
-0.49621582
-0.30822754
-0.11016846
 0.09674072
 0.30914307
 0.51910400
 0.71685791
 0.89447021
 1.04766846
 1.17553711
 1.27624512
 1.34643555
 1.38244629
 1.38275146
 1.34857178
 1.28143311
 1.18286133
 1.05407715
 0.89935303
 0.72479248
 0.53833008
 0.34484863
 0.14556885
-0.05767822
-0.26153564
-0.45654297
-0.63262939
-0.78247070
-0.90454102
-0.99945068
-1.06628418
-1.10351563
-1.10870361
-1.08245850
-1.02722168
-0.94604492
-0.84167480
-0.71746826
-0.57891846
-0.43212891
-0.28198242
-0.13122559
 0.01861572
 0.16418457
 0.29968262
 0.41839600
 0.51544189
 0.58898926
 0.63873291
 0.66497803
 0.66711426
 0.64361572
 0.59600830
 0.52642822
 0.43975830
 0.33996582
 0.22918701
 0.11047363
-0.01464844
-0.14251709
-0.26855469
-0.38635254
-0.49102783
-0.57830811
-0.64605713
-0.69305420
-0.71807861
-0.72052002
-0.69946289
-0.65521240
-0.58959961
-0.50567627
-0.40649414
-0.29663086
-0.17913818
-0.05706787
 0.06683350
 0.18920898
 0.30548096
 0.40924072
 0.49468994
 0.55877686
 0.60150146
 0.62255859
 0.62225342
 0.59967041
 0.55511475
 0.49133301
 0.41320801
 0.32470703
 0.22857666
 0.12817383
 0.02746582
-0.06896973
-0.15686035
-0.23284912
-0.29418945
-0.33782959
-0.36041260
-0.36071777
-0.33966064
-0.30029297
-0.24505615
-0.17517090
-0.09246826
 0.00061035
 0.09979248
 0.20050049
 0.29876709
 0.38970947
 0.46905518
 0.53253174
 0.57769775
 0.60302734
 0.60668945
 0.58746338
 0.54534912
 0.48248291
 0.40191650
 0.30761719
 0.20202637
 0.08605957
-0.03753662
-0.16571045
-0.29174805
-0.40985107
-0.51452637
-0.60150146
-0.66894531
-0.71594238
-0.74218750
-0.74645996
-0.72875977
-0.68786621
-0.62591553
-0.54626465
-0.45349121
-0.35186768
-0.24536133
-0.13580322
-0.02716064
 0.07690430
 0.17242432
 0.25573730
 0.32409668
 0.37506104
 0.40679932
 0.41870117
 0.41076660
 0.38543701
 0.34484863
 0.29113770
 0.22583008
 0.15075684
 0.06958008
-0.01312256
-0.09216309
-0.16510010
-0.22979736
-0.28472900
-0.32653809
-0.35186768
-0.35736084
-0.34332275
-0.31219482
-0.26580811
-0.20629883
-0.13427734
-0.05157471
 0.03845215
 0.13336182
 0.22918701
 0.32318115
 0.41168213
 0.49194336
 0.56121826
 0.61920166
 0.66528320
 0.69915771
 0.71990967
 0.72784424
 0.72326660
 0.70831299
 0.68481445
 0.65490723
 0.61981201
 0.58074951
 0.53924561
 0.49743652
 0.45623779
 0.41687012
 0.37963867
 0.34576416
 0.31555176
 0.29022217
 0.26885986
 0.24993896
 0.23223877
 0.21392822
 0.19348145
 0.16906738
 0.13854980
 0.10040283
 0.05340576
-0.00152588
-0.06530762
-0.13885498
-0.22277832
-0.31707764
-0.41870117
-0.52398682
-0.62988281
-0.73333740
-0.83099365
-0.91979980
-0.99548340
-1.05560303
-1.09832764
-1.12152100
-1.12274170
-1.10137939
-1.05865479
-0.99639893
-0.91674805
-0.82092285
-0.71166992
-0.59265137
-0.46936035
-0.34729004
-0.22979736
-0.11932373
-0.01953125
 0.06561279
 0.13214111
 0.17883301
 0.20507813
 0.21087646
 0.19531250
 0.15869141
 0.10406494
 0.03540039
-0.04302979
-0.12786865
-0.21667480
-0.30395508
-0.38299561
-0.44769287
-0.49407959
-0.51910400
-0.52185059
-0.49957275
-0.45196533
-0.38024902
-0.28625488
-0.17120361
-0.03509521
 0.12054443
 0.29205322
 0.47241211
 0.65490723
 0.83374023
 1.00555420
 1.16668701
 1.31286621
 1.43829346
 1.53930664
 1.61315918
 1.65893555
 1.67480469
 1.65924072
 1.61193848
 1.53411865
 1.42822266
 1.29699707
 1.14288330
 0.96954346
 0.78338623
 0.59234619
 0.40252686
 0.21697998
 0.03570557
-0.13854980
-0.30029297
-0.44250488
-0.55908203
-0.64880371
-0.71258545
-0.75195313
-0.76812744
-0.76232910
-0.73760986
-0.69763184
-0.64636230
-0.58776855
-0.52673340
-0.46783447
-0.41625977
-0.37597656
-0.34912109
-0.33874512
-0.34759521
-0.37719727
-0.42724609
-0.49652100
-0.58227539
-0.68237305
-0.79254150
-0.90911865
-1.02722168
-1.14257813
-1.25244141
-1.35192871
-1.43676758
-1.50207520
-1.54632568
-1.56768799
-1.56494141
-1.53625488
-1.48010254
-1.39862061
-1.29394531
-1.16973877
-1.02661133
-0.86639404
-0.69244385
-0.51025391
-0.32318115
-0.13305664
 0.06011963
 0.25390625
 0.44250488
 0.61981201
 0.78399658
 0.93505859
 1.07452393
 1.20208740
 1.31530762
 1.41296387
 1.49475098
 1.56188965
 1.61499023
 1.65496826
 1.68151855
 1.69586182
 1.69860840
 1.68975830
 1.67083740
 1.64276123
 1.60614014
 1.56188965
 1.51062012
 1.45202637
 1.38702393
 1.31652832
 1.24145508
 1.16180420
 1.07818604
 0.99090576
 0.89965820
 0.80383301
 0.70220947
 0.59600830
 0.48645020
 0.37475586
 0.26062012
 0.14312744
 0.02075195
-0.10589600
-0.23559570
-0.36590576
-0.49468994
-0.62042236
-0.74249268
-0.85998535
-0.97167969
-1.07543945
-1.16943359
-1.25152588
-1.32110596
-1.37847900
-1.42303467
-1.45477295
-1.47247314
-1.47674561
-1.46759033
-1.44653320
-1.41448975
-1.37237549
-1.32141113
-1.26373291
-1.20025635
-1.13311768
-1.06201172
-0.98846436
-0.91247559
-0.83435059
-0.75408936
-0.67108154
-0.58563232
-0.49774170
-0.40771484
-0.31555176
-0.22033691
-0.12176514
-0.01953125
 0.08544922
 0.19226074
 0.29998779
 0.40618896
 0.50903320
 0.60607910
 0.69580078
 0.77636719
 0.84655762
 0.90423584
 0.94848633
 0.97839355
 0.99426270
 0.99548340
 0.98205566
 0.95367432
 0.91125488
 0.85754395
 0.79467773
 0.72601318
 0.65338135
 0.58074951
 0.51086426
 0.44708252
 0.39154053
 0.34576416
 0.31127930
 0.29174805
 0.28900146
 0.30334473
 0.33355713
 0.37628174
 0.42968750
 0.49163818
 0.55969238
 0.62988281
 0.69885254
 0.76202393
 0.81634521
 0.85784912
 0.88348389
 0.89111328
 0.87951660
 0.84655762
 0.79071045
 0.71014404
 0.60607910
 0.48187256
 0.34057617
 0.18341064
 0.00854492
-0.18341064
-0.38757324
-0.59631348
-0.80169678
-0.99975586
-1.18774414
-1.36260986
-1.51824951
-1.64855957
-1.74987793
-1.82037354
-1.85821533
-1.86126709
-1.82678223
-1.75628662
-1.65344238
-1.52130127
-1.36230469
-1.17767334
-0.97106934
-0.75073242
-0.52551270
-0.30181885
-0.08209229
 0.13244629
 0.33691406
 0.52246094
 0.68145752
 0.80963135
 0.90545654
 0.96954346
 1.00128174
 1.00036621
 0.96771240
 0.90667725
 0.82092285
 0.71350098
 0.58959961
 0.45501709
 0.31585693
 0.17608643
 0.03784180
-0.09704590
-0.22491455
-0.34027100
-0.43762207
-0.51300049
-0.56640625
-0.59722900
-0.60638428
-0.59387207
-0.55999756
-0.50659180
-0.43548584
-0.34912109
-0.25054932
-0.14099121
-0.02288818
 0.10192871
 0.23040771
 0.35919189
 0.48492432
 0.60455322
 0.71472168
 0.81329346
 0.89752197
 0.96557617
 1.01715088
 1.05133057
 1.06811523
 1.06658936
 1.04614258
 1.00708008
 0.95001221
 0.87677002
 0.78887939
 0.68939209
 0.58135986
 0.46722412
 0.34973145
 0.23071289
 0.11169434
-0.00549316
-0.11840820
-0.22430420
-0.32104492
-0.40740967
-0.48187256
-0.54351807
-0.59204102
-0.62866211
-0.65368652
-0.66894531
-0.67535400
-0.67474365
-0.66894531
-0.65887451
-0.64575195
-0.63079834
-0.61523438
-0.60058594
-0.58868408
-0.58013916
-0.57495117
-0.57250977
-0.57189941
-0.57220459
-0.57434082
-0.57769775
-0.58166504
-0.58410645
-0.58349609
-0.57800293
-0.56762695
-0.55206299
-0.53100586
-0.50292969
-0.46600342
-0.42022705
-0.36590576
-0.30364990
-0.23376465
-0.15594482
-0.07141113
 0.01983643
 0.11688232
 0.21911621
 0.32623291
 0.43609619
 0.54504395
 0.65124512
 0.75256348
 0.84808350
 0.93597412
 1.01348877
 1.07788086
 1.12762451
 1.16088867
 1.17614746
 1.17187500
 1.14685059
 1.10137939
 1.03668213
 0.95275879
 0.84991455
 0.72998047
 0.59722900
 0.45745850
 0.31433105
 0.17028809
 0.02502441
-0.11901855
-0.25634766
-0.38024902
-0.48492432
-0.56732178
-0.62683105
-0.66192627
-0.67199707
-0.65612793
-0.61492920
-0.54962158
-0.46356201
-0.36071777
-0.24536133
-0.12176514
 0.00732422
 0.13854980
 0.26672363
 0.38482666
 0.48614502
 0.56640625
 0.62225342
 0.65155029
 0.65155029
 0.61981201
 0.55664063
 0.46569824
 0.34912109
 0.20721436
 0.03936768
-0.15380859
-0.36590576
-0.58746338
-0.80932617
-1.02386475
-1.22589111
-1.40991211
-1.56951904
-1.69738770
-1.78680420
-1.83380127
-1.83563232
-1.79199219
-1.70104980
-1.56250000
-1.37664795
-1.14746094
-0.88287354
-0.59143066
-0.27832031
 0.05249023
 0.39550781
 0.74066162
 1.07391357
 1.38153076
 1.65435791
 1.88781738
 2.07672119
 2.21374512
 2.29187012
 2.30773926
 2.26318359
 2.16125488
 2.00256348
 1.78741455
 1.52099609
 1.21551514
 0.88562012
 0.54107666
 0.18707275
-0.17211914
-0.52612305
-0.85876465
-1.15509033
-1.40594482
-1.60614014
-1.75140381
-1.83715820
-1.86126709
-1.82464600
-1.73004150
-1.57897949
-1.37451172
-1.12335205
-0.83801270
-0.53009033
-0.20568848
 0.13214111
 0.47607422
 0.81176758
 1.12213135
 1.39556885
 1.62719727
 1.81396484
 1.94976807
 2.02667236
 2.04193115
 1.99737549
 1.89605713
 1.73828125
 1.52496338
 1.26281738
 0.96435547
 0.64117432
 0.29907227
-0.06011963
-0.43121338
-0.80078125
-1.15264893
-1.47369385
-1.75781250
-2.00164795
-2.20062256
-2.34863281
-2.44262695
-2.48107910
-2.46429443
-2.39379883
-2.27050781
-2.09869385
-1.88323975
-1.63085938
-1.34887695
-1.04583740
-0.73059082
-0.41198730
-0.09490967
 0.21545410
 0.51147461
 0.78277588
 1.01867676
 1.21368408
 1.36657715
 1.47827148
 1.54815674
 1.57409668
 1.55639648
 1.49932861
 1.40808105
 1.28845215
 1.14349365
 0.97717285
 0.79620361
 0.60974121
 0.42572021
 0.24963379
 0.08300781
-0.07171631
-0.21057129
-0.32806396
-0.41839600
-0.47821045
-0.50781250
-0.50781250
-0.47943115
-0.42480469
-0.34790039
-0.25207520
-0.14099121
-0.01586914
 0.12084961
 0.26519775
 0.41076660
 0.55114746
 0.68115234
 0.79772949
 0.89813232
 0.98022461
 1.04248047
 1.08306885
 1.10015869
 1.09313965
 1.06201172
 1.00769043
 0.93170166
 0.83648682
 0.72418213
 0.59753418
 0.46112061
 0.31860352
 0.17303467
 0.02532959
-0.12298584
-0.26824951
-0.40496826
-0.52917480
-0.63903809
-0.73455811
-0.81604004
-0.88287354
-0.93383789
-0.96984863
-0.99365234
-1.00708008
-1.01165771
-1.00830078
-0.99761963
-0.98175049
-0.96191406
-0.93994141
-0.91583252
-0.89019775
-0.86334229
-0.83465576
-0.80413818
-0.77178955
-0.73730469
-0.70098877
-0.66101074
-0.61553955
-0.56335449
-0.50445557
-0.43914795
-0.36773682
-0.29022217
-0.20538330
-0.11352539
-0.01495361
 0.08911133
 0.19805908
 0.30975342
 0.42114258
 0.52825928
 0.62805176
 0.71899414
 0.79895020
 0.86639404
 0.91918945
 0.95458984
 0.97198486
 0.97167969
 0.95367432
 0.91979980
 0.87066650
 0.80841064
 0.73516846
 0.65277100
 0.56457520
 0.47454834
 0.38696289
 0.30487061
 0.22949219
 0.16265869
 0.10528564
 0.06011963
 0.02960205
 0.01525879
 0.01678467
 0.03356934
 0.06378174
 0.10559082
 0.15655518
 0.21484375
 0.27709961
 0.34027100
 0.40008545
 0.45196533
 0.49255371
 0.51910400
 0.52947998
 0.52215576
 0.49468994
 0.44586182
 0.37689209
 0.28869629
 0.18249512
 0.05798340
-0.08331299
-0.23834229
-0.40100098
-0.56518555
-0.72570801
-0.87799072
-1.01776123
-1.14044189
-1.24206543
-1.31988525
-1.37207031
-1.39678955
-1.39190674
-1.35650635
-1.29180908
-1.19995117
-1.08428955
-0.94818115
-0.79467773
-0.63018799
-0.46112061
-0.29357910
-0.13153076
 0.02166748
 0.16235352
 0.28472900
 0.38269043
 0.45227051
 0.49163818
 0.50231934
 0.48522949
 0.44219971
 0.37536621
 0.28808594
 0.18463135
 0.06866455
-0.05554199
-0.18341064
-0.30853271
-0.42297363
-0.52001953
-0.59478760
-0.64453125
-0.66772461
-0.66131592
-0.62377930
-0.55511475
-0.45837402
-0.33660889
-0.19195557
-0.02563477
 0.15991211
 0.35858154
 0.56121826
 0.75897217
 0.94573975
 1.11816406
 1.27197266
 1.40228271
 1.50421143
 1.57440186
 1.61193848
 1.61621094
 1.58691406
 1.52526855
 1.43341064
 1.31561279
 1.17553711
 1.01562500
 0.84045410
 0.65704346
 0.47271729
 0.29357910
 0.12176514
-0.04272461
-0.19775391
-0.33721924
-0.45501709
-0.54656982
-0.61187744
-0.65338135
-0.67260742
-0.67077637
-0.64910889
-0.61126709
-0.56030273
-0.50109863
-0.43640137
-0.36987305
-0.30548096
-0.24627686
-0.19439697
-0.15167236
-0.11962891
-0.09979248
-0.09429932
-0.10223389
-0.12298584
-0.15441895
-0.19531250
-0.24414063
-0.29846191
-0.35522461
-0.41046143
-0.46173096
-0.50628662
-0.54229736
-0.56732178
-0.57922363
-0.57739258
-0.56152344
-0.53100586
-0.48675537
-0.42968750
-0.36254883
-0.28747559
-0.20690918
-0.12329102
-0.03906250
 0.04333496
 0.11993408
 0.18859863
 0.24749756
 0.29571533
 0.33203125
 0.35522461
 0.36437988
 0.36132813
 0.34759521
 0.32592773
 0.29815674
 0.26702881
 0.23376465
 0.20080566
 0.17028809
 0.14495850
 0.12695313
 0.11810303
 0.11962891
 0.13153076
 0.15380859
 0.18676758
 0.23010254
 0.28259277
 0.34149170
 0.40313721
 0.46386719
 0.52093506
 0.57189941
 0.61431885
 0.64514160
 0.66192627
 0.66162109
 0.64239502
 0.60394287
 0.54687500
 0.47271729
 0.38391113
 0.28259277
 0.17089844
 0.04974365
-0.07904053
-0.21240234
-0.34545898
-0.47271729
-0.58898926
-0.69091797
-0.77667236
-0.84442139
-0.89172363
-0.91674805
-0.91827393
-0.89843750
-0.85815430
-0.79956055
-0.72387695
-0.63293457
-0.53039551
-0.41992188
-0.30487061
-0.18859863
-0.07324219
 0.03845215
 0.14373779
 0.23986816
 0.32409668
 0.39428711
 0.44799805
 0.48431396
 0.50231934
 0.50262451
 0.48645020
 0.45471191
 0.40954590
 0.35278320
 0.28533936
 0.20843506
 0.12420654
 0.03631592
-0.05126953
-0.13580322
-0.21606445
-0.29144287
-0.35980225
-0.41931152
-0.46752930
-0.50384521
-0.52947998
-0.54473877
-0.55084229
-0.54840088
-0.53802490
-0.52154541
-0.50018311
-0.47546387
-0.44769287
-0.41839600
-0.38818359
-0.35675049
-0.32470703
-0.29266357
-0.26062012
-0.22857666
-0.19592285
-0.16265869
-0.12756348
-0.09002686
-0.04974365
-0.00549316
 0.04272461
 0.09429932
 0.14831543
 0.20507813
 0.26397705
 0.32501221
 0.38604736
 0.44403076
 0.49743652
 0.54473877
 0.58563232
 0.61859131
 0.64208984
 0.65490723
 0.65612793
 0.64575195
 0.62347412
 0.58898926
 0.54321289
 0.48797607
 0.42663574
 0.36163330
 0.29510498
 0.22735596
 0.15930176
 0.09277344
 0.03112793
-0.02319336
-0.06744385
-0.10040283
-0.12207031
-0.13214111
-0.13092041
-0.11840820
-0.09582520
-0.06378174
-0.02471924
 0.01861572
 0.06317139
 0.10650635
 0.14648438
 0.18066406
 0.20660400
 0.22216797
 0.22613525
 0.21636963
 0.19317627
 0.15594482
 0.10650635
 0.04730225
-0.01922607
-0.09094238
-0.16662598
-0.24505615
-0.32287598
-0.39550781
-0.45867920
-0.50994873
-0.54840088
-0.57342529
-0.58502197
-0.58166504
-0.56243896
-0.52795410
-0.47912598
-0.41900635
-0.35064697
-0.27618408
-0.19653320
-0.11322021
-0.02838135
 0.05493164
 0.13305664
 0.20263672
 0.26306152
 0.31280518
 0.35125732
 0.37719727
 0.39093018
 0.39245605
 0.38391113
 0.36560059
 0.33935547
 0.30700684
 0.27069092
 0.23284912
 0.19561768
 0.15991211
 0.12725830
 0.09948730
 0.07843018
 0.06561279
 0.06072998
 0.06439209
 0.07507324
 0.09216309
 0.11474609
 0.14129639
 0.17089844
 0.20141602
 0.23132324
 0.25817871
 0.27954102
 0.29418945
 0.30090332
 0.29876709
 0.28778076
 0.26672363
 0.23498535
 0.19287109
 0.14099121
 0.08026123
 0.01403809
-0.05523682
-0.12542725
-0.19592285
-0.26580811
-0.33264160
-0.39215088
-0.43945313
-0.47271729
-0.49102783
-0.49530029
-0.48645020
-0.46386719
-0.42785645
-0.37994385
-0.32257080
-0.25787354
-0.18798828
-0.11596680
-0.04425049
 0.02288818
 0.08239746
 0.13214111
 0.17028809
 0.19561768
 0.20690918
 0.20294189
 0.18463135
 0.15380859
 0.11260986
 0.06317139
 0.00671387
-0.05310059
-0.11291504
-0.16906738
-0.21911621
-0.26092529
-0.29205322
-0.31036377
-0.31341553
-0.30151367
-0.27618408
-0.23925781
-0.19134521
-0.13183594
-0.06286621
 0.01190186
 0.08728027
 0.15930176
 0.22644043
 0.28686523
 0.33843994
 0.37689209
 0.39855957
 0.40130615
 0.38604736
 0.35369873
 0.30578613
 0.24261475
 0.16632080
 0.07934570
-0.01647949
-0.11871338
-0.22491455
-0.33081055
-0.43121338
-0.52001953
-0.59417725
-0.65093994
-0.68969727
-0.70892334
-0.70739746
-0.68359375
-0.63720703
-0.56915283
-0.48248291
-0.38024902
-0.26550293
-0.14099121
-0.00762939
 0.13092041
 0.27008057
 0.40374756
 0.52551270
 0.63049316
 0.71502686
 0.77728271
 0.81542969
 0.82855225
 0.81542969
 0.77545166
 0.70892334
 0.61798096
 0.50659180
 0.38024902
 0.24383545
 0.09948730
-0.05004883
-0.20080566
-0.34637451
-0.47729492
-0.58624268
-0.66925049
-0.72509766
-0.75317383
-0.75164795
-0.71777344
-0.65185547
-0.55694580
-0.43975830
-0.30487061
-0.15533447
 0.00640869
 0.17608643
 0.34576416
 0.50720215
 0.65307617
 0.77850342
 0.87829590
 0.94879150
 0.98724365
 0.99243164
 0.96405029
 0.90118408
 0.80413818
 0.67657471
 0.52581787
 0.35675049
 0.17272949
-0.02563477
-0.23284912
-0.43884277
-0.63201904
-0.80383301
-0.95062256
-1.06872559
-1.15386963
-1.20086670
-1.20758057
-1.17431641
-1.10290527
-0.99426270
-0.85113525
-0.67932129
-0.48675537
-0.27893066
-0.05889893
 0.16998291
 0.39916992
 0.61737061
 0.81390381
 0.98297119
 1.12030029
 1.22192383
 1.28326416
 1.30065918
 1.27410889
 1.20483398
 1.09344482
 0.94360352
 0.76202393
 0.55816650
 0.33843994
 0.10681152
-0.13488770
-0.37841797
-0.60974121
-0.81573486
-0.98846436
-1.12426758
-1.22192383
-1.27838135
-1.29028320
-1.25701904
-1.17980957
-1.06170654
-0.90637207
-0.72113037
-0.51452637
-0.29296875
-0.06011963
 0.17974854
 0.41931152
 0.64544678
 0.84594727
 1.01440430
 1.14898682
 1.24786377
 1.30706787
 1.32293701
 1.29547119
 1.22802734
 1.12487793
 0.98968506
 0.82672119
 0.64453125
 0.45288086
 0.25970459
 0.06774902
-0.12054443
-0.29907227
-0.45745850
-0.58624268
-0.68176270
-0.74432373
-0.77606201
-0.77636719
-0.74432373
-0.68145752
-0.59326172
-0.48645020
-0.36651611
-0.23834229
-0.10620117
 0.02593994
 0.15197754
 0.26672363
 0.36468506
 0.43975830
 0.48828125
 0.50750732
 0.49682617
 0.45837402
 0.39428711
 0.30700684
 0.19866943
 0.07141113
-0.07141113
-0.22521973
-0.38421631
-0.54016113
-0.68603516
-0.81726074
-0.93017578
-1.02294922
-1.09283447
-1.13616943
-1.15081787
-1.13708496
-1.09649658
-1.03057861
-0.94024658
-0.82641602
-0.69305420
-0.54504395
-0.38848877
-0.22705078
-0.06317139
 0.10101318
 0.26092529
 0.41046143
 0.54412842
 0.65887451
 0.75195313
 0.82244873
 0.86914063
 0.89202881
 0.89233398
 0.87280273
 0.83618164
 0.78460693
 0.72021484
 0.64544678
 0.56457520
 0.48187256
 0.40252686
 0.32928467
 0.26397705
 0.20782471
 0.16143799
 0.12542725
 0.10131836
 0.08911133
 0.08819580
 0.09704590
 0.11383057
 0.13549805
 0.15960693
 0.18402100
 0.20599365
 0.22369385
 0.23498535
 0.23773193
 0.23132324
 0.21484375
 0.18829346
 0.15045166
 0.10253906
 0.04547119
-0.01831055
-0.08697510
-0.15899658
-0.23406982
-0.31005859
-0.38330078
-0.45013428
-0.50781250
-0.55541992
-0.59234619
-0.61706543
-0.62835693
-0.62469482
-0.60791016
-0.57952881
-0.54046631
-0.49194336
-0.43548584
-0.37322998
-0.30883789
-0.24444580
-0.18157959
-0.12268066
-0.06988525
-0.02624512
 0.00640869
 0.02716064
 0.03601074
 0.03143311
 0.01312256
-0.01892090
-0.06225586
-0.11444092
-0.17364502
-0.23803711
-0.30456543
-0.36956787
-0.42663574
-0.47210693
-0.50323486
-0.51818848
-0.51513672
-0.49224854
-0.44860840
-0.38421631
-0.30120850
-0.20111084
-0.08483887
 0.04638672
 0.18951416
 0.33966064
 0.49133301
 0.63812256
 0.77697754
 0.90362549
 1.01531982
 1.10870361
 1.18041992
 1.22863770
 1.25244141
 1.25061035
 1.22375488
 1.17340088
 1.10229492
 1.01348877
 0.90881348
 0.79071045
 0.66375732
 0.53405762
 0.40710449
 0.28778076
 0.17791748
 0.07812500
-0.00885010
-0.07965088
-0.13122559
-0.16265869
-0.17486572
-0.16937256
-0.14831543
-0.11474609
-0.07171631
-0.02288818
 0.02777100
 0.07629395
 0.11871338
 0.15167236
 0.17089844
 0.17333984
 0.15686035
 0.12054443
 0.06439209
-0.01190186
-0.10803223
-0.22369385
-0.35614014
-0.50048828
-0.65124512
-0.80322266
-0.95275879
-1.09588623
-1.22833252
-1.34429932
-1.43890381
-1.50909424
-1.55181885
-1.56463623
-1.54602051
-1.49566650
-1.41540527
-1.30767822
-1.17462158
-1.01806641
-0.84197998
-0.65399170
-0.46112061
-0.26824951
-0.07690430
 0.11138916
 0.29266357
 0.45989990
 0.60577393
 0.72723389
 0.82366943
 0.89538574
 0.94207764
 0.96313477
 0.95916748
 0.93231201
 0.88623047
 0.82397461
 0.74859619
 0.66406250
 0.57464600
 0.48614502
 0.40222168
 0.32684326
 0.26306152
 0.21270752
 0.17852783
 0.16113281
 0.16143799
 0.17852783
 0.21179199
 0.25970459
 0.32012939
 0.39001465
 0.46447754
 0.54016113
 0.61279297
 0.67962646
 0.73669434
 0.78155518
 0.81176758
 0.82519531
 0.82122803
 0.79925537
 0.75775146
 0.69702148
 0.61767578
 0.52276611
 0.41625977
 0.30090332
 0.17730713
 0.04577637
-0.09246826
-0.23254395
-0.36926270
-0.49713135
-0.61309814
-0.71472168
-0.80139160
-0.87127686
-0.92376709
-0.95764160
-0.97320557
-0.97106934
-0.95214844
-0.91918945
-0.87463379
-0.82092285
-0.76019287
-0.69488525
-0.62683105
-0.55908203
-0.49407959
-0.43395996
-0.37933350
-0.33081055
-0.28930664
-0.25573730
-0.23040771
-0.21301270
-0.20294189
-0.19958496
-0.20294189
-0.21118164
-0.22308350
-0.23651123
-0.25024414
-0.26336670
-0.27435303
-0.28167725
-0.28320313
-0.27709961
-0.26336670
-0.24108887
-0.20965576
-0.16845703
-0.11779785
-0.05828857
 0.00823975
 0.08087158
 0.15869141
 0.24047852
 0.32409668
 0.40679932
 0.48736572
 0.56488037
 0.63842773
 0.70617676
 0.76629639
 0.81573486
 0.85418701
 0.88165283
 0.89843750
 0.90454102
 0.89996338
 0.88378906
 0.85632324
 0.81848145
 0.77178955
 0.71777344
 0.65856934
 0.59448242
 0.52642822
 0.45593262
 0.38513184
 0.31646729
 0.25024414
 0.18615723
 0.12420654
 0.06439209
 0.00793457
-0.04516602
-0.09429932
-0.13946533
-0.17944336
-0.21362305
-0.24230957
-0.26672363
-0.28839111
-0.30700684
-0.32073975
-0.32836914
-0.32867432
-0.32226563
-0.31127930
-0.29693604
-0.28015137
-0.26000977
-0.23651123
-0.20996094
-0.18066406
-0.15014648
-0.12023926
-0.09216309
-0.06591797
-0.04241943
-0.02288818
-0.00823975
-0.00030518
-0.00030518
-0.00946045
-0.02838135
-0.05645752
-0.09277344
-0.13763428
-0.19134521
-0.25512695
-0.32745361
-0.40588379
-0.48675537
-0.56732178
-0.64483643
-0.71777344
-0.78399658
-0.84014893
-0.88348389
-0.91156006
-0.92193604
-0.91400146
-0.88623047
-0.83831787
-0.76904297
-0.67871094
-0.56915283
-0.44311523
-0.30395508
-0.15258789
 0.00915527
 0.17913818
 0.35247803
 0.52246094
 0.68328857
 0.83007813
 0.96008301
 1.07025146
 1.15631104
 1.21643066
 1.24847412
 1.25274658
 1.22894287
 1.17797852
 1.10076904
 0.99945068
 0.87707520
 0.73760986
 0.58685303
 0.43121338
 0.27587891
 0.12329102
-0.02563477
-0.16784668
-0.29724121
-0.40588379
-0.48797607
-0.54199219
-0.56823730
-0.56701660
-0.53680420
-0.47882080
-0.39611816
-0.29388428
-0.17517090
-0.04241943
 0.10253906
 0.25390625
 0.40405273
 0.54595947
 0.67413330
 0.78430176
 0.87127686
 0.93170166
 0.96252441
 0.96374512
 0.93505859
 0.87493896
 0.78338623
 0.66253662
 0.51788330
 0.35339355
 0.17089844
-0.02868652
-0.24200439
-0.46051025
-0.67443848
-0.87585449
-1.06140137
-1.22741699
-1.36962891
-1.48193359
-1.56066895
-1.60491943
-1.61590576
-1.59393311
-1.53900146
-1.45233154
-1.33728027
-1.19720459
-1.03607178
-0.85968018
-0.67413330
-0.48706055
-0.30364990
-0.12634277
 0.04364014
 0.20385742
 0.34790039
 0.46905518
 0.56243896
 0.62774658
 0.66619873
 0.67901611
 0.66589355
 0.62713623
 0.56610107
 0.48767090
 0.39733887
 0.29998779
 0.19836426
 0.09490967
-0.00579834
-0.09826660
-0.17639160
-0.23590088
-0.27465820
-0.29174805
-0.28594971
-0.25695801
-0.20416260
-0.12908936
-0.03417969
 0.07812500
 0.20538330
 0.34362793
 0.48858643
 0.63385010
 0.77392578
 0.90332031
 1.01928711
 1.11846924
 1.19689941
 1.25061035
 1.27655029
 1.27288818
 1.24084473
 1.18072510
 1.09344482
 0.97961426
 0.84136963
 0.68328857
 0.51116943
 0.33050537
 0.14312744
-0.04821777
-0.23986816
-0.42419434
-0.59295654
-0.74035645
-0.86303711
-0.96069336
-1.03057861
-1.07055664
-1.07849121
-1.05560303
-1.00402832
-0.92651367
-0.82427979
-0.70098877
-0.56243896
-0.41503906
-0.26489258
-0.11596680
 0.02899170
 0.16540527
 0.28747559
 0.38818359
 0.46295166
 0.50872803
 0.52398682
 0.50781250
 0.46112061
 0.38665771
 0.28778076
 0.16784668
 0.02838135
-0.12908936
-0.29937744
-0.47363281
-0.64147949
-0.79559326
-0.93261719
-1.05010986
-1.14471436
-1.21063232
-1.24420166
-1.24328613
-1.20941162
-1.14196777
-1.04064941
-0.90698242
-0.74645996
-0.56640625
-0.37292480
-0.16662598
 0.05126953
 0.27587891
 0.49774170
 0.70678711
 0.89630127
 1.06323242
 1.20574951
 1.32080078
 1.40502930
 1.45660400
 1.47552490
 1.46362305
 1.42242432
 1.35345459
 1.25976563
 1.14532471
 1.01379395
 0.86883545
 0.71533203
 0.55847168
 0.40405273
 0.25665283
 0.11810303
-0.00915527
-0.12390137
-0.22186279
-0.30029297
-0.35614014
-0.38848877
-0.39764404
-0.38452148
-0.35247803
-0.30487061
-0.24444580
-0.17456055
-0.09735107
-0.01678467
 0.06256104
 0.13610840
 0.19897461
 0.24810791
 0.28198242
 0.30029297
 0.30273438
 0.28778076
 0.25482178
 0.20294189
 0.13366699
 0.04974365
-0.04547119
-0.14892578
-0.25878906
-0.37200928
-0.48461914
-0.59204102
-0.69061279
-0.77789307
-0.85205078
-0.91094971
-0.95397949
-0.97991943
-0.98876953
-0.98114014
-0.95733643
-0.91888428
-0.86822510
-0.80718994
-0.73822021
-0.66314697
-0.58319092
-0.50109863
-0.41931152
-0.33935547
-0.26275635
-0.18981934
-0.12084961
-0.05645752
 0.00274658
 0.05706787
 0.10711670
 0.15289307
 0.19470215
 0.23376465
 0.27160645
 0.30944824
 0.34759521
 0.38574219
 0.42297363
 0.45989990
 0.49652100
 0.53283691
 0.56762695
 0.60089111
 0.63110352
 0.65704346
 0.67779541
 0.69213867
 0.69976807
 0.70068359
 0.69488525
 0.68237305
 0.66223145
 0.63507080
 0.60058594
 0.55999756
 0.51361084
 0.46203613
 0.40710449
 0.35034180
 0.29266357
 0.23468018
 0.17669678
 0.11962891
 0.06530762
 0.01495361
-0.03021240
-0.07049561
-0.10559082
-0.13580322
-0.16143799
-0.18188477
-0.19744873
-0.20843506
-0.21667480
-0.22369385
-0.23101807
-0.23895264
-0.24841309
-0.26062012
-0.27770996
-0.30059814
-0.32958984
-0.36376953
-0.40222168
-0.44464111
-0.49133301
-0.54229736
-0.59600830
-0.65032959
-0.70251465
-0.75134277
-0.79437256
-0.82916260
-0.85296631
-0.86334229
-0.85906982
-0.83953857
-0.80352783
-0.74951172
-0.67657471
-0.58532715
-0.47729492
-0.35614014
-0.22369385
-0.08148193
 0.06927490
 0.22491455
 0.38085938
 0.53131104
 0.67108154
 0.79589844
 0.90362549
 0.99151611
 1.05712891
 1.09832764
 1.11358643
 1.10229492
 1.06567383
 1.00524902
 0.92285156
 0.81970215
 0.69854736
 0.56427002
 0.42236328
 0.27740479
 0.13183594
-0.01312256
-0.15441895
-0.28656006
-0.40222168
-0.49682617
-0.56762695
-0.61401367
-0.63537598
-0.63110352
-0.60119629
-0.54718018
-0.47302246
-0.38238525
-0.27832031
-0.16387939
-0.04241943
 0.08300781
 0.20812988
 0.32806396
 0.43731689
 0.52978516
 0.60272217
 0.65490723
 0.68603516
 0.69519043
 0.68145752
 0.64392090
 0.58288574
 0.50231934
 0.40557861
 0.29693604
 0.18005371
 0.05737305
-0.06805420
-0.19256592
-0.31036377
-0.41534424
-0.50231934
-0.56823730
-0.61187744
-0.63385010
-0.63385010
-0.61187744
-0.56884766
-0.50720215
-0.43090820
-0.34454346
-0.25146484
-0.15472412
-0.05767822
 0.03570557
 0.12084961
 0.19317627
 0.24902344
 0.28656006
 0.30517578
 0.30395508
 0.28228760
 0.24047852
 0.17944336
 0.10223389
 0.01159668
-0.09033203
-0.19989014
-0.31280518
-0.42297363
-0.52276611
-0.60760498
-0.67413330
-0.72082520
-0.74645996
-0.74890137
-0.72570801
-0.67626953
-0.60180664
-0.50567627
-0.39184570
-0.26367188
-0.12451172
 0.02441406
 0.17974854
 0.33630371
 0.48767090
 0.62713623
 0.74981689
 0.85357666
 0.93597412
 0.99487305
 1.02844238
 1.03485107
 1.01379395
 0.96710205
 0.89569092
 0.80200195
 0.68908691
 0.56182861
 0.42572021
 0.28564453
 0.14465332
 0.00549316
-0.12817383
-0.25085449
-0.35736084
-0.44342041
-0.50659180
-0.54595947
-0.56060791
-0.55114746
-0.51818848
-0.46447754
-0.39428711
-0.31066895
-0.21759033
-0.11749268
-0.01403809
 0.08941650
 0.18829346
 0.27832031
 0.35430908
 0.41259766
 0.44952393
 0.46386719
 0.45501709
 0.42419434
 0.37200928
 0.30059814
 0.21179199
 0.10772705
-0.00885010
-0.13427734
-0.26306152
-0.38940430
-0.50689697
-0.61065674
-0.69671631
-0.76232910
-0.80474854
-0.82183838
-0.81298828
-0.77728271
-0.71685791
-0.63354492
-0.53100586
-0.41290283
-0.28320313
-0.14465332
-0.00030518
 0.14526367
 0.28717041
 0.41900635
 0.53527832
 0.63049316
 0.70190430
 0.74737549
 0.76599121
 0.75653076
 0.71807861
 0.65185547
 0.56213379
 0.45349121
 0.33050537
 0.19592285
 0.05035400
-0.10284424
-0.25726318
-0.40496826
-0.53802490
-0.65185547
-0.74340820
-0.81054688
-0.85174561
-0.86578369
-0.85144043
-0.80902100
-0.73913574
-0.64453125
-0.52917480
-0.39825439
-0.25665283
-0.10620117
 0.05065918
 0.21026611
 0.36590576
 0.50964355
 0.63598633
 0.74157715
 0.82550049
 0.88623047
 0.92193604
 0.93109131
 0.91491699
 0.87524414
 0.81451416
 0.73516846
 0.63995361
 0.53405762
 0.42358398
 0.31250000
 0.20385742
 0.09857178
-0.00061035
-0.08941650
-0.16357422
-0.22308350
-0.26916504
-0.30242920
-0.32226563
-0.32714844
-0.31768799
-0.29785156
-0.27191162
-0.24353027
-0.21423340
-0.18493652
-0.15747070
-0.13366699
-0.11566162
-0.10528564
-0.10375977
-0.11199951
-0.12969971
-0.15533447
-0.18768311
-0.22521973
-0.26794434
-0.31433105
-0.36041260
-0.40313721
-0.43914795
-0.46661377
-0.48492432
-0.49316406
-0.49072266
-0.47637939
-0.45074463
-0.41381836
-0.36651611
-0.31097412
-0.24841309
-0.18096924
-0.11047363
-0.03814697
 0.03356934
 0.10192871
 0.16540527
 0.22247314
 0.27282715
 0.31494141
 0.34729004
 0.36834717
 0.37872314
 0.37933350
 0.37109375
 0.35491943
 0.33111572
 0.30120850
 0.26794434
 0.23254395
 0.19714355
 0.16265869
 0.12969971
 0.10040283
 0.07537842
 0.05584717
 0.04211426
 0.03540039
 0.03540039
 0.04211426
 0.05401611
 0.06958008
 0.08819580
 0.10864258
 0.13031006
 0.15197754
 0.17211914
 0.18981934
 0.20385742
 0.21331787
 0.21820068
 0.21850586
 0.21423340
 0.20507813
 0.19104004
 0.17211914
 0.14892578
 0.12298584
 0.09521484
 0.06683350
 0.03784180
 0.00885010
-0.02014160
-0.04821777
-0.07507324
-0.10009766
-0.12207031
-0.14190674
-0.15899658
-0.17486572
-0.18920898
-0.20233154
-0.21392822
-0.22430420
-0.23376465
-0.24322510
-0.25238037
-0.26123047
-0.26947021
-0.27618408
-0.27984619
-0.28045654
-0.27770996
-0.27130127
-0.26092529
-0.24505615
-0.22308350
-0.19378662
-0.15747070
-0.11474609
-0.06591797
-0.01220703
 0.04455566
 0.10284424
 0.16174316
 0.22064209
 0.27832031
 0.33203125
 0.37872314
 0.41595459
 0.44219971
 0.45867920
 0.46447754
 0.45898438
 0.44128418
 0.41107178
 0.37078857
 0.32226563
 0.26733398
 0.20690918
 0.14221191
 0.07507324
 0.00793457
-0.05676270
-0.11657715
-0.16967773
-0.21392822
-0.24719238
-0.26916504
-0.28015137
-0.28076172
-0.27130127
-0.25115967
-0.22064209
-0.18096924
-0.13366699
-0.08148193
-0.02685547
 0.02899170
 0.08361816
 0.13549805
 0.18218994
 0.22125244
 0.25085449
 0.26977539
 0.27801514
 0.27526855
 0.26184082
 0.23803711
 0.20446777
 0.16143799
 0.10955811
 0.05004883
-0.01434326
-0.08117676
-0.14801025
-0.21331787
-0.27618408
-0.33447266
-0.38482666
-0.42480469
-0.45227051
-0.46722412
-0.46966553
-0.45928955
-0.43579102
-0.39947510
-0.35186768
-0.29510498
-0.23040771
-0.15991211
-0.08514404
-0.00885010
 0.06561279
 0.13488770
 0.19775391
 0.25329590
 0.29937744
 0.33477783
 0.35644531
 0.36346436
 0.35614014
 0.33538818
 0.30364990
 0.26275635
 0.21301270
 0.15533447
 0.09185791
 0.02471924
-0.04272461
-0.10650635
-0.16540527
-0.21881104
-0.26611328
-0.30639648
-0.33752441
-0.35705566
-0.36407471
-0.35888672
-0.34301758
-0.31799316
-0.28656006
-0.24932861
-0.20751953
-0.16113281
-0.11108398
-0.05920410
-0.00793457
 0.04119873
 0.08636475
 0.12664795
 0.16235352
 0.19256592
 0.21697998
 0.23498535
 0.24658203
 0.25238037
 0.25268555
 0.24810791
 0.23956299
 0.22735596
 0.21148682
 0.19256592
 0.17089844
 0.14739990
 0.12359619
 0.10040283
 0.07934570
 0.06134033
 0.04608154
 0.03479004
 0.02746582
 0.02502441
 0.02777100
 0.03570557
 0.04760742
 0.06286621
 0.08026123
 0.09887695
 0.11749268
 0.13519287
 0.15106201
 0.16326904
 0.17059326
 0.17150879
 0.16448975
 0.15045166
 0.12969971
 0.10284424
 0.06988525
 0.03021240
-0.01525879
-0.06530762
-0.11810303
-0.17211914
-0.22583008
-0.27832031
-0.32775879
-0.37170410
-0.40832520
-0.43640137
-0.45501709
-0.46386719
-0.46173096
-0.44860840
-0.42480469
-0.39154053
-0.34973145
-0.30151367
-0.24780273
-0.19073486
-0.13153076
-0.07232666
-0.01556396
 0.03662109
 0.08270264
 0.12207031
 0.15380859
 0.17761230
 0.19226074
 0.19775391
 0.19409180
 0.18341064
 0.16662598
 0.14495850
 0.11901855
 0.09002686
 0.05981445
 0.02990723
 0.00244141
-0.02136230
-0.04028320
-0.05310059
-0.05950928
-0.05859375
-0.04974365
-0.03204346
-0.00488281
 0.03173828
 0.07659912
 0.12695313
 0.18157959
 0.23834229
 0.29693604
 0.35522461
 0.41137695
 0.46203613
 0.50476074
 0.53710938
 0.55847168
 0.56793213
 0.56549072
 0.55145264
 0.52551270
 0.48767090
 0.43914795
 0.38177490
 0.31707764
 0.24780273
 0.17456055
 0.09857178
 0.02166748
-0.05310059
-0.12237549
-0.18371582
-0.23620605
-0.27923584
-0.31250000
-0.33477783
-0.34484863
-0.34240723
-0.32928467
-0.30792236
-0.28228760
-0.25421143
-0.22613525
-0.19897461
-0.17456055
-0.15563965
-0.14434814
-0.14251709
-0.14984131
-0.16601563
-0.19073486
-0.22430420
-0.26672363
-0.31555176
-0.36743164
-0.41748047
-0.46356201
-0.50506592
-0.54077148
-0.56915283
-0.58746338
-0.59295654
-0.58502197
-0.56304932
-0.52734375
-0.47943115
-0.42053223
-0.35369873
-0.28015137
-0.20111084
-0.11749268
-0.03234863
 0.05126953
 0.12939453
 0.20019531
 0.26306152
 0.31646729
 0.35888672
 0.38787842
 0.40283203
 0.40496826
 0.39520264
 0.37567139
 0.34790039
 0.31402588
 0.27648926
 0.23742676
 0.19744873
 0.15869141
 0.12359619
 0.09429932
 0.07293701
 0.06103516
 0.05920410
 0.06744385
 0.08636475
 0.11596680
 0.15502930
 0.20324707
 0.26000977
 0.32379150
 0.39245605
 0.46203613
 0.53039551
 0.59570313
 0.65551758
 0.70770264
 0.74859619
 0.77575684
 0.78735352
 0.78369141
 0.76416016
 0.72753906
 0.67413330
 0.60455322
 0.52124023
 0.42694092
 0.32348633
 0.21270752
 0.09613037
-0.02380371
-0.14465332
-0.26306152
-0.37536621
-0.47760010
-0.56701660
-0.64208984
-0.70159912
-0.74493408
-0.77148438
-0.78125000
-0.77545166
-0.75439453
-0.71929932
-0.67199707
-0.61492920
-0.55206299
-0.48736572
-0.42297363
-0.36132813
-0.30426025
-0.25360107
-0.21118164
-0.17852783
-0.15594482
-0.14434814
-0.14373779
-0.15350342
-0.17120361
-0.19592285
-0.22735596
-0.26519775
-0.30822754
-0.35308838
-0.39520264
-0.43273926
-0.46417236
-0.48980713
-0.50872803
-0.51879883
-0.51788330
-0.50567627
-0.48065186
-0.44311523
-0.39306641
-0.33111572
-0.25878906
-0.17639160
-0.08514404
 0.01525879
 0.12359619
 0.23834229
 0.35644531
 0.47546387
 0.59265137
 0.70587158
 0.81268311
 0.91156006
 1.00006104
 1.07666016
 1.13922119
 1.18652344
 1.21704102
 1.23077393
 1.22711182
 1.20544434
 1.16577148
 1.10839844
 1.03485107
 0.94635010
 0.84472656
 0.73181152
 0.61065674
 0.48461914
 0.35705566
 0.23040771
 0.10650635
-0.01373291
-0.12817383
-0.23498535
-0.33142090
-0.41564941
-0.48583984
-0.54107666
-0.58227539
-0.61004639
-0.62561035
-0.62957764
-0.62286377
-0.60607910
-0.58074951
-0.54809570
-0.51025391
-0.46813965
-0.42419434
-0.37933350
-0.33538818
-0.29449463
-0.25817871
-0.22705078
-0.20172119
-0.18310547
-0.17211914
-0.16937256
-0.17486572
-0.18707275
-0.20599365
-0.23162842
-0.26489258
-0.30487061
-0.34942627
-0.39611816
-0.44250488
-0.48706055
-0.52886963
-0.56762695
-0.60180664
-0.62988281
-0.65002441
-0.66101074
-0.66131592
-0.64971924
-0.62652588
-0.59204102
-0.54656982
-0.49072266
-0.42541504
-0.35217285
-0.27221680
-0.18676758
-0.09765625
-0.00640869
 0.08422852
 0.17272949
 0.25878906
 0.34118652
 0.41870117
 0.48858643
 0.54931641
 0.60058594
 0.64300537
 0.67779541
 0.70495605
 0.72418213
 0.73638916
 0.74188232
 0.74157715
 0.73608398
 0.72601318
 0.71258545
 0.69641113
 0.67840576
 0.65979004
 0.64056396
 0.62133789
 0.60211182
 0.58349609
 0.56427002
 0.54473877
 0.52368164
 0.50048828
 0.47546387
 0.44708252
 0.41503906
 0.37872314
 0.33843994
 0.29388428
 0.24505615
 0.19104004
 0.13153076
 0.06713867
 0.00000000
-0.06805420
-0.13610840
-0.20416260
-0.27191162
-0.33721924
-0.39733887
-0.45013428
-0.49530029
-0.53283691
-0.56243896
-0.58349609
-0.59509277
-0.59661865
-0.58776855
-0.56976318
-0.54290771
-0.50872803
-0.46844482
-0.42419434
-0.37689209
-0.32836914
-0.28076172
-0.23620605
-0.19683838
-0.16357422
-0.13793945
-0.12084961
-0.11383057
-0.11749268
-0.13122559
-0.15380859
-0.18371582
-0.22125244
-0.26519775
-0.31433105
-0.36529541
-0.41564941
-0.46264648
-0.50476074
-0.54107666
-0.56915283
-0.58715820
-0.59295654
-0.58593750
-0.56549072
-0.53161621
-0.48431396
-0.42327881
-0.34881592
-0.26245117
-0.16601563
-0.06103516
 0.05096436
 0.16876221
 0.28991699
 0.41168213
 0.52947998
 0.64025879
 0.74157715
 0.83221436
 0.91033936
 0.97503662
 1.02478027
 1.05895996
 1.07788086
 1.08184814
 1.06964111
 1.04187012
 0.99975586
 0.94543457
 0.88195801
 0.80932617
 0.72845459
 0.64025879
 0.54748535
 0.45471191
 0.36376953
 0.27587891
 0.19104004
 0.10955811
 0.03326416
-0.03540039
-0.09490967
-0.14434814
-0.18371582
-0.21301270
-0.23254395
-0.24322510
-0.24566650
-0.24078369
-0.22949219
-0.21240234
-0.19073486
-0.16662598
-0.14099121
-0.11627197
-0.09307861
-0.07324219
-0.05798340
-0.04852295
-0.04608154
-0.05157471
-0.06622314
-0.08972168
-0.12145996
-0.16082764
-0.20843506
-0.26550293
-0.33142090
-0.40374756
-0.47851563
-0.55328369
-0.62622070
-0.69641113
-0.76232910
-0.82214355
-0.87280273
-0.91278076
-0.94116211
-0.95672607
-0.95764160
-0.94360352
-0.91491699
-0.87188721
-0.81512451
-0.74493408
-0.66131592
-0.56671143
-0.46356201
-0.35461426
-0.24169922
-0.12573242
-0.00823975
 0.10894775
 0.22369385
 0.33264160
 0.43334961
 0.52368164
 0.60150146
 0.66650391
 0.71868896
 0.75775146
 0.78399658
 0.79772949
 0.79925537
 0.79040527
 0.77239990
 0.74707031
 0.71624756
 0.68115234
 0.64392090
 0.60577393
 0.56823730
 0.53283691
 0.50048828
 0.47210693
 0.44830322
 0.42785645
 0.41015625
 0.39428711
 0.38024902
 0.36712646
 0.35430908
 0.33996582
 0.32409668
 0.30517578
 0.28289795
 0.25634766
 0.22430420
 0.18676758
 0.14404297
 0.09613037
 0.04425049
-0.01159668
-0.06958008
-0.12817383
-0.18676758
-0.24505615
-0.30181885
-0.35583496
-0.40374756
-0.44403076
-0.47576904
-0.50018311
-0.51666260
-0.52398682
-0.52215576
-0.51116943
-0.49316406
-0.46966553
-0.44067383
-0.40618896
-0.36682129
-0.32531738
-0.28503418
-0.24719238
-0.21240234
-0.18096924
-0.15380859
-0.13244629
-0.11779785
-0.11077881
-0.11138916
-0.11993408
-0.13610840
-0.15838623
-0.18493652
-0.21484375
-0.24841309
-0.28533936
-0.32318115
-0.35858154
-0.38696289
-0.40679932
-0.41870117
-0.42236328
-0.41595459
-0.39794922
-0.36743164
-0.32592773
-0.27435303
-0.21331787
-0.14221191
-0.06286621
 0.02227783
 0.11108398
 0.20111084
 0.29083252
 0.37780762
 0.45806885
 0.52856445
 0.58685303
 0.63262939
 0.66619873
 0.68664551
 0.69274902
 0.68450928
 0.66192627
 0.62622070
 0.57922363
 0.52246094
 0.45928955
 0.39215088
 0.32348633
 0.25482178
 0.18646240
 0.11993408
 0.05828857
 0.00366211
-0.04180908
-0.07720947
-0.10223389
-0.11688232
-0.12084961
-0.11383057
-0.09582520
-0.06835938
-0.03326416
 0.00671387
 0.05004883
 0.09490967
 0.13946533
 0.18218994
 0.22155762
 0.25604248
 0.28442383
 0.30578613
 0.31799316
 0.32043457
 0.31250000
 0.29541016
 0.27099609
 0.23986816
 0.20080566
 0.15319824
 0.09796143
 0.03723145
-0.02685547
-0.09246826
-0.16021729
-0.23040771
-0.30181885
-0.37170410
-0.43670654
-0.49530029
-0.54779053
-0.59417725
-0.63476563
-0.66772461
-0.69213867
-0.70770264
-0.71441650
-0.71166992
-0.69946289
-0.67749023
-0.64666748
-0.60791016
-0.56152344
-0.50781250
-0.44708252
-0.38146973
-0.31280518
-0.24230957
-0.16967773
-0.09460449
-0.01800537
 0.05767822
 0.13000488
 0.19866943
 0.26245117
 0.32135010
 0.37384033
 0.41931152
 0.45776367
 0.48950195
 0.51391602
 0.53009033
 0.53833008
 0.53894043
 0.53375244
 0.52398682
 0.51025391
 0.49163818
 0.46905518
 0.44342041
 0.41534424
 0.38604736
 0.35614014
 0.32623291
 0.29754639
 0.27038574
 0.24444580
 0.22033691
 0.19805908
 0.17852783
 0.16235352
 0.14892578
 0.13763428
 0.12756348
 0.11871338
 0.11077881
 0.10406494
 0.09735107
 0.09002686
 0.08117676
 0.06988525
 0.05615234
 0.03967285
 0.02075195
-0.00091553
-0.02502441
-0.05157471
-0.08056641
-0.11138916
-0.14312744
-0.17486572
-0.20507813
-0.23315430
-0.26000977
-0.28625488
-0.31188965
-0.33447266
-0.35125732
-0.36071777
-0.36437988
-0.36407471
-0.36071777
-0.35461426
-0.34393311
-0.32867432
-0.30914307
-0.28778076
-0.26611328
-0.24444580
-0.22369385
-0.20294189
-0.18280029
-0.16326904
-0.14526367
-0.12908936
-0.11505127
-0.10314941
-0.09307861
-0.08422852
-0.07568359
-0.06774902
-0.06042480
-0.05401611
-0.04852295
-0.04333496
-0.03814697
-0.03173828
-0.02410889
-0.01525879
-0.00579834
 0.00457764
 0.01525879
 0.02685547
 0.03906250
 0.05279541
 0.06713867
 0.08209229
 0.09735107
 0.11291504
 0.12939453
 0.14678955
 0.16479492
 0.18280029
 0.19958496
 0.21514893
 0.23010254
 0.24414063
 0.25726318
 0.26947021
 0.28076172
 0.29113770
 0.30090332
 0.30944824
 0.31585693
 0.31982422
 0.32135010
 0.32104492
 0.31860352
 0.31280518
 0.30273438
 0.28900146
 0.27191162
 0.25146484
 0.22735596
 0.19866943
 0.16540527
 0.12817383
 0.08819580
 0.04516602
-0.00030518
-0.04760742
-0.09582520
-0.14373779
-0.19165039
-0.23925781
-0.28625488
-0.33172607
-0.37292480
-0.40893555
-0.43884277
-0.46325684
-0.48248291
-0.49530029
-0.50140381
-0.50018311
-0.49163818
-0.47729492
-0.45745850
-0.43212891
-0.40039063
-0.36285400
-0.32104492
-0.27740479
-0.23284912
-0.18859863
-0.14495850
-0.10162354
-0.05950928
-0.01953125
 0.01770020
 0.05096436
 0.07965088
 0.10314941
 0.12207031
 0.13702393
 0.14862061
 0.15808105
 0.16510010
 0.16967773
 0.17181396
 0.17150879
 0.17028809
 0.16876221
 0.16723633
 0.16601563
 0.16479492
 0.16387939
 0.16326904
 0.16357422
 0.16479492
 0.16754150
 0.17089844
 0.17517090
 0.17944336
 0.18371582
 0.18829346
 0.19317627
 0.19775391
 0.20141602
 0.20385742
 0.20416260
 0.20263672
 0.19927979
 0.19439697
 0.18859863
 0.18127441
 0.17211914
 0.16113281
 0.14801025
 0.13366699
 0.11810303
 0.10223389
 0.08544922
 0.06713867
 0.04760742
 0.02685547
 0.00549316
-0.01647949
-0.03814697
-0.06011963
-0.08239746
-0.10498047
-0.12786865
-0.15014648
-0.17150879
-0.19042969
-0.20721436
-0.22125244
-0.23284912
-0.24200439
-0.24810791
-0.25054932
-0.24902344
-0.24383545
-0.23406982
-0.22033691
-0.20263672
-0.18066406
-0.15441895
-0.12481689
-0.09216309
-0.05767822
-0.02288818
 0.01190186
 0.04516602
 0.07629395
 0.10467529
 0.12939453
 0.14984131
 0.16479492
 0.17333984
 0.17517090
 0.17059326
 0.16021729
 0.14495850
 0.12451172
 0.10009766
 0.07171631
 0.04150391
 0.01007080
-0.02105713
-0.05035400
-0.07720947
-0.10040283
-0.11962891
-0.13458252
-0.14434814
-0.14831543
-0.14587402
-0.13732910
-0.12329102
-0.10437012
-0.08117676
-0.05462646
-0.02471924
 0.00823975
 0.04241943
 0.07659912
 0.10925293
 0.13885498
 0.16510010
 0.18707275
 0.20446777
 0.21636963
 0.22308350
 0.22430420
 0.21972656
 0.21026611
 0.19683838
 0.18035889
 0.16143799
 0.14038086
 0.11840820
 0.09582520
 0.07354736
 0.05279541
 0.03417969
 0.01770020
 0.00396729
-0.00762939
-0.01739502
-0.02532959
-0.03143311
-0.03540039
-0.03784180
-0.03906250
-0.03997803
-0.04180908
-0.04486084
-0.04913330
-0.05432129
-0.06103516
-0.06866455
-0.07843018
-0.08972168
-0.10253906
-0.11627197
-0.13031006
-0.14404297
-0.15686035
-0.16845703
-0.17852783
-0.18676758
-0.19226074
-0.19439697
-0.19317627
-0.18798828
-0.17913818
-0.16632080
-0.15075684
-0.13244629
-0.11199951
-0.08911133
-0.06439209
-0.03845215
-0.01220703
 0.01342773
 0.03753662
 0.05950928
 0.07873535
 0.09490967
 0.10742188
 0.11566162
 0.11962891
 0.11871338
 0.11291504
 0.10253906
 0.08758545
 0.06835938
 0.04547119
 0.01983643
-0.00793457
-0.03662109
-0.06500244
-0.09216309
-0.11688232
