# Supplementary material for: Dataset for time-lapse ultrasonic tomography of a granite slab under uniaxial compression test
Source: Data Brief. 2018 Aug 30;20:614–6. doi: 10.1016/j.dib.2018.08.151 (PMC6128094; doi:10.1016/j.dib.2018.08.151)
Supplement: Supplementary file 2 — Supplementary material [file mmc2.zip › data/Ultrasonic_Tomo_data/Stage_1_0kn/Force_0kn_2_14_21858840.txt]

SOURCE FILE NAME: D:\ct_20141122\ct201411221m100v0kn_sh_14_17_a0.TDA
DATE: Saturday, November 22, 2014
TIME: 11:28:06
SAMPLE INTERVAL (Seconds):   0.0000001000
SIGNAL UNITS: volts
TIME UNITS: Seconds
DATA TYPE: WAVEFORM
NUMBER OF DATA POINTS PER WAVEFORM: 1024
CHANNEL NUMBER: 2
HIT NUMBER: 1
TIME OF TEST:  21.8588400000

-0.00061035
 0.00000000
 0.00061035
 0.00122070
 0.00152588
 0.00152588
 0.00122070
 0.00122070
 0.00122070
 0.00061035
-0.00030518
-0.00091553
-0.00061035
 0.00000000
 0.00061035
 0.00091553
 0.00061035
 0.00000000
-0.00030518
-0.00030518
 0.00000000
 0.00061035
 0.00091553
 0.00122070
 0.00122070
 0.00091553
 0.00061035
 0.00030518
 0.00030518
 0.00061035
 0.00091553
 0.00091553
 0.00122070
 0.00152588
 0.00183105
 0.00213623
 0.00244141
 0.00183105
 0.00091553
-0.00030518
-0.00122070
-0.00152588
-0.00122070
-0.00061035
 0.00000000
 0.00061035
 0.00030518
 0.00000000
-0.00030518
-0.00030518
-0.00030518
 0.00000000
 0.00000000
 0.00000000
 0.00030518
 0.00030518
 0.00000000
-0.00061035
-0.00122070
-0.00152588
-0.00152588
-0.00122070
-0.00091553
-0.00030518
 0.00000000
 0.00000000
-0.00061035
-0.00091553
-0.00152588
-0.00152588
-0.00122070
-0.00030518
 0.00030518
 0.00061035
 0.00030518
-0.00030518
-0.00061035
-0.00091553
-0.00061035
-0.00061035
-0.00091553
-0.00122070
-0.00152588
-0.00122070
-0.00061035
 0.00030518
 0.00091553
 0.00061035
 0.00030518
-0.00061035
-0.00122070
-0.00152588
-0.00122070
-0.00061035
-0.00030518
-0.00030518
-0.00061035
-0.00122070
-0.00122070
-0.00091553
-0.00030518
 0.00000000
 0.00000000
 0.00000000
-0.00030518
-0.00091553
-0.00152588
-0.00244141
-0.00335693
-0.00366211
-0.00396729
-0.00366211
-0.00274658
-0.00183105
-0.00091553
-0.00030518
-0.00061035
-0.00091553
-0.00122070
-0.00122070
-0.00091553
-0.00061035
-0.00061035
-0.00061035
-0.00091553
-0.00091553
-0.00122070
-0.00152588
-0.00152588
-0.00183105
-0.00183105
-0.00152588
-0.00152588
-0.00122070
-0.00091553
-0.00061035
-0.00030518
-0.00061035
-0.00122070
-0.00152588
-0.00183105
-0.00152588
-0.00091553
-0.00030518
 0.00000000
 0.00000000
-0.00030518
-0.00091553
-0.00122070
-0.00091553
-0.00091553
-0.00061035
-0.00061035
-0.00061035
-0.00061035
-0.00061035
-0.00061035
-0.00122070
-0.00183105
-0.00213623
-0.00213623
-0.00152588
-0.00091553
-0.00030518
 0.00000000
 0.00061035
 0.00091553
 0.00091553
 0.00122070
 0.00122070
 0.00122070
 0.00122070
 0.00122070
 0.00091553
 0.00030518
 0.00000000
-0.00030518
-0.00030518
-0.00030518
-0.00061035
-0.00061035
-0.00061035
 0.00000000
 0.00091553
 0.00213623
 0.00274658
 0.00274658
 0.00244141
 0.00152588
 0.00061035
 0.00000000
-0.00030518
 0.00000000
 0.00061035
 0.00091553
 0.00061035
 0.00030518
 0.00030518
 0.00061035
 0.00091553
 0.00091553
 0.00030518
-0.00030518
 0.00000000
 0.00030518
 0.00061035
 0.00091553
 0.00030518
 0.00000000
 0.00000000
 0.00030518
 0.00091553
 0.00183105
 0.00244141
 0.00305176
 0.00305176
 0.00274658
 0.00213623
 0.00122070
 0.00091553
 0.00091553
 0.00122070
 0.00122070
 0.00091553
 0.00061035
 0.00030518
 0.00030518
 0.00061035
 0.00091553
 0.00061035
 0.00000000
-0.00030518
-0.00030518
 0.00030518
 0.00122070
 0.00183105
 0.00183105
 0.00122070
 0.00030518
-0.00030518
-0.00091553
-0.00122070
-0.00122070
-0.00091553
-0.00091553
-0.00091553
-0.00091553
-0.00122070
-0.00091553
-0.00061035
 0.00000000
 0.00030518
 0.00061035
 0.00061035
 0.00061035
 0.00061035
 0.00000000
-0.00061035
-0.00122070
-0.00152588
-0.00152588
-0.00122070
-0.00061035
 0.00000000
 0.00030518
 0.00061035
 0.00030518
-0.00030518
-0.00122070
-0.00183105
-0.00213623
-0.00244141
-0.00274658
-0.00305176
-0.00335693
-0.00335693
-0.00274658
-0.00213623
-0.00152588
-0.00152588
-0.00152588
-0.00122070
-0.00061035
 0.00030518
 0.00091553
 0.00091553
 0.00030518
-0.00061035
-0.00152588
-0.00213623
-0.00244141
-0.00244141
-0.00213623
-0.00152588
-0.00122070
-0.00122070
-0.00122070
-0.00091553
-0.00061035
-0.00030518
-0.00030518
-0.00030518
-0.00030518
 0.00000000
 0.00030518
 0.00030518
-0.00030518
-0.00091553
-0.00152588
-0.00152588
-0.00152588
-0.00152588
-0.00122070
-0.00061035
-0.00030518
 0.00000000
-0.00030518
-0.00091553
-0.00122070
-0.00091553
-0.00030518
 0.00000000
-0.00030518
-0.00030518
-0.00061035
-0.00030518
-0.00030518
-0.00061035
-0.00091553
-0.00122070
-0.00122070
-0.00091553
-0.00030518
 0.00061035
 0.00122070
 0.00122070
 0.00061035
-0.00061035
-0.00183105
-0.00274658
-0.00305176
-0.00274658
-0.00244141
-0.00183105
-0.00152588
-0.00122070
-0.00091553
-0.00061035
-0.00030518
 0.00030518
 0.00061035
 0.00091553
 0.00091553
 0.00091553
 0.00061035
 0.00000000
-0.00122070
-0.00213623
-0.00305176
-0.00335693
-0.00274658
-0.00183105
-0.00091553
 0.00000000
 0.00061035
 0.00091553
 0.00091553
 0.00091553
 0.00061035
 0.00061035
 0.00061035
 0.00061035
 0.00061035
 0.00061035
 0.00061035
 0.00091553
 0.00091553
 0.00091553
 0.00061035
 0.00061035
 0.00061035
 0.00061035
 0.00122070
 0.00213623
 0.00274658
 0.00274658
 0.00213623
 0.00152588
 0.00091553
 0.00091553
 0.00091553
 0.00091553
 0.00091553
 0.00091553
 0.00091553
 0.00091553
 0.00122070
 0.00091553
 0.00091553
 0.00122070
 0.00152588
 0.00183105
 0.00213623
 0.00183105
 0.00091553
 0.00000000
-0.00091553
-0.00213623
-0.00274658
-0.00274658
-0.00244141
-0.00183105
-0.00091553
-0.00030518
 0.00030518
 0.00061035
 0.00091553
 0.00122070
 0.00152588
 0.00152588
 0.00122070
 0.00061035
 0.00030518
-0.00030518
-0.00061035
-0.00091553
-0.00122070
-0.00183105
-0.00213623
-0.00213623
-0.00152588
-0.00030518
 0.00091553
 0.00213623
 0.00213623
 0.00152588
 0.00091553
 0.00000000
-0.00061035
-0.00091553
-0.00091553
-0.00061035
-0.00030518
-0.00030518
-0.00061035
-0.00061035
-0.00030518
 0.00030518
 0.00061035
 0.00061035
 0.00061035
 0.00061035
 0.00061035
 0.00061035
 0.00000000
-0.00061035
-0.00152588
-0.00183105
-0.00183105
-0.00152588
-0.00091553
-0.00061035
 0.00000000
 0.00030518
 0.00061035
 0.00061035
 0.00061035
 0.00030518
 0.00000000
 0.00000000
-0.00030518
-0.00061035
-0.00091553
-0.00122070
-0.00152588
-0.00213623
-0.00244141
-0.00305176
-0.00335693
-0.00305176
-0.00213623
-0.00122070
 0.00000000
 0.00091553
 0.00152588
 0.00122070
 0.00061035
 0.00000000
-0.00061035
-0.00091553
-0.00091553
-0.00122070
-0.00183105
-0.00213623
-0.00244141
-0.00244141
-0.00213623
-0.00152588
-0.00122070
-0.00061035
 0.00000000
 0.00030518
 0.00061035
 0.00030518
-0.00030518
-0.00122070
-0.00183105
-0.00213623
-0.00244141
-0.00183105
-0.00122070
-0.00030518
 0.00030518
 0.00061035
 0.00061035
 0.00061035
 0.00061035
 0.00061035
 0.00061035
 0.00030518
 0.00000000
-0.00061035
-0.00091553
-0.00122070
-0.00122070
-0.00122070
-0.00122070
-0.00122070
-0.00122070
-0.00061035
 0.00000000
 0.00122070
 0.00244141
 0.00274658
 0.00274658
 0.00183105
 0.00091553
 0.00030518
 0.00000000
 0.00000000
 0.00000000
-0.00030518
-0.00091553
-0.00152588
-0.00183105
-0.00183105
-0.00152588
-0.00091553
-0.00030518
 0.00061035
 0.00122070
 0.00152588
 0.00122070
 0.00061035
-0.00030518
-0.00091553
-0.00152588
-0.00152588
-0.00122070
-0.00122070
-0.00091553
-0.00091553
-0.00122070
-0.00122070
-0.00122070
-0.00091553
-0.00030518
 0.00030518
 0.00091553
 0.00061035
 0.00030518
-0.00030518
-0.00061035
-0.00091553
-0.00122070
-0.00183105
-0.00213623
-0.00213623
-0.00152588
-0.00061035
 0.00091553
 0.00183105
 0.00213623
 0.00183105
 0.00091553
-0.00061035
-0.00213623
-0.00305176
-0.00305176
-0.00274658
-0.00244141
-0.00244141
-0.00305176
-0.00305176
-0.00213623
-0.00061035
 0.00091553
 0.00213623
 0.00274658
 0.00305176
 0.00335693
 0.00335693
 0.00335693
 0.00305176
 0.00183105
 0.00061035
-0.00061035
-0.00061035
-0.00030518
 0.00061035
 0.00091553
 0.00091553
 0.00061035
 0.00000000
 0.00000000
 0.00000000
 0.00000000
 0.00061035
 0.00091553
 0.00122070
 0.00091553
 0.00061035
 0.00030518
 0.00030518
 0.00000000
-0.00091553
-0.00152588
-0.00183105
-0.00122070
-0.00091553
-0.00030518
 0.00000000
 0.00091553
 0.00152588
 0.00122070
 0.00030518
-0.00061035
-0.00061035
 0.00030518
 0.00030518
-0.00061035
-0.00274658
-0.01007080
-0.03448486
-0.09063721
-0.18493652
-0.30273438
-0.41198730
-0.47668457
-0.48156738
-0.44036865
-0.38635254
-0.34515381
-0.31463623
-0.26672363
-0.17089844
-0.02685547
 0.12817383
 0.23956299
 0.27496338
 0.24566650
 0.19622803
 0.16723633
 0.16876221
 0.18463135
 0.19561768
 0.19866943
 0.20263672
 0.21087646
 0.21484375
 0.20660400
 0.18890381
 0.17486572
 0.17333984
 0.18035889
 0.18341064
 0.17608643
 0.16357422
 0.15563965
 0.15563965
 0.15838623
 0.15747070
 0.15136719
 0.14312744
 0.13671875
 0.13336182
 0.13122559
 0.12756348
 0.12176514
 0.11413574
 0.10620117
 0.10040283
 0.09674072
 0.09246826
 0.08514404
 0.07568359
 0.06774902
 0.06378174
 0.06164551
 0.05706787
 0.04791260
 0.03692627
 0.02929688
 0.02532959
 0.02227783
 0.01586914
 0.00701904
-0.00061035
-0.00396729
-0.00457764
-0.00640869
-0.01159668
-0.01770020
-0.02105713
-0.02105713
-0.01922607
-0.01922607
-0.02136230
-0.02410889
-0.02563477
-0.02593994
-0.02716064
-0.03021240
-0.03417969
-0.03753662
-0.03875732
-0.03906250
-0.03997803
-0.04211426
-0.04486084
-0.04669189
-0.04760742
-0.04821777
-0.05035400
-0.05371094
-0.05676270
-0.05828857
-0.05859375
-0.05889893
-0.06072998
-0.06317139
-0.06561279
-0.06652832
-0.06622314
-0.06561279
-0.06469727
-0.06439209
-0.06347656
-0.06225586
-0.06134033
-0.06164551
-0.06286621
-0.06439209
-0.06500244
-0.06500244
-0.06469727
-0.06500244
-0.06530762
-0.06500244
-0.06439209
-0.06378174
-0.06347656
-0.06408691
-0.06469727
-0.06469727
-0.06378174
-0.06256104
-0.06164551
-0.06134033
-0.06195068
-0.06256104
-0.06256104
-0.06225586
-0.06195068
-0.06195068
-0.06164551
-0.06072998
-0.05920410
-0.05737305
-0.05615234
-0.05493164
-0.05401611
-0.05310059
-0.05187988
-0.05126953
-0.05096436
-0.05035400
-0.04882813
-0.04730225
-0.04577637
-0.04516602
-0.04516602
-0.04486084
-0.04364014
-0.04150391
-0.03906250
-0.03692627
-0.03509521
-0.03387451
-0.03234863
-0.03082275
-0.02960205
-0.02929688
-0.02929688
-0.02929688
-0.02868652
-0.02716064
-0.02532959
-0.02380371
-0.02258301
-0.02136230
-0.02014160
-0.01892090
-0.01770020
-0.01586914
-0.01434326
-0.01251221
-0.01098633
-0.01007080
-0.00946045
-0.00946045
-0.00915527
-0.00854492
-0.00732422
-0.00610352
-0.00457764
-0.00335693
-0.00152588
 0.00030518
 0.00244141
 0.00427246
 0.00549316
 0.00610352
 0.00640869
 0.00701904
 0.00793457
 0.00885010
 0.00976563
 0.01068115
 0.01098633
 0.01129150
 0.01159668
 0.01220703
 0.01281738
 0.01403809
 0.01556396
 0.01708984
 0.01861572
 0.01892090
 0.01892090
 0.01831055
 0.01800537
 0.01800537
 0.01770020
 0.01770020
 0.01770020
 0.01831055
 0.01922607
 0.02044678
 0.02136230
 0.02166748
 0.02136230
 0.02166748
 0.02227783
 0.02349854
 0.02502441
 0.02655029
 0.02777100
 0.02838135
 0.02838135
 0.02838135
 0.02838135
 0.02838135
 0.02838135
 0.02868652
 0.02868652
 0.02929688
 0.02960205
 0.03021240
 0.03112793
 0.03204346
 0.03234863
 0.03204346
 0.03112793
 0.03021240
 0.02960205
 0.02929688
 0.02929688
 0.02929688
 0.02899170
 0.02838135
 0.02777100
 0.02777100
 0.02838135
 0.02960205
 0.03082275
 0.03173828
 0.03265381
 0.03326416
 0.03356934
 0.03387451
 0.03387451
 0.03326416
 0.03234863
 0.03173828
 0.03173828
 0.03234863
 0.03295898
 0.03356934
 0.03387451
 0.03387451
 0.03387451
 0.03356934
 0.03356934
 0.03387451
 0.03417969
 0.03479004
 0.03448486
 0.03356934
 0.03234863
 0.03143311
 0.03051758
 0.03021240
 0.02960205
 0.02868652
 0.02807617
 0.02746582
 0.02777100
 0.02807617
 0.02838135
 0.02807617
 0.02777100
 0.02716064
 0.02655029
 0.02655029
 0.02655029
 0.02655029
 0.02685547
 0.02685547
 0.02655029
 0.02563477
 0.02502441
 0.02410889
 0.02380371
 0.02380371
 0.02410889
 0.02471924
 0.02471924
 0.02441406
 0.02380371
 0.02288818
 0.02197266
 0.02044678
 0.01922607
 0.01770020
 0.01647949
 0.01556396
 0.01525879
 0.01495361
 0.01434326
 0.01373291
 0.01281738
 0.01220703
 0.01190186
 0.01190186
 0.01220703
 0.01251221
 0.01251221
 0.01190186
 0.01098633
 0.00976563
 0.00885010
 0.00793457
 0.00732422
 0.00671387
 0.00640869
 0.00640869
 0.00701904
 0.00762939
 0.00854492
 0.00885010
 0.00854492
 0.00793457
 0.00701904
 0.00640869
 0.00610352
 0.00579834
 0.00549316
 0.00488281
 0.00396729
 0.00335693
 0.00244141
 0.00213623
 0.00183105
 0.00183105
 0.00213623
 0.00244141
 0.00213623
 0.00183105
 0.00091553
 0.00030518
 0.00000000
-0.00091553
-0.00152588
-0.00244141
-0.00274658
-0.00274658
-0.00274658
-0.00274658
-0.00335693
-0.00396729
-0.00427246
-0.00427246
-0.00457764
-0.00488281
-0.00518799
-0.00549316
-0.00579834
-0.00640869
-0.00701904
-0.00762939
-0.00823975
-0.00915527
-0.01007080
-0.01068115
-0.01129150
-0.01068115
-0.00946045
-0.00793457
-0.00701904
-0.00671387
-0.00732422
-0.00854492
-0.00946045
-0.00976563
-0.01007080
-0.01068115
-0.01129150
-0.01251221
-0.01434326
-0.01586914
-0.01739502
-0.01861572
-0.01953125
-0.01983643
-0.01983643
-0.01983643
-0.01983643
-0.01983643
-0.02014160
-0.02075195
-0.02136230
-0.02197266
-0.02227783
-0.02258301
-0.02258301
-0.02258301
-0.02197266
-0.02166748
-0.02136230
-0.02136230
-0.02166748
-0.02166748
-0.02197266
-0.02258301
-0.02380371
-0.02532959
-0.02746582
-0.02990723
-0.03265381
-0.03631592
-0.04028320
-0.04425049
-0.04791260
-0.05065918
-0.05310059
-0.05462646
-0.05554199
-0.05584717
-0.05493164
-0.05310059
-0.05004883
-0.04577637
-0.03906250
-0.03021240
-0.01861572
-0.00518799
 0.00976563
 0.02563477
 0.04272461
 0.06072998
 0.07904053
 0.09674072
 0.11352539
 0.12939453
 0.14373779
 0.15502930
 0.16296387
 0.16662598
 0.16601563
 0.15991211
 0.14862061
 0.13214111
 0.11138916
 0.08636475
 0.05737305
 0.02471924
-0.01098633
-0.04882813
-0.08758545
-0.12695313
-0.16510010
-0.20080566
-0.23132324
-0.25726318
-0.27893066
-0.29785156
-0.31280518
-0.32043457
-0.31829834
-0.30761719
-0.29083252
-0.27038574
-0.24627686
-0.21728516
-0.18188477
-0.14160156
-0.09887695
-0.05554199
-0.01251221
 0.02899170
 0.06805420
 0.10345459
 0.13488770
 0.16204834
 0.18463135
 0.20141602
 0.21209717
 0.21606445
 0.21392822
 0.20629883
 0.19439697
 0.17791748
 0.15808105
 0.13549805
 0.11077881
 0.08514404
 0.05859375
 0.03234863
 0.00701904
-0.01617432
-0.03662109
-0.05371094
-0.06652832
-0.07537842
-0.08056641
-0.08300781
-0.08239746
-0.07934570
-0.07415771
-0.06744385
-0.05950928
-0.05096436
-0.04272461
-0.03479004
-0.02838135
-0.02349854
-0.02044678
-0.01922607
-0.02014160
-0.02258301
-0.02716064
-0.03265381
-0.03875732
-0.04425049
-0.04852295
-0.05126953
-0.05249023
-0.05218506
-0.05004883
-0.04516602
-0.03784180
-0.02746582
-0.01403809
 0.00213623
 0.02044678
 0.04028320
 0.06103516
 0.08178711
 0.10253906
 0.12237549
 0.14068604
 0.15716553
 0.17120361
 0.18218994
 0.18981934
 0.19409180
 0.19439697
 0.19012451
 0.18096924
 0.16693115
 0.14801025
 0.12512207
 0.09918213
 0.07019043
 0.03875732
 0.00488281
-0.03021240
-0.06591797
-0.10223389
-0.13793945
-0.17303467
-0.20538330
-0.23406982
-0.25909424
-0.28106689
-0.30029297
-0.31616211
-0.32562256
-0.32714844
-0.32043457
-0.30731201
-0.29052734
-0.26977539
-0.24444580
-0.21331787
-0.17669678
-0.13610840
-0.09338379
-0.05004883
-0.00701904
 0.03540039
 0.07659912
 0.11596680
 0.15228271
 0.18463135
 0.21240234
 0.23437500
 0.25024414
 0.26062012
 0.26550293
 0.26550293
 0.26062012
 0.25115967
 0.23803711
 0.22186279
 0.20294189
 0.18218994
 0.16021729
 0.13763428
 0.11535645
 0.09429932
 0.07568359
 0.05981445
 0.04730225
 0.03784180
 0.03112793
 0.02746582
 0.02624512
 0.02716064
 0.02990723
 0.03479004
 0.04119873
 0.04852295
 0.05584717
 0.06195068
 0.06652832
 0.06866455
 0.06835938
 0.06530762
 0.05920410
 0.04913330
 0.03601074
 0.01953125
 0.00091553
-0.01953125
-0.04180908
-0.06500244
-0.08941650
-0.11352539
-0.13610840
-0.15625000
-0.17303467
-0.18585205
-0.19378662
-0.19683838
-0.19409180
-0.18524170
-0.17089844
-0.15075684
-0.12512207
-0.09429932
-0.05950928
-0.02166748
 0.01770020
 0.05767822
 0.09704590
 0.13366699
 0.16601563
 0.19226074
 0.21179199
 0.22460938
 0.22979736
 0.22735596
 0.21606445
 0.19561768
 0.16662598
 0.12908936
 0.08331299
 0.03112793
-0.02563477
-0.08514404
-0.14648438
-0.20904541
-0.27160645
-0.33203125
-0.38757324
-0.43518066
-0.47424316
-0.50445557
-0.52490234
-0.53497314
-0.53314209
-0.51818848
-0.49011230
-0.45013428
-0.39947510
-0.33874512
-0.26916504
-0.19195557
-0.10742188
-0.01678467
 0.07843018
 0.17730713
 0.27740479
 0.37597656
 0.46997070
 0.55725098
 0.63598633
 0.70465088
 0.76263428
 0.80871582
 0.84106445
 0.85937500
 0.86334229
 0.85327148
 0.82977295
 0.79284668
 0.74218750
 0.67840576
 0.60333252
 0.52032471
 0.43182373
 0.33935547
 0.24353027
 0.14495850
 0.04547119
-0.05249023
-0.14770508
-0.23803711
-0.32226563
-0.39794922
-0.46234131
-0.51361084
-0.55236816
-0.58013916
-0.59661865
-0.60150146
-0.59417725
-0.57556152
-0.54748535
-0.51239014
-0.47088623
-0.42358398
-0.37170410
-0.31829834
-0.26672363
-0.21850586
-0.17486572
-0.13671875
-0.10498047
-0.08178711
-0.06683350
-0.06103516
-0.06408691
-0.07659912
-0.09826660
-0.12786865
-0.16265869
-0.20080566
-0.24169922
-0.28472900
-0.32836914
-0.36834717
-0.40191650
-0.42633057
-0.44189453
-0.44860840
-0.44494629
-0.42968750
-0.40130615
-0.36010742
-0.30700684
-0.24261475
-0.16693115
-0.08117676
 0.01312256
 0.11505127
 0.22369385
 0.33721924
 0.45410156
 0.57067871
 0.68359375
 0.79040527
 0.88989258
 0.97961426
 1.05712891
 1.12091064
 1.16851807
 1.19812012
 1.20819092
 1.19689941
 1.16424561
 1.11145020
 1.03912354
 0.94726563
 0.83526611
 0.70526123
 0.56060791
 0.40679932
 0.24658203
 0.07995605
-0.09216309
-0.26794434
-0.44067383
-0.60424805
-0.75408936
-0.88745117
-1.00219727
-1.09558105
-1.16638184
-1.21276855
-1.23474121
-1.23199463
-1.20483398
-1.15447998
-1.08245850
-0.99121094
-0.88317871
-0.76110840
-0.62805176
-0.48919678
-0.34851074
-0.20965576
-0.07446289
 0.05493164
 0.17547607
 0.28411865
 0.37719727
 0.45257568
 0.50842285
 0.54504395
 0.56182861
 0.56060791
 0.54199219
 0.50750732
 0.45959473
 0.40130615
 0.33569336
 0.26611328
 0.19439697
 0.12298584
 0.05462646
-0.00732422
-0.05981445
-0.10162354
-0.13183594
-0.15106201
-0.15869141
-0.15472412
-0.13946533
-0.11444092
-0.08178711
-0.04425049
-0.00396729
 0.03631592
 0.07476807
 0.10925293
 0.13854980
 0.16113281
 0.17578125
 0.18188477
 0.17944336
 0.16845703
 0.15045166
 0.12634277
 0.09796143
 0.06713867
 0.03662109
 0.00885010
-0.01342773
-0.02899170
-0.03570557
-0.03204346
-0.01678467
 0.01098633
 0.05096436
 0.10223389
 0.16510010
 0.23925781
 0.32287598
 0.41198730
 0.50201416
 0.58898926
 0.67016602
 0.74279785
 0.80383301
 0.84869385
 0.87432861
 0.87921143
 0.86181641
 0.82031250
 0.75286865
 0.65979004
 0.54412842
 0.40985107
 0.25878906
 0.09033203
-0.09521484
-0.29418945
-0.49865723
-0.70007324
-0.89263916
-1.07391357
-1.24145508
-1.39190674
-1.51947021
-1.61987305
-1.69158936
-1.73370361
-1.74591064
-1.72790527
-1.67877197
-1.60064697
-1.49658203
-1.36932373
-1.22039795
-1.05194092
-0.86791992
-0.67413330
-0.47637939
-0.27801514
-0.07904053
 0.11901855
 0.31311035
 0.49652100
 0.66406250
 0.81268311
 0.94207764
 1.05194092
 1.14166260
 1.21002197
 1.25610352
 1.28112793
 1.28570557
 1.27166748
 1.23992920
 1.19201660
 1.13067627
 1.05834961
 0.97656250
 0.88775635
 0.79345703
 0.69610596
 0.59783936
 0.50170898
 0.40954590
 0.32318115
 0.24353027
 0.17150879
 0.10803223
 0.05462646
 0.01220703
-0.01831055
-0.03784180
-0.04669189
-0.04516602
-0.03326416
-0.01190186
 0.01678467
 0.05065918
 0.08758545
 0.12481689
 0.16052246
 0.19165039
 0.21514893
 0.22888184
 0.23101807
 0.21942139
 0.19134521
 0.14495850
 0.07904053
-0.00762939
-0.11535645
-0.24536133
-0.39581299
-0.56335449
-0.74340820
-0.93078613
-1.12182617
-1.31317139
-1.49993896
-1.67541504
-1.83349609
-1.96807861
-2.07489014
-2.14965820
-2.18688965
-2.18200684
-2.13409424
-2.04345703
-1.91101074
-1.73675537
-1.52191162
-1.27044678
-0.99121094
-0.69213867
-0.37811279
-0.05096436
 0.28472900
 0.62042236
 0.94360352
 1.24359131
 1.51458740
 1.75354004
 1.95648193
 2.11761475
 2.23205566
 2.29888916
 2.31933594
 2.29492188
 2.22686768
 2.11639404
 1.96868896
 1.79107666
 1.59088135
 1.37329102
 1.14440918
 0.91217041
 0.68634033
 0.47546387
 0.28442383
 0.11474609
-0.03021240
-0.14678955
-0.22979736
-0.27770996
-0.29205322
-0.27496338
-0.22888184
-0.15472412
-0.05523682
 0.06408691
 0.19561768
 0.33294678
 0.46966553
 0.59875488
 0.71289063
 0.80505371
 0.87188721
 0.91033936
 0.91735840
 0.88836670
 0.82122803
 0.71685791
 0.58135986
 0.41900635
 0.23162842
 0.01922607
-0.21514893
-0.46295166
-0.71289063
-0.95611572
-1.18713379
-1.40411377
-1.60156250
-1.77368164
-1.91467285
-2.02239990
-2.09747314
-2.13958740
-2.14874268
-2.12524414
-2.07092285
-1.99066162
-1.88781738
-1.76605225
-1.62841797
-1.47857666
-1.32171631
-1.16180420
-1.00219727
-0.84472656
-0.69244385
-0.54901123
-0.41625977
-0.29449463
-0.18249512
-0.07873535
 0.01708984
 0.10528564
 0.18798828
 0.26672363
 0.34393311
 0.42022705
 0.49682617
 0.57464600
 0.65521240
 0.73974609
 0.82794189
 0.91979980
 1.01409912
 1.11022949
 1.20605469
 1.30004883
 1.39038086
 1.47460938
 1.55120850
 1.61834717
 1.67388916
 1.71569824
 1.74255371
 1.75323486
 1.74682617
 1.72180176
 1.67816162
 1.61682129
 1.53900146
 1.44622803
 1.34063721
 1.22406006
 1.09893799
 0.96740723
 0.83251953
 0.69702148
 0.56488037
 0.44036865
 0.32562256
 0.22186279
 0.12878418
 0.04669189
-0.02380371
-0.08270264
-0.13061523
-0.16998291
-0.20324707
-0.23345947
-0.26367188
-0.29754639
-0.33874512
-0.38970947
-0.45196533
-0.52734375
-0.61859131
-0.72784424
-0.85571289
-1.00097656
-1.16149902
-1.33575439
-1.52130127
-1.71356201
-1.90704346
-2.09625244
-2.27691650
-2.44384766
-2.59124756
-2.71270752
-2.80242920
-2.85675049
-2.87322998
-2.84851074
-2.77954102
-2.66540527
-2.50854492
-2.31231689
-2.07946777
-1.81152344
-1.51245117
-1.19079590
-0.85540771
-0.51269531
-0.16479492
 0.18554688
 0.53192139
 0.86273193
 1.16851807
 1.44470215
 1.69158936
 1.90826416
 2.09167480
 2.23754883
 2.34436035
 2.41363525
 2.44903564
 2.45330811
 2.42919922
 2.37945557
 2.31048584
 2.22808838
 2.13714600
 2.04193115
 1.94549561
 1.85302734
 1.76940918
 1.69769287
 1.63940430
 1.59484863
 1.56463623
 1.54846191
 1.54541016
 1.55151367
 1.56402588
 1.58050537
 1.59759521
 1.60949707
 1.60980225
 1.59210205
 1.55426025
 1.49414063
 1.40808105
 1.28997803
 1.13647461
 0.94879150
 0.73211670
 0.48889160
 0.21820068
-0.08209229
-0.40832520
-0.74951172
-1.09405518
-1.43310547
-1.76391602
-2.08251953
-2.38067627
-2.64984131
-2.88238525
-3.07556152
-3.22784424
-3.33648682
-3.39813232
-3.41278076
-3.38256836
-3.31115723
-3.20159912
-3.05694580
-2.88146973
-2.68035889
-2.45910645
-2.22229004
-1.97479248
-1.72119141
-1.46636963
-1.21368408
-0.96710205
-0.72967529
-0.50476074
-0.29479980
-0.09887695
 0.08544922
 0.25817871
 0.41809082
 0.56243896
 0.69000244
 0.80291748
 0.90270996
 0.99151611
 1.07025146
 1.14044189
 1.20422363
 1.26373291
 1.32049561
 1.37481689
 1.42791748
 1.48071289
 1.53381348
 1.58721924
 1.64123535
 1.69555664
 1.75018311
 1.80358887
 1.85333252
 1.89819336
 1.93603516
 1.96533203
 1.98303223
 1.98699951
 1.97570801
 1.94824219
 1.90338135
 1.83898926
 1.75323486
 1.64611816
 1.51977539
 1.37451172
 1.21002197
 1.02661133
 0.82824707
 0.62103271
 0.40954590
 0.19439697
-0.02624512
-0.25085449
-0.47332764
-0.68572998
-0.88256836
-1.06353760
-1.22863770
-1.37664795
-1.50482178
-1.61041260
-1.69281006
-1.75323486
-1.79260254
-1.81213379
-1.81274414
-1.79656982
-1.76544189
-1.72149658
-1.66595459
-1.60125732
-1.53106689
-1.45812988
-1.38549805
-1.31469727
-1.24725342
-1.18530273
-1.13006592
-1.08276367
-1.04339600
-1.01257324
-0.98968506
-0.97351074
-0.96313477
-0.95642090
-0.95245361
-0.94879150
-0.94207764
-0.92864990
-0.90576172
-0.87097168
-0.82275391
-0.75805664
-0.67443848
-0.57159424
-0.45135498
-0.31494141
-0.16082764
 0.01342773
 0.20812988
 0.41870117
 0.63873291
 0.86303711
 1.08886719
 1.31469727
 1.53686523
 1.75018311
 1.94915771
 2.12890625
 2.28637695
 2.41851807
 2.52258301
 2.59643555
 2.63793945
 2.64526367
 2.61840820
 2.55798340
 2.46643066
 2.34558105
 2.19909668
 2.02972412
 1.84173584
 1.63909912
 1.42486572
 1.20208740
 0.97412109
 0.74676514
 0.52673340
 0.31738281
 0.11779785
-0.07385254
-0.25695801
-0.42724609
-0.57922363
-0.70983887
-0.82122803
-0.91522217
-0.99304199
-1.05285645
-1.09375000
-1.11663818
-1.12457275
-1.11968994
-1.10351563
-1.07727051
-1.04309082
-1.00372314
-0.96221924
-0.91979980
-0.87860107
-0.84045410
-0.80810547
-0.78338623
-0.76690674
-0.75958252
-0.76141357
-0.77239990
-0.79254150
-0.82061768
-0.85449219
-0.89263916
-0.93292236
-0.97320557
-1.01196289
-1.04614258
-1.07421875
-1.09313965
-1.10076904
-1.09436035
-1.07238770
-1.03363037
-0.97778320
-0.90515137
-0.81542969
-0.70953369
-0.58898926
-0.45745850
-0.31768799
-0.16998291
-0.01525879
 0.14587402
 0.31036377
 0.47332764
 0.62988281
 0.77850342
 0.91827393
 1.04949951
 1.17004395
 1.27899170
 1.37451172
 1.45660400
 1.52435303
 1.57806396
 1.61621094
 1.63940430
 1.64733887
 1.64154053
 1.62292480
 1.59240723
 1.55059814
 1.49749756
 1.43432617
 1.36169434
 1.28051758
 1.19171143
 1.09588623
 0.99365234
 0.88500977
 0.76934814
 0.64727783
 0.52032471
 0.39062500
 0.25909424
 0.12420654
-0.01556396
-0.16082764
-0.30914307
-0.45562744
-0.59600830
-0.72906494
-0.85418701
-0.97137451
-1.07879639
-1.17431641
-1.25579834
-1.32202148
-1.37115479
-1.40228271
-1.41448975
-1.40777588
-1.38214111
-1.33789063
-1.27624512
-1.19873047
-1.10809326
-1.00799561
-0.90118408
-0.79132080
-0.68237305
-0.57830811
-0.48400879
-0.40283203
-0.33782959
-0.29327393
-0.27221680
-0.27709961
-0.30700684
-0.35888672
-0.42968750
-0.51544189
-0.61340332
-0.71868896
-0.82611084
-0.92956543
-1.02233887
-1.09802246
-1.15142822
-1.17828369
-1.17462158
-1.13708496
-1.06170654
-0.94665527
-0.79437256
-0.60943604
-0.39550781
-0.15350342
 0.11566162
 0.40710449
 0.71044922
 1.01348877
 1.30645752
 1.58325195
 1.83776855
 2.06207275
 2.24700928
 2.38616943
 2.47802734
 2.52166748
 2.51525879
 2.45635986
 2.34619141
 2.19055176
 1.99554443
 1.76605225
 1.50634766
 1.22283936
 0.92742920
 0.63201904
 0.34454346
 0.06744385
-0.19683838
-0.44158936
-0.65521240
-0.82794189
-0.95550537
-1.03851318
-1.07940674
-1.07788086
-1.03271484
-0.94604492
-0.82275391
-0.67199707
-0.50170898
-0.31829834
-0.12634277
 0.07019043
 0.26428223
 0.44708252
 0.60791016
 0.73883057
 0.83557129
 0.89721680
 0.92285156
 0.90972900
 0.85540771
 0.76171875
 0.63446045
 0.48217773
 0.30975342
 0.11932373
-0.08819580
-0.30700684
-0.52673340
-0.73577881
-0.92559814
-1.09161377
-1.23077393
-1.34033203
-1.41632080
-1.45599365
-1.45935059
-1.42852783
-1.36566162
-1.27441406
-1.15783691
-1.02050781
-0.86822510
-0.70678711
-0.54290771
-0.38238525
-0.23010254
-0.08972168
 0.03509521
 0.14129639
 0.22644043
 0.28869629
 0.32806396
 0.34545898
 0.34332275
 0.32379150
 0.28991699
 0.24536133
 0.19378662
 0.13946533
 0.08605957
 0.03723145
-0.00274658
-0.03143311
-0.04547119
-0.04302979
-0.02349854
 0.01342773
 0.06622314
 0.13397217
 0.21514893
 0.30792236
 0.40863037
 0.51391602
 0.61950684
 0.72143555
 0.81604004
 0.89996338
 0.96984863
 1.02294922
 1.05743408
 1.07208252
 1.06567383
 1.03820801
 0.99029541
 0.92285156
 0.83679199
 0.73486328
 0.62072754
 0.49896240
 0.37384033
 0.24841309
 0.12573242
 0.00946045
-0.09643555
-0.18829346
-0.26367188
-0.32073975
-0.35980225
-0.37933350
-0.38024902
-0.36437988
-0.33569336
-0.29907227
-0.25787354
-0.21697998
-0.18035889
-0.15228271
-0.13671875
-0.13671875
-0.15472412
-0.19378662
-0.25573730
-0.34088135
-0.44677734
-0.56884766
-0.70373535
-0.84686279
-0.99517822
-1.14349365
-1.28540039
-1.41387939
-1.52404785
-1.61071777
-1.66961670
-1.69616699
-1.68792725
-1.64398193
-1.56585693
-1.45477295
-1.31134033
-1.13708496
-0.93750000
-0.72021484
-0.49377441
-0.26306152
-0.03051758
 0.20080566
 0.42388916
 0.62927246
 0.80902100
 0.95855713
 1.07696533
 1.16424561
 1.21826172
 1.23748779
 1.22314453
 1.17828369
 1.10656738
 1.01165771
 0.89691162
 0.76751709
 0.63079834
 0.49407959
 0.36346436
 0.24200439
 0.13336182
 0.04089355
-0.03021240
-0.07537842
-0.09216309
-0.08087158
-0.04180908
 0.02380371
 0.11352539
 0.22552490
 0.35583496
 0.49865723
 0.64697266
 0.79406738
 0.93322754
 1.05957031
 1.16790771
 1.25305176
 1.31011963
 1.33544922
 1.32751465
 1.28509521
 1.20697021
 1.09222412
 0.94329834
 0.76599121
 0.56762695
 0.35308838
 0.12481689
-0.11566162
-0.36224365
-0.60424805
-0.83068848
-1.03302002
-1.20788574
-1.35253906
-1.46362305
-1.53686523
-1.56921387
-1.56036377
-1.51336670
-1.43127441
-1.31713867
-1.17370605
-1.00555420
-0.81878662
-0.62164307
-0.42114258
-0.22216797
-0.02838135
 0.15716553
 0.32867432
 0.47912598
 0.60211182
 0.69366455
 0.75378418
 0.78369141
 0.78399658
 0.75500488
 0.69732666
 0.61431885
 0.51147461
 0.39459229
 0.26794434
 0.13488770
-0.00152588
-0.13671875
-0.26489258
-0.37872314
-0.47210693
-0.54138184
-0.58532715
-0.60363770
-0.59570313
-0.56091309
-0.49957275
-0.41473389
-0.30944824
-0.18737793
-0.05126953
 0.09735107
 0.25390625
 0.41229248
 0.56518555
 0.70648193
 0.83190918
 0.93872070
 1.02416992
 1.08489990
 1.11816406
 1.12213135
 1.09680176
 1.04431152
 0.96496582
 0.86029053
 0.73303223
 0.58898926
 0.43426514
 0.27343750
 0.10864258
-0.05798340
-0.22216797
-0.37719727
-0.51605225
-0.63323975
-0.72753906
-0.79742432
-0.84167480
-0.85998535
-0.85235596
-0.82092285
-0.76721191
-0.69396973
-0.60394287
-0.50140381
-0.39093018
-0.27587891
-0.15869141
-0.04241943
 0.06927490
 0.17272949
 0.26367188
 0.33966064
 0.39764404
 0.43579102
 0.45196533
 0.44616699
 0.41870117
 0.37078857
 0.30364990
 0.21881104
 0.11688232
-0.00091553
-0.13305664
-0.27648926
-0.42755127
-0.58074951
-0.73120117
-0.87585449
-1.01257324
-1.13861084
-1.24969482
-1.34277344
-1.41479492
-1.46362305
-1.48742676
-1.48315430
-1.45019531
-1.38885498
-1.30004883
-1.18408203
-1.04125977
-0.87463379
-0.68878174
-0.48950195
-0.27984619
-0.06042480
 0.16784668
 0.39947510
 0.62683105
 0.84228516
 1.04156494
 1.22253418
 1.38305664
 1.52008057
 1.62994385
 1.71112061
 1.76330566
 1.78710938
 1.78222656
 1.74957275
 1.68975830
 1.60614014
 1.50115967
 1.37847900
 1.24145508
 1.09222412
 0.93353271
 0.76904297
 0.60180664
 0.43701172
 0.27709961
 0.12329102
-0.02502441
-0.16845703
-0.30364990
-0.42694092
-0.53497314
-0.62683105
-0.70434570
-0.76782227
-0.81756592
-0.85235596
-0.87341309
-0.88256836
-0.88226318
-0.87371826
-0.85754395
-0.83557129
-0.80963135
-0.78247070
-0.75469971
-0.72692871
-0.69976807
-0.67382813
-0.65032959
-0.62835693
-0.60729980
-0.58532715
-0.56213379
-0.53741455
-0.51025391
-0.47851563
-0.44036865
-0.39489746
-0.34240723
-0.28259277
-0.21453857
-0.13793945
-0.05340576
 0.03723145
 0.13305664
 0.23284912
 0.33477783
 0.43548584
 0.53131104
 0.61828613
 0.69427490
 0.75836182
 0.80871582
 0.84289551
 0.85876465
 0.85510254
 0.83312988
 0.79406738
 0.73852539
 0.66772461
 0.58471680
 0.49346924
 0.39855957
 0.30273438
 0.20782471
 0.11596680
 0.03021240
-0.04486084
-0.10589600
-0.15167236
-0.18096924
-0.19378662
-0.18920898
-0.16723633
-0.12817383
-0.07446289
-0.00762939
 0.06988525
 0.15686035
 0.25085449
 0.34881592
 0.44586182
 0.53863525
 0.62316895
 0.69702148
 0.75683594
 0.79925537
 0.82214355
 0.82427979
 0.80505371
 0.76324463
 0.69824219
 0.61126709
 0.50506592
 0.38391113
 0.24993896
 0.10406494
-0.05218506
-0.21636963
-0.38238525
-0.54351807
-0.69488525
-0.83221436
-0.95275879
-1.05377197
-1.13250732
-1.18713379
-1.21612549
-1.21887207
-1.19506836
-1.14532471
-1.07147217
-0.97625732
-0.86303711
-0.73516846
-0.59692383
-0.45440674
-0.31188965
-0.17303467
-0.04089355
 0.08148193
 0.19042969
 0.28228760
 0.35400391
 0.40466309
 0.43304443
 0.44006348
 0.42663574
 0.39611816
 0.35186768
 0.29754639
 0.23468018
 0.16510010
 0.09155273
 0.01678467
-0.05462646
-0.12054443
-0.17791748
-0.22491455
-0.26000977
-0.28228760
-0.29235840
-0.29022217
-0.27679443
-0.25177002
-0.21514893
-0.16784668
-0.11230469
-0.05096436
 0.01373291
 0.07843018
 0.14160156
 0.20050049
 0.25329590
 0.29846191
 0.33416748
 0.35858154
 0.37078857
 0.37048340
 0.35827637
 0.33599854
 0.30517578
 0.26672363
 0.22186279
 0.17211914
 0.11932373
 0.06622314
 0.01525879
-0.03112793
-0.07080078
-0.10192871
-0.12359619
-0.13397217
-0.13122559
-0.11444092
-0.08361816
-0.03967285
 0.01617432
 0.08209229
 0.15686035
 0.23803711
 0.32226563
 0.40557861
 0.48309326
 0.55114746
 0.60607910
 0.64544678
 0.66741943
 0.67077637
 0.65429688
 0.61706543
 0.55847168
 0.48004150
 0.38421631
 0.27435303
 0.15136719
 0.01586914
-0.13153076
-0.28656006
-0.44311523
-0.59417725
-0.73638916
-0.86730957
-0.98449707
-1.08551025
-1.16699219
-1.22680664
-1.26373291
-1.27685547
-1.26556396
-1.23016357
-1.17187500
-1.09375000
-0.99853516
-0.88806152
-0.76385498
-0.62896729
-0.48828125
-0.34576416
-0.20446777
-0.06591797
 0.06805420
 0.19561768
 0.31311035
 0.41748047
 0.50598145
 0.57769775
 0.63201904
 0.66864014
 0.68756104
 0.69061279
 0.67840576
 0.65277100
 0.61401367
 0.56365967
 0.50445557
 0.43975830
 0.37384033
 0.31005859
 0.24993896
 0.19561768
 0.14801025
 0.11016846
 0.08422852
 0.07232666
 0.07537842
 0.09338379
 0.12542725
 0.17150879
 0.23010254
 0.29968262
 0.37811279
 0.46112061
 0.54504395
 0.62561035
 0.70037842
 0.76721191
 0.82397461
 0.86700439
 0.89355469
 0.90148926
 0.88958740
 0.85815430
 0.80627441
 0.73303223
 0.63903809
 0.52856445
 0.40557861
 0.27404785
 0.13488770
-0.01159668
-0.16326904
-0.31463623
-0.45928955
-0.59143066
-0.70770264
-0.80657959
-0.88653564
-0.94604492
-0.98297119
-0.99731445
-0.98907471
-0.96008301
-0.91125488
-0.84533691
-0.76385498
-0.66986084
-0.56640625
-0.45745850
-0.34729004
-0.23956299
-0.13763428
-0.04394531
 0.03814697
 0.10528564
 0.15533447
 0.18676758
 0.19897461
 0.19287109
 0.16784668
 0.12481689
 0.06683350
-0.00305176
-0.08148193
-0.16510010
-0.25115967
-0.33508301
-0.41198730
-0.47607422
-0.52368164
-0.55328369
-0.56365967
-0.55450439
-0.52429199
-0.47363281
-0.40405273
-0.31738281
-0.21667480
-0.10406494
 0.01739502
 0.14312744
 0.26824951
 0.38757324
 0.49652100
 0.59051514
 0.66619873
 0.72082520
 0.75347900
 0.76354980
 0.75164795
 0.71716309
 0.66192627
 0.58837891
 0.50140381
 0.40557861
 0.30517578
 0.20385742
 0.10650635
 0.01739502
-0.05828857
-0.11657715
-0.15472412
-0.16998291
-0.16113281
-0.12878418
-0.07293701
 0.00457764
 0.10162354
 0.21423340
 0.33721924
 0.46386719
 0.58807373
 0.70343018
 0.80413818
 0.88470459
 0.94146729
 0.97167969
 0.97351074
 0.94329834
 0.87921143
 0.78094482
 0.65185547
 0.49743652
 0.32043457
 0.12145996
-0.09765625
-0.33111572
-0.56793213
-0.79803467
-1.01409912
-1.21215820
-1.38793945
-1.53625488
-1.65069580
-1.72821045
-1.76635742
-1.76483154
-1.72363281
-1.64428711
-1.52893066
-1.38183594
-1.20666504
-1.00891113
-0.79589844
-0.57678223
-0.35919189
-0.14648438
 0.05889893
 0.25329590
 0.42877197
 0.57647705
 0.69000244
 0.76721191
 0.81024170
 0.82000732
 0.79681396
 0.74157715
 0.65795898
 0.55206299
 0.43060303
 0.29876709
 0.16082764
 0.02105713
-0.11505127
-0.24108887
-0.34881592
-0.43212891
-0.48614502
-0.50933838
-0.50109863
-0.46234131
-0.39550781
-0.30303955
-0.18768311
-0.05187988
 0.10192871
 0.26947021
 0.44372559
 0.61676025
 0.78186035
 0.93383789
 1.06964111
 1.18560791
 1.27868652
 1.34582520
 1.38549805
 1.39709473
 1.38122559
 1.33819580
 1.26983643
 1.17950439
 1.06964111
 0.94238281
 0.80047607
 0.64788818
 0.49072266
 0.33416748
 0.18127441
 0.03112793
-0.11596680
-0.25787354
-0.38970947
-0.50811768
-0.61157227
-0.70037842
-0.77545166
-0.83557129
-0.88043213
-0.91033936
-0.92681885
-0.93170166
-0.92529297
-0.90820313
-0.88104248
-0.84533691
-0.80322266
-0.75531006
-0.70251465
-0.64666748
-0.58837891
-0.53009033
-0.47271729
-0.41687012
-0.36346436
-0.31341553
-0.26702881
-0.22430420
-0.18524170
-0.14953613
-0.11779785
-0.09063721
-0.06866455
-0.05157471
-0.03875732
-0.02929688
-0.02380371
-0.02136230
-0.02197266
-0.02471924
-0.02807617
-0.03173828
-0.03509521
-0.03753662
-0.03814697
-0.03601074
-0.03051758
-0.02105713
-0.00640869
 0.01373291
 0.03997803
 0.07171631
 0.10864258
 0.14953613
 0.19531250
 0.24627686
 0.30242920
 0.36224365
 0.42358398
 0.48461914
 0.54351807
 0.59936523
 0.65093994
 0.69580078
 0.73211670
 0.75897217
 0.77575684
 0.78308105
 0.78002930
 0.76568604
 0.74066162
 0.70495605
 0.66040039
 0.60821533
 0.54901123
 0.48553467
 0.41931152
 0.35369873
 0.29052734
 0.23010254
 0.17272949
 0.11871338
 0.06927490
 0.02624512
-0.01068115
-0.04211426
-0.06805420
-0.09002686
-0.10864258
-0.12542725
-0.14190674
-0.15899658
-0.17761230
-0.19927979
-0.22613525
-0.26031494
-0.30181885
-0.34942627
-0.40069580
-0.45471191
-0.51086426
-0.56976318
-0.63018799
-0.68939209
-0.74493408
-0.79467773
-0.83740234
-0.87188721
-0.89660645
-0.91125488
-0.91552734
-0.90942383
-0.89324951
-0.86730957
-0.83282471
-0.79071045
-0.74188232
-0.68756104
-0.62866211
-0.56549072
-0.49987793
-0.43304443
-0.36590576
-0.29937744
-0.23376465
-0.16815186
-0.10192871
-0.03479004
 0.03234863
 0.09826660
 0.16296387
 0.22705078
 0.29113770
 0.35491943
 0.41687012
 0.47607422
 0.53222656
 0.58532715
 0.63507080
 0.68054199
 0.72052002
 0.75439453
 0.78186035
 0.80230713
 0.81451416
 0.81756592
 0.81115723
 0.79589844
 0.77178955
 0.73913574
 0.69885254
 0.65032959
 0.59448242
 0.53222656
 0.46630859
 0.39978027
 0.33508301
 0.27374268
 0.21545410
 0.16174316
 0.11352539
 0.07385254
 0.04455566
 0.02624512
 0.01861572
 0.02136230
 0.03448486
 0.05798340
 0.09033203
 0.12908936
 0.17120361
 0.21392822
 0.25543213
 0.29266357
 0.32318115
 0.34332275
 0.34942627
 0.33966064
 0.31311035
 0.26855469
 0.20507813
 0.12237549
 0.01983643
-0.10070801
-0.23712158
-0.38543701
-0.54046631
-0.69732666
-0.85052490
-0.99578857
-1.12915039
-1.24633789
-1.34277344
-1.41632080
-1.46423340
-1.48590088
-1.48010254
-1.44561768
-1.38336182
-1.29577637
-1.18682861
-1.05926514
-0.91552734
-0.75897217
-0.59539795
-0.43060303
-0.26916504
-0.11291504
 0.03662109
 0.17730713
 0.30487061
 0.41473389
 0.50445557
 0.57434082
 0.62622070
 0.66131592
 0.67993164
 0.68420410
 0.67657471
 0.66101074
 0.64056396
 0.61706543
 0.59356689
 0.57220459
 0.55541992
 0.54534912
 0.54351807
 0.55053711
 0.56671143
 0.59082031
 0.62164307
 0.65795898
 0.69854736
 0.74096680
 0.78338623
 0.82244873
 0.85601807
 0.88195801
 0.89813232
 0.90362549
 0.89660645
 0.87585449
 0.84045410
 0.78948975
 0.72296143
 0.64147949
 0.54809570
 0.44555664
 0.33660889
 0.22308350
 0.10650635
-0.01068115
-0.12634277
-0.23773193
-0.34057617
-0.43151855
-0.50659180
-0.56457520
-0.60516357
-0.62957764
-0.63903809
-0.63293457
-0.61248779
-0.57983398
-0.53863525
-0.49255371
-0.44342041
-0.39276123
-0.34393311
-0.30059814
-0.26672363
-0.24414063
-0.23345947
-0.23559570
-0.25207520
-0.28533936
-0.33386230
-0.39520264
-0.46478271
-0.54046631
-0.61981201
-0.70129395
-0.78002930
-0.85205078
-0.91308594
-0.96038818
-0.99182129
-1.00524902
-0.99822998
-0.96923828
-0.91857910
-0.84716797
-0.75592041
-0.64697266
-0.52398682
-0.39093018
-0.25085449
-0.10528564
 0.04425049
 0.19561768
 0.34362793
 0.48217773
 0.60668945
 0.71441650
 0.80444336
 0.87493896
 0.92468262
 0.95245361
 0.95855713
 0.94390869
 0.91033936
 0.85845947
 0.79010010
 0.70800781
 0.61553955
 0.51849365
 0.42114258
 0.32684326
 0.23803711
 0.15625000
 0.08392334
 0.02410889
-0.02105713
-0.05004883
-0.06225586
-0.05737305
-0.03662109
-0.00061035
 0.04760742
 0.10559082
 0.17059326
 0.24017334
 0.31158447
 0.38024902
 0.44158936
 0.49163818
 0.52764893
 0.54779053
 0.55084229
 0.53527832
 0.50079346
 0.44799805
 0.37872314
 0.29479980
 0.19744873
 0.08880615
-0.02838135
-0.15075684
-0.27435303
-0.39520264
-0.50842285
-0.61035156
-0.69763184
-0.76782227
-0.82000732
-0.85357666
-0.86761475
-0.86212158
-0.83770752
-0.79620361
-0.73913574
-0.66894531
-0.58868408
-0.50231934
-0.41290283
-0.32409668
-0.23803711
-0.15625000
-0.08087158
-0.01464844
 0.03997803
 0.08026123
 0.10559082
 0.11596680
 0.11199951
 0.09490967
 0.06469727
 0.02288818
-0.02807617
-0.08483887
-0.14434814
-0.20416260
-0.26275635
-0.31677246
-0.36315918
-0.39703369
-0.41595459
-0.41870117
-0.40588379
-0.37719727
-0.33172607
-0.26977539
-0.19226074
-0.10192871
-0.00122070
 0.10894775
 0.22705078
 0.35064697
 0.47607422
 0.59906006
 0.71594238
 0.82397461
 0.92102051
 1.00463867
 1.07238770
 1.12365723
 1.15692139
 1.17126465
 1.16577148
 1.14044189
 1.09649658
 1.03607178
 0.96008301
 0.86914063
 0.76568604
 0.65246582
 0.53436279
 0.41473389
 0.29663086
 0.18035889
 0.06805420
-0.03845215
-0.13702393
-0.22613525
-0.30364990
-0.36804199
-0.41778564
-0.45288086
-0.47393799
-0.48217773
-0.47912598
-0.46569824
-0.44311523
-0.41229248
-0.37597656
-0.33569336
-0.29418945
-0.25299072
-0.21331787
-0.17669678
-0.14465332
-0.11871338
-0.10070801
-0.09094238
-0.08972168
-0.09613037
-0.10986328
-0.13000488
-0.15533447
-0.18432617
-0.21667480
-0.25207520
-0.28961182
-0.32806396
-0.36437988
-0.39581299
-0.42205811
-0.44250488
-0.45776367
-0.46661377
-0.46813965
-0.46234131
-0.44921875
-0.42877197
-0.40161133
-0.36712646
-0.32653809
-0.28167725
-0.23345947
-0.18341064
-0.13244629
-0.08148193
-0.03326416
 0.01068115
 0.04974365
 0.08331299
 0.11138916
 0.13305664
 0.14831543
 0.15747070
 0.16174316
 0.16235352
 0.16052246
 0.15655518
 0.15167236
 0.14739990
 0.14465332
 0.14434814
 0.14709473
 0.15350342
 0.16418457
 0.17913818
 0.19714355
 0.21697998
 0.23864746
 0.26214600
 0.28778076
 0.31402588
 0.33874512
 0.35919189
 0.37353516
 0.38146973
 0.38238525
 0.37506104
 0.35919189
 0.33508301
 0.30303955
 0.26489258
 0.22064209
 0.17120361
 0.11779785
 0.06225586
 0.00610352
-0.04852295
-0.09948730
-0.14526367
-0.18402100
-0.21453857
-0.23681641
-0.25054932
-0.25695801
-0.25604248
-0.24810791
-0.23376465
-0.21362305
-0.18859863
-0.16021729
-0.12969971
-0.09918213
-0.07019043
-0.04425049
-0.02319336
-0.00793457
 0.00000000
-0.00030518
-0.00976563
-0.02868652
-0.05676270
-0.09216309
-0.13397217
-0.18157959
-0.23498535
-0.29266357
-0.35186768
-0.40893555
-0.46051025
-0.50506592
-0.54138184
-0.56793213
-0.58319092
-0.58685303
-0.57830811
-0.55847168
-0.52734375
-0.48400879
-0.43029785
-0.36773682
-0.29907227
-0.22521973
-0.14739990
-0.06622314
 0.01525879
 0.09429932
 0.16876221
 0.23773193
 0.30059814
 0.35644531
 0.40313721
 0.43884277
 0.46325684
 0.47698975
 0.48095703
 0.47546387
 0.46173096
 0.44250488
 0.41961670
 0.39398193
 0.36682129
 0.33843994
 0.31158447
 0.28900146
 0.27282715
 0.26275635
 0.25878906
 0.26062012
 0.27038574
 0.28900146
 0.31646729
 0.35125732
 0.39062500
 0.43334961
 0.47851563
 0.52490234
 0.57098389
 0.61492920
 0.65460205
 0.68817139
 0.71380615
 0.73028564
 0.73577881
 0.72937012
 0.70983887
 0.67657471
 0.62866211
 0.56671143
 0.49224854
 0.40710449
 0.31311035
 0.20996094
 0.09826660
-0.02105713
-0.14587402
-0.27343750
-0.40039063
-0.52276611
-0.63751221
-0.74218750
-0.83465576
-0.91369629
-0.97808838
-1.02661133
-1.05834961
-1.07269287
-1.06994629
-1.04980469
-1.01287842
-0.96038818
-0.89416504
-0.81695557
-0.73028564
-0.63659668
-0.53833008
-0.43853760
-0.34088135
-0.24810791
-0.16204834
-0.08392334
-0.01525879
 0.04211426
 0.08605957
 0.11596680
 0.13183594
 0.13488770
 0.12603760
 0.10681152
 0.07934570
 0.04577637
 0.00885010
-0.02990723
-0.06805420
-0.10345459
-0.13305664
-0.15502930
-0.16723633
-0.16906738
-0.15899658
-0.13671875
-0.10253906
-0.05706787
-0.00152588
 0.06225586
 0.13305664
 0.20935059
 0.28869629
 0.36895752
 0.44708252
 0.51940918
 0.58441162
 0.63964844
 0.68450928
 0.71746826
 0.73699951
 0.74249268
 0.73455811
 0.71350098
 0.68115234
 0.63751221
 0.58288574
 0.51879883
 0.44769287
 0.37322998
 0.29815674
 0.22338867
 0.15014648
 0.07873535
 0.01220703
-0.04730225
-0.09765625
-0.13793945
-0.16815186
-0.18768311
-0.19744873
-0.19836426
-0.19195557
-0.17883301
-0.16021729
-0.13732910
-0.11260986
-0.08911133
-0.06866455
-0.05340576
-0.04547119
-0.04608154
-0.05645752
-0.07690430
-0.10772705
-0.14923096
-0.20294189
-0.26824951
-0.34271240
-0.42297363
-0.50567627
-0.58807373
-0.66864014
-0.74432373
-0.81207275
-0.86914063
-0.91308594
-0.94268799
-0.95672607
-0.95367432
-0.93231201
-0.89416504
-0.83923340
-0.76873779
-0.68328857
-0.58593750
-0.47973633
-0.36926270
-0.25604248
-0.14221191
-0.02899170
 0.08117676
 0.18524170
 0.28015137
 0.36376953
 0.43457031
 0.49102783
 0.53283691
 0.55969238
 0.57250977
 0.57189941
 0.55877686
 0.53405762
 0.50079346
 0.46112061
 0.41809082
 0.37353516
 0.32958984
 0.28839111
 0.25207520
 0.22338867
 0.20446777
 0.19622803
 0.20019531
 0.21606445
 0.24505615
 0.28656006
 0.34057617
 0.40496826
 0.47760010
 0.55541992
 0.63598633
 0.71716309
 0.79681396
 0.87158203
 0.93902588
 0.99548340
 1.03851318
 1.06628418
 1.07666016
 1.06781006
 1.03942871
 0.99151611
 0.92498779
 0.83984375
 0.73638916
 0.61737061
 0.48675537
 0.34820557
 0.20507813
 0.05859375
-0.09002686
-0.23773193
-0.37963867
-0.51116943
-0.62988281
-0.73394775
-0.82275391
-0.89508057
-0.95062256
-0.98937988
-1.01165771
-1.01898193
-1.01135254
-0.98999023
-0.95611572
-0.91217041
-0.86120605
-0.80413818
-0.74279785
-0.67810059
-0.61309814
-0.54931641
-0.48919678
-0.43334961
-0.38238525
-0.33691406
-0.29815674
-0.26641846
-0.24139404
-0.22186279
-0.20599365
-0.19348145
-0.18371582
-0.17547607
-0.16815186
-0.16052246
-0.15258789
-0.14373779
-0.13458252
-0.12420654
-0.11230469
-0.09826660
-0.08300781
-0.06652832
-0.04943848
-0.03204346
-0.01464844
 0.00183105
 0.01739502
 0.03295898
 0.04791260
 0.06225586
 0.07507324
 0.08666992
 0.09704590
 0.10711670
 0.11749268
 0.12786865
 0.13916016
 0.15228271
 0.16693115
 0.18432617
 0.20507813
 0.23071289
 0.26275635
 0.30212402
 0.34790039
 0.39886475
 0.45440674
 0.51452637
 0.57922363
 0.64666748
 0.71533203
 0.78186035
 0.84411621
 0.90057373
 0.94818115
 0.98571777
 1.01165771
 1.02416992
 1.02233887
 1.00402832
 0.96893311
 0.91644287
 0.84686279
 0.76110840
 0.65948486
 0.54443359
 0.41870117
 0.28564453
 0.14587402
-0.00030518
-0.15106201
-0.30334473
-0.45074463
-0.58868408
-0.71533203
-0.83007813
-0.93170166
-1.01837158
-1.08856201
-1.14196777
-1.17980957
-1.20330811
-1.21307373
-1.21002197
-1.19567871
-1.17187500
-1.14074707
-1.10382080
-1.06231689
-1.01715088
-0.97045898
-0.92315674
-0.87585449
-0.82916260
-0.78399658
-0.74127197
-0.70098877
-0.66284180
-0.62530518
-0.58898926
-0.55358887
-0.51879883
-0.48339844
-0.44647217
-0.40649414
-0.36376953
-0.31799316
-0.26794434
-0.21240234
-0.15045166
-0.08209229
-0.00793457
 0.07293701
 0.16052246
 0.25451660
 0.35369873
 0.45593262
 0.55999756
 0.66497803
 0.77026367
 0.87371826
 0.97259521
 1.06506348
 1.14959717
 1.22558594
 1.29211426
 1.34643555
 1.38732910
 1.41418457
 1.42669678
 1.42547607
 1.41143799
 1.38427734
 1.34490967
 1.29455566
 1.23443604
 1.16577148
 1.09039307
 1.00982666
 0.92559814
 0.83984375
 0.75439453
 0.66955566
 0.58563232
 0.50292969
 0.42205811
 0.34454346
 0.27099609
 0.20019531
 0.13000488
 0.05981445
-0.00976563
-0.07843018
-0.14648438
-0.21575928
-0.28778076
-0.36163330
-0.43579102
-0.50933838
-0.58197021
-0.65490723
-0.72784424
-0.79956055
-0.86914063
-0.93627930
-1.00067139
-1.06231689
-1.11968994
-1.17187500
-1.21734619
-1.25640869
-1.28845215
-1.31347656
-1.32995605
-1.33758545
-1.33636475
-1.32629395
-1.30676270
-1.27685547
-1.23657227
-1.18560791
-1.12487793
-1.05407715
-0.97381592
-0.88439941
-0.78643799
-0.68176270
-0.57128906
-0.45745850
-0.34149170
-0.22460938
-0.10681152
 0.01098633
 0.12786865
 0.24291992
 0.35369873
 0.45867920
 0.55755615
 0.65002441
 0.73608398
 0.81573486
 0.88867188
 0.95458984
 1.01379395
 1.06628418
 1.11267090
 1.15264893
 1.18713379
 1.21643066
 1.24084473
 1.26037598
 1.27471924
 1.28387451
 1.28814697
 1.28631592
 1.27777100
 1.26129150
 1.23748779
 1.20697021
 1.16943359
 1.12457275
 1.07025146
 1.00738525
 0.93688965
 0.85998535
 0.77728271
 0.68847656
 0.59478760
 0.49743652
 0.39886475
 0.29907227
 0.19836426
 0.09704590
-0.00518799
-0.10742188
-0.20965576
-0.31188965
-0.41229248
-0.50903320
-0.60089111
-0.68725586
-0.76904297
-0.84625244
-0.91827393
-0.98388672
-1.04278564
-1.09558105
-1.14227295
-1.18255615
-1.21520996
-1.24023438
-1.25793457
-1.26922607
-1.27380371
-1.27227783
-1.26373291
-1.24908447
-1.22833252
-1.20178223
-1.16882324
-1.13006592
-1.08612061
-1.03668213
-0.98266602
-0.92437744
-0.86212158
-0.79711914
-0.72906494
-0.65704346
-0.58135986
-0.50231934
-0.42175293
-0.34027100
-0.25726318
-0.17242432
-0.08514404
 0.00366211
 0.09368896
 0.18493652
 0.27679443
 0.36865234
 0.45928955
 0.54748535
 0.63262939
 0.71350098
 0.78948975
 0.85906982
 0.92224121
 0.97839355
 1.02844238
 1.07269287
 1.11145020
 1.14410400
 1.17126465
 1.19354248
 1.21124268
 1.22497559
 1.23413086
 1.23962402
 1.24114990
 1.23901367
 1.23199463
 1.22009277
 1.20208740
 1.17736816
 1.14532471
 1.10473633
 1.05560303
 0.99822998
 0.93231201
 0.85784912
 0.77423096
 0.68023682
 0.57708740
 0.46630859
 0.35034180
 0.22949219
 0.10345459
-0.02777100
-0.16265869
-0.29785156
-0.42999268
-0.55572510
-0.67443848
-0.78491211
-0.88684082
-0.97869873
-1.05957031
-1.12884521
-1.18621826
-1.23168945
-1.26464844
-1.28570557
-1.29577637
-1.29669189
-1.28936768
-1.27380371
-1.25000000
-1.21826172
-1.17950439
-1.13464355
-1.08459473
-1.02966309
-0.97076416
-0.90850830
-0.84381104
-0.77789307
-0.71166992
-0.64544678
-0.57952881
-0.51483154
-0.45166016
-0.39093018
-0.33294678
-0.27832031
-0.22705078
-0.17883301
-0.13275146
-0.08789063
-0.04241943
 0.00396729
 0.05126953
 0.10009766
 0.15075684
 0.20477295
 0.26306152
 0.32562256
 0.39154053
 0.46020508
 0.53070068
 0.60302734
 0.67596436
 0.74859619
 0.81878662
 0.88531494
 0.94696045
 1.00250244
 1.05010986
 1.08886719
 1.11846924
 1.13830566
 1.14776611
 1.14624023
 1.13281250
 1.10778809
 1.07208252
 1.02630615
 0.97106934
 0.90820313
 0.83953857
 0.76599121
 0.68969727
 0.61035156
 0.52947998
 0.44830322
 0.36895752
 0.29235840
 0.21942139
 0.14953613
 0.08270264
 0.02044678
-0.03601074
-0.08544922
-0.12817383
-0.16448975
-0.19531250
-0.21972656
-0.23773193
-0.24963379
-0.25665283
-0.26092529
-0.26336670
-0.26519775
-0.26763916
-0.27343750
-0.28472900
-0.30303955
-0.32836914
-0.35980225
-0.39672852
-0.43975830
-0.49041748
-0.54901123
-0.61401367
-0.68359375
-0.75592041
-0.82977295
-0.90301514
-0.97442627
-1.04095459
-1.09985352
-1.14868164
-1.18499756
-1.20880127
-1.21887207
-1.21337891
-1.19079590
-1.14990234
-1.09130859
-1.01562500
-0.92468262
-0.81909180
-0.70007324
-0.57067871
-0.43487549
-0.29663086
-0.15686035
-0.01556396
 0.12634277
 0.26550293
 0.39764404
 0.51940918
 0.62896729
 0.72570801
 0.80841064
 0.87646484
 0.92926025
 0.96740723
 0.99212646
 1.00402832
 1.00311279
 0.99029541
 0.96710205
 0.93475342
 0.89508057
 0.84930420
 0.79956055
 0.74768066
 0.69641113
 0.64666748
 0.59936523
 0.55541992
 0.51696777
 0.48553467
 0.46173096
 0.44525146
 0.43609619
 0.43426514
 0.44036865
 0.45349121
 0.47271729
 0.49591064
 0.52185059
 0.54870605
 0.57464600
 0.59661865
 0.61248779
 0.62011719
 0.61859131
 0.60638428
 0.58197021
 0.54290771
 0.48858643
 0.41961670
 0.33691406
 0.24169922
 0.13397217
 0.01373291
-0.11840820
-0.25909424
-0.40466309
-0.55053711
-0.69366455
-0.83251953
-0.96527100
-1.09008789
-1.20361328
-1.30340576
-1.38763428
-1.45507813
-1.50512695
-1.53625488
-1.54846191
-1.54174805
-1.51641846
-1.47338867
-1.41296387
-1.33605957
-1.24389648
-1.13830566
-1.02233887
-0.89721680
-0.76538086
-0.62896729
-0.49102783
-0.35400391
-0.21972656
-0.08972168
 0.03570557
 0.15533447
 0.26672363
 0.36804199
 0.45654297
 0.53070068
 0.58990479
 0.63415527
 0.66406250
 0.67993164
 0.68328857
 0.67535400
 0.65826416
 0.63354492
 0.60333252
 0.56945801
 0.53466797
 0.50170898
 0.47271729
 0.44921875
 0.43212891
 0.42266846
 0.42114258
 0.42816162
 0.44281006
 0.46386719
 0.49011230
 0.52032471
 0.55358887
 0.58776855
 0.62164307
 0.65338135
 0.68084717
 0.70251465
 0.71594238
 0.72021484
 0.71472168
 0.69885254
 0.67291260
 0.63568115
 0.58746338
 0.52917480
 0.46203613
 0.38757324
 0.30700684
 0.22003174
 0.12817383
 0.03295898
-0.06408691
-0.16204834
-0.26000977
-0.35522461
-0.44525146
-0.52734375
-0.60028076
-0.66406250
-0.71868896
-0.76324463
-0.79620361
-0.81634521
-0.82336426
-0.81817627
-0.80169678
-0.77453613
-0.73669434
-0.69030762
-0.63659668
-0.57708740
-0.51330566
-0.44738770
-0.38146973
-0.31768799
-0.25787354
-0.20416260
-0.15686035
-0.11779785
-0.08728027
-0.06652832
-0.05615234
-0.05493164
-0.06225586
-0.07629395
-0.09552002
-0.11840820
-0.14404297
-0.17059326
-0.19561768
-0.21759033
-0.23406982
-0.24353027
-0.24536133
-0.23895264
-0.22399902
-0.20050049
-0.16845703
-0.12725830
-0.07751465
-0.02044678
 0.04211426
 0.10894775
 0.17913818
 0.25207520
 0.32653809
 0.40100098
 0.47271729
 0.54016113
 0.60150146
 0.65582275
 0.70251465
 0.74157715
 0.77209473
 0.79376221
 0.80627441
 0.80932617
 0.80291748
 0.78735352
 0.76293945
 0.73059082
 0.69183350
 0.64758301
 0.59783936
 0.54321289
 0.48431396
 0.42327881
 0.36193848
 0.30090332
 0.24047852
 0.17974854
 0.11932373
 0.06072998
 0.00518799
-0.04730225
-0.09674072
-0.14282227
-0.18524170
-0.22521973
-0.26397705
-0.30242920
-0.34088135
-0.37811279
-0.41351318
-0.44738770
-0.48156738
-0.51727295
-0.55419922
-0.59082031
-0.62622070
-0.65887451
-0.68847656
-0.71411133
-0.73425293
-0.74798584
-0.75286865
-0.74798584
-0.73242188
-0.70648193
-0.67047119
-0.62408447
-0.56762695
-0.50109863
-0.42663574
-0.34515381
-0.25848389
-0.16754150
-0.07476807
 0.01800537
 0.10833740
 0.19531250
 0.27770996
 0.35400391
 0.42114258
 0.47576904
 0.51696777
 0.54473877
 0.55969238
 0.56213379
 0.55175781
 0.52978516
 0.49743652
 0.45684814
 0.40985107
 0.35888672
 0.30548096
 0.25177002
 0.19836426
 0.14617920
 0.09674072
 0.05157471
 0.01312256
-0.01739502
-0.04028320
-0.05584717
-0.06408691
-0.06408691
-0.05554199
-0.03906250
-0.01525879
 0.01464844
 0.04943848
 0.08850098
 0.12969971
 0.17089844
 0.21087646
 0.24902344
 0.28411865
 0.31463623
 0.33813477
 0.35217285
 0.35644531
 0.35095215
 0.33569336
 0.31188965
 0.27984619
 0.24017334
 0.19226074
 0.13702393
 0.07568359
 0.01068115
-0.05493164
-0.11993408
-0.18341064
-0.24597168
-0.30548096
-0.35949707
-0.40527344
-0.44189453
-0.47027588
-0.49163818
-0.50598145
-0.51269531
-0.51177979
-0.50415039
-0.49224854
-0.47729492
-0.46020508
-0.44158936
-0.42175293
-0.40222168
-0.38299561
-0.36407471
-0.34515381
-0.32592773
-0.30670166
-0.28778076
-0.26885986
-0.24932861
-0.22827148
-0.20416260
-0.17639160
-0.14526367
-0.11077881
-0.07354736
-0.03295898
 0.01129150
 0.05828857
 0.10650635
 0.15411377
 0.20111084
 0.24780273
 0.29449463
 0.34027100
 0.38269043
 0.42083740
 0.45410156
 0.48248291
 0.50567627
 0.52307129
 0.53466797
 0.53985596
 0.53863525
 0.53070068
 0.51635742
 0.49530029
 0.46813965
 0.43548584
 0.39825439
 0.35705566
 0.31311035
 0.26672363
 0.21881104
 0.16967773
 0.12023926
 0.07232666
 0.02746582
-0.01403809
-0.05035400
-0.08148193
-0.10589600
-0.12298584
-0.13275146
-0.13488770
-0.13061523
-0.11993408
-0.10375977
-0.08300781
-0.05981445
-0.03540039
-0.01129150
 0.01037598
 0.02807617
 0.03997803
 0.04577637
 0.04455566
 0.03570557
 0.01831055
-0.00793457
-0.04302979
-0.08514404
-0.13305664
-0.18554688
-0.24169922
-0.30029297
-0.35858154
-0.41381836
-0.46325684
-0.50567627
-0.53924561
-0.56274414
-0.57434082
-0.57403564
-0.56152344
-0.53771973
-0.50170898
-0.45471191
-0.39855957
-0.33508301
-0.26672363
-0.19409180
-0.11810303
-0.04058838
 0.03570557
 0.10742188
 0.17364502
 0.23284912
 0.28442383
 0.32714844
 0.35949707
 0.38024902
 0.38940430
 0.38665771
 0.37322998
 0.35003662
 0.31860352
 0.28106689
 0.23864746
 0.19256592
 0.14404297
 0.09490967
 0.04791260
 0.00488281
-0.03143311
-0.06011963
-0.07873535
-0.08697510
-0.08361816
-0.06927490
-0.04394531
-0.00793457
 0.03692627
 0.09002686
 0.14923096
 0.21301270
 0.27923584
 0.34515381
 0.40802002
 0.46508789
 0.51300049
 0.55084229
 0.57708740
 0.59112549
 0.59143066
 0.57617188
 0.54565430
 0.50079346
 0.44372559
 0.37689209
 0.30120850
 0.21728516
 0.12695313
 0.03356934
-0.06042480
-0.15258789
-0.24108887
-0.32379150
-0.39794922
-0.46051025
-0.51055908
-0.54809570
-0.57373047
-0.58685303
-0.58776855
-0.57769775
-0.55847168
-0.53253174
-0.50018311
-0.46295166
-0.42144775
-0.37811279
-0.33508301
-0.29418945
-0.25634766
-0.22125244
-0.18981934
-0.16265869
-0.14068604
-0.12420654
-0.11291504
-0.10711670
-0.10620117
-0.10955811
-0.11566162
-0.12329102
-0.13153076
-0.13977051
-0.14770508
-0.15350342
-0.15655518
-0.15563965
-0.15014648
-0.14007568
-0.12542725
-0.10589600
-0.08117676
-0.05218506
-0.01922607
 0.01708984
 0.05615234
 0.09735107
 0.13916016
 0.18066406
 0.22033691
 0.25848389
 0.29479980
 0.32745361
 0.35430908
 0.37353516
 0.38452148
 0.38848877
 0.38513184
 0.37445068
 0.35583496
 0.33050537
 0.29998779
 0.26580811
 0.22918701
 0.19104004
 0.15197754
 0.11383057
 0.07843018
 0.04760742
 0.02227783
 0.00305176
-0.00885010
-0.01373291
-0.01159668
-0.00274658
 0.01159668
 0.03051758
 0.05371094
 0.07995605
 0.10803223
 0.13641357
 0.16357422
 0.18768311
 0.20782471
 0.22308350
 0.23345947
 0.23803711
 0.23681641
 0.22949219
 0.21575928
 0.19622803
 0.17028809
 0.13885498
 0.10314941
 0.06347656
 0.02105713
-0.02441406
-0.07141113
-0.11779785
-0.16235352
-0.20477295
-0.24566650
-0.28564453
-0.32318115
-0.35552979
-0.38208008
-0.40222168
-0.41625977
-0.42449951
-0.42633057
-0.42114258
-0.41015625
-0.39306641
-0.37017822
-0.34088135
-0.30639648
-0.26824951
-0.22827148
-0.18676758
-0.14373779
-0.09948730
-0.05554199
-0.01434326
 0.02319336
 0.05554199
 0.08331299
 0.10589600
 0.12237549
 0.13275146
 0.13763428
 0.13702393
 0.13122559
 0.12023926
 0.10437012
 0.08483887
 0.06225586
 0.03814697
 0.01281738
-0.01312256
-0.03875732
-0.06317139
-0.08605957
-0.10620117
-0.12329102
-0.13641357
-0.14465332
-0.14801025
-0.14495850
-0.13488770
-0.11840820
-0.09490967
-0.06500244
-0.02807617
 0.01495361
 0.06439209
 0.11871338
 0.17791748
 0.24169922
 0.30883789
 0.37719727
 0.44433594
 0.50842285
 0.56762695
 0.62133789
 0.66741943
 0.70281982
 0.72631836
 0.73669434
 0.73394775
 0.71777344
 0.68725586
 0.64147949
 0.58074951
 0.50659180
 0.42144775
 0.32684326
 0.22460938
 0.11627197
 0.00396729
-0.11016846
-0.22338867
-0.33294678
-0.43548584
-0.52734375
-0.60638428
-0.67047119
-0.71960449
-0.75286865
-0.76965332
-0.76965332
-0.75347900
-0.72326660
-0.67962646
-0.62438965
-0.55877686
-0.48522949
-0.40618896
-0.32470703
-0.24261475
-0.16143799
-0.08300781
-0.01037598
 0.05432129
 0.10864258
 0.15167236
 0.18249512
 0.20111084
 0.20660400
 0.19927979
 0.17944336
 0.14831543
 0.10650635
 0.05554199
-0.00244141
-0.06439209
-0.12847900
-0.19287109
-0.25726318
-0.31890869
-0.37414551
-0.42022705
-0.45410156
-0.47637939
-0.48706055
-0.48522949
-0.46966553
-0.43914795
-0.39520264
-0.33935547
-0.27313232
-0.19744873
-0.11413574
-0.02563477
 0.06530762
 0.15655518
 0.24627686
 0.33325195
 0.41442871
 0.48614502
 0.54687500
 0.59478760
 0.63049316
 0.65338135
 0.66253662
 0.65856934
 0.64239502
 0.61614990
 0.58105469
 0.53833008
 0.48950195
 0.43579102
 0.38024902
 0.32501221
 0.27069092
 0.21881104
 0.16998291
 0.12573242
 0.08728027
 0.05493164
 0.02899170
 0.00915527
-0.00427246
-0.01220703
-0.01464844
-0.01312256
-0.00823975
-0.00152588
 0.00701904
 0.01556396
 0.02349854
 0.02960205
 0.03295898
 0.03234863
 0.02716064
 0.01708984
 0.00183105
-0.01708984
-0.04028320
-0.06713867
-0.09765625
-0.13122559
-0.16632080
-0.20294189
-0.24108887
-0.27984619
-0.31799316
-0.35308838
-0.38238525
-0.40405273
-0.41839600
-0.42572021
-0.42602539
-0.41931152
-0.40405273
-0.38055420
-0.34912109
-0.31127930
-0.26824951
-0.22186279
-0.17303467
-0.12329102
-0.07415771
-0.02807617
 0.01342773
 0.04974365
 0.08026123
 0.10406494
 0.12084961
 0.13000488
 0.13061523
 0.12359619
 0.10955811
 0.08941650
 0.06439209
 0.03570557
 0.00488281
-0.02655029
-0.05645752
-0.08361816
-0.10650635
-0.12359619
-0.13397217
-0.13671875
-0.13183594
-0.11901855
-0.09796143
-0.06866455
-0.03112793
 0.01342773
 0.06256104
 0.11535645
 0.16967773
 0.22552490
 0.28137207
 0.33630371
 0.38787842
 0.43487549
 0.47607422
 0.51055908
 0.53771973
 0.55664063
 0.56640625
 0.56701660
 0.55847168
 0.54168701
 0.51635742
 0.48309326
 0.44281006
 0.39703369
 0.34698486
 0.29357910
 0.23742676
 0.17913818
 0.11962891
 0.06072998
 0.00457764
-0.04730225
-0.09429932
-0.13610840
-0.17272949
-0.20324707
-0.22766113
-0.24597168
-0.25909424
-0.26763916
-0.27160645
-0.27252197
-0.27069092
-0.26702881
-0.26275635
-0.25817871
-0.25390625
-0.25146484
-0.25177002
-0.25482178
-0.26000977
-0.26672363
-0.27465820
-0.28533936
-0.29937744
-0.31585693
-0.33294678
-0.34820557
-0.36102295
-0.37139893
-0.37963867
-0.38482666
-0.38635254
-0.38421631
-0.37780762
-0.36773682
-0.35308838
-0.33386230
-0.31066895
-0.28533936
-0.25909424
-0.23132324
-0.20080566
-0.16754150
-0.13153076
-0.09429932
-0.05737305
-0.02044678
 0.01770020
 0.05737305
 0.09826660
 0.13977051
 0.18127441
 0.22277832
 0.26458740
 0.30731201
 0.34912109
 0.38909912
 0.42633057
 0.46051025
 0.49194336
 0.51940918
 0.54290771
 0.56182861
 0.57617188
 0.58471680
 0.58685303
 0.58105469
 0.56671143
 0.54473877
 0.51574707
 0.47943115
 0.43640137
 0.38726807
 0.33294678
 0.27374268
 0.20935059
 0.13977051
 0.06622314
-0.00854492
-0.08178711
-0.15289307
-0.22186279
-0.28869629
-0.35125732
-0.40710449
-0.45318604
-0.48919678
-0.51513672
-0.53131104
-0.53680420
-0.53131104
-0.51544189
-0.48950195
-0.45471191
-0.41259766
-0.36407471
-0.31158447
-0.25695801
-0.20202637
-0.14709473
-0.09338379
-0.04333496
 0.00091553
 0.03723145
 0.06500244
 0.08331299
 0.09216309
 0.09124756
 0.08117676
 0.06225586
 0.03601074
 0.00335693
-0.03326416
-0.07263184
-0.11230469
-0.15045166
-0.18524170
-0.21484375
-0.23742676
-0.25115967
-0.25451660
-0.24719238
-0.22857666
-0.19836426
-0.15655518
-0.10437012
