# Supplementary material for: Dataset for time-lapse ultrasonic tomography of a granite slab under uniaxial compression test
Source: Data Brief. 2018 Aug 30;20:614–6. doi: 10.1016/j.dib.2018.08.151 (PMC6128094; doi:10.1016/j.dib.2018.08.151)
Supplement: Supplementary file 2 — Supplementary material [file mmc2.zip › data/Ultrasonic_Tomo_data/Stage_1_0kn/Force_0kn_2_15_22475878.txt]

SOURCE FILE NAME: D:\ct_20141122\ct201411221m100v0kn_sh_14_17_a0.TDA
DATE: Saturday, November 22, 2014
TIME: 11:28:06
SAMPLE INTERVAL (Seconds):   0.0000001000
SIGNAL UNITS: volts
TIME UNITS: Seconds
DATA TYPE: WAVEFORM
NUMBER OF DATA POINTS PER WAVEFORM: 1024
CHANNEL NUMBER: 2
HIT NUMBER: 2
TIME OF TEST:  22.4758782500

-0.00061035
-0.00091553
-0.00122070
-0.00152588
-0.00152588
-0.00152588
-0.00091553
 0.00000000
 0.00061035
 0.00091553
 0.00061035
 0.00030518
-0.00061035
-0.00152588
-0.00244141
-0.00244141
-0.00183105
-0.00061035
 0.00061035
 0.00122070
 0.00122070
 0.00091553
 0.00122070
 0.00152588
 0.00152588
 0.00122070
 0.00091553
 0.00061035
 0.00030518
 0.00030518
-0.00030518
-0.00091553
-0.00152588
-0.00183105
-0.00122070
-0.00061035
 0.00030518
 0.00091553
 0.00122070
 0.00091553
 0.00061035
 0.00000000
-0.00061035
-0.00061035
-0.00061035
-0.00061035
-0.00061035
-0.00091553
-0.00122070
-0.00183105
-0.00244141
-0.00274658
-0.00305176
-0.00305176
-0.00274658
-0.00183105
-0.00030518
 0.00091553
 0.00213623
 0.00274658
 0.00274658
 0.00183105
 0.00061035
 0.00000000
-0.00061035
-0.00030518
 0.00000000
 0.00000000
-0.00030518
-0.00091553
-0.00152588
-0.00152588
-0.00091553
-0.00030518
 0.00000000
 0.00000000
-0.00030518
-0.00061035
-0.00091553
-0.00122070
-0.00183105
-0.00244141
-0.00305176
-0.00305176
-0.00244141
-0.00183105
-0.00091553
 0.00000000
 0.00061035
 0.00091553
 0.00091553
 0.00030518
 0.00000000
-0.00030518
-0.00030518
-0.00061035
-0.00091553
-0.00122070
-0.00122070
-0.00122070
-0.00091553
-0.00091553
-0.00091553
-0.00091553
-0.00030518
 0.00061035
 0.00152588
 0.00213623
 0.00213623
 0.00183105
 0.00091553
-0.00030518
-0.00122070
-0.00183105
-0.00213623
-0.00183105
-0.00122070
-0.00091553
-0.00091553
-0.00122070
-0.00183105
-0.00183105
-0.00152588
-0.00091553
-0.00030518
 0.00030518
 0.00061035
 0.00091553
 0.00091553
 0.00061035
-0.00030518
-0.00091553
-0.00122070
-0.00061035
 0.00000000
 0.00061035
 0.00091553
 0.00122070
 0.00122070
 0.00122070
 0.00122070
 0.00091553
 0.00061035
 0.00000000
-0.00030518
-0.00091553
-0.00091553
-0.00122070
-0.00122070
-0.00122070
-0.00122070
-0.00122070
-0.00122070
-0.00091553
 0.00000000
 0.00122070
 0.00213623
 0.00244141
 0.00213623
 0.00152588
 0.00030518
-0.00061035
-0.00152588
-0.00183105
-0.00152588
-0.00091553
-0.00061035
-0.00030518
-0.00030518
-0.00030518
 0.00030518
 0.00091553
 0.00183105
 0.00244141
 0.00274658
 0.00274658
 0.00244141
 0.00183105
 0.00091553
 0.00000000
-0.00061035
-0.00091553
-0.00061035
 0.00000000
 0.00091553
 0.00122070
 0.00122070
 0.00061035
 0.00030518
 0.00000000
 0.00000000
 0.00000000
-0.00030518
 0.00000000
 0.00000000
 0.00030518
 0.00030518
 0.00030518
 0.00030518
 0.00030518
 0.00030518
 0.00030518
 0.00061035
 0.00091553
 0.00122070
 0.00183105
 0.00213623
 0.00213623
 0.00152588
 0.00091553
 0.00061035
 0.00061035
 0.00061035
 0.00061035
 0.00030518
-0.00030518
-0.00061035
-0.00061035
-0.00061035
 0.00000000
 0.00030518
 0.00091553
 0.00152588
 0.00183105
 0.00183105
 0.00152588
 0.00122070
 0.00030518
-0.00122070
-0.00244141
-0.00305176
-0.00305176
-0.00244141
-0.00152588
-0.00091553
-0.00061035
-0.00061035
-0.00061035
-0.00030518
 0.00030518
 0.00061035
 0.00061035
 0.00061035
 0.00061035
 0.00030518
 0.00000000
-0.00061035
-0.00091553
-0.00091553
-0.00091553
-0.00091553
-0.00091553
-0.00061035
 0.00000000
 0.00061035
 0.00091553
 0.00061035
 0.00000000
-0.00091553
-0.00183105
-0.00213623
-0.00213623
-0.00152588
-0.00122070
-0.00122070
-0.00122070
-0.00122070
-0.00091553
-0.00030518
 0.00000000
 0.00030518
 0.00061035
 0.00061035
 0.00061035
 0.00030518
-0.00030518
-0.00122070
-0.00213623
-0.00244141
-0.00244141
-0.00244141
-0.00183105
-0.00122070
-0.00091553
-0.00061035
-0.00091553
-0.00122070
-0.00122070
-0.00091553
-0.00030518
 0.00030518
 0.00061035
 0.00030518
-0.00030518
-0.00061035
-0.00091553
-0.00152588
-0.00183105
-0.00244141
-0.00274658
-0.00274658
-0.00183105
-0.00091553
-0.00030518
 0.00061035
 0.00091553
 0.00091553
 0.00030518
 0.00000000
-0.00061035
-0.00061035
-0.00061035
-0.00061035
-0.00122070
-0.00183105
-0.00213623
-0.00183105
-0.00122070
-0.00061035
 0.00030518
 0.00061035
 0.00061035
 0.00061035
 0.00030518
-0.00030518
-0.00091553
-0.00183105
-0.00274658
-0.00274658
-0.00244141
-0.00183105
-0.00091553
 0.00000000
 0.00030518
 0.00000000
-0.00030518
-0.00030518
-0.00030518
 0.00030518
 0.00061035
 0.00091553
 0.00030518
-0.00061035
-0.00152588
-0.00244141
-0.00274658
-0.00305176
-0.00305176
-0.00274658
-0.00244141
-0.00183105
-0.00061035
 0.00030518
 0.00091553
 0.00122070
 0.00061035
 0.00000000
-0.00030518
-0.00030518
 0.00030518
 0.00091553
 0.00122070
 0.00091553
 0.00030518
-0.00061035
-0.00091553
-0.00091553
-0.00030518
 0.00030518
 0.00091553
 0.00122070
 0.00152588
 0.00183105
 0.00213623
 0.00213623
 0.00152588
 0.00061035
-0.00030518
-0.00061035
 0.00000000
 0.00061035
 0.00091553
 0.00122070
 0.00061035
 0.00030518
 0.00000000
 0.00030518
 0.00122070
 0.00213623
 0.00274658
 0.00274658
 0.00152588
 0.00030518
-0.00091553
-0.00152588
-0.00152588
-0.00122070
-0.00091553
-0.00061035
 0.00000000
 0.00061035
 0.00152588
 0.00213623
 0.00244141
 0.00244141
 0.00213623
 0.00122070
 0.00061035
 0.00000000
-0.00030518
-0.00030518
-0.00091553
-0.00152588
-0.00244141
-0.00335693
-0.00335693
-0.00274658
-0.00152588
-0.00030518
 0.00030518
 0.00091553
 0.00091553
 0.00061035
 0.00000000
-0.00061035
-0.00152588
-0.00183105
-0.00152588
-0.00091553
 0.00000000
 0.00030518
 0.00061035
 0.00030518
-0.00030518
-0.00061035
-0.00091553
-0.00061035
 0.00030518
 0.00122070
 0.00152588
 0.00122070
 0.00061035
 0.00000000
-0.00030518
-0.00030518
-0.00061035
-0.00122070
-0.00122070
-0.00122070
-0.00030518
 0.00061035
 0.00152588
 0.00183105
 0.00152588
 0.00091553
 0.00030518
-0.00030518
-0.00030518
 0.00000000
-0.00030518
-0.00091553
-0.00183105
-0.00305176
-0.00366211
-0.00335693
-0.00244141
-0.00122070
 0.00000000
 0.00122070
 0.00183105
 0.00244141
 0.00274658
 0.00244141
 0.00183105
 0.00091553
 0.00000000
-0.00091553
-0.00152588
-0.00152588
-0.00152588
-0.00122070
-0.00122070
-0.00152588
-0.00152588
-0.00183105
-0.00152588
-0.00061035
 0.00030518
 0.00091553
 0.00061035
-0.00030518
-0.00122070
-0.00213623
-0.00244141
-0.00244141
-0.00244141
-0.00244141
-0.00213623
-0.00122070
-0.00030518
 0.00061035
 0.00122070
 0.00122070
 0.00061035
-0.00030518
-0.00091553
-0.00122070
-0.00122070
-0.00091553
-0.00091553
-0.00122070
-0.00183105
-0.00244141
-0.00274658
-0.00274658
-0.00213623
-0.00091553
 0.00030518
 0.00122070
 0.00122070
 0.00122070
 0.00091553
 0.00030518
-0.00030518
-0.00122070
-0.00183105
-0.00213623
-0.00213623
-0.00152588
-0.00122070
-0.00122070
-0.00122070
-0.00152588
-0.00122070
-0.00091553
 0.00000000
 0.00122070
 0.00244141
 0.00305176
 0.00305176
 0.00213623
 0.00122070
 0.00091553
 0.00030518
-0.00030518
-0.00091553
-0.00122070
-0.00122070
-0.00061035
 0.00000000
 0.00061035
 0.00091553
 0.00091553
 0.00030518
 0.00000000
-0.00030518
-0.00030518
 0.00000000
 0.00000000
-0.00030518
-0.00061035
-0.00152588
-0.00183105
-0.00183105
-0.00122070
 0.00000000
 0.00091553
 0.00152588
 0.00183105
 0.00183105
 0.00152588
 0.00091553
 0.00000000
-0.00061035
-0.00152588
-0.00152588
-0.00152588
-0.00122070
-0.00122070
-0.00091553
-0.00091553
-0.00061035
-0.00061035
-0.00030518
 0.00030518
 0.00061035
 0.00061035
 0.00030518
-0.00030518
-0.00061035
-0.00091553
-0.00152588
-0.00183105
-0.00213623
-0.00244141
-0.00244141
-0.00183105
-0.00122070
-0.00061035
 0.00000000
 0.00061035
 0.00091553
 0.00061035
 0.00030518
 0.00030518
 0.00061035
 0.00122070
 0.00183105
 0.00183105
 0.00152588
 0.00061035
-0.00030518
-0.00091553
-0.00091553
-0.00030518
 0.00061035
 0.00091553
 0.00122070
 0.00091553
 0.00091553
 0.00091553
 0.00061035
 0.00000000
-0.00061035
-0.00091553
-0.00061035
-0.00061035
-0.00091553
-0.00091553
-0.00122070
-0.00122070
-0.00152588
-0.00122070
-0.00061035
 0.00061035
 0.00122070
 0.00091553
 0.00030518
-0.00030518
-0.00061035
-0.00152588
-0.00274658
-0.00396729
-0.00976563
-0.03143311
-0.08422852
-0.17486572
-0.29113770
-0.40130615
-0.47027588
-0.48034668
-0.44311523
-0.38909912
-0.34545898
-0.31341553
-0.26672363
-0.17517090
-0.03509521
 0.11932373
 0.23406982
 0.27435303
 0.24841309
 0.19836426
 0.16601563
 0.16479492
 0.17974854
 0.19226074
 0.19714355
 0.20080566
 0.20690918
 0.20965576
 0.20172119
 0.18585205
 0.17364502
 0.17242432
 0.17852783
 0.18066406
 0.17395020
 0.16296387
 0.15533447
 0.15380859
 0.15411377
 0.15167236
 0.14556885
 0.13946533
 0.13549805
 0.13305664
 0.13000488
 0.12512207
 0.11871338
 0.11138916
 0.10467529
 0.09948730
 0.09490967
 0.09002686
 0.08300781
 0.07476807
 0.06774902
 0.06378174
 0.06072998
 0.05523682
 0.04638672
 0.03662109
 0.03021240
 0.02716064
 0.02380371
 0.01739502
 0.00854492
 0.00091553
-0.00335693
-0.00549316
-0.00885010
-0.01403809
-0.01831055
-0.01983643
-0.01831055
-0.01708984
-0.01861572
-0.02197266
-0.02441406
-0.02502441
-0.02471924
-0.02563477
-0.02868652
-0.03204346
-0.03387451
-0.03387451
-0.03417969
-0.03631592
-0.03997803
-0.04394531
-0.04608154
-0.04699707
-0.04821777
-0.05004883
-0.05279541
-0.05523682
-0.05645752
-0.05737305
-0.05889893
-0.06134033
-0.06317139
-0.06378174
-0.06347656
-0.06256104
-0.06225586
-0.06225586
-0.06195068
-0.06103516
-0.06011963
-0.06011963
-0.06072998
-0.06195068
-0.06225586
-0.06195068
-0.06103516
-0.06103516
-0.06195068
-0.06317139
-0.06408691
-0.06408691
-0.06347656
-0.06317139
-0.06317139
-0.06286621
-0.06195068
-0.06072998
-0.05981445
-0.05950928
-0.06011963
-0.06042480
-0.06072998
-0.06011963
-0.05981445
-0.05981445
-0.05981445
-0.05950928
-0.05859375
-0.05767822
-0.05706787
-0.05676270
-0.05615234
-0.05523682
-0.05340576
-0.05187988
-0.05065918
-0.04974365
-0.04882813
-0.04760742
-0.04608154
-0.04516602
-0.04455566
-0.04394531
-0.04272461
-0.04089355
-0.03845215
-0.03601074
-0.03417969
-0.03326416
-0.03265381
-0.03265381
-0.03234863
-0.03204346
-0.03112793
-0.03021240
-0.02929688
-0.02807617
-0.02716064
-0.02624512
-0.02502441
-0.02380371
-0.02197266
-0.02044678
-0.01831055
-0.01647949
-0.01434326
-0.01281738
-0.01129150
-0.01037598
-0.00976563
-0.00915527
-0.00885010
-0.00823975
-0.00732422
-0.00579834
-0.00427246
-0.00335693
-0.00244141
-0.00183105
-0.00091553
 0.00000000
 0.00152588
 0.00305176
 0.00396729
 0.00518799
 0.00640869
 0.00762939
 0.00854492
 0.00915527
 0.00976563
 0.01037598
 0.01068115
 0.01129150
 0.01190186
 0.01251221
 0.01373291
 0.01464844
 0.01556396
 0.01586914
 0.01617432
 0.01586914
 0.01617432
 0.01647949
 0.01708984
 0.01770020
 0.01800537
 0.01831055
 0.01831055
 0.01831055
 0.01861572
 0.01922607
 0.01983643
 0.02075195
 0.02136230
 0.02258301
 0.02380371
 0.02471924
 0.02502441
 0.02502441
 0.02441406
 0.02380371
 0.02380371
 0.02410889
 0.02532959
 0.02655029
 0.02777100
 0.02868652
 0.02899170
 0.02899170
 0.02899170
 0.02929688
 0.03021240
 0.03143311
 0.03204346
 0.03204346
 0.03204346
 0.03143311
 0.03112793
 0.03021240
 0.02929688
 0.02868652
 0.02838135
 0.02868652
 0.02960205
 0.03051758
 0.03143311
 0.03204346
 0.03234863
 0.03204346
 0.03173828
 0.03112793
 0.03082275
 0.03112793
 0.03204346
 0.03295898
 0.03326416
 0.03326416
 0.03326416
 0.03326416
 0.03326416
 0.03356934
 0.03356934
 0.03387451
 0.03417969
 0.03479004
 0.03509521
 0.03509521
 0.03417969
 0.03326416
 0.03234863
 0.03173828
 0.03173828
 0.03173828
 0.03173828
 0.03143311
 0.03082275
 0.02960205
 0.02868652
 0.02807617
 0.02777100
 0.02746582
 0.02777100
 0.02777100
 0.02746582
 0.02746582
 0.02716064
 0.02655029
 0.02563477
 0.02441406
 0.02349854
 0.02288818
 0.02288818
 0.02319336
 0.02380371
 0.02441406
 0.02471924
 0.02441406
 0.02380371
 0.02288818
 0.02227783
 0.02166748
 0.02136230
 0.02136230
 0.02075195
 0.01953125
 0.01800537
 0.01647949
 0.01525879
 0.01464844
 0.01434326
 0.01403809
 0.01373291
 0.01373291
 0.01373291
 0.01403809
 0.01373291
 0.01281738
 0.01159668
 0.01007080
 0.00885010
 0.00854492
 0.00854492
 0.00885010
 0.00946045
 0.00946045
 0.00915527
 0.00854492
 0.00762939
 0.00701904
 0.00640869
 0.00640869
 0.00640869
 0.00640869
 0.00610352
 0.00549316
 0.00518799
 0.00488281
 0.00457764
 0.00396729
 0.00305176
 0.00213623
 0.00152588
 0.00183105
 0.00244141
 0.00335693
 0.00335693
 0.00305176
 0.00183105
 0.00091553
 0.00030518
 0.00000000
 0.00000000
 0.00000000
 0.00000000
-0.00030518
-0.00122070
-0.00213623
-0.00335693
-0.00427246
-0.00518799
-0.00549316
-0.00549316
-0.00518799
-0.00488281
-0.00488281
-0.00518799
-0.00579834
-0.00701904
-0.00854492
-0.00946045
-0.01007080
-0.01037598
-0.01068115
-0.01129150
-0.01190186
-0.01281738
-0.01403809
-0.01495361
-0.01586914
-0.01647949
-0.01739502
-0.01861572
-0.02044678
-0.02288818
-0.02593994
-0.02960205
-0.03356934
-0.03875732
-0.04425049
-0.04974365
-0.05462646
-0.05859375
-0.06195068
-0.06439209
-0.06683350
-0.06835938
-0.06835938
-0.06622314
-0.06164551
-0.05401611
-0.04272461
-0.02868652
-0.01190186
 0.00701904
 0.02868652
 0.05249023
 0.07843018
 0.10559082
 0.13275146
 0.15869141
 0.18249512
 0.20355225
 0.22003174
 0.23162842
 0.23742676
 0.23651123
 0.22827148
 0.21331787
 0.19073486
 0.16113281
 0.12481689
 0.08178711
 0.03295898
-0.02044678
-0.07659912
-0.13305664
-0.18890381
-0.24261475
-0.29357910
-0.33966064
-0.37872314
-0.40832520
-0.42755127
-0.43640137
-0.43518066
-0.42388916
-0.40222168
-0.37109375
-0.33111572
-0.28411865
-0.23101807
-0.17303467
-0.11108398
-0.04760742
 0.01525879
 0.07537842
 0.13122559
 0.18096924
 0.22369385
 0.25848389
 0.28411865
 0.29998779
 0.30609131
 0.30273438
 0.29052734
 0.26977539
 0.24139404
 0.20629883
 0.16540527
 0.12054443
 0.07354736
 0.02624512
-0.01953125
-0.06225586
-0.10131836
-0.13549805
-0.16357422
-0.18371582
-0.19561768
-0.19836426
-0.19348145
-0.18096924
-0.16235352
-0.13793945
-0.10864258
-0.07537842
-0.03997803
-0.00335693
 0.03234863
 0.06622314
 0.09643555
 0.12176514
 0.14160156
 0.15502930
 0.16235352
 0.16326904
 0.15777588
 0.14617920
 0.12939453
 0.10894775
 0.08544922
 0.06011963
 0.03326416
 0.00640869
-0.01983643
-0.04425049
-0.06530762
-0.08270264
-0.09582520
-0.10437012
-0.10833740
-0.10894775
-0.10589600
-0.10040283
-0.09246826
-0.08270264
-0.07141113
-0.06011963
-0.04943848
-0.03997803
-0.03295898
-0.02777100
-0.02532959
-0.02502441
-0.02746582
-0.03204346
-0.03845215
-0.04577637
-0.05310059
-0.06072998
-0.06774902
-0.07415771
-0.07995605
-0.08392334
-0.08544922
-0.08422852
-0.08026123
-0.07415771
-0.06622314
-0.05737305
-0.04760742
-0.03753662
-0.02777100
-0.01831055
-0.01007080
-0.00366211
 0.00122070
 0.00396729
 0.00488281
 0.00457764
 0.00274658
-0.00091553
-0.00640869
-0.01251221
-0.01922607
-0.02532959
-0.02990723
-0.03234863
-0.03234863
-0.02960205
-0.02410889
-0.01586914
-0.00457764
 0.01007080
 0.02777100
 0.04852295
 0.07171631
 0.09643555
 0.12145996
 0.14648438
 0.17089844
 0.19439697
 0.21606445
 0.23529053
 0.25177002
 0.26489258
 0.27465820
 0.28106689
 0.28320313
 0.28076172
 0.27343750
 0.26153564
 0.24505615
 0.22369385
 0.19805908
 0.16845703
 0.13519287
 0.09887695
 0.05950928
 0.01800537
-0.02410889
-0.06622314
-0.10711670
-0.14617920
-0.18280029
-0.21606445
-0.24475098
-0.26885986
-0.28930664
-0.30670166
-0.31921387
-0.32562256
-0.32379150
-0.31494141
-0.30059814
-0.28228760
-0.26062012
-0.23498535
-0.20568848
-0.17333984
-0.13916016
-0.10406494
-0.06866455
-0.03326416
 0.00122070
 0.03387451
 0.06378174
 0.08972168
 0.11108398
 0.12695313
 0.13732910
 0.14221191
 0.14129639
 0.13458252
 0.12237549
 0.10467529
 0.08239746
 0.05584717
 0.02563477
-0.00701904
-0.04089355
-0.07415771
-0.10559082
-0.13305664
-0.15441895
-0.16845703
-0.17364502
-0.17028809
-0.15686035
-0.13244629
-0.09674072
-0.04974365
 0.00732422
 0.07293701
 0.14556885
 0.22430420
 0.30639648
 0.38909912
 0.46813965
 0.54107666
 0.60485840
 0.65673828
 0.69458008
 0.71685791
 0.72174072
 0.70861816
 0.67718506
 0.62622070
 0.55664063
 0.47027588
 0.36956787
 0.25787354
 0.13641357
 0.00640869
-0.13031006
-0.27069092
-0.40893555
-0.53924561
-0.65734863
-0.76049805
-0.84716797
-0.91461182
-0.96038818
-0.98175049
-0.97839355
-0.95092773
-0.89996338
-0.82611084
-0.73028564
-0.61523438
-0.48583984
-0.34637451
-0.19958496
-0.04638672
 0.10986328
 0.26428223
 0.41015625
 0.54138184
 0.65277100
 0.74096680
 0.80352783
 0.83862305
 0.84442139
 0.81970215
 0.76385498
 0.67810059
 0.56671143
 0.43518066
 0.28747559
 0.12512207
-0.05035400
-0.23437500
-0.41809082
-0.59082031
-0.74462891
-0.87554932
-0.98083496
-1.05743408
-1.10137939
-1.11053467
-1.08428955
-1.02386475
-0.92895508
-0.80139160
-0.64636230
-0.47119141
-0.28259277
-0.08300781
 0.12542725
 0.33813477
 0.54534912
 0.73638916
 0.90454102
 1.04644775
 1.16058350
 1.24328613
 1.29028320
 1.30004883
 1.27319336
 1.21276855
 1.11968994
 0.99517822
 0.84411621
 0.67413330
 0.49438477
 0.30975342
 0.12237549
-0.06591797
-0.24932861
-0.41900635
-0.56518555
-0.68237305
-0.76843262
-0.82366943
-0.84747314
-0.83953857
-0.80078125
-0.73272705
-0.63995361
-0.52795410
-0.40191650
-0.26733398
-0.12878418
 0.00976563
 0.14312744
 0.26519775
 0.36865234
 0.44830322
 0.49957275
 0.52032471
 0.50964355
 0.46844482
 0.39916992
 0.30578613
 0.18951416
 0.05279541
-0.10192871
-0.26794434
-0.43579102
-0.59600830
-0.74066162
-0.86364746
-0.96008301
-1.02600098
-1.05804443
-1.05377197
-1.01074219
-0.92895508
-0.80963135
-0.65734863
-0.47851563
-0.27770996
-0.05767822
 0.17791748
 0.42114258
 0.66009521
 0.88317871
 1.08245850
 1.25427246
 1.39404297
 1.49566650
 1.55395508
 1.56616211
 1.53381348
 1.45935059
 1.34399414
 1.18927002
 0.99945068
 0.78399658
 0.55419922
 0.31738281
 0.07629395
-0.16540527
-0.40008545
-0.61340332
-0.79284668
-0.93078613
-1.02630615
-1.08032227
-1.08947754
-1.04888916
-0.95794678
-0.82214355
-0.65063477
-0.45013428
-0.22277832
 0.02929688
 0.29846191
 0.57128906
 0.83343506
 1.07391357
 1.28540039
 1.46118164
 1.59332275
 1.67510986
 1.70104980
 1.66839600
 1.57470703
 1.41967773
 1.20727539
 0.94573975
 0.64331055
 0.30609131
-0.06103516
-0.45013428
-0.84838867
-1.23901367
-1.60644531
-1.93969727
-2.23114014
-2.47283936
-2.65655518
-2.77526855
-2.82440186
-2.80334473
-2.71270752
-2.55493164
-2.33154297
-2.04742432
-1.71081543
-1.33331299
-0.92681885
-0.50140381
-0.06530762
 0.37322998
 0.80169678
 1.20300293
 1.56219482
 1.86859131
 2.11730957
 2.30407715
 2.42340088
 2.47039795
 2.44476318
 2.35168457
 2.19665527
 1.98486328
 1.72119141
 1.41662598
 1.08642578
 0.74523926
 0.40344238
 0.06591797
-0.26092529
-0.56549072
-0.83404541
-1.05438232
-1.22100830
-1.33331299
-1.39160156
-1.39648438
-1.34765625
-1.24725342
-1.10107422
-0.91766357
-0.70648193
-0.47698975
-0.23620605
 0.01068115
 0.25634766
 0.49133301
 0.70281982
 0.88043213
 1.01654053
 1.10992432
 1.16027832
 1.16607666
 1.12548828
 1.03820801
 0.90820313
 0.74371338
 0.55389404
 0.34423828
 0.11657715
-0.12603760
-0.37658691
-0.62347412
-0.85479736
-1.06323242
-1.24420166
-1.39495850
-1.51214600
-1.59271240
-1.63452148
-1.63757324
-1.60400391
-1.53594971
-1.43707275
-1.31225586
-1.16638184
-1.00555420
-0.83587646
-0.66375732
-0.49652100
-0.34088135
-0.20141602
-0.07995605
 0.02197266
 0.10253906
 0.15960693
 0.19378662
 0.20721436
 0.20324707
 0.18585205
 0.15838623
 0.12451172
 0.08941650
 0.05859375
 0.03601074
 0.02532959
 0.02929688
 0.05035400
 0.09094238
 0.15228271
 0.23468018
 0.33691406
 0.45684814
 0.59112549
 0.73547363
 0.88592529
 1.03851318
 1.18865967
 1.32995605
 1.45690918
 1.56341553
 1.64642334
 1.70227051
 1.72851563
 1.72180176
 1.68090820
 1.60644531
 1.49963379
 1.36169434
 1.19476318
 1.00280762
 0.79376221
 0.57556152
 0.35461426
 0.13336182
-0.08544922
-0.29571533
-0.48858643
-0.65429688
-0.78674316
-0.88439941
-0.94757080
-0.97656250
-0.97076416
-0.93078613
-0.85845947
-0.75866699
-0.63720703
-0.50079346
-0.35583496
-0.20935059
-0.06622314
 0.06835938
 0.18829346
 0.28747559
 0.35888672
 0.39825439
 0.40405273
 0.37750244
 0.32104492
 0.23651123
 0.12481689
-0.01190186
-0.16967773
-0.34118652
-0.51757813
-0.68908691
-0.84869385
-0.99212646
-1.11572266
-1.21551514
-1.28723145
-1.32751465
-1.33483887
-1.30950928
-1.25366211
-1.16973877
-1.05895996
-0.92529297
-0.77301025
-0.60943604
-0.44128418
-0.27465820
-0.11260986
 0.04211426
 0.18615723
 0.31494141
 0.42205811
 0.50415039
 0.55938721
 0.58898926
 0.59387207
 0.57586670
 0.53680420
 0.48187256
 0.41595459
 0.34545898
 0.27435303
 0.20538330
 0.14343262
 0.09368896
 0.06286621
 0.05462646
 0.07110596
 0.11383057
 0.18432617
 0.28411865
 0.41290283
 0.56640625
 0.73791504
 0.92224121
 1.11389160
 1.30859375
 1.49932861
 1.67785645
 1.83654785
 1.96990967
 2.07305908
 2.14050293
 2.16613770
 2.14660645
 2.08160400
 1.97174072
 1.81732178
 1.61865234
 1.37908936
 1.10595703
 0.80810547
 0.49133301
 0.15686035
-0.19134521
-0.54534912
-0.89263916
-1.22222900
-1.52770996
-1.80603027
-2.05352783
-2.26379395
-2.43286133
-2.55920410
-2.64495850
-2.69134521
-2.69897461
-2.66937256
-2.60620117
-2.51586914
-2.40447998
-2.27661133
-2.13714600
-1.99157715
-1.84539795
-1.70440674
-1.57257080
-1.45263672
-1.34704590
-1.25701904
-1.18255615
-1.12213135
-1.07482910
-1.03851318
-1.01013184
-0.98632813
-0.96252441
-0.93444824
-0.89660645
-0.84350586
-0.77026367
-0.67413330
-0.55572510
-0.41381836
-0.24597168
-0.04821777
 0.18157959
 0.44067383
 0.72235107
 1.01959229
 1.32873535
 1.64672852
 1.96960449
 2.28973389
 2.59857178
 2.88696289
 3.14971924
 3.38317871
 3.58184814
 3.74053955
 3.85253906
 3.91448975
 3.92425537
 3.88153076
 3.78540039
 3.63586426
 3.43597412
 3.19061279
 2.90466309
 2.58178711
 2.22564697
 1.84173584
 1.44012451
 1.03149414
 0.62286377
 0.21606445
-0.18676758
-0.57983398
-0.95306396
-1.29821777
-1.61132813
-1.89270020
-2.14202881
-2.35748291
-2.53570557
-2.67700195
-2.78289795
-2.85491943
-2.89306641
-2.89794922
-2.87170410
-2.81707764
-2.73803711
-2.63549805
-2.51098633
-2.36724854
-2.20672607
-2.03308105
-1.84875488
-1.65618896
-1.45904541
-1.26037598
-1.06323242
-0.87005615
-0.68420410
-0.50842285
-0.34606934
-0.19775391
-0.06378174
 0.05523682
 0.15869141
 0.24597168
 0.31677246
 0.37261963
 0.41473389
 0.44525146
 0.46661377
 0.48217773
 0.49591064
 0.50994873
 0.52703857
 0.54992676
 0.58197021
 0.62500000
 0.67962646
 0.74615479
 0.82489014
 0.91583252
 1.01776123
 1.12854004
 1.24481201
 1.36230469
 1.47796631
 1.58752441
 1.68670654
 1.77154541
 1.83898926
 1.88690186
 1.91314697
 1.91589355
 1.89300537
 1.84387207
 1.76971436
 1.67236328
 1.55364990
 1.41662598
 1.26434326
 1.09985352
 0.92712402
 0.75042725
 0.57434082
 0.40405273
 0.24261475
 0.09063721
-0.05096436
-0.18096924
-0.29663086
-0.39489746
-0.47393799
-0.53497314
-0.58105469
-0.61645508
-0.64392090
-0.66711426
-0.68817139
-0.71075439
-0.73883057
-0.77575684
-0.82519531
-0.88897705
-0.96862793
-1.06414795
-1.17553711
-1.30065918
-1.43676758
-1.57928467
-1.72454834
-1.86798096
-2.00347900
-2.12493896
-2.22534180
-2.30072021
-2.34710693
-2.36145020
-2.33947754
-2.27844238
-2.17681885
-2.03643799
-1.85974121
-1.64794922
-1.40502930
-1.13739014
-0.85418701
-0.56396484
-0.27069092
 0.02258301
 0.31127930
 0.58502197
 0.83312988
 1.04705811
 1.22375488
 1.36291504
 1.46301270
 1.52160645
 1.53808594
 1.51580811
 1.45965576
 1.37481689
 1.26556396
 1.13769531
 0.99853516
 0.85693359
 0.71960449
 0.59204102
 0.48004150
 0.38909912
 0.32440186
 0.28900146
 0.28350830
 0.30914307
 0.36590576
 0.45196533
 0.56396484
 0.69641113
 0.84442139
 1.00372314
 1.16821289
 1.33056641
 1.48315430
 1.61926270
 1.73461914
 1.82403564
 1.88018799
 1.89727783
 1.87316895
 1.80908203
 1.70593262
 1.56280518
 1.37969971
 1.15936279
 0.91003418
 0.63903809
 0.34851074
 0.03967285
-0.28381348
-0.61248779
-0.93505859
-1.24267578
-1.53106689
-1.79779053
-2.03826904
-2.24639893
-2.41668701
-2.54669189
-2.63458252
-2.67974854
-2.68066406
-2.63732910
-2.55218506
-2.42767334
-2.26806641
-2.07733154
-1.86035156
-1.62261963
-1.36840820
-1.10382080
-0.83526611
-0.57189941
-0.31890869
-0.07873535
 0.14862061
 0.36010742
 0.54992676
 0.71044922
 0.83892822
 0.93719482
 1.00799561
 1.05163574
 1.06628418
 1.05224609
 1.01257324
 0.95214844
 0.87402344
 0.77941895
 0.67199707
 0.55847168
 0.44586182
 0.33905029
 0.24017334
 0.15075684
 0.07415771
 0.01495361
-0.02197266
-0.03417969
-0.02105713
 0.01708984
 0.08026123
 0.16815186
 0.27954102
 0.41168213
 0.56091309
 0.72204590
 0.89019775
 1.06109619
 1.23107910
 1.39556885
 1.54815674
 1.68273926
 1.79443359
 1.87957764
 1.93481445
 1.95587158
 1.93847656
 1.88232422
 1.78955078
 1.66229248
 1.50085449
 1.30615234
 1.08276367
 0.83953857
 0.58532715
 0.32501221
 0.05981445
-0.20782471
-0.46997070
-0.71533203
-0.93536377
-1.12670898
-1.28967285
-1.42303467
-1.52404785
-1.59027100
-1.62170410
-1.62200928
-1.59393311
-1.53961182
-1.46179199
-1.36474609
-1.25518799
-1.13922119
-1.02172852
-0.90759277
-0.80139160
-0.70861816
-0.63354492
-0.57830811
-0.54534912
-0.53680420
-0.55358887
-0.59478760
-0.65795898
-0.73883057
-0.83435059
-0.93994141
-1.05102539
-1.16180420
-1.26739502
-1.36230469
-1.44256592
-1.50177002
-1.53503418
-1.53808594
-1.50970459
-1.44805908
-1.35101318
-1.21704102
-1.04736328
-0.84625244
-0.61889648
-0.36804199
-0.09460449
 0.19836426
 0.50323486
 0.80932617
 1.10748291
 1.39129639
 1.65557861
 1.89453125
 2.10083008
 2.26776123
 2.39196777
 2.47192383
 2.50701904
 2.49633789
 2.44079590
 2.34283447
 2.20733643
 2.03918457
 1.84326172
 1.62567139
 1.39312744
 1.15386963
 0.91522217
 0.68450928
 0.46752930
 0.27008057
 0.09552002
-0.05462646
-0.17852783
-0.27435303
-0.33813477
-0.36865234
-0.36743164
-0.33996582
-0.29205322
-0.22796631
-0.15228271
-0.06927490
 0.01525879
 0.09490967
 0.16387939
 0.21789551
 0.25299072
 0.26611328
 0.25451660
 0.21728516
 0.15350342
 0.06439209
-0.05035400
-0.18890381
-0.34759521
-0.52124023
-0.70343018
-0.88928223
-1.07513428
-1.25640869
-1.42791748
-1.58477783
-1.72332764
-1.84112549
-1.93511963
-2.00134277
-2.03765869
-2.04315186
-2.01873779
-1.96533203
-1.88385010
-1.77490234
-1.64245605
-1.48986816
-1.32019043
-1.13525391
-0.93750000
-0.73211670
-0.52581787
-0.32287598
-0.12329102
 0.07354736
 0.26672363
 0.45104980
 0.62072754
 0.77301025
 0.90789795
 1.02752686
 1.13159180
 1.21795654
 1.28509521
 1.33361816
 1.36505127
 1.38153076
 1.38366699
 1.37268066
 1.34918213
 1.31500244
 1.27258301
 1.22375488
 1.17004395
 1.11297607
 1.05529785
 0.99853516
 0.94543457
 0.89721680
 0.85510254
 0.82122803
 0.79711914
 0.78369141
 0.78125000
 0.78918457
 0.80780029
 0.83679199
 0.87463379
 0.91918945
 0.96771240
 1.01776123
 1.06719971
 1.11114502
 1.14440918
 1.16119385
 1.15936279
 1.13708496
 1.09100342
 1.01654053
 0.91033936
 0.77301025
 0.60882568
 0.41931152
 0.20233154
-0.04486084
-0.31982422
-0.61431885
-0.91705322
-1.22070313
-1.52160645
-1.81579590
-2.09594727
-2.35290527
-2.57873535
-2.76885986
-2.91870117
-3.02337646
-3.07891846
-3.08319092
-3.03680420
-2.94067383
-2.79632568
-2.60711670
-2.37854004
-2.11669922
-1.82769775
-1.51702881
-1.19354248
-0.86914063
-0.55297852
-0.25054932
 0.03723145
 0.30700684
 0.55053711
 0.75866699
 0.92559814
 1.05285645
 1.14471436
 1.20300293
 1.22802734
 1.22131348
 1.18774414
 1.13464355
 1.06750488
 0.99151611
 0.91064453
 0.83038330
 0.75622559
 0.69274902
 0.64239502
 0.60729980
 0.58807373
 0.58624268
 0.60119629
 0.63140869
 0.67565918
 0.73181152
 0.79742432
 0.86883545
 0.94299316
 1.01684570
 1.08734131
 1.15081787
 1.20300293
 1.24176025
 1.26556396
 1.27227783
 1.26037598
 1.22802734
 1.17462158
 1.10015869
 1.00585938
 0.89141846
 0.75836182
 0.61096191
 0.45379639
 0.29022217
 0.12084961
-0.05493164
-0.23468018
-0.41320801
-0.58258057
-0.73852539
-0.87921143
-1.00372314
-1.11114502
-1.19812012
-1.26251221
-1.30371094
-1.32263184
-1.32019043
-1.29638672
-1.25213623
-1.18927002
-1.11053467
-1.01898193
-0.91796875
-0.80963135
-0.69763184
-0.58563232
-0.47821045
-0.37872314
-0.28930664
-0.21148682
-0.14648438
-0.09552002
-0.05920410
-0.03784180
-0.03051758
-0.03631592
-0.05401611
-0.08178711
-0.11749268
-0.15777588
-0.20019531
-0.24322510
-0.28472900
-0.32226563
-0.35339355
-0.37414551
-0.38299561
-0.37872314
-0.36010742
-0.32714844
-0.27832031
-0.21423340
-0.13580322
-0.04455566
 0.05889893
 0.17333984
 0.29632568
 0.42388916
 0.55053711
 0.67169189
 0.78460693
 0.88684082
 0.97686768
 1.05224609
 1.10961914
 1.14715576
 1.16455078
 1.16180420
 1.14013672
 1.10046387
 1.04461670
 0.97473145
 0.89324951
 0.80291748
 0.70617676
 0.60699463
 0.50842285
 0.41534424
 0.33111572
 0.25787354
 0.19744873
 0.15014648
 0.11749268
 0.10070801
 0.10040283
 0.11444092
 0.14068604
 0.17517090
 0.21484375
 0.25695801
 0.29907227
 0.33721924
 0.36651611
 0.38299561
 0.38269043
 0.36376953
 0.32531738
 0.26672363
 0.18798828
 0.08819580
-0.03295898
-0.17425537
-0.33203125
-0.50109863
-0.67535400
-0.84960938
-1.02020264
-1.18255615
-1.33270264
-1.46484375
-1.57440186
-1.65710449
-1.71051025
-1.73309326
-1.72332764
-1.68121338
-1.60766602
-1.50573730
-1.37817383
-1.22741699
-1.05712891
-0.87188721
-0.67810059
-0.48248291
-0.29052734
-0.10528564
 0.07171631
 0.23681641
 0.38543701
 0.51116943
 0.61065674
 0.68176270
 0.72570801
 0.74279785
 0.73303223
 0.69610596
 0.63446045
 0.55236816
 0.45562744
 0.34851074
 0.23498535
 0.11901855
 0.00488281
-0.10223389
-0.19683838
-0.27465820
-0.33111572
-0.36132813
-0.36285400
-0.33477783
-0.27893066
-0.19836426
-0.09368896
 0.03417969
 0.18371582
 0.35034180
 0.52581787
 0.70251465
 0.87463379
 1.03790283
 1.18835449
 1.32110596
 1.43035889
 1.51245117
 1.56494141
 1.58599854
 1.57440186
 1.53015137
 1.45477295
 1.35162354
 1.22253418
 1.07055664
 0.89965820
 0.71594238
 0.52673340
 0.33752441
 0.14984131
-0.03570557
-0.21667480
-0.38787842
-0.54351807
-0.67962646
-0.79650879
-0.89508057
-0.97717285
-1.04278564
-1.09222412
-1.12731934
-1.14990234
-1.16149902
-1.16333008
-1.15631104
-1.14227295
-1.12365723
-1.10168457
-1.07727051
-1.05102539
-1.02325439
-0.99548340
-0.96740723
-0.93933105
-0.91003418
-0.87921143
-0.84594727
-0.80932617
-0.76843262
-0.72204590
-0.66986084
-0.61157227
-0.54626465
-0.47393799
-0.39459229
-0.30792236
-0.21453857
-0.11566162
-0.01129150
 0.09765625
 0.21057129
 0.32592773
 0.44189453
 0.55572510
 0.66619873
 0.77087402
 0.86914063
 0.95916748
 1.04034424
 1.11175537
 1.17126465
 1.21734619
 1.25000000
 1.26892090
 1.27532959
 1.26922607
 1.25061035
 1.21948242
 1.17645264
 1.12365723
 1.06292725
 0.99487305
 0.92102051
 0.84228516
 0.76049805
 0.67657471
 0.59082031
 0.50354004
 0.41717529
 0.33264160
 0.25085449
 0.16967773
 0.08880615
 0.00946045
-0.06561279
-0.13427734
-0.19683838
-0.25512695
-0.30914307
-0.35675049
-0.39489746
-0.42266846
-0.44128418
-0.45135498
-0.45318604
-0.44616699
-0.43121338
-0.40954590
-0.38299561
-0.35217285
-0.31768799
-0.28137207
-0.24536133
-0.21179199
-0.18157959
-0.15594482
-0.13671875
-0.12695313
-0.12786865
-0.14007568
-0.16296387
-0.19836426
-0.24688721
-0.30853271
-0.38085938
-0.45989990
-0.54321289
-0.62927246
-0.71685791
-0.80230713
-0.88104248
-0.94909668
-1.00402832
-1.04339600
-1.06597900
-1.06994629
-1.05407715
-1.01898193
-0.96466064
-0.89172363
-0.79986572
-0.69122314
-0.56854248
-0.43670654
-0.29815674
-0.15441895
-0.00610352
 0.14434814
 0.29235840
 0.43304443
 0.56152344
 0.67565918
 0.77453613
 0.85754395
 0.92285156
 0.96923828
 0.99609375
 1.00341797
 0.99151611
 0.96191406
 0.91674805
 0.85845947
 0.79010010
 0.71289063
 0.62927246
 0.54199219
 0.45440674
 0.37109375
 0.29357910
 0.22277832
 0.15869141
 0.10314941
 0.05859375
 0.02685547
 0.00823975
 0.00122070
 0.00549316
 0.02105713
 0.04699707
 0.08209229
 0.12359619
 0.17028809
 0.22064209
 0.27343750
 0.32531738
 0.37261963
 0.41107178
 0.43914795
 0.45532227
 0.45898438
 0.44769287
 0.42053223
 0.37719727
 0.31951904
 0.24871826
 0.16479492
 0.06835938
-0.03997803
-0.15838623
-0.28442383
-0.41442871
-0.54473877
-0.67169189
-0.79193115
-0.90301514
-1.00341797
-1.09130859
-1.16516113
-1.22283936
-1.26190186
-1.28173828
-1.28173828
-1.26251221
-1.22467041
-1.17004395
-1.09924316
-1.01440430
-0.91735840
-0.81024170
-0.69610596
-0.57708740
-0.45532227
-0.33264160
-0.20965576
-0.08758545
 0.03173828
 0.14709473
 0.25665283
 0.35888672
 0.45227051
 0.53558350
 0.60821533
 0.66955566
 0.71960449
 0.75775146
 0.78338623
 0.79711914
 0.79956055
 0.79315186
 0.77850342
 0.75744629
 0.73089600
 0.70007324
 0.66680908
 0.63232422
 0.59753418
 0.56213379
 0.52703857
 0.49163818
 0.45654297
 0.42114258
 0.38513184
 0.34881592
 0.31250000
 0.27526855
 0.23651123
 0.19561768
 0.15228271
 0.10711670
 0.06195068
 0.01770020
-0.02502441
-0.06439209
-0.09979248
-0.13000488
-0.15441895
-0.17211914
-0.18218994
-0.18310547
-0.17395020
-0.15472412
-0.12512207
-0.08514404
-0.03509521
 0.02349854
 0.08789063
 0.15563965
 0.22521973
 0.29541016
 0.36346436
 0.42572021
 0.47729492
 0.51666260
 0.54260254
 0.55480957
 0.55114746
 0.53009033
 0.49224854
 0.44006348
 0.37658691
 0.30395508
 0.22247314
 0.13397217
 0.04150391
-0.05187988
-0.14434814
-0.23468018
-0.32196045
-0.40313721
-0.47485352
-0.53588867
-0.58563232
-0.62469482
-0.65277100
-0.66986084
-0.67657471
-0.67382813
-0.66284180
-0.64361572
-0.61737061
-0.58502197
-0.54931641
-0.51330566
-0.47821045
-0.44525146
-0.41595459
-0.39276123
-0.37750244
-0.37048340
-0.37109375
-0.37811279
-0.39184570
-0.41198730
-0.43762207
-0.46691895
-0.49835205
-0.52978516
-0.55908203
-0.58410645
-0.60150146
-0.60913086
-0.60516357
-0.58776855
-0.55541992
-0.50750732
-0.44311523
-0.36285400
-0.26702881
-0.15594482
-0.02960205
 0.11108398
 0.26306152
 0.42297363
 0.58624268
 0.74829102
 0.90454102
 1.05102539
 1.18469238
 1.30279541
 1.40228271
 1.48071289
 1.53564453
 1.56646729
 1.57257080
 1.55364990
 1.50939941
 1.44134521
 1.35223389
 1.24603271
 1.12579346
 0.99365234
 0.85174561
 0.70404053
 0.55480957
 0.40893555
 0.26885986
 0.13610840
 0.01190186
-0.10131836
-0.20141602
-0.28625488
-0.35522461
-0.40832520
-0.44586182
-0.46875000
-0.47973633
-0.48217773
-0.47790527
-0.46997070
-0.45959473
-0.44952393
-0.44281006
-0.44189453
-0.44738770
-0.46051025
-0.48217773
-0.51330566
-0.55358887
-0.60150146
-0.65582275
-0.71441650
-0.77697754
-0.84167480
-0.90698242
-0.97015381
-1.02966309
-1.08367920
-1.13098145
-1.16882324
-1.19506836
-1.20727539
-1.20483398
-1.18652344
-1.15203857
-1.10137939
-1.03485107
-0.95306396
-0.85632324
-0.74676514
-0.62652588
-0.49957275
-0.36895752
-0.23712158
-0.10650635
 0.02105713
 0.14312744
 0.25695801
 0.36010742
 0.45043945
 0.52703857
 0.58898926
 0.63690186
 0.67138672
 0.69335938
 0.70404053
 0.70617676
 0.70251465
 0.69580078
 0.68908691
 0.68450928
 0.68420410
 0.69030762
 0.70526123
 0.73028564
 0.76599121
 0.81176758
 0.86853027
 0.93475342
 1.00921631
 1.08947754
 1.17248535
 1.25640869
 1.33758545
 1.41174316
 1.47460938
 1.52374268
 1.55670166
 1.57104492
 1.56402588
 1.53320313
 1.47827148
 1.39892578
 1.29455566
 1.16363525
 1.00646973
 0.82672119
 0.63110352
 0.42358398
 0.20477295
-0.02685547
-0.26824951
-0.51147461
-0.74645996
-0.96740723
-1.17187500
-1.35925293
-1.52526855
-1.66442871
-1.77276611
-1.84906006
-1.89483643
-1.91040039
-1.89514160
-1.84997559
-1.77856445
-1.68518066
-1.57348633
-1.44531250
-1.30401611
-1.15539551
-1.00585938
-0.85998535
-0.72143555
-0.59326172
-0.47943115
-0.38482666
-0.31219482
-0.26214600
-0.23406982
-0.22766113
-0.24383545
-0.28106689
-0.33538818
-0.40161133
-0.47485352
-0.55053711
-0.62377930
-0.68908691
-0.74035645
-0.77362061
-0.78491211
-0.77026367
-0.72631836
-0.65124512
-0.54656982
-0.41442871
-0.25543213
-0.06744385
 0.14892578
 0.38940430
 0.64483643
 0.90637207
 1.16760254
 1.42425537
 1.67083740
 1.90032959
 2.10571289
 2.28118896
 2.42187500
 2.52471924
 2.58666992
 2.60589600
 2.58178711
 2.51464844
 2.40631104
 2.26043701
 2.08129883
 1.87347412
 1.63970947
 1.38397217
 1.11297607
 0.83618164
 0.56182861
 0.29357910
 0.03173828
-0.22186279
-0.46112061
-0.67626953
-0.86029053
-1.01196289
-1.13220215
-1.22222900
-1.28082275
-1.30737305
-1.30462646
-1.27655029
-1.22680664
-1.15814209
-1.07421875
-0.97930908
-0.88012695
-0.78063965
-0.68542480
-0.59722900
-0.52001953
-0.45745850
-0.41107178
-0.38238525
-0.37109375
-0.37811279
-0.40283203
-0.44403076
-0.49987793
-0.56823730
-0.64636230
-0.73028564
-0.81665039
-0.90209961
-0.98358154
-1.05926514
-1.12579346
-1.17980957
-1.21887207
-1.24053955
-1.24359131
-1.22711182
-1.19018555
-1.13281250
-1.05560303
-0.95855713
-0.84197998
-0.70770264
-0.55816650
-0.39764404
-0.22796631
-0.04852295
 0.14038086
 0.33538818
 0.53070068
 0.72052002
 0.90118408
 1.07116699
 1.22833252
 1.36901855
 1.48956299
 1.58721924
 1.66137695
 1.71112061
 1.73492432
 1.73187256
 1.70257568
 1.64855957
 1.57196045
 1.47491455
 1.35955811
 1.23016357
 1.09039307
 0.94360352
 0.79345703
 0.64392090
 0.50048828
 0.36743164
 0.24749756
 0.14160156
 0.05096436
-0.02197266
-0.07415771
-0.10345459
-0.11108398
-0.09948730
-0.06988525
-0.02471924
 0.03265381
 0.09826660
 0.16632080
 0.23315430
 0.29449463
 0.34576416
 0.38055420
 0.39459229
 0.38513184
 0.35125732
 0.29327393
 0.20935059
 0.09765625
-0.04211426
-0.20782471
-0.39489746
-0.59722900
-0.80841064
-1.02294922
-1.23474121
-1.43920898
-1.63116455
-1.80419922
-1.95159912
-2.06787109
-2.14843750
-2.19146729
-2.19451904
-2.15576172
-2.07580566
-1.95648193
-1.80023193
-1.61041260
-1.39038086
-1.14624023
-0.88653564
-0.62011719
-0.35308838
-0.08911133
 0.16876221
 0.41442871
 0.63903809
 0.83465576
 0.99761963
 1.12670898
 1.22283936
 1.28479004
 1.31225586
 1.30554199
 1.26831055
 1.20483398
 1.12030029
 1.01898193
 0.90423584
 0.78186035
 0.65673828
 0.53527832
 0.42266846
 0.32379150
 0.24200439
 0.17974854
 0.13885498
 0.12084961
 0.12756348
 0.15991211
 0.21789551
 0.29876709
 0.39886475
 0.51239014
 0.63446045
 0.76049805
 0.88653564
 1.00677490
 1.11633301
 1.21002197
 1.28479004
 1.33819580
 1.36627197
 1.36657715
 1.33728027
 1.27990723
 1.19598389
 1.08581543
 0.95031738
 0.79162598
 0.61584473
 0.42968750
 0.23742676
 0.03967285
-0.16326904
-0.36682129
-0.56243896
-0.74188232
-0.90179443
-1.04217529
-1.16333008
-1.26373291
-1.34094238
-1.39434814
-1.42578125
-1.43707275
-1.42944336
-1.40380859
-1.36199951
-1.30645752
-1.24084473
-1.16668701
-1.08551025
-0.99945068
-0.90972900
-0.81878662
-0.72906494
-0.64300537
-0.56304932
-0.49133301
-0.42755127
-0.37231445
-0.32562256
-0.28900146
-0.26245117
-0.24475098
-0.23406982
-0.22766113
-0.22369385
-0.22033691
-0.21575928
-0.20782471
-0.19470215
-0.17517090
-0.14739990
-0.11047363
-0.06408691
-0.00885010
 0.05371094
 0.12359619
 0.20050049
 0.28442383
 0.37414551
 0.46661377
 0.55938721
 0.65124512
 0.74066162
 0.82733154
 0.91003418
 0.98602295
 1.05468750
 1.11480713
 1.16485596
 1.20452881
 1.23229980
 1.24786377
 1.25091553
 1.24145508
 1.21948242
 1.18560791
 1.13952637
 1.08337402
 1.01806641
 0.94543457
 0.86700439
 0.78277588
 0.69335938
 0.60028076
 0.50537109
 0.41015625
 0.31585693
 0.22186279
 0.12664795
 0.03082275
-0.06561279
-0.16174316
-0.25726318
-0.35156250
-0.44464111
-0.53527832
-0.62316895
-0.70861816
-0.79254150
-0.87493896
-0.95489502
-1.03118896
-1.10290527
-1.16973877
-1.23138428
-1.28662109
-1.33422852
-1.37237549
-1.39923096
-1.41357422
-1.41448975
-1.40136719
-1.37390137
-1.33087158
-1.27258301
-1.19995117
-1.11450195
-1.01898193
-0.91430664
-0.80169678
-0.68298340
-0.56152344
-0.44067383
-0.32257080
-0.20843506
-0.09948730
 0.00244141
 0.09490967
 0.17700195
 0.24810791
 0.30822754
 0.35675049
 0.39306641
 0.41687012
 0.43090820
 0.43731689
 0.43792725
 0.43334961
 0.42541504
 0.41687012
 0.41076660
 0.41046143
 0.41748047
 0.43273926
 0.45806885
 0.49468994
 0.54290771
 0.60241699
 0.67169189
 0.75012207
 0.83618164
 0.92773438
 1.02203369
 1.11602783
 1.20697021
 1.29150391
 1.36535645
 1.42547607
 1.46972656
 1.49658203
 1.50329590
 1.48712158
 1.44683838
 1.38275146
 1.29638672
 1.18774414
 1.05621338
 0.90240479
 0.73120117
 0.54901123
 0.36041260
 0.16601563
-0.03479004
-0.23956299
-0.44097900
-0.63140869
-0.80474854
-0.96008301
-1.09649658
-1.21185303
-1.30401611
-1.37115479
-1.41357422
-1.43280029
-1.42944336
-1.40411377
-1.35894775
-1.29699707
-1.22192383
-1.13708496
-1.04492188
-0.94818115
-0.84960938
-0.75256348
-0.66009521
-0.57556152
-0.50140381
-0.43975830
-0.39154053
-0.35614014
-0.33325195
-0.32196045
-0.32226563
-0.33264160
-0.35095215
-0.37445068
-0.39978027
-0.42449951
-0.44525146
-0.45898438
-0.46234131
-0.45257568
-0.42724609
-0.38574219
-0.32775879
-0.25329590
-0.16326904
-0.05767822
 0.06317139
 0.19775391
 0.34301758
 0.49468994
 0.64819336
 0.79895020
 0.94421387
 1.08032227
 1.20422363
 1.31286621
 1.40228271
 1.47094727
 1.51641846
 1.53808594
 1.53564453
 1.50848389
 1.45721436
 1.38305664
 1.28723145
 1.17279053
 1.04187012
 0.89813232
 0.74554443
 0.58929443
 0.43395996
 0.28381348
 0.14099121
 0.00671387
-0.11718750
-0.22857666
-0.32287598
-0.39672852
-0.44830322
-0.47943115
-0.49133301
-0.48645020
-0.46508789
-0.42907715
-0.38055420
-0.32287598
-0.25970459
-0.19287109
-0.12451172
-0.05737305
 0.00488281
 0.05859375
 0.10101318
 0.12939453
 0.14160156
 0.13641357
 0.11230469
 0.06988525
 0.01007080
-0.06683350
-0.16021729
-0.26885986
-0.39001465
-0.51879883
-0.65063477
-0.78186035
-0.90942383
-1.03057861
-1.14135742
-1.23840332
-1.31835938
-1.37908936
-1.41876221
-1.43646240
-1.42974854
-1.39831543
-1.34216309
-1.26281738
-1.16119385
-1.03820801
-0.89599609
-0.73883057
-0.57189941
-0.40069580
-0.22888184
-0.05828857
 0.10833740
 0.26733398
 0.41290283
 0.53955078
 0.64392090
 0.72418213
 0.78002930
 0.81115723
 0.81817627
 0.80169678
 0.76446533
 0.70892334
 0.63812256
 0.55541992
 0.46600342
 0.37414551
 0.28381348
 0.19805908
 0.11993408
 0.05279541
 0.00213623
-0.02746582
-0.03265381
-0.01312256
 0.03112793
 0.10070801
 0.19653320
 0.31768799
 0.46020508
 0.61798096
 0.78582764
 0.95886230
 1.13189697
 1.29882813
 1.45172119
 1.58447266
 1.69219971
 1.76971436
 1.81243896
 1.81671143
 1.78192139
 1.70959473
 1.60125732
 1.45599365
 1.27380371
 1.05895996
 0.82000732
 0.56549072
 0.29998779
 0.02441406
-0.25909424
-0.54229736
-0.81329346
-1.06201172
-1.28417969
-1.47796631
-1.64093018
-1.76940918
-1.85913086
-1.90887451
-1.92047119
-1.89605713
-1.83776855
-1.74804688
-1.63238525
-1.49658203
-1.34613037
-1.18499756
-1.01776123
-0.84991455
-0.68664551
-0.53314209
-0.39306641
-0.26977539
-0.16510010
-0.08117676
-0.01861572
 0.02197266
 0.04028320
 0.03723145
 0.01434326
-0.02471924
-0.07537842
-0.13336182
-0.19500732
-0.25756836
-0.31646729
-0.36621094
-0.40161133
-0.41900635
-0.41595459
-0.39154053
-0.34576416
-0.27984619
-0.19470215
-0.09216309
 0.02593994
 0.15777588
 0.29968262
 0.44647217
 0.59356689
 0.73577881
 0.87036133
 0.99426270
 1.10443115
 1.19750977
 1.27136230
 1.32446289
 1.35620117
 1.36688232
 1.35620117
 1.32476807
 1.27380371
 1.20483398
 1.11999512
 1.02233887
 0.91430664
 0.79956055
 0.68115234
 0.56335449
 0.45013428
 0.34515381
 0.24993896
 0.16448975
 0.08972168
 0.02593994
-0.02532959
-0.06378174
-0.09124756
-0.10986328
-0.12176514
-0.12786865
-0.13031006
-0.13153076
-0.13458252
-0.14221191
-0.15502930
-0.17395020
-0.19958496
-0.23345947
-0.27587891
-0.32592773
-0.38177490
-0.44189453
-0.50506592
-0.57067871
-0.63720703
-0.70220947
-0.76293945
-0.81756592
-0.86425781
-0.90240479
-0.93078613
-0.94909668
-0.95733643
-0.95642090
-0.94573975
-0.92620850
-0.89752197
-0.86120605
-0.81817627
-0.76965332
-0.71716309
-0.66162109
-0.60333252
-0.54260254
-0.48034668
-0.41625977
-0.35095215
-0.28533936
-0.21942139
-0.15350342
-0.08789063
-0.02288818
 0.04028320
 0.10009766
 0.15533447
 0.20629883
 0.25299072
 0.29602051
 0.33477783
 0.36804199
 0.39550781
 0.41717529
 0.43395996
 0.44555664
 0.45288086
 0.45654297
 0.45776367
 0.45715332
 0.45562744
 0.45410156
 0.45166016
 0.44921875
 0.44677734
 0.44494629
 0.44403076
 0.44433594
 0.44616699
 0.44952393
 0.45379639
 0.46020508
 0.46813965
 0.47790527
 0.48858643
 0.49957275
 0.51147461
 0.52429199
 0.53863525
 0.55419922
 0.56976318
 0.58410645
 0.59600830
 0.60455322
 0.60852051
 0.60729980
 0.59997559
 0.58563232
 0.56396484
 0.53405762
 0.49530029
 0.44769287
 0.39123535
 0.32592773
 0.25238037
 0.17089844
 0.08300781
-0.01098633
-0.10955811
-0.21209717
-0.31555176
-0.41687012
-0.51239014
-0.60119629
-0.68237305
-0.75531006
-0.81848145
-0.87005615
-0.90820313
-0.93353271
-0.94604492
-0.94604492
-0.93414307
-0.91064453
-0.87738037
-0.83587646
-0.78643799
-0.73028564
-0.66894531
-0.60394287
-0.53833008
-0.47363281
-0.41168213
-0.35308838
-0.29968262
-0.25238037
-0.21209717
-0.17822266
-0.15045166
-0.12786865
-0.11077881
-0.09887695
-0.09124756
-0.08728027
-0.08575439
-0.08544922
-0.08483887
-0.08392334
-0.08087158
-0.07537842
-0.06683350
-0.05432129
-0.03845215
-0.01861572
 0.00640869
 0.03631592
 0.07171631
 0.11077881
 0.15380859
 0.20050049
 0.25177002
 0.30731201
 0.36468506
 0.42175293
 0.47607422
 0.52764893
 0.57708740
 0.62316895
 0.66406250
 0.69763184
 0.72235107
 0.73852539
 0.74584961
 0.74371338
 0.73150635
 0.70861816
 0.67626953
 0.63629150
 0.58929443
 0.53619385
 0.47760010
 0.41595459
 0.35369873
 0.29327393
 0.23529053
 0.18035889
 0.13031006
 0.08697510
 0.05187988
 0.02593994
 0.00854492
-0.00091553
-0.00335693
 0.00091553
 0.01037598
 0.02349854
 0.03906250
 0.05462646
 0.06896973
 0.07934570
 0.08453369
 0.08300781
 0.07446289
 0.05828857
 0.03387451
 0.00122070
-0.03906250
-0.08605957
-0.13854980
-0.19592285
-0.25756836
-0.32226563
-0.38818359
-0.45410156
-0.51818848
-0.57952881
-0.63781738
-0.69152832
-0.73974609
-0.78186035
-0.81787109
-0.84747314
-0.87097168
-0.88806152
-0.89843750
-0.90240479
-0.89874268
-0.88775635
-0.86975098
-0.84442139
-0.81268311
-0.77392578
-0.72753906
-0.67352295
-0.61187744
-0.54351807
-0.46905518
-0.38879395
-0.30334473
-0.21362305
-0.12115479
-0.02807617
 0.06408691
 0.15350342
 0.23956299
 0.32135010
 0.39642334
 0.46325684
 0.51971436
 0.56579590
 0.60180664
 0.62835693
 0.64697266
 0.65765381
 0.66101074
 0.65826416
 0.65002441
 0.63873291
 0.62591553
 0.61340332
 0.60241699
 0.59326172
 0.58654785
 0.58288574
 0.58319092
 0.58776855
 0.59661865
 0.61035156
 0.62927246
 0.65246582
 0.67962646
 0.70922852
 0.74035645
 0.77239990
 0.80505371
 0.83679199
 0.86608887
 0.89141846
 0.91186523
 0.92620850
 0.93292236
 0.92926025
 0.91430664
 0.88714600
 0.84686279
 0.79193115
 0.72082520
 0.63262939
 0.52947998
 0.41351318
 0.28442383
 0.14038086
-0.02044678
-0.19744873
-0.38513184
-0.57739258
-0.76995850
-0.96038818
-1.14685059
-1.32659912
-1.49414063
-1.64550781
-1.77734375
-1.88751221
-1.97357178
-2.03369141
-2.06604004
-2.07031250
-2.04620361
-1.99523926
-1.91833496
-1.81793213
-1.69677734
-1.55883789
-1.40686035
-1.24359131
-1.07147217
-0.89355469
-0.71380615
-0.53680420
-0.36621094
-0.20324707
-0.04821777
 0.09948730
 0.23773193
 0.36407471
 0.47637939
 0.57373047
 0.65734863
 0.72845459
 0.78765869
 0.83496094
 0.87127686
 0.89843750
 0.91766357
 0.93078613
 0.93811035
 0.94116211
 0.94085693
 0.93902588
 0.93688965
 0.93444824
 0.93292236
 0.93292236
 0.93566895
 0.94085693
 0.94787598
 0.95642090
 0.96588135
 0.97534180
 0.98388672
 0.99029541
 0.99334717
 0.99182129
 0.98419189
 0.96862793
 0.94451904
 0.91156006
 0.87005615
 0.81970215
 0.75988770
 0.68939209
 0.60943604
 0.52124023
 0.42816162
 0.33111572
 0.23132324
 0.12969971
 0.02716064
-0.07446289
-0.17333984
-0.26824951
-0.35766602
-0.43914795
-0.51086426
-0.57250977
-0.62500000
-0.66986084
-0.70648193
-0.73547363
-0.75622559
-0.77148438
-0.78277588
-0.79193115
-0.79864502
-0.80352783
-0.80780029
-0.81298828
-0.82031250
-0.82946777
-0.84106445
-0.85449219
-0.87066650
-0.88897705
-0.90789795
-0.92651367
-0.94421387
-0.96099854
-0.97564697
-0.98663330
-0.99212646
-0.99151611
-0.98480225
-0.97137451
-0.95062256
-0.92132568
-0.88317871
-0.83618164
-0.78002930
-0.71441650
-0.63873291
-0.55450439
-0.46234131
-0.36376953
-0.25909424
-0.14678955
-0.02624512
 0.10223389
 0.23651123
 0.37414551
 0.51239014
 0.64910889
 0.78216553
 0.91033936
 1.03210449
 1.14501953
 1.24664307
 1.33422852
 1.40625000
 1.46240234
 1.50268555
 1.52618408
 1.53259277
 1.52160645
 1.49505615
 1.45446777
 1.40197754
 1.33880615
 1.26678467
 1.18865967
 1.10687256
 1.02386475
 0.94085693
 0.85968018
 0.78247070
 0.70983887
 0.64300537
 0.58258057
 0.52795410
 0.47912598
 0.43518066
 0.39459229
 0.35614014
 0.31890869
 0.28106689
 0.24078369
 0.19561768
 0.14343262
 0.08392334
 0.01647949
-0.05981445
-0.14709473
-0.24566650
-0.35491943
-0.47119141
-0.59204102
-0.71533203
-0.84075928
-0.96740723
-1.09252930
-1.21307373
-1.32568359
-1.42852783
-1.52008057
-1.59851074
-1.66229248
-1.70928955
-1.73828125
-1.74835205
-1.73950195
-1.71142578
-1.66473389
-1.60034180
-1.51885986
-1.42120361
-1.30981445
-1.18621826
-1.05255127
-0.91125488
-0.76446533
-0.61584473
-0.46783447
-0.32318115
-0.18310547
-0.04730225
 0.08331299
 0.20629883
 0.31982422
 0.42144775
 0.51025391
 0.58685303
 0.65093994
 0.70220947
 0.74157715
 0.77026367
 0.78948975
 0.80108643
 0.80718994
 0.80871582
 0.80749512
 0.80566406
 0.80413818
 0.80474854
 0.80871582
 0.81726074
 0.83007813
 0.84716797
 0.86791992
 0.89141846
 0.91674805
 0.94360352
 0.97076416
 0.99670410
 1.01959229
 1.03881836
 1.05255127
 1.05987549
 1.05957031
 1.05102539
 1.03485107
 1.01013184
 0.97686768
 0.93444824
 0.88439941
 0.82794189
 0.76599121
 0.69763184
 0.62347412
 0.54412842
 0.46142578
 0.37689209
 0.29022217
 0.20111084
 0.10925293
 0.01495361
-0.08148193
-0.18096924
-0.28442383
-0.39154053
-0.50018311
-0.60852051
-0.71655273
-0.82489014
-0.93383789
-1.04156494
-1.14532471
-1.24328613
-1.33483887
-1.41876221
-1.49353027
-1.55700684
-1.60827637
-1.64581299
-1.66870117
-1.67602539
-1.66717529
-1.64154053
-1.60034180
-1.54357910
-1.47216797
-1.38641357
-1.28692627
-1.17614746
-1.05529785
-0.92559814
-0.78857422
-0.64636230
-0.50231934
-0.35919189
-0.21881104
-0.08209229
 0.05126953
 0.17944336
 0.30029297
 0.41107178
 0.51055908
 0.59722900
 0.67108154
 0.73272705
 0.78247070
 0.82061768
 0.84869385
 0.86761475
 0.87860107
 0.88287354
 0.88104248
 0.87432861
 0.86456299
 0.85357666
 0.84228516
 0.83190918
 0.82336426
 0.81848145
 0.81817627
 0.82305908
 0.83282471
 0.84808350
 0.86791992
 0.89233398
 0.92010498
 0.95001221
 0.98022461
 1.00921631
 1.03546143
 1.05682373
 1.07147217
 1.07696533
 1.07177734
 1.05438232
 1.02386475
 0.97991943
 0.92224121
 0.85021973
 0.76385498
 0.66314697
 0.54962158
 0.42694092
 0.29754639
 0.16113281
 0.01739502
-0.13366699
-0.28869629
-0.44250488
-0.59082031
-0.73089600
-0.86303711
-0.98632813
-1.09954834
-1.20086670
-1.28875732
-1.36291504
-1.42211914
-1.46697998
-1.49688721
-1.51245117
-1.51489258
-1.50451660
-1.48193359
-1.44805908
-1.40411377
-1.35131836
-1.29089355
-1.22314453
-1.14959717
-1.07147217
-0.99060059
-0.90850830
-0.82550049
-0.74279785
-0.66162109
-0.58288574
-0.50750732
-0.43487549
-0.36560059
-0.29998779
-0.23803711
-0.17974854
-0.12298584
-0.06744385
-0.01159668
 0.04516602
 0.10314941
 0.16387939
 0.22857666
 0.29815674
 0.37200928
 0.44952393
 0.52978516
 0.61279297
 0.69824219
 0.78521729
 0.87310791
 0.96008301
 1.04492188
 1.12609863
 1.20208740
 1.27105713
 1.33148193
 1.38153076
 1.42089844
 1.44836426
 1.46331787
 1.46423340
 1.45080566
 1.42272949
 1.38153076
 1.32690430
 1.25976563
 1.18041992
 1.09130859
 0.99487305
 0.89294434
 0.78613281
 0.67626953
 0.56518555
 0.45654297
 0.35186768
 0.25177002
 0.15441895
 0.06042480
-0.02899170
-0.11230469
-0.18981934
-0.26245117
-0.33203125
-0.39855957
-0.46173096
-0.52215576
-0.58013916
-0.63751221
-0.69488525
-0.75286865
-0.81146240
-0.87127686
-0.93231201
-0.99426270
-1.05651855
-1.11907959
-1.18072510
-1.24023438
-1.29547119
-1.34460449
-1.38641357
-1.41967773
-1.44317627
-1.45446777
-1.45294189
-1.43707275
-1.40563965
-1.35681152
-1.29028320
-1.20666504
-1.10778809
-0.99334717
-0.86486816
-0.72296143
-0.57159424
-0.41473389
-0.25421143
-0.09033203
 0.07720947
 0.24505615
 0.40771484
 0.56030273
 0.70007324
 0.82580566
 0.93658447
 1.02996826
 1.10443115
 1.15905762
 1.19537354
 1.21398926
 1.21582031
 1.20086670
 1.17095947
 1.12884521
 1.07727051
 1.01959229
 0.95794678
 0.89569092
 0.83526611
 0.77880859
 0.72753906
 0.68237305
 0.64392090
 0.61248779
 0.58837891
 0.57098389
 0.55938721
 0.55297852
 0.54992676
 0.54809570
 0.54565430
 0.54077148
 0.53161621
 0.51666260
 0.49346924
 0.46173096
 0.42083740
 0.37170410
 0.31372070
 0.24688721
 0.17028809
 0.08514404
-0.00671387
-0.10437012
-0.20629883
-0.31158447
-0.41625977
-0.51757813
-0.61248779
-0.69976807
-0.77850342
-0.84777832
-0.90515137
-0.94940186
-0.98083496
-0.99884033
-1.00402832
-0.99609375
-0.97564697
-0.94421387
-0.90332031
-0.85510254
-0.80078125
-0.74249268
-0.68298340
-0.62286377
-0.56396484
-0.50720215
-0.45532227
-0.41015625
-0.37322998
-0.34393311
-0.32073975
-0.30364990
-0.29235840
-0.28778076
-0.28869629
-0.29327393
-0.29846191
-0.30212402
-0.30242920
-0.29846191
-0.28961182
-0.27496338
-0.25299072
-0.22186279
-0.17974854
-0.12664795
-0.06347656
 0.00762939
 0.08514404
 0.16967773
 0.26000977
 0.35461426
 0.45104980
 0.54656982
 0.63934326
 0.72845459
 0.81146240
 0.88745117
 0.95458984
 1.01165771
 1.05773926
 1.09130859
 1.11145020
 1.11816406
 1.11236572
 1.09436035
 1.06353760
 1.01989746
 0.96466064
 0.89935303
 0.82458496
 0.74096680
 0.64971924
 0.55328369
 0.45501709
 0.35705566
 0.26000977
 0.16265869
 0.06561279
-0.02838135
-0.11688232
-0.19866943
-0.27313232
-0.33996582
-0.39672852
-0.44189453
-0.47485352
-0.49713135
-0.51025391
-0.51544189
-0.51269531
-0.50231934
-0.48583984
-0.46447754
-0.44067383
-0.41503906
-0.38970947
-0.36651611
-0.34759521
-0.33325195
-0.32440186
-0.32012939
-0.32135010
-0.32928467
-0.34362793
-0.36346436
-0.38818359
-0.41625977
-0.44708252
-0.48065186
-0.51513672
-0.54840088
-0.57922363
-0.60546875
-0.62561035
-0.63842773
-0.64239502
-0.63720703
-0.62194824
-0.59692383
-0.56152344
-0.51605225
-0.46020508
-0.39520264
-0.32165527
-0.24078369
-0.15441895
-0.06378174
 0.02929688
 0.12359619
 0.21728516
 0.30914307
 0.39672852
 0.47821045
 0.55236816
 0.61767578
 0.67443848
 0.72113037
 0.75744629
 0.78338623
 0.79986572
 0.80841064
 0.80993652
 0.80474854
 0.79406738
 0.77819824
 0.75897217
 0.73699951
 0.71350098
 0.68908691
 0.66467285
 0.64086914
 0.61798096
 0.59570313
 0.57434082
 0.55297852
 0.53161621
 0.50964355
 0.48583984
 0.45898438
 0.42724609
 0.39093018
 0.35064697
 0.30609131
 0.25634766
 0.20019531
 0.13671875
 0.06591797
-0.01098633
-0.09307861
-0.18005371
-0.27191162
-0.36651611
-0.46112061
-0.55358887
-0.64270020
-0.72784424
-0.80749512
-0.87982178
-0.94329834
-0.99639893
-1.03820801
-1.06781006
-1.08398438
-1.08642578
-1.07574463
-1.05224609
-1.01623535
-0.96862793
-0.90972900
-0.84136963
-0.76385498
-0.67749023
-0.58380127
-0.48614502
-0.38757324
-0.29022217
-0.19470215
-0.10101318
-0.01068115
 0.07354736
 0.14953613
 0.21697998
 0.27618408
 0.32684326
 0.36773682
 0.39794922
 0.41778564
 0.42846680
 0.43060303
 0.42388916
 0.40893555
 0.38818359
 0.36315918
 0.33660889
 0.30822754
 0.27862549
 0.24871826
 0.22033691
 0.19500732
 0.17364502
 0.15716553
 0.14709473
 0.14465332
 0.15045166
 0.16387939
 0.18432617
 0.21240234
 0.24871826
 0.29327393
 0.34515381
 0.40191650
 0.46173096
 0.52337646
 0.58532715
 0.64605713
 0.70220947
 0.75073242
 0.78948975
 0.81665039
 0.83099365
 0.83099365
 0.81512451
 0.78216553
 0.73120117
 0.66131592
 0.57373047
 0.47058105
 0.35522461
 0.22949219
 0.09307861
-0.05310059
-0.20721436
-0.36407471
-0.51727295
-0.66284180
-0.79742432
-0.92041016
-1.02874756
-1.11999512
-1.19110107
-1.23992920
-1.26647949
-1.26953125
-1.24938965
-1.20697021
-1.14410400
-1.06384277
-0.96832275
-0.85937500
-0.73852539
-0.61035156
-0.47943115
-0.35003662
-0.22521973
-0.10650635
 0.00457764
 0.10467529
 0.19165039
 0.26336670
 0.31951904
 0.35980225
 0.38421631
 0.39276123
 0.38635254
 0.36743164
 0.33905029
 0.30303955
 0.26184082
 0.21789551
 0.17456055
 0.13488770
 0.10070801
 0.07446289
 0.05737305
 0.05157471
 0.05767822
 0.07690430
 0.10772705
 0.14984131
 0.20202637
 0.26306152
 0.33142090
 0.40374756
 0.47668457
 0.54687500
 0.61157227
 0.66802979
 0.71350098
 0.74493408
 0.76110840
 0.76171875
 0.74676514
 0.71594238
 0.66864014
 0.60516357
 0.52734375
 0.43914795
 0.34332275
 0.24230957
 0.13793945
 0.03234863
-0.07141113
-0.16937256
-0.25939941
-0.33782959
-0.40222168
-0.45013428
-0.47973633
-0.49163818
-0.48645020
-0.46478271
-0.42785645
-0.37750244
-0.31738281
-0.25115967
-0.18188477
-0.11199951
-0.04394531
 0.01953125
 0.07537842
 0.12054443
 0.15289307
 0.17120361
 0.17456055
 0.16204834
 0.13336182
 0.08972168
 0.03295898
-0.03479004
-0.11260986
-0.19897461
-0.29144287
-0.38574219
-0.47760010
-0.56304932
-0.63934326
-0.70495605
-0.75805664
-0.79650879
-0.81817627
-0.82183838
-0.80749512
-0.77514648
-0.72601318
-0.66131592
-0.58319092
-0.49407959
-0.39611816
-0.29113770
-0.18157959
-0.06988525
 0.04119873
 0.14953613
 0.25238037
 0.34667969
 0.42968750
 0.49835205
 0.55175781
 0.58929443
 0.61096191
 0.61645508
 0.60638428
 0.58197021
 0.54504395
 0.49682617
 0.44067383
 0.37933350
 0.31646729
 0.25421143
 0.19531250
 0.14160156
 0.09521484
 0.05828857
 0.03265381
 0.01922607
 0.01800537
 0.02929688
 0.05249023
 0.08636475
 0.12847900
 0.17639160
 0.22827148
 0.28320313
 0.33874512
 0.39062500
 0.43487549
 0.46875000
 0.49133301
 0.50170898
 0.49987793
 0.48431396
 0.45501709
 0.41320801
 0.35919189
 0.29449463
 0.21942139
 0.13610840
 0.04730225
-0.04425049
-0.13671875
-0.22857666
-0.31768799
-0.40100098
-0.47485352
-0.53771973
-0.58959961
-0.63018799
-0.65979004
-0.67657471
-0.68084717
-0.67382813
-0.65612793
-0.62927246
-0.59417725
-0.55267334
-0.50628662
-0.45654297
-0.40435791
-0.35095215
-0.29815674
-0.24780273
-0.20141602
-0.15960693
-0.12237549
-0.09033203
-0.06408691
-0.04394531
-0.02960205
-0.02014160
-0.01434326
-0.01129150
-0.01007080
-0.00915527
-0.00701904
-0.00274658
 0.00366211
 0.01342773
 0.02777100
 0.04791260
 0.07446289
 0.10742188
 0.14617920
 0.19073486
 0.24078369
 0.29571533
 0.35461426
 0.41534424
 0.47546387
 0.53314209
 0.58654785
 0.63446045
 0.67443848
 0.70465088
 0.72326660
 0.72814941
 0.71960449
 0.69824219
 0.66375732
 0.61614990
 0.55633545
 0.48614502
 0.40924072
 0.32775879
 0.24291992
 0.15472412
 0.06530762
-0.02258301
-0.10528564
-0.18035889
-0.24749756
-0.30609131
-0.35430908
-0.38970947
-0.41137695
-0.42022705
-0.41839600
-0.40740967
-0.38757324
-0.35919189
-0.32409668
-0.28564453
-0.24597168
-0.20690918
-0.16967773
-0.13580322
-0.10711670
-0.08605957
-0.07324219
-0.06835938
-0.07141113
-0.08300781
-0.10253906
-0.12908936
-0.16143799
-0.19805908
-0.23803711
-0.28076172
-0.32318115
-0.36193848
-0.39428711
-0.41931152
-0.43640137
-0.44403076
-0.44036865
-0.42449951
-0.39611816
-0.35705566
-0.30792236
-0.24902344
-0.18005371
-0.10314941
-0.02105713
 0.06286621
 0.14678955
 0.22796631
 0.30456543
 0.37231445
 0.42877197
 0.47119141
 0.49835205
 0.50933838
 0.50262451
 0.47851563
 0.43823242
 0.38391113
 0.31799316
 0.24169922
 0.15686035
 0.06622314
-0.02563477
-0.11535645
-0.19958496
-0.27618408
-0.34301758
-0.39642334
-0.43395996
-0.45318604
-0.45349121
-0.43518066
-0.39978027
-0.34851074
-0.28289795
-0.20507813
-0.11779785
-0.02410889
 0.07263184
 0.16998291
 0.26428223
 0.35186768
 0.42846680
 0.49041748
 0.53527832
 0.56243896
 0.57128906
 0.56060791
 0.53100586
 0.48339844
 0.42144775
 0.34759521
 0.26367188
 0.17150879
 0.07354736
-0.02716064
-0.12695313
-0.22308350
-0.31280518
-0.39245605
-0.45776367
-0.50537109
-0.53497314
-0.54718018
-0.54199219
-0.51940918
-0.47943115
-0.42419434
-0.35675049
-0.28015137
-0.19561768
-0.10559082
-0.01312256
 0.07781982
 0.16357422
 0.24139404
 0.30822754
 0.36132813
 0.39825439
 0.41717529
 0.41900635
 0.40405273
 0.37384033
 0.33020020
 0.27435303
 0.20935059
 0.13641357
 0.05889893
-0.01953125
-0.09460449
-0.16204834
-0.22033691
-0.26763916
-0.30212402
-0.32073975
-0.32104492
-0.30303955
-0.26824951
-0.21881104
-0.15563965
-0.07904053
 0.00885010
 0.10406494
 0.20294189
 0.30120850
 0.39520264
 0.48065186
 0.55389404
 0.61157227
 0.65277100
 0.67596436
 0.68054199
 0.66497803
 0.62927246
 0.57525635
 0.50567627
 0.42388916
 0.33172607
 0.23101807
 0.12512207
 0.01586914
-0.09338379
-0.20050049
-0.30212402
-0.39459229
-0.47546387
-0.54290771
-0.59570313
-0.63354492
-0.65521240
-0.65948486
-0.64727783
-0.61981201
-0.57891846
-0.52642822
-0.46386719
-0.39367676
-0.31890869
-0.24230957
-0.16510010
-0.08880615
-0.01495361
 0.05401611
 0.11627197
 0.16937256
 0.21331787
 0.24688721
 0.27099609
 0.28503418
 0.29083252
 0.28900146
 0.28045654
 0.26580811
 0.24505615
 0.22003174
 0.19195557
 0.16326904
 0.13458252
 0.10803223
 0.08453369
 0.06561279
 0.05187988
 0.04455566
 0.04333496
 0.04821777
 0.05859375
 0.07415771
 0.09399414
 0.11657715
 0.14068604
 0.16418457
 0.18524170
 0.20263672
 0.21453857
 0.21911621
 0.21484375
 0.20172119
 0.17974854
 0.14923096
 0.11077881
 0.06439209
 0.01159668
-0.04547119
-0.10528564
-0.16632080
-0.22857666
-0.29083252
-0.35034180
-0.40435791
-0.45104980
-0.48950195
-0.52032471
-0.54321289
-0.55847168
-0.56518555
-0.56365967
-0.55389404
-0.53680420
-0.51269531
-0.48248291
-0.44708252
-0.40771484
-0.36560059
-0.32287598
-0.28045654
-0.23925781
-0.19989014
-0.16204834
-0.12603760
-0.09185791
-0.06042480
-0.03173828
-0.00610352
 0.01770020
 0.03997803
 0.06134033
 0.08178711
 0.10131836
 0.12084961
 0.14068604
 0.16204834
 0.18432617
 0.20721436
 0.23040771
 0.25421143
 0.27923584
 0.30609131
 0.33477783
 0.36346436
 0.39184570
 0.41839600
 0.44372559
 0.46661377
 0.48645020
 0.50231934
 0.51391602
 0.52093506
 0.52246094
 0.51788330
 0.50506592
 0.48431396
 0.45593262
 0.42022705
 0.37811279
 0.32958984
 0.27557373
 0.21697998
 0.15472412
 0.08972168
 0.02288818
-0.04333496
-0.10711670
-0.16723633
-0.22338867
-0.27465820
