# Supplementary material for: Dataset for time-lapse ultrasonic tomography of a granite slab under uniaxial compression test
Source: Data Brief. 2018 Aug 30;20:614–6. doi: 10.1016/j.dib.2018.08.151 (PMC6128094; doi:10.1016/j.dib.2018.08.151)
Supplement: Supplementary file 2 — Supplementary material [file mmc2.zip › data/Ultrasonic_Tomo_data/Stage_1_0kn/Force_0kn_2_16_23093160.txt]

SOURCE FILE NAME: D:\ct_20141122\ct201411221m100v0kn_sh_14_17_a0.TDA
DATE: Saturday, November 22, 2014
TIME: 11:28:06
SAMPLE INTERVAL (Seconds):   0.0000001000
SIGNAL UNITS: volts
TIME UNITS: Seconds
DATA TYPE: WAVEFORM
NUMBER OF DATA POINTS PER WAVEFORM: 1024
CHANNEL NUMBER: 2
HIT NUMBER: 3
TIME OF TEST:  23.0931600000

-0.00030518
 0.00000000
 0.00030518
 0.00061035
 0.00030518
-0.00030518
-0.00091553
-0.00091553
-0.00091553
-0.00091553
-0.00122070
-0.00122070
-0.00091553
-0.00030518
 0.00030518
 0.00091553
 0.00091553
 0.00061035
 0.00000000
-0.00091553
-0.00122070
-0.00122070
-0.00091553
-0.00030518
 0.00000000
-0.00030518
-0.00091553
-0.00183105
-0.00183105
-0.00122070
-0.00030518
 0.00061035
 0.00122070
 0.00152588
 0.00152588
 0.00122070
 0.00030518
-0.00091553
-0.00213623
-0.00305176
-0.00305176
-0.00244141
-0.00183105
-0.00122070
-0.00030518
 0.00030518
 0.00091553
 0.00091553
 0.00061035
 0.00030518
 0.00061035
 0.00061035
 0.00091553
 0.00061035
 0.00000000
-0.00061035
-0.00091553
-0.00122070
-0.00152588
-0.00183105
-0.00183105
-0.00183105
-0.00152588
-0.00122070
-0.00061035
-0.00061035
-0.00061035
-0.00122070
-0.00152588
-0.00183105
-0.00183105
-0.00122070
-0.00061035
 0.00000000
 0.00000000
 0.00000000
 0.00000000
-0.00030518
-0.00030518
 0.00000000
 0.00030518
 0.00061035
 0.00091553
 0.00091553
 0.00091553
 0.00091553
 0.00030518
-0.00061035
-0.00183105
-0.00244141
-0.00244141
-0.00183105
-0.00091553
-0.00030518
 0.00000000
 0.00000000
-0.00030518
-0.00091553
-0.00091553
-0.00061035
 0.00000000
 0.00061035
 0.00091553
 0.00061035
 0.00000000
-0.00091553
-0.00152588
-0.00152588
-0.00152588
-0.00183105
-0.00213623
-0.00213623
-0.00152588
 0.00000000
 0.00122070
 0.00213623
 0.00244141
 0.00152588
 0.00091553
 0.00030518
-0.00030518
-0.00061035
-0.00091553
-0.00091553
-0.00061035
-0.00061035
-0.00061035
-0.00122070
-0.00122070
-0.00122070
-0.00061035
-0.00030518
 0.00000000
 0.00000000
 0.00000000
 0.00030518
 0.00061035
 0.00030518
-0.00030518
-0.00091553
-0.00091553
-0.00030518
 0.00061035
 0.00152588
 0.00213623
 0.00244141
 0.00244141
 0.00213623
 0.00183105
 0.00122070
 0.00091553
 0.00061035
 0.00030518
 0.00000000
-0.00061035
-0.00122070
-0.00183105
-0.00213623
-0.00213623
-0.00213623
-0.00244141
-0.00244141
-0.00183105
-0.00122070
 0.00000000
 0.00061035
 0.00091553
 0.00091553
 0.00061035
 0.00030518
 0.00030518
 0.00030518
 0.00061035
 0.00061035
 0.00061035
 0.00030518
 0.00000000
-0.00030518
-0.00030518
-0.00030518
 0.00000000
 0.00030518
 0.00061035
 0.00091553
 0.00122070
 0.00122070
 0.00122070
 0.00030518
-0.00091553
-0.00213623
-0.00274658
-0.00274658
-0.00183105
-0.00091553
-0.00030518
 0.00000000
-0.00030518
-0.00061035
-0.00091553
-0.00061035
-0.00061035
-0.00091553
-0.00091553
-0.00122070
-0.00152588
-0.00152588
-0.00152588
-0.00122070
-0.00061035
 0.00000000
 0.00030518
 0.00061035
 0.00091553
 0.00183105
 0.00274658
 0.00335693
 0.00305176
 0.00213623
 0.00061035
-0.00061035
-0.00122070
-0.00152588
-0.00183105
-0.00152588
-0.00152588
-0.00152588
-0.00183105
-0.00183105
-0.00183105
-0.00183105
-0.00122070
-0.00091553
-0.00061035
-0.00030518
 0.00000000
 0.00030518
 0.00030518
-0.00030518
-0.00122070
-0.00183105
-0.00244141
-0.00183105
-0.00122070
 0.00000000
 0.00061035
 0.00061035
 0.00030518
 0.00000000
-0.00030518
 0.00000000
 0.00030518
 0.00091553
 0.00122070
 0.00122070
 0.00091553
 0.00061035
 0.00030518
 0.00000000
-0.00030518
-0.00091553
-0.00122070
-0.00122070
-0.00091553
 0.00000000
 0.00122070
 0.00183105
 0.00213623
 0.00152588
 0.00061035
-0.00091553
-0.00213623
-0.00274658
-0.00274658
-0.00244141
-0.00213623
-0.00213623
-0.00213623
-0.00213623
-0.00183105
-0.00122070
-0.00030518
 0.00000000
 0.00061035
 0.00061035
 0.00091553
 0.00091553
 0.00061035
-0.00030518
-0.00152588
-0.00274658
-0.00366211
-0.00335693
-0.00244141
-0.00091553
 0.00030518
 0.00091553
 0.00091553
 0.00061035
 0.00030518
 0.00030518
 0.00061035
 0.00091553
 0.00091553
 0.00122070
 0.00091553
 0.00061035
 0.00030518
 0.00000000
 0.00000000
 0.00030518
-0.00030518
-0.00091553
-0.00122070
-0.00091553
 0.00030518
 0.00152588
 0.00244141
 0.00213623
 0.00122070
 0.00030518
-0.00030518
-0.00061035
-0.00030518
 0.00000000
 0.00030518
 0.00061035
 0.00061035
 0.00030518
 0.00030518
 0.00030518
 0.00061035
 0.00122070
 0.00183105
 0.00213623
 0.00213623
 0.00213623
 0.00152588
 0.00091553
 0.00000000
-0.00152588
-0.00244141
-0.00274658
-0.00213623
-0.00091553
 0.00030518
 0.00122070
 0.00152588
 0.00183105
 0.00183105
 0.00183105
 0.00183105
 0.00152588
 0.00122070
 0.00061035
 0.00030518
-0.00061035
-0.00122070
-0.00152588
-0.00183105
-0.00244141
-0.00305176
-0.00335693
-0.00305176
-0.00183105
-0.00030518
 0.00091553
 0.00152588
 0.00122070
 0.00030518
-0.00091553
-0.00152588
-0.00183105
-0.00183105
-0.00122070
-0.00061035
-0.00030518
-0.00030518
-0.00030518
-0.00030518
 0.00000000
 0.00030518
 0.00091553
 0.00091553
 0.00122070
 0.00183105
 0.00183105
 0.00183105
 0.00122070
 0.00030518
-0.00061035
-0.00152588
-0.00152588
-0.00091553
 0.00000000
 0.00122070
 0.00183105
 0.00183105
 0.00122070
 0.00061035
 0.00061035
 0.00091553
 0.00122070
 0.00091553
 0.00061035
 0.00000000
-0.00030518
-0.00061035
-0.00122070
-0.00183105
-0.00274658
-0.00305176
-0.00274658
-0.00183105
-0.00030518
 0.00122070
 0.00244141
 0.00274658
 0.00244141
 0.00152588
 0.00061035
 0.00000000
-0.00030518
-0.00030518
-0.00061035
-0.00091553
-0.00152588
-0.00183105
-0.00244141
-0.00244141
-0.00244141
-0.00244141
-0.00183105
-0.00122070
-0.00061035
 0.00000000
 0.00030518
 0.00030518
-0.00030518
-0.00122070
-0.00274658
-0.00396729
-0.00427246
-0.00366211
-0.00213623
-0.00061035
 0.00030518
 0.00061035
 0.00000000
-0.00030518
-0.00061035
-0.00091553
-0.00061035
-0.00061035
-0.00061035
-0.00091553
-0.00122070
-0.00152588
-0.00183105
-0.00183105
-0.00213623
-0.00244141
-0.00244141
-0.00213623
-0.00122070
 0.00000000
 0.00122070
 0.00183105
 0.00152588
 0.00091553
-0.00030518
-0.00122070
-0.00152588
-0.00122070
-0.00061035
-0.00030518
-0.00061035
-0.00122070
-0.00183105
-0.00213623
-0.00183105
-0.00152588
-0.00091553
 0.00000000
 0.00061035
 0.00152588
 0.00213623
 0.00213623
 0.00183105
 0.00122070
 0.00000000
-0.00091553
-0.00152588
-0.00152588
-0.00091553
 0.00000000
 0.00061035
 0.00030518
-0.00030518
-0.00091553
-0.00061035
-0.00030518
 0.00061035
 0.00091553
 0.00091553
 0.00030518
-0.00030518
-0.00061035
-0.00122070
-0.00152588
-0.00183105
-0.00213623
-0.00183105
-0.00122070
 0.00000000
 0.00122070
 0.00244141
 0.00305176
 0.00274658
 0.00183105
 0.00061035
-0.00061035
-0.00122070
-0.00091553
-0.00061035
-0.00061035
-0.00091553
-0.00152588
-0.00152588
-0.00152588
-0.00122070
-0.00061035
-0.00030518
 0.00061035
 0.00122070
 0.00213623
 0.00213623
 0.00152588
 0.00030518
-0.00061035
-0.00152588
-0.00213623
-0.00213623
-0.00152588
-0.00091553
 0.00000000
 0.00000000
-0.00030518
-0.00061035
-0.00061035
 0.00000000
 0.00091553
 0.00183105
 0.00244141
 0.00213623
 0.00152588
 0.00091553
 0.00091553
 0.00091553
 0.00091553
 0.00061035
 0.00030518
-0.00030518
-0.00030518
 0.00030518
 0.00122070
 0.00213623
 0.00274658
 0.00244141
 0.00152588
 0.00030518
-0.00061035
-0.00122070
-0.00122070
-0.00122070
-0.00122070
-0.00152588
-0.00244141
-0.00305176
-0.00305176
-0.00244141
-0.00152588
-0.00061035
 0.00000000
 0.00061035
 0.00061035
 0.00061035
 0.00000000
-0.00091553
-0.00213623
-0.00305176
-0.00335693
-0.00366211
-0.00305176
-0.00244141
-0.00122070
 0.00000000
 0.00061035
 0.00091553
 0.00061035
 0.00030518
 0.00091553
 0.00183105
 0.00213623
 0.00183105
 0.00091553
 0.00000000
-0.00061035
-0.00061035
-0.00091553
-0.00152588
-0.00213623
-0.00213623
-0.00183105
-0.00091553
-0.00030518
 0.00030518
 0.00061035
 0.00061035
 0.00061035
-0.00030518
-0.00091553
-0.00122070
-0.00030518
 0.00091553
 0.00122070
 0.00061035
-0.00030518
-0.00061035
-0.00030518
 0.00000000
 0.00000000
 0.00000000
 0.00030518
 0.00091553
 0.00091553
 0.00030518
-0.00030518
-0.00061035
-0.00122070
-0.00213623
-0.00305176
-0.00488281
-0.01403809
-0.04364014
-0.10650635
-0.20416260
-0.31738281
-0.41259766
-0.45959473
-0.44982910
-0.40374756
-0.35369873
-0.31829834
-0.28686523
-0.22766113
-0.11871338
 0.02655029
 0.16265869
 0.24139404
 0.24871826
 0.21118164
 0.17181396
 0.15777588
 0.16632080
 0.17974854
 0.18707275
 0.19165039
 0.19805908
 0.20355225
 0.19989014
 0.18676758
 0.17242432
 0.16693115
 0.17059326
 0.17456055
 0.17059326
 0.16021729
 0.15136719
 0.14831543
 0.14953613
 0.14923096
 0.14495850
 0.13885498
 0.13397217
 0.13061523
 0.12786865
 0.12390137
 0.11810303
 0.11138916
 0.10498047
 0.10009766
 0.09643555
 0.09277344
 0.08636475
 0.07781982
 0.06988525
 0.06469727
 0.06164551
 0.05706787
 0.04943848
 0.04058838
 0.03387451
 0.03021240
 0.02655029
 0.02014160
 0.01129150
 0.00366211
 0.00000000
-0.00183105
-0.00457764
-0.00976563
-0.01495361
-0.01739502
-0.01678467
-0.01586914
-0.01708984
-0.01983643
-0.02166748
-0.02197266
-0.02136230
-0.02258301
-0.02563477
-0.02899170
-0.03112793
-0.03204346
-0.03326416
-0.03601074
-0.03967285
-0.04272461
-0.04394531
-0.04425049
-0.04516602
-0.04699707
-0.04974365
-0.05187988
-0.05310059
-0.05371094
-0.05554199
-0.05828857
-0.06103516
-0.06195068
-0.06164551
-0.06103516
-0.06072998
-0.06134033
-0.06164551
-0.06103516
-0.06011963
-0.05889893
-0.05859375
-0.05859375
-0.05828857
-0.05798340
-0.05828857
-0.05920410
-0.06072998
-0.06195068
-0.06195068
-0.06134033
-0.06134033
-0.06164551
-0.06225586
-0.06225586
-0.06134033
-0.05981445
-0.05859375
-0.05828857
-0.05859375
-0.05889893
-0.05920410
-0.05920410
-0.05920410
-0.05889893
-0.05859375
-0.05798340
-0.05706787
-0.05645752
-0.05615234
-0.05584717
-0.05462646
-0.05310059
-0.05126953
-0.04974365
-0.04882813
-0.04821777
-0.04760742
-0.04638672
-0.04547119
-0.04455566
-0.04425049
-0.04364014
-0.04211426
-0.04058838
-0.03936768
-0.03845215
-0.03814697
-0.03753662
-0.03662109
-0.03509521
-0.03326416
-0.03173828
-0.03021240
-0.02899170
-0.02777100
-0.02716064
-0.02655029
-0.02593994
-0.02532959
-0.02441406
-0.02288818
-0.02166748
-0.02014160
-0.01831055
-0.01617432
-0.01403809
-0.01190186
-0.01037598
-0.00946045
-0.00823975
-0.00732422
-0.00671387
-0.00610352
-0.00579834
-0.00518799
-0.00488281
-0.00457764
-0.00366211
-0.00274658
-0.00091553
 0.00091553
 0.00274658
 0.00427246
 0.00579834
 0.00671387
 0.00793457
 0.00854492
 0.00915527
 0.00946045
 0.00976563
 0.01007080
 0.01068115
 0.01159668
 0.01281738
 0.01373291
 0.01434326
 0.01495361
 0.01556396
 0.01647949
 0.01739502
 0.01861572
 0.01953125
 0.01983643
 0.01983643
 0.01922607
 0.01892090
 0.01892090
 0.01922607
 0.01983643
 0.02044678
 0.02075195
 0.02075195
 0.02105713
 0.02166748
 0.02258301
 0.02349854
 0.02441406
 0.02532959
 0.02593994
 0.02624512
 0.02624512
 0.02624512
 0.02624512
 0.02685547
 0.02716064
 0.02716064
 0.02716064
 0.02685547
 0.02655029
 0.02685547
 0.02716064
 0.02777100
 0.02838135
 0.02899170
 0.02990723
 0.03051758
 0.03082275
 0.03051758
 0.02990723
 0.02868652
 0.02777100
 0.02716064
 0.02716064
 0.02777100
 0.02807617
 0.02838135
 0.02838135
 0.02868652
 0.02899170
 0.02990723
 0.03082275
 0.03204346
 0.03265381
 0.03326416
 0.03356934
 0.03326416
 0.03295898
 0.03265381
 0.03234863
 0.03204346
 0.03173828
 0.03173828
 0.03173828
 0.03204346
 0.03295898
 0.03387451
 0.03448486
 0.03448486
 0.03387451
 0.03326416
 0.03265381
 0.03173828
 0.03082275
 0.02990723
 0.02899170
 0.02838135
 0.02807617
 0.02746582
 0.02685547
 0.02624512
 0.02593994
 0.02624512
 0.02624512
 0.02624512
 0.02593994
 0.02563477
 0.02532959
 0.02471924
 0.02380371
 0.02258301
 0.02166748
 0.02136230
 0.02166748
 0.02197266
 0.02197266
 0.02136230
 0.02044678
 0.01983643
 0.01922607
 0.01892090
 0.01892090
 0.01892090
 0.01831055
 0.01770020
 0.01708984
 0.01586914
 0.01495361
 0.01434326
 0.01312256
 0.01220703
 0.01098633
 0.00976563
 0.00946045
 0.00946045
 0.01007080
 0.01068115
 0.01098633
 0.01098633
 0.01037598
 0.00976563
 0.00946045
 0.00885010
 0.00854492
 0.00823975
 0.00732422
 0.00610352
 0.00488281
 0.00396729
 0.00305176
 0.00274658
 0.00305176
 0.00305176
 0.00335693
 0.00335693
 0.00366211
 0.00335693
 0.00274658
 0.00183105
 0.00091553
 0.00000000
-0.00061035
-0.00152588
-0.00213623
-0.00305176
-0.00427246
-0.00549316
-0.00762939
-0.01007080
-0.01312256
-0.01647949
-0.01983643
-0.02380371
-0.02899170
-0.03509521
-0.04150391
-0.04791260
-0.05371094
-0.05920410
-0.06408691
-0.06805420
-0.07049561
-0.07019043
-0.06744385
-0.06134033
-0.05218506
-0.03936768
-0.02349854
-0.00457764
 0.01708984
 0.04180908
 0.06927490
 0.09887695
 0.12969971
 0.16021729
 0.18951416
 0.21636963
 0.23986816
 0.25878906
 0.27252197
 0.28045654
 0.28198242
 0.27709961
 0.26428223
 0.24383545
 0.21484375
 0.17791748
 0.13366699
 0.08239746
 0.02563477
-0.03417969
-0.09552002
-0.15655518
-0.21636963
-0.27435303
-0.32867432
-0.37658691
-0.41564941
-0.44464111
-0.46264648
-0.46997070
-0.46600342
-0.45135498
-0.42602539
-0.39123535
-0.34881592
-0.29998779
-0.24627686
-0.18859863
-0.12847900
-0.06744385
-0.00732422
 0.05035400
 0.10375977
 0.15197754
 0.19348145
 0.22705078
 0.25146484
 0.26611328
 0.27160645
 0.26855469
 0.25756836
 0.23925781
 0.21453857
 0.18341064
 0.14739990
 0.10803223
 0.06683350
 0.02593994
-0.01312256
-0.04913330
-0.08117676
-0.10772705
-0.12908936
-0.14434814
-0.15319824
-0.15594482
-0.15258789
-0.14373779
-0.12939453
-0.11047363
-0.08728027
-0.06103516
-0.03295898
-0.00366211
 0.02502441
 0.05249023
 0.07751465
 0.09948730
 0.11840820
 0.13427734
 0.14709473
 0.15655518
 0.16235352
 0.16387939
 0.16204834
 0.15716553
 0.14953613
 0.13977051
 0.12817383
 0.11566162
 0.10284424
 0.09063721
 0.07843018
 0.06683350
 0.05523682
 0.04333496
 0.03143311
 0.01861572
 0.00488281
-0.00976563
-0.02471924
-0.04028320
-0.05737305
-0.07629395
-0.09765625
-0.12115479
-0.14556885
-0.17059326
-0.19592285
-0.22033691
-0.24291992
-0.26245117
-0.28045654
-0.29724121
-0.31158447
-0.32165527
-0.32409668
-0.31799316
-0.30517578
-0.28747559
-0.26550293
-0.23803711
-0.20385742
-0.16387939
-0.11962891
-0.07385254
-0.02807617
 0.01708984
 0.06042480
 0.10040283
 0.13519287
 0.16296387
 0.18249512
 0.19287109
 0.19409180
 0.18585205
 0.16906738
 0.14465332
 0.11383057
 0.07873535
 0.04058838
 0.00244141
-0.03326416
-0.06439209
-0.08972168
-0.10772705
-0.11688232
-0.11627197
-0.10559082
-0.08361816
-0.05096436
-0.00793457
 0.04425049
 0.10253906
 0.16479492
 0.22888184
 0.29327393
 0.35614014
 0.41442871
 0.46478271
 0.50415039
 0.53161621
 0.54656982
 0.54809570
 0.53527832
 0.50659180
 0.46325684
 0.40802002
 0.34271240
 0.26916504
 0.18829346
 0.10284424
 0.01525879
-0.07049561
-0.15319824
-0.23162842
-0.30426025
-0.36773682
-0.41931152
-0.45654297
-0.47973633
-0.49011230
-0.48950195
-0.47943115
-0.46051025
-0.43365479
-0.39978027
-0.36071777
-0.31951904
-0.27893066
-0.24047852
-0.20477295
-0.17211914
-0.14373779
-0.12115479
-0.10620117
-0.09918213
-0.09948730
-0.10589600
-0.11718750
-0.13183594
-0.14770508
-0.16387939
-0.17822266
-0.18920898
-0.19531250
-0.19470215
-0.18432617
-0.16265869
-0.12817383
-0.08026123
-0.01922607
 0.05493164
 0.14129639
 0.23956299
 0.34881592
 0.46600342
 0.58685303
 0.70739746
 0.82427979
 0.93505859
 1.03607178
 1.12152100
 1.18560791
 1.22375488
 1.23382568
 1.21398926
 1.16119385
 1.07269287
 0.94818115
 0.79101563
 0.60699463
 0.39947510
 0.16876221
-0.08300781
-0.35034180
-0.62286377
-0.88806152
-1.13708496
-1.36260986
-1.56066895
-1.72668457
-1.85485840
-1.93908691
-1.97570801
-1.96319580
-1.90338135
-1.79901123
-1.65069580
-1.45996094
-1.23107910
-0.97229004
-0.69335938
-0.40252686
-0.10314941
 0.20050049
 0.50018311
 0.78277588
 1.03668213
 1.25427246
 1.43249512
 1.56738281
 1.65435791
 1.68853760
 1.67083740
 1.60339355
 1.48925781
 1.33026123
 1.13128662
 0.90179443
 0.65399170
 0.39703369
 0.13488770
-0.12939453
-0.38879395
-0.63079834
-0.84106445
-1.01013184
-1.13433838
-1.21368408
-1.24694824
-1.23260498
-1.16882324
-1.05743408
-0.90393066
-0.71777344
-0.50628662
-0.27587891
-0.03082275
 0.22247314
 0.47241211
 0.70648193
 0.91308594
 1.08520508
 1.21826172
 1.30859375
 1.35253906
 1.34979248
 1.30096436
 1.20941162
 1.07757568
 0.91064453
 0.71716309
 0.50781250
 0.29052734
 0.06896973
-0.15441895
-0.37231445
-0.57281494
-0.74371338
-0.87890625
-0.97747803
-1.04034424
-1.06689453
-1.05712891
-1.01226807
-0.93750000
-0.83953857
-0.72387695
-0.59692383
-0.46722412
-0.34332275
-0.23284912
-0.14068604
-0.07080078
-0.02685547
-0.01251221
-0.02899170
-0.07354736
-0.14160156
-0.22949219
-0.33264160
-0.44372559
-0.55328369
-0.65185547
-0.73211670
-0.79010010
-0.82092285
-0.81878662
-0.77819824
-0.69824219
-0.58166504
-0.43243408
-0.25238037
-0.04241943
 0.19500732
 0.45104980
 0.71441650
 0.97381592
 1.22100830
 1.45080566
 1.65618896
 1.82952881
 1.96350098
 2.05352783
 2.09747314
 2.09442139
 2.04437256
 1.95007324
 1.81610107
 1.64825439
 1.45233154
 1.23291016
 0.99792480
 0.75714111
 0.52062988
 0.29602051
 0.08636475
-0.10620117
-0.27618408
-0.41534424
-0.51696777
-0.57922363
-0.60485840
-0.59661865
-0.55786133
-0.49194336
-0.40435791
-0.30303955
-0.19500732
-0.08728027
 0.01342773
 0.09857178
 0.15777588
 0.18432617
 0.17456055
 0.12664795
 0.03814697
-0.09338379
-0.26733398
-0.47790527
-0.71472168
-0.96862793
-1.23168945
-1.49536133
-1.74987793
-1.98425293
-2.18780518
-2.35290527
-2.47253418
-2.53997803
-2.54974365
-2.50000000
-2.39196777
-2.22869873
-2.01171875
-1.74377441
-1.43188477
-1.08764648
-0.72326660
-0.34637451
 0.03784180
 0.42266846
 0.79620361
 1.14379883
 1.45355225
 1.72027588
 1.94183350
 2.11639404
 2.23999023
 2.31170654
 2.33306885
 2.30926514
 2.24578857
 2.14752197
 2.02056885
 1.87194824
 1.70989990
 1.54113770
 1.37207031
 1.20788574
 1.05377197
 0.91400146
 0.79162598
 0.68725586
 0.60089111
 0.53253174
 0.48095703
 0.44311523
 0.41564941
 0.39428711
 0.37506104
 0.35339355
 0.32501221
 0.28533936
 0.22979736
 0.15502930
 0.05798340
-0.06347656
-0.20996094
-0.37811279
-0.56335449
-0.76019287
-0.96374512
-1.16973877
-1.37176514
-1.56250000
-1.73400879
-1.88049316
-1.99645996
-2.07824707
-2.12341309
-2.12982178
-2.09716797
-2.02575684
-1.91833496
-1.77825928
-1.61071777
-1.42120361
-1.21398926
-0.99548340
-0.77270508
-0.55419922
-0.34667969
-0.15563965
 0.01617432
 0.16662598
 0.29022217
 0.38177490
 0.43823242
 0.45928955
 0.44769287
 0.40679932
 0.34088135
 0.25329590
 0.14953613
 0.03509521
-0.08453369
-0.20294189
-0.31250000
-0.40618896
-0.47668457
-0.51849365
-0.52917480
-0.50781250
-0.45562744
-0.37384033
-0.26428223
-0.12725830
 0.03601074
 0.22155762
 0.42297363
 0.63201904
 0.84136963
 1.04431152
 1.23565674
 1.40991211
 1.56219482
 1.68701172
 1.78131104
 1.84295654
 1.87103271
 1.86553955
 1.82830811
 1.76269531
 1.67266846
 1.56280518
 1.43829346
 1.30493164
 1.16821289
 1.03363037
 0.90606689
 0.78857422
 0.68328857
 0.59173584
 0.51483154
 0.45318604
 0.40588379
 0.37170410
 0.34790039
 0.33020020
 0.31616211
 0.30334473
 0.29052734
 0.27435303
 0.25115967
 0.21636963
 0.16815186
 0.10467529
 0.02471924
-0.07354736
-0.19195557
-0.33050537
-0.48645020
-0.65582275
-0.83679199
-1.02691650
-1.22283936
-1.41906738
-1.60949707
-1.78894043
-1.95251465
-2.09625244
-2.21496582
-2.30377197
-2.36022949
-2.38220215
-2.36877441
-2.31719971
-2.22747803
-2.10113525
-1.93969727
-1.74621582
-1.52191162
-1.27075195
-1.00036621
-0.71899414
-0.43273926
-0.14373779
 0.14495850
 0.42694092
 0.69244385
 0.93109131
 1.13739014
 1.30950928
 1.44653320
 1.54632568
 1.60675049
 1.62841797
 1.61437988
 1.56951904
 1.49810791
 1.40411377
 1.29180908
 1.16760254
 1.03912354
 0.91094971
 0.78765869
 0.67260742
 0.57067871
 0.48645020
 0.42358398
 0.38299561
 0.36560059
 0.37170410
 0.40252686
 0.45745850
 0.53466797
 0.63049316
 0.74218750
 0.86700439
 1.00128174
 1.13891602
 1.27288818
 1.39770508
 1.50939941
 1.60186768
 1.66778564
 1.70166016
 1.69982910
 1.66137695
 1.58447266
 1.46636963
 1.30462646
 1.10137939
 0.86364746
 0.59692383
 0.30273438
-0.01983643
-0.36651611
-0.72723389
-1.08917236
-1.44378662
-1.78619385
-2.11273193
-2.41546631
-2.68432617
-2.91198730
-3.09448242
-3.22906494
-3.31207275
-3.34075928
-3.31390381
-3.23425293
-3.10577393
-2.93121338
-2.71484375
-2.46307373
-2.18444824
-1.88629150
-1.57470703
-1.25640869
-0.94085693
-0.63903809
-0.35827637
-0.10131836
 0.13092041
 0.33477783
 0.50262451
 0.62835693
 0.71105957
 0.75439453
 0.76171875
 0.73455811
 0.67626953
 0.59234619
 0.49224854
 0.38452148
 0.27648926
 0.17364502
 0.08300781
 0.01373291
-0.02716064
-0.03356934
-0.00213623
 0.07080078
 0.18676758
 0.34515381
 0.54351807
 0.77606201
 1.03820801
 1.32385254
 1.62536621
 1.93389893
 2.23907471
 2.53051758
 2.79907227
 3.03497314
 3.23028564
 3.37585449
 3.46313477
 3.48602295
 3.43963623
 3.32305908
 3.13659668
 2.88085938
 2.55706787
 2.17071533
 1.73187256
 1.25427246
 0.74951172
 0.22491455
-0.31097412
-0.84716797
-1.36688232
-1.85272217
-2.29339600
-2.68157959
-3.01086426
-3.27331543
-3.46221924
-3.57543945
-3.61480713
-3.58306885
-3.48175049
-3.31329346
-3.08380127
-2.80364990
-2.48321533
-2.13043213
-1.75323486
-1.36413574
-0.97747803
-0.60638428
-0.25909424
 0.06164551
 0.35095215
 0.59967041
 0.79895020
 0.94329834
 1.03393555
 1.07574463
 1.07269287
 1.02905273
 0.94879150
 0.83923340
 0.70983887
 0.56945801
 0.42785645
 0.29113770
 0.16510010
 0.05401611
-0.03692627
-0.10192871
-0.13641357
-0.13824463
-0.10833740
-0.04821777
 0.04089355
 0.15777588
 0.29998779
 0.46142578
 0.63446045
 0.81298828
 0.98968506
 1.15875244
 1.31256104
 1.44561768
 1.55273438
 1.63024902
 1.67388916
 1.68029785
 1.64733887
 1.57562256
 1.46728516
 1.32324219
 1.14654541
 0.94299316
 0.72113037
 0.48950195
 0.25268555
 0.01190186
-0.22949219
-0.46234131
-0.67596436
-0.86151123
-1.01501465
-1.13586426
-1.22253418
-1.27105713
-1.27990723
-1.25061035
-1.18682861
-1.09313965
-0.97259521
-0.82977295
-0.67077637
-0.50415039
-0.33752441
-0.17639160
-0.02502441
 0.11138916
 0.22735596
 0.31677246
 0.37475586
 0.39886475
 0.38940430
 0.34790039
 0.27709961
 0.17944336
 0.05737305
-0.08636475
-0.24749756
-0.41961670
-0.59356689
-0.76080322
-0.91613770
-1.05468750
-1.17218018
-1.26373291
-1.32324219
-1.34735107
-1.33575439
-1.28936768
-1.20788574
-1.09161377
-0.94177246
-0.76446533
-0.56732178
-0.35644531
-0.13488770
 0.09460449
 0.32653809
 0.55145264
 0.75866699
 0.94024658
 1.09313965
 1.21551514
 1.30584717
 1.36169434
 1.38092041
 1.36413574
 1.31378174
 1.23260498
 1.12304688
 0.98907471
 0.83648682
 0.67199707
 0.50323486
 0.33508301
 0.17242432
 0.01770020
-0.12573242
-0.25329590
-0.35919189
-0.43731689
-0.48492432
-0.50170898
-0.48950195
-0.45043945
-0.38665771
-0.30120850
-0.19805908
-0.08209229
 0.04180908
 0.16876221
 0.29296875
 0.40802002
 0.50689697
 0.58471680
 0.63781738
 0.66436768
 0.66131592
 0.62622070
 0.55999756
 0.46691895
 0.35278320
 0.22064209
 0.07202148
-0.09094238
-0.26367188
-0.43640137
-0.59936523
-0.74523926
-0.87005615
-0.97045898
-1.04339600
-1.08520508
-1.09375000
-1.06903076
-1.01318359
-0.92895508
-0.81909180
-0.68847656
-0.54382324
-0.39245605
-0.24017334
-0.09033203
 0.05340576
 0.18646240
 0.30181885
 0.39306641
 0.45532227
 0.48828125
 0.49316406
 0.47149658
 0.42510986
 0.35583496
 0.26763916
 0.16479492
 0.05187988
-0.06652832
-0.18585205
-0.29907227
-0.39886475
-0.47821045
-0.53283691
-0.55938721
-0.55603027
-0.52062988
-0.45349121
-0.35705566
-0.23498535
-0.09063721
 0.07446289
 0.25604248
 0.44616699
 0.63446045
 0.81146240
 0.96984863
 1.10565186
 1.21337891
 1.28753662
 1.32385254
 1.32080078
 1.27929688
 1.20056152
 1.08612061
 0.93841553
 0.76446533
 0.57373047
 0.37353516
 0.16693115
-0.04394531
-0.25329590
-0.45227051
-0.63018799
-0.77819824
-0.89324951
-0.97381592
-1.01959229
-1.03027344
-1.00494385
-0.94421387
-0.84991455
-0.72692871
-0.58166504
-0.42144775
-0.25115967
-0.07385254
 0.10650635
 0.28503418
 0.45257568
 0.60028076
 0.72113037
 0.81237793
 0.87280273
 0.90270996
 0.90087891
 0.86608887
 0.79711914
 0.69732666
 0.57128906
 0.42541504
 0.26275635
 0.08483887
-0.10650635
-0.30609131
-0.50506592
-0.69396973
-0.86608887
-1.01867676
-1.14929199
-1.25518799
-1.33300781
-1.38000488
-1.39617920
-1.38092041
-1.33575439
-1.26159668
-1.16058350
-1.03607178
-0.89172363
-0.73242188
-0.56365967
-0.39001465
-0.21575928
-0.04302979
 0.12603760
 0.28686523
 0.43334961
 0.55877686
 0.66070557
 0.73852539
 0.79345703
 0.82519531
 0.83343506
 0.81787109
 0.78125000
 0.72601318
 0.65551758
 0.57342529
 0.48309326
 0.38970947
 0.29693604
 0.20721436
 0.12298584
 0.04730225
-0.01464844
-0.05828857
-0.08056641
-0.08117676
-0.06011963
-0.01770020
 0.04760742
 0.13580322
 0.24536133
 0.37231445
 0.51177979
 0.65856934
 0.80718994
 0.95214844
 1.08795166
 1.21032715
 1.31439209
 1.39556885
 1.44836426
 1.46881104
 1.45507813
 1.40686035
 1.32415771
 1.20574951
 1.05316162
 0.87066650
 0.66558838
 0.44433594
 0.20935059
-0.03723145
-0.29052734
-0.54168701
-0.77972412
-0.99700928
-1.19079590
-1.35833740
-1.49658203
-1.60125732
-1.66961670
-1.70135498
-1.70043945
-1.66900635
-1.60980225
-1.52526855
-1.41906738
-1.29791260
-1.16790771
-1.03454590
-0.90270996
-0.77636719
-0.66009521
-0.55755615
-0.47241211
-0.40496826
-0.35461426
-0.32073975
-0.30303955
-0.30090332
-0.31188965
-0.33172607
-0.35461426
-0.37689209
-0.39672852
-0.41259766
-0.42114258
-0.41809082
-0.40008545
-0.36529541
-0.31433105
-0.24658203
-0.16052246
-0.05462646
 0.07202148
 0.21636963
 0.37536621
 0.54473877
 0.72052002
 0.89752197
 1.07116699
 1.23626709
 1.38763428
 1.52038574
 1.62902832
 1.70928955
 1.75811768
 1.77429199
 1.75720215
 1.70715332
 1.62597656
 1.51580811
 1.38000488
 1.22131348
 1.04278564
 0.84991455
 0.65032959
 0.45043945
 0.25421143
 0.06286621
-0.12268066
-0.29754639
-0.45379639
-0.58471680
-0.68786621
-0.76385498
-0.81420898
-0.83892822
-0.83831787
-0.81298828
-0.76660156
-0.70281982
-0.62622070
-0.54046631
-0.44982910
-0.35949707
-0.27313232
-0.19378662
-0.12298584
-0.06347656
-0.01770020
 0.01098633
 0.02197266
 0.01525879
-0.00885010
-0.04974365
-0.10772705
-0.18249512
-0.27252197
-0.37384033
-0.48278809
-0.59509277
-0.70678711
-0.81512451
-0.91644287
-1.00708008
-1.08306885
-1.14166260
-1.18072510
-1.19903564
-1.19506836
-1.16882324
-1.12121582
-1.05499268
-0.97229004
-0.87463379
-0.76446533
-0.64636230
-0.52490234
-0.40435791
-0.28717041
-0.17395020
-0.06561279
 0.03601074
 0.12908936
 0.21270752
 0.28717041
 0.35339355
 0.41198730
 0.46325684
 0.50903320
 0.55114746
 0.59204102
 0.63323975
 0.67535400
 0.71990967
 0.76812744
 0.82122803
 0.87890625
 0.94177246
 1.00860596
 1.07910156
 1.15142822
 1.22344971
 1.29272461
 1.35620117
 1.41143799
 1.45477295
 1.48468018
 1.49902344
 1.49597168
 1.47460938
 1.43310547
 1.37054443
 1.28814697
 1.18774414
 1.07086182
 0.93902588
 0.79467773
 0.64178467
 0.48553467
 0.32989502
 0.17639160
 0.02502441
-0.12207031
-0.26123047
-0.38696289
-0.49530029
-0.58563232
-0.65856934
-0.71594238
-0.75714111
-0.78308105
-0.79559326
-0.79833984
-0.79528809
-0.78979492
-0.78521729
-0.78430176
-0.79040527
-0.80657959
-0.83404541
-0.87402344
-0.92681885
-0.99182129
-1.06689453
-1.14959717
-1.23687744
-1.32537842
-1.41113281
-1.48986816
-1.55761719
-1.61041260
-1.64581299
-1.66015625
-1.65008545
-1.61376953
-1.55090332
-1.46209717
-1.34674072
-1.20330811
-1.03271484
-0.83892822
-0.62774658
-0.40313721
-0.16571045
 0.08422852
 0.34271240
 0.60211182
 0.85388184
 1.09222412
 1.31439209
 1.51824951
 1.69982910
 1.85424805
 1.97875977
 2.07275391
 2.13562012
 2.16735840
 2.16796875
 2.13867188
 2.08282471
 2.00408936
 1.90673828
 1.79382324
 1.66900635
 1.53594971
 1.39831543
 1.25915527
 1.12182617
 0.99029541
 0.86639404
 0.75134277
 0.64453125
 0.54595947
 0.45593262
 0.37384033
 0.29724121
 0.22247314
 0.14617920
 0.06652832
-0.01800537
-0.11016846
-0.21179199
-0.32470703
-0.44738770
-0.57739258
-0.71228027
-0.85083008
-0.99151611
-1.13037109
-1.26373291
-1.38641357
-1.49566650
-1.58874512
-1.66320801
-1.71783447
-1.75109863
-1.76269531
-1.75262451
-1.72149658
-1.67083740
-1.60278320
-1.51977539
-1.42395020
-1.31835938
-1.20544434
-1.08886719
-0.97198486
-0.85784912
-0.74798584
-0.64361572
-0.54656982
-0.45837402
-0.38024902
-0.31280518
-0.25604248
-0.20874023
-0.16967773
-0.13641357
-0.10803223
-0.08300781
-0.06011963
-0.03814697
-0.01525879
 0.01037598
 0.03967285
 0.07324219
 0.11260986
 0.15869141
 0.21423340
 0.28045654
 0.35888672
 0.44952393
 0.55145264
 0.66436768
 0.78674316
 0.91735840
 1.05407715
 1.19354248
 1.33239746
 1.46728516
 1.59393311
 1.70867920
 1.80633545
 1.88232422
 1.93359375
 1.95892334
 1.95709229
 1.92687988
 1.86737061
 1.77856445
 1.66412354
 1.52679443
 1.36932373
 1.19201660
 0.99761963
 0.79162598
 0.58135986
 0.37078857
 0.16082764
-0.04882813
-0.25543213
-0.45288086
-0.63446045
-0.79589844
-0.93780518
-1.06109619
-1.16516113
-1.24847412
-1.31011963
-1.35192871
-1.37573242
-1.38397217
-1.37817383
-1.35925293
-1.32965088
-1.29150391
-1.24572754
-1.19384766
-1.13616943
-1.07452393
-1.00921631
-0.94177246
-0.87188721
-0.80108643
-0.73028564
-0.66101074
-0.59387207
-0.52917480
-0.46661377
-0.40679932
-0.35064697
-0.29876709
-0.25146484
-0.20812988
-0.16784668
-0.12969971
-0.09338379
-0.05828857
-0.02441406
 0.00885010
 0.04150391
 0.07415771
 0.10742188
 0.14007568
 0.17150879
 0.20080566
 0.22766113
 0.25299072
 0.27832031
 0.30364990
 0.32989502
 0.35675049
 0.38330078
 0.41046143
 0.43792725
 0.46630859
 0.49591064
 0.52673340
 0.55816650
 0.59020996
 0.62255859
 0.65612793
 0.69091797
 0.72753906
 0.76599121
 0.80627441
 0.84960938
 0.89721680
 0.94909668
 1.00555420
 1.06567383
 1.12854004
 1.19232178
 1.25366211
 1.30950928
 1.35681152
 1.39251709
 1.41387939
 1.41754150
 1.40045166
 1.36077881
 1.29730225
 1.20758057
 1.08947754
 0.94360352
 0.77301025
 0.58349609
 0.37689209
 0.15258789
-0.09033203
-0.34729004
-0.60913086
-0.86547852
-1.11083984
-1.34307861
-1.56066895
-1.75811768
-1.92779541
-2.06451416
-2.16583252
-2.23175049
-2.26135254
-2.25463867
-2.21191406
-2.13653564
-2.03216553
-1.90246582
-1.75079346
-1.58264160
-1.40319824
-1.21887207
-1.03363037
-0.85174561
-0.67840576
-0.51940918
-0.37872314
-0.25756836
-0.15563965
-0.07263184
-0.00946045
 0.03295898
 0.05554199
 0.05981445
 0.04913330
 0.02593994
-0.00640869
-0.04333496
-0.08026123
-0.11230469
-0.13580322
-0.14709473
-0.14312744
-0.12115479
-0.07934570
-0.01708984
 0.06561279
 0.16815186
 0.28961182
 0.42633057
 0.57434082
 0.72814941
 0.88348389
 1.03515625
 1.17858887
 1.30859375
 1.42059326
 1.51123047
 1.57897949
 1.62292480
 1.64154053
 1.63513184
 1.60400391
 1.54998779
 1.47552490
 1.38336182
 1.27716064
 1.16058350
 1.03881836
 0.91552734
 0.79437256
 0.67749023
 0.56640625
 0.46447754
 0.37322998
 0.29327393
 0.22308350
 0.15869141
 0.09857178
 0.04089355
-0.01495361
-0.07141113
-0.13275146
-0.20324707
-0.28564453
-0.38024902
-0.48645020
-0.60211182
-0.72631836
-0.85754395
-0.99273682
-1.12884521
-1.26159668
-1.38732910
-1.50054932
-1.59790039
-1.67480469
-1.72790527
-1.75384521
-1.74987793
-1.71417236
-1.64550781
-1.54479980
-1.41357422
-1.25396729
-1.06903076
-0.86547852
-0.65032959
-0.43151855
-0.21392822
-0.00030518
 0.20507813
 0.39489746
 0.55938721
 0.69030762
 0.78399658
 0.84075928
 0.86151123
 0.84594727
 0.79498291
 0.71075439
 0.59997559
 0.47088623
 0.32958984
 0.18005371
 0.02655029
-0.12451172
-0.26489258
-0.38452148
-0.47607422
-0.53405762
-0.55511475
-0.53802490
-0.48339844
-0.39367676
-0.27038574
-0.11383057
 0.07476807
 0.29052734
 0.52459717
 0.76629639
 1.00708008
 1.24023438
 1.45996094
 1.65832520
 1.82769775
 1.96166992
 2.05749512
 2.11212158
 2.12219238
 2.08496094
 2.00164795
 1.87713623
 1.71508789
 1.51824951
 1.28997803
 1.03759766
 0.77209473
 0.50354004
 0.23712158
-0.02563477
-0.27984619
-0.51513672
-0.71990967
-0.88775635
-1.01745605
-1.11022949
-1.16455078
-1.17858887
-1.15356445
-1.09344482
-1.00463867
-0.89233398
-0.76141357
-0.61859131
-0.47302246
-0.33355713
-0.20477295
-0.09124756
 0.00274658
 0.07110596
 0.10833740
 0.11260986
 0.08483887
 0.02593994
-0.06439209
-0.18402100
-0.32775879
-0.48706055
-0.65338135
-0.82031250
-0.98266602
-1.13433838
-1.26861572
-1.37939453
-1.46209717
-1.51275635
-1.52862549
-1.50817871
-1.45202637
-1.36230469
-1.24114990
-1.09039307
-0.91400146
-0.71960449
-0.51544189
-0.30944824
-0.10467529
 0.09674072
 0.28930664
 0.46386719
 0.61157227
 0.72692871
 0.80841064
 0.85632324
 0.87005615
 0.84838867
 0.79284668
 0.70892334
 0.60363770
 0.48248291
 0.35156250
 0.21575928
 0.08209229
-0.04211426
-0.15136719
-0.24017334
-0.30303955
-0.33538818
-0.33325195
-0.29724121
-0.22949219
-0.13214111
-0.00640869
 0.14617920
 0.32073975
 0.50903320
 0.70343018
 0.89691162
 1.08367920
 1.25732422
 1.41113281
 1.53930664
 1.63696289
 1.70043945
 1.72576904
 1.71112061
 1.65618896
 1.56341553
 1.43432617
 1.27136230
 1.07788086
 0.86181641
 0.63323975
 0.39978027
 0.16448975
-0.07141113
-0.30395508
-0.52276611
-0.71716309
-0.88134766
-1.01379395
-1.11602783
-1.18835449
-1.23016357
-1.24176025
-1.22619629
-1.18865967
-1.13281250
-1.06353760
-0.98602295
-0.90637207
-0.83038330
-0.76263428
-0.70648193
-0.66558838
-0.64270020
-0.63903809
-0.65490723
-0.68786621
-0.73608398
-0.79559326
-0.86212158
-0.93048096
-0.99578857
-1.05407715
-1.09924316
-1.12579346
-1.12915039
-1.10626221
-1.05621338
-0.97747803
-0.86944580
-0.73394775
-0.57556152
-0.39886475
-0.20690918
-0.00152588
 0.21392822
 0.43212891
 0.64331055
 0.83892822
 1.01470947
 1.16851807
 1.29730225
 1.39739990
 1.46423340
 1.49749756
 1.49841309
 1.46972656
 1.41387939
 1.33422852
 1.23474121
 1.12091064
 0.99761963
 0.87066650
 0.74493408
 0.62683105
 0.52093506
 0.43090820
 0.36010742
 0.31066895
 0.28472900
 0.28259277
 0.30426025
 0.34698486
 0.40832520
 0.48339844
 0.56823730
 0.65734863
 0.74615479
 0.83007813
 0.90332031
 0.96008301
 0.99548340
 1.00677490
 0.99182129
 0.94787598
 0.87280273
 0.76660156
 0.63201904
 0.47515869
 0.29876709
 0.10314941
-0.10986328
-0.33477783
-0.56152344
-0.77880859
-0.98083496
-1.16363525
-1.32415771
-1.45660400
-1.55456543
-1.61499023
-1.63848877
-1.62628174
-1.57989502
-1.50146484
-1.39373779
-1.26220703
-1.11145020
-0.94696045
-0.77453613
-0.60150146
-0.43548584
-0.28198242
-0.14373779
-0.02380371
 0.07476807
 0.14770508
 0.19287109
 0.20996094
 0.20080566
 0.16784668
 0.11352539
 0.04180908
-0.04302979
-0.13671875
-0.23468018
-0.33233643
-0.42236328
-0.49865723
-0.55603027
-0.59295654
-0.60882568
-0.60272217
-0.57250977
-0.51788330
-0.44006348
-0.34271240
-0.22949219
-0.10223389
 0.03723145
 0.18524170
 0.33660889
 0.48522949
 0.62622070
 0.75500488
 0.86914063
 0.96435547
 1.03820801
 1.08886719
 1.11633301
 1.12091064
 1.10351563
 1.06475830
 1.00708008
 0.93292236
 0.84686279
 0.75164795
 0.65124512
 0.54962158
 0.45104980
 0.35980225
 0.27832031
 0.20721436
 0.14739990
 0.10070801
 0.06835938
 0.05096436
 0.04669189
 0.05401611
 0.07019043
 0.09277344
 0.11901855
 0.14556885
 0.16845703
 0.18402100
 0.19073486
 0.18554688
 0.16693115
 0.13336182
 0.08422852
 0.01892090
-0.06164551
-0.15777588
-0.26763916
-0.38818359
-0.51422119
-0.64147949
-0.76629639
-0.88531494
-0.99578857
-1.09405518
-1.17645264
-1.23992920
-1.28265381
-1.30340576
-1.30157471
-1.27685547
-1.23016357
-1.16271973
-1.07604980
-0.97167969
-0.85235596
-0.72174072
-0.58502197
-0.44677734
-0.31005859
-0.17639160
-0.04760742
 0.07507324
 0.18829346
 0.28930664
 0.37567139
 0.44647217
 0.50140381
 0.54168701
 0.56701660
 0.57891846
 0.57830811
 0.56640625
 0.54473877
 0.51452637
 0.47729492
 0.43457031
 0.38879395
 0.34240723
 0.29663086
 0.25299072
 0.21240234
 0.17639160
 0.14587402
 0.12237549
 0.10589600
 0.09735107
 0.09674072
 0.10467529
 0.12115479
 0.14587402
 0.17761230
 0.21606445
 0.26062012
 0.31097412
 0.36529541
 0.42205811
 0.47912598
 0.53466797
 0.58776855
 0.63659668
 0.67962646
 0.71502686
 0.74096680
 0.75592041
 0.75866699
 0.74829102
 0.72418213
 0.68542480
 0.63171387
 0.56518555
 0.48858643
 0.40466309
 0.31524658
 0.22094727
 0.12329102
 0.02471924
-0.07110596
-0.16082764
-0.24322510
-0.31677246
-0.37963867
-0.42968750
-0.46600342
-0.48889160
-0.49987793
-0.50048828
-0.49163818
-0.47485352
-0.45257568
-0.42755127
-0.40191650
-0.37811279
-0.35766602
-0.34301758
-0.33721924
-0.34149170
-0.35705566
-0.38330078
-0.41992188
-0.46630859
-0.52124023
-0.58288574
-0.64880371
-0.71624756
-0.78186035
-0.84289551
-0.89630127
-0.93963623
-0.96984863
-0.98510742
-0.98266602
-0.96130371
-0.92041016
-0.85906982
-0.77667236
-0.67321777
-0.55206299
-0.41595459
-0.26763916
-0.10742188
 0.06439209
 0.24536133
 0.42999268
 0.61065674
 0.78186035
 0.94055176
 1.08489990
 1.21246338
 1.31927490
 1.40136719
 1.45782471
 1.48895264
 1.49383545
 1.47186279
 1.42272949
 1.34735107
 1.25030518
 1.13494873
 1.00433350
 0.86120605
 0.71044922
 0.55786133
 0.40985107
 0.27008057
 0.14099121
 0.02319336
-0.07965088
-0.16326904
-0.22460938
-0.26275635
-0.28015137
-0.27923584
-0.26153564
-0.22827148
-0.18188477
-0.12634277
-0.06530762
-0.00274658
 0.05737305
 0.11138916
 0.15625000
 0.18920898
 0.20782471
 0.20965576
 0.19287109
 0.15594482
 0.09887695
 0.02258301
-0.07263184
-0.18554688
-0.31494141
-0.45715332
-0.60699463
-0.75927734
-0.91003418
-1.05621338
-1.19384766
-1.31744385
-1.42211914
-1.50421143
-1.56219482
-1.59362793
-1.59637451
-1.56829834
-1.50909424
-1.42089844
-1.30584717
-1.16516113
-1.00036621
-0.81542969
-0.61676025
-0.41076660
-0.20172119
 0.00854492
 0.21667480
 0.41656494
 0.59936523
 0.75836182
 0.89050293
 0.99487305
 1.07055664
 1.11511230
 1.12731934
 1.10809326
 1.06048584
 0.98876953
 0.89569092
 0.78460693
 0.66070557
 0.53100586
 0.40252686
 0.28015137
 0.16693115
 0.06561279
-0.01922607
-0.08270264
-0.12054443
-0.13092041
-0.11352539
-0.06927490
 0.00122070
 0.09704590
 0.21545410
 0.35217285
 0.50140381
 0.65612793
 0.80932617
 0.95458984
 1.08764648
 1.20361328
 1.29730225
 1.36260986
 1.39495850
 1.39190674
 1.35345459
 1.27929688
 1.16821289
 1.02142334
 0.84442139
 0.64483643
 0.42907715
 0.19927979
-0.04364014
-0.29510498
-0.54656982
-0.78613281
-1.00585938
-1.20147705
-1.37084961
-1.51031494
-1.61529541
-1.68304443
-1.71356201
-1.70806885
-1.66656494
-1.59088135
-1.48315430
-1.34826660
-1.19110107
-1.01562500
-0.82702637
-0.63171387
-0.43762207
-0.25024414
-0.07324219
 0.09216309
 0.24230957
 0.37200928
 0.47454834
 0.54748535
 0.59082031
 0.60607910
 0.59356689
 0.55480957
 0.49163818
 0.40924072
 0.31188965
 0.20324707
 0.08605957
-0.03692627
-0.16082764
-0.27984619
-0.38757324
-0.47912598
-0.55114746
-0.60180664
-0.62896729
-0.63140869
-0.60729980
-0.55694580
-0.48309326
-0.38940430
-0.27954102
-0.15655518
-0.02227783
 0.12084961
 0.26855469
 0.41534424
 0.55572510
 0.68511963
 0.80047607
 0.89996338
 0.98114014
 1.04278564
 1.08428955
 1.10595703
 1.10809326
 1.09252930
 1.05957031
 1.01165771
 0.95092773
 0.88073730
 0.80291748
 0.71868896
 0.63018799
 0.54016113
 0.45135498
 0.36621094
 0.28625488
 0.21087646
 0.14007568
 0.07446289
 0.01434326
-0.04028320
-0.09033203
-0.13549805
-0.17578125
-0.21148682
-0.24414063
-0.27526855
-0.30609131
-0.33569336
-0.36224365
-0.38543701
-0.40618896
-0.42541504
-0.44250488
-0.45715332
-0.46813965
-0.47576904
-0.48095703
-0.48431396
-0.48614502
-0.48675537
-0.48645020
-0.48553467
-0.48431396
-0.48248291
-0.48004150
-0.47668457
-0.47302246
-0.46905518
-0.46508789
-0.46173096
-0.45867920
-0.45593262
-0.45318604
-0.45104980
-0.45013428
-0.45043945
-0.45135498
-0.45257568
-0.45410156
-0.45593262
-0.45745850
-0.45715332
-0.45349121
-0.44586182
-0.43273926
-0.41351318
-0.38726807
-0.35339355
-0.31158447
-0.26306152
-0.20751953
-0.14495850
-0.07507324
 0.00213623
 0.08544922
 0.17364502
 0.26580811
 0.36071777
 0.45684814
 0.55175781
 0.64331055
 0.72967529
 0.80932617
 0.88104248
 0.94299316
 0.99456787
 1.03454590
 1.06140137
 1.07391357
 1.07177734
 1.05407715
 1.02203369
 0.97686768
 0.92010498
 0.85357666
 0.77789307
 0.69427490
 0.60424805
 0.51025391
 0.41564941
 0.32287598
 0.23254395
 0.14526367
 0.06072998
-0.01861572
-0.09063721
-0.15319824
-0.20629883
-0.25115967
-0.28808594
-0.31677246
-0.33691406
-0.34820557
-0.35064697
-0.34545898
-0.33355713
-0.31646729
-0.29663086
-0.27557373
-0.25543213
-0.23620605
-0.21881104
-0.20355225
-0.19042969
-0.18096924
-0.17669678
-0.17761230
-0.18432617
-0.19653320
-0.21392822
-0.23773193
-0.26855469
-0.30670166
-0.34942627
-0.39489746
-0.44128418
-0.48858643
-0.53680420
-0.58502197
-0.63079834
-0.67108154
-0.70404053
-0.72723389
-0.73974609
-0.74005127
-0.72692871
-0.70037842
-0.66009521
-0.60638428
-0.53955078
-0.46081543
-0.37200928
-0.27557373
-0.17272949
-0.06561279
 0.04455566
 0.15563965
 0.26550293
 0.37139893
 0.47027588
 0.55908203
 0.63537598
 0.69793701
 0.74707031
 0.78216553
 0.80291748
 0.80841064
 0.79925537
 0.77606201
 0.74035645
 0.69366455
 0.63812256
 0.57556152
 0.50933838
 0.44128418
 0.37414551
 0.30944824
 0.24810791
 0.19134521
 0.14068604
 0.09704590
 0.06195068
 0.03631592
 0.02105713
 0.01586914
 0.02075195
 0.03601074
 0.06103516
 0.09399414
 0.13336182
 0.17761230
 0.22644043
 0.27923584
 0.33325195
 0.38574219
 0.43212891
 0.47027588
 0.49804688
 0.51391602
 0.51544189
 0.50140381
 0.47058105
 0.42327881
 0.36071777
 0.28350830
 0.19256592
 0.08911133
-0.02532959
-0.14862061
-0.27740479
-0.40893555
-0.53771973
-0.66009521
-0.77209473
-0.87188721
-0.95764160
-1.02722168
-1.07940674
-1.11328125
-1.12884521
-1.12609863
-1.10595703
-1.06811523
-1.01470947
-0.94787598
-0.87127686
-0.78674316
-0.69671631
-0.60394287
-0.51177979
-0.42297363
-0.34027100
-0.26428223
-0.19531250
-0.13305664
-0.07843018
-0.03112793
 0.00946045
 0.04425049
 0.07354736
 0.09857178
 0.12084961
 0.14221191
 0.16418457
 0.18646240
 0.20965576
 0.23437500
 0.26245117
 0.29449463
 0.33111572
 0.37139893
 0.41442871
 0.46081543
 0.51025391
 0.56335449
 0.61859131
 0.67443848
 0.72937012
 0.78094482
 0.82702637
 0.86486816
 0.89202881
 0.90728760
 0.91003418
 0.89904785
 0.87463379
 0.83526611
 0.78094482
 0.71228027
 0.63140869
 0.54107666
 0.44464111
 0.34454346
 0.24200439
 0.13885498
 0.03631592
-0.06256104
-0.15625000
-0.24169922
-0.31829834
-0.38330078
-0.43579102
-0.47393799
-0.49774170
-0.50750732
-0.50476074
-0.49072266
-0.46630859
-0.43334961
-0.39489746
-0.35369873
-0.31250000
-0.27374268
-0.23956299
-0.21179199
-0.19287109
-0.18402100
-0.18554688
-0.19714355
-0.21789551
-0.24841309
-0.28747559
-0.33264160
-0.38055420
-0.42755127
-0.47058105
-0.50750732
-0.53680420
-0.55664063
-0.56549072
-0.56243896
-0.54656982
-0.51788330
-0.47607422
-0.42205811
-0.35736084
-0.28381348
-0.20355225
-0.11901855
-0.03234863
 0.05340576
 0.13549805
 0.21209717
 0.28076172
 0.33935547
 0.38513184
 0.41656494
 0.43334961
 0.43579102
 0.42510986
 0.40191650
 0.36804199
 0.32592773
 0.27862549
 0.22827148
 0.17639160
 0.12420654
 0.07415771
 0.02838135
-0.01098633
-0.04241943
-0.06530762
-0.07843018
-0.08026123
-0.06988525
-0.04760742
-0.01434326
 0.02838135
 0.08056641
 0.14221191
 0.21240234
 0.28900146
 0.36987305
 0.45104980
 0.53100586
 0.60668945
 0.67596436
 0.73577881
 0.78369141
 0.81787109
 0.83679199
 0.83892822
 0.82366943
 0.78979492
 0.73883057
 0.67138672
 0.58929443
 0.49499512
 0.39031982
 0.27801514
 0.15960693
 0.03692627
-0.08880615
-0.21392822
-0.33477783
-0.44708252
-0.54687500
-0.63232422
-0.70159912
-0.75347900
-0.78765869
-0.80444336
-0.80474854
-0.78948975
-0.75988770
-0.71868896
-0.66802979
-0.61157227
-0.55328369
-0.49652100
-0.44372559
-0.39703369
-0.35766602
-0.32562256
-0.30212402
-0.28747559
-0.28411865
-0.29174805
-0.30944824
-0.33325195
-0.36010742
-0.38848877
-0.41748047
-0.44708252
-0.47546387
-0.50018311
-0.51879883
-0.53009033
-0.53405762
-0.53039551
-0.51757813
-0.49530029
-0.46234131
-0.41931152
-0.36590576
-0.30242920
-0.22888184
-0.14678955
-0.05706787
 0.03784180
 0.13732910
 0.24017334
 0.34545898
 0.45104980
 0.55450439
 0.65368652
 0.74676514
 0.83282471
 0.91125488
 0.98144531
 1.04217529
 1.09252930
 1.13220215
 1.16149902
 1.18011475
 1.18835449
 1.18560791
 1.17156982
 1.14746094
 1.11389160
 1.07177734
 1.02172852
 0.96496582
 0.90332031
 0.83801270
 0.76965332
 0.69763184
 0.62194824
 0.54351807
 0.46325684
 0.38116455
 0.29632568
 0.20721436
 0.11291504
 0.01342773
-0.09094238
-0.20050049
-0.31524658
-0.43395996
-0.55419922
-0.67413330
-0.79284668
-0.90911865
-1.02111816
-1.12579346
-1.22009277
-1.30310059
-1.37390137
-1.43127441
-1.47338867
-1.49841309
-1.50512695
-1.49322510
-1.46301270
-1.41387939
-1.34643555
-1.26098633
-1.15905762
-1.04278564
-0.91369629
-0.77362061
-0.62683105
-0.47668457
-0.32714844
-0.17944336
-0.03509521
 0.10406494
 0.23529053
 0.35369873
 0.45623779
 0.54107666
 0.60821533
 0.65765381
 0.68939209
 0.70434570
 0.70281982
 0.68664551
 0.65734863
 0.61676025
 0.56732178
 0.51269531
 0.45562744
 0.39947510
 0.34637451
 0.29998779
 0.26306152
 0.23712158
 0.22399902
 0.22399902
 0.23803711
 0.26641846
 0.31005859
 0.36712646
 0.43548584
 0.51239014
 0.59509277
 0.68054199
 0.76568604
 0.84533691
 0.91583252
 0.97473145
 1.01989746
 1.04858398
 1.05834961
 1.04705811
 1.01409912
 0.96008301
 0.88470459
 0.78765869
 0.67108154
 0.53802490
 0.39398193
 0.24200439
 0.08361816
-0.08087158
-0.24749756
-0.40924072
-0.55908203
-0.69183350
-0.80627441
-0.90087891
-0.97442627
-1.02416992
-1.04888916
-1.05010986
-1.03088379
-0.99395752
-0.94207764
-0.87768555
-0.80505371
-0.72875977
-0.65338135
-0.58258057
-0.51910400
-0.46569824
-0.42419434
-0.39611816
-0.38116455
-0.37994385
-0.39093018
-0.41351318
-0.44586182
-0.48370361
-0.52398682
-0.56243896
-0.59600830
-0.62164307
-0.63659668
-0.63812256
-0.62408447
-0.59234619
-0.54260254
-0.47454834
-0.39031982
-0.29144287
-0.18035889
-0.05859375
 0.07202148
 0.20874023
 0.34729004
 0.48217773
 0.60852051
 0.72387695
 0.82672119
 0.91522217
 0.98754883
 1.04187012
 1.07696533
 1.09283447
 1.08947754
 1.06689453
 1.02600098
 0.96923828
 0.89874268
 0.81604004
 0.72265625
 0.62103271
 0.51483154
 0.40832520
 0.30517578
 0.20629883
 0.11230469
 0.02563477
-0.05126953
-0.11535645
-0.16479492
-0.19989014
-0.22186279
-0.23132324
-0.22918701
-0.21697998
-0.19653320
-0.16967773
-0.13732910
-0.10101318
-0.06286621
-0.02563477
 0.00915527
 0.03997803
 0.06591797
 0.08575439
 0.09948730
 0.10681152
 0.10803223
 0.10345459
 0.09277344
 0.07598877
 0.05371094
 0.02716064
-0.00274658
-0.03570557
-0.07202148
-0.10986328
-0.14770508
-0.18493652
-0.22186279
-0.26000977
-0.29968262
-0.33935547
-0.37750244
-0.41259766
-0.44433594
-0.47302246
-0.49865723
-0.52001953
-0.53619385
-0.54687500
-0.55114746
-0.54809570
-0.53741455
-0.51910400
-0.49255371
-0.45806885
-0.41595459
-0.36712646
-0.31280518
-0.25421143
-0.19317627
-0.13031006
-0.06774902
-0.00610352
 0.05249023
 0.10772705
 0.15808105
 0.20263672
 0.24017334
 0.27069092
 0.29449463
 0.31219482
 0.32257080
 0.32531738
 0.31951904
 0.30761719
 0.29144287
 0.27221680
 0.25054932
 0.22613525
 0.20019531
 0.17486572
 0.15167236
 0.13214111
 0.11688232
 0.10711670
 0.10406494
 0.10803223
 0.11901855
 0.13580322
 0.15808105
 0.18371582
 0.21240234
 0.24261475
 0.27343750
 0.30395508
 0.33294678
 0.35827637
 0.37811279
 0.39123535
 0.39764404
 0.39764404
 0.39154053
 0.37811279
 0.35797119
 0.33142090
 0.30059814
 0.26611328
 0.22796631
 0.18585205
 0.14068604
 0.09307861
 0.04425049
-0.00518799
-0.05523682
-0.10406494
-0.15075684
-0.19470215
-0.23620605
-0.27679443
-0.31616211
-0.35217285
-0.38360596
-0.41046143
-0.43334961
-0.45227051
-0.46691895
-0.47668457
-0.48248291
-0.48461914
-0.48339844
-0.47790527
-0.46722412
-0.45227051
-0.43304443
-0.41046143
-0.38360596
-0.35186768
-0.31616211
-0.27832031
-0.23956299
-0.20050049
-0.16113281
-0.12084961
-0.08087158
-0.04302979
-0.00762939
 0.02441406
 0.05310059
 0.07751465
 0.09765625
 0.11322021
 0.12451172
 0.13214111
 0.13610840
 0.13702393
 0.13488770
 0.13031006
 0.12451172
 0.11779785
 0.11138916
 0.10589600
 0.10131836
 0.09887695
 0.09918213
 0.10284424
 0.11077881
 0.12207031
 0.13702393
 0.15502930
 0.17608643
 0.19897461
 0.22277832
 0.24658203
 0.27069092
 0.29449463
 0.31768799
 0.33813477
 0.35369873
 0.36376953
 0.36834717
 0.36773682
 0.36102295
 0.34790039
 0.32836914
 0.30395508
 0.27618408
 0.24475098
 0.20935059
 0.16937256
 0.12664795
 0.08209229
 0.03692627
-0.00762939
-0.05096436
-0.09216309
-0.13031006
-0.16540527
-0.19805908
-0.22674561
-0.25054932
-0.26885986
-0.28289795
-0.29449463
-0.30426025
-0.30944824
-0.30822754
-0.30090332
-0.28961182
-0.27709961
-0.26367188
-0.24780273
-0.22949219
-0.20904541
-0.18798828
-0.16693115
-0.14556885
-0.12298584
-0.10070801
-0.07934570
-0.05981445
-0.04150391
-0.02471924
-0.00915527
 0.00396729
 0.01434326
 0.02197266
 0.02716064
 0.02929688
 0.02868652
 0.02532959
 0.01983643
 0.01220703
 0.00366211
-0.00579834
-0.01556396
-0.02502441
-0.03356934
-0.04058838
-0.04638672
-0.05035400
-0.05249023
-0.05279541
-0.05065918
-0.04669189
-0.03967285
-0.02990723
-0.01770020
-0.00305176
 0.01342773
 0.03234863
 0.05371094
 0.07659912
 0.10101318
 0.12603760
 0.15106201
 0.17639160
 0.20141602
 0.22552490
 0.24749756
 0.26763916
 0.28564453
 0.30090332
 0.31250000
 0.31860352
 0.31829834
 0.31219482
 0.30029297
 0.28320313
 0.26000977
 0.23010254
 0.19287109
 0.14862061
 0.09826660
 0.04302979
-0.01617432
-0.07720947
-0.13885498
-0.19989014
-0.25970459
-0.31585693
-0.36621094
-0.40771484
-0.43853760
-0.45837402
-0.46661377
-0.46264648
-0.44586182
-0.41625977
-0.37567139
-0.32592773
-0.26885986
-0.20446777
-0.13305664
-0.05676270
 0.02136230
 0.09826660
 0.17211914
 0.24139404
 0.30548096
 0.36193848
 0.40771484
 0.44067383
 0.46081543
 0.46813965
 0.46234131
 0.44281006
 0.41046143
 0.36682129
 0.31494141
 0.25604248
 0.19042969
 0.11840820
 0.04302979
-0.03173828
-0.10284424
-0.16815186
-0.22674561
-0.27862549
-0.32104492
-0.35217285
-0.36987305
-0.37414551
-0.36651611
-0.34790039
-0.32012939
-0.28503418
-0.24475098
-0.20019531
-0.15289307
-0.10467529
-0.05798340
-0.01464844
 0.02319336
 0.05432129
 0.07904053
 0.09613037
 0.10559082
 0.10711670
 0.10131836
 0.08911133
 0.07171631
 0.05035400
 0.02624512
 0.00152588
-0.02288818
-0.04486084
-0.06439209
-0.07965088
-0.08972168
-0.09338379
-0.09033203
-0.08026123
-0.06439209
-0.04272461
-0.01617432
 0.01434326
 0.04791260
 0.08300781
 0.11810303
 0.15136719
 0.18127441
 0.20568848
 0.22369385
 0.23468018
 0.23864746
 0.23498535
 0.22430420
 0.20568848
 0.18035889
 0.14923096
 0.11383057
 0.07598877
 0.03723145
-0.00152588
-0.03845215
-0.07263184
-0.10253906
-0.12756348
-0.14678955
-0.15991211
-0.16693115
-0.16784668
-0.16204834
-0.15075684
-0.13427734
-0.11352539
-0.08972168
-0.06439209
-0.03875732
-0.01434326
 0.00762939
 0.02624512
 0.04058838
 0.05004883
 0.05432129
 0.05279541
 0.04638672
 0.03509521
 0.02014160
 0.00244141
-0.01739502
-0.03845215
-0.05981445
-0.08026123
-0.09948730
-0.11657715
-0.13061523
-0.14068604
-0.14739990
-0.15075684
-0.15106201
-0.14892578
-0.14404297
-0.13641357
-0.12542725
-0.11199951
-0.09643555
-0.07934570
-0.06164551
-0.04394531
-0.02655029
-0.01007080
 0.00549316
 0.01861572
 0.02868652
 0.03509521
 0.03814697
 0.03753662
 0.03356934
 0.02593994
 0.01556396
 0.00274658
-0.01098633
-0.02471924
-0.03692627
-0.04730225
-0.05432129
-0.05737305
-0.05615234
-0.05004883
-0.03906250
-0.02319336
-0.00213623
 0.02319336
 0.05218506
 0.08392334
 0.11749268
 0.15136719
 0.18463135
 0.21636963
 0.24597168
 0.27313232
 0.29724121
 0.31707764
 0.33203125
 0.34118652
 0.34515381
 0.34393311
 0.33721924
 0.32470703
 0.30700684
 0.28503418
 0.26000977
 0.23284912
 0.20385742
 0.17425537
 0.14434814
 0.11535645
 0.08789063
 0.06164551
 0.03784180
 0.01647949
-0.00213623
-0.01861572
-0.03387451
-0.04791260
-0.06103516
-0.07324219
-0.08544922
-0.09857178
-0.11291504
-0.12878418
-0.14556885
-0.16418457
-0.18371582
-0.20385742
-0.22460938
-0.24597168
-0.26885986
-0.29357910
-0.31890869
-0.34271240
-0.36285400
-0.37811279
-0.38909912
-0.39550781
-0.39703369
-0.39245605
-0.38085938
-0.36132813
-0.33508301
-0.30303955
-0.26580811
-0.22460938
-0.17883301
-0.12939453
-0.07659912
-0.02227783
 0.03112793
 0.08209229
 0.12878418
 0.17089844
 0.20721436
 0.23712158
 0.25970459
 0.27526855
 0.28350830
 0.28472900
 0.27923584
 0.26763916
 0.25115967
 0.23071289
 0.20843506
 0.18524170
 0.16265869
 0.14190674
 0.12420654
 0.11108398
 0.10345459
 0.10192871
 0.10559082
 0.11474609
 0.12908936
 0.14892578
 0.17303467
 0.19989014
 0.22735596
 0.25329590
 0.27709961
 0.29785156
 0.31341553
 0.32196045
 0.32196045
 0.31311035
 0.29663086
 0.27221680
 0.23925781
 0.19714355
 0.14648438
 0.08911133
 0.02746582
-0.03601074
-0.09979248
-0.16265869
-0.22277832
-0.27862549
-0.32836914
-0.36956787
-0.40100098
-0.42114258
-0.43121338
-0.43151855
-0.42388916
-0.40802002
-0.38360596
-0.35125732
-0.31433105
-0.27587891
-0.23803711
-0.20263672
-0.16967773
-0.14099121
-0.11779785
-0.10162354
-0.09307861
-0.09307861
-0.10162354
-0.11810303
-0.14160156
-0.17028809
-0.20294189
-0.23834229
-0.27587891
-0.31250000
-0.34484863
-0.37017822
-0.38665771
-0.39367676
-0.39062500
-0.37628174
-0.35003662
-0.31250000
-0.26428223
-0.20660400
-0.13977051
-0.06591797
 0.01251221
 0.09185791
 0.16998291
 0.24566650
 0.31738281
 0.38208008
 0.43670654
 0.47943115
 0.50994873
 0.52856445
 0.53588867
 0.53161621
 0.51574707
 0.48919678
 0.45379639
 0.41198730
 0.36590576
 0.31799316
 0.27069092
 0.22491455
 0.18218994
 0.14343262
 0.10986328
 0.08300781
 0.06439209
 0.05462646
 0.05340576
 0.06072998
 0.07507324
 0.09552002
 0.12023926
 0.14739990
 0.17578125
 0.20355225
 0.22796631
 0.24719238
 0.26031494
 0.26702881
 0.26672363
 0.25878906
 0.24139404
 0.21453857
 0.17852783
 0.13458252
 0.08392334
 0.02746582
-0.03173828
-0.09094238
-0.14801025
-0.20233154
-0.25390625
-0.30151367
-0.34240723
-0.37292480
-0.39154053
-0.39916992
-0.39642334
-0.38452148
-0.36254883
-0.33142090
-0.29266357
-0.24963379
-0.20355225
-0.15594482
-0.10772705
-0.06103516
-0.01800537
 0.01892090
 0.04913330
 0.07232666
 0.08728027
 0.09246826
 0.08758545
 0.07324219
 0.05096436
 0.02197266
-0.01312256
-0.05340576
-0.09765625
-0.14312744
-0.18829346
-0.23345947
-0.27832031
-0.32104492
-0.35858154
-0.38787842
-0.40802002
-0.41809082
-0.41900635
-0.40893555
-0.38787842
-0.35583496
-0.31463623
-0.26550293
-0.20843506
-0.14343262
-0.07171631
 0.00488281
 0.08361816
 0.16357422
 0.24353027
 0.32226563
 0.39703369
 0.46539307
 0.52642822
 0.57983398
 0.62530518
 0.66192627
 0.68847656
 0.70465088
 0.71136475
 0.70892334
 0.69702148
 0.67504883
 0.64361572
 0.60394287
 0.55725098
 0.50537109
 0.44921875
 0.39062500
 0.33050537
 0.26977539
 0.20843506
 0.14648438
 0.08514404
 0.02593994
-0.03021240
-0.08270264
-0.13092041
-0.17517090
-0.21545410
-0.25238037
-0.28717041
-0.32043457
-0.35003662
-0.37475586
-0.39428711
-0.40985107
-0.42266846
-0.43304443
-0.44067383
-0.44464111
-0.44586182
-0.44494629
-0.44158936
-0.43487549
-0.42449951
-0.41107178
-0.39550781
-0.37841797
-0.35919189
-0.33721924
-0.31311035
-0.28808594
-0.26367188
-0.23986816
-0.21636963
-0.19317627
-0.17120361
-0.15106201
-0.13336182
-0.11871338
-0.10742188
-0.10101318
-0.09948730
-0.10314941
-0.11108398
-0.12237549
-0.13671875
-0.15319824
-0.17059326
-0.18859863
-0.20568848
-0.22094727
-0.23254395
-0.23834229
-0.23681641
-0.22766113
-0.21026611
-0.18432617
-0.14892578
-0.10406494
-0.05004883
 0.01129150
 0.07934570
 0.15289307
 0.23223877
 0.31616211
 0.40222168
 0.48675537
 0.56671143
 0.64025879
 0.70678711
 0.76446533
 0.81146240
 0.84594727
 0.86761475
 0.87646484
 0.87249756
 0.85571289
 0.82580566
 0.78430176
 0.73211670
 0.67138672
 0.60333252
 0.52947998
 0.45318604
 0.37658691
 0.30273438
 0.23162842
 0.16418457
 0.10131836
 0.04486084
-0.00396729
-0.04516602
-0.07934570
-0.10681152
-0.12786865
-0.14312744
-0.15472412
-0.16510010
-0.17669678
-0.19042969
-0.20751953
-0.22979736
-0.26000977
-0.29937744
-0.34759521
-0.40344238
-0.46508789
-0.53253174
-0.60516357
-0.68176270
-0.75897217
-0.83343506
-0.90240479
-0.96313477
-1.01318359
-1.04888916
-1.06750488
-1.06658936
-1.04644775
-1.00616455
-0.94512939
-0.86212158
-0.75836182
-0.63690186
-0.50140381
-0.35675049
-0.20477295
-0.04852295
 0.10986328
 0.26611328
 0.41503906
 0.55084229
 0.66986084
 0.76904297
 0.84747314
 0.90423584
 0.93872070
 0.95031738
 0.93963623
 0.90820313
 0.85754395
 0.78979492
 0.70739746
 0.61401367
 0.51483154
 0.41473389
 0.31799316
 0.22552490
 0.13946533
 0.06225586
-0.00305176
-0.05279541
-0.08514404
-0.10009766
-0.09735107
-0.07812500
-0.04272461
 0.00610352
 0.06652832
 0.13580322
 0.21087646
 0.28961182
 0.36865234
 0.44433594
 0.51330566
 0.57250977
 0.61950684
 0.65246582
 0.66955566
 0.66986084
 0.65307617
 0.61859131
 0.56732178
 0.50079346
 0.42175293
 0.33294678
 0.23620605
 0.13244629
 0.02349854
-0.08850098
-0.20019531
-0.30853271
-0.41015625
-0.50262451
-0.58319092
-0.65124512
-0.70648193
-0.74920654
-0.77972412
-0.79864502
-0.80688477
-0.80596924
-0.79803467
-0.78399658
-0.76568604
-0.74462891
-0.72265625
-0.70159912
-0.68267822
-0.66650391
-0.65277100
-0.64208984
-0.63446045
-0.62896729
-0.62469482
-0.62011719
-0.61431885
-0.60607910
-0.59478760
-0.57891846
-0.55725098
-0.52734375
-0.48858643
-0.44036865
-0.38238525
-0.31494141
-0.23742676
-0.15075684
-0.05584717
 0.04608154
 0.15380859
 0.26580811
 0.38055420
 0.49560547
 0.60821533
 0.71624756
 0.81756592
 0.91094971
 0.99517822
 1.06842041
 1.12945557
 1.17767334
 1.21185303
 1.23138428
 1.23565674
 1.22528076
 1.20147705
 1.16424561
 1.11450195
 1.05285645
 0.97991943
 0.89843750
 0.80993652
 0.71624756
 0.61889648
 0.52032471
 0.42388916
 0.33081055
 0.24230957
 0.15838623
 0.07934570
 0.00701904
-0.05767822
-0.11352539
-0.16113281
-0.20019531
-0.23162842
-0.25665283
-0.27862549
-0.29876709
-0.31890869
-0.33843994
-0.35827637
-0.38024902
-0.40649414
-0.43823242
-0.47607422
-0.51971436
-0.57006836
-0.62713623
-0.69030762
-0.75775146
-0.82672119
-0.89538574
-0.96221924
-1.02508545
-1.08276367
-1.13281250
-1.17309570
-1.20178223
-1.21704102
-1.21704102
-1.20117188
-1.16851807
-1.11999512
-1.05590820
-0.97686768
-0.88348389
-0.77606201
-0.65765381
-0.53100586
-0.40039063
-0.26855469
-0.13580322
-0.00244141
 0.13122559
 0.26214600
 0.38665771
 0.50140381
 0.60516357
 0.69793701
 0.77911377
 0.84869385
 0.90698242
 0.95367432
 0.98968506
 1.01531982
 1.03118896
 1.03790283
 1.03698730
 1.02935791
 1.01654053
 0.99884033
 0.97808838
 0.95520020
 0.93200684
 0.90911865
 0.88653564
 0.86425781
 0.84167480
 0.81939697
 0.79742432
 0.77575684
 0.75408936
 0.73211670
 0.70861816
 0.68359375
 0.65551758
 0.62316895
 0.58532715
 0.54107666
 0.49041748
 0.43273926
 0.36834717
 0.29724121
 0.21911621
 0.13336182
 0.04089355
-0.05828857
-0.16357422
-0.27343750
-0.38574219
-0.49743652
-0.60607910
-0.70861816
-0.80444336
-0.89141846
-0.96832275
-1.03302002
-1.08459473
-1.12304688
-1.14776611
-1.15814209
-1.15417480
-1.13616943
-1.10656738
-1.06719971
-1.02081299
-0.96801758
-0.91125488
-0.85296631
-0.79589844
-0.74127197
-0.68969727
-0.64147949
-0.59844971
-0.56213379
-0.53283691
-0.51055908
-0.49316406
-0.47943115
-0.46813965
-0.45806885
-0.44677734
-0.43212891
-0.41229248
-0.38513184
-0.35003662
-0.30548096
-0.25024414
-0.18341064
-0.10406494
-0.01251221
 0.09216309
 0.20965576
 0.33905029
 0.47790527
 0.62225342
 0.76934814
 0.91674805
 1.06201172
 1.20147705
 1.33087158
 1.44775391
 1.54998779
 1.63574219
 1.70227051
 1.74652100
 1.76574707
 1.75933838
 1.72790527
 1.67144775
 1.59027100
 1.48590088
 1.36077881
 1.21826172
 1.06018066
 0.88989258
 0.71105957
 0.52947998
 0.35064697
 0.17700195
 0.00946045
-0.15045166
-0.29846191
-0.42907715
-0.53771973
-0.62377930
-0.68878174
-0.73455811
-0.76141357
-0.77026367
-0.76293945
-0.74340820
-0.71563721
-0.68298340
-0.64880371
-0.61645508
-0.58959961
-0.57220459
-0.56671143
-0.57403564
-0.59570313
-0.63110352
-0.68084717
-0.74249268
-0.81420898
-0.89355469
-0.97778320
-1.06445313
-1.14959717
-1.22894287
-1.29821777
-1.35406494
-1.39343262
-1.41235352
-1.40808105
-1.37878418
-1.32476807
-1.24633789
-1.14318848
-1.01470947
-0.86303711
-0.69244385
-0.50994873
-0.31890869
-0.12054443
 0.08392334
 0.29083252
 0.49133301
 0.67718506
 0.84350586
 0.98876953
 1.11328125
 1.21459961
 1.29058838
 1.33880615
 1.35955811
 1.35467529
 1.32568359
 1.27471924
 1.20513916
 1.12060547
 1.02478027
 0.92224121
 0.81542969
 0.70861816
 0.60577393
 0.51055908
 0.42633057
 0.35583496
 0.30059814
 0.26153564
 0.23834229
 0.23040771
 0.23773193
 0.26031494
 0.29663086
 0.34393311
 0.39764404
 0.45410156
 0.50964355
 0.56182861
 0.60791016
 0.64544678
 0.67077637
 0.68176270
 0.67596436
 0.65216064
 0.60943604
 0.54840088
 0.47088623
 0.37963867
 0.27648926
 0.16265869
 0.03875732
-0.09368896
-0.23101807
-0.36773682
-0.50018311
-0.62500000
-0.73913574
-0.84136963
-0.92864990
-1.00006104
-1.05468750
-1.09161377
-1.11114502
-1.11419678
-1.10260010
-1.07757568
-1.04095459
-0.99487305
-0.94116211
-0.88256836
-0.82183838
-0.76171875
-0.70404053
-0.65032959
-0.60119629
-0.55877686
-0.52337646
-0.49499512
-0.47332764
-0.45745850
-0.44555664
-0.43609619
-0.42846680
-0.42114258
-0.41381836
-0.40496826
-0.39215088
-0.37292480
-0.34545898
-0.30914307
-0.26458740
-0.21087646
-0.14770508
-0.07476807
 0.00762939
 0.09918213
 0.19927979
 0.30731201
 0.42175293
 0.53924561
 0.65765381
 0.77423096
 0.88806152
 0.99700928
 1.09771729
 1.18774414
 1.26586914
 1.33087158
 1.38122559
 1.41510010
 1.43066406
 1.42761230
 1.40686035
 1.36840820
 1.31225586
 1.23962402
 1.15234375
 1.05377197
 0.94573975
 0.82977295
 0.70739746
 0.58197021
 0.45806885
 0.33905029
 0.22613525
 0.11932373
 0.01983643
-0.06958008
-0.14587402
-0.20812988
-0.25787354
-0.29663086
-0.32470703
-0.34149170
-0.34851074
-0.34881592
-0.34545898
-0.34179688
-0.33843994
-0.33721924
-0.34057617
-0.35095215
-0.37048340
-0.40008545
-0.44036865
-0.49133301
-0.55297852
-0.62469482
