# Supplementary material for: Dataset for time-lapse ultrasonic tomography of a granite slab under uniaxial compression test
Source: Data Brief. 2018 Aug 30;20:614–6. doi: 10.1016/j.dib.2018.08.151 (PMC6128094; doi:10.1016/j.dib.2018.08.151)
Supplement: Supplementary file 2 — Supplementary material [file mmc2.zip › data/Ultrasonic_Tomo_data/Stage_1_0kn/Force_0kn_2_17_23711271.txt]

SOURCE FILE NAME: D:\ct_20141122\ct201411221m100v0kn_sh_14_17_a0.TDA
DATE: Saturday, November 22, 2014
TIME: 11:28:06
SAMPLE INTERVAL (Seconds):   0.0000001000
SIGNAL UNITS: volts
TIME UNITS: Seconds
DATA TYPE: WAVEFORM
NUMBER OF DATA POINTS PER WAVEFORM: 1024
CHANNEL NUMBER: 2
HIT NUMBER: 4
TIME OF TEST:  23.7112715000

 0.00030518
 0.00000000
-0.00030518
-0.00061035
-0.00091553
-0.00122070
-0.00091553
-0.00061035
 0.00030518
 0.00091553
 0.00122070
 0.00061035
-0.00061035
-0.00183105
-0.00244141
-0.00244141
-0.00183105
-0.00122070
-0.00091553
-0.00091553
-0.00122070
-0.00152588
-0.00152588
-0.00122070
-0.00091553
-0.00030518
-0.00030518
 0.00000000
 0.00000000
 0.00030518
 0.00061035
 0.00030518
 0.00000000
-0.00030518
-0.00061035
-0.00030518
 0.00000000
-0.00030518
-0.00061035
-0.00122070
-0.00183105
-0.00213623
-0.00213623
-0.00213623
-0.00183105
-0.00122070
-0.00030518
 0.00000000
 0.00000000
-0.00030518
-0.00061035
-0.00030518
-0.00030518
-0.00061035
-0.00152588
-0.00244141
-0.00274658
-0.00244141
-0.00183105
-0.00091553
-0.00061035
-0.00061035
-0.00061035
-0.00091553
-0.00122070
-0.00091553
-0.00030518
 0.00061035
 0.00091553
 0.00061035
-0.00030518
-0.00122070
-0.00152588
-0.00091553
-0.00030518
 0.00000000
 0.00000000
-0.00030518
-0.00030518
 0.00000000
 0.00030518
 0.00030518
-0.00030518
-0.00122070
-0.00152588
-0.00152588
-0.00122070
-0.00091553
-0.00061035
-0.00061035
-0.00091553
-0.00122070
-0.00152588
-0.00152588
-0.00091553
-0.00030518
 0.00030518
 0.00061035
 0.00061035
 0.00030518
 0.00030518
 0.00030518
 0.00061035
 0.00061035
 0.00000000
-0.00061035
-0.00122070
-0.00122070
-0.00091553
 0.00000000
 0.00061035
 0.00091553
 0.00061035
 0.00061035
 0.00061035
 0.00061035
 0.00091553
 0.00122070
 0.00152588
 0.00152588
 0.00091553
 0.00030518
-0.00061035
-0.00091553
-0.00061035
-0.00030518
-0.00030518
-0.00061035
-0.00091553
-0.00061035
 0.00000000
 0.00061035
 0.00061035
 0.00000000
-0.00061035
-0.00091553
-0.00030518
 0.00030518
 0.00091553
 0.00091553
 0.00061035
 0.00030518
 0.00030518
 0.00030518
 0.00061035
 0.00122070
 0.00152588
 0.00183105
 0.00183105
 0.00122070
 0.00061035
 0.00030518
 0.00030518
 0.00030518
 0.00000000
-0.00061035
-0.00122070
-0.00122070
-0.00030518
 0.00061035
 0.00122070
 0.00183105
 0.00152588
 0.00122070
 0.00061035
 0.00030518
 0.00030518
 0.00000000
 0.00000000
-0.00030518
-0.00061035
-0.00122070
-0.00152588
-0.00122070
-0.00091553
-0.00091553
-0.00122070
-0.00152588
-0.00183105
-0.00183105
-0.00122070
-0.00030518
 0.00000000
 0.00000000
 0.00000000
 0.00000000
 0.00061035
 0.00091553
 0.00152588
 0.00152588
 0.00122070
 0.00061035
 0.00000000
-0.00030518
-0.00061035
-0.00061035
-0.00030518
-0.00030518
-0.00030518
-0.00061035
-0.00091553
-0.00091553
-0.00061035
-0.00061035
-0.00061035
-0.00091553
-0.00152588
-0.00213623
-0.00183105
-0.00091553
 0.00000000
 0.00091553
 0.00091553
 0.00030518
-0.00030518
-0.00030518
-0.00030518
-0.00030518
 0.00000000
 0.00000000
-0.00030518
-0.00061035
-0.00091553
-0.00122070
-0.00122070
-0.00091553
-0.00061035
-0.00061035
-0.00091553
-0.00091553
-0.00030518
 0.00030518
 0.00061035
 0.00061035
 0.00000000
-0.00061035
-0.00122070
-0.00091553
-0.00030518
 0.00030518
 0.00061035
 0.00030518
 0.00000000
 0.00000000
-0.00030518
-0.00061035
-0.00091553
-0.00122070
-0.00152588
-0.00183105
-0.00183105
-0.00122070
-0.00030518
 0.00061035
 0.00091553
 0.00091553
 0.00000000
-0.00061035
-0.00061035
 0.00000000
 0.00091553
 0.00122070
 0.00061035
 0.00000000
-0.00091553
-0.00122070
-0.00122070
-0.00122070
-0.00091553
-0.00091553
-0.00091553
-0.00122070
-0.00152588
-0.00152588
-0.00122070
-0.00091553
-0.00061035
-0.00091553
-0.00122070
-0.00152588
-0.00122070
-0.00091553
-0.00030518
-0.00030518
-0.00030518
-0.00091553
-0.00091553
-0.00091553
-0.00091553
-0.00061035
-0.00061035
-0.00091553
-0.00122070
-0.00122070
-0.00122070
-0.00061035
 0.00000000
 0.00061035
 0.00091553
 0.00091553
 0.00061035
 0.00030518
 0.00000000
 0.00030518
 0.00030518
 0.00061035
 0.00030518
 0.00000000
-0.00030518
 0.00000000
 0.00061035
 0.00152588
 0.00183105
 0.00122070
 0.00000000
-0.00091553
-0.00152588
-0.00122070
-0.00030518
 0.00030518
 0.00030518
 0.00030518
 0.00000000
 0.00030518
 0.00030518
 0.00061035
 0.00061035
 0.00091553
 0.00091553
 0.00061035
 0.00030518
 0.00000000
-0.00030518
-0.00030518
-0.00091553
-0.00152588
-0.00183105
-0.00152588
-0.00091553
 0.00000000
 0.00030518
 0.00030518
-0.00030518
-0.00061035
-0.00091553
-0.00091553
-0.00061035
 0.00000000
 0.00061035
 0.00091553
 0.00091553
 0.00061035
 0.00030518
 0.00030518
 0.00061035
 0.00091553
 0.00091553
 0.00030518
-0.00030518
-0.00061035
 0.00000000
 0.00030518
 0.00030518
 0.00000000
-0.00061035
-0.00091553
-0.00091553
-0.00061035
-0.00030518
 0.00000000
 0.00000000
-0.00061035
-0.00091553
-0.00152588
-0.00152588
-0.00122070
-0.00091553
-0.00061035
-0.00030518
-0.00030518
-0.00030518
-0.00030518
-0.00030518
-0.00091553
-0.00122070
-0.00183105
-0.00213623
-0.00183105
-0.00122070
-0.00030518
 0.00030518
 0.00091553
 0.00061035
 0.00030518
 0.00030518
 0.00061035
 0.00091553
 0.00091553
 0.00061035
 0.00000000
-0.00061035
-0.00122070
-0.00152588
-0.00152588
-0.00152588
-0.00152588
-0.00183105
-0.00183105
-0.00183105
-0.00152588
-0.00061035
 0.00000000
 0.00061035
 0.00030518
-0.00030518
-0.00091553
-0.00152588
-0.00152588
-0.00091553
-0.00030518
 0.00000000
-0.00030518
-0.00030518
-0.00061035
-0.00061035
-0.00030518
-0.00030518
-0.00030518
-0.00030518
-0.00061035
-0.00091553
-0.00122070
-0.00122070
-0.00122070
-0.00122070
-0.00122070
-0.00122070
-0.00122070
-0.00061035
 0.00030518
 0.00091553
 0.00122070
 0.00091553
 0.00000000
-0.00091553
-0.00122070
-0.00091553
-0.00030518
 0.00000000
 0.00000000
-0.00030518
-0.00061035
-0.00091553
-0.00122070
-0.00152588
-0.00183105
-0.00183105
-0.00183105
-0.00152588
-0.00091553
-0.00030518
 0.00030518
 0.00091553
 0.00122070
 0.00061035
 0.00000000
-0.00030518
-0.00061035
-0.00030518
-0.00030518
-0.00030518
-0.00030518
-0.00061035
-0.00122070
-0.00152588
-0.00122070
-0.00091553
 0.00000000
 0.00061035
 0.00122070
 0.00091553
 0.00061035
 0.00000000
-0.00030518
-0.00061035
-0.00091553
-0.00122070
-0.00091553
 0.00000000
 0.00091553
 0.00183105
 0.00213623
 0.00183105
 0.00122070
 0.00061035
 0.00000000
 0.00000000
 0.00000000
 0.00000000
 0.00000000
-0.00030518
-0.00061035
-0.00061035
-0.00061035
 0.00000000
 0.00061035
 0.00091553
 0.00091553
 0.00091553
 0.00091553
 0.00091553
 0.00152588
 0.00183105
 0.00183105
 0.00152588
 0.00061035
 0.00000000
-0.00030518
-0.00030518
 0.00000000
 0.00030518
 0.00030518
-0.00030518
-0.00122070
-0.00152588
-0.00152588
-0.00091553
-0.00030518
 0.00061035
 0.00122070
 0.00183105
 0.00183105
 0.00152588
 0.00091553
 0.00030518
 0.00000000
 0.00000000
 0.00030518
 0.00061035
 0.00091553
 0.00122070
 0.00122070
 0.00091553
 0.00030518
-0.00061035
-0.00061035
-0.00030518
 0.00030518
 0.00061035
 0.00091553
 0.00061035
 0.00000000
-0.00030518
-0.00091553
-0.00122070
-0.00122070
-0.00091553
-0.00030518
 0.00030518
 0.00061035
 0.00122070
 0.00152588
 0.00183105
 0.00152588
 0.00030518
-0.00122070
-0.00213623
-0.00213623
-0.00152588
-0.00061035
 0.00000000
-0.00030518
-0.00061035
-0.00091553
-0.00122070
-0.00122070
-0.00061035
-0.00030518
 0.00030518
 0.00061035
 0.00030518
 0.00000000
-0.00030518
-0.00091553
-0.00152588
-0.00213623
-0.00305176
-0.00335693
-0.00335693
-0.00305176
-0.00244141
-0.00213623
-0.00213623
-0.00244141
-0.00305176
-0.00274658
-0.00213623
-0.00091553
 0.00030518
 0.00091553
 0.00091553
 0.00030518
-0.00030518
-0.00061035
-0.00030518
-0.00030518
-0.00030518
-0.00061035
-0.00091553
-0.00091553
-0.00061035
-0.00030518
 0.00000000
 0.00030518
 0.00030518
 0.00000000
-0.00061035
-0.00122070
-0.00122070
-0.00061035
-0.00030518
-0.00030518
-0.00061035
-0.00091553
-0.00122070
-0.00091553
-0.00091553
-0.00030518
 0.00030518
 0.00091553
 0.00122070
 0.00061035
-0.00030518
-0.00091553
-0.00152588
-0.00213623
-0.00274658
-0.00305176
-0.00213623
-0.00122070
-0.00061035
-0.00061035
-0.00274658
-0.01464844
-0.04974365
-0.12023926
-0.22338867
-0.33599854
-0.42266846
-0.45684814
-0.43823242
-0.39093018
-0.34545898
-0.31433105
-0.28167725
-0.21697998
-0.10223389
 0.04516602
 0.17944336
 0.25390625
 0.25604248
 0.21392822
 0.17272949
 0.15960693
 0.16967773
 0.18188477
 0.18432617
 0.18341064
 0.18981934
 0.20080566
 0.20263672
 0.18890381
 0.16906738
 0.15991211
 0.16601563
 0.17547607
 0.17395020
 0.16021729
 0.14678955
 0.14373779
 0.14862061
 0.15075684
 0.14434814
 0.13427734
 0.12817383
 0.12725830
 0.12695313
 0.12237549
 0.11444092
 0.10742188
 0.10345459
 0.10070801
 0.09643555
 0.09033203
 0.08331299
 0.07629395
 0.06988525
 0.06408691
 0.05889893
 0.05401611
 0.04791260
 0.03997803
 0.03173828
 0.02563477
 0.02197266
 0.01800537
 0.01159668
 0.00396729
-0.00213623
-0.00488281
-0.00549316
-0.00701904
-0.01037598
-0.01434326
-0.01678467
-0.01739502
-0.01800537
-0.01983643
-0.02258301
-0.02471924
-0.02502441
-0.02441406
-0.02532959
-0.02807617
-0.03204346
-0.03448486
-0.03509521
-0.03509521
-0.03601074
-0.03875732
-0.04180908
-0.04425049
-0.04577637
-0.04699707
-0.04943848
-0.05279541
-0.05584717
-0.05737305
-0.05706787
-0.05676270
-0.05706787
-0.05828857
-0.05950928
-0.05981445
-0.05981445
-0.06011963
-0.06072998
-0.06134033
-0.06134033
-0.06042480
-0.05950928
-0.05920410
-0.06011963
-0.06134033
-0.06164551
-0.06103516
-0.06042480
-0.06042480
-0.06103516
-0.06164551
-0.06134033
-0.06011963
-0.05920410
-0.05889893
-0.05920410
-0.05950928
-0.05950928
-0.05950928
-0.05950928
-0.05950928
-0.05981445
-0.05981445
-0.05920410
-0.05859375
-0.05828857
-0.05828857
-0.05798340
-0.05737305
-0.05615234
-0.05462646
-0.05340576
-0.05218506
-0.05157471
-0.05065918
-0.05004883
-0.04943848
-0.04913330
-0.04913330
-0.04821777
-0.04638672
-0.04425049
-0.04211426
-0.04028320
-0.03936768
-0.03814697
-0.03662109
-0.03509521
-0.03387451
-0.03295898
-0.03234863
-0.03173828
-0.03082275
-0.02990723
-0.02929688
-0.02807617
-0.02685547
-0.02563477
-0.02441406
-0.02349854
-0.02227783
-0.02075195
-0.01861572
-0.01617432
-0.01464844
-0.01373291
-0.01373291
-0.01342773
-0.01312256
-0.01251221
-0.01129150
-0.01007080
-0.00823975
-0.00671387
-0.00579834
-0.00488281
-0.00396729
-0.00274658
-0.00122070
 0.00061035
 0.00213623
 0.00335693
 0.00427246
 0.00549316
 0.00671387
 0.00732422
 0.00793457
 0.00793457
 0.00823975
 0.00915527
 0.01037598
 0.01190186
 0.01312256
 0.01434326
 0.01525879
 0.01586914
 0.01617432
 0.01617432
 0.01647949
 0.01678467
 0.01708984
 0.01770020
 0.01770020
 0.01739502
 0.01739502
 0.01739502
 0.01770020
 0.01800537
 0.01770020
 0.01770020
 0.01831055
 0.01922607
 0.02075195
 0.02258301
 0.02410889
 0.02502441
 0.02532959
 0.02471924
 0.02410889
 0.02349854
 0.02349854
 0.02410889
 0.02502441
 0.02624512
 0.02716064
 0.02746582
 0.02807617
 0.02838135
 0.02899170
 0.02990723
 0.03051758
 0.03082275
 0.03112793
 0.03112793
 0.03082275
 0.03051758
 0.02960205
 0.02868652
 0.02746582
 0.02716064
 0.02716064
 0.02807617
 0.02899170
 0.02990723
 0.03021240
 0.03051758
 0.03051758
 0.03051758
 0.03051758
 0.03021240
 0.03021240
 0.03051758
 0.03082275
 0.03112793
 0.03112793
 0.03112793
 0.03112793
 0.03173828
 0.03204346
 0.03234863
 0.03204346
 0.03204346
 0.03234863
 0.03295898
 0.03387451
 0.03417969
 0.03356934
 0.03234863
 0.03143311
 0.03051758
 0.02990723
 0.02960205
 0.02929688
 0.02899170
 0.02868652
 0.02838135
 0.02746582
 0.02624512
 0.02563477
 0.02502441
 0.02532959
 0.02532959
 0.02563477
 0.02563477
 0.02563477
 0.02532959
 0.02471924
 0.02319336
 0.02197266
 0.02105713
 0.02105713
 0.02166748
 0.02258301
 0.02349854
 0.02410889
 0.02410889
 0.02349854
 0.02288818
 0.02197266
 0.02166748
 0.02105713
 0.02075195
 0.01983643
 0.01831055
 0.01678467
 0.01495361
 0.01312256
 0.01190186
 0.01068115
 0.00976563
 0.00915527
 0.00854492
 0.00823975
 0.00823975
 0.00793457
 0.00701904
 0.00518799
 0.00213623
-0.00122070
-0.00488281
-0.00823975
-0.01159668
-0.01586914
-0.02044678
-0.02563477
-0.03204346
-0.03875732
-0.04638672
-0.05432129
-0.06164551
-0.06896973
-0.07537842
-0.08087158
-0.08483887
-0.08666992
-0.08636475
-0.08392334
-0.07873535
-0.06927490
-0.05493164
-0.03570557
-0.01129150
 0.01770020
 0.05096436
 0.08789063
 0.12695313
 0.16754150
 0.20843506
 0.25054932
 0.29327393
 0.33325195
 0.36834717
 0.39581299
 0.41534424
 0.42663574
 0.42816162
 0.41870117
 0.39703369
 0.36407471
 0.32043457
 0.26702881
 0.20324707
 0.13000488
 0.04913330
-0.03662109
-0.12664795
-0.21972656
-0.31433105
-0.40557861
-0.48889160
-0.56060791
-0.61889648
-0.66406250
-0.69427490
-0.70800781
-0.70373535
-0.68176270
-0.64178467
-0.58532715
-0.51361084
-0.42907715
-0.33508301
-0.23376465
-0.12756348
-0.01922607
 0.08850098
 0.19195557
 0.28839111
 0.37475586
 0.44799805
 0.50598145
 0.54687500
 0.57037354
 0.57647705
 0.56427002
 0.53375244
 0.48645020
 0.42602539
 0.35583496
 0.27801514
 0.19439697
 0.10589600
 0.01647949
-0.07049561
-0.15136719
-0.22521973
-0.28991699
-0.34301758
-0.38146973
-0.40466309
-0.41290283
-0.40802002
-0.39062500
-0.36102295
-0.32073975
-0.27374268
-0.22308350
-0.17059326
-0.11718750
-0.06439209
-0.01373291
 0.03173828
 0.07049561
 0.10162354
 0.12451172
 0.13854980
 0.14343262
 0.13977051
 0.12908936
 0.11352539
 0.09429932
 0.07202148
 0.04852295
 0.02563477
 0.00549316
-0.01037598
-0.02136230
-0.02655029
-0.02532959
-0.01708984
-0.00152588
 0.02075195
 0.04913330
 0.08209229
 0.11718750
 0.15197754
 0.18432617
 0.21209717
 0.23468018
 0.24963379
 0.25634766
 0.25329590
 0.23956299
 0.21484375
 0.17913818
 0.13244629
 0.07598877
 0.01220703
-0.05584717
-0.12573242
-0.19622803
-0.26550293
-0.33081055
-0.38879395
-0.43548584
-0.46936035
-0.49041748
-0.49865723
-0.49407959
-0.47515869
-0.44189453
-0.39611816
-0.33996582
-0.27648926
-0.20751953
-0.13458252
-0.05981445
 0.01373291
 0.08361816
 0.14678955
 0.20141602
 0.24597168
 0.27862549
 0.29937744
 0.30761719
 0.30487061
 0.29144287
 0.26824951
 0.23651123
 0.19775391
 0.15472412
 0.11047363
 0.06774902
 0.02838135
-0.00610352
-0.03448486
-0.05462646
-0.06561279
-0.06622314
-0.05645752
-0.03662109
-0.00823975
 0.02716064
 0.06744385
 0.10986328
 0.15228271
 0.19226074
 0.22766113
 0.25543213
 0.27313232
 0.27984619
 0.27465820
 0.25756836
 0.22735596
 0.18432617
 0.12847900
 0.06225586
-0.01190186
-0.09185791
-0.17578125
-0.26062012
-0.34240723
-0.41656494
-0.47851563
-0.52703857
-0.56060791
-0.57800293
-0.57739258
-0.55664063
-0.51513672
-0.45471191
-0.37780762
-0.28594971
-0.18035889
-0.06225586
 0.06652832
 0.20294189
 0.34240723
 0.48034668
 0.61126709
 0.73150635
 0.83831787
 0.92926025
 1.00280762
 1.05621338
 1.08734131
 1.09436035
 1.07666016
 1.03637695
 0.97473145
 0.89294434
 0.79193115
 0.67382813
 0.54290771
 0.40344238
 0.25878906
 0.11077881
-0.04058838
-0.19287109
-0.34179688
-0.48217773
-0.61035156
-0.72448730
-0.82366943
-0.90667725
-0.97137451
-1.01837158
-1.04797363
-1.06109619
-1.05743408
-1.03607178
-0.99731445
-0.94329834
-0.87646484
-0.79803467
-0.70800781
-0.60882568
-0.50354004
-0.39642334
-0.28991699
-0.18432617
-0.08087158
 0.01770020
 0.10711670
 0.18432617
 0.24871826
 0.29937744
 0.33416748
 0.35095215
 0.34881592
 0.32989502
 0.29693604
 0.25207520
 0.19592285
 0.12939453
 0.05432129
-0.02532959
-0.10650635
-0.18707275
-0.26550293
-0.33843994
-0.40161133
-0.45257568
-0.49041748
-0.51544189
-0.52764893
-0.52581787
-0.50842285
-0.47637939
-0.43090820
-0.37414551
-0.30700684
-0.22979736
-0.14404297
-0.05157471
 0.04547119
 0.14526367
 0.24597168
 0.34484863
 0.43914795
 0.52612305
 0.60455322
 0.67321777
 0.73089600
 0.77575684
 0.80657959
 0.82366943
 0.82733154
 0.81787109
 0.79589844
 0.76263428
 0.71960449
 0.66864014
 0.61065674
 0.54687500
 0.47851563
 0.40802002
 0.33660889
 0.26397705
 0.18951416
 0.11230469
 0.03387451
-0.04577637
-0.12634277
-0.20965576
-0.29632568
-0.38604736
-0.47698975
-0.56732178
-0.65643311
-0.74371338
-0.82824707
-0.90698242
-0.97778320
-1.03881836
-1.08886719
-1.12609863
-1.14776611
-1.15173340
-1.13677979
-1.10260010
-1.04980469
-0.97778320
-0.88531494
-0.77270508
-0.64208984
-0.49743652
-0.34240723
-0.17852783
-0.00579834
 0.17486572
 0.35919189
 0.54199219
 0.71746826
 0.88195801
 1.03271484
 1.16729736
 1.28234863
 1.37420654
 1.44134521
 1.48284912
 1.49841309
 1.48803711
 1.45294189
 1.39495850
 1.31683350
 1.22161865
 1.11358643
 0.99700928
 0.87677002
 0.75683594
 0.64117432
 0.53375244
 0.43823242
 0.35827637
 0.29541016
 0.24993896
 0.22155762
 0.20904541
 0.21179199
 0.22918701
 0.25909424
 0.29937744
 0.34545898
 0.39337158
 0.43792725
 0.47485352
 0.50079346
 0.51239014
 0.50598145
 0.47912598
 0.42999268
 0.35919189
 0.26763916
 0.15594482
 0.02380371
-0.12756348
-0.29418945
-0.46875000
-0.64483643
-0.81665039
-0.97961426
-1.12884521
-1.25885010
-1.36474609
-1.44317627
-1.49200439
-1.51000977
-1.49505615
-1.44714355
-1.36688232
-1.25793457
-1.12274170
-0.96496582
-0.79010010
-0.60546875
-0.41839600
-0.23559570
-0.06195068
 0.09826660
 0.23925781
 0.35400391
 0.43609619
 0.48187256
 0.49163818
 0.46844482
 0.41595459
 0.33843994
 0.24017334
 0.12603760
 0.00366211
-0.11932373
-0.23468018
-0.33477783
-0.41198730
-0.45959473
-0.47241211
-0.44799805
-0.38787842
-0.29510498
-0.17181396
-0.01861572
 0.16082764
 0.35980225
 0.56640625
 0.76904297
 0.95947266
 1.12976074
 1.27258301
 1.37939453
 1.44287109
 1.45935059
 1.42791748
 1.34704590
 1.21643066
 1.03759766
 0.81878662
 0.56884766
 0.29510498
 0.00061035
-0.30975342
-0.62500000
-0.92834473
-1.20452881
-1.44470215
-1.64489746
-1.80145264
-1.90704346
-1.95495605
-1.94366455
-1.87683105
-1.75872803
-1.59118652
-1.37634277
-1.12304688
-0.84533691
-0.55786133
-0.26885986
 0.01800537
 0.29510498
 0.54809570
 0.76049805
 0.92163086
 1.02844238
 1.08093262
 1.07604980
 1.01013184
 0.88531494
 0.71166992
 0.49957275
 0.25421143
-0.02380371
-0.32867432
-0.64483643
-0.95092773
-1.23107910
-1.47857666
-1.68945313
-1.85791016
-1.97326660
-2.02850342
-2.02178955
-1.95587158
-1.83105469
-1.64794922
-1.41021729
-1.12884521
-0.81726074
-0.48431396
-0.13458252
 0.22644043
 0.58654785
 0.93048096
 1.24420166
 1.52008057
 1.75506592
 1.94458008
 2.08343506
 2.16705322
 2.19665527
 2.17620850
 2.10937500
 2.00042725
 1.85455322
 1.68029785
 1.48590088
 1.27838135
 1.06475830
 0.85144043
 0.64758301
 0.46173096
 0.29907227
 0.16143799
 0.04974365
-0.03479004
-0.09002686
-0.11474609
-0.11108398
-0.08209229
-0.03234863
 0.03356934
 0.11047363
 0.19409180
 0.27893066
 0.36102295
 0.43548584
 0.49774170
 0.54321289
 0.57067871
 0.58013916
 0.57159424
 0.54504395
 0.50201416
 0.44433594
 0.37628174
 0.30090332
 0.21972656
 0.13366699
 0.04486084
-0.04211426
-0.12268066
-0.19500732
-0.25878906
-0.31433105
-0.35919189
-0.39062500
-0.40832520
-0.41351318
-0.40954590
-0.39825439
-0.38085938
-0.35705566
-0.32897949
-0.29968262
-0.27221680
-0.24841309
-0.22949219
-0.21514893
-0.20568848
-0.20141602
-0.20233154
-0.20690918
-0.21362305
-0.22064209
-0.22705078
-0.23132324
-0.23162842
-0.22705078
-0.21545410
-0.19592285
-0.16784668
-0.13092041
-0.08544922
-0.03204346
 0.02807617
 0.09307861
 0.16204834
 0.23406982
 0.30639648
 0.37628174
 0.44006348
 0.49499512
 0.53985596
 0.57403564
 0.59478760
 0.60089111
 0.58929443
 0.55969238
 0.51208496
 0.44769287
 0.36773682
 0.27404785
 0.16815186
 0.05157471
-0.07415771
-0.20660400
-0.34118652
-0.47180176
-0.59417725
-0.70465088
-0.80108643
-0.88165283
-0.94360352
-0.98449707
-1.00402832
-1.00311279
-0.98266602
-0.94451904
-0.89050293
-0.82366943
-0.74676514
-0.66345215
-0.57617188
-0.48919678
-0.40618896
-0.33111572
-0.26672363
-0.21453857
-0.17578125
-0.15136719
-0.14190674
-0.14739990
-0.16693115
-0.19989014
-0.24566650
-0.30212402
-0.36499023
-0.42999268
-0.49377441
-0.55328369
-0.60668945
-0.65063477
-0.68145752
-0.69519043
-0.68969727
-0.66284180
-0.61279297
-0.53985596
-0.44525146
-0.33050537
-0.19561768
-0.04058838
 0.13397217
 0.32409668
 0.52307129
 0.72296143
 0.91796875
 1.10260010
 1.27197266
 1.42120361
 1.54449463
 1.63574219
 1.69067383
 1.70593262
 1.67999268
 1.61254883
 1.50177002
 1.34796143
 1.15386963
 0.92590332
 0.67230225
 0.39978027
 0.11108398
-0.19073486
-0.49774170
-0.79711914
-1.07452393
-1.32019043
-1.53045654
-1.70227051
-1.83044434
-1.90856934
-1.93267822
-1.90429688
-1.82647705
-1.70166016
-1.53106689
-1.31835938
-1.07208252
-0.80352783
-0.52276611
-0.23437500
 0.05767822
 0.34790039
 0.62561035
 0.87799072
 1.09619141
 1.27624512
 1.41571045
 1.51275635
 1.56494141
 1.57073975
 1.53228760
 1.45355225
 1.33850098
 1.19018555
 1.01348877
 0.81787109
 0.61370850
 0.41046143
 0.21301270
 0.02471924
-0.14953613
-0.30151367
-0.42205811
-0.50476074
-0.54718018
-0.55023193
-0.51605225
-0.44799805
-0.35003662
-0.22644043
-0.08087158
 0.08209229
 0.25634766
 0.43304443
 0.60241699
 0.75561523
 0.88775635
 0.99456787
 1.07238770
 1.11724854
 1.12701416
 1.10137939
 1.04156494
 0.94970703
 0.82824707
 0.68206787
 0.51849365
 0.34484863
 0.16662598
-0.01373291
-0.19195557
-0.36071777
-0.50964355
-0.63049316
-0.71990967
-0.77697754
-0.80230713
-0.79559326
-0.75622559
-0.68603516
-0.58990479
-0.47424316
-0.34545898
-0.20843506
-0.06774902
 0.07171631
 0.20324707
 0.31982422
 0.41442871
 0.48217773
 0.51879883
 0.52154541
 0.49072266
 0.42785645
 0.33416748
 0.21118164
 0.05981445
-0.11779785
-0.31524658
-0.52368164
-0.73303223
-0.93353271
-1.11846924
-1.28265381
-1.42089844
-1.52832031
-1.59881592
-1.62841797
-1.61621094
-1.56372070
-1.47308350
-1.34643555
-1.18560791
-0.99548340
-0.78369141
-0.55938721
-0.32897949
-0.09582520
 0.13763428
 0.36529541
 0.57739258
 0.76446533
 0.92132568
 1.04583740
 1.13739014
 1.19415283
 1.21429443
 1.19873047
 1.15051270
 1.07330322
 0.97076416
 0.84625244
 0.70587158
 0.55694580
 0.40557861
 0.25695801
 0.11413574
-0.01983643
-0.14129639
-0.24536133
-0.32867432
-0.38757324
-0.42114258
-0.42816162
-0.41046143
-0.37078857
-0.31188965
-0.23681641
-0.14770508
-0.04760742
 0.05981445
 0.17028809
 0.27923584
 0.38085938
 0.47027588
 0.54199219
 0.59326172
 0.62225342
 0.62835693
 0.61096191
 0.57006836
 0.50689697
 0.42388916
 0.32531738
 0.21484375
 0.09460449
-0.03417969
-0.16876221
-0.30426025
-0.43518066
-0.55572510
-0.66253662
-0.75408936
-0.82855225
-0.88470459
-0.92010498
-0.93353271
-0.92559814
-0.89752197
-0.84899902
-0.78063965
-0.69335938
-0.58959961
-0.47393799
-0.35034180
-0.22033691
-0.08514404
 0.05401611
 0.19409180
 0.33081055
 0.45959473
 0.57769775
 0.68237305
 0.77301025
 0.84808350
 0.90576172
 0.94543457
 0.96557617
 0.96618652
 0.94787598
 0.91064453
 0.85540771
 0.78216553
 0.69152832
 0.58563232
 0.46844482
 0.34332275
 0.21331787
 0.07965088
-0.05554199
-0.18920898
-0.31677246
-0.43243408
-0.53100586
-0.60974121
-0.66680908
-0.70190430
-0.71411133
-0.70404053
-0.67169189
-0.61920166
-0.54870605
-0.46417236
-0.36834717
-0.26519775
-0.15747070
-0.04913330
 0.05706787
 0.15777588
 0.24902344
 0.32775879
 0.39062500
 0.43518066
 0.45989990
 0.46386719
 0.44799805
 0.41442871
 0.36529541
 0.30273438
 0.22918701
 0.14678955
 0.05981445
-0.02777100
-0.11138916
-0.18829346
-0.25634766
-0.31341553
-0.35736084
-0.38604736
-0.39825439
-0.39428711
-0.37658691
-0.34729004
-0.30883789
-0.26397705
-0.21423340
-0.16174316
-0.10803223
-0.05584717
-0.00640869
 0.03723145
 0.07385254
 0.10131836
 0.11810303
 0.12420654
 0.11962891
 0.10375977
 0.07690430
 0.03875732
-0.00915527
-0.06408691
-0.12390137
-0.18615723
-0.24871826
-0.30944824
-0.36468506
-0.40985107
-0.44128418
-0.45715332
-0.45593262
-0.43670654
-0.39825439
-0.34057617
-0.26489258
-0.17242432
-0.06469727
 0.05737305
 0.19165039
 0.33508301
 0.48248291
 0.62713623
 0.76416016
 0.88989258
 1.00036621
 1.09283447
 1.16180420
 1.20361328
 1.21551514
 1.19720459
 1.14837646
 1.06872559
 0.95794678
 0.81909180
 0.65704346
 0.47851563
 0.28686523
 0.08331299
-0.13092041
-0.34942627
-0.56335449
-0.76324463
-0.94329834
-1.10046387
-1.23229980
-1.33605957
-1.40808105
-1.44653320
-1.45141602
-1.42425537
-1.36657715
-1.28021240
-1.16729736
-1.03118896
-0.87554932
-0.70495605
-0.52612305
-0.34454346
-0.16418457
 0.01281738
 0.18493652
 0.34790039
 0.49560547
 0.62347412
 0.72845459
 0.81024170
 0.86975098
 0.90606689
 0.92010498
 0.91217041
 0.88562012
 0.84228516
 0.78521729
 0.71624756
 0.63781738
 0.55297852
 0.46569824
 0.37811279
 0.29266357
 0.21057129
 0.13275146
 0.06134033
-0.00091553
-0.05187988
-0.09094238
-0.11779785
-0.13244629
-0.13458252
-0.12451172
-0.10284424
-0.07202148
-0.03387451
 0.00885010
 0.05371094
 0.09826660
 0.13977051
 0.17578125
 0.20416260
 0.22338867
 0.23101807
 0.22644043
 0.20965576
 0.18127441
 0.14282227
 0.09552002
 0.04058838
-0.02014160
-0.08331299
-0.14709473
-0.21026611
-0.27160645
-0.32989502
-0.38177490
-0.42480469
-0.45715332
-0.47973633
-0.49346924
-0.49865723
-0.49530029
-0.48370361
-0.46508789
-0.44158936
-0.41381836
-0.38208008
-0.34759521
-0.31158447
-0.27740479
-0.24597168
-0.21850586
-0.19378662
-0.17211914
-0.15289307
-0.13549805
-0.11932373
-0.10314941
-0.08666992
-0.06866455
-0.04882813
-0.02593994
 0.00030518
 0.03082275
 0.06500244
 0.10192871
 0.14068604
 0.17974854
 0.21850586
 0.25573730
 0.29022217
 0.31982422
 0.34271240
 0.35675049
 0.35980225
 0.35217285
 0.33416748
 0.30700684
 0.27160645
 0.22705078
 0.17333984
 0.11108398
 0.04211426
-0.02960205
-0.10070801
-0.16845703
-0.23132324
-0.28808594
-0.33477783
-0.36712646
-0.38208008
-0.37933350
-0.36010742
-0.32531738
-0.27496338
-0.20904541
-0.12908936
-0.03662109
 0.06500244
 0.17456055
 0.28869629
 0.40344238
 0.51330566
 0.61340332
 0.70068359
 0.77331543
 0.82946777
 0.86608887
 0.88073730
 0.87158203
 0.83923340
 0.78308105
 0.70465088
 0.60485840
 0.48889160
 0.36132813
 0.22552490
 0.08361816
-0.06286621
-0.20996094
-0.35064697
-0.47821045
-0.58746338
-0.67687988
-0.74493408
-0.79010010
-0.81054688
-0.80627441
-0.77850342
-0.72875977
-0.66009521
-0.57495117
-0.47882080
-0.37597656
-0.27038574
-0.16387939
-0.05981445
 0.03814697
 0.12542725
 0.19805908
 0.25451660
 0.29388428
 0.31585693
 0.31921387
 0.30487061
 0.27526855
 0.23254395
 0.18005371
 0.12054443
 0.05615234
-0.01007080
-0.07507324
-0.13580322
-0.18920898
-0.23315430
-0.26519775
-0.28381348
-0.28961182
-0.28259277
-0.26397705
-0.23437500
-0.19409180
-0.14343262
-0.08483887
-0.02075195
 0.04577637
 0.11230469
 0.17791748
 0.24078369
 0.29937744
 0.35064697
 0.39215088
 0.42205811
 0.43884277
 0.44219971
 0.43090820
 0.40557861
 0.36773682
 0.31951904
 0.26184082
 0.19470215
 0.11871338
 0.03692627
-0.04791260
-0.13183594
-0.21301270
-0.28930664
-0.35797119
-0.41534424
-0.45837402
-0.48645020
-0.49896240
-0.49530029
-0.47546387
-0.43975830
-0.38879395
-0.32562256
-0.25146484
-0.16815186
-0.07751465
 0.01647949
 0.11016846
 0.19927979
 0.28045654
 0.35064697
 0.40710449
 0.44677734
 0.46783447
 0.46966553
 0.45166016
 0.41442871
 0.35949707
 0.28839111
 0.20385742
 0.10955811
 0.00823975
-0.09765625
-0.20507813
-0.30975342
-0.40588379
-0.48828125
-0.55389404
-0.60150146
-0.63110352
-0.64147949
-0.63079834
-0.59814453
-0.54504395
-0.47363281
-0.38818359
-0.29083252
-0.18524170
-0.07415771
 0.03875732
 0.14984131
 0.25604248
 0.35369873
 0.43823242
 0.50598145
 0.55480957
 0.58410645
 0.59417725
 0.58441162
 0.55480957
 0.50720215
 0.44433594
 0.37017822
 0.28747559
 0.19744873
 0.10162354
 0.00305176
-0.09521484
-0.19073486
-0.28137207
-0.36437988
-0.43518066
-0.49041748
-0.52856445
-0.55084229
-0.55786133
-0.55023193
-0.52642822
-0.48706055
-0.43395996
-0.36987305
-0.29724121
-0.21759033
-0.13275146
-0.04425049
 0.04516602
 0.13397217
 0.22125244
 0.30487061
 0.38269043
 0.45166016
 0.51055908
 0.55877686
 0.59600830
 0.62133789
 0.63476563
 0.63568115
 0.62316895
 0.59631348
 0.55511475
 0.50109863
 0.43762207
 0.36712646
 0.29144287
 0.21087646
 0.12573242
 0.03875732
-0.04730225
-0.13031006
-0.20965576
-0.28533936
-0.35552979
-0.41717529
-0.46905518
-0.51025391
-0.54168701
-0.56335449
-0.57403564
-0.57403564
-0.56243896
-0.53924561
-0.50323486
-0.45410156
-0.39184570
-0.31738281
-0.23284912
-0.13946533
-0.03845215
 0.06958008
 0.18280029
 0.29754639
 0.41015625
 0.51696777
 0.61492920
 0.70190430
 0.77636719
 0.83648682
 0.88134766
 0.90942383
 0.91949463
 0.91186523
 0.88684082
 0.84503174
 0.78674316
 0.71289063
 0.62469482
 0.52551270
 0.41778564
 0.30364990
 0.18402100
 0.05950928
-0.06805420
-0.19622803
-0.32073975
-0.43884277
-0.54779053
-0.64544678
-0.72998047
-0.80017090
-0.85479736
-0.89324951
-0.91491699
-0.91949463
-0.90667725
-0.87707520
-0.83190918
-0.77270508
-0.70068359
-0.61767578
-0.52734375
-0.43243408
-0.33630371
-0.24017334
-0.14465332
-0.05126953
 0.03784180
 0.11962891
 0.19073486
 0.25115967
 0.30029297
 0.33843994
 0.36437988
 0.37689209
 0.37597656
 0.36315918
 0.34027100
 0.30914307
 0.26947021
 0.22277832
 0.16937256
 0.11138916
 0.04974365
-0.01373291
-0.07659912
-0.13549805
-0.18737793
-0.23162842
-0.26824951
-0.29632568
-0.31341553
-0.31707764
-0.30578613
-0.28106689
-0.24536133
-0.19958496
-0.14373779
-0.07904053
-0.00793457
 0.06591797
 0.13854980
 0.20843506
 0.27313232
 0.33020020
 0.37536621
 0.40710449
 0.42449951
 0.42785645
 0.41748047
 0.39367676
 0.35705566
 0.31005859
 0.25482178
 0.19378662
 0.12939453
 0.06408691
 0.00122070
-0.05645752
-0.10711670
-0.14892578
-0.18096924
-0.20141602
-0.20935059
-0.20477295
-0.18859863
-0.16235352
-0.12695313
-0.08392334
-0.03509521
 0.01647949
 0.06805420
 0.11718750
 0.16113281
 0.19775391
 0.22460938
 0.23986816
 0.24383545
 0.23620605
 0.21667480
 0.18402100
 0.13854980
 0.08117676
 0.01495361
-0.05767822
-0.13580322
-0.21759033
-0.30090332
-0.38146973
-0.45501709
-0.51757813
-0.56793213
-0.60455322
-0.62683105
-0.63293457
-0.62164307
-0.59234619
-0.54595947
-0.48370361
-0.40954590
-0.32653809
-0.23742676
-0.14495850
-0.05157471
 0.03845215
 0.12145996
 0.19500732
 0.25726318
 0.30792236
 0.34484863
 0.36651611
 0.37170410
 0.36224365
 0.34057617
 0.30944824
 0.27069092
 0.22552490
 0.17517090
 0.12298584
 0.07232666
 0.02624512
-0.01251221
-0.04272461
-0.06286621
-0.07171631
-0.06805420
-0.05035400
-0.01922607
 0.02441406
 0.07843018
 0.14190674
 0.21240234
 0.28778076
 0.36376953
 0.43792725
 0.50659180
 0.56793213
 0.61889648
 0.65673828
 0.67962646
 0.68725586
 0.67871094
 0.65399170
 0.61218262
 0.55511475
 0.48492432
 0.40557861
 0.31982422
 0.22949219
 0.13580322
 0.04150391
-0.05004883
-0.13610840
-0.21514893
-0.28564453
-0.34515381
-0.39154053
-0.42327881
-0.44128418
-0.44799805
-0.44494629
-0.43395996
-0.41564941
-0.39184570
-0.36407471
-0.33477783
-0.30578613
-0.27954102
-0.25756836
-0.24017334
-0.22735596
-0.21850586
-0.21362305
-0.21362305
-0.21820068
-0.22521973
-0.23315430
-0.23986816
-0.24353027
-0.24353027
-0.23895264
-0.22857666
-0.21240234
-0.19042969
-0.16204834
-0.12786865
-0.08789063
-0.04333496
 0.00366211
 0.05126953
 0.09857178
 0.14404297
 0.18646240
 0.22369385
 0.25421143
 0.27679443
 0.29174805
 0.29876709
 0.29785156
 0.28869629
 0.27099609
 0.24414063
 0.20812988
 0.16296387
 0.10955811
 0.04974365
-0.01434326
-0.07995605
-0.14617920
-0.21148682
-0.27496338
-0.33416748
-0.38604736
-0.42816162
-0.45806885
-0.47576904
-0.48126221
-0.47424316
-0.45410156
-0.42144775
-0.37689209
-0.32318115
-0.26245117
-0.19622803
-0.12573242
-0.05249023
 0.02044678
 0.09124756
 0.15808105
 0.22064209
 0.27832031
 0.32897949
 0.37109375
 0.40344238
 0.42663574
 0.44281006
 0.45288086
 0.45745850
 0.45623779
 0.45013428
 0.44036865
 0.42846680
 0.41503906
 0.40100098
 0.38635254
 0.37078857
 0.35461426
 0.33752441
 0.31951904
 0.30090332
 0.28045654
 0.25665283
 0.22796631
 0.19317627
 0.15167236
 0.10375977
 0.05004883
-0.00823975
-0.06958008
-0.13305664
-0.19744873
-0.26245117
-0.32623291
-0.38604736
-0.43823242
-0.48126221
-0.51391602
-0.53649902
-0.54840088
-0.54901123
-0.53802490
-0.51635742
-0.48461914
-0.44403076
-0.39581299
-0.34118652
-0.28137207
-0.21789551
-0.15106201
-0.08178711
-0.01098633
 0.05798340
 0.12268066
 0.18035889
 0.23101807
 0.27435303
 0.31005859
 0.33569336
 0.34912109
 0.34912109
 0.33660889
 0.31341553
 0.28167725
 0.24108887
 0.19256592
 0.13702393
 0.07781982
 0.01831055
-0.03784180
-0.08911133
-0.13336182
-0.16906738
-0.19470215
-0.20935059
-0.21240234
-0.20416260
-0.18524170
-0.15594482
-0.11779785
-0.07263184
-0.02288818
 0.02929688
 0.08178711
 0.13214111
 0.17913818
 0.22033691
 0.25573730
 0.28503418
 0.30761719
 0.32287598
 0.32989502
 0.32836914
 0.31951904
 0.30426025
 0.28381348
 0.25909424
 0.23071289
 0.19958496
 0.16754150
 0.13549805
 0.10528564
 0.07690430
 0.05157471
 0.02990723
 0.01281738
 0.00061035
-0.00640869
-0.00793457
-0.00396729
 0.00457764
 0.01617432
 0.02960205
 0.04394531
 0.05828857
 0.07080078
 0.07934570
 0.08239746
 0.07934570
 0.07019043
 0.05462646
 0.03143311
-0.00030518
-0.03967285
-0.08483887
-0.13458252
-0.18768311
-0.24383545
-0.30120850
-0.35644531
-0.40557861
-0.44647217
-0.47912598
-0.50354004
-0.51879883
-0.52368164
-0.51757813
-0.50109863
-0.47576904
-0.44189453
-0.40008545
-0.35186768
-0.29876709
-0.24322510
-0.18646240
-0.13000488
-0.07476807
-0.02197266
 0.02685547
 0.07110596
 0.10986328
 0.14282227
 0.16937256
 0.18890381
 0.20172119
 0.20751953
 0.20721436
 0.20141602
 0.19104004
 0.17578125
 0.15563965
 0.13061523
 0.10070801
 0.06713867
 0.02960205
-0.01129150
-0.05523682
-0.10101318
-0.14587402
-0.18890381
-0.22949219
-0.26855469
-0.30456543
-0.33538818
-0.35827637
-0.37261963
-0.37811279
-0.37536621
-0.36315918
-0.34088135
-0.30914307
-0.26916504
-0.22247314
-0.16845703
-0.10681152
-0.03784180
 0.03662109
 0.11474609
 0.19561768
 0.27862549
 0.36224365
 0.44433594
 0.52154541
 0.59204102
 0.65429688
 0.70678711
 0.74859619
 0.77789307
 0.79406738
 0.79681396
 0.78643799
 0.76232910
 0.72357178
 0.67016602
 0.60272217
 0.52337646
 0.43395996
 0.33691406
 0.23406982
 0.12725830
 0.01647949
-0.09613037
-0.20904541
-0.31860352
-0.42083740
-0.51208496
-0.59143066
-0.65704346
-0.70800781
-0.74249268
-0.75805664
-0.75469971
-0.73272705
-0.69274902
-0.63629150
-0.56365967
-0.47760010
-0.38055420
-0.27557373
-0.16448975
-0.04943848
 0.06622314
 0.17974854
 0.28686523
 0.38482666
 0.47027588
 0.54077148
 0.59417725
 0.62927246
 0.64697266
 0.64727783
 0.63049316
 0.59600830
 0.54565430
 0.48217773
 0.40863037
 0.32592773
 0.23559570
 0.13916016
 0.04028320
-0.05828857
-0.15350342
-0.24383545
-0.32714844
-0.40039063
-0.45989990
-0.50354004
-0.53070068
-0.54199219
-0.53771973
-0.51757813
-0.48278809
-0.43457031
-0.37658691
-0.31158447
-0.24139404
-0.16845703
-0.09399414
-0.02105713
 0.04821777
 0.11138916
 0.16693115
 0.21301270
 0.24871826
 0.27313232
 0.28594971
 0.28808594
 0.28045654
 0.26397705
 0.23925781
 0.20782471
 0.17028809
 0.12939453
 0.08697510
 0.04608154
 0.00854492
-0.02349854
-0.04821777
-0.06408691
-0.06988525
-0.06500244
-0.04852295
-0.02044678
 0.01861572
 0.06744385
 0.12298584
 0.18371582
 0.24719238
 0.31188965
 0.37475586
 0.43212891
 0.48034668
 0.51696777
 0.53955078
 0.54626465
 0.53497314
 0.50445557
 0.45440674
 0.38543701
 0.29937744
 0.19683838
 0.07812500
-0.05554199
-0.20202637
-0.35614014
-0.51269531
-0.66528320
-0.80749512
-0.93566895
-1.04553223
-1.13372803
-1.19659424
-1.23046875
-1.23321533
-1.20513916
-1.14654541
-1.05682373
-0.93658447
-0.78887939
-0.61859131
-0.43243408
-0.23437500
-0.02685547
 0.18890381
 0.40649414
 0.61645508
 0.80963135
 0.98052979
 1.12640381
 1.24572754
 1.33453369
 1.38793945
 1.40350342
 1.38214111
 1.32629395
 1.23687744
 1.11328125
 0.95825195
 0.77880859
 0.58349609
 0.37780762
 0.16387939
-0.05767822
-0.28198242
-0.50048828
-0.70220947
-0.88073730
-1.03240967
-1.15722656
-1.25305176
-1.31713867
-1.34704590
-1.34277344
-1.30645752
-1.24023438
-1.14624023
-1.02691650
-0.88470459
-0.72479248
-0.55389404
-0.37689209
-0.19744873
-0.01770020
 0.15960693
 0.33020020
 0.48797607
 0.62744141
 0.74554443
 0.84197998
 0.91735840
 0.97137451
 1.00341797
 1.01257324
 1.00036621
 0.96923828
 0.92193604
 0.85968018
 0.78369141
 0.69549561
 0.59844971
 0.49621582
 0.39215088
 0.28747559
 0.18280029
 0.07965088
-0.02014160
-0.11505127
-0.20416260
-0.28656006
-0.36071777
-0.42419434
-0.47424316
-0.50994873
-0.53222656
-0.54229736
-0.54077148
-0.52673340
-0.49926758
-0.45898438
-0.40832520
-0.34912109
-0.28259277
-0.20935059
-0.12939453
-0.04547119
 0.04028320
 0.12573242
 0.20904541
 0.28839111
 0.36224365
 0.42724609
 0.48126221
 0.52307129
 0.55145264
 0.56579590
 0.56396484
 0.54534912
 0.50994873
 0.45959473
 0.39581299
 0.31951904
 0.23193359
 0.13519287
 0.03082275
-0.07843018
-0.19073486
-0.30273438
-0.41076660
-0.51055908
-0.59906006
-0.67443848
-0.73577881
-0.78186035
-0.81085205
-0.82153320
-0.81451416
-0.79071045
-0.75195313
-0.69885254
-0.63262939
-0.55450439
-0.46844482
-0.37780762
-0.28503418
-0.19287109
-0.10284424
-0.01800537
 0.05920410
 0.12603760
 0.18127441
 0.22369385
 0.25360107
 0.27099609
 0.27709961
 0.27343750
 0.26092529
 0.24139404
 0.21575928
 0.18585205
 0.15441895
 0.12359619
 0.09552002
 0.07141113
 0.05249023
 0.03875732
 0.03112793
 0.02899170
 0.03204346
 0.04028320
 0.05340576
 0.07049561
 0.09033203
 0.11169434
 0.13275146
 0.15289307
 0.17120361
 0.18707275
 0.19897461
 0.20599365
 0.20751953
 0.20324707
 0.19348145
 0.17883301
 0.15991211
 0.13732910
 0.11260986
 0.08605957
 0.05889893
 0.03265381
 0.00946045
-0.00915527
-0.02105713
-0.02532959
-0.02105713
-0.00793457
 0.01373291
 0.04455566
 0.08331299
 0.12908936
 0.18096924
 0.23773193
 0.29754639
 0.35858154
 0.41748047
 0.47119141
 0.51727295
 0.55297852
 0.57678223
 0.58654785
 0.58044434
 0.55755615
 0.51727295
 0.46081543
 0.38940430
 0.30426025
 0.20660400
 0.09735107
-0.02197266
-0.14862061
-0.27893066
-0.40832520
-0.53192139
-0.64575195
-0.74737549
-0.83496094
-0.90698242
-0.96130371
-0.99731445
-1.01379395
-1.01135254
-0.99029541
-0.95123291
-0.89416504
-0.81909180
-0.72723389
-0.62103271
-0.50445557
-0.38085938
-0.25238037
-0.11993408
 0.01556396
 0.15197754
 0.28564453
 0.41259766
 0.52917480
 0.63323975
 0.72235107
 0.79528809
 0.85113525
 0.88989258
 0.91094971
 0.91339111
 0.89782715
 0.86547852
 0.81817627
 0.75653076
 0.68206787
 0.59570313
 0.50140381
 0.40283203
 0.30303955
 0.20385742
 0.10589600
 0.01129150
-0.07598877
-0.15319824
-0.21820068
-0.27160645
-0.31280518
-0.33996582
-0.35034180
-0.34332275
-0.32165527
-0.28930664
-0.24902344
-0.20172119
-0.14770508
-0.08850098
-0.02777100
 0.03051758
 0.08361816
 0.13061523
 0.16937256
 0.19836426
 0.21575928
 0.22064209
 0.21270752
 0.19195557
 0.15808105
 0.11199951
 0.05554199
-0.00823975
-0.07598877
-0.14648438
-0.21820068
-0.28991699
-0.35858154
-0.42053223
-0.47271729
-0.51330566
-0.54290771
-0.56182861
-0.57037354
-0.56854248
-0.55633545
-0.53588867
-0.50842285
-0.47576904
-0.43884277
-0.39794922
-0.35491943
-0.31066895
-0.26733398
-0.22552490
-0.18524170
-0.14648438
-0.10955811
-0.07446289
-0.04180908
-0.01220703
 0.01556396
 0.04211426
 0.06744385
 0.09124756
 0.11383057
 0.13488770
 0.15625000
 0.17791748
 0.20050049
 0.22277832
 0.24444580
 0.26550293
 0.28686523
 0.30914307
 0.32989502
 0.34759521
 0.36041260
 0.36773682
 0.36956787
 0.36560059
 0.35491943
 0.33721924
 0.31280518
 0.28228760
 0.24566650
 0.20202637
 0.15045166
 0.09216309
 0.02929688
-0.03570557
-0.10070801
-0.16601563
-0.23132324
-0.29541016
-0.35583496
-0.40924072
-0.45288086
-0.48583984
-0.50781250
-0.51910400
-0.51940918
-0.50781250
-0.48400879
-0.44799805
-0.40161133
-0.34667969
-0.28594971
-0.22033691
-0.15106201
-0.07965088
-0.00732422
 0.06256104
 0.12725830
 0.18463135
 0.23345947
 0.27313232
 0.30334473
 0.32348633
 0.33264160
 0.33142090
 0.32012939
 0.30059814
 0.27526855
 0.24566650
 0.21331787
 0.17944336
 0.14556885
 0.11383057
 0.08605957
 0.06408691
 0.04913330
 0.04211426
 0.04364014
 0.05462646
 0.07476807
 0.10253906
 0.13641357
 0.17547607
 0.21881104
 0.26580811
 0.31524658
 0.36437988
 0.41046143
 0.45043945
 0.48370361
 0.50811768
 0.52368164
 0.52886963
 0.52368164
 0.50689697
 0.47821045
 0.43884277
 0.39031982
 0.33447266
 0.27191162
 0.20233154
 0.12634277
 0.04547119
-0.03692627
-0.11871338
-0.19866943
-0.27618408
-0.34912109
-0.41412354
-0.46875000
-0.51177979
-0.54382324
-0.56488037
-0.57434082
-0.57159424
-0.55725098
-0.53222656
-0.49865723
-0.45715332
-0.40832520
-0.35461426
-0.29815674
-0.24200439
-0.18707275
-0.13397217
-0.08270264
-0.03448486
 0.00885010
 0.04699707
 0.08026123
 0.10864258
 0.13244629
 0.15136719
 0.16662598
 0.17944336
 0.19104004
 0.20202637
 0.21209717
 0.22155762
 0.23071289
 0.24017334
 0.24932861
 0.25787354
 0.26489258
 0.26947021
 0.27160645
 0.27008057
 0.26519775
 0.25604248
 0.24200439
 0.22247314
 0.19653320
 0.16448975
 0.12756348
 0.08697510
 0.04333496
-0.00305176
-0.05157471
-0.10009766
-0.14739990
-0.19226074
-0.23468018
-0.27404785
-0.30853271
-0.33569336
-0.35369873
-0.36254883
-0.36285400
-0.35430908
-0.33691406
-0.31066895
-0.27770996
-0.24017334
-0.19927979
-0.15502930
-0.10742188
-0.05798340
-0.00885010
 0.03845215
 0.08331299
 0.12542725
 0.16296387
 0.19531250
 0.22125244
 0.24139404
 0.25543213
 0.26336670
 0.26458740
 0.25878906
 0.24566650
 0.22613525
 0.19989014
 0.16723633
 0.12939453
 0.08697510
 0.04089355
-0.00762939
-0.05767822
-0.10742188
-0.15594482
-0.20324707
-0.24963379
-0.29479980
-0.33721924
-0.37475586
-0.40466309
-0.42633057
-0.44067383
-0.44769287
-0.44738770
-0.43975830
-0.42419434
-0.40069580
-0.37048340
-0.33355713
-0.29205322
-0.24780273
-0.20233154
-0.15625000
-0.11077881
-0.06622314
-0.02441406
 0.01220703
 0.04241943
 0.06561279
 0.08117676
 0.08941650
 0.08972168
 0.08300781
 0.06927490
 0.04913330
 0.02349854
-0.00640869
-0.03967285
-0.07354736
-0.10711670
-0.13793945
-0.16510010
-0.18676758
-0.20111084
-0.20751953
-0.20477295
-0.19256592
-0.16967773
-0.13549805
-0.08972168
-0.03326416
 0.03265381
 0.10803223
 0.19317627
 0.28686523
 0.38665771
 0.48950195
 0.59265137
 0.69427490
 0.79315186
 0.88653564
 0.97045898
 1.04217529
 1.09954834
 1.14074707
 1.16302490
 1.16424561
 1.14257813
 1.09924316
 1.03546143
 0.95092773
 0.84503174
 0.71899414
 0.57769775
 0.42663574
 0.26885986
 0.10467529
-0.06652832
-0.24169922
-0.41351318
-0.57464600
-0.71960449
-0.84625244
-0.95367432
-1.03973389
-1.10229492
-1.13891602
-1.15020752
-1.13616943
-1.09771729
-1.03637695
-0.95336914
-0.85144043
-0.73455811
-0.60760498
-0.47454834
-0.34027100
-0.20782471
-0.08087158
 0.03723145
 0.14343262
 0.23498535
 0.30944824
 0.36468506
 0.39855957
 0.41046143
 0.40161133
 0.37445068
 0.33172607
 0.27587891
 0.20812988
 0.13061523
 0.04669189
-0.03967285
-0.12481689
-0.20629883
-0.28228760
-0.34790039
-0.39855957
-0.43151855
-0.44494629
-0.43975830
-0.41595459
-0.37322998
-0.31158447
-0.23223877
-0.13885498
-0.03417969
 0.07934570
 0.19927979
 0.32287598
 0.44525146
 0.56060791
 0.66436768
 0.75286865
 0.82366943
 0.87463379
 0.90393066
 0.91033936
 0.89294434
 0.85205078
 0.78765869
 0.70129395
 0.59509277
 0.47393799
 0.34149170
 0.20111084
 0.05462646
-0.09613037
-0.24627686
-0.39031982
-0.52093506
-0.63354492
-0.72479248
-0.79376221
-0.83862305
-0.85937500
-0.85632324
-0.83007813
-0.78216553
-0.71441650
-0.62896729
-0.53009033
-0.42266846
-0.31097412
-0.19836426
-0.08697510
 0.01953125
 0.11810303
 0.20477295
 0.27770996
 0.33477783
 0.37414551
 0.39398193
 0.39428711
 0.37719727
 0.34545898
 0.30059814
 0.24322510
 0.17517090
 0.09857178
 0.01892090
-0.05981445
-0.13397217
-0.20263672
-0.26367188
-0.31494141
-0.35339355
-0.37750244
-0.38665771
-0.38146973
-0.36285400
-0.33264160
-0.29235840
-0.24536133
-0.19317627
-0.13793945
-0.08087158
-0.02410889
 0.02960205
 0.07720947
 0.11688232
 0.14862061
 0.17181396
 0.18585205
 0.18981934
 0.18402100
 0.16845703
 0.14434814
 0.11291504
 0.07629395
 0.03631592
-0.00457764
-0.04486084
-0.08239746
-0.11566162
-0.14251709
-0.16174316
-0.17211914
-0.17303467
-0.16357422
-0.14404297
-0.11505127
-0.07843018
-0.03540039
 0.01281738
 0.06439209
 0.11688232
 0.16784668
 0.21423340
 0.25421143
 0.28839111
 0.31646729
 0.33782959
 0.35064697
 0.35400391
 0.34759521
 0.33325195
 0.31280518
 0.28717041
 0.25756836
 0.22491455
 0.19104004
 0.15747070
 0.12573242
 0.09643555
 0.07171631
 0.05279541
 0.04089355
 0.03692627
 0.04058838
 0.05157471
 0.07049561
 0.09674072
 0.12969971
 0.16632080
 0.20507813
 0.24414063
 0.28289795
 0.31921387
 0.35095215
 0.37567139
 0.39215088
 0.39978027
 0.39733887
 0.38421631
 0.36041260
 0.32623291
 0.28259277
 0.23010254
 0.16815186
 0.09826660
 0.02227783
-0.05706787
-0.13916016
-0.22308350
-0.30761719
-0.38940430
-0.46508789
-0.53253174
-0.58990479
-0.63659668
-0.67077637
-0.69030762
-0.69396973
-0.68176270
-0.65460205
-0.61309814
-0.55816650
-0.49102783
-0.41442871
-0.33142090
-0.24322510
-0.15197754
-0.05981445
 0.02960205
 0.11291504
 0.18737793
 0.25207520
 0.30548096
 0.34637451
 0.37292480
 0.38452148
 0.38177490
 0.36560059
 0.33721924
 0.29724121
 0.24658203
 0.18737793
 0.12115479
 0.05035400
-0.02197266
-0.09216309
-0.15808105
-0.21789551
-0.27008057
-0.31311035
-0.34484863
-0.36224365
-0.36315918
-0.34881592
-0.32165527
-0.28411865
-0.23712158
-0.18127441
-0.11871338
-0.05218506
 0.01434326
 0.07720947
 0.13458252
 0.18310547
 0.22094727
 0.24566650
 0.25695801
 0.25512695
 0.23956299
 0.20935059
 0.16357422
 0.10467529
 0.03540039
-0.04150391
-0.12420654
-0.21148682
-0.29968262
-0.38391113
-0.45898438
-0.52215576
-0.57220459
-0.60852051
-0.62866211
-0.62988281
-0.61126709
-0.57250977
-0.51513672
-0.44067383
-0.35095215
-0.24780273
-0.13366699
-0.01159668
 0.11627197
 0.24719238
 0.37750244
 0.50262451
 0.61859131
 0.72082520
 0.80688477
 0.87463379
 0.92193604
 0.94696045
 0.94909668
 0.92803955
 0.88470459
 0.81970215
 0.73425293
 0.63110352
 0.51452637
 0.38848877
 0.25695801
 0.12176514
-0.01678467
-0.15563965
-0.28961182
-0.41229248
-0.51788330
-0.60394287
-0.67016602
-0.71655273
-0.74218750
-0.74645996
-0.72937012
-0.69152832
-0.63507080
-0.56213379
-0.47576904
-0.37933350
-0.27557373
-0.16784668
-0.05859375
 0.04852295
 0.15075684
 0.24505615
 0.32867432
 0.40008545
 0.45654297
 0.49713135
 0.52093506
 0.52795410
 0.51879883
 0.49407959
 0.45532227
 0.40527344
 0.34667969
 0.28289795
 0.21514893
 0.14465332
 0.07324219
 0.00305176
-0.06256104
-0.12145996
-0.17211914
-0.21331787
-0.24444580
-0.26489258
-0.27404785
-0.27252197
-0.26092529
-0.23956299
-0.20904541
-0.17089844
-0.12603760
-0.07690430
-0.02502441
 0.02807617
 0.08087158
 0.13153076
 0.17791748
 0.21789551
 0.24902344
 0.27099609
 0.28350830
 0.28656006
 0.28106689
 0.26672363
 0.24353027
 0.21240234
 0.17395020
 0.13031006
 0.08270264
 0.03295898
-0.01708984
-0.06500244
-0.10894775
-0.14709473
-0.17761230
-0.19989014
-0.21331787
-0.21728516
-0.21209717
-0.19836426
-0.17669678
-0.14801025
-0.11322021
-0.07293701
-0.02929688
 0.01617432
 0.06103516
 0.10375977
 0.14251709
 0.17608643
 0.20294189
 0.22277832
 0.23406982
 0.23712158
 0.23162842
 0.21789551
 0.19653320
 0.16845703
 0.13397217
 0.09429932
 0.05065918
 0.00518799
-0.04028320
-0.08331299
-0.12268066
-0.15655518
-0.18371582
-0.20294189
-0.21423340
-0.21697998
-0.21148682
-0.19775391
-0.17608643
-0.14770508
-0.11383057
-0.07629395
-0.03692627
 0.00244141
 0.03906250
 0.07080078
 0.09490967
 0.10986328
 0.11413574
 0.10650635
 0.08544922
 0.05126953
 0.00488281
-0.05279541
-0.12176514
-0.20111084
-0.28930664
-0.38269043
-0.47607422
-0.56549072
-0.64727783
-0.72021484
-0.78125000
-0.82763672
-0.85662842
-0.86608887
-0.85510254
-0.82336426
-0.77117920
-0.69824219
-0.60546875
-0.49591064
-0.37292480
-0.23986816
-0.09887695
 0.04791260
 0.19744873
 0.34423828
 0.48278809
 0.60699463
 0.71380615
 0.80200195
 0.86975098
 0.91522217
 0.93750000
 0.93566895
 0.91125488
 0.86639404
 0.80261230
 0.72265625
 0.62896729
 0.52673340
 0.42053223
 0.31433105
 0.20965576
 0.10772705
 0.01068115
-0.07751465
-0.15289307
-0.21270752
-0.25604248
-0.28320313
-0.29479980
-0.29205322
-0.27679443
-0.24963379
-0.21209717
-0.16540527
-0.11260986
-0.05615234
 0.00091553
 0.05554199
 0.10589600
 0.14984131
 0.18493652
 0.21087646
 0.22705078
 0.23376465
 0.23162842
 0.22033691
 0.20141602
 0.17608643
 0.14648438
 0.11444092
 0.08117676
 0.04882813
 0.01861572
-0.00823975
-0.03082275
-0.04821777
-0.05981445
-0.06469727
-0.06286621
-0.05615234
-0.04577637
-0.03265381
-0.01831055
-0.00457764
 0.00732422
 0.01556396
 0.01892090
 0.01647949
 0.00640869
-0.01190186
-0.03936768
-0.07507324
-0.11749268
-0.16571045
-0.21911621
-0.27648926
-0.33508301
-0.39031982
-0.43762207
-0.47485352
-0.50079346
-0.51483154
-0.51483154
-0.49835205
-0.46417236
-0.41229248
-0.34454346
-0.26184082
-0.16601563
-0.05798340
 0.06011963
 0.18615723
 0.31677246
 0.44830322
 0.57525635
 0.69335938
 0.79803467
 0.88775635
 0.96038818
 1.01348877
 1.04492188
 1.05194092
 1.03424072
 0.99151611
 0.92407227
 0.83251953
 0.71929932
 0.58898926
 0.44708252
 0.29724121
 0.14099121
-0.02075195
-0.18524170
-0.34698486
-0.49865723
-0.63446045
-0.75042725
-0.84594727
-0.91918945
-0.96801758
-0.99151611
-0.98937988
-0.96221924
-0.91186523
-0.83953857
-0.74707031
-0.63659668
-0.51300049
-0.37994385
-0.24261475
-0.10314941
 0.03570557
 0.17028809
 0.29602051
 0.40771484
 0.50079346
 0.57250977
 0.62225342
 0.64941406
 0.65307617
 0.63262939
 0.58898926
 0.52398682
 0.44128418
 0.34484863
 0.23681641
 0.11901855
-0.00610352
-0.13580322
-0.26428223
-0.38604736
-0.49652100
-0.59234619
-0.67077637
-0.72998047
-0.76843262
-0.78582764
-0.78063965
-0.75317383
-0.70434570
-0.63568115
-0.55023193
-0.45166016
-0.34393311
-0.23010254
-0.11322021
 0.00427246
 0.11901855
 0.22705078
 0.32379150
 0.40527344
 0.46844482
 0.51208496
 0.53558350
 0.53863525
 0.52124023
 0.48400879
 0.42999268
 0.36254883
 0.28381348
 0.19592285
 0.10101318
 0.00213623
-0.09765625
-0.19470215
-0.28656006
-0.36895752
-0.43792725
-0.49011230
-0.52459717
-0.54199219
-0.54290771
-0.52764893
-0.49591064
-0.44860840
-0.38879395
-0.32012939
-0.24505615
-0.16479492
-0.08056641
 0.00457764
 0.08697510
 0.16387939
 0.23406982
 0.29632568
 0.34942627
 0.39154053
 0.42236328
 0.44281006
 0.45349121
 0.45593262
 0.44982910
 0.43609619
 0.41687012
 0.39398193
 0.36956787
 0.34484863
 0.32073975
 0.29815674
 0.27862549
 0.26336670
 0.25238037
 0.24536133
 0.24169922
 0.24078369
 0.24139404
 0.24291992
 0.24414063
 0.24414063
 0.24261475
 0.23773193
 0.22796631
 0.21179199
 0.18920898
 0.15960693
 0.12359619
 0.08117676
 0.03204346
-0.02227783
-0.07995605
-0.13854980
-0.19805908
-0.25756836
-0.31463623
-0.36621094
-0.40802002
-0.43884277
-0.45837402
-0.46661377
-0.46142578
-0.44097900
-0.40527344
-0.35644531
-0.29724121
-0.22979736
-0.15533447
-0.07507324
 0.00854492
 0.09216309
 0.17364502
 0.25146484
 0.32257080
 0.38330078
 0.43090820
 0.46386719
 0.48187256
 0.48461914
 0.47149658
 0.44250488
 0.39916992
 0.34362793
 0.27709961
 0.20050049
 0.11596680
 0.02563477
-0.06622314
-0.15777588
-0.24688721
-0.33081055
-0.40435791
-0.46356201
-0.50598145
-0.53192139
-0.54199219
-0.53558350
-0.51086426
-0.46783447
-0.40863037
-0.33569336
-0.25177002
-0.15838623
-0.05737305
 0.04821777
 0.15472412
 0.25909424
 0.35736084
 0.44525146
 0.51910400
 0.57586670
 0.61431885
 0.63446045
 0.63507080
 0.61553955
 0.57525635
 0.51574707
 0.43945313
 0.34973145
 0.24993896
 0.14221191
 0.02929688
-0.08605957
-0.20080566
-0.31158447
-0.41351318
-0.50262451
-0.57586670
-0.63110352
-0.66833496
-0.68664551
-0.68572998
-0.66589355
-0.62805176
-0.57403564
-0.50659180
-0.42907715
-0.34393311
-0.25421143
-0.16174316
-0.06835938
 0.02288818
 0.10894775
 0.18554688
 0.25054932
 0.30273438
 0.34027100
 0.36193848
 0.36621094
 0.35400391
 0.32745361
 0.28930664
 0.24047852
 0.18188477
 0.11444092
 0.04150391
-0.03234863
-0.10314941
-0.16998291
-0.23132324
-0.28594971
-0.33081055
-0.36376953
-0.38299561
-0.38879395
-0.38208008
-0.36376953
-0.33508301
-0.29876709
-0.25634766
-0.20965576
-0.15960693
-0.10833740
-0.05737305
-0.01007080
 0.03143311
 0.06591797
 0.09246826
 0.11108398
 0.12145996
 0.12359619
 0.11749268
 0.10437012
 0.08544922
 0.06256104
 0.03723145
 0.01098633
-0.01403809
-0.03601074
-0.05340576
-0.06439209
-0.06713867
-0.06103516
-0.04486084
-0.01861572
 0.01678467
 0.06011963
 0.11016846
 0.16632080
 0.22674561
 0.29052734
 0.35430908
 0.41442871
 0.46752930
 0.51116943
 0.54351807
 0.56243896
 0.56671143
 0.55480957
 0.52612305
 0.48095703
 0.42022705
 0.34637451
 0.26062012
 0.16540527
 0.06225586
-0.04699707
-0.16052246
-0.27465820
-0.38482666
-0.48522949
-0.57128906
-0.64086914
-0.69244385
-0.72479248
-0.73760986
-0.72875977
-0.69763184
-0.64483643
-0.57128906
-0.47973633
-0.37384033
-0.25665283
-0.13092041
 0.00091553
 0.13702393
 0.27343750
 0.40435791
 0.52459717
 0.62957764
 0.71685791
 0.78552246
 0.83404541
 0.86059570
 0.86425781
 0.84503174
 0.80352783
 0.74066162
 0.65826416
 0.55938721
 0.44891357
 0.33142090
 0.20965576
 0.08514404
-0.04058838
-0.16387939
-0.28015137
-0.38391113
-0.47088623
-0.53955078
-0.58898926
-0.61828613
-0.62805176
-0.61767578
-0.58746338
-0.53955078
-0.47637939
-0.40130615
-0.31860352
-0.23010254
-0.13824463
-0.04547119
 0.04516602
 0.13031006
 0.20629883
 0.27191162
 0.32562256
 0.36621094
 0.39276123
 0.40496826
 0.40283203
 0.38818359
 0.36193848
 0.32562256
 0.28076172
 0.22796631
 0.16967773
 0.10742188
 0.04272461
-0.02258301
-0.08605957
-0.14434814
-0.19531250
-0.23773193
-0.27252197
-0.29968262
-0.31768799
-0.32470703
-0.31921387
-0.30273438
-0.27740479
-0.24597168
-0.20996094
-0.16937256
-0.12542725
-0.08026123
-0.03631592
 0.00427246
 0.04028320
 0.07110596
 0.09552002
 0.11169434
 0.11932373
 0.11901855
 0.11077881
 0.09582520
 0.07385254
 0.04547119
 0.01159668
-0.02563477
-0.06500244
-0.10437012
-0.14282227
-0.17822266
-0.21026611
-0.23712158
-0.25817871
-0.27282715
-0.28045654
-0.28137207
-0.27557373
-0.26275635
-0.24291992
-0.21636963
-0.18402100
-0.14709473
-0.10650635
-0.06317139
-0.01892090
 0.02532959
 0.06774902
 0.10742188
 0.14404297
 0.17669678
 0.20416260
 0.22552490
 0.24017334
 0.24810791
 0.24993896
 0.24597168
 0.23681641
 0.22338867
 0.20538330
 0.18371582
 0.15960693
 0.13366699
 0.10833740
 0.08392334
 0.06195068
 0.04272461
 0.02716064
 0.01556396
 0.00946045
 0.00885010
 0.01373291
 0.02349854
 0.03845215
 0.05737305
 0.07934570
 0.10253906
 0.12664795
 0.15075684
 0.17395020
 0.19531250
 0.21362305
 0.22705078
 0.23498535
 0.23681641
 0.23193359
 0.22033691
 0.20141602
 0.17456055
 0.13946533
 0.09552002
 0.04394531
-0.01373291
-0.07690430
-0.14434814
-0.21636963
-0.29083252
-0.36560059
-0.43731689
-0.50262451
-0.55908203
-0.60546875
-0.64086914
-0.66345215
-0.67291260
-0.66711426
-0.64514160
-0.60668945
-0.55267334
-0.48400879
-0.40313721
-0.31219482
-0.21301270
-0.10711670
 0.00366211
 0.11657715
 0.22857666
 0.33569336
 0.43395996
 0.52001953
 0.59143066
 0.64666748
 0.68481445
 0.70526123
 0.70739746
 0.69091797
 0.65704346
 0.60699463
 0.54290771
 0.46875000
 0.38757324
 0.30242920
 0.21575928
 0.12908936
 0.04455566
-0.03448486
-0.10437012
-0.16174316
-0.20568848
-0.23590088
-0.25238037
-0.25512695
-0.24475098
-0.22186279
-0.18829346
-0.14556885
-0.09613037
-0.04211426
 0.01312256
 0.06744385
 0.11840820
 0.16387939
 0.20111084
 0.22827148
 0.24353027
 0.24627686
 0.23681641
 0.21545410
 0.18249512
 0.13824463
 0.08331299
 0.02075195
-0.04699707
-0.11749268
-0.18798828
-0.25695801
-0.32104492
-0.37658691
-0.42022705
-0.45013428
-0.46508789
-0.46508789
-0.44921875
-0.41809082
-0.37322998
-0.31707764
-0.25268555
-0.18188477
-0.10711670
-0.03051758
 0.04455566
 0.11474609
 0.17639160
 0.22613525
 0.26214600
 0.28289795
 0.28808594
 0.27801514
 0.25268555
 0.21118164
 0.15472412
 0.08575439
 0.00701904
-0.07781982
-0.16754150
-0.25970459
-0.35003662
-0.43334961
-0.50537109
-0.56365967
-0.60760498
-0.63568115
-0.64605713
-0.63629150
-0.60638428
-0.55786133
-0.49346924
-0.41442871
-0.32257080
-0.22033691
-0.11108398
 0.00213623
 0.11596680
 0.22796631
 0.33416748
 0.43060303
 0.51300049
 0.57891846
 0.62713623
 0.65673828
 0.66833496
 0.66162109
 0.63751221
 0.59722900
 0.54351807
 0.47912598
 0.40710449
 0.33020020
 0.25146484
 0.17364502
 0.09979248
 0.03234863
-0.02593994
-0.07263184
-0.10620117
-0.12542725
-0.13031006
-0.12084961
-0.09796143
-0.06286621
-0.01708984
 0.03631592
 0.09429932
 0.15350342
 0.21209717
 0.26824951
 0.31921387
 0.36224365
 0.39428711
 0.41412354
 0.42114258
 0.41625977
 0.39947510
 0.37078857
 0.33142090
 0.28289795
 0.22644043
 0.16296387
 0.09368896
 0.02105713
-0.05157471
-0.12145996
-0.18768311
-0.25054932
-0.30853271
-0.35858154
-0.39672852
-0.42205811
-0.43579102
-0.43914795
-0.43304443
-0.41687012
-0.39062500
-0.35583496
-0.31524658
-0.27221680
-0.22857666
-0.18585205
-0.14465332
-0.10711670
-0.07415771
-0.04699707
-0.02685547
-0.01342773
-0.00793457
-0.00976563
-0.01739502
-0.02960205
-0.04516602
-0.06256104
-0.08056641
-0.09796143
-0.11322021
-0.12420654
-0.13092041
-0.13183594
-0.12634277
-0.11383057
-0.09399414
-0.06744385
-0.03417969
 0.00579834
 0.05096436
 0.10070801
 0.15289307
 0.20568848
 0.25817871
 0.30944824
 0.35705566
 0.39855957
 0.43182373
 0.45562744
 0.46936035
 0.47302246
 0.46539307
 0.44555664
 0.41412354
 0.37231445
 0.32226563
 0.26428223
 0.19897461
 0.12664795
 0.05004883
-0.02777100
-0.10498047
-0.18066406
-0.25390625
-0.32318115
-0.38513184
-0.43640137
-0.47515869
-0.50079346
-0.51361084
-0.51391602
-0.50140381
-0.47668457
-0.44006348
-0.39276123
-0.33721924
-0.27526855
-0.20935059
-0.14129639
-0.07263184
-0.00488281
 0.05889893
 0.11657715
 0.16632080
 0.20599365
 0.23590088
 0.25482178
 0.26367188
 0.26245117
 0.25115967
 0.23101807
 0.20233154
 0.16601563
 0.12359619
 0.07629395
 0.02655029
-0.02349854
-0.07263184
-0.11901855
-0.16174316
-0.19927979
-0.23101807
-0.25512695
-0.27160645
-0.28015137
-0.28167725
-0.27679443
-0.26580811
-0.24932861
-0.22766113
-0.20172119
-0.17333984
-0.14404297
-0.11535645
-0.08941650
-0.06683350
-0.04852295
-0.03509521
-0.02655029
-0.02349854
-0.02532959
-0.03204346
-0.04272461
-0.05584717
-0.07049561
-0.08392334
-0.09521484
-0.10223389
-0.10406494
-0.09979248
-0.08758545
-0.06683350
-0.03692627
 0.00183105
 0.04852295
 0.10223389
 0.16296387
 0.22979736
 0.30090332
 0.37322998
 0.44250488
 0.50567627
 0.56030273
 0.60394287
 0.63507080
 0.65093994
 0.65002441
 0.63140869
 0.59448242
 0.53985596
 0.46844482
 0.38299561
 0.28594971
 0.17974854
 0.06561279
-0.05493164
-0.17883301
-0.30151367
-0.41687012
-0.52062988
-0.60852051
-0.67840576
-0.72906494
-0.75866699
-0.76660156
-0.75225830
-0.71563721
-0.65704346
-0.57830811
-0.48248291
-0.37353516
-0.25482178
-0.13000488
-0.00152588
 0.12695313
 0.25177002
 0.36804199
 0.47180176
 0.55877686
 0.62652588
 0.67382813
 0.69976807
 0.70465088
 0.68878174
 0.65216064
 0.59692383
 0.52612305
 0.44433594
 0.35430908
 0.25909424
 0.16052246
 0.06072998
-0.03631592
-0.12664795
-0.20782471
-0.27832031
-0.33538818
-0.37719727
-0.40191650
-0.40985107
-0.40222168
-0.38116455
-0.34790039
-0.30456543
-0.25299072
-0.19592285
-0.13549805
-0.07415771
-0.01342773
 0.04394531
 0.09552002
 0.13916016
 0.17303467
 0.19653320
 0.20935059
 0.21179199
 0.20446777
 0.18829346
 0.16479492
 0.13519287
 0.10101318
 0.06439209
 0.02685547
-0.00915527
-0.04211426
-0.06927490
-0.08911133
-0.10009766
-0.10284424
-0.09704590
-0.08300781
-0.06072998
-0.03082275
 0.00518799
 0.04486084
 0.08636475
 0.12786865
 0.16784668
 0.20446777
 0.23559570
 0.25909424
 0.27343750
 0.27770996
 0.27099609
 0.25360107
 0.22583008
 0.18768311
 0.14038086
 0.08483887
 0.02349854
-0.04150391
-0.10833740
-0.17517090
-0.24078369
-0.30242920
-0.35766602
-0.40344238
-0.43731689
-0.45898438
-0.46783447
-0.46417236
-0.44738770
-0.41778564
-0.37719727
-0.32684326
-0.26947021
-0.20599365
-0.13793945
-0.06652832
 0.00549316
 0.07537842
 0.13977051
 0.19622803
 0.24444580
 0.28350830
 0.31280518
 0.33050537
 0.33599854
 0.32928467
 0.31127930
 0.28442383
 0.24963379
 0.20690918
 0.15747070
 0.10253906
 0.04486084
-0.01281738
-0.06835938
-0.12054443
-0.16754150
-0.20782471
-0.23986816
-0.26275635
-0.27618408
-0.28045654
-0.27557373
-0.26123047
-0.23834229
-0.20721436
-0.16906738
-0.12542725
-0.07873535
-0.03112793
 0.01556396
 0.06011963
 0.10070801
 0.13641357
 0.16571045
 0.18737793
 0.20141602
 0.20751953
 0.20599365
 0.19653320
 0.17944336
 0.15594482
 0.12725830
 0.09552002
 0.06225586
 0.02868652
-0.00396729
-0.03448486
-0.06103516
-0.08331299
-0.10009766
-0.11108398
-0.11596680
-0.11505127
-0.10864258
-0.09735107
-0.08209229
-0.06469727
-0.04638672
-0.02929688
-0.01403809
-0.00213623
 0.00518799
 0.00671387
 0.00183105
-0.00976563
-0.02716064
-0.05004883
-0.07843018
-0.11230469
-0.14984131
-0.18798828
-0.22369385
-0.25634766
-0.28564453
-0.31097412
-0.32836914
-0.33386230
-0.32653809
-0.30670166
-0.27709961
-0.23773193
-0.18737793
-0.12542725
-0.05279541
 0.02655029
 0.11077881
 0.19775391
 0.28656006
 0.37414551
 0.45593262
 0.52825928
 0.58807373
 0.63507080
 0.66741943
 0.68450928
 0.68420410
 0.66558838
 0.62896729
 0.57556152
 0.50689697
 0.42541504
 0.33416748
 0.23529053
 0.13122559
 0.02349854
-0.08605957
-0.19439697
-0.29815674
-0.39367676
-0.47729492
-0.54626465
-0.59997559
-0.63781738
-0.65917969
-0.66406250
-0.65216064
-0.62500000
-0.58380127
-0.53070068
-0.46783447
-0.39764404
-0.32196045
-0.24353027
-0.16357422
-0.08361816
-0.00610352
 0.06683350
 0.13244629
 0.18951416
 0.23773193
 0.27770996
 0.30944824
 0.33203125
 0.34515381
 0.34973145
 0.34637451
 0.33721924
 0.32348633
 0.30670166
 0.28808594
 0.26885986
 0.24963379
 0.23040771
 0.21240234
 0.19653320
 0.18341064
 0.17272949
 0.16448975
 0.15808105
 0.15319824
 0.14923096
 0.14587402
 0.14221191
 0.13824463
 0.13336182
 0.12725830
 0.11993408
 0.10986328
 0.09735107
 0.08239746
 0.06530762
 0.04577637
 0.02441406
 0.00152588
-0.02166748
-0.04486084
-0.06683350
-0.08819580
-0.10864258
-0.12786865
-0.14556885
-0.16052246
-0.17303467
-0.18280029
-0.19012451
-0.19531250
