# Supplementary material for: Dataset for time-lapse ultrasonic tomography of a granite slab under uniaxial compression test
Source: Data Brief. 2018 Aug 30;20:614–6. doi: 10.1016/j.dib.2018.08.151 (PMC6128094; doi:10.1016/j.dib.2018.08.151)
Supplement: Supplementary file 2 — Supplementary material [file mmc2.zip › data/Ultrasonic_Tomo_data/Stage_1_0kn/Force_0kn_2_24_32103088.txt]

SOURCE FILE NAME: D:\ct_20141122\ct201411221m100v0kn_sh_24_26_a.TDA
DATE: Saturday, November 22, 2014
TIME: 11:31:53
SAMPLE INTERVAL (Seconds):   0.0000001000
SIGNAL UNITS: volts
TIME UNITS: Seconds
DATA TYPE: WAVEFORM
NUMBER OF DATA POINTS PER WAVEFORM: 1024
CHANNEL NUMBER: 2
HIT NUMBER: 1
TIME OF TEST:  32.1030880000

-0.00274658
-0.00213623
-0.00152588
-0.00091553
 0.00000000
 0.00152588
 0.00274658
 0.00366211
 0.00366211
 0.00305176
 0.00183105
 0.00091553
 0.00000000
-0.00030518
-0.00030518
-0.00030518
-0.00091553
-0.00152588
-0.00213623
-0.00244141
-0.00213623
-0.00152588
-0.00061035
 0.00030518
 0.00122070
 0.00152588
 0.00183105
 0.00122070
 0.00061035
-0.00030518
-0.00091553
-0.00122070
-0.00061035
 0.00000000
 0.00061035
 0.00122070
 0.00122070
 0.00061035
 0.00000000
-0.00061035
-0.00091553
-0.00061035
 0.00030518
 0.00091553
 0.00122070
 0.00091553
 0.00030518
-0.00061035
-0.00091553
-0.00122070
-0.00152588
-0.00183105
-0.00183105
-0.00152588
-0.00091553
 0.00000000
 0.00091553
 0.00152588
 0.00152588
 0.00091553
 0.00061035
 0.00030518
 0.00000000
 0.00000000
-0.00030518
-0.00091553
-0.00213623
-0.00274658
-0.00305176
-0.00274658
-0.00213623
-0.00122070
-0.00061035
 0.00000000
 0.00091553
 0.00183105
 0.00244141
 0.00213623
 0.00122070
-0.00030518
-0.00213623
-0.00305176
-0.00335693
-0.00305176
-0.00213623
-0.00183105
-0.00183105
-0.00213623
-0.00213623
-0.00152588
-0.00061035
 0.00030518
 0.00091553
 0.00091553
 0.00061035
 0.00030518
 0.00030518
 0.00000000
 0.00000000
-0.00030518
-0.00091553
-0.00183105
-0.00213623
-0.00152588
-0.00030518
 0.00091553
 0.00183105
 0.00183105
 0.00091553
 0.00000000
-0.00091553
-0.00122070
-0.00122070
-0.00122070
-0.00183105
-0.00213623
-0.00274658
-0.00274658
-0.00244141
-0.00213623
-0.00152588
-0.00091553
-0.00030518
 0.00030518
 0.00061035
 0.00122070
 0.00152588
 0.00122070
 0.00061035
-0.00030518
-0.00122070
-0.00183105
-0.00183105
-0.00152588
-0.00122070
-0.00091553
-0.00122070
-0.00152588
-0.00152588
-0.00122070
-0.00030518
 0.00030518
 0.00122070
 0.00122070
 0.00122070
 0.00061035
 0.00030518
-0.00030518
-0.00091553
-0.00183105
-0.00244141
-0.00305176
-0.00305176
-0.00274658
-0.00183105
-0.00061035
 0.00061035
 0.00152588
 0.00183105
 0.00152588
 0.00091553
 0.00061035
 0.00061035
 0.00061035
 0.00061035
 0.00030518
-0.00030518
-0.00091553
-0.00091553
-0.00061035
 0.00000000
 0.00061035
 0.00122070
 0.00152588
 0.00183105
 0.00183105
 0.00152588
 0.00091553
-0.00030518
-0.00152588
-0.00274658
-0.00305176
-0.00305176
-0.00213623
-0.00122070
-0.00061035
-0.00030518
-0.00030518
-0.00030518
-0.00030518
 0.00030518
 0.00091553
 0.00152588
 0.00183105
 0.00152588
 0.00091553
 0.00030518
 0.00030518
 0.00030518
 0.00000000
-0.00061035
-0.00152588
-0.00244141
-0.00244141
-0.00183105
-0.00030518
 0.00091553
 0.00152588
 0.00122070
 0.00030518
-0.00030518
-0.00030518
 0.00000000
 0.00000000
-0.00061035
-0.00091553
-0.00122070
-0.00152588
-0.00122070
-0.00091553
-0.00061035
-0.00030518
-0.00030518
-0.00030518
 0.00030518
 0.00091553
 0.00183105
 0.00183105
 0.00122070
 0.00000000
-0.00122070
-0.00152588
-0.00091553
-0.00030518
 0.00000000
 0.00000000
-0.00030518
-0.00061035
-0.00030518
 0.00030518
 0.00122070
 0.00183105
 0.00213623
 0.00183105
 0.00091553
 0.00030518
 0.00000000
-0.00030518
-0.00061035
-0.00091553
-0.00183105
-0.00244141
-0.00244141
-0.00152588
 0.00030518
 0.00213623
 0.00335693
 0.00396729
 0.00335693
 0.00244141
 0.00183105
 0.00122070
 0.00061035
 0.00030518
 0.00000000
-0.00030518
-0.00061035
-0.00091553
-0.00122070
-0.00152588
-0.00183105
-0.00213623
-0.00183105
-0.00152588
-0.00061035
 0.00030518
 0.00061035
 0.00061035
 0.00000000
-0.00091553
-0.00122070
-0.00122070
-0.00091553
 0.00000000
 0.00061035
 0.00061035
 0.00061035
 0.00030518
 0.00000000
 0.00061035
 0.00091553
 0.00122070
 0.00122070
 0.00061035
 0.00000000
-0.00030518
-0.00030518
-0.00030518
-0.00061035
-0.00122070
-0.00213623
-0.00305176
-0.00335693
-0.00305176
-0.00183105
-0.00030518
 0.00091553
 0.00152588
 0.00122070
 0.00030518
-0.00030518
-0.00061035
-0.00061035
-0.00030518
-0.00061035
-0.00122070
-0.00213623
-0.00274658
-0.00274658
-0.00213623
-0.00091553
 0.00000000
 0.00091553
 0.00122070
 0.00183105
 0.00244141
 0.00305176
 0.00305176
 0.00244141
 0.00122070
 0.00000000
-0.00061035
-0.00061035
 0.00000000
 0.00030518
 0.00061035
 0.00030518
-0.00030518
-0.00061035
-0.00091553
-0.00091553
-0.00061035
-0.00061035
-0.00061035
-0.00061035
-0.00030518
 0.00000000
 0.00030518
 0.00030518
 0.00000000
-0.00061035
-0.00152588
-0.00183105
-0.00122070
 0.00030518
 0.00183105
 0.00274658
 0.00244141
 0.00152588
 0.00030518
-0.00061035
-0.00061035
 0.00000000
 0.00030518
 0.00030518
-0.00030518
-0.00122070
-0.00213623
-0.00244141
-0.00244141
-0.00213623
-0.00183105
-0.00183105
-0.00152588
-0.00091553
 0.00000000
 0.00091553
 0.00122070
 0.00030518
-0.00122070
-0.00244141
-0.00335693
-0.00335693
-0.00274658
-0.00244141
-0.00213623
-0.00244141
-0.00244141
-0.00213623
-0.00122070
-0.00030518
 0.00061035
 0.00091553
 0.00061035
 0.00000000
 0.00000000
 0.00030518
 0.00061035
 0.00030518
-0.00030518
-0.00183105
-0.00305176
-0.00335693
-0.00244141
-0.00091553
 0.00091553
 0.00183105
 0.00152588
 0.00061035
-0.00061035
-0.00091553
-0.00061035
-0.00030518
-0.00030518
-0.00061035
-0.00122070
-0.00152588
-0.00152588
-0.00091553
 0.00000000
 0.00091553
 0.00122070
 0.00091553
 0.00061035
 0.00061035
 0.00061035
 0.00122070
 0.00091553
 0.00000000
-0.00152588
-0.00274658
-0.00305176
-0.00244141
-0.00091553
 0.00000000
 0.00030518
-0.00030518
-0.00122070
-0.00152588
-0.00091553
 0.00000000
 0.00061035
 0.00091553
 0.00091553
 0.00091553
 0.00061035
 0.00000000
-0.00030518
-0.00061035
-0.00091553
-0.00152588
-0.00183105
-0.00244141
-0.00213623
-0.00122070
 0.00000000
 0.00122070
 0.00152588
 0.00152588
 0.00091553
 0.00061035
 0.00061035
 0.00091553
 0.00122070
 0.00122070
 0.00061035
-0.00030518
-0.00091553
-0.00152588
-0.00122070
-0.00091553
-0.00061035
-0.00030518
 0.00000000
 0.00061035
 0.00091553
 0.00091553
 0.00000000
-0.00122070
-0.00274658
-0.00335693
-0.00335693
-0.00213623
-0.00091553
 0.00000000
 0.00030518
 0.00000000
-0.00030518
-0.00030518
 0.00030518
 0.00122070
 0.00183105
 0.00183105
 0.00122070
 0.00030518
-0.00030518
-0.00061035
-0.00030518
-0.00030518
-0.00091553
-0.00152588
-0.00244141
-0.00244141
-0.00152588
 0.00030518
 0.00152588
 0.00213623
 0.00183105
 0.00122070
 0.00061035
 0.00061035
 0.00061035
 0.00091553
 0.00122070
 0.00122070
 0.00061035
 0.00000000
-0.00030518
-0.00061035
-0.00061035
-0.00030518
 0.00000000
 0.00000000
 0.00030518
 0.00061035
 0.00122070
 0.00152588
 0.00183105
 0.00122070
 0.00030518
-0.00061035
-0.00091553
-0.00061035
 0.00000000
 0.00061035
 0.00061035
 0.00000000
-0.00061035
-0.00122070
-0.00091553
 0.00000000
 0.00061035
 0.00091553
 0.00030518
-0.00030518
-0.00091553
-0.00122070
-0.00091553
-0.00122070
-0.00152588
-0.00213623
-0.00244141
-0.00183105
-0.00091553
 0.00030518
 0.00122070
 0.00152588
 0.00152588
 0.00091553
 0.00061035
 0.00061035
 0.00091553
 0.00091553
 0.00030518
-0.00061035
-0.00183105
-0.00274658
-0.00274658
-0.00244141
-0.00183105
-0.00122070
-0.00091553
-0.00091553
-0.00061035
 0.00000000
 0.00061035
 0.00061035
 0.00030518
-0.00061035
-0.00152588
-0.00152588
-0.00122070
 0.00000000
 0.00061035
 0.00061035
-0.00030518
-0.00122070
-0.00213623
-0.00213623
-0.00152588
-0.00091553
-0.00030518
-0.00061035
-0.00091553
-0.00122070
-0.00091553
 0.00000000
 0.00061035
 0.00091553
 0.00000000
-0.00091553
-0.00152588
-0.00122070
 0.00000000
 0.00091553
 0.00152588
 0.00152588
 0.00091553
 0.00061035
 0.00061035
 0.00091553
 0.00152588
 0.00152588
 0.00122070
 0.00061035
-0.00061035
-0.00122070
-0.00183105
-0.00122070
-0.00030518
 0.00030518
 0.00091553
 0.00152588
 0.00213623
 0.00274658
 0.00305176
 0.00274658
 0.00183105
 0.00122070
 0.00061035
 0.00000000
-0.00061035
-0.00091553
-0.00091553
-0.00030518
-0.00061035
-0.00152588
-0.00213623
-0.00183105
-0.00091553
-0.00030518
 0.00000000
-0.00122070
-0.00976563
-0.03631592
-0.09185791
-0.17547607
-0.26611328
-0.33142090
-0.34729004
-0.31707764
-0.27252197
-0.24963379
-0.25848389
-0.26824951
-0.22857666
-0.11199951
 0.05340576
 0.19256592
 0.23620605
 0.17730713
 0.08178711
 0.03997803
 0.09185791
 0.19409180
 0.25878906
 0.23071289
 0.13458252
 0.05187988
 0.04913330
 0.12390137
 0.21118164
 0.24139404
 0.19439697
 0.10986328
 0.05157471
 0.05798340
 0.11718750
 0.17944336
 0.19531250
 0.15258789
 0.08392334
 0.04180908
 0.05554199
 0.10955811
 0.15625000
 0.15625000
 0.11016846
 0.05554199
 0.03295898
 0.05432129
 0.09613037
 0.12176514
 0.11077881
 0.07171631
 0.03173828
 0.01678467
 0.03265381
 0.06195068
 0.07843018
 0.06561279
 0.03051758
-0.00305176
-0.01159668
 0.00671387
 0.03265381
 0.04150391
 0.02410889
-0.00671387
-0.02868652
-0.02746582
-0.00885010
 0.00915527
 0.01098633
-0.00457764
-0.02593994
-0.03845215
-0.03448486
-0.01892090
-0.00518799
-0.00366211
-0.01556396
-0.03112793
-0.03936768
-0.03509521
-0.02319336
-0.01434326
-0.01708984
-0.02960205
-0.04333496
-0.04882813
-0.04302979
-0.03265381
-0.02685547
-0.03143311
-0.04333496
-0.05401611
-0.05615234
-0.04974365
-0.04058838
-0.03692627
-0.04119873
-0.05004883
-0.05645752
-0.05554199
-0.04882813
-0.04241943
-0.04089355
-0.04547119
-0.05187988
-0.05523682
-0.05371094
-0.04882813
-0.04455566
-0.04425049
-0.04760742
-0.05187988
-0.05371094
-0.05157471
-0.04791260
-0.04486084
-0.04486084
-0.04791260
-0.05126953
-0.05279541
-0.05157471
-0.04882813
-0.04669189
-0.04699707
-0.04913330
-0.05065918
-0.05004883
-0.04699707
-0.04364014
-0.04119873
-0.04119873
-0.04241943
-0.04333496
-0.04180908
-0.03906250
-0.03631592
-0.03509521
-0.03570557
-0.03723145
-0.03784180
-0.03692627
-0.03479004
-0.03295898
-0.03234863
-0.03265381
-0.03326416
-0.03326416
-0.03265381
-0.03173828
-0.03112793
-0.03112793
-0.03143311
-0.03143311
-0.03082275
-0.02990723
-0.02899170
-0.02777100
-0.02655029
-0.02563477
-0.02410889
-0.02288818
-0.02136230
-0.01953125
-0.01800537
-0.01647949
-0.01495361
-0.01342773
-0.01190186
-0.01037598
-0.00885010
-0.00762939
-0.00640869
-0.00518799
-0.00366211
-0.00244141
-0.00091553
 0.00000000
 0.00091553
 0.00183105
 0.00274658
 0.00335693
 0.00396729
 0.00488281
 0.00610352
 0.00732422
 0.00823975
 0.00915527
 0.00885010
 0.00793457
 0.00640869
 0.00488281
 0.00335693
 0.00152588
-0.00122070
-0.00518799
-0.01007080
-0.01617432
-0.02319336
-0.03082275
-0.03967285
-0.04943848
-0.06011963
-0.07049561
-0.08087158
-0.08972168
-0.09674072
-0.10131836
-0.10345459
-0.10253906
-0.09796143
-0.08850098
-0.07324219
-0.05279541
-0.02655029
 0.00549316
 0.04272461
 0.08453369
 0.12939453
 0.17639160
 0.22460938
 0.27435303
 0.32379150
 0.37078857
 0.41198730
 0.44525146
 0.46966553
 0.48461914
 0.48797607
 0.47790527
 0.45349121
 0.41534424
 0.36437988
 0.30151367
 0.22735596
 0.14251709
 0.04943848
-0.04943848
-0.15258789
-0.25756836
-0.36193848
-0.46020508
-0.54779053
-0.62133789
-0.67901611
-0.72052002
-0.74401855
-0.74737549
-0.72937012
-0.69030762
-0.63049316
-0.55145264
-0.45532227
-0.34576416
-0.22521973
-0.09735107
 0.03631592
 0.17272949
 0.30761719
 0.43457031
 0.54779053
 0.64270020
 0.71594238
 0.76599121
 0.79223633
 0.79284668
 0.76751709
 0.71533203
 0.63781738
 0.53863525
 0.42236328
 0.29418945
 0.15655518
 0.01190186
-0.13671875
-0.28350830
-0.42114258
-0.54168701
-0.64025879
-0.71350098
-0.76049805
-0.78002930
-0.77148438
-0.73455811
-0.66955566
-0.57922363
-0.46813965
-0.34118652
-0.20294189
-0.05584717
 0.09674072
 0.25024414
 0.39825439
 0.53405762
 0.65246582
 0.74920654
 0.82214355
 0.86822510
 0.88684082
 0.87738037
 0.84014893
 0.77636719
 0.68817139
 0.57922363
 0.45440674
 0.32043457
 0.18188477
 0.04211426
-0.09552002
-0.22644043
-0.34332275
-0.43975830
-0.51055908
-0.55267334
-0.56579590
-0.55053711
-0.50781250
-0.44036865
-0.35217285
-0.24749756
-0.13061523
-0.00518799
 0.12481689
 0.25299072
 0.37231445
 0.47607422
 0.55816650
 0.61645508
 0.64849854
 0.65185547
 0.62377930
 0.56457520
 0.47760010
 0.36712646
 0.23742676
 0.08941650
-0.07537842
-0.25360107
-0.43731689
-0.61767578
-0.78643799
-0.93750000
-1.06750488
-1.17370605
-1.25213623
-1.30065918
-1.31683350
-1.30035400
-1.25274658
-1.17492676
-1.06872559
-0.93658447
-0.78308105
-0.61492920
-0.43823242
-0.25726318
-0.07446289
 0.10772705
 0.28472900
 0.44830322
 0.59173584
 0.71075439
 0.80505371
 0.87463379
 0.91888428
 0.93658447
 0.92742920
 0.89477539
 0.84167480
 0.77178955
 0.68786621
 0.59387207
 0.49591064
 0.40008545
 0.31097412
 0.23101807
 0.16296387
 0.11077881
 0.07843018
 0.06927490
 0.08270264
 0.11840820
 0.17639160
 0.25695801
 0.35858154
 0.47546387
 0.60119629
 0.72937012
 0.85479736
 0.97229004
 1.07452393
 1.15539551
 1.20910645
 1.23199463
 1.22009277
 1.16790771
 1.07147217
 0.93139648
 0.75256348
 0.54077148
 0.29785156
 0.02410889
-0.27709961
-0.59478760
-0.91491699
-1.22375488
-1.51153564
-1.77124023
-1.99493408
-2.17376709
-2.29980469
-2.36724854
-2.37396240
-2.31872559
-2.20153809
-2.02453613
-1.79321289
-1.51580811
-1.20300293
-0.86730957
-0.52032471
-0.17211914
 0.16876221
 0.49255371
 0.78521729
 1.03088379
 1.21826172
 1.34338379
 1.40686035
 1.40899658
 1.34643555
 1.21887207
 1.03454590
 0.80841064
 0.55450439
 0.28045654
-0.01037598
-0.30822754
-0.59417725
-0.84625244
-1.04797363
-1.19293213
-1.27685547
-1.29394531
-1.23687744
-1.10382080
-0.90209961
-0.64117432
-0.32745361
 0.03601074
 0.44342041
 0.87890625
 1.32019043
 1.74591064
 2.14324951
 2.50244141
 2.81280518
 3.05969238
 3.22875977
 3.31085205
 3.30352783
 3.20587158
 3.01635742
 2.73468018
 2.36663818
 1.92382813
 1.42120361
 0.87036133
 0.28137207
-0.33416748
-0.95764160
-1.56646729
-2.13836670
-2.65625000
-3.10607910
-3.47717285
-3.75946045
-3.94622803
-4.03411865
-4.02343750
-3.91784668
-3.72253418
-3.44726563
-3.10211182
-2.69958496
-2.25280762
-1.77795410
-1.29364014
-0.81878662
-0.36651611
 0.05554199
 0.44006348
 0.77667236
 1.05407715
 1.26312256
 1.40289307
 1.47827148
 1.49597168
 1.46240234
 1.38336182
 1.26892090
 1.13067627
 0.98144531
 0.83190918
 0.69183350
 0.57067871
 0.47790527
 0.41992188
 0.40008545
 0.41839600
 0.47393799
 0.56640625
 0.69213867
 0.84503174
 1.01654053
 1.19567871
 1.37390137
 1.54083252
 1.68670654
 1.80145264
 1.87591553
 1.90429688
 1.88201904
 1.80511475
 1.66992188
 1.47705078
 1.23168945
 0.94329834
 0.62103271
 0.27130127
-0.10040283
-0.48492432
-0.86608887
-1.22528076
-1.54632568
-1.82006836
-2.04223633
-2.20794678
-2.31109619
-2.34771729
-2.31781006
-2.22595215
-2.07763672
-1.87744141
-1.63208008
-1.35223389
-1.05255127
-0.74554443
-0.44158936
-0.14770508
 0.12756348
 0.37353516
 0.57891846
 0.73364258
 0.83007813
 0.86395264
 0.83526611
 0.74768066
 0.60760498
 0.41961670
 0.18829346
-0.08148193
-0.37811279
-0.68389893
-0.97961426
-1.24847412
-1.48040771
-1.66748047
-1.80114746
-1.87164307
-1.87194824
-1.79840088
-1.65191650
-1.43676758
-1.15966797
-0.82855225
-0.45288086
-0.04211426
 0.39367676
 0.84014893
 1.27990723
 1.69311523
 2.06481934
 2.38555908
 2.64709473
 2.84088135
 2.95623779
 2.98736572
 2.93487549
 2.80456543
 2.60345459
 2.33673096
 2.01263428
 1.64520264
 1.25335693
 0.85510254
 0.46325684
 0.08605957
-0.26489258
-0.57464600
-0.82672119
-1.00921631
-1.11755371
-1.15081787
-1.11022949
-0.99975586
-0.82641602
-0.60119629
-0.33508301
-0.03692627
 0.28228760
 0.60729980
 0.91796875
 1.19445801
 1.42333984
 1.59667969
 1.70898438
 1.75170898
 1.71569824
 1.59790039
 1.40319824
 1.14166260
 0.82336426
 0.45349121
 0.03814697
-0.41168213
-0.87890625
-1.34429932
-1.79107666
-2.20550537
-2.57659912
-2.89215088
-3.14239502
-3.32061768
-3.42224121
-3.44543457
-3.39019775
-3.25866699
-3.05725098
-2.79327393
-2.47314453
-2.10601807
-1.70318604
-1.28112793
-0.85510254
-0.43731689
-0.03540039
 0.34210205
 0.68328857
 0.97442627
 1.20452881
 1.36932373
 1.46942139
 1.50756836
 1.48620605
 1.40930176
 1.28326416
 1.11877441
 0.92681885
 0.72021484
 0.51116943
 0.31036377
 0.12817383
-0.02716064
-0.14709473
-0.22430420
-0.25421143
-0.23437500
-0.16448975
-0.04486084
 0.12237549
 0.33172607
 0.57495117
 0.84136963
 1.12060547
 1.40319824
 1.67877197
 1.93634033
 2.16430664
 2.35260010
 2.49328613
 2.57904053
 2.60467529
 2.56652832
 2.46490479
 2.30194092
 2.07977295
 1.80297852
 1.48040771
 1.12487793
 0.75164795
 0.37078857
-0.01037598
-0.38482666
-0.73974609
-1.05987549
-1.33331299
-1.55487061
-1.72363281
-1.83807373
-1.89483643
-1.89270020
-1.83532715
-1.73065186
-1.58630371
-1.40747070
-1.20025635
-0.97442627
-0.74371338
-0.52062988
-0.31372070
-0.12817383
 0.02929688
 0.15106201
 0.22888184
 0.25939941
 0.24230957
 0.17822266
 0.06835938
-0.08483887
-0.27496338
-0.49102783
-0.72113037
-0.95489502
-1.18316650
-1.39801025
-1.59088135
-1.75323486
-1.87805176
-1.96014404
-1.99462891
-1.97875977
-1.91345215
-1.80023193
-1.64215088
-1.44287109
-1.20819092
-0.94787598
-0.67169189
-0.38879395
-0.10437012
 0.17639160
 0.44586182
 0.69213867
 0.90515137
 1.07818604
 1.20941162
 1.29913330
 1.34674072
 1.35314941
 1.31988525
 1.25244141
 1.15722656
 1.04248047
 0.91552734
 0.78399658
 0.65643311
 0.54107666
 0.44525146
 0.37506104
 0.33569336
 0.33111572
 0.36437988
 0.43548584
 0.54260254
 0.68084717
 0.84411621
 1.02600098
 1.21948242
 1.41662598
 1.60858154
 1.78527832
 1.93939209
 2.06390381
 2.15179443
 2.19726563
 2.19543457
 2.14508057
 2.04803467
 1.90551758
 1.71783447
 1.48803711
 1.22344971
 0.93536377
 0.63415527
 0.32470703
 0.00946045
-0.30639648
-0.61157227
-0.89172363
-1.13677979
-1.34399414
-1.51275635
-1.64245605
-1.73034668
-1.77520752
-1.77978516
-1.74896240
-1.68945313
-1.60522461
-1.50238037
-1.38763428
-1.26831055
-1.15142822
-1.04248047
-0.94604492
-0.86639404
-0.80688477
-0.77026367
-0.75714111
-0.76690674
-0.79772949
-0.84747314
-0.91278076
-0.98968506
-1.07452393
-1.16241455
-1.24847412
-1.32751465
-1.39465332
-1.44470215
-1.47369385
-1.47796631
-1.45446777
-1.40350342
-1.32415771
-1.21704102
-1.08215332
-0.92163086
-0.74066162
-0.54626465
-0.34393311
-0.13610840
 0.07537842
 0.28625488
 0.48919678
 0.67657471
 0.84381104
 0.99090576
 1.11968994
 1.23046875
 1.32354736
 1.39862061
 1.45812988
 1.50512695
 1.54174805
 1.57012939
 1.59149170
 1.60827637
 1.62231445
 1.63482666
 1.64642334
 1.65618896
 1.66412354
 1.67022705
 1.67358398
 1.67236328
 1.66473389
 1.64794922
 1.62078857
 1.58203125
 1.52954102
 1.46209717
 1.37847900
 1.27777100
 1.15997314
 1.02539063
 0.87463379
 0.71197510
 0.54168701
 0.36804199
 0.19226074
 0.01373291
-0.16632080
-0.34301758
-0.50842285
-0.65673828
-0.78552246
-0.89508057
-0.98602295
-1.05743408
-1.10687256
-1.13494873
-1.14410400
-1.13739014
-1.11816406
-1.08947754
-1.05529785
-1.02111816
-0.99304199
-0.97503662
-0.97045898
-0.98205566
-1.01257324
-1.06475830
-1.13769531
-1.22924805
-1.33514404
-1.45172119
-1.57409668
-1.69555664
-1.80908203
-1.90765381
-1.98577881
-2.03826904
-2.05932617
-2.04406738
-1.99035645
-1.89880371
-1.77093506
-1.60675049
-1.40625000
-1.17248535
-0.91339111
-0.63720703
-0.34912109
-0.05065918
 0.25543213
 0.56152344
 0.85540771
 1.12670898
 1.36962891
 1.58111572
 1.75781250
 1.89422607
 1.98577881
 2.03125000
 2.03308105
 1.99371338
 1.91650391
 1.80480957
 1.66503906
 1.50573730
 1.33544922
 1.16088867
 0.98785400
 0.82336426
 0.67535400
 0.54992676
 0.45135498
 0.38177490
 0.34362793
 0.33813477
 0.36590576
 0.42449951
 0.51086426
 0.62011719
 0.74859619
 0.88989258
 1.03668213
 1.18072510
 1.31439209
 1.43218994
 1.52893066
 1.59729004
 1.63116455
 1.62719727
 1.58447266
 1.50421143
 1.38641357
 1.23168945
 1.04431152
 0.83160400
 0.60180664
 0.35949707
 0.10528564
-0.15899658
-0.42633057
-0.68603516
-0.92926025
-1.15234375
-1.35467529
-1.53442383
-1.68640137
-1.80633545
-1.89208984
-1.94458008
-1.96594238
-1.95709229
-1.91925049
-1.85546875
-1.77154541
-1.67327881
-1.56616211
-1.45629883
-1.34826660
-1.24725342
-1.15722656
-1.08032227
-1.01776123
-0.97076416
-0.93902588
-0.92102051
-0.91278076
-0.91156006
-0.91339111
-0.91522217
-0.91400146
-0.90606689
-0.88867188
-0.85998535
-0.81848145
-0.76232910
-0.68878174
-0.59783936
-0.49163818
-0.37292480
-0.24353027
-0.10284424
 0.04913330
 0.21087646
 0.37780762
 0.54443359
 0.70617676
 0.86029053
 1.00555420
 1.14074707
 1.26403809
 1.37359619
 1.46820068
 1.54754639
 1.61224365
 1.66351318
 1.70166016
 1.72851563
 1.74468994
 1.75079346
 1.74713135
 1.73248291
 1.70715332
 1.67083740
 1.62445068
 1.56738281
 1.49810791
 1.41601563
 1.32080078
 1.21459961
 1.10046387
 0.97991943
 0.85449219
 0.72540283
 0.59570313
 0.46844482
 0.34576416
 0.22888184
 0.11871338
 0.01617432
-0.07812500
-0.16479492
-0.24505615
-0.31951904
-0.38787842
-0.44891357
-0.50292969
-0.55206299
-0.59844971
-0.64453125
-0.69030762
-0.73547363
-0.78125000
-0.82916260
-0.88073730
-0.93750000
-0.99945068
-1.06658936
-1.13861084
-1.21429443
-1.29089355
-1.36688232
-1.43920898
-1.50604248
-1.56402588
-1.60949707
-1.64001465
-1.65283203
-1.64794922
-1.62506104
-1.58447266
-1.52679443
-1.45202637
-1.36138916
-1.25701904
-1.14227295
-1.01989746
-0.89233398
-0.76141357
-0.62835693
-0.49468994
-0.36224365
-0.23254395
-0.10681152
 0.01495361
 0.13153076
 0.24261475
 0.34667969
 0.44342041
 0.53222656
 0.61340332
 0.68664551
 0.75317383
 0.81359863
 0.86914063
 0.92102051
 0.96984863
 1.01562500
 1.05773926
 1.09619141
 1.13067627
 1.16180420
 1.18865967
 1.21093750
 1.22833252
 1.23992920
 1.24511719
 1.24420166
 1.23718262
 1.22436523
 1.20666504
 1.18377686
 1.15509033
 1.12121582
 1.08154297
 1.03607178
 0.98510742
 0.92773438
 0.86486816
 0.79589844
 0.72113037
 0.63995361
 0.55419922
 0.46600342
 0.37872314
 0.29296875
 0.20812988
 0.12329102
 0.03967285
-0.03997803
-0.11383057
-0.18249512
-0.24871826
-0.31433105
-0.37902832
-0.44189453
-0.50354004
-0.56518555
-0.62927246
-0.69641113
-0.76507568
-0.83465576
-0.90484619
-0.97442627
-1.04187012
-1.10504150
-1.16180420
-1.21063232
-1.25091553
-1.28143311
-1.30004883
-1.30523682
-1.29516602
-1.26831055
-1.22406006
-1.16333008
-1.08734131
-0.99700928
-0.89355469
-0.77758789
-0.65155029
-0.51971436
-0.38726807
-0.25817871
-0.13580322
-0.02227783
 0.07873535
 0.16418457
 0.23132324
 0.27832031
 0.30548096
 0.31372070
 0.30487061
 0.28228760
 0.24902344
 0.20843506
 0.16265869
 0.11413574
 0.06683350
 0.02471924
-0.00885010
-0.03143311
-0.04180908
-0.03936768
-0.02288818
 0.00732422
 0.05126953
 0.10955811
 0.18249512
 0.27008057
 0.37078857
 0.48126221
 0.59936523
 0.72326660
 0.85205078
 0.98266602
 1.11145020
 1.23321533
 1.34490967
 1.44317627
 1.52557373
 1.58996582
 1.63360596
 1.65496826
 1.65283203
 1.62536621
 1.57196045
 1.49353027
 1.39160156
 1.26800537
 1.12304688
 0.95886230
 0.77850342
 0.58868408
 0.39398193
 0.19653320
-0.00427246
-0.20690918
-0.40588379
-0.59326172
-0.76202393
-0.91003418
-1.03668213
-1.14044189
-1.21948242
-1.27197266
-1.29913330
-1.30432129
-1.29028320
-1.25854492
-1.21063232
-1.14990234
-1.08123779
-1.00891113
-0.93658447
-0.86608887
-0.79925537
-0.73883057
-0.68634033
-0.64239502
-0.60729980
-0.58105469
-0.56365967
-0.55389404
-0.54962158
-0.54870605
-0.54992676
-0.55206299
-0.55328369
-0.55236816
-0.54718018
-0.53588867
-0.51696777
-0.48919678
-0.45196533
-0.40588379
-0.35247803
-0.29296875
-0.22796631
-0.15747070
-0.08239746
-0.00457764
 0.07324219
 0.14984131
 0.22399902
 0.29632568
 0.36499023
 0.42877197
 0.48706055
 0.53924561
 0.58715820
 0.63140869
 0.67260742
 0.71166992
 0.74768066
 0.78033447
 0.80871582
 0.83129883
 0.84777832
 0.85784912
 0.86273193
 0.86151123
 0.85449219
 0.84136963
 0.82183838
 0.79711914
 0.76843262
 0.73699951
 0.70434570
 0.67077637
 0.63659668
 0.60089111
 0.56396484
 0.52673340
 0.48980713
 0.45318604
 0.41564941
 0.37567139
 0.33294678
 0.28808594
 0.24047852
 0.18951416
 0.13427734
 0.07446289
 0.01068115
-0.05584717
-0.12695313
-0.20446777
-0.28930664
-0.38055420
-0.47576904
-0.57189941
-0.66833496
-0.76385498
-0.85784912
-0.94787598
-1.03118896
-1.10565186
-1.16821289
-1.21734619
-1.25091553
-1.26770020
-1.26708984
-1.24877930
-1.21307373
-1.16119385
-1.09466553
-1.01440430
-0.92163086
-0.81695557
-0.70129395
-0.57708740
-0.44799805
-0.31707764
-0.18646240
-0.05767822
 0.06835938
 0.18768311
 0.29724121
 0.39276123
 0.47088623
 0.52978516
 0.56854248
 0.58746338
 0.58685303
 0.56762695
 0.53131104
 0.48034668
 0.41931152
 0.35308838
 0.28625488
 0.22186279
 0.16326904
 0.11352539
 0.07598877
 0.05371094
 0.04791260
 0.05889893
 0.08666992
 0.13061523
 0.19012451
 0.26367188
 0.34881592
 0.44097900
 0.53619385
 0.62988281
 0.71868896
 0.79925537
 0.86822510
 0.92224121
 0.95764160
 0.97290039
 0.96710205
 0.93933105
 0.88928223
 0.81665039
 0.72387695
 0.61492920
 0.49468994
 0.36804199
 0.23986816
 0.11352539
-0.00701904
-0.11840820
-0.21697998
-0.29998779
-0.36437988
-0.40893555
-0.43304443
-0.43823242
-0.42694092
-0.40191650
-0.36621094
-0.32287598
-0.27618408
-0.22949219
-0.18676758
-0.15014648
-0.12298584
-0.10681152
-0.10406494
-0.11505127
-0.14007568
-0.18005371
-0.23620605
-0.30822754
-0.39276123
-0.48522949
-0.57983398
-0.67291260
-0.76019287
-0.83770752
-0.90087891
-0.94512939
-0.96771240
-0.96710205
-0.94329834
-0.89569092
-0.82458496
-0.73150635
-0.62011719
-0.49530029
-0.36163330
-0.22247314
-0.08117676
 0.05950928
 0.19561768
 0.32257080
 0.43579102
 0.53192139
 0.60943604
 0.66741943
 0.70465088
 0.72143555
 0.71746826
 0.69366455
 0.65185547
 0.59326172
 0.52215576
 0.44342041
 0.36193848
 0.28198242
 0.20690918
 0.13946533
 0.08331299
 0.04241943
 0.01953125
 0.01647949
 0.03265381
 0.06805420
 0.12176514
 0.19287109
 0.27893066
 0.37658691
 0.47973633
 0.58349609
 0.68267822
 0.77423096
 0.85510254
 0.92224121
 0.97167969
 0.99945068
 1.00372314
 0.98419189
 0.94055176
 0.87219238
 0.77819824
 0.66040039
 0.52368164
 0.37231445
 0.20965576
 0.03631592
-0.14617920
-0.33294678
-0.51635742
-0.68939209
-0.84808350
-0.99090576
-1.11572266
-1.21856689
-1.29638672
-1.34735107
-1.37268066
-1.37420654
-1.35192871
-1.30645752
-1.23901367
-1.15295410
-1.05194092
-0.93963623
-0.81787109
-0.69030762
-0.56060791
-0.43426514
-0.31463623
-0.20355225
-0.10223389
-0.01220703
 0.06439209
 0.12725830
 0.17547607
 0.21026611
 0.23223877
 0.24261475
 0.24169922
 0.23132324
 0.21362305
 0.19042969
 0.16357422
 0.13427734
 0.10406494
 0.07537842
 0.04943848
 0.02777100
 0.01129150
 0.00061035
-0.00335693
-0.00122070
 0.00732422
 0.02166748
 0.04241943
 0.06988525
 0.10314941
 0.14038086
 0.17883301
 0.21820068
 0.25817871
 0.29907227
 0.34057617
 0.38055420
 0.41778564
 0.45135498
 0.48126221
 0.50659180
 0.52673340
 0.54077148
 0.54840088
 0.54901123
 0.54321289
 0.52978516
 0.50933838
 0.48248291
 0.44982910
 0.41290283
 0.37170410
 0.32745361
 0.28015137
 0.23132324
 0.18127441
 0.13122559
 0.08209229
 0.03479004
-0.00946045
-0.05035400
-0.08758545
-0.11993408
-0.14709473
-0.16815186
-0.18249512
-0.19012451
-0.19165039
-0.18676758
-0.17669678
-0.16204834
-0.14373779
-0.12359619
-0.10375977
-0.08636475
-0.07354736
-0.06561279
-0.06408691
-0.06896973
-0.08209229
-0.10314941
-0.13214111
-0.16784668
-0.21057129
-0.25970459
-0.31402588
-0.37109375
-0.42755127
-0.48187256
-0.53375244
-0.58258057
-0.62683105
-0.66345215
-0.68939209
-0.70373535
-0.70587158
-0.69458008
-0.66833496
-0.62591553
-0.56732178
-0.49438477
-0.40985107
-0.31616211
-0.21575928
-0.11077881
-0.00396729
 0.10223389
 0.20507813
 0.30120850
 0.38665771
 0.45776367
 0.51269531
 0.55084229
 0.57312012
 0.58013916
 0.57189941
 0.54931641
 0.51269531
 0.46508789
 0.40924072
 0.34881592
 0.28625488
 0.22369385
 0.16357422
 0.10833740
 0.06103516
 0.02563477
 0.00488281
 0.00030518
 0.01220703
 0.03906250
 0.07995605
 0.13336182
 0.19805908
 0.27130127
 0.35003662
 0.42999268
 0.50628662
 0.57373047
 0.62866211
 0.66833496
 0.69152832
 0.69671631
 0.68298340
 0.64910889
 0.59539795
 0.52490234
 0.44097900
 0.34759521
 0.24749756
 0.14343262
 0.03753662
-0.06652832
-0.16571045
-0.25604248
-0.33264160
-0.39184570
-0.43029785
-0.44769287
-0.44494629
-0.42327881
-0.38452148
-0.33050537
-0.26367188
-0.18707275
-0.10375977
-0.01861572
 0.06347656
 0.13641357
 0.19622803
 0.24017334
 0.26489258
 0.26885986
 0.24902344
 0.20538330
 0.13854980
 0.05065918
-0.05706787
-0.18249512
-0.32226563
-0.47119141
-0.62255859
-0.77148438
-0.91339111
-1.04461670
-1.16149902
-1.26007080
-1.33789063
-1.39190674
-1.41937256
-1.41723633
-1.38458252
-1.32202148
-1.22985840
-1.10900879
-0.95977783
-0.78613281
-0.59387207
-0.38787842
-0.17150879
 0.05279541
 0.27984619
 0.50109863
 0.70739746
 0.89172363
 1.05072021
 1.18255615
 1.28448486
 1.35284424
 1.38458252
 1.38061523
 1.34429932
 1.27868652
 1.18682861
 1.07086182
 0.93505859
 0.78491211
 0.62652588
 0.46630859
 0.31005859
 0.16143799
 0.02380371
-0.10040283
-0.20690918
-0.29174805
-0.34942627
-0.37750244
-0.37597656
-0.34729004
-0.29571533
-0.22399902
-0.13610840
-0.03509521
 0.07537842
 0.19042969
 0.30517578
 0.41229248
 0.50598145
 0.58135986
 0.63598633
 0.66925049
 0.68084717
 0.66955566
 0.63507080
 0.57922363
 0.50506592
 0.41656494
 0.31799316
 0.21118164
 0.09826660
-0.01861572
-0.13671875
-0.25268555
-0.36224365
-0.46112061
-0.54565430
-0.61431885
-0.66619873
-0.70098877
-0.71960449
-0.72265625
-0.71014404
-0.68359375
-0.64514160
-0.59753418
-0.54473877
-0.49072266
-0.43823242
-0.38940430
-0.34545898
-0.30792236
-0.27923584
-0.26062012
-0.25238037
-0.25299072
-0.26214600
-0.27923584
-0.30303955
-0.33142090
-0.36102295
-0.38970947
-0.41625977
-0.43975830
-0.45837402
-0.46875000
-0.46844482
-0.45562744
-0.43029785
-0.39154053
-0.33874512
-0.27130127
-0.18920898
-0.09429932
 0.01190186
 0.12664795
 0.24780273
 0.37139893
 0.49194336
 0.60485840
 0.70587158
 0.79162598
 0.85998535
 0.90850830
 0.93597412
 0.94177246
 0.92742920
 0.89447021
 0.84411621
 0.77728271
 0.69580078
 0.60272217
 0.50292969
 0.40222168
 0.30334473
 0.20782471
 0.11657715
 0.03204346
-0.04150391
-0.10070801
-0.14282227
-0.16723633
-0.17395020
-0.16265869
-0.13397217
-0.08880615
-0.02960205
 0.03997803
 0.11688232
 0.19744873
 0.27862549
 0.35491943
 0.42236328
 0.47637939
 0.51513672
 0.53710938
 0.54016113
 0.52215576
 0.48187256
 0.42022705
 0.33935547
 0.24108887
 0.12664795
-0.00396729
-0.14984131
-0.30700684
-0.46905518
-0.62957764
-0.78338623
-0.92620850
-1.05438232
-1.16363525
-1.25030518
-1.31042480
-1.34155273
-1.34124756
-1.30859375
-1.24481201
-1.15203857
-1.03271484
-0.89019775
-0.72998047
-0.55786133
-0.38085938
-0.20446777
-0.03295898
 0.13031006
 0.28106689
 0.41259766
 0.51971436
 0.59875488
 0.65002441
 0.67443848
 0.67199707
 0.64331055
 0.59082031
 0.51910400
 0.43457031
 0.34179688
 0.24383545
 0.14373779
 0.04547119
-0.04455566
-0.11993408
-0.17578125
-0.20874023
-0.21759033
-0.20172119
-0.16143799
-0.09796143
-0.01342773
 0.08880615
 0.20416260
 0.32684326
 0.45013428
 0.56610107
 0.66864014
 0.75256348
 0.81359863
 0.84899902
 0.85662842
 0.83465576
 0.78247070
 0.70159912
 0.59570313
 0.47088623
 0.33233643
 0.18310547
 0.02502441
-0.13885498
-0.30212402
-0.45654297
-0.59326172
-0.70739746
-0.79528809
-0.85510254
-0.88562012
-0.88562012
-0.85510254
-0.79467773
-0.70587158
-0.59326172
-0.46173096
-0.31738281
-0.16571045
-0.01007080
 0.14465332
 0.29205322
 0.42388916
 0.53192139
 0.61279297
 0.66497803
 0.68908691
 0.68481445
 0.65155029
 0.59112549
 0.50781250
 0.40710449
 0.29388428
 0.17181396
 0.04302979
-0.08819580
-0.21728516
-0.33782959
-0.44342041
-0.52917480
-0.59173584
-0.62927246
-0.63995361
-0.62286377
-0.57769775
-0.50659180
-0.41290283
-0.30029297
-0.17181396
-0.03112793
 0.11749268
 0.26733398
 0.41076660
 0.53894043
 0.64514160
 0.72509766
 0.77667236
 0.79772949
 0.78643799
 0.74096680
 0.66314697
 0.55847168
 0.43304443
 0.29144287
 0.13549805
-0.03265381
-0.20782471
-0.38055420
-0.54077148
-0.68145752
-0.79772949
-0.88714600
-0.94696045
-0.97534180
-0.97015381
-0.93078613
-0.85723877
-0.75195313
-0.61950684
-0.46691895
-0.29998779
-0.12237549
 0.06256104
 0.24993896
 0.43121338
 0.59753418
 0.74127197
 0.85906982
 0.94940186
 1.01074219
 1.04156494
 1.04095459
 1.01043701
 0.95245361
 0.86975098
 0.76446533
 0.64147949
 0.50628662
 0.36590576
 0.22460938
 0.08575439
-0.04943848
-0.17700195
-0.29235840
-0.38970947
-0.46508789
-0.51635742
-0.54321289
-0.54626465
-0.52673340
-0.48675537
-0.42907715
-0.35766602
-0.27679443
-0.19073486
-0.10223389
-0.01525879
 0.06683350
 0.13885498
 0.19714355
 0.23834229
 0.26245117
 0.26855469
 0.25665283
 0.22552490
 0.17639160
 0.11169434
 0.03448486
-0.05218506
-0.14678955
-0.24627686
-0.34576416
-0.44036865
-0.52581787
-0.59967041
-0.66009521
-0.70556641
-0.73425293
-0.74462891
-0.73577881
-0.70892334
-0.66467285
-0.60455322
-0.53100586
-0.44677734
-0.35491943
-0.25756836
-0.15655518
-0.05401611
 0.04791260
 0.14526367
 0.23620605
 0.31799316
 0.38909912
 0.44738770
 0.49255371
 0.52490234
 0.54504395
 0.55419922
 0.55206299
 0.53955078
 0.51727295
 0.48706055
 0.45104980
 0.41046143
 0.36682129
 0.32196045
 0.27740479
 0.23406982
 0.19317627
 0.15502930
 0.12023926
 0.08941650
 0.06286621
 0.03967285
 0.02044678
 0.00518799
-0.00701904
-0.01617432
-0.02380371
-0.03051758
-0.03692627
-0.04272461
-0.04821777
-0.05340576
-0.05859375
-0.06317139
-0.06622314
-0.06713867
-0.06591797
-0.06256104
-0.05706787
-0.05096436
-0.04455566
-0.04028320
-0.03845215
-0.03967285
-0.04455566
-0.05340576
-0.06774902
-0.08819580
-0.11444092
-0.14617920
-0.18218994
-0.22247314
-0.26672363
-0.31341553
-0.36071777
-0.40557861
-0.44677734
-0.48278809
-0.51391602
-0.53924561
-0.55786133
-0.56915283
-0.57281494
-0.56823730
-0.55511475
-0.53253174
-0.50079346
-0.45959473
-0.41015625
-0.35430908
-0.29357910
-0.22888184
-0.15991211
-0.08728027
-0.01220703
 0.06317139
 0.13641357
 0.20629883
 0.27313232
 0.33599854
 0.39367676
 0.44433594
 0.48645020
 0.51940918
 0.54473877
 0.56274414
 0.57342529
 0.57678223
 0.57312012
 0.56243896
 0.54565430
 0.52246094
 0.49438477
 0.46264648
 0.42907715
 0.39459229
 0.36010742
 0.32562256
 0.29205322
 0.26062012
 0.23193359
 0.20690918
 0.18585205
 0.16906738
 0.15655518
 0.14862061
 0.14495850
 0.14556885
 0.14984131
 0.15747070
 0.16754150
 0.17883301
 0.19073486
 0.20263672
 0.21545410
 0.22888184
 0.24230957
 0.25512695
 0.26611328
 0.27374268
 0.27648926
 0.27374268
 0.26519775
 0.25024414
 0.22735596
 0.19500732
 0.15136719
 0.09613037
 0.03082275
-0.04455566
-0.12939453
-0.22430420
-0.32806396
-0.43670654
-0.54656982
-0.65399170
-0.75714111
-0.85388184
-0.94146729
-1.01684570
-1.07757568
-1.12243652
-1.14959717
-1.15722656
-1.14257813
-1.10504150
-1.04553223
-0.96557617
-0.86578369
-0.74829102
-0.61676025
-0.47546387
-0.32867432
-0.17913818
-0.02929688
 0.11749268
 0.25665283
 0.38299561
 0.49163818
 0.57983398
 0.64544678
 0.68756104
 0.70587158
 0.70251465
 0.67993164
 0.63964844
 0.58502197
 0.51910400
 0.44708252
 0.37353516
 0.30273438
 0.23834229
 0.18371582
 0.14282227
 0.11901855
 0.11444092
 0.12969971
 0.16601563
 0.22369385
 0.30151367
 0.39672852
 0.50567627
 0.62286377
 0.74432373
 0.86456299
 0.97900391
 1.08306885
 1.17279053
 1.24389648
 1.29089355
 1.30981445
 1.29791260
 1.25549316
 1.18377686
 1.08337402
 0.95397949
 0.79864502
 0.62377930
 0.43457031
 0.23468018
 0.02441406
-0.19378662
-0.41290283
-0.62377930
-0.81787109
-0.99212646
-1.14562988
-1.27593994
-1.37908936
-1.45141602
-1.49230957
-1.50390625
-1.48773193
-1.44470215
-1.37573242
-1.28356934
-1.17340088
-1.05133057
-0.92193604
-0.78857422
-0.65612793
-0.52886963
-0.41168213
-0.30731201
-0.21789551
-0.14495850
-0.08911133
-0.05218506
-0.03356934
-0.03265381
-0.04730225
-0.07537842
-0.11383057
-0.16021729
-0.21209717
-0.26641846
-0.31951904
-0.36621094
-0.40344238
-0.42816162
-0.44006348
-0.43731689
-0.41809082
-0.38024902
-0.32379150
-0.24963379
-0.16052246
-0.05798340
 0.05676270
 0.18280029
 0.31646729
 0.45471191
 0.59265137
 0.72692871
 0.85418701
 0.97167969
 1.07727051
 1.16912842
 1.24542236
 1.30432129
 1.34429932
 1.36413574
 1.36413574
 1.34490967
 1.30767822
 1.25305176
 1.18164063
 1.09497070
 0.99426270
 0.88165283
 0.75805664
 0.62622070
 0.48919678
 0.35034180
 0.21118164
 0.07171631
-0.06896973
-0.20965576
-0.34667969
-0.47546387
-0.59356689
-0.70037842
-0.79681396
-0.88195801
-0.95397949
-1.01135254
-1.05346680
-1.08154297
-1.09649658
-1.09863281
-1.08886719
-1.06781006
-1.03637695
-0.99456787
-0.94268799
-0.88134766
-0.81237793
-0.73852539
-0.66131592
-0.58135986
-0.49957275
-0.41778564
-0.33782959
-0.26214600
-0.19195557
-0.12786865
-0.07080078
-0.02197266
 0.01739502
 0.04730225
 0.06774902
 0.07904053
 0.08178711
 0.07751465
 0.06805420
 0.05584717
 0.04180908
 0.02777100
 0.01495361
 0.00457764
-0.00122070
-0.00091553
 0.00671387
 0.02258301
 0.04669189
 0.07873535
 0.11779785
 0.16296387
 0.21423340
 0.27221680
 0.33569336
 0.40344238
 0.47241211
 0.54077148
 0.60760498
 0.67291260
 0.73486328
 0.79101563
 0.83892822
 0.87677002
 0.90393066
 0.91918945
 0.92224121
 0.91217041
 0.88928223
 0.85327148
 0.80505371
 0.74371338
 0.67016602
 0.58654785
 0.49591064
 0.40100098
 0.30395508
 0.20446777
 0.10345459
 0.00152588
-0.09918213
-0.19805908
-0.29418945
-0.38726807
-0.47607422
-0.55938721
-0.63629150
-0.70648193
-0.77056885
-0.82794189
-0.87829590
-0.92071533
-0.95458984
-0.97961426
-0.99456787
-0.99853516
-0.99090576
-0.97167969
-0.94055176
-0.89752197
-0.84259033
-0.77484131
-0.69458008
-0.60272217
-0.50140381
-0.39306641
-0.27893066
-0.16021729
-0.03814697
 0.08575439
 0.20874023
 0.32684326
 0.43640137
 0.53405762
 0.61889648
 0.69000244
 0.74615479
 0.78704834
 0.81207275
 0.82092285
 0.81390381
 0.79193115
 0.75714111
 0.71166992
 0.65734863
 0.59631348
 0.53009033
 0.46112061
 0.39245605
 0.32653809
 0.26550293
 0.20996094
 0.16021729
 0.11810303
 0.08453369
 0.06134033
 0.04852295
 0.04577637
 0.05310059
 0.06927490
 0.09277344
 0.12237549
 0.15533447
 0.19073486
 0.22674561
 0.26184082
 0.29449463
 0.32257080
 0.34454346
 0.35858154
 0.36224365
 0.35552979
 0.33813477
 0.31066895
 0.27374268
 0.22735596
 0.17089844
 0.10559082
 0.03356934
-0.04364014
-0.12573242
-0.21362305
-0.30609131
-0.40130615
-0.49591064
-0.58837891
-0.67779541
-0.76416016
-0.84594727
-0.92163086
-0.98937988
-1.04858398
-1.09832764
-1.13708496
-1.16271973
-1.17401123
-1.16912842
-1.14746094
-1.10931396
-1.05407715
-0.98205566
-0.89233398
-0.78460693
-0.66070557
-0.52368164
-0.37628174
-0.22003174
-0.05493164
 0.11871338
 0.29693604
 0.47332764
 0.64208984
 0.79895020
 0.94238281
 1.07086182
 1.18041992
 1.26678467
 1.32690430
 1.35925293
 1.36352539
 1.33972168
 1.28784180
 1.20880127
 1.10473633
 0.97747803
 0.83038330
 0.66864014
 0.49896240
 0.32714844
 0.15655518
-0.01159668
-0.17517090
-0.32775879
-0.46051025
-0.56610107
-0.64178467
-0.68695068
-0.70220947
-0.68634033
-0.63903809
-0.56304932
-0.46264648
-0.34301758
-0.20690918
-0.05615234
 0.10498047
 0.26947021
 0.42938232
 0.57800293
 0.70861816
 0.81604004
 0.89538574
 0.94390869
 0.96069336
 0.94421387
 0.89355469
 0.80871582
 0.69244385
 0.55053711
 0.38818359
 0.20874023
 0.01342773
-0.19409180
-0.40527344
-0.60974121
-0.79956055
-0.96923828
-1.11663818
-1.23809814
-1.33026123
-1.38977051
-1.41601563
-1.41021729
-1.37359619
-1.30767822
-1.21582031
-1.10168457
-0.97045898
-0.82733154
-0.67718506
-0.52612305
-0.37994385
-0.24230957
-0.11596680
-0.00335693
 0.09338379
 0.17059326
 0.22644043
 0.25970459
 0.27282715
 0.26702881
 0.24383545
 0.20538330
 0.15472412
 0.09552002
 0.03173828
-0.03326416
-0.09490967
-0.14862061
-0.19104004
-0.21911621
-0.23162842
-0.22735596
-0.20446777
-0.16204834
-0.10040283
-0.02105713
 0.07263184
 0.17852783
 0.29296875
 0.41229248
 0.53314209
 0.65063477
 0.76232910
 0.86456299
 0.95520020
 1.03118896
 1.09039307
 1.13098145
 1.15325928
 1.15661621
 1.14135742
 1.10748291
 1.05621338
 0.98999023
 0.91156006
 0.82336426
 0.72631836
 0.62316895
 0.51635742
 0.41015625
 0.30731201
 0.20812988
 0.11291504
 0.02288818
-0.05859375
-0.12939453
-0.19012451
-0.24230957
-0.28869629
-0.32897949
-0.36163330
-0.38604736
-0.40374756
-0.41778564
-0.43060303
-0.44281006
-0.45410156
-0.46539307
-0.47790527
-0.49255371
-0.50964355
-0.52886963
-0.54901123
-0.57037354
-0.59295654
-0.61614990
-0.63964844
-0.66284180
-0.68511963
-0.70617676
-0.72509766
-0.74127197
-0.75378418
-0.76171875
-0.76446533
-0.76202393
-0.75408936
-0.74066162
-0.72082520
-0.69396973
-0.66009521
-0.61889648
-0.57098389
-0.51635742
-0.45562744
-0.38879395
-0.31677246
-0.24017334
-0.15930176
-0.07476807
 0.01220703
 0.10070801
 0.18981934
 0.27984619
 0.36926270
 0.45623779
 0.53710938
 0.61065674
 0.67535400
 0.73150635
 0.77880859
 0.81634521
 0.84289551
 0.85876465
 0.86395264
 0.85906982
 0.84472656
 0.82183838
 0.79223633
 0.75653076
 0.71685791
 0.67382813
 0.62866211
 0.58319092
 0.53955078
 0.49926758
 0.46356201
 0.43243408
 0.40649414
 0.38696289
 0.37506104
 0.37109375
 0.37506104
 0.38513184
 0.40008545
 0.41809082
 0.43731689
 0.45593262
 0.47180176
 0.48339844
 0.48858643
 0.48614502
 0.47363281
 0.45013428
 0.41595459
 0.37200928
 0.31860352
 0.25482178
 0.18096924
 0.09704590
 0.00488281
-0.09429932
-0.19927979
-0.30822754
-0.41839600
-0.52703857
-0.63110352
-0.72998047
-0.82214355
-0.90606689
-0.97930908
-1.03942871
-1.08581543
-1.11846924
-1.13769531
-1.14318848
-1.13525391
-1.11480713
-1.08337402
-1.04187012
-0.99243164
-0.93627930
-0.87554932
-0.81085205
-0.74340820
-0.67443848
-0.60577393
-0.53924561
-0.47637939
-0.41778564
-0.36193848
-0.30914307
-0.25909424
-0.21179199
-0.16754150
-0.12512207
-0.08392334
-0.04394531
-0.00396729
 0.03662109
 0.07873535
 0.12268066
 0.16784668
 0.21514893
 0.26489258
 0.31707764
 0.37170410
 0.42633057
 0.48034668
 0.53283691
 0.58319092
 0.62988281
 0.67169189
 0.70831299
 0.73944092
 0.76538086
 0.78521729
 0.79772949
 0.80200195
 0.79956055
 0.79193115
 0.78063965
 0.76629639
 0.74890137
 0.72845459
 0.70617676
 0.68267822
 0.65979004
 0.63720703
 0.61523438
 0.59417725
 0.57373047
 0.55480957
 0.53771973
 0.52154541
 0.50659180
 0.49163818
 0.47607422
 0.45806885
 0.43640137
 0.41015625
 0.37963867
 0.34423828
 0.30364990
 0.25512695
 0.19714355
 0.12847900
 0.04913330
-0.03997803
-0.13763428
-0.24444580
-0.35888672
-0.47851563
-0.59936523
-0.71899414
-0.83496094
-0.94512939
-1.04797363
-1.14074707
-1.22222900
-1.28967285
-1.34185791
-1.37725830
-1.39434814
-1.39190674
-1.37145996
-1.33422852
-1.28173828
-1.21520996
-1.13555908
-1.04492188
-0.94665527
-0.84442139
-0.74157715
-0.64025879
-0.54260254
-0.45135498
-0.36926270
-0.29815674
-0.23895264
-0.19104004
-0.15411377
-0.12664795
-0.10742188
-0.09521484
-0.08728027
-0.08209229
-0.07812500
-0.07263184
-0.06378174
-0.04791260
-0.02349854
 0.01129150
 0.05615234
 0.11230469
 0.18005371
 0.26031494
 0.35186768
 0.45349121
 0.56274414
 0.67749023
 0.79498291
 0.91278076
 1.02844238
 1.13861084
 1.24053955
 1.33148193
 1.40899658
 1.47033691
 1.51367188
 1.53808594
 1.54357910
 1.53015137
 1.49932861
 1.45111084
 1.38763428
 1.30950928
 1.21917725
 1.11907959
 1.01287842
 0.90240479
 0.78979492
 0.67687988
 0.56640625
 0.46051025
 0.36132813
 0.26977539
 0.18554688
 0.10742188
 0.03509521
-0.03143311
-0.09094238
-0.14373779
-0.19165039
-0.23773193
-0.28533936
-0.33569336
-0.39001465
-0.44860840
-0.51300049
-0.58471680
-0.66467285
-0.75195313
-0.84564209
-0.94451904
-1.04797363
-1.15325928
-1.25732422
-1.35620117
-1.44744873
-1.52801514
-1.59545898
-1.64672852
-1.67907715
-1.69036865
-1.67938232
-1.64520264
-1.58721924
-1.50573730
-1.40319824
-1.28173828
-1.14288330
-0.98785400
-0.81878662
-0.64147949
-0.46203613
-0.28533936
-0.11352539
 0.05279541
 0.21148682
 0.35797119
 0.48736572
 0.59661865
 0.68572998
 0.75469971
 0.80383301
 0.83404541
 0.84716797
 0.84594727
 0.83343506
 0.81176758
 0.78369141
 0.75225830
 0.72113037
 0.69366455
 0.67169189
 0.65612793
 0.64788818
 0.64880371
 0.65948486
 0.68023682
 0.71014404
 0.74768066
 0.79132080
 0.83862305
 0.88714600
 0.93475342
 0.97839355
 1.01623535
 1.04553223
 1.06384277
 1.06872559
 1.05804443
 1.03118896
 0.98815918
 0.92926025
 0.85418701
 0.76293945
 0.65643311
 0.53802490
 0.41137695
 0.27954102
 0.14434814
 0.00640869
-0.13244629
-0.26947021
-0.39947510
-0.51879883
-0.62438965
-0.71502686
-0.79040527
-0.84899902
-0.89111328
-0.91705322
-0.92681885
-0.92224121
-0.90454102
-0.87554932
-0.83770752
-0.79345703
-0.74554443
-0.69580078
-0.64605713
-0.59844971
-0.55541992
-0.51940918
-0.49163818
-0.47302246
-0.46295166
-0.46081543
-0.46569824
-0.47668457
-0.49194336
-0.50964355
-0.52856445
-0.54626465
-0.56030273
-0.56884766
-0.57037354
-0.56396484
-0.54962158
-0.52581787
-0.49163818
-0.44677734
-0.39154053
-0.32867432
-0.26000977
-0.18707275
-0.11047363
-0.03173828
 0.04730225
 0.12390137
 0.19714355
 0.26550293
 0.32836914
 0.38299561
 0.42785645
 0.46142578
 0.48461914
 0.49957275
 0.50659180
 0.50537109
 0.49591064
 0.47943115
 0.45806885
 0.43395996
 0.40802002
 0.38024902
 0.35095215
 0.32165527
 0.29479980
 0.27130127
 0.25207520
 0.23742676
 0.22766113
 0.22338867
 0.22430420
 0.23010254
 0.23986816
 0.25360107
 0.27160645
 0.29327393
 0.31677246
 0.33996582
 0.36041260
 0.37750244
 0.39093018
 0.40039063
 0.40405273
 0.40161133
 0.39184570
 0.37597656
 0.35430908
 0.32775879
 0.29754639
 0.26458740
 0.22857666
 0.18981934
 0.14862061
 0.10681152
 0.06652832
 0.02899170
-0.00518799
-0.03540039
-0.06195068
-0.08392334
-0.10101318
-0.11383057
-0.12207031
-0.12603760
-0.12725830
-0.12664795
-0.12512207
-0.12420654
-0.12420654
-0.12603760
-0.13061523
-0.13946533
-0.15380859
-0.17333984
-0.19714355
-0.22583008
-0.26000977
-0.29998779
-0.34545898
-0.39337158
-0.44158936
-0.48919678
-0.53527832
-0.57922363
-0.61920166
-0.65338135
-0.67993164
-0.69793701
-0.70648193
-0.70495605
-0.69244385
-0.66833496
-0.63354492
-0.58929443
-0.53619385
-0.47515869
-0.40710449
-0.33447266
-0.25939941
-0.18310547
-0.10650635
-0.03143311
 0.03997803
 0.10559082
 0.16448975
 0.21759033
 0.26489258
 0.30639648
 0.34088135
 0.36743164
 0.38635254
 0.39825439
 0.40466309
 0.40710449
 0.40496826
 0.39947510
 0.39123535
 0.38208008
 0.37231445
 0.36285400
 0.35461426
 0.34820557
 0.34423828
 0.34301758
 0.34515381
 0.35064697
 0.35949707
 0.37109375
 0.38421631
 0.39764404
 0.41046143
 0.42236328
 0.43334961
 0.44219971
 0.44799805
 0.44891357
 0.44403076
 0.43365479
 0.41778564
 0.39672852
 0.36956787
 0.33630371
 0.29724121
 0.25268555
 0.20233154
 0.14617920
 0.08514404
 0.02105713
-0.04394531
-0.10864258
-0.17303467
-0.23803711
-0.30242920
-0.36315918
-0.41717529
-0.46264648
-0.49957275
-0.52917480
-0.55175781
-0.56671143
-0.57220459
-0.56823730
-0.55603027
-0.53619385
-0.50903320
-0.47363281
-0.43090820
-0.38146973
-0.32714844
-0.27038574
-0.21179199
-0.15258789
-0.09399414
-0.03723145
 0.01556396
 0.06286621
 0.10345459
 0.13519287
 0.15716553
 0.16815186
 0.16845703
 0.15808105
 0.13854980
 0.11108398
 0.07659912
 0.03570557
-0.01068115
-0.06042480
-0.11108398
-0.15960693
-0.20507813
-0.24688721
-0.28472900
-0.31707764
-0.34210205
-0.35736084
-0.36132813
-0.35308838
-0.33416748
-0.30517578
-0.26885986
-0.22521973
-0.17456055
-0.11657715
-0.05218506
 0.01617432
 0.08544922
 0.15411377
 0.22064209
 0.28411865
 0.34301758
 0.39520264
 0.43853760
 0.47149658
 0.49407959
 0.50567627
 0.50689697
 0.49774170
 0.47851563
 0.45013428
 0.41320801
 0.36865234
 0.31799316
 0.26275635
 0.20477295
 0.14495850
 0.08483887
 0.02563477
-0.03082275
-0.08361816
-0.13061523
-0.16998291
-0.20019531
-0.21972656
-0.22918701
-0.22827148
-0.21759033
-0.19714355
-0.16754150
-0.12878418
-0.08178711
-0.02838135
 0.02960205
 0.08972168
 0.15075684
 0.21148682
 0.27130127
 0.32867432
 0.38085938
 0.42419434
 0.45684814
 0.47851563
 0.48889160
 0.48767090
 0.47363281
 0.44677734
 0.40740967
 0.35644531
 0.29479980
 0.22277832
 0.14190674
 0.05462646
-0.03662109
-0.13061523
-0.22552490
-0.31890869
-0.40679932
-0.48492432
-0.55023193
-0.60211182
-0.64056396
-0.66406250
-0.67108154
-0.65979004
-0.62988281
-0.58288574
-0.52001953
-0.44372559
-0.35675049
-0.26123047
-0.15960693
-0.05462646
 0.05218506
 0.15716553
 0.25573730
 0.34393311
 0.41778564
 0.47515869
 0.51483154
 0.53527832
 0.53558350
 0.51544189
 0.47576904
 0.41748047
 0.34332275
 0.25634766
 0.15838623
 0.05096436
-0.06469727
-0.18615723
-0.30975342
-0.42999268
-0.54046631
-0.63690186
-0.71685791
-0.77911377
-0.82214355
-0.84472656
-0.84503174
-0.82275391
-0.77789307
-0.71105957
-0.62377930
-0.51879883
-0.40069580
-0.27343750
-0.13946533
-0.00030518
 0.14221191
 0.28381348
 0.41900635
 0.54260254
 0.65124512
 0.74371338
 0.81909180
 0.87585449
 0.91217041
 0.92651367
 0.91949463
 0.89294434
 0.84869385
 0.78765869
 0.71166992
 0.62225342
 0.52398682
 0.42053223
 0.31463623
 0.20782471
 0.10192871
-0.00030518
-0.09552002
-0.18157959
-0.25787354
-0.32287598
-0.37445068
-0.41107178
-0.43151855
-0.43792725
-0.43182373
-0.41534424
-0.38909912
-0.35369873
-0.31127930
-0.26336670
-0.21148682
-0.15625000
-0.09948730
-0.04241943
 0.01220703
 0.06347656
 0.11047363
 0.15258789
 0.18920898
 0.21789551
 0.23773193
 0.24841309
 0.24963379
 0.24169922
 0.22369385
 0.19683838
 0.16143799
 0.11779785
 0.06744385
 0.01190186
-0.04669189
-0.10650635
-0.16693115
-0.22827148
-0.29022217
-0.35064697
-0.40618896
-0.45471191
-0.49468994
-0.52734375
-0.55206299
-0.56884766
-0.57647705
-0.57464600
-0.56365967
-0.54321289
-0.51422119
-0.47698975
-0.43243408
-0.38269043
-0.32897949
-0.27252197
-0.21453857
-0.15625000
-0.09857178
-0.04333496
 0.00854492
 0.05615234
 0.09979248
 0.14038086
 0.17700195
 0.20965576
 0.23681641
 0.25939941
 0.27893066
 0.29693604
 0.31311035
 0.32775879
 0.33996582
 0.35034180
 0.35888672
 0.36712646
 0.37414551
 0.38055420
 0.38543701
 0.38940430
 0.39184570
 0.39245605
 0.39184570
 0.38940430
 0.38513184
 0.37780762
 0.36590576
 0.34851074
 0.32592773
 0.29846191
 0.26672363
 0.23040771
 0.18920898
 0.14343262
 0.09338379
 0.03997803
-0.01617432
-0.07293701
-0.12817383
-0.18035889
-0.22888184
-0.27282715
-0.31127930
-0.34149170
-0.36132813
-0.37017822
-0.36773682
-0.35461426
-0.33111572
-0.29846191
-0.25695801
-0.20782471
-0.15106201
-0.08789063
-0.02014160
 0.04913330
 0.11718750
 0.18157959
 0.24108887
 0.29449463
 0.33905029
 0.37292480
 0.39337158
 0.39978027
 0.39184570
 0.37017822
 0.33599854
 0.28961182
 0.23132324
 0.16265869
 0.08544922
 0.00274658
-0.08209229
-0.16693115
-0.24993896
-0.32989502
-0.40313721
-0.46661377
-0.51696777
-0.55358887
-0.57586670
-0.58349609
-0.57556152
-0.55175781
-0.51239014
-0.45989990
-0.39642334
-0.32379150
-0.24322510
-0.15594482
-0.06530762
 0.02655029
 0.11688232
 0.20324707
 0.28442383
 0.35766602
 0.41992188
 0.46844482
 0.50201416
 0.52001953
 0.52368164
 0.51300049
 0.48858643
 0.45104980
 0.40222168
 0.34423828
 0.27923584
 0.20751953
 0.13031006
 0.05035400
-0.02899170
-0.10437012
-0.17425537
-0.23803711
-0.29602051
-0.34545898
-0.38360596
-0.40893555
-0.42144775
-0.42205811
-0.41168213
-0.39001465
-0.35705566
-0.31433105
-0.26397705
-0.20812988
-0.14709473
-0.08148193
-0.01281738
 0.05584717
 0.12268066
 0.18768311
 0.25054932
 0.31066895
 0.36590576
 0.41290283
 0.45104980
 0.48065186
 0.50292969
 0.51666260
 0.52124023
 0.51635742
 0.50292969
 0.48187256
 0.45288086
 0.41564941
 0.37017822
 0.31768799
 0.26000977
 0.19714355
 0.13000488
 0.05920410
-0.01190186
-0.08148193
-0.14801025
-0.21179199
-0.27313232
-0.32958984
-0.37841797
-0.41778564
-0.44708252
-0.46600342
-0.47546387
-0.47515869
-0.46508789
-0.44586182
-0.41839600
-0.38360596
-0.34240723
-0.29632568
-0.24688721
-0.19531250
-0.14251709
-0.08972168
-0.03906250
 0.00701904
 0.04669189
 0.07843018
 0.10162354
 0.11627197
 0.12268066
 0.12023926
 0.10864258
 0.08789063
 0.05920410
 0.02441406
-0.01586914
-0.05981445
-0.10620117
-0.15197754
-0.19470215
-0.23284912
-0.26611328
-0.29418945
-0.31463623
-0.32501221
-0.32257080
-0.30822754
-0.28442383
-0.25329590
-0.21484375
-0.16754150
-0.11077881
-0.04699707
 0.01983643
 0.08636475
 0.15136719
 0.21301270
 0.27038574
 0.32104492
 0.36254883
 0.39276123
 0.41015625
 0.41503906
 0.40679932
 0.38635254
 0.35522461
 0.31494141
 0.26672363
 0.21209717
 0.15319824
 0.09338379
 0.03570557
-0.01739502
-0.06439209
-0.10345459
-0.13336182
-0.15258789
-0.16021729
-0.15533447
-0.13824463
-0.10986328
-0.07110596
-0.02380371
 0.02990723
 0.08728027
 0.14617920
 0.20416260
 0.25970459
 0.30975342
 0.35156250
 0.38238525
 0.39978027
 0.40313721
 0.39245605
 0.36804199
 0.33050537
 0.27923584
 0.21514893
 0.13977051
 0.05676270
-0.03143311
-0.12176514
-0.21301270
-0.30212402
-0.38543701
-0.45867920
-0.51788330
-0.56152344
-0.58929443
-0.60058594
-0.59509277
-0.57220459
-0.53192139
-0.47607422
-0.40771484
-0.32958984
-0.24475098
-0.15502930
-0.06286621
 0.02868652
 0.11566162
 0.19500732
 0.26489258
 0.32196045
 0.36407471
 0.38787842
 0.39276123
 0.37963867
 0.35125732
 0.31005859
 0.25695801
 0.19165039
 0.11566162
 0.03326416
-0.05218506
-0.13702393
-0.22033691
-0.29907227
-0.36956787
-0.42755127
-0.47058105
-0.49835205
-0.51025391
-0.50567627
-0.48431396
-0.44677734
-0.39520264
-0.33233643
-0.25909424
-0.17578125
-0.08422852
 0.01312256
 0.11230469
 0.21087646
 0.30578613
 0.39459229
 0.47485352
 0.54382324
 0.59967041
 0.64147949
 0.66833496
 0.67962646
 0.67535400
 0.65673828
 0.62561035
 0.58288574
 0.52947998
 0.46691895
 0.39825439
 0.32684326
 0.25451660
 0.18249512
 0.11138916
 0.04272461
-0.02227783
-0.08087158
-0.13244629
-0.17547607
-0.20996094
-0.23468018
-0.25054932
-0.25848389
-0.26062012
-0.25726318
-0.24871826
-0.23529053
-0.21850586
-0.19958496
-0.18035889
-0.16204834
-0.14465332
-0.12878418
-0.11413574
-0.10162354
-0.09155273
-0.08453369
-0.08178711
-0.08270264
-0.08666992
-0.09216309
-0.09887695
-0.10681152
-0.11566162
-0.12542725
-0.13549805
-0.14434814
-0.15136719
-0.15533447
-0.15655518
-0.15472412
-0.15045166
-0.14373779
-0.13458252
-0.12298584
-0.10986328
-0.09643555
-0.08331299
-0.07202148
-0.06256104
-0.05523682
-0.04943848
-0.04608154
-0.04516602
-0.04699707
-0.05126953
-0.05737305
-0.06469727
-0.07202148
-0.07781982
-0.08148193
-0.08178711
-0.07934570
-0.07263184
-0.06042480
-0.04150391
-0.01403809
 0.02136230
 0.06408691
 0.11230469
 0.16632080
 0.22552490
 0.29022217
 0.35766602
 0.42541504
 0.48950195
 0.54748535
 0.59661865
 0.63507080
 0.66101074
 0.67260742
 0.66802979
 0.64666748
 0.60729980
 0.55053711
 0.47790527
 0.39154053
 0.29418945
 0.18798828
 0.07476807
-0.04425049
-0.16662598
-0.28839111
-0.40374756
-0.50811768
-0.59783936
-0.67138672
-0.72723389
-0.76416016
-0.78094482
-0.77728271
-0.75286865
-0.70831299
-0.64605713
-0.56793213
-0.47851563
-0.38085938
-0.27832031
-0.17303467
-0.06713867
 0.03509521
 0.12878418
 0.21087646
 0.27893066
 0.33233643
 0.36926270
 0.38787842
 0.38757324
 0.36956787
 0.33630371
 0.29113770
 0.23559570
 0.17211914
 0.10284424
 0.03112793
-0.03967285
-0.10681152
-0.16784668
-0.21942139
-0.25878906
-0.28411865
-0.29449463
-0.29052734
-0.27252197
-0.24078369
-0.19439697
-0.13458252
-0.06317139
 0.01586914
 0.09887695
 0.18341064
 0.26702881
 0.34667969
 0.41870117
 0.47821045
 0.52307129
 0.55236816
 0.56518555
 0.56121826
 0.53894043
 0.49987793
 0.44616699
 0.38085938
 0.30639648
 0.22308350
 0.13305664
 0.03906250
-0.05432129
-0.14404297
-0.22796631
-0.30395508
-0.36956787
-0.42083740
-0.45593262
-0.47454834
-0.47760010
-0.46508789
-0.43792725
-0.39703369
-0.34576416
-0.28747559
-0.22460938
-0.15747070
-0.08850098
-0.01983643
 0.04394531
 0.09918213
 0.14495850
 0.18005371
 0.20416260
 0.21636963
 0.21636963
 0.20446777
 0.18188477
 0.14953613
 0.10864258
 0.06164551
 0.01098633
-0.04058838
-0.09094238
-0.13854980
-0.18127441
-0.21697998
-0.24353027
-0.26031494
-0.26702881
-0.26428223
-0.25207520
-0.23071289
-0.19989014
-0.16052246
-0.11413574
-0.06225586
-0.00732422
 0.04821777
 0.10284424
 0.15411377
 0.20050049
 0.24108887
 0.27526855
 0.30242920
 0.32104492
 0.32989502
 0.32836914
 0.31738281
 0.29876709
 0.27435303
 0.24475098
 0.20965576
 0.16967773
 0.12634277
 0.08148193
 0.03753662
-0.00488281
-0.04455566
-0.08056641
-0.11230469
-0.13885498
-0.15899658
-0.17272949
-0.17974854
-0.18035889
-0.17486572
-0.16387939
-0.14862061
-0.12969971
-0.10772705
-0.08392334
-0.05950928
-0.03540039
-0.01251221
 0.00793457
 0.02532959
 0.03906250
 0.04913330
 0.05523682
 0.05737305
 0.05554199
 0.04974365
 0.04058838
 0.02868652
 0.01495361
 0.00030518
-0.01495361
-0.03021240
-0.04547119
-0.06011963
-0.07263184
-0.08300781
-0.09033203
-0.09460449
-0.09582520
-0.09490967
-0.09124756
-0.08575439
-0.07873535
-0.07080078
-0.06317139
-0.05676270
-0.05187988
-0.04852295
-0.04730225
-0.04791260
-0.05065918
-0.05554199
-0.06286621
-0.07141113
-0.08087158
-0.09033203
-0.09857178
-0.10467529
-0.10803223
-0.10772705
-0.10406494
-0.09643555
-0.08483887
-0.06896973
-0.04852295
-0.02410889
 0.00396729
 0.03448486
 0.06622314
 0.09857178
 0.13092041
 0.16204834
 0.19134521
 0.21759033
 0.23956299
 0.25695801
 0.26947021
 0.27679443
 0.27862549
 0.27526855
 0.26580811
 0.25054932
 0.22888184
 0.20233154
 0.17120361
 0.13671875
 0.10040283
 0.06225586
 0.02380371
-0.01373291
-0.04882813
-0.08056641
-0.10772705
-0.12969971
-0.14617920
-0.15686035
-0.16143799
-0.15991211
-0.15258789
-0.13977051
-0.12268066
-0.10162354
-0.07843018
-0.05401611
-0.02960205
-0.00610352
 0.01586914
 0.03509521
 0.05096436
 0.06195068
 0.06744385
 0.06713867
 0.06134033
 0.05004883
 0.03417969
 0.01434326
-0.00823975
-0.03295898
-0.05889893
-0.08514404
-0.11077881
-0.13458252
-0.15625000
-0.17517090
-0.19104004
-0.20294189
-0.21087646
-0.21423340
-0.21392822
-0.21026611
-0.20355225
-0.19409180
-0.18188477
-0.16723633
-0.15014648
-0.13153076
-0.11169434
-0.09063721
-0.06896973
-0.04638672
-0.02288818
 0.00122070
 0.02624512
 0.05157471
 0.07720947
 0.10406494
 0.13183594
 0.16021729
 0.18920898
 0.21820068
 0.24749756
 0.27709961
 0.30670166
 0.33416748
 0.35858154
 0.37872314
 0.39489746
 0.40710449
 0.41442871
 0.41625977
 0.41107178
 0.39916992
 0.37994385
 0.35339355
 0.32043457
 0.28137207
 0.23681641
 0.18676758
 0.13122559
 0.07049561
 0.00671387
-0.05767822
-0.12054443
-0.18157959
-0.24139404
-0.29815674
-0.34851074
-0.38940430
-0.41961670
-0.43975830
-0.45074463
-0.45227051
-0.44403076
-0.42541504
-0.39672852
-0.35980225
-0.31646729
-0.26824951
-0.21667480
-0.16296387
-0.10833740
-0.05401611
-0.00183105
 0.04577637
 0.08666992
 0.12023926
 0.14556885
 0.16204834
 0.16845703
 0.16479492
 0.15106201
 0.12786865
 0.09521484
 0.05371094
 0.00488281
-0.04821777
-0.10375977
-0.15991211
-0.21697998
-0.27282715
-0.32501221
-0.36926270
-0.40252686
-0.42358398
-0.43151855
-0.42602539
-0.40588379
-0.37048340
-0.32043457
-0.25665283
-0.18066406
-0.09368896
 0.00213623
 0.10559082
 0.21362305
 0.32379150
 0.43212891
 0.53466797
 0.62774658
 0.70800781
 0.77331543
 0.82183838
 0.85205078
 0.86242676
 0.85296631
 0.82305908
 0.77362061
 0.70495605
 0.61859131
 0.51818848
 0.40740967
 0.28961182
 0.16693115
 0.04089355
-0.08636475
-0.21118164
-0.32775879
-0.43121338
-0.51757813
-0.58471680
-0.63232422
-0.66101074
-0.67047119
-0.65979004
-0.62896729
-0.57800293
-0.51055908
-0.43121338
-0.34393311
-0.25085449
-0.15441895
-0.05737305
 0.03631592
 0.12207031
 0.19683838
 0.25848389
 0.30517578
 0.33447266
 0.34423828
 0.33416748
 0.30517578
 0.25848389
 0.19561768
 0.11871338
 0.03021240
-0.06683350
-0.16906738
-0.27313232
-0.37536621
-0.47058105
-0.55480957
-0.62408447
-0.67687988
-0.71136475
-0.72540283
-0.71807861
-0.68878174
-0.63842773
-0.56945801
-0.48370361
-0.38299561
-0.27099609
-0.15106201
-0.02624512
 0.10101318
 0.22796631
 0.35125732
 0.46569824
 0.56640625
 0.65093994
 0.71716309
 0.76416016
 0.79101563
 0.79772949
 0.78460693
 0.75378418
 0.70648193
 0.64453125
 0.56945801
 0.48492432
 0.39459229
 0.30242920
 0.21026611
 0.12023926
 0.03387451
-0.04547119
-0.11444092
-0.17089844
-0.21392822
-0.24353027
-0.26000977
-0.26367188
-0.25543213
-0.23620605
-0.20660400
-0.16784668
-0.12145996
-0.07080078
-0.01892090
 0.03082275
 0.07629395
 0.11566162
 0.14801025
 0.17242432
 0.18768311
 0.19287109
 0.18737793
 0.17150879
 0.14587402
 0.11169434
 0.07080078
 0.02502441
-0.02380371
-0.07354736
-0.12237549
-0.16815186
-0.20843506
-0.24169922
-0.26641846
-0.28289795
-0.29113770
-0.29205322
-0.28594971
-0.27191162
-0.25024414
-0.22155762
-0.18707275
-0.14984131
-0.11199951
-0.07568359
-0.04211426
-0.01220703
 0.01342773
 0.03387451
 0.04821777
 0.05584717
 0.05706787
 0.05218506
 0.04272461
 0.02899170
 0.01190186
-0.00762939
-0.02899170
-0.05065918
-0.07080078
-0.08850098
-0.10284424
-0.11444092
-0.12298584
-0.12817383
-0.13031006
-0.12878418
-0.12298584
-0.11352539
-0.10101318
-0.08666992
-0.07110596
-0.05493164
-0.03906250
-0.02319336
-0.00762939
 0.00671387
 0.01983643
 0.03082275
 0.04028320
 0.04852295
 0.05615234
 0.06347656
 0.07049561
 0.07751465
 0.08422852
 0.09124756
 0.09948730
 0.11016846
 0.12329102
 0.13977051
 0.15899658
 0.18035889
 0.20233154
 0.22491455
 0.24749756
 0.27008057
 0.29205322
 0.31280518
 0.32958984
 0.34088135
 0.34515381
 0.34240723
 0.33294678
 0.31646729
 0.29388428
 0.26458740
 0.22918701
 0.18798828
 0.14282227
 0.09552002
 0.04760742
-0.00030518
-0.04669189
-0.09124756
-0.13275146
-0.16967773
-0.20080566
-0.22430420
-0.24108887
-0.25146484
-0.25604248
-0.25573730
-0.25054932
-0.24078369
-0.22735596
-0.21179199
-0.19561768
-0.18005371
-0.16632080
-0.15502930
-0.14678955
-0.14221191
-0.14221191
-0.14770508
-0.15960693
-0.17791748
-0.19989014
-0.22338867
-0.24780273
-0.27404785
-0.30151367
-0.32897949
-0.35308838
-0.37078857
-0.38085938
-0.38391113
-0.37872314
-0.36437988
-0.33935547
-0.30548096
-0.26397705
-0.21606445
-0.16143799
-0.09918213
-0.03143311
 0.03936768
 0.10986328
 0.17883301
 0.24688721
 0.31250000
 0.37384033
 0.42663574
 0.46936035
 0.50140381
 0.52246094
 0.53253174
 0.53222656
 0.52154541
 0.50109863
 0.47241211
 0.43548584
 0.39154053
 0.34271240
 0.29052734
 0.23651123
 0.18157959
