# Supplementary material for: Dataset for time-lapse ultrasonic tomography of a granite slab under uniaxial compression test
Source: Data Brief. 2018 Aug 30;20:614–6. doi: 10.1016/j.dib.2018.08.151 (PMC6128094; doi:10.1016/j.dib.2018.08.151)
Supplement: Supplementary file 2 — Supplementary material [file mmc2.zip › data/Ultrasonic_Tomo_data/Stage_1_0kn/Force_0kn_2_25_32721042.txt]

SOURCE FILE NAME: D:\ct_20141122\ct201411221m100v0kn_sh_24_26_a.TDA
DATE: Saturday, November 22, 2014
TIME: 11:31:53
SAMPLE INTERVAL (Seconds):   0.0000001000
SIGNAL UNITS: volts
TIME UNITS: Seconds
DATA TYPE: WAVEFORM
NUMBER OF DATA POINTS PER WAVEFORM: 1024
CHANNEL NUMBER: 2
HIT NUMBER: 2
TIME OF TEST:  32.7210420000

 0.00030518
-0.00061035
-0.00152588
-0.00244141
-0.00274658
-0.00274658
-0.00244141
-0.00152588
-0.00122070
-0.00061035
-0.00061035
-0.00030518
 0.00000000
 0.00030518
 0.00061035
 0.00122070
 0.00152588
 0.00152588
 0.00122070
 0.00061035
-0.00030518
-0.00061035
-0.00091553
-0.00122070
-0.00183105
-0.00213623
-0.00213623
-0.00183105
-0.00091553
-0.00030518
 0.00030518
 0.00030518
 0.00061035
 0.00030518
 0.00000000
-0.00061035
-0.00091553
-0.00091553
-0.00122070
-0.00183105
-0.00274658
-0.00335693
-0.00366211
-0.00335693
-0.00274658
-0.00183105
-0.00152588
-0.00091553
-0.00061035
-0.00030518
-0.00030518
-0.00061035
-0.00122070
-0.00183105
-0.00213623
-0.00213623
-0.00183105
-0.00122070
-0.00091553
-0.00030518
 0.00000000
 0.00030518
 0.00061035
 0.00091553
 0.00152588
 0.00183105
 0.00152588
 0.00091553
 0.00000000
-0.00122070
-0.00183105
-0.00244141
-0.00244141
-0.00244141
-0.00213623
-0.00152588
-0.00061035
 0.00030518
 0.00122070
 0.00152588
 0.00152588
 0.00122070
 0.00061035
 0.00030518
-0.00030518
-0.00061035
-0.00030518
-0.00030518
-0.00030518
-0.00091553
-0.00152588
-0.00213623
-0.00213623
-0.00152588
-0.00091553
-0.00030518
 0.00030518
 0.00091553
 0.00091553
 0.00091553
 0.00061035
 0.00000000
-0.00061035
-0.00091553
-0.00091553
-0.00061035
 0.00000000
 0.00030518
 0.00000000
-0.00030518
-0.00061035
-0.00091553
-0.00091553
-0.00030518
 0.00030518
 0.00061035
 0.00061035
 0.00000000
-0.00061035
-0.00122070
-0.00122070
-0.00122070
-0.00122070
-0.00152588
-0.00152588
-0.00152588
-0.00061035
 0.00061035
 0.00152588
 0.00213623
 0.00183105
 0.00152588
 0.00091553
 0.00061035
 0.00030518
 0.00030518
 0.00030518
 0.00000000
-0.00061035
-0.00152588
-0.00213623
-0.00213623
-0.00122070
 0.00000000
 0.00122070
 0.00213623
 0.00213623
 0.00244141
 0.00244141
 0.00183105
 0.00122070
 0.00000000
-0.00091553
-0.00122070
-0.00122070
-0.00061035
-0.00030518
 0.00030518
 0.00061035
 0.00061035
 0.00030518
 0.00000000
 0.00000000
 0.00061035
 0.00122070
 0.00152588
 0.00152588
 0.00091553
 0.00061035
 0.00030518
 0.00061035
 0.00030518
 0.00030518
 0.00000000
 0.00000000
 0.00061035
 0.00152588
 0.00213623
 0.00244141
 0.00213623
 0.00122070
 0.00000000
-0.00091553
-0.00122070
-0.00091553
-0.00061035
-0.00030518
-0.00061035
-0.00122070
-0.00152588
-0.00183105
-0.00152588
-0.00091553
-0.00030518
 0.00061035
 0.00152588
 0.00213623
 0.00244141
 0.00213623
 0.00152588
 0.00091553
 0.00030518
 0.00000000
 0.00000000
 0.00000000
 0.00030518
 0.00061035
 0.00061035
 0.00061035
 0.00061035
 0.00061035
 0.00152588
 0.00244141
 0.00335693
 0.00335693
 0.00305176
 0.00213623
 0.00122070
 0.00061035
 0.00000000
-0.00061035
-0.00122070
-0.00183105
-0.00183105
-0.00122070
-0.00061035
 0.00030518
 0.00061035
 0.00030518
-0.00030518
-0.00122070
-0.00183105
-0.00183105
-0.00152588
-0.00091553
-0.00030518
-0.00030518
-0.00061035
-0.00091553
-0.00091553
-0.00030518
 0.00061035
 0.00152588
 0.00244141
 0.00274658
 0.00244141
 0.00183105
 0.00122070
 0.00061035
 0.00000000
-0.00091553
-0.00152588
-0.00122070
-0.00061035
 0.00000000
 0.00061035
 0.00061035
 0.00000000
-0.00030518
-0.00061035
-0.00061035
-0.00030518
 0.00000000
 0.00061035
 0.00122070
 0.00122070
 0.00091553
 0.00030518
-0.00030518
-0.00061035
-0.00122070
-0.00152588
-0.00183105
-0.00152588
-0.00061035
 0.00030518
 0.00122070
 0.00122070
 0.00061035
-0.00030518
-0.00091553
-0.00061035
-0.00030518
 0.00000000
 0.00030518
 0.00030518
-0.00030518
-0.00091553
-0.00152588
-0.00183105
-0.00183105
-0.00122070
-0.00030518
 0.00061035
 0.00122070
 0.00122070
 0.00061035
-0.00030518
-0.00152588
-0.00213623
-0.00274658
-0.00274658
-0.00244141
-0.00152588
-0.00061035
 0.00000000
 0.00030518
 0.00000000
-0.00030518
-0.00030518
 0.00000000
 0.00061035
 0.00091553
 0.00091553
 0.00061035
 0.00030518
-0.00030518
-0.00122070
-0.00183105
-0.00274658
-0.00305176
-0.00305176
-0.00213623
-0.00091553
 0.00000000
 0.00091553
 0.00122070
 0.00091553
 0.00000000
-0.00091553
-0.00152588
-0.00122070
-0.00061035
 0.00000000
 0.00030518
 0.00000000
-0.00061035
-0.00122070
-0.00183105
-0.00213623
-0.00213623
-0.00183105
-0.00122070
-0.00030518
 0.00000000
 0.00000000
-0.00061035
-0.00122070
-0.00152588
-0.00152588
-0.00122070
-0.00091553
-0.00061035
-0.00030518
-0.00030518
-0.00091553
-0.00122070
-0.00152588
-0.00152588
-0.00122070
-0.00061035
-0.00030518
 0.00000000
 0.00000000
-0.00030518
-0.00091553
-0.00183105
-0.00305176
-0.00366211
-0.00396729
-0.00366211
-0.00305176
-0.00183105
-0.00061035
 0.00061035
 0.00091553
 0.00061035
 0.00000000
-0.00061035
-0.00091553
-0.00091553
-0.00061035
-0.00061035
-0.00091553
-0.00152588
-0.00213623
-0.00274658
-0.00274658
-0.00274658
-0.00213623
-0.00122070
-0.00061035
 0.00030518
 0.00091553
 0.00091553
 0.00061035
 0.00000000
-0.00030518
-0.00030518
 0.00000000
 0.00030518
 0.00061035
 0.00061035
 0.00061035
 0.00061035
 0.00000000
-0.00030518
-0.00091553
-0.00091553
-0.00091553
-0.00061035
-0.00030518
-0.00061035
-0.00091553
-0.00122070
-0.00183105
-0.00213623
-0.00244141
-0.00274658
-0.00244141
-0.00183105
-0.00091553
 0.00000000
 0.00061035
 0.00061035
 0.00000000
-0.00061035
-0.00091553
-0.00122070
-0.00091553
-0.00030518
 0.00000000
 0.00030518
 0.00000000
-0.00091553
-0.00183105
-0.00244141
-0.00244141
-0.00183105
-0.00122070
-0.00061035
 0.00030518
 0.00122070
 0.00152588
 0.00122070
 0.00061035
-0.00030518
-0.00091553
-0.00091553
-0.00030518
 0.00000000
 0.00030518
 0.00000000
-0.00061035
-0.00122070
-0.00152588
-0.00152588
-0.00091553
-0.00030518
 0.00030518
 0.00061035
 0.00030518
 0.00000000
 0.00000000
-0.00030518
-0.00061035
-0.00091553
-0.00152588
-0.00183105
-0.00122070
 0.00000000
 0.00122070
 0.00213623
 0.00213623
 0.00152588
 0.00061035
-0.00061035
-0.00122070
-0.00122070
-0.00091553
-0.00061035
-0.00030518
-0.00061035
-0.00091553
-0.00122070
-0.00122070
-0.00061035
-0.00030518
 0.00000000
 0.00061035
 0.00091553
 0.00152588
 0.00183105
 0.00152588
 0.00122070
 0.00061035
 0.00000000
 0.00030518
 0.00061035
 0.00122070
 0.00122070
 0.00061035
 0.00000000
-0.00091553
-0.00152588
-0.00183105
-0.00152588
-0.00091553
-0.00030518
 0.00030518
 0.00061035
 0.00061035
 0.00030518
 0.00030518
 0.00030518
 0.00000000
-0.00030518
-0.00091553
-0.00122070
-0.00091553
-0.00030518
 0.00030518
 0.00030518
 0.00000000
-0.00061035
-0.00122070
-0.00122070
-0.00091553
-0.00030518
 0.00000000
 0.00030518
 0.00030518
 0.00000000
-0.00030518
-0.00061035
-0.00091553
-0.00030518
 0.00030518
 0.00061035
 0.00091553
 0.00091553
 0.00091553
 0.00061035
 0.00000000
-0.00091553
-0.00152588
-0.00152588
-0.00091553
 0.00000000
 0.00030518
 0.00030518
-0.00030518
-0.00061035
-0.00061035
-0.00061035
-0.00061035
-0.00030518
 0.00000000
 0.00030518
 0.00030518
 0.00030518
 0.00030518
 0.00000000
 0.00000000
 0.00000000
-0.00030518
-0.00061035
-0.00061035
-0.00030518
 0.00000000
 0.00000000
-0.00030518
-0.00091553
-0.00152588
-0.00213623
-0.00213623
-0.00152588
-0.00091553
 0.00000000
 0.00030518
 0.00000000
-0.00030518
-0.00122070
-0.00152588
-0.00183105
-0.00183105
-0.00183105
-0.00152588
-0.00122070
-0.00122070
-0.00122070
-0.00122070
-0.00122070
-0.00122070
-0.00061035
-0.00030518
 0.00030518
 0.00091553
 0.00122070
 0.00122070
 0.00091553
 0.00030518
 0.00000000
-0.00030518
 0.00000000
 0.00091553
 0.00152588
 0.00152588
 0.00152588
 0.00091553
 0.00091553
 0.00091553
 0.00091553
 0.00061035
 0.00000000
-0.00061035
-0.00091553
-0.00061035
 0.00000000
 0.00091553
 0.00152588
 0.00152588
 0.00122070
 0.00061035
 0.00030518
 0.00030518
 0.00091553
 0.00152588
 0.00213623
 0.00213623
 0.00122070
 0.00091553
 0.00061035
 0.00061035
 0.00061035
 0.00061035
 0.00122070
 0.00183105
 0.00122070
 0.00030518
-0.00122070
-0.00671387
-0.02563477
-0.07080078
-0.14862061
-0.24871826
-0.34515381
-0.40710449
-0.41900635
-0.38970947
-0.34545898
-0.30914307
-0.28167725
-0.24139404
-0.16235352
-0.04028320
 0.09552002
 0.19927979
 0.23925781
 0.22155762
 0.18188477
 0.15625000
 0.15533447
 0.16540527
 0.16998291
 0.16876221
 0.17181396
 0.18280029
 0.19195557
 0.18707275
 0.16906738
 0.15197754
 0.14953613
 0.15838623
 0.16479492
 0.15930176
 0.14587402
 0.13610840
 0.13580322
 0.13946533
 0.13854980
 0.13122559
 0.12207031
 0.11688232
 0.11596680
 0.11596680
 0.11260986
 0.10620117
 0.09857178
 0.09246826
 0.08819580
 0.08544922
 0.08178711
 0.07568359
 0.06774902
 0.06011963
 0.05615234
 0.05432129
 0.05096436
 0.04302979
 0.03295898
 0.02502441
 0.02227783
 0.02136230
 0.01770020
 0.00976563
 0.00091553
-0.00427246
-0.00549316
-0.00610352
-0.00976563
-0.01525879
-0.01922607
-0.01953125
-0.01739502
-0.01678467
-0.01861572
-0.02166748
-0.02319336
-0.02258301
-0.02227783
-0.02441406
-0.02838135
-0.03204346
-0.03356934
-0.03326416
-0.03295898
-0.03540039
-0.03936768
-0.04302979
-0.04486084
-0.04516602
-0.04577637
-0.04791260
-0.05065918
-0.05249023
-0.05279541
-0.05279541
-0.05401611
-0.05676270
-0.05920410
-0.05981445
-0.05859375
-0.05645752
-0.05584717
-0.05615234
-0.05676270
-0.05645752
-0.05523682
-0.05493164
-0.05554199
-0.05676270
-0.05737305
-0.05676270
-0.05584717
-0.05554199
-0.05645752
-0.05737305
-0.05767822
-0.05706787
-0.05615234
-0.05615234
-0.05676270
-0.05706787
-0.05676270
-0.05523682
-0.05401611
-0.05371094
-0.05432129
-0.05523682
-0.05554199
-0.05493164
-0.05432129
-0.05401611
-0.05371094
-0.05371094
-0.05310059
-0.05249023
-0.05187988
-0.05187988
-0.05157471
-0.05065918
-0.04913330
-0.04791260
-0.04760742
-0.04791260
-0.04943848
-0.05126953
-0.05340576
-0.05645752
-0.06072998
-0.06622314
-0.07202148
-0.07843018
-0.08544922
-0.09338379
-0.10253906
-0.11230469
-0.12237549
-0.13122559
-0.13885498
-0.14434814
-0.14801025
-0.14892578
-0.14709473
-0.14099121
-0.13031006
-0.11444092
-0.09307861
-0.06561279
-0.03143311
 0.00885010
 0.05462646
 0.10406494
 0.15563965
 0.20843506
 0.26184082
 0.31463623
 0.36407471
 0.40771484
 0.44372559
 0.47119141
 0.48858643
 0.49438477
 0.48645020
 0.46386719
 0.42755127
 0.37872314
 0.31799316
 0.24597168
 0.16387939
 0.07293701
-0.02441406
-0.12634277
-0.23010254
-0.33172607
-0.42785645
-0.51391602
-0.58685303
-0.64422607
-0.68450928
-0.70770264
-0.71289063
-0.70007324
-0.66925049
-0.62194824
-0.55938721
-0.48370361
-0.39733887
-0.30273438
-0.20172119
-0.09704590
 0.00885010
 0.11413574
 0.21667480
 0.31372070
 0.40374756
 0.48400879
 0.55297852
 0.61004639
 0.65429688
 0.68572998
 0.70373535
 0.70892334
 0.70098877
 0.67871094
 0.64178467
 0.59020996
 0.52520752
 0.45013428
 0.36651611
 0.27557373
 0.17791748
 0.07507324
-0.03082275
-0.13641357
-0.23925781
-0.33630371
-0.42358398
-0.49743652
-0.55541992
-0.59753418
-0.62347412
-0.63385010
-0.62744141
-0.60333252
-0.56213379
-0.50537109
-0.43487549
-0.35217285
-0.25878906
-0.15655518
-0.04943848
 0.05889893
 0.16387939
 0.26123047
 0.34576416
 0.41259766
 0.45684814
 0.47607422
 0.46997070
 0.43914795
 0.38604736
 0.31311035
 0.22430420
 0.12512207
 0.02136230
-0.08117676
-0.17730713
-0.26275635
-0.33294678
-0.38391113
-0.41473389
-0.42663574
-0.42327881
-0.40771484
-0.38238525
-0.34942627
-0.31127930
-0.27191162
-0.23315430
-0.19561768
-0.15899658
-0.12237549
-0.08636475
-0.05126953
-0.01708984
 0.01678467
 0.05004883
 0.08148193
 0.10955811
 0.13336182
 0.15167236
 0.16448975
 0.17120361
 0.17150879
 0.16632080
 0.15686035
 0.14526367
 0.13336182
 0.12207031
 0.11322021
 0.10772705
 0.10589600
 0.10772705
 0.11383057
 0.12512207
 0.14160156
 0.16357422
 0.18981934
 0.22003174
 0.25451660
 0.29418945
 0.33782959
 0.38513184
 0.43395996
 0.48339844
 0.53222656
 0.57891846
 0.62164307
 0.65856934
 0.68786621
 0.70800781
 0.71807861
 0.71838379
 0.70861816
 0.68847656
 0.65856934
 0.61920166
 0.57067871
 0.51361084
 0.44677734
 0.37048340
 0.28350830
 0.18554688
 0.07385254
-0.05340576
-0.19775391
-0.35797119
-0.53009033
-0.71014404
-0.89324951
-1.07513428
-1.25152588
-1.41632080
-1.56433105
-1.68914795
-1.78497314
-1.84509277
-1.86401367
-1.83959961
-1.77154541
-1.66046143
-1.50573730
-1.30767822
-1.07025146
-0.80078125
-0.50628662
-0.19042969
 0.14526367
 0.49560547
 0.85052490
 1.19842529
 1.52984619
 1.83990479
 2.12493896
 2.37823486
 2.59155273
 2.75878906
 2.87780762
 2.94677734
 2.96203613
 2.91992188
 2.82043457
 2.66693115
 2.46307373
 2.21221924
 1.91772461
 1.58721924
 1.23321533
 0.86669922
 0.49377441
 0.11718750
-0.25878906
-0.62500000
-0.97045898
-1.28814697
-1.57623291
-1.83471680
-2.06237793
-2.25616455
-2.41302490
-2.53204346
-2.61352539
-2.65777588
-2.66296387
-2.62695313
-2.54852295
-2.42858887
-2.27020264
-2.07672119
-1.85150146
-1.59881592
-1.32415771
-1.03607178
-0.74493408
-0.45806885
-0.17913818
 0.08911133
 0.34179688
 0.57098389
 0.76690674
 0.92468262
 1.04278564
 1.12274170
 1.16455078
 1.16729736
 1.13006592
 1.05377197
 0.94207764
 0.80047607
 0.63629150
 0.45837402
 0.27343750
 0.08666992
-0.09643555
-0.26733398
-0.41290283
-0.52185059
-0.58654785
-0.60546875
-0.58074951
-0.51605225
-0.41534424
-0.28472900
-0.13183594
 0.03631592
 0.21301270
 0.38757324
 0.54748535
 0.68115234
 0.78125000
 0.84564209
 0.87310791
 0.85906982
 0.80078125
 0.69915771
 0.56182861
 0.39611816
 0.20355225
-0.01708984
-0.26245117
-0.52124023
-0.77728271
-1.01715088
-1.23260498
-1.41754150
-1.56372070
-1.66259766
-1.70715332
-1.69525146
-1.62475586
-1.49475098
-1.30554199
-1.06353760
-0.77972412
-0.46386719
-0.12268066
 0.23925781
 0.61035156
 0.97351074
 1.31072998
 1.60949707
 1.86370850
 2.06695557
 2.21160889
 2.28973389
 2.29919434
 2.24334717
 2.12646484
 1.95007324
 1.71569824
 1.43127441
 1.11145020
 0.76995850
 0.41534424
 0.05065918
-0.31890869
-0.68115234
-1.01928711
-1.31988525
-1.57714844
-1.79046631
-1.95861816
-2.07672119
-2.13989258
-2.14721680
-2.10113525
-2.00622559
-1.86584473
-1.68304443
-1.46179199
-1.21002197
-0.93688965
-0.65032959
-0.35675049
-0.05981445
 0.23498535
 0.51971436
 0.78521729
 1.02355957
 1.23046875
 1.40441895
 1.54388428
 1.64642334
 1.70989990
 1.73461914
 1.72241211
 1.67663574
 1.60064697
 1.49780273
 1.37145996
 1.22558594
 1.06323242
 0.88836670
 0.70617676
 0.52307129
 0.34576416
 0.17669678
 0.01464844
-0.14099121
-0.28625488
-0.41412354
-0.51818848
-0.59509277
-0.64605713
-0.67047119
-0.66650391
-0.63232422
-0.56793213
-0.47729492
-0.36468506
-0.23284912
-0.08331299
 0.08331299
 0.26245117
 0.44677734
 0.62744141
 0.79711914
 0.95062256
 1.08520508
 1.19873047
 1.28723145
 1.34704590
 1.37512207
 1.37023926
 1.33239746
 1.26129150
 1.15631104
 1.01837158
 0.85205078
 0.66406250
 0.45989990
 0.24108887
 0.00762939
-0.23681641
-0.48370361
-0.72143555
-0.94238281
-1.14227295
-1.32049561
-1.47460938
-1.60064697
-1.69525146
-1.75750732
-1.78802490
-1.78741455
-1.75598145
-1.69494629
-1.60736084
-1.49749756
-1.36993408
-1.22863770
-1.07635498
-0.91766357
-0.75683594
-0.60028076
-0.45227051
-0.31738281
-0.19775391
-0.09490967
-0.00946045
 0.05767822
 0.10650635
 0.13824463
 0.15441895
 0.15716553
 0.14953613
 0.13397217
 0.11474609
 0.09552002
 0.08056641
 0.07232666
 0.07232666
 0.08056641
 0.09735107
 0.12298584
 0.15594482
 0.19561768
 0.24017334
 0.28747559
 0.33508301
 0.37933350
 0.41687012
 0.44555664
 0.46539307
 0.47637939
 0.47821045
 0.46936035
 0.44860840
 0.41656494
 0.37475586
 0.32531738
 0.26947021
 0.20874023
 0.14495850
 0.08148193
 0.02136230
-0.03356934
-0.08148193
-0.12023926
-0.14678955
-0.15869141
-0.15411377
-0.13458252
-0.10192871
-0.05981445
-0.01129150
 0.03997803
 0.09094238
 0.13702393
 0.17517090
 0.20202637
 0.21514893
 0.21057129
 0.18707275
 0.14434814
 0.08514404
 0.01159668
-0.07385254
-0.16998291
-0.27496338
-0.38391113
-0.49133301
-0.59143066
-0.67932129
-0.75195313
-0.80535889
-0.83618164
-0.84136963
-0.81939697
-0.76904297
-0.69122314
-0.58776855
-0.46234131
-0.31982422
-0.16510010
-0.00335693
 0.16021729
 0.31738281
 0.45837402
 0.57464600
 0.66070557
 0.71472168
 0.73608398
 0.72357178
 0.67657471
 0.59722900
 0.49163818
 0.36773682
 0.23162842
 0.08728027
-0.06195068
-0.20965576
-0.34637451
-0.46386719
-0.55694580
-0.62194824
-0.65643311
-0.65734863
-0.62194824
-0.55114746
-0.44921875
-0.32073975
-0.16815186
 0.00701904
 0.20080566
 0.40649414
 0.61340332
 0.81054688
 0.98907471
 1.14318848
 1.26678467
 1.35559082
 1.40594482
 1.41662598
 1.38824463
 1.32324219
 1.22497559
 1.09710693
 0.94573975
 0.77911377
 0.60668945
 0.43823242
 0.27954102
 0.13519287
 0.00762939
-0.09918213
-0.18157959
-0.23651123
-0.26428223
-0.26611328
-0.24597168
-0.20660400
-0.15228271
-0.08728027
-0.01831055
 0.04882813
 0.10925293
 0.15930176
 0.19561768
 0.21423340
 0.21148682
 0.18554688
 0.13702393
 0.06805420
-0.01892090
-0.12054443
-0.23345947
-0.35095215
-0.46661377
-0.57403564
-0.66833496
-0.74493408
-0.80047607
-0.83099365
-0.83526611
-0.81359863
-0.76690674
-0.69793701
-0.61004639
-0.50842285
-0.39886475
-0.28656006
-0.17517090
-0.06866455
 0.02899170
 0.11138916
 0.17517090
 0.21728516
 0.23864746
 0.23895264
 0.21881104
 0.17822266
 0.11901855
 0.04364014
-0.04425049
-0.14251709
-0.24688721
-0.35247803
-0.45227051
-0.53924561
-0.60943604
-0.66009521
-0.69061279
-0.69854736
-0.68267822
-0.64178467
-0.57830811
-0.49499512
-0.39642334
-0.28656006
-0.16906738
-0.04730225
 0.07690430
 0.20019531
 0.32043457
 0.43304443
 0.53497314
 0.62347412
 0.69763184
 0.75775146
 0.80322266
 0.83343506
 0.84716797
 0.84381104
 0.82305908
 0.78491211
 0.72937012
 0.65856934
 0.57434082
 0.47973633
 0.37750244
 0.26977539
 0.15808105
 0.04425049
-0.07019043
-0.18218994
-0.28930664
-0.38879395
-0.47760010
-0.55419922
-0.61737061
-0.66772461
-0.70648193
-0.73364258
-0.74981689
-0.75439453
-0.74737549
-0.72967529
-0.70190430
-0.66528320
-0.62042236
-0.56823730
-0.50903320
-0.44403076
-0.37414551
-0.29998779
-0.22247314
-0.14221191
-0.05950928
 0.02502441
 0.11047363
 0.19561768
 0.27923584
 0.35827637
 0.43029785
 0.49346924
 0.54534912
 0.58471680
 0.61096191
 0.62316895
 0.62011719
 0.60058594
 0.56488037
 0.51422119
 0.45104980
 0.37902832
 0.30029297
 0.21636963
 0.12847900
 0.03936768
-0.04821777
-0.13183594
-0.20904541
-0.27770996
-0.33508301
-0.37750244
-0.40283203
-0.41015625
-0.39947510
-0.37048340
-0.32348633
-0.25878906
-0.17883301
-0.08483887
 0.02075195
 0.13580322
 0.25787354
 0.38238525
 0.50567627
 0.62347412
 0.73272705
 0.83099365
 0.91583252
 0.98571777
 1.03851318
 1.07360840
 1.08886719
 1.08367920
 1.05804443
 1.01196289
 0.94421387
 0.85388184
 0.74066162
 0.60729980
 0.45837402
 0.29846191
 0.12817383
-0.05187988
-0.23864746
-0.42541504
-0.60394287
-0.76721191
-0.91156006
-1.03515625
-1.13525391
-1.20758057
-1.24877930
-1.25793457
-1.23626709
-1.18652344
-1.10900879
-1.00372314
-0.87280273
-0.72021484
-0.55206299
-0.37384033
-0.18890381
 0.00061035
 0.19134521
 0.37658691
 0.54870605
 0.69915771
 0.82214355
 0.91308594
 0.97076416
 0.99365234
 0.98052979
 0.93109131
 0.84625244
 0.72906494
 0.58502197
 0.42053223
 0.23834229
 0.04058838
-0.16876221
-0.38238525
-0.58837891
-0.77667236
-0.94146729
-1.08062744
-1.19171143
-1.27075195
-1.31195068
-1.31286621
-1.27471924
-1.19995117
-1.09008789
-0.94726563
-0.77728271
-0.58868408
-0.39001465
-0.18646240
 0.01983643
 0.22552490
 0.42327881
 0.60394287
 0.75927734
 0.88684082
 0.98632813
 1.05834961
 1.10168457
 1.11511230
 1.09924316
 1.05621338
 0.98846436
 0.89721680
 0.78399658
 0.65368652
 0.51239014
 0.36560059
 0.21636963
 0.06530762
-0.08575439
-0.23223877
-0.36743164
-0.48461914
-0.58044434
-0.65338135
-0.70495605
-0.73577881
-0.74768066
-0.74218750
-0.72235107
-0.69000244
-0.64666748
-0.59417725
-0.53466797
-0.47058105
-0.40405273
-0.33660889
-0.26916504
-0.20141602
-0.13397217
-0.06683350
-0.00213623
 0.05859375
 0.11383057
 0.16265869
 0.20416260
 0.23742676
 0.26062012
 0.27313232
 0.27496338
 0.26641846
 0.24688721
 0.21606445
 0.17364502
 0.11993408
 0.05615234
-0.01708984
-0.09918213
-0.18920898
-0.28594971
-0.38574219
-0.48400879
-0.57464600
-0.65368652
-0.71624756
-0.75897217
-0.77819824
-0.77056885
-0.73303223
-0.66528320
-0.56823730
-0.44403076
-0.29602051
-0.12542725
 0.06500244
 0.27038574
 0.48217773
 0.69000244
 0.88500977
 1.06079102
 1.21429443
 1.34063721
 1.43493652
 1.49108887
 1.50665283
 1.48223877
 1.41937256
 1.31896973
 1.18225098
 1.01257324
 0.81787109
 0.60699463
 0.38757324
 0.16326904
-0.06347656
-0.28717041
-0.49743652
-0.68206787
-0.83221436
-0.94268799
-1.01379395
-1.04461670
-1.03271484
-0.97625732
-0.87615967
-0.73974609
-0.57495117
-0.38940430
-0.18737793
 0.02807617
 0.24902344
 0.46539307
 0.66528320
 0.84014893
 0.98449707
 1.09436035
 1.16577148
 1.19628906
 1.18499756
 1.13281250
 1.04034424
 0.91125488
 0.75073242
 0.56701660
 0.36773682
 0.15594482
-0.06622314
-0.29388428
-0.51544189
-0.71777344
-0.89172363
-1.03302002
-1.14135742
-1.21429443
-1.24816895
-1.24145508
-1.19598389
-1.11602783
-1.00524902
-0.86669922
-0.70526123
-0.53009033
-0.34942627
-0.16845703
 0.01037598
 0.18371582
 0.34484863
 0.48461914
 0.59661865
 0.67840576
 0.73120117
 0.75500488
 0.74890137
 0.71258545
 0.64819336
 0.56030273
 0.45379639
 0.33416748
 0.20599365
 0.07293701
-0.06164551
-0.19348145
-0.31799316
-0.42816162
-0.51971436
-0.58959961
-0.63903809
-0.66833496
-0.67871094
-0.66925049
-0.64086914
-0.59631348
-0.53863525
-0.47149658
-0.39764404
-0.31951904
-0.23986816
-0.16082764
-0.08483887
-0.01312256
 0.05187988
 0.10864258
 0.15472412
 0.19042969
 0.21545410
 0.23071289
 0.23651123
 0.23406982
 0.22583008
 0.21423340
 0.20202637
 0.19104004
 0.18280029
 0.17883301
 0.17944336
 0.18554688
 0.19653320
 0.21240234
 0.23254395
 0.25665283
 0.28381348
 0.31158447
 0.33721924
 0.35766602
 0.37109375
 0.37597656
 0.37139893
 0.35675049
 0.33172607
 0.29724121
 0.25238037
 0.19744873
 0.13336182
 0.06164551
-0.01525879
-0.09582520
-0.17913818
-0.26458740
-0.35034180
-0.43273926
-0.50781250
-0.57373047
-0.62927246
-0.67382813
-0.70709229
-0.72723389
-0.73333740
-0.72448730
-0.70098877
-0.66253662
-0.60974121
-0.54382324
-0.46783447
-0.38452148
-0.29724121
-0.20782471
-0.11932373
-0.03417969
 0.04516602
 0.11566162
 0.17425537
 0.21972656
 0.25054932
 0.26672363
 0.26794434
 0.25543213
 0.23071289
 0.19653320
 0.15533447
 0.10986328
 0.06347656
 0.01892090
-0.02014160
-0.05065918
-0.07019043
-0.07659912
-0.06835938
-0.04516602
-0.00762939
 0.04302979
 0.10406494
 0.17486572
 0.25329590
 0.33660889
 0.42114258
 0.50201416
 0.57495117
 0.63781738
 0.68908691
 0.72784424
 0.75286865
 0.76263428
 0.75744629
 0.73669434
 0.70007324
 0.64758301
 0.58074951
 0.50231934
 0.41595459
 0.32379150
 0.22735596
 0.12695313
 0.02502441
-0.07629395
-0.17395020
-0.26489258
-0.34667969
-0.41595459
-0.47027588
-0.50781250
-0.52947998
-0.53710938
-0.53222656
-0.51513672
-0.48706055
-0.44891357
-0.40252686
-0.34912109
-0.29144287
-0.23101807
-0.16906738
-0.10650635
-0.04302979
 0.02014160
 0.08239746
 0.14129639
 0.19500732
 0.24261475
 0.28381348
 0.31738281
 0.34179688
 0.35583496
 0.35827637
 0.34851074
 0.32806396
 0.29724121
 0.25726318
 0.20782471
 0.15045166
 0.08636475
 0.01831055
-0.05126953
-0.12207031
-0.19439697
-0.26763916
-0.34027100
-0.40863037
-0.46936035
-0.52154541
-0.56427002
-0.59692383
-0.61798096
-0.62591553
-0.61981201
-0.59936523
-0.56488037
-0.51666260
-0.45562744
-0.38391113
-0.30364990
-0.21789551
-0.12908936
-0.03967285
 0.04760742
 0.13000488
 0.20660400
 0.27648926
 0.33905029
 0.39306641
 0.43792725
 0.47271729
 0.49896240
 0.51818848
 0.53100586
 0.53771973
 0.53802490
 0.53100586
 0.51696777
 0.49621582
 0.46966553
 0.43731689
 0.39947510
 0.35736084
 0.31250000
 0.26519775
 0.21636963
 0.16662598
 0.11749268
 0.07019043
 0.02593994
-0.01434326
-0.05126953
-0.08483887
-0.11505127
-0.14190674
-0.16632080
-0.18890381
-0.20996094
-0.22888184
-0.24688721
-0.26458740
-0.28411865
-0.30609131
-0.32836914
-0.34790039
-0.36254883
-0.37231445
-0.37719727
-0.37719727
-0.37048340
-0.35522461
-0.33111572
-0.29968262
-0.26214600
-0.21911621
-0.17089844
-0.11810303
-0.06317139
-0.00823975
 0.04333496
 0.09063721
 0.13244629
 0.16784668
 0.19561768
 0.21453857
 0.22338867
 0.22247314
 0.21209717
 0.19287109
 0.16571045
 0.13183594
 0.09185791
 0.04669189
-0.00213623
-0.05279541
-0.10284424
-0.15045166
-0.19256592
-0.22766113
-0.25390625
-0.27069092
-0.27770996
-0.27557373
-0.26397705
-0.24291992
-0.21240234
-0.17333984
-0.12786865
-0.07873535
-0.02777100
 0.02288818
 0.07202148
 0.11901855
 0.16296387
 0.20294189
 0.23864746
 0.27038574
 0.29846191
 0.32226563
 0.34057617
 0.35217285
 0.35552979
 0.35064697
 0.33843994
 0.31951904
 0.29388428
 0.26123047
 0.22125244
 0.17456055
 0.12237549
 0.06683350
 0.01068115
-0.04364014
-0.09399414
-0.13763428
-0.17364502
-0.19989014
-0.21484375
-0.21789551
-0.20874023
-0.18798828
-0.15625000
-0.11505127
-0.06591797
-0.01098633
 0.04821777
 0.10986328
 0.17211914
 0.23315430
 0.29022217
 0.34088135
 0.38238525
 0.41351318
 0.43243408
 0.43853760
 0.43090820
 0.40893555
 0.37170410
 0.31951904
 0.25268555
 0.17242432
 0.08026123
-0.02227783
-0.13366699
-0.25115967
-0.37048340
-0.48583984
-0.59234619
-0.68695068
-0.76690674
-0.83068848
-0.87524414
-0.89813232
-0.89752197
-0.87371826
-0.82702637
-0.75775146
-0.66772461
-0.55999756
-0.43884277
-0.30792236
-0.17028809
-0.02807617
 0.11566162
 0.25482178
 0.38360596
 0.49682617
 0.59112549
 0.66436768
 0.71502686
 0.74157715
 0.74401855
 0.72418213
 0.68420410
 0.62591553
 0.55297852
 0.46997070
 0.38116455
 0.29083252
 0.19958496
 0.10833740
 0.01861572
-0.06500244
-0.13793945
-0.19866943
-0.24780273
-0.28656006
-0.31341553
-0.32531738
-0.32012939
-0.29968262
-0.26702881
-0.22430420
-0.17150879
-0.10833740
-0.03662109
 0.03936768
 0.11474609
 0.18768311
 0.25695801
 0.32104492
 0.37658691
 0.42053223
 0.45135498
 0.46997070
 0.47668457
 0.47088623
 0.45196533
 0.41992188
 0.37658691
 0.32501221
 0.26641846
 0.20111084
 0.12908936
 0.05218506
-0.02685547
-0.10498047
-0.18096924
-0.25390625
-0.32196045
-0.38238525
-0.43273926
-0.47241211
-0.50109863
-0.51910400
-0.52642822
-0.52215576
-0.50781250
-0.48431396
-0.45288086
-0.41412354
-0.36834717
-0.31646729
-0.25970459
-0.19958496
-0.13610840
-0.07080078
-0.00518799
 0.05828857
 0.11749268
 0.17089844
 0.21667480
 0.25268555
 0.27709961
 0.28930664
 0.28839111
 0.27557373
 0.25024414
 0.21301270
 0.16540527
 0.10955811
 0.04974365
-0.01098633
-0.06988525
-0.12481689
-0.17333984
-0.21362305
-0.24383545
-0.26367188
-0.27374268
-0.27404785
-0.26550293
-0.24871826
-0.22460938
-0.19500732
-0.16082764
-0.12298584
-0.08209229
-0.03997803
 0.00183105
 0.04150391
 0.07781982
 0.11077881
 0.13916016
 0.16296387
 0.18066406
 0.19195557
 0.19622803
 0.19348145
 0.18432617
 0.17028809
 0.15258789
 0.13275146
 0.11199951
 0.09185791
 0.07232666
 0.05462646
 0.03936768
 0.02716064
 0.01800537
 0.01220703
 0.00946045
 0.00976563
 0.01281738
 0.01861572
 0.02685547
 0.03814697
 0.05218506
 0.06896973
 0.08819580
 0.11016846
 0.13580322
 0.16357422
 0.19256592
 0.22094727
 0.24841309
 0.27526855
 0.30120850
 0.32470703
 0.34423828
 0.35888672
 0.36865234
 0.37322998
 0.37231445
 0.36407471
 0.34851074
 0.32531738
 0.29418945
 0.25360107
 0.20111084
 0.13519287
 0.05615234
-0.03509521
-0.13793945
-0.25146484
-0.37353516
-0.49987793
-0.62561035
-0.74584961
-0.85632324
-0.95397949
-1.03424072
-1.09252930
-1.12518311
-1.13006592
-1.10656738
-1.05529785
-0.97534180
-0.86700439
-0.73242188
-0.57678223
-0.40557861
-0.22308350
-0.03082275
 0.16906738
 0.37078857
 0.56579590
 0.74554443
 0.90362549
 1.03759766
 1.14593506
 1.22497559
 1.27075195
 1.28112793
 1.25701904
 1.19995117
 1.11083984
 0.99060059
 0.84197998
 0.67230225
 0.49041748
 0.30242920
 0.11138916
-0.08056641
-0.26763916
-0.44067383
-0.58929443
-0.70648193
-0.79040527
-0.84167480
-0.86029053
-0.84503174
-0.79559326
-0.71441650
-0.60607910
-0.47821045
-0.33599854
-0.18402100
-0.02593994
 0.13519287
 0.29296875
 0.44006348
 0.56823730
 0.67077637
 0.74432373
 0.78765869
 0.80017090
 0.78033447
 0.72662354
 0.64117432
 0.52947998
 0.39764404
 0.25085449
 0.09094238
-0.07873535
-0.25238037
-0.42053223
-0.57464600
-0.70800781
-0.81665039
-0.89843750
-0.95062256
-0.97229004
-0.96313477
-0.92559814
-0.86090088
-0.77117920
-0.66009521
-0.53314209
-0.39672852
-0.25695801
-0.11688232
 0.02075195
 0.15228271
 0.27130127
 0.37231445
 0.45074463
 0.50323486
 0.52886963
 0.52734375
 0.49926758
 0.44677734
 0.37384033
 0.28381348
 0.17913818
 0.06286621
-0.06225586
-0.19042969
-0.31524658
-0.42938232
-0.52642822
-0.60180664
-0.65246582
-0.67687988
-0.67321777
-0.64147949
-0.58135986
-0.49591064
-0.38879395
-0.26367188
-0.12298584
 0.03173828
 0.19683838
 0.36651611
 0.53314209
 0.68878174
 0.82885742
 0.95001221
 1.04949951
 1.12365723
 1.16821289
 1.18133545
 1.16363525
 1.11572266
 1.03607178
 0.92498779
 0.78460693
 0.62194824
 0.44433594
 0.25604248
 0.05859375
-0.14648438
-0.35217285
-0.54779053
-0.72265625
-0.87066650
-0.99090576
-1.08184814
-1.14105225
-1.16577148
-1.15600586
-1.11358643
-1.04125977
-0.94116211
-0.81634521
-0.67260742
-0.51666260
-0.35522461
-0.19165039
-0.02777100
 0.13336182
 0.28717041
 0.42694092
 0.54809570
 0.64697266
 0.72174072
 0.77209473
 0.79772949
 0.79925537
 0.77819824
 0.73547363
 0.67260742
 0.59295654
 0.50079346
 0.40008545
 0.29418945
 0.18493652
 0.07446289
-0.03479004
-0.13885498
-0.23498535
-0.32165527
-0.39672852
-0.45806885
-0.50445557
-0.53588867
-0.55358887
-0.55938721
-0.55389404
-0.53771973
-0.51116943
-0.47546387
-0.43182373
-0.38177490
-0.32775879
-0.27221680
-0.21636963
-0.16021729
-0.10375977
-0.04577637
 0.01251221
 0.07019043
 0.12756348
 0.18585205
 0.24627686
 0.30914307
 0.37292480
 0.43701172
 0.50109863
 0.56488037
 0.62683105
 0.68450928
 0.73577881
 0.77850342
 0.81115723
 0.83221436
 0.83923340
 0.83007813
 0.80505371
 0.76324463
 0.70495605
 0.62988281
 0.53894043
 0.43457031
 0.31982422
 0.19714355
 0.06774902
-0.06713867
-0.20446777
-0.33966064
-0.46661377
-0.58013916
-0.67749023
-0.75683594
-0.81665039
-0.85571289
-0.87280273
-0.86853027
-0.84411621
-0.80078125
-0.74035645
-0.66436768
-0.57617188
-0.47973633
-0.38024902
-0.28076172
-0.18310547
-0.08850098
 0.00152588
 0.08361816
 0.15502930
 0.21423340
 0.26214600
 0.29846191
 0.32257080
 0.33355713
 0.33142090
 0.31768799
 0.29479980
 0.26458740
 0.22796631
 0.18554688
 0.13977051
 0.09246826
 0.04669189
 0.00427246
-0.03295898
-0.06317139
-0.08422852
-0.09490967
-0.09490967
-0.08544922
-0.06713867
-0.04119873
-0.00976563
 0.02532959
 0.06134033
 0.09582520
 0.12634277
 0.15075684
 0.16754150
 0.17486572
 0.17242432
 0.16021729
 0.13854980
 0.10803223
 0.06958008
 0.02502441
-0.02349854
-0.07324219
-0.12207031
-0.16723633
-0.20690918
-0.23925781
-0.26367188
-0.27984619
-0.28808594
-0.28778076
-0.27801514
-0.25878906
-0.23071289
-0.19439697
-0.15167236
-0.10406494
-0.05371094
-0.00244141
 0.04760742
 0.09490967
 0.13854980
 0.17669678
 0.20782471
 0.23040771
 0.24322510
 0.24627686
 0.23925781
 0.22155762
 0.19348145
 0.15563965
 0.10986328
 0.05767822
 0.00091553
-0.05798340
-0.11688232
-0.17303467
-0.22491455
-0.27130127
-0.31036377
-0.33874512
-0.35430908
-0.35491943
-0.34118652
-0.31555176
-0.28015137
-0.23590088
-0.18402100
-0.12542725
-0.06286621
 0.00122070
 0.06439209
 0.12420654
 0.17822266
 0.22552490
 0.26550293
 0.29754639
 0.31982422
 0.33111572
 0.33020020
 0.31799316
 0.29663086
 0.26794434
 0.23223877
 0.18951416
 0.13977051
 0.08361816
 0.02349854
-0.03784180
-0.09887695
-0.15808105
-0.21514893
-0.26947021
-0.31982422
-0.36346436
-0.39886475
-0.42419434
-0.43975830
-0.44555664
-0.44158936
-0.42724609
-0.40130615
-0.36468506
-0.31982422
-0.26855469
-0.21240234
-0.15258789
-0.09063721
-0.02777100
 0.03295898
 0.09002686
 0.14190674
 0.18707275
 0.22399902
 0.25238037
 0.27099609
 0.28015137
 0.28015137
 0.27160645
 0.25360107
 0.22705078
 0.19256592
 0.15167236
 0.10559082
 0.05615234
 0.00549316
-0.04486084
-0.09216309
-0.13458252
-0.16937256
-0.19409180
-0.20690918
-0.20660400
-0.19409180
-0.16937256
-0.13275146
-0.08514404
-0.02807617
 0.03601074
 0.10406494
 0.17395020
 0.24444580
 0.31341553
 0.37841797
 0.43609619
 0.48309326
 0.51879883
 0.54199219
 0.55328369
 0.55175781
 0.53619385
 0.50720215
 0.46600342
 0.41473389
 0.35614014
 0.29266357
 0.22491455
 0.15533447
 0.08605957
 0.02075195
-0.03753662
-0.08697510
-0.12573242
-0.15411377
-0.17089844
-0.17608643
-0.17059326
-0.15625000
-0.13427734
-0.10650635
-0.07476807
-0.03967285
-0.00396729
 0.03021240
 0.06134033
 0.08789063
 0.10803223
 0.11993408
 0.12268066
 0.11596680
 0.10040283
 0.07598877
 0.04241943
-0.00030518
-0.05035400
-0.10467529
-0.16113281
-0.21789551
-0.27374268
-0.32531738
-0.36865234
-0.40069580
-0.41992188
-0.42633057
-0.41992188
-0.40069580
-0.36834717
-0.32562256
-0.27465820
-0.21789551
-0.15777588
-0.09490967
-0.03204346
 0.02777100
 0.08117676
 0.12634277
 0.16204834
 0.18768311
 0.20355225
 0.20874023
 0.20416260
 0.18981934
 0.16693115
 0.13732910
 0.10223389
 0.06408691
 0.02471924
-0.01312256
-0.04730225
-0.07568359
-0.09552002
-0.10498047
-0.10223389
-0.08514404
-0.05340576
-0.00762939
 0.05157471
 0.12329102
 0.20690918
 0.30090332
 0.40069580
 0.50170898
 0.59875488
 0.68756104
 0.76568604
 0.82855225
 0.87280273
 0.89538574
 0.89477539
 0.86975098
 0.81909180
 0.74218750
 0.64025879
 0.51727295
 0.37811279
 0.22613525
 0.06225586
-0.11138916
-0.28900146
-0.46295166
-0.62469482
-0.76904297
-0.89263916
-0.99334717
-1.06903076
-1.11694336
-1.13616943
-1.12762451
-1.09283447
-1.03424072
-0.95489502
-0.85876465
-0.75012207
-0.63385010
-0.51483154
-0.39825439
-0.28808594
-0.18737793
-0.09857178
-0.02288818
 0.03723145
 0.07965088
 0.10314941
 0.10833740
 0.09704590
 0.07110596
 0.03204346
-0.01770020
-0.07415771
-0.13214111
-0.18798828
-0.23986816
-0.28625488
-0.32440186
-0.34942627
-0.35766602
-0.34729004
-0.32012939
-0.27832031
-0.22308350
-0.15441895
-0.07446289
 0.01403809
 0.10711670
 0.20202637
 0.29602051
 0.38696289
 0.47119141
 0.54473877
 0.60577393
 0.65399170
 0.68908691
 0.70983887
 0.71563721
 0.70739746
 0.68695068
 0.65551758
 0.61492920
 0.56518555
 0.50811768
 0.44555664
 0.38085938
 0.31646729
 0.25299072
 0.19134521
 0.13214111
 0.07690430
 0.02655029
-0.01800537
-0.05676270
-0.08972168
-0.11749268
-0.14068604
-0.16082764
-0.17883301
-0.19592285
-0.21270752
-0.22827148
-0.24322510
-0.25726318
-0.27099609
-0.28533936
-0.29998779
-0.31341553
-0.32379150
-0.32928467
-0.32897949
-0.32257080
-0.31127930
-0.29663086
-0.27954102
-0.26092529
-0.24047852
-0.21820068
-0.19409180
-0.16906738
-0.14404297
-0.11993408
-0.09704590
-0.07598877
-0.05767822
-0.04272461
-0.03204346
-0.02502441
-0.02136230
-0.02075195
-0.02288818
-0.02655029
-0.03143311
-0.03662109
-0.04089355
-0.04394531
-0.04516602
-0.04333496
-0.03814697
-0.02960205
-0.01831055
-0.00457764
 0.01159668
 0.02929688
 0.04760742
 0.06561279
 0.08239746
 0.09674072
 0.10894775
 0.11840820
 0.12573242
 0.13122559
 0.13549805
 0.13854980
 0.14068604
 0.14160156
 0.14282227
 0.14556885
 0.15075684
 0.15869141
 0.16967773
 0.18310547
 0.19958496
 0.21789551
 0.23742676
 0.25695801
 0.27709961
 0.29754639
 0.31860352
 0.33843994
 0.35552979
 0.36987305
 0.38146973
 0.39093018
 0.39794922
 0.40130615
 0.40100098
 0.39733887
 0.39093018
 0.38116455
 0.36682129
 0.34790039
 0.32470703
 0.29693604
 0.26489258
 0.22827148
 0.18676758
 0.14038086
 0.09002686
 0.03662109
-0.01831055
-0.07385254
-0.12908936
-0.18371582
-0.23834229
-0.29266357
-0.34576416
-0.39581299
-0.44097900
-0.48065186
-0.51544189
-0.54534912
-0.57006836
-0.58868408
-0.60119629
-0.60699463
-0.60638428
-0.59814453
-0.58197021
-0.55694580
-0.52368164
-0.48248291
-0.43395996
-0.37902832
-0.31890869
-0.25482178
-0.18829346
-0.12023926
-0.05126953
 0.01708984
 0.08270264
 0.14282227
 0.19561768
 0.24017334
 0.27648926
 0.30426025
 0.32257080
 0.33020020
 0.32806396
 0.31738281
 0.30029297
 0.27862549
 0.25238037
 0.22216797
 0.18890381
 0.15472412
 0.12207031
 0.09307861
 0.06805420
 0.04821777
 0.03417969
 0.02716064
 0.02746582
 0.03479004
 0.04821777
 0.06652832
 0.08850098
 0.11352539
 0.14007568
 0.16723633
 0.19317627
 0.21606445
 0.23468018
 0.24749756
 0.25421143
 0.25421143
 0.24749756
 0.23437500
 0.21545410
 0.19165039
 0.16357422
 0.13214111
 0.09765625
 0.06164551
 0.02593994
-0.00885010
-0.04089355
-0.07049561
-0.09582520
-0.11688232
-0.13275146
-0.14434814
-0.15289307
-0.15838623
-0.16143799
-0.16235352
-0.16204834
-0.16143799
-0.16082764
-0.16082764
-0.16235352
-0.16723633
-0.17608643
-0.18890381
-0.20507813
-0.22369385
-0.24597168
-0.27282715
-0.30364990
-0.33569336
-0.36590576
-0.39184570
-0.41381836
-0.43090820
-0.44281006
-0.44708252
-0.44189453
-0.42633057
-0.40039063
-0.36437988
-0.31982422
-0.26885986
-0.21270752
-0.15350342
-0.09155273
-0.02868652
 0.03295898
 0.09094238
 0.14373779
 0.19012451
 0.22888184
 0.25970459
 0.28167725
 0.29510498
 0.30090332
 0.30029297
 0.29449463
 0.28350830
 0.26794434
 0.24871826
 0.22705078
 0.20324707
 0.17761230
 0.15075684
 0.12359619
 0.09735107
 0.07293701
 0.05065918
 0.03143311
 0.01525879
 0.00213623
-0.00762939
-0.01403809
-0.01617432
-0.01464844
-0.00885010
 0.00091553
 0.01464844
 0.03204346
 0.05279541
 0.07629395
 0.10192871
 0.12939453
 0.15777588
 0.18585205
 0.21301270
 0.23803711
 0.26153564
 0.28381348
 0.30487061
 0.32196045
 0.33355713
 0.33782959
 0.33508301
 0.32531738
 0.30914307
 0.28656006
 0.25726318
 0.22094727
 0.17791748
 0.12817383
 0.07232666
 0.01251221
-0.04943848
-0.11138916
-0.17364502
-0.23620605
-0.29815674
-0.35797119
-0.41259766
-0.46112061
-0.50415039
-0.54260254
-0.57617188
-0.60302734
-0.62103271
-0.62988281
-0.62866211
-0.61706543
-0.59387207
-0.55877686
-0.51116943
-0.45227051
-0.38330078
-0.30487061
-0.21820068
-0.12481689
-0.02655029
 0.07415771
 0.17517090
 0.27374268
 0.36621094
 0.44921875
 0.52001953
 0.57708740
 0.61889648
 0.64483643
 0.65399170
 0.64727783
 0.62500000
 0.58715820
 0.53588867
 0.47271729
 0.40130615
 0.32501221
 0.24658203
 0.16723633
 0.09033203
 0.01800537
-0.04577637
-0.09857178
-0.13854980
-0.16479492
-0.17700195
-0.17456055
-0.15838623
-0.12908936
-0.08819580
-0.03692627
 0.02197266
 0.08453369
 0.14831543
 0.21087646
 0.27130127
 0.32806396
 0.37841797
 0.41992188
 0.45074463
 0.47027588
 0.47790527
 0.47241211
 0.45349121
 0.42175293
 0.37902832
 0.32623291
 0.26275635
 0.18829346
 0.10437012
 0.01312256
-0.08300781
-0.18218994
-0.28381348
-0.38513184
-0.48309326
-0.57373047
-0.65429688
-0.72418213
-0.78125000
-0.82427979
-0.85235596
-0.86547852
-0.86486816
-0.85083008
-0.82336426
-0.78277588
-0.73028564
-0.66864014
-0.59967041
-0.52459717
-0.44464111
-0.36224365
-0.27954102
-0.19775391
-0.11688232
-0.03723145
 0.03936768
 0.10986328
 0.17303467
 0.22918701
 0.27893066
 0.32104492
 0.35400391
 0.37597656
 0.38726807
 0.38970947
 0.38482666
 0.37292480
 0.35369873
 0.32806396
 0.29815674
 0.26580811
 0.23193359
 0.19683838
 0.16174316
 0.12817383
 0.09704590
 0.07019043
 0.04791260
 0.03051758
 0.01861572
 0.01220703
 0.01098633
 0.01403809
 0.02075195
 0.03112793
 0.04455566
 0.06103516
 0.07995605
 0.09979248
 0.12023926
 0.14007568
 0.15838623
 0.17486572
 0.18890381
 0.20050049
 0.20935059
 0.21453857
 0.21545410
 0.21179199
 0.20355225
 0.19165039
 0.17547607
 0.15594482
 0.13305664
 0.10772705
 0.08117676
 0.05432129
 0.02777100
 0.00213623
-0.02258301
-0.04577637
-0.06713867
-0.08636475
-0.10253906
-0.11566162
-0.12512207
-0.13092041
-0.13366699
-0.13427734
-0.13244629
-0.12847900
-0.12207031
-0.11383057
-0.10437012
-0.09521484
-0.08697510
-0.07995605
-0.07537842
-0.07293701
-0.07354736
-0.07690430
-0.08392334
-0.09429932
-0.10864258
-0.12573242
-0.14495850
-0.16479492
-0.18524170
-0.20568848
-0.22613525
-0.24475098
-0.26184082
-0.27709961
-0.29205322
-0.30609131
-0.31738281
-0.32287598
-0.32104492
-0.31250000
-0.29876709
-0.28076172
-0.25817871
-0.22857666
-0.19042969
-0.14312744
-0.08758545
-0.02471924
 0.04455566
 0.11962891
 0.19989014
 0.28381348
 0.36956787
 0.45440674
 0.53527832
 0.60974121
 0.67626953
 0.73333740
 0.77880859
 0.81085205
 0.82733154
 0.82763672
 0.81298828
 0.78460693
 0.74340820
 0.68969727
 0.62408447
 0.54931641
 0.46875000
 0.38635254
 0.30364990
 0.22125244
 0.13977051
 0.06042480
-0.01403809
-0.08087158
-0.13916016
-0.18798828
-0.22796631
-0.25878906
-0.27984619
-0.29266357
-0.29876709
-0.29968262
-0.29571533
-0.28717041
-0.27618408
-0.26367188
-0.25177002
-0.24139404
-0.23284912
-0.22735596
-0.22613525
-0.22918701
-0.23620605
-0.24658203
-0.26062012
-0.27923584
-0.30212402
-0.32714844
-0.35156250
-0.37384033
-0.39276123
-0.40893555
-0.42144775
-0.42877197
-0.42999268
-0.42449951
-0.41198730
-0.39276123
-0.36621094
-0.33294678
-0.29418945
-0.25146484
-0.20599365
-0.15777588
-0.10742188
-0.05645752
-0.00732422
 0.03753662
 0.07690430
 0.10955811
 0.13397217
 0.14953613
 0.15533447
 0.15197754
 0.14007568
 0.12023926
 0.09368896
 0.06164551
 0.02624512
-0.01007080
-0.04547119
-0.07843018
-0.10620117
-0.12756348
-0.14038086
-0.14373779
-0.13763428
-0.12145996
-0.09429932
-0.05706787
-0.01098633
 0.04241943
 0.10192871
 0.16601563
 0.23406982
 0.30364990
 0.37109375
 0.43304443
 0.48614502
 0.52886963
 0.55999756
 0.57861328
 0.58319092
 0.57312012
 0.54748535
 0.50750732
 0.45471191
 0.39215088
 0.32318115
 0.24963379
 0.17242432
 0.09246826
 0.01281738
-0.06317139
-0.13244629
-0.19348145
-0.24688721
-0.29327393
-0.33203125
-0.36224365
-0.38269043
-0.39367676
-0.39703369
-0.39398193
-0.38543701
-0.37261963
-0.35552979
-0.33599854
-0.31494141
-0.29449463
-0.27618408
-0.26123047
-0.24902344
-0.23956299
-0.23132324
-0.22491455
-0.21911621
-0.21331787
-0.20599365
-0.19470215
-0.17791748
-0.15441895
-0.12268066
-0.08087158
-0.02929688
 0.03204346
 0.10131836
 0.17761230
 0.26000977
 0.34667969
 0.43426514
 0.51910400
 0.59753418
 0.66711426
 0.72570801
 0.77148438
 0.80200195
 0.81451416
 0.80841064
 0.78308105
 0.73822021
 0.67443848
 0.59265137
 0.49560547
 0.38635254
 0.26824951
 0.14251709
 0.00976563
-0.12786865
-0.26641846
-0.39916992
-0.52001953
-0.62438965
-0.71044922
-0.77606201
-0.82000732
-0.84075928
-0.83770752
-0.81176758
-0.76385498
-0.69519043
-0.60852051
-0.50720215
-0.39520264
-0.27709961
-0.15594482
-0.03387451
 0.08697510
 0.20294189
 0.31005859
 0.40466309
 0.48431396
 0.54748535
 0.59326172
 0.62103271
 0.63049316
 0.62194824
 0.59692383
 0.55664063
 0.50323486
 0.43975830
 0.36895752
 0.29327393
 0.21453857
 0.13336182
 0.05218506
-0.02624512
-0.09857178
-0.16357422
-0.22155762
-0.27282715
-0.31555176
-0.34820557
-0.36865234
-0.37689209
-0.37475586
-0.36254883
-0.34118652
-0.31158447
-0.27496338
-0.23284912
-0.18585205
-0.13488770
-0.08087158
-0.02655029
 0.02532959
 0.07293701
 0.11444092
 0.14923096
 0.17639160
 0.19439697
 0.20324707
 0.20294189
 0.19439697
 0.17852783
 0.15533447
 0.12664795
 0.09338379
 0.05767822
 0.02136230
-0.01464844
-0.04852295
-0.07843018
-0.10406494
-0.12420654
-0.13824463
-0.14648438
-0.14831543
-0.14373779
-0.13336182
-0.11810303
-0.09826660
-0.07507324
-0.04882813
-0.02166748
 0.00549316
 0.03051758
 0.05218506
 0.06866455
 0.07904053
 0.08209229
 0.07720947
 0.06469727
 0.04486084
 0.01800537
-0.01586914
-0.05584717
-0.10040283
-0.14648438
-0.19165039
-0.23406982
-0.27282715
-0.30609131
-0.33233643
-0.34851074
-0.35217285
-0.34301758
-0.32257080
-0.29266357
-0.25482178
-0.20965576
-0.15777588
-0.10101318
-0.04180908
 0.01739502
 0.07354736
 0.12481689
 0.16998291
 0.20721436
 0.23468018
 0.25177002
 0.25848389
 0.25512695
 0.24230957
 0.22033691
 0.19012451
 0.15289307
 0.11047363
 0.06530762
 0.01892090
-0.02655029
-0.06958008
-0.10833740
-0.14221191
-0.16967773
-0.19012451
-0.20324707
-0.20874023
-0.20660400
-0.19714355
-0.18005371
-0.15594482
-0.12512207
-0.08911133
-0.04882813
-0.00640869
 0.03692627
 0.07965088
 0.12084961
 0.15869141
 0.19287109
 0.22155762
 0.24383545
 0.25878906
 0.26580811
 0.26580811
 0.25909424
 0.24658203
 0.22888184
 0.20721436
 0.18280029
 0.15777588
 0.13427734
 0.11352539
 0.09674072
 0.08483887
 0.07873535
 0.07904053
 0.08666992
 0.10101318
 0.12207031
 0.14862061
 0.17852783
 0.20935059
 0.23895264
 0.26611328
 0.29022217
 0.31036377
 0.32379150
 0.32714844
 0.31982422
 0.30151367
 0.27221680
 0.23101807
 0.17761230
 0.11260986
 0.03753662
-0.04547119
-0.13580322
-0.23223877
-0.33203125
-0.42968750
-0.52124023
-0.60333252
-0.67443848
-0.73394775
-0.77880859
-0.80688477
-0.81604004
-0.80596924
-0.77789307
-0.73120117
-0.66650391
-0.58563232
-0.49133301
-0.38726807
-0.27557373
-0.15808105
-0.03631592
 0.08728027
 0.20874023
 0.32440186
 0.42999268
 0.52185059
 0.59661865
 0.65246582
 0.68847656
 0.70465088
 0.70098877
 0.67596436
 0.63049316
 0.56640625
 0.48767090
 0.39825439
 0.30120850
 0.19836426
 0.09307861
-0.01068115
-0.10833740
-0.19683838
-0.27374268
-0.33721924
-0.38421631
-0.41259766
-0.42083740
-0.41015625
-0.38177490
-0.33813477
-0.28015137
-0.20996094
-0.12939453
-0.04119873
 0.05157471
 0.14587402
 0.23864746
 0.32623291
 0.40527344
 0.47363281
 0.52825928
 0.56854248
 0.59265137
 0.60058594
 0.59143066
 0.56518555
 0.52307129
 0.46844482
 0.40405273
 0.33264160
 0.25543213
 0.17272949
 0.08636475
 0.00000000
-0.08361816
-0.16357422
-0.23986816
-0.31250000
-0.37933350
-0.43701172
-0.48461914
-0.52307129
-0.55389404
-0.57830811
-0.59600830
-0.60699463
-0.61126709
-0.60943604
-0.60180664
-0.58715820
-0.56549072
-0.53771973
-0.50415039
-0.46508789
-0.41961670
-0.36834717
-0.31188965
-0.25115967
-0.18646240
-0.11779785
-0.04547119
 0.02899170
 0.10437012
 0.17852783
 0.25024414
 0.31829834
 0.37933350
 0.43121338
 0.47241211
 0.50170898
 0.51879883
 0.52307129
 0.51361084
 0.48889160
 0.44982910
 0.39855957
 0.33813477
 0.27191162
 0.20050049
 0.12481689
 0.04638672
-0.03143311
-0.10314941
-0.16662598
-0.22033691
-0.26489258
-0.29815674
-0.31677246
-0.31768799
-0.30151367
-0.26977539
-0.22521973
-0.16845703
-0.09979248
-0.02166748
 0.06256104
 0.14953613
 0.23712158
 0.32318115
 0.40344238
 0.47302246
 0.52795410
 0.56701660
 0.58959961
 0.59478760
 0.58105469
 0.54809570
 0.49804688
 0.43426514
 0.35888672
 0.27374268
 0.18096924
 0.08270264
-0.01800537
-0.11840820
-0.21606445
-0.30853271
-0.39123535
-0.46020508
-0.51300049
-0.54931641
-0.57006836
-0.57586670
-0.56671143
-0.54260254
-0.50445557
-0.45471191
-0.39611816
-0.33111572
-0.26184082
-0.19073486
-0.11993408
-0.05065918
 0.01464844
 0.07385254
 0.12573242
 0.16876221
 0.20263672
 0.22735596
 0.24322510
 0.25054932
 0.24963379
 0.24047852
 0.22399902
 0.20080566
 0.17211914
 0.13946533
 0.10406494
 0.06774902
 0.03082275
-0.00579834
-0.04150391
-0.07568359
-0.10681152
-0.13458252
-0.15777588
-0.17578125
-0.18768311
-0.19348145
-0.19317627
-0.18676758
-0.17425537
-0.15533447
-0.13092041
-0.10223389
-0.06988525
-0.03479004
 0.00244141
 0.04119873
 0.08056641
 0.11840820
 0.15380859
 0.18493652
 0.21087646
 0.23071289
 0.24383545
 0.25054932
 0.25085449
 0.24414063
 0.23040771
 0.20904541
 0.17944336
 0.14282227
 0.09918213
 0.04974365
-0.00457764
-0.06195068
-0.12023926
-0.17791748
-0.23437500
-0.28839111
-0.33843994
-0.38208008
-0.41625977
-0.44036865
-0.45349121
-0.45593262
-0.44647217
-0.42480469
-0.39062500
-0.34606934
-0.29357910
-0.23468018
-0.16998291
-0.09979248
-0.02532959
 0.05004883
 0.12420654
 0.19500732
 0.26153564
 0.32287598
 0.37628174
 0.41870117
 0.44769287
 0.46295166
 0.46508789
 0.45410156
 0.42999268
 0.39367676
 0.34667969
 0.29144287
 0.22827148
 0.15777588
 0.08148193
 0.00305176
-0.07324219
-0.14434814
-0.20965576
-0.26794434
-0.31768799
-0.35614014
-0.38085938
-0.39154053
-0.38879395
-0.37322998
-0.34545898
-0.30639648
-0.25756836
-0.20111084
-0.13763428
-0.06866455
 0.00366211
 0.07629395
 0.14587402
 0.21148682
 0.27221680
 0.32714844
 0.37384033
 0.40954590
 0.43334961
 0.44525146
 0.44525146
 0.43304443
 0.40924072
 0.37506104
 0.33325195
 0.28533936
 0.23254395
 0.17547607
 0.11596680
 0.05584717
-0.00183105
-0.05523682
-0.10406494
-0.14648438
-0.18127441
-0.20751953
-0.22430420
-0.23193359
-0.23132324
-0.22338867
-0.20935059
-0.18951416
-0.16510010
-0.13702393
-0.10589600
-0.07324219
-0.03997803
-0.00762939
 0.02258301
 0.04913330
 0.07110596
 0.08850098
 0.10131836
 0.10925293
 0.11260986
 0.11199951
 0.10742188
 0.10009766
 0.09033203
 0.07843018
 0.06469727
 0.05035400
 0.03601074
 0.02258301
 0.01068115
 0.00061035
-0.00732422
-0.01312256
-0.01739502
-0.01983643
-0.02105713
-0.02136230
-0.02044678
-0.01861572
-0.01586914
-0.01220703
-0.00793457
-0.00366211
 0.00061035
 0.00427246
 0.00732422
 0.00915527
 0.00946045
 0.00854492
 0.00671387
 0.00366211
-0.00030518
-0.00457764
-0.00976563
-0.01495361
-0.01983643
-0.02441406
-0.02746582
-0.02899170
-0.02807617
-0.02502441
-0.02014160
-0.01434326
-0.00854492
-0.00335693
 0.00000000
 0.00122070
-0.00061035
-0.00518799
-0.01281738
-0.02319336
-0.03570557
-0.05035400
-0.06591797
-0.08239746
-0.09826660
-0.11291504
-0.12481689
-0.13336182
-0.13763428
-0.13702393
-0.13153076
-0.12145996
-0.10650635
-0.08728027
-0.06439209
-0.03784180
-0.00854492
 0.02288818
 0.05554199
 0.08758545
 0.11749268
 0.14404297
 0.16571045
 0.18066406
 0.18676758
 0.18371582
 0.17059326
 0.14739990
 0.11383057
 0.07049561
 0.01892090
-0.03875732
-0.10162354
-0.16845703
-0.23834229
-0.30914307
-0.37719727
-0.43823242
-0.48980713
-0.53070068
-0.56091309
-0.57952881
-0.58502197
-0.57708740
-0.55572510
-0.52032471
-0.47210693
-0.41137695
-0.33966064
-0.25848389
-0.17028809
-0.07629395
 0.02136230
 0.12023926
 0.21789551
 0.31158447
 0.39855957
 0.47698975
 0.54321289
 0.59539795
 0.63171387
 0.65185547
 0.65521240
 0.64178467
 0.61065674
 0.56304932
 0.50140381
 0.42877197
 0.34729004
 0.25848389
 0.16357422
 0.06530762
-0.03295898
-0.12908936
-0.22094727
-0.30609131
-0.38085938
-0.44128418
-0.48492432
-0.51116943
-0.52001953
-0.51208496
-0.48675537
-0.44403076
-0.38604736
-0.31463623
-0.23254395
-0.14221191
-0.04547119
 0.05493164
 0.15594482
 0.25421143
 0.34637451
 0.42877197
 0.49865723
 0.55358887
 0.59265137
 0.61553955
 0.62194824
 0.61187744
 0.58502197
 0.54229736
 0.48614502
 0.41961670
 0.34545898
 0.26550293
 0.18066406
 0.09277344
 0.00518799
-0.07873535
-0.15686035
-0.22857666
-0.29296875
-0.34820557
-0.39062500
-0.41931152
-0.43457031
-0.43853760
-0.43243408
-0.41595459
-0.38909912
-0.35278320
-0.31005859
-0.26367188
-0.21484375
-0.16418457
-0.11169434
-0.05889893
-0.00823975
 0.03875732
 0.08117676
 0.11779785
 0.14770508
 0.16967773
 0.18341064
 0.18951416
 0.18859863
 0.18127441
 0.16754150
 0.14862061
 0.12573242
 0.10070801
 0.07476807
 0.04882813
 0.02441406
 0.00305176
-0.01373291
-0.02532959
-0.03112793
-0.03143311
-0.02532959
-0.01281738
 0.00549316
 0.02899170
 0.05706787
 0.08880615
 0.12390137
 0.16021729
 0.19653320
 0.23132324
 0.26397705
 0.29449463
 0.32135010
 0.34332275
 0.35858154
 0.36621094
 0.36621094
 0.35888672
 0.34484863
 0.32440186
 0.29846191
 0.26611328
 0.22827148
 0.18493652
 0.13641357
 0.08392334
 0.02899170
-0.02685547
-0.08239746
-0.13610840
-0.18859863
-0.24017334
-0.28991699
-0.33599854
-0.37628174
-0.40954590
-0.43579102
-0.45562744
-0.46936035
-0.47546387
-0.47363281
-0.46356201
-0.44647217
-0.42266846
-0.39184570
-0.35461426
-0.31158447
-0.26550293
-0.21728516
-0.16815186
-0.11810303
-0.06774902
-0.01892090
 0.02624512
 0.06683350
 0.10253906
 0.13275146
 0.15625000
 0.17272949
 0.18127441
 0.18218994
 0.17639160
 0.16326904
 0.14312744
 0.11566162
 0.08239746
 0.04455566
 0.00305176
-0.04089355
-0.08605957
-0.13061523
-0.17272949
-0.21148682
-0.24719238
-0.27954102
-0.30792236
-0.32989502
-0.34332275
-0.34759521
-0.34210205
-0.32775879
-0.30609131
-0.27801514
-0.24353027
-0.20263672
-0.15533447
-0.10162354
-0.04302979
 0.01892090
 0.08148193
 0.14373779
 0.20538330
 0.26519775
 0.32135010
 0.37170410
 0.41412354
 0.44830322
 0.47332764
 0.48919678
 0.49407959
 0.48797607
 0.47027588
 0.44219971
 0.40466309
 0.35980225
 0.30822754
 0.25115967
 0.18981934
 0.12481689
 0.05889893
-0.00579834
-0.06652832
-0.12176514
-0.16906738
-0.20812988
-0.23712158
-0.25604248
-0.26428223
-0.26214600
-0.25054932
-0.23040771
-0.20324707
-0.17059326
-0.13427734
-0.09674072
-0.05920410
-0.02410889
 0.00732422
 0.03265381
 0.05035400
 0.05981445
 0.05981445
 0.05065918
 0.03265381
 0.00732422
-0.02502441
-0.06347656
-0.10559082
-0.14923096
-0.19165039
-0.23132324
-0.26702881
-0.29815674
-0.32257080
-0.33630371
-0.33630371
-0.32257080
-0.29754639
-0.26306152
-0.21942139
-0.16540527
-0.10131836
-0.02899170
 0.04852295
 0.12939453
 0.21240234
 0.29632568
 0.37811279
 0.45410156
 0.52093506
 0.57769775
 0.62347412
 0.65765381
 0.67749023
 0.68237305
 0.67230225
 0.64880371
 0.61248779
 0.56396484
 0.50476074
 0.43762207
 0.36499023
 0.28930664
 0.21209717
 0.13397217
 0.05737305
-0.01495361
-0.08026123
-0.13793945
-0.18707275
-0.22674561
-0.25634766
-0.27648926
-0.28747559
-0.29174805
-0.29022217
-0.28381348
-0.27313232
-0.25970459
-0.24444580
-0.22918701
-0.21484375
-0.20202637
-0.19134521
-0.18371582
-0.17883301
-0.17669678
-0.17700195
-0.18005371
-0.18524170
-0.19195557
-0.19897461
-0.20507813
-0.20996094
-0.21240234
-0.21179199
-0.20751953
-0.19958496
-0.18768311
-0.17181396
-0.15167236
-0.12756348
-0.10070801
-0.07171631
-0.04180908
-0.01220703
 0.01708984
 0.04547119
 0.07171631
 0.09460449
 0.11322021
 0.12725830
 0.13641357
 0.14160156
 0.14282227
 0.14129639
 0.13671875
 0.12969971
 0.12115479
 0.11169434
 0.10253906
 0.09429932
 0.08819580
 0.08514404
 0.08453369
 0.08697510
 0.09185791
 0.09948730
 0.10955811
 0.12207031
 0.13458252
 0.14617920
 0.15533447
 0.16143799
 0.16296387
 0.15930176
 0.14923096
 0.13214111
 0.10803223
 0.07659912
 0.03753662
-0.00823975
-0.05889893
-0.11230469
-0.16723633
-0.22399902
-0.28167725
-0.33843994
-0.39123535
-0.43731689
-0.47607422
-0.50689697
-0.52947998
-0.54229736
-0.54473877
-0.53649902
-0.51757813
-0.48797607
-0.44708252
-0.39642334
-0.33813477
-0.27374268
-0.20477295
-0.13061523
-0.05279541
 0.02685547
 0.10437012
 0.17791748
 0.24627686
 0.30853271
 0.36254883
 0.40588379
 0.43762207
 0.45776367
 0.46691895
 0.46508789
 0.45227051
 0.42816162
 0.39550781
 0.35614014
 0.31250000
 0.26550293
 0.21606445
 0.16601563
 0.11718750
 0.07263184
 0.03356934
 0.00152588
-0.02288818
-0.03875732
-0.04577637
-0.04333496
-0.03143311
-0.01068115
 0.01739502
 0.05096436
 0.08850098
 0.12756348
 0.16662598
 0.20355225
 0.23590088
 0.26245117
 0.28137207
 0.29205322
 0.29357910
 0.28533936
 0.26702881
 0.23834229
 0.19897461
 0.14862061
 0.08911133
 0.02227783
-0.04913330
-0.12268066
-0.19714355
-0.27130127
-0.34332275
-0.40863037
-0.46417236
-0.50659180
-0.53558350
-0.55023193
-0.54962158
-0.53253174
-0.49896240
-0.45074463
-0.38940430
-0.31738281
-0.23590088
-0.14678955
-0.05340576
 0.04211426
 0.13641357
 0.22857666
 0.31555176
 0.39428711
 0.46051025
 0.51177979
 0.54779053
 0.56884766
 0.57464600
 0.56518555
 0.53985596
 0.49987793
 0.44769287
 0.38574219
 0.31646729
 0.24261475
 0.16510010
 0.08575439
 0.00732422
-0.06683350
-0.13336182
-0.18981934
-0.23590088
-0.27252197
-0.29937744
-0.31494141
-0.31677246
-0.30609131
-0.28594971
-0.26062012
-0.23132324
-0.19805908
-0.16052246
-0.12084961
-0.08270264
-0.04882813
-0.02044678
 0.00274658
 0.01983643
 0.03082275
 0.03417969
 0.03112793
 0.02227783
 0.00854492
-0.00854492
-0.02777100
-0.04791260
-0.06652832
-0.08178711
-0.09246826
-0.09735107
-0.09643555
-0.08880615
-0.07476807
-0.05523682
-0.03082275
-0.00274658
 0.02807617
 0.05950928
 0.09063721
 0.12023926
 0.14617920
 0.16693115
 0.18127441
 0.18768311
 0.18585205
 0.17608643
 0.15838623
 0.13336182
 0.10131836
 0.06347656
 0.02136230
-0.02319336
-0.06896973
-0.11413574
-0.15716553
-0.19653320
-0.23040771
-0.25726318
-0.27618408
-0.28717041
-0.28991699
-0.28533936
-0.27374268
-0.25634766
-0.23406982
-0.20751953
-0.17822266
-0.14801025
-0.11840820
-0.09124756
-0.06744385
-0.04821777
-0.03479004
-0.02716064
-0.02563477
-0.03021240
-0.03936768
-0.05218506
-0.06774902
-0.08453369
-0.10162354
-0.11779785
-0.13214111
-0.14343262
-0.15075684
-0.15350342
-0.15014648
-0.14007568
-0.12237549
-0.09796143
-0.06683350
-0.02990723
 0.01251221
 0.05920410
 0.10833740
 0.15869141
 0.20843506
 0.25695801
 0.30303955
 0.34423828
 0.37872314
 0.40466309
 0.42053223
 0.42663574
 0.42266846
 0.40802002
 0.38391113
 0.35156250
 0.31250000
 0.26824951
 0.21972656
 0.16754150
 0.11260986
 0.05676270
 0.00213623
-0.04913330
-0.09613037
-0.13763428
-0.17242432
-0.20019531
-0.22064209
-0.23406982
-0.24108887
-0.24169922
-0.23712158
-0.22766113
-0.21362305
-0.19561768
-0.17395020
-0.14984131
-0.12481689
-0.10009766
-0.07751465
-0.05676270
-0.03875732
-0.02319336
-0.01068115
-0.00183105
 0.00396729
 0.00671387
 0.00640869
 0.00335693
-0.00152588
-0.00793457
-0.01434326
-0.02044678
-0.02532959
-0.02868652
-0.02990723
-0.02838135
-0.02319336
-0.01464844
-0.00335693
 0.01098633
 0.02777100
 0.04730225
 0.06958008
 0.09399414
 0.11993408
 0.14709473
 0.17425537
 0.20050049
 0.22460938
 0.24627686
 0.26519775
 0.28228760
 0.29785156
 0.31097412
 0.32104492
 0.32745361
 0.32958984
 0.32806396
 0.32287598
 0.31402588
 0.30212402
 0.28747559
 0.27038574
 0.25115967
 0.22949219
 0.20446777
 0.17517090
 0.14190674
 0.10528564
 0.06591797
 0.02441406
-0.01922607
-0.06378174
-0.10864258
-0.15197754
-0.19317627
-0.23315430
-0.27252197
-0.31036377
-0.34393311
-0.37109375
-0.39001465
-0.40161133
-0.40679932
-0.40588379
-0.39733887
-0.38024902
-0.35522461
-0.32348633
-0.28717041
-0.24658203
-0.20172119
-0.15258789
-0.10040283
-0.04638672
 0.00793457
 0.06011963
 0.10955811
 0.15380859
 0.19195557
 0.22308350
 0.24658203
 0.26214600
 0.26977539
 0.26947021
 0.26062012
 0.24383545
 0.21942139
 0.18798828
 0.15075684
 0.10894775
 0.06469727
 0.02014160
-0.02319336
-0.06378174
-0.10101318
-0.13427734
-0.16326904
-0.18737793
-0.20599365
-0.21850586
-0.22552490
-0.22766113
-0.22552490
-0.22033691
-0.21270752
-0.20324707
-0.19317627
-0.18310547
-0.17395020
-0.16632080
-0.16082764
-0.15716553
-0.15563965
-0.15594482
-0.15747070
-0.16021729
-0.16387939
-0.16784668
-0.17150879
-0.17303467
-0.17181396
-0.16662598
-0.15716553
-0.14312744
-0.12390137
-0.09948730
-0.07110596
-0.03845215
-0.00152588
 0.03936768
 0.08361816
 0.12969971
 0.17547607
 0.22033691
 0.26275635
 0.30273438
 0.33752441
 0.36560059
 0.38513184
 0.39581299
 0.39733887
 0.39001465
 0.37384033
 0.34851074
 0.31463623
 0.27343750
 0.22521973
 0.17150879
 0.11291504
 0.05187988
-0.00976563
-0.06896973
-0.12481689
-0.17608643
-0.22216797
-0.26214600
-0.29602051
-0.32257080
-0.34027100
-0.34790039
-0.34423828
-0.33050537
-0.30853271
-0.28076172
-0.24871826
-0.21301270
-0.17425537
-0.13275146
-0.09063721
-0.04882813
-0.00854492
 0.02990723
 0.06622314
 0.09887695
 0.12786865
 0.15197754
 0.17150879
 0.18646240
 0.19744873
 0.20446777
 0.20782471
 0.20721436
 0.20355225
 0.19622803
 0.18585205
 0.17242432
 0.15686035
 0.13946533
 0.12084961
 0.10192871
 0.08300781
 0.06561279
 0.04974365
 0.03570557
 0.02319336
 0.01281738
 0.00488281
 0.00061035
-0.00030518
 0.00183105
 0.00671387
 0.01403809
 0.02410889
 0.03601074
 0.05004883
 0.06591797
 0.08270264
 0.10040283
 0.11840820
 0.13549805
 0.15197754
 0.16693115
 0.18096924
 0.19317627
 0.20263672
 0.20874023
 0.21118164
 0.20935059
 0.20446777
 0.19653320
 0.18554688
 0.17150879
 0.15472412
 0.13519287
 0.11352539
 0.09002686
 0.06530762
 0.03906250
 0.01281738
-0.01281738
-0.03753662
-0.06072998
-0.08300781
-0.10375977
-0.12298584
-0.14099121
-0.15777588
-0.17395020
-0.18920898
-0.20324707
-0.21636963
-0.22918701
-0.24139404
-0.25329590
-0.26550293
-0.27832031
-0.29357910
-0.31005859
-0.32562256
-0.33813477
-0.34606934
-0.35095215
-0.35339355
-0.35308838
-0.34790039
-0.33599854
-0.31738281
-0.29357910
-0.26519775
-0.23223877
-0.19348145
-0.14892578
-0.09948730
-0.04608154
 0.00885010
 0.06439209
 0.11810303
 0.16937256
 0.21667480
 0.26031494
 0.29937744
 0.33233643
 0.35766602
 0.37384033
 0.37994385
 0.37658691
 0.36499023
 0.34576416
 0.31982422
 0.28869629
 0.25268555
 0.21209717
 0.16784668
 0.12023926
 0.07110596
 0.02227783
-0.02502441
-0.06988525
-0.11138916
-0.14862061
-0.18066406
-0.20660400
-0.22644043
-0.24047852
-0.24963379
-0.25360107
-0.25268555
-0.24719238
-0.23742676
-0.22338867
-0.20690918
-0.18829346
-0.16845703
-0.14801025
-0.12695313
-0.10620117
-0.08636475
-0.06744385
-0.05004883
-0.03356934
-0.01770020
-0.00213623
 0.01281738
 0.02746582
 0.04119873
 0.05432129
 0.06622314
 0.07812500
 0.09033203
 0.10223389
 0.11413574
 0.12512207
 0.13458252
 0.14251709
 0.14862061
 0.15258789
 0.15472412
 0.15441895
 0.15167236
 0.14587402
 0.13671875
 0.12390137
 0.10742188
 0.08758545
 0.06469727
 0.03936768
 0.01159668
-0.01800537
-0.04852295
-0.07873535
-0.10711670
-0.13305664
-0.15594482
-0.17578125
-0.19134521
-0.20172119
-0.20629883
-0.20477295
-0.19653320
-0.18249512
-0.16204834
-0.13580322
-0.10406494
-0.06774902
-0.02685547
 0.01800537
 0.06591797
 0.11535645
 0.16479492
 0.21362305
 0.26214600
 0.30944824
 0.35369873
 0.39245605
 0.42388916
 0.44769287
 0.46356201
 0.47180176
 0.47241211
 0.46508789
 0.44982910
 0.42602539
 0.39520264
 0.35766602
 0.31555176
 0.26916504
 0.21942139
 0.16693115
 0.11260986
 0.05798340
 0.00366211
-0.04913330
-0.09948730
-0.14648438
-0.18890381
-0.22521973
-0.25634766
-0.28289795
-0.30517578
-0.32226563
-0.33203125
-0.33386230
-0.32806396
-0.31677246
-0.30151367
-0.28411865
-0.26550293
-0.24536133
-0.22430420
-0.20263672
-0.18127441
-0.16143799
-0.14373779
-0.12786865
-0.11413574
-0.10223389
-0.09277344
-0.08514404
-0.07934570
-0.07385254
-0.06835938
-0.06256104
-0.05615234
-0.04913330
-0.04150391
-0.03265381
-0.02258301
-0.01098633
 0.00244141
 0.01800537
 0.03479004
 0.05157471
 0.06805420
 0.08422852
 0.09979248
 0.11444092
 0.12786865
 0.13885498
