# Supplementary material for: Dataset for time-lapse ultrasonic tomography of a granite slab under uniaxial compression test
Source: Data Brief. 2018 Aug 30;20:614–6. doi: 10.1016/j.dib.2018.08.151 (PMC6128094; doi:10.1016/j.dib.2018.08.151)
Supplement: Supplementary file 2 — Supplementary material [file mmc2.zip › data/Ultrasonic_Tomo_data/Stage_1_0kn/Force_0kn_2_26_33338135.txt]

SOURCE FILE NAME: D:\ct_20141122\ct201411221m100v0kn_sh_24_26_a.TDA
DATE: Saturday, November 22, 2014
TIME: 11:31:53
SAMPLE INTERVAL (Seconds):   0.0000001000
SIGNAL UNITS: volts
TIME UNITS: Seconds
DATA TYPE: WAVEFORM
NUMBER OF DATA POINTS PER WAVEFORM: 1024
CHANNEL NUMBER: 2
HIT NUMBER: 3
TIME OF TEST:  33.3381355000

-0.00305176
-0.00244141
-0.00183105
-0.00122070
 0.00000000
 0.00091553
 0.00122070
 0.00091553
 0.00030518
-0.00030518
 0.00000000
 0.00030518
 0.00091553
 0.00091553
 0.00030518
-0.00030518
-0.00061035
-0.00061035
-0.00030518
 0.00000000
 0.00000000
-0.00061035
-0.00122070
-0.00152588
-0.00122070
 0.00030518
 0.00213623
 0.00335693
 0.00366211
 0.00274658
 0.00122070
 0.00000000
-0.00030518
-0.00030518
 0.00000000
-0.00061035
-0.00122070
-0.00213623
-0.00244141
-0.00213623
-0.00122070
-0.00030518
 0.00030518
 0.00061035
 0.00061035
 0.00091553
 0.00152588
 0.00183105
 0.00183105
 0.00061035
-0.00091553
-0.00244141
-0.00305176
-0.00244141
-0.00122070
 0.00030518
 0.00091553
 0.00091553
 0.00030518
-0.00030518
-0.00061035
-0.00061035
 0.00000000
 0.00030518
 0.00000000
-0.00030518
-0.00030518
-0.00030518
 0.00030518
 0.00061035
 0.00061035
 0.00000000
-0.00030518
-0.00030518
 0.00061035
 0.00183105
 0.00274658
 0.00274658
 0.00183105
 0.00061035
-0.00091553
-0.00152588
-0.00183105
-0.00152588
-0.00122070
-0.00122070
-0.00183105
-0.00213623
-0.00244141
-0.00213623
-0.00152588
-0.00091553
-0.00061035
-0.00030518
 0.00000000
 0.00061035
 0.00152588
 0.00183105
 0.00183105
 0.00061035
-0.00091553
-0.00213623
-0.00274658
-0.00244141
-0.00152588
-0.00030518
 0.00061035
 0.00091553
 0.00061035
 0.00061035
 0.00061035
 0.00061035
 0.00091553
 0.00061035
 0.00030518
-0.00061035
-0.00122070
-0.00152588
-0.00183105
-0.00183105
-0.00213623
-0.00274658
-0.00366211
-0.00366211
-0.00274658
-0.00091553
 0.00061035
 0.00152588
 0.00061035
-0.00061035
-0.00213623
-0.00305176
-0.00274658
-0.00183105
-0.00122070
-0.00061035
-0.00091553
-0.00091553
-0.00091553
-0.00061035
 0.00030518
 0.00091553
 0.00122070
 0.00091553
 0.00061035
 0.00030518
 0.00030518
 0.00000000
-0.00030518
-0.00152588
-0.00274658
-0.00366211
-0.00366211
-0.00274658
-0.00183105
-0.00091553
-0.00061035
-0.00061035
-0.00091553
-0.00091553
-0.00030518
 0.00030518
 0.00061035
 0.00061035
 0.00061035
 0.00030518
 0.00000000
-0.00061035
-0.00061035
-0.00091553
-0.00122070
-0.00183105
-0.00244141
-0.00244141
-0.00213623
-0.00061035
 0.00061035
 0.00152588
 0.00152588
 0.00061035
-0.00030518
-0.00061035
-0.00061035
-0.00030518
-0.00030518
-0.00030518
-0.00061035
-0.00091553
-0.00091553
-0.00091553
-0.00091553
-0.00061035
 0.00000000
 0.00030518
 0.00091553
 0.00122070
 0.00152588
 0.00122070
 0.00030518
-0.00061035
-0.00152588
-0.00213623
-0.00213623
-0.00152588
-0.00030518
 0.00091553
 0.00152588
 0.00152588
 0.00122070
 0.00091553
 0.00122070
 0.00152588
 0.00183105
 0.00183105
 0.00122070
 0.00030518
-0.00061035
-0.00122070
-0.00122070
-0.00122070
-0.00152588
-0.00152588
-0.00152588
-0.00122070
-0.00030518
 0.00122070
 0.00213623
 0.00244141
 0.00183105
 0.00061035
-0.00030518
-0.00061035
-0.00030518
 0.00030518
 0.00061035
 0.00061035
 0.00000000
-0.00091553
-0.00152588
-0.00152588
-0.00122070
-0.00030518
 0.00061035
 0.00091553
 0.00091553
 0.00091553
 0.00122070
 0.00091553
 0.00061035
 0.00000000
-0.00061035
-0.00122070
-0.00091553
-0.00061035
 0.00030518
 0.00061035
 0.00061035
 0.00030518
 0.00030518
 0.00061035
 0.00091553
 0.00152588
 0.00152588
 0.00122070
 0.00061035
-0.00030518
-0.00091553
-0.00152588
-0.00183105
-0.00213623
-0.00244141
-0.00244141
-0.00213623
-0.00152588
-0.00030518
 0.00152588
 0.00274658
 0.00305176
 0.00244141
 0.00152588
 0.00061035
 0.00000000
-0.00030518
-0.00030518
-0.00061035
-0.00091553
-0.00152588
-0.00183105
-0.00183105
-0.00152588
-0.00061035
 0.00030518
 0.00091553
 0.00152588
 0.00152588
 0.00152588
 0.00152588
 0.00091553
 0.00000000
-0.00091553
-0.00183105
-0.00244141
-0.00213623
-0.00152588
-0.00091553
-0.00061035
-0.00061035
-0.00122070
-0.00183105
-0.00152588
-0.00091553
 0.00000000
 0.00030518
 0.00030518
-0.00061035
-0.00122070
-0.00183105
-0.00152588
-0.00122070
-0.00091553
-0.00122070
-0.00122070
-0.00122070
-0.00091553
 0.00030518
 0.00152588
 0.00244141
 0.00305176
 0.00244141
 0.00152588
 0.00030518
-0.00061035
-0.00122070
-0.00122070
-0.00152588
-0.00183105
-0.00244141
-0.00305176
-0.00305176
-0.00274658
-0.00183105
-0.00091553
 0.00000000
 0.00061035
 0.00091553
 0.00122070
 0.00122070
 0.00091553
 0.00000000
-0.00091553
-0.00183105
-0.00244141
-0.00274658
-0.00213623
-0.00152588
-0.00091553
-0.00061035
-0.00061035
-0.00091553
-0.00061035
 0.00000000
 0.00061035
 0.00091553
 0.00061035
 0.00030518
-0.00061035
-0.00122070
-0.00152588
-0.00183105
-0.00183105
-0.00152588
-0.00152588
-0.00122070
-0.00061035
 0.00000000
 0.00091553
 0.00183105
 0.00183105
 0.00122070
 0.00030518
-0.00030518
-0.00091553
-0.00091553
-0.00091553
-0.00122070
-0.00152588
-0.00183105
-0.00183105
-0.00122070
-0.00061035
 0.00000000
 0.00061035
 0.00091553
 0.00091553
 0.00061035
 0.00061035
 0.00030518
 0.00030518
 0.00000000
-0.00061035
-0.00091553
-0.00122070
-0.00122070
-0.00122070
-0.00122070
-0.00122070
-0.00122070
-0.00091553
-0.00030518
 0.00061035
 0.00152588
 0.00213623
 0.00244141
 0.00244141
 0.00183105
 0.00091553
 0.00000000
-0.00091553
-0.00122070
-0.00152588
-0.00183105
-0.00213623
-0.00213623
-0.00152588
-0.00091553
 0.00000000
 0.00030518
 0.00030518
 0.00000000
 0.00000000
-0.00030518
-0.00030518
-0.00030518
-0.00061035
-0.00091553
-0.00152588
-0.00183105
-0.00152588
-0.00091553
 0.00000000
 0.00122070
 0.00213623
 0.00244141
 0.00244141
 0.00213623
 0.00183105
 0.00122070
 0.00061035
-0.00030518
-0.00152588
-0.00213623
-0.00244141
-0.00213623
-0.00152588
-0.00122070
-0.00091553
-0.00091553
-0.00091553
-0.00091553
-0.00030518
 0.00030518
 0.00091553
 0.00122070
 0.00091553
 0.00030518
-0.00030518
-0.00091553
-0.00122070
-0.00122070
-0.00152588
-0.00183105
-0.00213623
-0.00213623
-0.00183105
-0.00122070
-0.00030518
 0.00030518
 0.00061035
 0.00030518
 0.00030518
 0.00030518
 0.00061035
 0.00061035
 0.00030518
-0.00061035
-0.00122070
-0.00183105
-0.00183105
-0.00183105
-0.00152588
-0.00122070
-0.00091553
-0.00091553
-0.00061035
-0.00061035
-0.00030518
-0.00030518
-0.00061035
-0.00091553
-0.00152588
-0.00183105
-0.00152588
-0.00091553
-0.00061035
-0.00061035
-0.00061035
-0.00061035
-0.00030518
 0.00061035
 0.00152588
 0.00213623
 0.00213623
 0.00183105
 0.00122070
 0.00061035
 0.00000000
-0.00061035
-0.00122070
-0.00152588
-0.00213623
-0.00244141
-0.00244141
-0.00183105
-0.00061035
 0.00030518
 0.00122070
 0.00152588
 0.00152588
 0.00091553
 0.00091553
 0.00061035
 0.00030518
-0.00030518
-0.00091553
-0.00122070
-0.00152588
-0.00152588
-0.00122070
-0.00122070
-0.00091553
-0.00061035
-0.00061035
-0.00030518
-0.00030518
 0.00000000
 0.00000000
 0.00000000
 0.00000000
-0.00030518
-0.00061035
-0.00061035
-0.00061035
-0.00030518
 0.00000000
 0.00061035
 0.00061035
 0.00030518
 0.00000000
-0.00030518
 0.00030518
 0.00091553
 0.00152588
 0.00152588
 0.00122070
 0.00061035
 0.00000000
 0.00000000
 0.00000000
-0.00061035
-0.00122070
-0.00152588
-0.00122070
-0.00061035
 0.00030518
 0.00122070
 0.00183105
 0.00183105
 0.00183105
 0.00183105
 0.00183105
 0.00152588
 0.00122070
 0.00061035
-0.00030518
-0.00122070
-0.00244141
-0.00305176
-0.00305176
-0.00274658
-0.00213623
-0.00122070
-0.00061035
-0.00030518
 0.00030518
 0.00091553
 0.00183105
 0.00213623
 0.00183105
 0.00091553
 0.00000000
-0.00030518
 0.00000000
 0.00061035
 0.00061035
 0.00061035
 0.00000000
-0.00061035
-0.00061035
 0.00030518
 0.00122070
 0.00152588
 0.00122070
 0.00030518
-0.00030518
-0.00061035
-0.00030518
-0.00030518
-0.00030518
-0.00030518
-0.00061035
-0.00122070
-0.00122070
-0.00091553
 0.00030518
 0.00152588
 0.00213623
 0.00152588
 0.00061035
 0.00000000
 0.00000000
 0.00030518
 0.00000000
-0.00030518
-0.00061035
-0.00061035
-0.00091553
-0.00152588
-0.00152588
-0.00091553
-0.00030518
-0.00030518
-0.00091553
-0.00427246
-0.01739502
-0.05310059
-0.11993408
-0.21118164
-0.29998779
-0.35278320
-0.35278320
-0.31402588
-0.27221680
-0.25756836
-0.26672363
-0.26031494
-0.19378662
-0.05737305
 0.10437012
 0.21667480
 0.22949219
 0.15899658
 0.07904053
 0.06439209
 0.12847900
 0.21423340
 0.24658203
 0.19744873
 0.11047363
 0.05920410
 0.08422852
 0.15960693
 0.22125244
 0.21972656
 0.15991211
 0.08972168
 0.06042480
 0.08789063
 0.14526367
 0.18493652
 0.17547607
 0.12359619
 0.06866455
 0.05187988
 0.08270264
 0.13214111
 0.15716553
 0.13641357
 0.08666992
 0.04760742
 0.04577637
 0.07690430
 0.11016846
 0.11779785
 0.09307861
 0.05462646
 0.02746582
 0.02716064
 0.04760742
 0.06866455
 0.07019043
 0.04760742
 0.01525879
-0.00457764
 0.00000000
 0.02105713
 0.03692627
 0.03112793
 0.00640869
-0.01861572
-0.02685547
-0.01525879
 0.00305176
 0.01159668
 0.00366211
-0.01434326
-0.02838135
-0.02990723
-0.01983643
-0.00762939
-0.00366211
-0.01098633
-0.02471924
-0.03448486
-0.03417969
-0.02502441
-0.01586914
-0.01464844
-0.02288818
-0.03540039
-0.04302979
-0.04180908
-0.03417969
-0.02868652
-0.03082275
-0.04028320
-0.05096436
-0.05584717
-0.05249023
-0.04547119
-0.04119873
-0.04364014
-0.05096436
-0.05706787
-0.05737305
-0.05249023
-0.04730225
-0.04638672
-0.05218506
-0.06072998
-0.06805420
-0.07171631
-0.07324219
-0.07751465
-0.08789063
-0.10528564
-0.12603760
-0.14678955
-0.16510010
-0.18188477
-0.19836426
-0.21545410
-0.23223877
-0.24475098
-0.24963379
-0.24444580
-0.22857666
-0.20324707
-0.16937256
-0.12695313
-0.07507324
-0.01342773
 0.05615234
 0.12969971
 0.20324707
 0.27282715
 0.33691406
 0.39367676
 0.44097900
 0.47790527
 0.50262451
 0.51422119
 0.51177979
 0.49499512
 0.46478271
 0.42327881
 0.37292480
 0.31524658
 0.24963379
 0.17517090
 0.09429932
 0.01007080
-0.07507324
-0.16052246
-0.24627686
-0.33111572
-0.41229248
-0.48522949
-0.54748535
-0.59844971
-0.63903809
-0.66864014
-0.68756104
-0.69549561
-0.69335938
-0.68176270
-0.66131592
-0.63079834
-0.59082031
-0.54260254
-0.48736572
-0.42633057
-0.35888672
-0.28442383
-0.20233154
-0.11322021
-0.01708984
 0.08728027
 0.19927979
 0.31799316
 0.44189453
 0.56976318
 0.69915771
 0.82763672
 0.95184326
 1.06964111
 1.17858887
 1.27685547
 1.35986328
 1.42272949
 1.46026611
 1.46881104
 1.44409180
 1.37969971
 1.26922607
 1.11053467
 0.90515137
 0.65734863
 0.36712646
 0.03295898
-0.34240723
-0.74707031
-1.16119385
-1.56585693
-1.94641113
-2.29095459
-2.58483887
-2.81066895
-2.95349121
-3.00506592
-2.96234131
-2.82409668
-2.58819580
-2.25952148
-1.85089111
-1.38000488
-0.86273193
-0.31036377
 0.26458740
 0.84228516
 1.39770508
 1.90673828
 2.35168457
 2.71911621
 2.99743652
 3.17565918
 3.24584961
 3.20373535
 3.04870605
 2.78137207
 2.40722656
 1.94091797
 1.40228271
 0.80902100
 0.17578125
-0.48248291
-1.14227295
-1.77185059
-2.33947754
-2.82226563
-3.20587158
-3.47991943
-3.63433838
-3.66180420
-3.56170654
-3.33801270
-2.99652100
-2.54699707
-2.00408936
-1.38793945
-0.72052002
-0.02044678
 0.69458008
 1.40289307
 2.07580566
 2.68402100
 3.20526123
 3.62487793
 3.93157959
 4.11468506
 4.16534424
 4.08142090
 3.87023926
 3.54125977
 3.10607910
 2.58056641
 1.98760986
 1.35528564
 0.70831299
 0.06500244
-0.55938721
-1.14562988
-1.66961670
-2.11090088
-2.45880127
-2.71118164
-2.86895752
-2.93243408
-2.90313721
-2.78717041
-2.59429932
-2.33551025
-2.02026367
-1.66137695
-1.27685547
-0.88531494
-0.50079346
-0.13122559
 0.21636963
 0.53253174
 0.80261230
 1.01501465
 1.16394043
 1.25183105
 1.28387451
 1.26495361
 1.20086670
 1.09924316
 0.96954346
 0.82153320
 0.66406250
 0.50567627
 0.35430908
 0.21636963
 0.09552002
-0.00518799
-0.08361816
-0.13549805
-0.15838623
-0.15136719
-0.11627197
-0.05554199
 0.02838135
 0.13305664
 0.25482178
 0.38757324
 0.52429199
 0.65765381
 0.78125000
 0.88958740
 0.97747803
 1.03973389
 1.07269287
 1.07421875
 1.04492188
 0.98663330
 0.90240479
 0.79559326
 0.66986084
 0.53131104
 0.38604736
 0.23895264
 0.09185791
-0.05523682
-0.20233154
-0.34515381
-0.47973633
-0.60150146
-0.70953369
-0.80352783
-0.88378906
-0.95062256
-1.00250244
-1.03881836
-1.05834961
-1.06048584
-1.04431152
-1.00921631
-0.95581055
-0.88531494
-0.79833984
-0.69488525
-0.57678223
-0.44586182
-0.30395508
-0.15136719
 0.01190186
 0.18524170
 0.36560059
 0.54656982
 0.72113037
 0.88409424
 1.03179932
 1.16088867
 1.26586914
 1.34002686
 1.37878418
 1.38214111
 1.35040283
 1.28326416
 1.17919922
 1.03790283
 0.86425781
 0.66619873
 0.44921875
 0.21423340
-0.03967285
-0.31127930
-0.59265137
-0.87432861
-1.15051270
-1.42089844
-1.68518066
-1.93939209
-2.17498779
-2.38372803
-2.56042480
-2.70019531
-2.79754639
-2.84515381
-2.83630371
-2.76824951
-2.64129639
-2.45544434
-2.21038818
-1.90795898
-1.55609131
-1.16577148
-0.74798584
-0.31005859
 0.14221191
 0.60119629
 1.05346680
 1.48406982
 1.87835693
 2.22747803
 2.52563477
 2.76702881
 2.94403076
 3.04901123
 3.07739258
 3.02795410
 2.90191650
 2.69958496
 2.42156982
 2.07397461
 1.67022705
 1.22650146
 0.75683594
 0.26947021
-0.22857666
-0.72387695
-1.19537354
-1.62231445
-1.99066162
-2.29339600
-2.52471924
-2.67852783
-2.74993896
-2.73864746
-2.64770508
-2.48046875
-2.23968506
-1.93176270
-1.56890869
-1.16729736
-0.74096680
-0.29846191
 0.15167236
 0.59753418
 1.02142334
 1.40533447
 1.73492432
 2.00042725
 2.19329834
 2.30743408
 2.33947754
 2.28912354
 2.15850830
 1.95129395
 1.67510986
 1.34368896
 0.97198486
 0.57250977
 0.15441895
-0.27099609
-0.68634033
-1.06964111
-1.40319824
-1.67633057
-1.88476563
-2.02575684
-2.09472656
-2.08923340
-2.00988770
-1.86126709
-1.64947510
-1.38397217
-1.07666016
-0.74157715
-0.38940430
-0.02716064
 0.33905029
 0.69885254
 1.03698730
 1.33880615
 1.59484863
 1.80236816
 1.95922852
 2.06237793
 2.10845947
 2.09625244
 2.02972412
 1.91406250
 1.75445557
 1.55639648
 1.32690430
 1.07757568
 0.82183838
 0.57159424
 0.33477783
 0.11657715
-0.08026123
-0.24993896
-0.38482666
-0.47698975
-0.52246094
-0.52276611
-0.48400879
-0.41290283
-0.31555176
-0.19653320
-0.06103516
 0.08483887
 0.23468018
 0.38085938
 0.51513672
 0.62957764
 0.71777344
 0.77636719
 0.80505371
 0.80352783
 0.77209473
 0.71228027
 0.62774658
 0.52490234
 0.40985107
 0.28778076
 0.16357422
 0.04211426
-0.07110596
-0.17150879
-0.25512695
-0.32104492
-0.36834717
-0.39733887
-0.40863037
-0.40313721
-0.38330078
-0.35247803
-0.31494141
-0.27557373
-0.23803711
-0.20507813
-0.17791748
-0.15808105
-0.14709473
-0.14617920
-0.15655518
-0.17822266
-0.21209717
-0.25756836
-0.31250000
-0.37261963
-0.43273926
-0.48889160
-0.53894043
-0.58227539
-0.61737061
-0.64117432
-0.65185547
-0.64758301
-0.62957764
-0.59906006
-0.55847168
-0.50994873
-0.45684814
-0.40130615
-0.34576416
-0.29266357
-0.24414063
-0.20202637
-0.16815186
-0.14343262
-0.12878418
-0.12298584
-0.12573242
-0.13488770
-0.14892578
-0.16601563
-0.18493652
-0.20416260
-0.22247314
-0.23834229
-0.24963379
-0.25451660
-0.25207520
-0.24108887
-0.22216797
-0.19409180
-0.15655518
-0.10925293
-0.05279541
 0.01129150
 0.08209229
 0.15747070
 0.23559570
 0.31280518
 0.38482666
 0.44616699
 0.49377441
 0.52429199
 0.53649902
 0.52825928
 0.49835205
 0.44586182
 0.37261963
 0.28167725
 0.17639160
 0.06042480
-0.06286621
-0.19042969
-0.31738281
-0.43945313
-0.55206299
-0.65185547
-0.73577881
-0.80291748
-0.85296631
-0.88592529
-0.90301514
-0.90484619
-0.89172363
-0.86395264
-0.82122803
-0.76416016
-0.69305420
-0.61065674
-0.52001953
-0.42510986
-0.32989502
-0.23681641
-0.14831543
-0.06835938
-0.00030518
 0.05187988
 0.08605957
 0.10162354
 0.09948730
 0.08087158
 0.04791260
 0.00427246
-0.04638672
-0.09979248
-0.15197754
-0.19927979
-0.23864746
-0.26794434
-0.28564453
-0.29113770
-0.28442383
-0.26458740
-0.23071289
-0.18249512
-0.11993408
-0.04394531
 0.04516602
 0.14739990
 0.26153564
 0.38513184
 0.51422119
 0.64331055
 0.76782227
 0.88378906
 0.98663330
 1.07269287
 1.13830566
 1.18041992
 1.19598389
 1.18408203
 1.14501953
 1.07940674
 0.98999023
 0.88012695
 0.75439453
 0.61767578
 0.47637939
 0.33386230
 0.19348145
 0.05767822
-0.06896973
-0.18127441
-0.27404785
-0.34332275
-0.38665771
-0.40222168
-0.38879395
-0.34637451
-0.27740479
-0.18463135
-0.07171631
 0.05859375
 0.20141602
 0.35003662
 0.49560547
 0.63171387
 0.75317383
 0.85662842
 0.93780518
 0.99151611
 1.01593018
 1.01074219
 0.97747803
 0.91522217
 0.82366943
 0.70465088
 0.56274414
 0.40374756
 0.23010254
 0.04089355
-0.16387939
-0.37811279
-0.59082031
-0.79132080
-0.97259521
-1.12945557
-1.25671387
-1.34704590
-1.39434814
-1.39678955
-1.35345459
-1.26464844
-1.13037109
-0.95428467
-0.74493408
-0.51269531
-0.26550293
-0.00854492
 0.25299072
 0.50933838
 0.74707031
 0.95458984
 1.12609863
 1.25976563
 1.35528564
 1.40960693
 1.42181396
 1.39343262
 1.32965088
 1.23382568
 1.10961914
 0.95886230
 0.78765869
 0.60485840
 0.41900635
 0.23559570
 0.05615234
-0.11718750
-0.27893066
-0.42175293
-0.53894043
-0.62744141
-0.68847656
-0.72326660
-0.73394775
-0.72235107
-0.69213867
-0.64636230
-0.58929443
-0.52520752
-0.45776367
-0.39062500
-0.32714844
-0.26824951
-0.21423340
-0.16387939
-0.11657715
-0.07202148
-0.02990723
 0.00915527
 0.04547119
 0.07934570
 0.11108398
 0.14007568
 0.16571045
 0.18676758
 0.20233154
 0.21209717
 0.21667480
 0.21636963
 0.21179199
 0.20324707
 0.19012451
 0.17303467
 0.15167236
 0.12573242
 0.09429932
 0.05706787
 0.01342773
-0.03784180
-0.09948730
-0.17333984
-0.26092529
-0.36102295
-0.47088623
-0.58593750
-0.70281982
-0.81817627
-0.92803955
-1.02874756
-1.11480713
-1.18072510
-1.22161865
-1.23352051
-1.21490479
-1.16394043
-1.08032227
-0.96466064
-0.82000732
-0.65155029
-0.46508789
-0.26702881
-0.06164551
 0.14648438
 0.35125732
 0.54321289
 0.71258545
 0.85144043
 0.95428467
 1.01928711
 1.04583740
 1.03149414
 0.97442627
 0.87585449
 0.74218750
 0.58166504
 0.40130615
 0.20324707
-0.00946045
-0.23132324
-0.45013428
-0.65338135
-0.83160400
-0.98022461
-1.09619141
-1.17614746
-1.21612549
-1.21337891
-1.16699219
-1.07818604
-0.94940186
-0.78552246
-0.59387207
-0.38085938
-0.14984131
 0.09613037
 0.35186768
 0.60577393
 0.84350586
 1.05529785
 1.23596191
 1.38336182
 1.49322510
 1.55914307
 1.57745361
 1.54846191
 1.47613525
 1.36199951
 1.20849609
 1.01989746
 0.80627441
 0.57922363
 0.34698486
 0.11260986
-0.11993408
-0.34301758
-0.54412842
-0.71228027
-0.84197998
-0.93322754
-0.98663330
-1.00128174
-0.97534180
-0.91033936
-0.81054688
-0.68237305
-0.53375244
-0.37200928
-0.20294189
-0.03112793
 0.13916016
 0.30212402
 0.44952393
 0.57250977
 0.66497803
 0.72601318
 0.75653076
 0.75683594
 0.72509766
 0.66070557
 0.56701660
 0.44952393
 0.31402588
 0.16265869
-0.00396729
-0.18218994
-0.36407471
-0.53985596
-0.70190430
-0.84533691
-0.96588135
-1.05865479
-1.11907959
-1.14410400
-1.13250732
-1.08337402
-0.99548340
-0.87005615
-0.71044922
-0.52368164
-0.31524658
-0.08911133
 0.15197754
 0.40069580
 0.64727783
 0.87921143
 1.08764648
 1.26647949
 1.41174316
 1.51885986
 1.58233643
 1.59942627
 1.57226563
 1.50329590
 1.39556885
 1.25122070
 1.07421875
 0.87371826
 0.66131592
 0.44677734
 0.23529053
 0.02960205
-0.16540527
-0.34118652
-0.48767090
-0.59661865
-0.66497803
-0.69183350
-0.67810059
-0.62561035
-0.53741455
-0.41870117
-0.27465820
-0.10864258
 0.07476807
 0.26916504
 0.46325684
 0.64422607
 0.80047607
 0.92590332
 1.01745605
 1.07269287
 1.08764648
 1.05743408
 0.98022461
 0.85968018
 0.70190430
 0.51330566
 0.29815674
 0.05828857
-0.20202637
-0.47424316
-0.74768066
-1.01013184
-1.25274658
-1.46881104
-1.65435791
-1.80358887
-1.91070557
-1.96960449
-1.97753906
-1.93450928
-1.84173584
-1.70166016
-1.51611328
-1.29058838
-1.03515625
-0.76171875
-0.48095703
-0.19836426
 0.08117676
 0.35034180
 0.59814453
 0.81298828
 0.98724365
 1.11816406
 1.20574951
 1.25000000
 1.25091553
 1.20910645
 1.12762451
 1.01043701
 0.86334229
 0.69366455
 0.50933838
 0.31799316
 0.12329102
-0.07263184
-0.26489258
-0.44464111
-0.60119629
-0.72692871
-0.81878662
-0.87799072
-0.90606689
-0.90240479
-0.86761475
-0.80444336
-0.71746826
-0.61340332
-0.49804688
-0.37689209
-0.25451660
-0.13549805
-0.02288818
 0.07995605
 0.17028809
 0.24505615
 0.30242920
 0.34210205
 0.36560059
 0.37414551
 0.36987305
 0.35491943
 0.33172607
 0.30303955
 0.27160645
 0.23895264
 0.20782471
 0.18127441
 0.16204834
 0.15228271
 0.15319824
 0.16418457
 0.18585205
 0.21697998
 0.25695801
 0.30212402
 0.34790039
 0.38818359
 0.41839600
 0.43487549
 0.43426514
 0.41473389
 0.37414551
 0.31219482
 0.22918701
 0.12603760
 0.00396729
-0.13397217
-0.28167725
-0.43273926
-0.57983398
-0.71746826
-0.84197998
-0.95092773
-1.04156494
-1.11114502
-1.15661621
-1.17675781
-1.17126465
-1.14135742
-1.08642578
-1.00524902
-0.89691162
-0.76354980
-0.61035156
-0.44372559
-0.26763916
-0.08361816
 0.10681152
 0.29937744
 0.48583984
 0.65673828
 0.80505371
 0.92773438
 1.02325439
 1.09069824
 1.12823486
 1.13616943
 1.11572266
 1.06964111
 1.00036621
 0.91003418
 0.80139160
 0.67871094
 0.54626465
 0.40954590
 0.27130127
 0.13244629
-0.00518799
-0.13885498
-0.26397705
-0.37353516
-0.46234131
-0.52795410
-0.57037354
-0.58898926
-0.58288574
-0.55114746
-0.49377441
-0.41381836
-0.31463623
-0.19927979
-0.06866455
 0.07476807
 0.22735596
 0.38330078
 0.53833008
 0.68817139
 0.82885742
 0.95703125
 1.07025146
 1.16485596
 1.23748779
 1.28448486
 1.30249023
 1.28997803
 1.24694824
 1.17370605
 1.07025146
 0.93811035
 0.78033447
 0.60333252
 0.41351318
 0.21453857
 0.00915527
-0.19927979
-0.40344238
-0.59295654
-0.76019287
-0.90026855
-1.01226807
-1.09497070
-1.14654541
-1.16546631
-1.15325928
-1.11328125
-1.04949951
-0.96343994
-0.85754395
-0.73455811
-0.59936523
-0.45867920
-0.31677246
-0.17791748
-0.04577637
 0.07568359
 0.18218994
 0.26947021
 0.33355713
 0.37078857
 0.37994385
 0.36102295
 0.31646729
 0.24841309
 0.16052246
 0.05523682
-0.06286621
-0.18829346
-0.31463623
-0.43457031
-0.54077148
-0.62713623
-0.69030762
-0.72814941
-0.74005127
-0.72418213
-0.67901611
-0.60516357
-0.50537109
-0.38482666
-0.24688721
-0.09277344
 0.07629395
 0.25482178
 0.43426514
 0.60577393
 0.76171875
 0.89660645
 1.00585938
 1.08459473
 1.12823486
 1.13494873
 1.10229492
 1.02935791
 0.91644287
 0.76782227
 0.59204102
 0.39642334
 0.18554688
-0.03723145
-0.26763916
-0.49468994
-0.70587158
-0.89111328
-1.04553223
-1.16699219
-1.25213623
-1.29699707
-1.29913330
-1.25885010
-1.17797852
-1.05926514
-0.90606689
-0.72509766
-0.52429199
-0.31158447
-0.09216309
 0.12969971
 0.34759521
 0.54992676
 0.72540283
 0.86517334
 0.96496582
 1.02478027
 1.04370117
 1.01989746
 0.95306396
 0.84594727
 0.70678711
 0.54412842
 0.36499023
 0.17211914
-0.03082275
-0.23773193
-0.43762207
-0.61981201
-0.77606201
-0.90209961
-0.99609375
-1.05621338
-1.08062744
-1.06842041
-1.01989746
-0.93780518
-0.82550049
-0.68817139
-0.53253174
-0.36529541
-0.19134521
-0.01373291
 0.16265869
 0.33142090
 0.48278809
 0.60913086
 0.70526123
 0.77056885
 0.80444336
 0.80566406
 0.77392578
 0.71014404
 0.61859131
 0.50537109
 0.37719727
 0.23925781
 0.09552002
-0.05004883
-0.19226074
-0.32318115
-0.43487549
-0.51971436
-0.57495117
-0.60058594
-0.59783936
-0.56732178
-0.50994873
-0.42755127
-0.32440186
-0.20355225
-0.06805420
 0.07965088
 0.23559570
 0.39367676
 0.54687500
 0.68969727
 0.81848145
 0.93048096
 1.02325439
 1.09405518
 1.14166260
 1.16577148
 1.16638184
 1.14501953
 1.10260010
 1.04187012
 0.96679688
 0.87951660
 0.78277588
 0.67840576
 0.57067871
 0.46295166
 0.35888672
 0.25817871
 0.16082764
 0.06683350
-0.02136230
-0.10162354
-0.17456055
-0.24139404
-0.30303955
-0.35888672
-0.40649414
-0.44616699
-0.47943115
-0.50933838
-0.53680420
-0.56243896
-0.58563232
-0.60668945
-0.62530518
-0.64117432
-0.65307617
-0.66009521
-0.66131592
-0.65612793
-0.64300537
-0.62042236
-0.58654785
-0.54016113
-0.48217773
-0.41442871
-0.33752441
-0.25268555
-0.16082764
-0.06378174
 0.03662109
 0.13702393
 0.23468018
 0.32653809
 0.40985107
 0.48126221
 0.53833008
 0.57952881
 0.60455322
 0.61279297
 0.60272217
 0.57403564
 0.52764893
 0.46691895
 0.39520264
 0.31494141
 0.22735596
 0.13336182
 0.03570557
-0.06164551
-0.15563965
-0.24414063
-0.32501221
-0.39520264
-0.45166016
-0.49224854
-0.51635742
-0.52398682
-0.51513672
-0.48980713
-0.44891357
-0.39459229
-0.32867432
-0.25268555
-0.16784668
-0.07537842
 0.02136230
 0.11901855
 0.21362305
 0.30151367
 0.37933350
 0.44433594
 0.49316406
 0.52459717
 0.53649902
 0.52764893
 0.49713135
 0.44525146
 0.37475586
 0.28808594
 0.18798828
 0.07629395
-0.04577637
-0.17547607
-0.30700684
-0.43365479
-0.54870605
-0.64880371
-0.73181152
-0.79650879
-0.84197998
-0.86547852
-0.86639404
-0.84503174
-0.80352783
-0.74340820
-0.66741943
-0.57800293
-0.47943115
-0.37567139
-0.27038574
-0.16662598
-0.06713867
 0.02502441
 0.10589600
 0.17150879
 0.22033691
 0.25177002
 0.26611328
 0.26397705
 0.24597168
 0.21301270
 0.16723633
 0.11230469
 0.05126953
-0.01159668
-0.07354736
-0.13153076
-0.18371582
-0.22735596
-0.26092529
-0.28259277
-0.29144287
-0.28747559
-0.27130127
-0.24291992
-0.20233154
-0.14984131
-0.08636475
-0.01495361
 0.06103516
 0.13916016
 0.21667480
 0.29205322
 0.36224365
 0.42419434
 0.47607422
 0.51513672
 0.54107666
 0.55267334
 0.54992676
 0.53344727
 0.50567627
 0.46905518
 0.42572021
 0.37780762
 0.32745361
 0.27557373
 0.22369385
 0.17364502
 0.12634277
 0.08331299
 0.04516602
 0.01251221
-0.01525879
-0.03784180
-0.05493164
-0.06652832
-0.07171631
-0.07141113
-0.06622314
-0.05737305
-0.04455566
-0.02838135
-0.00854492
 0.01434326
 0.03906250
 0.06378174
 0.08728027
 0.10803223
 0.12603760
 0.14129639
 0.15319824
 0.16204834
 0.16754150
 0.16937256
 0.16784668
 0.16357422
 0.15777588
 0.15106201
 0.14373779
 0.13549805
 0.12603760
 0.11566162
 0.10437012
 0.09307861
 0.08209229
 0.07049561
 0.05767822
 0.04180908
 0.02258301
 0.00000000
-0.02563477
-0.05523682
-0.08819580
-0.12359619
-0.16113281
-0.20050049
-0.24200439
-0.28442383
-0.32470703
-0.36041260
-0.38818359
-0.40679932
-0.41503906
-0.41107178
-0.39398193
-0.36285400
-0.31860352
-0.26275635
-0.19622803
-0.12115479
-0.03906250
 0.04669189
 0.13397217
 0.22003174
 0.30151367
 0.37506104
 0.43640137
 0.48248291
 0.51330566
 0.53009033
 0.53253174
 0.52093506
 0.49468994
 0.45562744
 0.40649414
 0.35095215
 0.29144287
 0.22918701
 0.16540527
 0.10131836
 0.03997803
-0.01678467
-0.06622314
-0.10772705
-0.14038086
-0.16387939
-0.17852783
-0.18432617
-0.18127441
-0.16998291
-0.15136719
-0.12573242
-0.09429932
-0.05950928
-0.02227783
 0.01495361
 0.05126953
 0.08605957
 0.11749268
 0.14526367
 0.16754150
 0.18371582
 0.19348145
 0.19683838
 0.19348145
 0.18341064
 0.16601563
 0.14160156
 0.11077881
 0.07324219
 0.02960205
-0.01861572
-0.06958008
-0.12207031
-0.17639160
-0.23315430
-0.29113770
-0.34637451
-0.39550781
-0.43609619
-0.46783447
-0.49072266
-0.50476074
-0.50842285
-0.50109863
-0.48309326
-0.45532227
-0.41900635
-0.37506104
-0.32592773
-0.27404785
-0.22155762
-0.16815186
-0.11474609
-0.06195068
-0.01251221
 0.03112793
 0.06744385
 0.09643555
 0.11810303
 0.13214111
 0.13824463
 0.13641357
 0.12664795
 0.10894775
 0.08392334
 0.05187988
 0.01434326
-0.02624512
-0.06835938
-0.10986328
-0.14923096
-0.18432617
-0.21301270
-0.23376465
-0.24505615
-0.24658203
-0.23712158
-0.21667480
-0.18524170
-0.14282227
-0.09094238
-0.03143311
 0.03295898
 0.09948730
 0.16540527
 0.22857666
 0.28656006
 0.33752441
 0.37841797
 0.40679932
 0.42053223
 0.41778564
 0.39947510
 0.36712646
 0.32226563
 0.26641846
 0.20050049
 0.12481689
 0.04302979
-0.04119873
-0.12268066
-0.19866943
-0.26641846
-0.32409668
-0.36834717
-0.39581299
-0.40435791
-0.39367676
-0.36468506
-0.31890869
-0.25665283
-0.18035889
-0.09277344
 0.00213623
 0.10162354
 0.20263672
 0.30151367
 0.39306641
 0.47149658
 0.53222656
 0.57342529
 0.59295654
 0.58929443
 0.56152344
 0.50964355
 0.43670654
 0.34576416
 0.24017334
 0.12207031
-0.00518799
-0.13732910
-0.26855469
-0.39184570
-0.50231934
-0.59509277
-0.66650391
-0.71472168
-0.73852539
-0.73883057
-0.71594238
-0.67108154
-0.60638428
-0.52520752
-0.43212891
-0.33142090
-0.22613525
-0.11962891
-0.01556396
 0.08117676
 0.16754150
 0.24047852
 0.29907227
 0.34149170
 0.36529541
 0.36926270
 0.35430908
 0.32409668
 0.28167725
 0.23010254
 0.17120361
 0.10711670
 0.04211426
-0.01983643
-0.07476807
-0.11932373
-0.15075684
-0.16723633
-0.16754150
-0.15075684
-0.11810303
-0.07110596
-0.01190186
 0.05676270
 0.13244629
 0.21179199
 0.29205322
 0.36987305
 0.44189453
 0.50415039
 0.55450439
 0.59112549
 0.61279297
 0.61859131
 0.60729980
 0.57861328
 0.53375244
 0.47546387
 0.40618896
 0.32806396
 0.24230957
 0.15014648
 0.05554199
-0.03814697
-0.12695313
-0.20782471
-0.27923584
-0.33752441
-0.37994385
-0.40405273
-0.40863037
-0.39367676
-0.36163330
-0.31463623
-0.25665283
-0.18981934
-0.11688232
-0.03997803
 0.03784180
 0.11199951
 0.17883301
 0.23529053
 0.28015137
 0.31188965
 0.32775879
 0.32714844
 0.31066895
 0.28045654
 0.23864746
 0.18585205
 0.12268066
 0.05157471
-0.02349854
-0.09826660
-0.17059326
-0.24017334
-0.30548096
-0.36346436
-0.40924072
-0.44097900
-0.45806885
-0.46295166
-0.45715332
-0.44036865
-0.41320801
-0.37658691
-0.33264160
-0.28320313
-0.23071289
-0.17608643
-0.12115479
-0.06774902
-0.01800537
 0.02624512
 0.06469727
 0.09613037
 0.12023926
 0.13702393
 0.14678955
 0.14984131
 0.14770508
 0.14129639
 0.13183594
 0.11993408
 0.10681152
 0.09368896
 0.08178711
 0.07202148
 0.06561279
 0.06286621
 0.06317139
 0.06591797
 0.07049561
 0.07629395
 0.08270264
 0.08941650
 0.09582520
 0.10101318
 0.10406494
 0.10467529
 0.10223389
 0.09674072
 0.08819580
 0.07690430
 0.06225586
 0.04425049
 0.02380371
 0.00152588
-0.02105713
-0.04394531
-0.06561279
-0.08575439
-0.10375977
-0.11871338
-0.12969971
-0.13549805
-0.13458252
-0.12634277
-0.11016846
-0.08636475
-0.05554199
-0.01831055
 0.02471924
 0.07263184
 0.12268066
 0.17364502
 0.22308350
 0.26947021
 0.31188965
 0.34729004
 0.37353516
 0.38818359
 0.38940430
 0.37750244
 0.35278320
 0.31524658
 0.26519775
 0.20385742
 0.13214111
 0.05218506
-0.03540039
-0.12908936
-0.22705078
-0.32592773
-0.42083740
-0.50750732
-0.58258057
-0.64453125
-0.69213867
-0.72326660
-0.73669434
-0.73120117
-0.70648193
-0.66314697
-0.60272217
-0.52703857
-0.43823242
-0.33905029
-0.23223877
-0.12145996
-0.00915527
 0.10131836
 0.20599365
 0.30151367
 0.38391113
 0.45074463
 0.49957275
 0.52917480
 0.53863525
 0.52734375
 0.49591064
 0.44647217
 0.38208008
 0.30517578
 0.21759033
 0.12207031
 0.02197266
-0.07843018
-0.17578125
-0.26611328
-0.34606934
-0.41229248
-0.46051025
-0.48919678
-0.49774170
-0.48675537
-0.45593262
-0.40527344
-0.33569336
-0.25054932
-0.15289307
-0.04608154
 0.06896973
 0.18981934
 0.31280518
 0.43273926
 0.54351807
 0.64239502
 0.72631836
 0.79376221
 0.84228516
 0.87036133
 0.87738037
 0.86395264
 0.83099365
 0.77972412
 0.71197510
 0.63079834
 0.53924561
 0.44097900
 0.33752441
 0.23040771
 0.12115479
 0.01220703
-0.09338379
-0.19348145
-0.28656006
-0.37078857
-0.44464111
-0.50628662
-0.55633545
-0.59509277
-0.62316895
-0.64208984
-0.65216064
-0.65460205
-0.65155029
-0.64361572
-0.63201904
-0.61767578
-0.60211182
-0.58624268
-0.57067871
-0.55450439
-0.53710938
-0.51696777
-0.49316406
-0.46539307
-0.43243408
-0.39428711
-0.35064697
-0.30303955
-0.25207520
-0.19714355
-0.13824463
-0.07629395
-0.01220703
 0.05157471
 0.11352539
 0.17181396
 0.22613525
 0.27557373
 0.31860352
 0.35369873
 0.37963867
 0.39611816
 0.40405273
 0.40466309
 0.39825439
 0.38482666
 0.36407471
 0.33752441
 0.30731201
 0.27587891
 0.24505615
 0.21636963
 0.19012451
 0.16754150
 0.14953613
 0.13671875
 0.13000488
 0.13031006
 0.13671875
 0.14923096
 0.16571045
 0.18493652
 0.20507813
 0.22491455
 0.24230957
 0.25604248
 0.26397705
 0.26428223
 0.25604248
 0.23803711
 0.20965576
 0.17242432
 0.12817383
 0.07843018
 0.02471924
-0.03204346
-0.09033203
-0.14678955
-0.19836426
-0.24383545
-0.28228760
-0.31280518
-0.33294678
-0.33966064
-0.33203125
-0.31158447
-0.28106689
-0.24261475
-0.19592285
-0.14160156
-0.08056641
-0.01495361
 0.05187988
 0.11688232
 0.17761230
 0.23132324
 0.27618408
 0.30944824
 0.32958984
 0.33508301
 0.32623291
 0.30395508
 0.27038574
 0.22583008
 0.17028809
 0.10437012
 0.03173828
-0.04333496
-0.11779785
-0.18981934
-0.25909424
-0.32379150
-0.37933350
-0.42144775
-0.44799805
-0.45989990
-0.45776367
-0.44250488
-0.41351318
-0.37200928
-0.31951904
-0.25787354
-0.18768311
-0.11108398
-0.03082275
 0.04821777
 0.12359619
 0.19348145
 0.25756836
 0.31463623
 0.36285400
 0.39947510
 0.42388916
 0.43731689
 0.44158936
 0.43792725
 0.42694092
 0.40924072
 0.38574219
 0.35827637
 0.32836914
 0.29785156
 0.26763916
 0.23864746
 0.21057129
 0.18310547
 0.15533447
 0.12817383
 0.10192871
 0.07812500
 0.05676270
 0.03692627
 0.01892090
 0.00183105
-0.01434326
-0.02960205
-0.04394531
-0.05676270
-0.06835938
-0.07934570
-0.08941650
-0.09918213
-0.10833740
-0.11627197
-0.12298584
-0.12878418
-0.13366699
-0.13763428
-0.14038086
-0.14160156
-0.14038086
-0.13641357
-0.12939453
-0.11993408
-0.10894775
-0.09765625
-0.08666992
-0.07629395
-0.06652832
-0.05798340
-0.05126953
-0.04730225
-0.04577637
-0.04669189
-0.05035400
-0.05645752
-0.06439209
-0.07415771
-0.08483887
-0.09613037
-0.10742188
-0.11749268
-0.12664795
-0.13458252
-0.14190674
-0.14862061
-0.15502930
-0.16052246
-0.16510010
-0.16906738
-0.17272949
-0.17608643
-0.17974854
-0.18493652
-0.19226074
-0.20233154
-0.21453857
-0.22796631
-0.24353027
-0.26245117
-0.28594971
-0.31311035
-0.34118652
-0.36773682
-0.39123535
-0.41107178
-0.42846680
-0.44189453
-0.44952393
-0.44891357
-0.43823242
-0.41656494
-0.38452148
-0.34179688
-0.28869629
-0.22583008
-0.15350342
-0.07324219
 0.01464844
 0.10955811
 0.21057129
 0.31585693
 0.42236328
 0.52673340
 0.62622070
 0.71929932
 0.80352783
 0.87738037
 0.93811035
 0.98358154
 1.01257324
 1.02355957
 1.01562500
 0.98876953
 0.94146729
 0.87371826
 0.78674316
 0.68206787
 0.56335449
 0.43548584
 0.30151367
 0.16326904
 0.02136230
-0.12237549
-0.26428223
-0.39825439
-0.51940918
-0.62438965
-0.71228027
-0.78277588
-0.83465576
-0.86669922
-0.87799072
-0.86853027
-0.84014893
-0.79376221
-0.73089600
-0.65246582
-0.56121826
-0.46051025
-0.35400391
-0.24414063
-0.13366699
-0.02471924
 0.07843018
 0.17272949
 0.25512695
 0.32348633
 0.37628174
 0.41076660
 0.42510986
 0.41870117
 0.39337158
 0.35247803
 0.29724121
 0.22979736
 0.15136719
 0.06500244
-0.02502441
-0.11413574
-0.19866943
-0.27496338
-0.33935547
-0.38818359
-0.41809082
-0.42694092
-0.41381836
-0.37933350
-0.32318115
-0.24749756
-0.15380859
-0.04486084
 0.07659912
 0.20751953
 0.34454346
 0.48217773
 0.61523438
 0.73760986
 0.84533691
 0.93536377
 1.00524902
 1.05255127
 1.07543945
 1.07238770
 1.04370117
 0.98999023
 0.91186523
 0.81085205
 0.69030762
 0.55541992
 0.41137695
 0.26245117
 0.11016846
-0.04364014
-0.19622803
-0.34149170
-0.47332764
-0.58563232
-0.67657471
-0.74493408
-0.79071045
-0.81298828
-0.81207275
-0.78948975
-0.74676514
-0.68725586
-0.61340332
-0.52917480
-0.43914795
-0.34790039
-0.25848389
-0.17303467
-0.09399414
-0.02380371
 0.03509521
 0.08117676
 0.11444092
 0.13549805
 0.14526367
 0.14526367
 0.13641357
 0.12054443
 0.09948730
 0.07568359
 0.05065918
 0.02624512
 0.00427246
-0.01464844
-0.02929688
-0.03936768
-0.04425049
-0.04394531
-0.03845215
-0.02899170
-0.01739502
-0.00457764
 0.00793457
 0.01800537
 0.02471924
 0.02624512
 0.02197266
 0.01098633
-0.00762939
-0.03387451
-0.06683350
-0.10528564
-0.14678955
-0.19073486
-0.23529053
-0.27923584
-0.32012939
-0.35430908
-0.37902832
-0.39215088
-0.39245605
-0.37994385
-0.35339355
-0.31250000
-0.25756836
-0.18951416
-0.10986328
-0.01983643
 0.07843018
 0.18188477
 0.28686523
 0.38970947
 0.48583984
 0.57067871
 0.63995361
 0.68939209
 0.71746826
 0.72265625
 0.70404053
 0.66040039
 0.59204102
 0.50170898
 0.39367676
 0.27191162
 0.13824463
-0.00549316
-0.15716553
-0.31036377
-0.45684814
-0.58959961
-0.70495605
-0.80078125
-0.87524414
-0.92529297
-0.94787598
-0.94268799
-0.91125488
-0.85540771
-0.77667236
-0.67687988
-0.55999756
-0.43121338
-0.29602051
-0.15747070
-0.01831055
 0.11810303
 0.24749756
 0.36560059
 0.46813965
 0.55175781
 0.61523438
 0.65734863
 0.67840576
 0.67962646
 0.66223145
 0.62774658
 0.57739258
 0.51391602
 0.44128418
 0.36437988
 0.28625488
 0.20965576
 0.13580322
 0.06713867
 0.00701904
-0.04211426
-0.07843018
-0.10101318
-0.11047363
-0.10711670
-0.09155273
-0.06561279
-0.03143311
 0.00793457
 0.05004883
 0.09246826
 0.13305664
 0.16876221
 0.19653320
 0.21392822
 0.21911621
 0.21118164
 0.18920898
 0.15319824
 0.10375977
 0.04302979
-0.02655029
-0.10345459
-0.18524170
-0.27008057
-0.35339355
-0.43029785
-0.49682617
-0.55023193
-0.58898926
-0.61279297
-0.61981201
-0.60821533
-0.57708740
-0.52734375
-0.46020508
-0.37750244
-0.28198242
-0.17456055
-0.05706787
 0.06896973
 0.20141602
 0.33569336
 0.46722412
 0.59112549
 0.70373535
 0.80230713
 0.88562012
 0.95153809
 0.99761963
 1.02172852
 1.02233887
 1.00067139
 0.95855713
 0.89721680
 0.81726074
 0.71929932
 0.60638428
 0.48339844
 0.35400391
 0.22155762
 0.08605957
-0.05157471
-0.18920898
-0.32318115
-0.44860840
-0.56182861
-0.66040039
-0.74310303
-0.80963135
-0.85906982
-0.89172363
-0.90698242
-0.90423584
-0.88439941
-0.84808350
-0.79711914
-0.73333740
-0.65856934
-0.57434082
-0.48370361
-0.39031982
-0.29602051
-0.20202637
-0.10925293
-0.01953125
 0.06408691
 0.13977051
 0.20721436
 0.26702881
 0.31921387
 0.36102295
 0.39093018
 0.40863037
 0.41564941
 0.41412354
 0.40435791
 0.38574219
 0.35858154
 0.32440186
 0.28533936
 0.24230957
 0.19531250
 0.14526367
 0.09399414
 0.04333496
-0.00579834
-0.05249023
-0.09613037
-0.13519287
-0.16723633
-0.19226074
-0.20996094
-0.22125244
-0.22674561
-0.22583008
-0.21789551
-0.20294189
-0.18127441
-0.15350342
-0.12115479
-0.08544922
-0.04760742
-0.00823975
 0.03143311
 0.07080078
 0.10864258
 0.14282227
 0.17150879
 0.19409180
 0.20965576
 0.21850586
 0.22003174
 0.21392822
 0.19989014
 0.17852783
 0.14984131
 0.11596680
 0.07812500
 0.03784180
-0.00366211
-0.04577637
-0.08728027
-0.12695313
-0.16204834
-0.19104004
-0.21301270
-0.22766113
-0.23498535
-0.23498535
-0.22766113
-0.21209717
-0.18859863
-0.15716553
-0.11810303
-0.07263184
-0.02258301
 0.03082275
 0.08605957
 0.14251709
 0.19897461
 0.25329590
 0.30273438
 0.34362793
 0.37414551
 0.39215088
 0.39703369
 0.38879395
 0.36773682
 0.33386230
 0.28717041
 0.22705078
 0.15533447
 0.07476807
-0.01129150
-0.10040283
-0.19104004
-0.28106689
-0.36804199
-0.44738770
-0.51574707
-0.57098389
-0.61248779
-0.64025879
-0.65338135
-0.65155029
-0.63385010
-0.60089111
-0.55328369
-0.49285889
-0.42175293
-0.34240723
-0.25665283
-0.16632080
-0.07263184
 0.02227783
 0.11596680
 0.20629883
 0.29113770
 0.36834717
 0.43640137
 0.49194336
 0.53497314
 0.56457520
 0.58166504
 0.58502197
 0.57434082
 0.54962158
 0.51239014
 0.46447754
 0.40802002
 0.34362793
 0.27313232
 0.19805908
 0.12023926
 0.04180908
-0.03448486
-0.10406494
-0.16418457
-0.21392822
-0.25421143
-0.28472900
-0.30426025
-0.31005859
-0.30151367
-0.28045654
-0.25085449
-0.21423340
-0.17120361
-0.12207031
-0.06896973
-0.01434326
 0.03967285
 0.09155273
 0.14099121
 0.18585205
 0.22491455
 0.25787354
 0.28503418
 0.30670166
 0.32043457
 0.32409668
 0.31738281
 0.30090332
 0.27709961
 0.24627686
 0.20782471
 0.16113281
 0.10681152
 0.04699707
-0.01617432
-0.07934570
-0.14068604
-0.19897461
-0.25299072
-0.30212402
-0.34423828
-0.37658691
-0.39764404
-0.40740967
-0.40802002
-0.40161133
-0.38848877
-0.36834717
-0.34088135
-0.30853271
-0.27313232
-0.23620605
-0.19805908
-0.15899658
-0.11962891
-0.08148193
-0.04547119
-0.01220703
 0.01739502
 0.04272461
 0.06317139
 0.07751465
 0.08666992
 0.09063721
 0.09033203
 0.08605957
 0.07843018
 0.06805420
 0.05615234
 0.04455566
 0.03417969
 0.02624512
 0.02105713
 0.01922607
 0.02014160
 0.02349854
 0.02899170
 0.03753662
 0.04913330
 0.06408691
 0.08178711
 0.10131836
 0.12237549
 0.14404297
 0.16662598
 0.19012451
 0.21362305
 0.23681641
 0.25817871
 0.27709961
 0.29388428
 0.30883789
 0.32073975
 0.32836914
 0.33020020
 0.32501221
 0.31433105
 0.29968262
 0.28228760
 0.26275635
 0.24108887
 0.21789551
 0.19348145
 0.16815186
 0.14251709
 0.11596680
 0.08941650
 0.06317139
 0.03692627
 0.01068115
-0.01647949
-0.04425049
-0.07263184
-0.10192871
-0.13183594
-0.16235352
-0.19256592
-0.22125244
-0.24810791
-0.27404785
-0.29907227
-0.32165527
-0.33935547
-0.35095215
-0.35736084
-0.35919189
-0.35705566
-0.34881592
-0.33355713
-0.31158447
-0.28503418
-0.25604248
-0.22460938
-0.19012451
-0.15258789
-0.11322021
-0.07446289
-0.03784180
-0.00335693
 0.02777100
 0.05493164
 0.07720947
 0.09460449
 0.10681152
 0.11352539
 0.11474609
 0.11047363
 0.10223389
 0.09094238
 0.07812500
 0.06408691
 0.04882813
 0.03326416
 0.01708984
 0.00122070
-0.01403809
-0.02868652
-0.04150391
-0.05218506
-0.06103516
-0.06744385
-0.07202148
-0.07415771
-0.07354736
-0.07080078
-0.06622314
-0.06072998
-0.05401611
-0.04608154
-0.03723145
-0.02838135
-0.01983643
-0.01220703
-0.00549316
 0.00030518
 0.00579834
 0.01159668
 0.01861572
 0.02746582
 0.03814697
 0.05096436
 0.06561279
 0.08270264
 0.10192871
 0.12268066
 0.14434814
 0.16662598
 0.18951416
 0.21270752
 0.23498535
 0.25512695
 0.27313232
 0.28900146
 0.30273438
 0.31158447
 0.31433105
 0.30944824
 0.29876709
 0.28289795
 0.26153564
 0.23345947
 0.19775391
 0.15533447
 0.10742188
 0.05493164
-0.00061035
-0.05798340
-0.11444092
-0.16815186
-0.21850586
-0.26489258
-0.30731201
-0.34332275
-0.37139893
-0.39062500
-0.40222168
-0.40710449
-0.40557861
-0.39733887
-0.38299561
-0.36346436
-0.34057617
-0.31646729
-0.29296875
-0.27130127
-0.25238037
-0.23590088
-0.22247314
-0.21118164
-0.20385742
-0.20019531
-0.20050049
-0.20294189
-0.20660400
-0.21026611
-0.21270752
-0.21270752
-0.20843506
-0.19805908
-0.17944336
-0.15136719
-0.11291504
-0.06378174
-0.00518799
 0.06195068
 0.13702393
 0.21942139
 0.30853271
 0.40191650
 0.49530029
 0.58441162
 0.66619873
 0.73822021
 0.79833984
 0.84411621
 0.87310791
 0.88348389
 0.87524414
 0.84808350
 0.80261230
 0.73822021
 0.65704346
 0.56091309
 0.45440674
 0.34027100
 0.22155762
 0.10101318
-0.01831055
-0.13244629
-0.23834229
-0.33172607
-0.40954590
-0.46783447
-0.50506592
-0.52001953
-0.51300049
-0.48583984
-0.44067383
-0.38024902
-0.30731201
-0.22552490
-0.13763428
-0.04760742
 0.04089355
 0.12237549
 0.19287109
 0.24871826
 0.28808594
 0.31036377
 0.31433105
 0.29876709
 0.26245117
 0.20629883
 0.13244629
 0.04364014
-0.05737305
-0.16815186
-0.28442383
-0.40100098
-0.51177979
-0.61157227
-0.69702148
-0.76477051
-0.81207275
-0.83618164
-0.83526611
-0.80841064
-0.75531006
-0.67718506
-0.57708740
-0.45928955
-0.32867432
-0.18890381
-0.04241943
 0.10772705
 0.25634766
 0.39703369
 0.52368164
 0.63110352
 0.71624756
 0.77667236
 0.81115723
 0.81817627
 0.79772949
 0.75103760
 0.67962646
 0.58654785
 0.47607422
 0.35339355
 0.22216797
 0.08514404
-0.05584717
-0.19683838
-0.33142090
-0.45257568
-0.55511475
-0.63598633
-0.69396973
-0.72723389
-0.73425293
-0.71441650
-0.66986084
-0.60302734
-0.51788330
-0.41748047
-0.30548096
-0.18493652
-0.05981445
 0.06591797
 0.18859863
 0.30242920
 0.40161133
 0.48217773
 0.54199219
 0.58044434
 0.59692383
 0.59020996
 0.56091309
 0.51055908
 0.44403076
 0.36407471
 0.27313232
 0.17364502
 0.06896973
-0.03570557
-0.13702393
-0.23101807
-0.31524658
-0.38574219
-0.43884277
-0.47271729
-0.48797607
-0.48614502
-0.46752930
-0.43243408
-0.38177490
-0.31921387
-0.24902344
-0.17425537
-0.09643555
-0.01770020
 0.05920410
 0.13000488
 0.19134521
 0.24230957
 0.28228760
 0.31066895
 0.32623291
 0.32806396
 0.31738281
 0.29571533
 0.26428223
 0.22369385
 0.17456055
 0.11901855
 0.06011963
 0.00091553
-0.05615234
-0.10955811
-0.15808105
-0.19927979
-0.23193359
-0.25421143
-0.26641846
-0.26885986
-0.26184082
-0.24566650
-0.22064209
-0.18798828
-0.14923096
-0.10620117
-0.06042480
-0.01464844
 0.02929688
 0.07019043
 0.10620117
 0.13732910
 0.16204834
 0.17944336
 0.18920898
 0.19073486
 0.18524170
 0.17333984
 0.15686035
 0.13641357
 0.11383057
 0.09033203
 0.06683350
 0.04394531
 0.02410889
 0.00854492
-0.00122070
-0.00427246
-0.00091553
 0.00854492
 0.02502441
 0.04882813
 0.08026123
 0.11779785
 0.16021729
 0.20660400
 0.25543213
 0.30578613
 0.35644531
 0.40557861
 0.45166016
 0.49346924
 0.52856445
 0.55572510
 0.57281494
 0.57922363
 0.57464600
 0.55877686
 0.53070068
 0.49041748
 0.43823242
 0.37506104
 0.30181885
 0.21942139
 0.12817383
 0.03021240
-0.07324219
-0.18035889
-0.28930664
-0.39672852
-0.49957275
-0.59387207
-0.67749023
-0.74951172
-0.81024170
-0.85815430
-0.89172363
-0.90850830
-0.90820313
-0.89172363
-0.86120605
-0.81787109
-0.76232910
-0.69458008
-0.61645508
-0.52947998
-0.43731689
-0.34179688
-0.24505615
-0.14801025
-0.05249023
 0.03967285
 0.12725830
 0.20904541
 0.28320313
 0.34851074
 0.40313721
 0.44677734
 0.48004150
 0.50354004
 0.51788330
 0.52215576
 0.51635742
 0.50140381
 0.47882080
 0.45043945
 0.41717529
 0.38024902
 0.34088135
 0.30059814
 0.26062012
 0.22094727
 0.18096924
 0.14190674
 0.10498047
 0.07049561
 0.03906250
 0.00976563
-0.01770020
-0.04272461
-0.06500244
-0.08483887
-0.10253906
-0.11932373
-0.13519287
-0.15045166
-0.16418457
-0.17639160
-0.18646240
-0.19409180
-0.19927979
-0.20233154
-0.20416260
-0.20355225
-0.20080566
-0.19439697
-0.18524170
-0.17333984
-0.15991211
-0.14465332
-0.12817383
-0.11077881
-0.09246826
-0.07446289
-0.05737305
-0.04272461
-0.03082275
-0.02136230
-0.01434326
-0.00946045
-0.00640869
-0.00579834
-0.00823975
-0.01373291
-0.02075195
-0.02899170
-0.03631592
-0.04272461
-0.04760742
-0.05065918
-0.05187988
-0.05065918
-0.04608154
-0.03753662
-0.02532959
-0.00854492
 0.01190186
 0.03631592
 0.06408691
 0.09460449
 0.12786865
 0.16235352
 0.19653320
 0.22888184
 0.25817871
 0.28411865
 0.30731201
 0.32623291
 0.33935547
 0.34454346
 0.34118652
 0.32958984
 0.31066895
 0.28503418
 0.25360107
 0.21606445
 0.17303467
 0.12481689
 0.07324219
 0.02044678
-0.03234863
-0.08239746
-0.12878418
-0.16998291
-0.20446777
-0.23162842
-0.25024414
-0.25970459
-0.25970459
-0.25024414
-0.23193359
-0.20507813
-0.17181396
-0.13275146
-0.08941650
-0.04333496
 0.00396729
 0.05065918
 0.09460449
 0.13336182
 0.16540527
 0.18890381
 0.20416260
 0.21026611
 0.20721436
 0.19439697
 0.17272949
 0.14251709
 0.10528564
 0.06256104
 0.01556396
-0.03509521
-0.08758545
-0.13916016
-0.18798828
-0.23254395
-0.27191162
-0.30517578
-0.33111572
-0.34698486
-0.35156250
-0.34393311
-0.32501221
-0.29632568
-0.25939941
-0.21423340
-0.16113281
-0.10101318
-0.03540039
 0.03265381
 0.10162354
 0.16876221
 0.23284912
 0.29144287
 0.34179688
 0.38208008
 0.41076660
 0.42755127
 0.43151855
 0.42205811
 0.39886475
 0.36254883
 0.31433105
 0.25482178
 0.18463135
 0.10589600
 0.02105713
-0.06774902
-0.15930176
-0.25268555
-0.34576416
-0.43457031
-0.51513672
-0.58471680
-0.64361572
-0.69091797
-0.72540283
-0.74462891
-0.74645996
-0.73242188
-0.70343018
-0.66070557
-0.60455322
-0.53497314
-0.45410156
-0.36468506
-0.26855469
-0.16754150
-0.06347656
 0.04089355
 0.14221191
 0.23895264
 0.32928467
 0.41107178
 0.48187256
 0.53955078
 0.58288574
 0.61309814
 0.63079834
 0.63598633
 0.62896729
 0.60974121
 0.58044434
 0.54229736
 0.49743652
 0.44738770
 0.39367676
 0.33966064
 0.28656006
 0.23498535
 0.18524170
 0.13702393
 0.09216309
 0.05157471
 0.01617432
-0.01434326
-0.04028320
-0.06225586
-0.08026123
-0.09521484
-0.10803223
-0.11901855
-0.12908936
-0.13824463
-0.14678955
-0.15502930
-0.16296387
-0.16998291
-0.17669678
-0.18280029
-0.18920898
-0.19531250
-0.20111084
-0.20568848
-0.20812988
-0.20782471
-0.20477295
-0.19897461
-0.18951416
-0.17669678
-0.16021729
-0.13977051
-0.11627197
-0.08941650
-0.06011963
-0.02899170
 0.00274658
 0.03448486
 0.06500244
 0.09338379
 0.11871338
 0.13977051
 0.15625000
 0.16754150
 0.17425537
 0.17669678
 0.17547607
 0.17089844
 0.16326904
 0.15350342
 0.14221191
 0.13061523
 0.11962891
 0.11077881
 0.10467529
 0.10253906
 0.10467529
 0.11138916
 0.12207031
 0.13763428
 0.15747070
 0.18066406
 0.20599365
 0.23223877
 0.25939941
 0.28686523
 0.31433105
 0.33966064
 0.35980225
 0.37261963
 0.37689209
 0.37200928
 0.35766602
 0.33416748
 0.30242920
 0.26153564
 0.21148682
 0.15197754
 0.08392334
 0.01037598
-0.06622314
-0.14404297
-0.22186279
-0.29846191
-0.37078857
-0.43457031
-0.48645020
-0.52490234
-0.54992676
-0.56152344
-0.55969238
-0.54412842
-0.51544189
-0.47424316
-0.42175293
-0.35949707
-0.28991699
-0.21514893
-0.13702393
-0.05798340
 0.01922607
 0.09216309
 0.15808105
 0.21514893
 0.26245117
 0.29907227
 0.32318115
 0.33355713
 0.32958984
 0.31219482
 0.28289795
 0.24383545
 0.19622803
 0.14068604
 0.07934570
 0.01434326
-0.05004883
-0.11077881
-0.16693115
-0.21820068
-0.26519775
-0.30639648
-0.33905029
-0.36102295
-0.37200928
-0.37353516
-0.36743164
-0.35461426
-0.33447266
-0.30853271
-0.27954102
-0.24993896
-0.22094727
-0.19317627
-0.16693115
-0.14343262
-0.12420654
-0.11047363
-0.10162354
-0.09765625
-0.09857178
-0.10528564
-0.11627197
-0.12969971
-0.14343262
-0.15533447
-0.16448975
-0.17028809
-0.17150879
-0.16662598
-0.15502930
-0.13580322
-0.10894775
-0.07385254
-0.03173828
 0.01678467
 0.07019043
 0.12695313
 0.18646240
 0.24780273
 0.30975342
 0.36926270
 0.42358398
 0.47149658
 0.51208496
 0.54595947
 0.57250977
 0.59020996
 0.59661865
 0.59143066
 0.57495117
 0.54809570
 0.51116943
 0.46539307
 0.41137695
 0.35125732
 0.28594971
 0.21667480
 0.14373779
 0.06866455
-0.00610352
-0.07690430
-0.14312744
-0.20416260
-0.26092529
-0.31188965
-0.35461426
-0.38696289
-0.40893555
-0.42144775
-0.42633057
-0.42510986
-0.41809082
-0.40466309
-0.38482666
-0.35858154
-0.32745361
-0.29296875
-0.25756836
-0.22155762
-0.18524170
-0.14739990
-0.10864258
-0.07080078
-0.03479004
-0.00183105
 0.02868652
 0.05676270
 0.08270264
 0.10528564
 0.12451172
 0.14007568
 0.15289307
 0.16265869
 0.16998291
 0.17486572
 0.17791748
 0.17913818
 0.17822266
 0.17486572
 0.16937256
 0.16296387
 0.15594482
 0.14862061
 0.14129639
 0.13336182
 0.12481689
 0.11596680
 0.10711670
 0.09948730
 0.09246826
 0.08605957
 0.07965088
 0.07263184
 0.06561279
 0.05859375
 0.05249023
 0.04730225
 0.04272461
 0.03845215
 0.03387451
 0.02899170
 0.02441406
 0.02075195
 0.01861572
 0.01770020
 0.01800537
 0.01861572
 0.01892090
 0.01892090
 0.01892090
 0.01922607
 0.01922607
 0.01861572
 0.01739502
 0.01495361
 0.01159668
 0.00793457
 0.00396729
 0.00030518
-0.00335693
-0.00640869
-0.00915527
-0.01037598
-0.00946045
-0.00640869
-0.00091553
 0.00640869
 0.01495361
 0.02441406
 0.03417969
 0.04455566
 0.05523682
 0.06591797
 0.07629395
 0.08544922
 0.09246826
 0.09765625
 0.10040283
 0.10040283
 0.09796143
 0.09216309
 0.08239746
 0.06805420
 0.04943848
 0.02685547
 0.00122070
-0.02777100
-0.06072998
-0.09735107
-0.13641357
-0.17730713
-0.22033691
-0.26489258
-0.30914307
-0.35186768
-0.39031982
-0.42358398
-0.45196533
-0.47515869
-0.49163818
-0.50018311
-0.50048828
-0.49255371
-0.47668457
-0.45257568
-0.41961670
-0.37780762
-0.32928467
-0.27557373
-0.21789551
-0.15655518
-0.09216309
-0.02532959
 0.04150391
 0.10681152
 0.16906738
 0.22735596
 0.28045654
 0.32745361
 0.36712646
 0.39825439
 0.42053223
 0.43334961
 0.43701172
 0.43151855
 0.41748047
 0.39550781
 0.36682129
 0.33264160
 0.29479980
 0.25390625
 0.21087646
 0.16571045
 0.12023926
 0.07629395
 0.03479004
-0.00274658
-0.03692627
-0.06683350
-0.09277344
-0.11352539
-0.12908936
-0.13824463
-0.14129639
-0.13854980
-0.13031006
-0.11749268
-0.10101318
-0.08117676
-0.05798340
-0.03265381
-0.00579834
 0.02044678
 0.04547119
 0.06774902
 0.08697510
 0.10284424
 0.11413574
 0.12084961
 0.12237549
 0.11871338
 0.11016846
 0.09765625
 0.08148193
 0.06256104
 0.04150391
 0.01861572
-0.00488281
-0.02838135
-0.05096436
-0.07110596
-0.08789063
-0.10101318
-0.10986328
-0.11413574
-0.11291504
-0.10620117
-0.09368896
-0.07568359
-0.05340576
-0.02716064
 0.00152588
 0.03204346
 0.06408691
 0.09582520
 0.12634277
 0.15380859
 0.17639160
 0.19287109
 0.20263672
 0.20507813
 0.20019531
 0.18829346
 0.16998291
 0.14465332
 0.11322021
 0.07598877
 0.03448486
-0.00976563
-0.05493164
-0.09979248
-0.14251709
-0.18157959
-0.21514893
-0.24230957
-0.26153564
-0.27252197
-0.27496338
-0.26916504
-0.25482178
-0.23162842
-0.19927979
-0.15838623
-0.11077881
-0.05859375
-0.00335693
 0.05249023
 0.10803223
 0.16052246
 0.20812988
 0.24963379
 0.28503418
 0.31280518
 0.33233643
 0.34149170
 0.34027100
 0.32897949
 0.30914307
 0.28167725
 0.24627686
 0.20355225
 0.15502930
 0.10223389
 0.04638672
-0.01098633
-0.06835938
-0.12359619
-0.17517090
-0.22308350
-0.26702881
-0.30609131
-0.33721924
-0.35827637
-0.36956787
-0.37200928
-0.36682129
-0.35461426
-0.33416748
-0.30731201
-0.27618408
-0.24322510
-0.20935059
-0.17456055
-0.13824463
-0.10284424
-0.06927490
-0.03875732
-0.01220703
 0.01098633
 0.02990723
 0.04394531
 0.05279541
 0.05676270
 0.05615234
 0.05065918
 0.04089355
 0.02685547
 0.01037598
-0.00732422
-0.02563477
-0.04364014
-0.06011963
-0.07446289
-0.08575439
-0.09338379
-0.09735107
-0.09674072
-0.09094238
-0.08087158
-0.06591797
-0.04699707
-0.02380371
 0.00335693
 0.03326416
 0.06469727
 0.09674072
 0.12756348
 0.15655518
 0.18310547
 0.20690918
 0.22674561
 0.24230957
 0.25207520
 0.25604248
 0.25390625
 0.24505615
 0.22949219
 0.20751953
 0.17974854
 0.14648438
 0.10864258
 0.06744385
 0.02319336
-0.02227783
-0.06835938
-0.11260986
-0.15411377
-0.19165039
-0.22338867
-0.24841309
-0.26519775
-0.27404785
-0.27465820
-0.26763916
-0.25207520
-0.22796631
-0.19561768
-0.15594482
-0.10986328
-0.05798340
-0.00213623
 0.05584717
 0.11352539
 0.16937256
 0.22277832
 0.27313232
 0.31829834
 0.35583496
 0.38360596
 0.40161133
 0.40954590
 0.40802002
 0.39611816
 0.37445068
 0.34332275
 0.30426025
 0.25817871
 0.20599365
 0.14831543
 0.08758545
 0.02563477
-0.03540039
-0.09399414
-0.14831543
-0.19714355
-0.23956299
-0.27496338
-0.30395508
-0.32440186
-0.33416748
-0.33203125
-0.31890869
-0.29785156
-0.27130127
-0.23986816
-0.20294189
-0.16082764
-0.11505127
-0.06744385
-0.01983643
 0.02746582
 0.07354736
 0.11657715
 0.15533447
 0.18920898
 0.21728516
 0.24047852
 0.25848389
 0.27130127
 0.27893066
 0.28167725
 0.27954102
 0.27313232
 0.26275635
 0.24902344
 0.23254395
 0.21392822
 0.19378662
 0.17211914
 0.14984131
 0.12817383
 0.10803223
 0.08941650
 0.07232666
 0.05645752
 0.04089355
 0.02624512
 0.01281738
 0.00091553
-0.00946045
-0.01861572
-0.02685547
-0.03570557
-0.04486084
-0.05401611
-0.06256104
-0.06988525
-0.07659912
-0.08300781
-0.08880615
-0.09429932
-0.09857178
-0.10101318
-0.10192871
-0.10162354
-0.09948730
-0.09582520
-0.09033203
-0.08270264
-0.07263184
-0.06072998
-0.04699707
-0.03265381
-0.01953125
-0.00793457
 0.00183105
 0.00976563
 0.01495361
 0.01647949
 0.01342773
 0.00549316
-0.00823975
-0.02838135
-0.05523682
-0.08728027
-0.12390137
-0.16387939
-0.20721436
-0.25390625
-0.30303955
-0.35095215
-0.39367676
-0.42938232
-0.45806885
-0.47943115
-0.49285889
-0.49560547
-0.48553467
-0.46173096
-0.42541504
-0.37780762
-0.32073975
-0.25421143
-0.17944336
-0.09765625
-0.01098633
 0.07843018
 0.16815186
 0.25573730
 0.33843994
 0.41320801
 0.47790527
 0.53009033
 0.56762695
 0.58959961
 0.59539795
 0.58441162
 0.55694580
 0.51422119
 0.45928955
 0.39398193
 0.32012939
 0.23773193
 0.14831543
 0.05554199
-0.03631592
-0.12329102
-0.20385742
-0.27740479
-0.34149170
-0.39337158
-0.42999268
-0.45104980
-0.45654297
-0.44799805
-0.42541504
-0.38940430
-0.34210205
-0.28625488
-0.22460938
-0.15808105
-0.08850098
-0.01770020
 0.05004883
 0.11138916
 0.16510010
 0.20996094
 0.24566650
 0.27130127
 0.28533936
 0.28839111
 0.28015137
 0.26184082
 0.23406982
 0.19744873
 0.15411377
 0.10589600
 0.05432129
 0.00122070
-0.05157471
-0.10223389
-0.14862061
-0.18920898
-0.22308350
-0.25024414
-0.26977539
-0.28137207
-0.28472900
-0.28045654
-0.26916504
-0.25177002
-0.22918701
-0.20263672
-0.17364502
-0.14312744
-0.11169434
-0.08056641
-0.05065918
-0.02380371
-0.00061035
 0.01739502
 0.03051758
 0.03875732
 0.04302979
 0.04333496
 0.04058838
 0.03509521
 0.02746582
 0.01922607
 0.01129150
 0.00488281
 0.00000000
-0.00244141
-0.00274658
-0.00061035
 0.00488281
 0.01434326
 0.02777100
 0.04547119
 0.06591797
 0.08880615
 0.11322021
 0.13946533
 0.16754150
 0.19683838
 0.22613525
 0.25543213
 0.28503418
 0.31494141
 0.34393311
 0.37017822
 0.39245605
 0.41046143
 0.42419434
 0.43365479
 0.43792725
 0.43731689
 0.43151855
 0.42053223
 0.40283203
 0.37780762
 0.34484863
 0.30426025
 0.25787354
 0.20599365
 0.14892578
 0.08666992
 0.02136230
-0.04547119
-0.11169434
-0.17700195
-0.24108887
-0.30181885
-0.35614014
-0.40161133
-0.43609619
-0.46020508
-0.47363281
-0.47576904
-0.46508789
-0.44219971
-0.40802002
-0.36437988
-0.31311035
-0.25482178
-0.19104004
-0.12176514
-0.04882813
 0.02502441
 0.09674072
 0.16296387
 0.22186279
 0.27221680
 0.31341553
 0.34423828
 0.36193848
 0.36437988
 0.35217285
 0.32745361
 0.29205322
 0.24627686
 0.19073486
 0.12573242
 0.05401611
-0.02044678
-0.09429932
-0.16448975
-0.22918701
-0.28625488
-0.33355713
-0.36834717
-0.38818359
-0.39215088
-0.37963867
-0.35095215
-0.30700684
-0.24963379
-0.17974854
-0.10040283
-0.01403809
 0.07690430
 0.17028809
 0.26367188
 0.35308838
 0.43487549
 0.50476074
 0.56030273
 0.60089111
 0.62561035
 0.63262939
 0.62011719
 0.58776855
 0.53619385
 0.46813965
 0.38635254
 0.29327393
 0.19073486
 0.08178711
-0.03143311
-0.14678955
-0.26123047
-0.37048340
-0.46936035
-0.55358887
-0.61981201
-0.66833496
-0.69885254
-0.71044922
-0.70343018
-0.67718506
-0.63354492
-0.57464600
-0.50323486
-0.42236328
-0.33508301
-0.24444580
-0.15228271
-0.06072998
 0.02655029
 0.10620117
 0.17364502
 0.22766113
 0.26855469
 0.29632568
 0.31158447
 0.31341553
 0.30242920
 0.28015137
 0.24871826
 0.20996094
 0.16448975
 0.11474609
 0.06256104
 0.01098633
-0.03814697
-0.08422852
-0.12542725
-0.16021729
-0.18737793
-0.20629883
-0.21759033
-0.22186279
-0.22003174
-0.21179199
-0.19805908
-0.17944336
-0.15747070
-0.13336182
-0.10894775
-0.08544922
-0.06439209
-0.04638672
-0.03143311
-0.01983643
-0.01129150
-0.00610352
-0.00488281
-0.00671387
-0.01129150
-0.01770020
-0.02471924
-0.03173828
-0.03784180
-0.04241943
-0.04455566
-0.04333496
-0.03845215
-0.02929688
-0.01617432
-0.00030518
 0.01800537
 0.03845215
 0.06042480
 0.08392334
 0.10772705
 0.13092041
 0.15197754
 0.16937256
 0.18157959
 0.18798828
 0.18859863
 0.18249512
 0.16937256
 0.14892578
 0.12145996
 0.08789063
 0.04882813
 0.00579834
-0.03997803
-0.08697510
-0.13366699
-0.17791748
-0.21789551
-0.25207520
-0.27893066
-0.29693604
-0.30456543
-0.30120850
-0.28747559
-0.26397705
-0.23132324
-0.18920898
-0.13763428
-0.07751465
-0.01098633
 0.05828857
 0.12786865
 0.19653320
 0.26336670
 0.32623291
 0.38146973
 0.42572021
 0.45745850
 0.47607422
 0.48248291
 0.47576904
 0.45532227
 0.42083740
 0.37384033
 0.31616211
 0.24993896
 0.17608643
 0.09643555
 0.01403809
-0.06805420
-0.14739990
-0.22338867
-0.29388428
-0.35614014
-0.40618896
-0.44189453
-0.46325684
-0.46997070
-0.46264648
-0.44036865
-0.40313721
-0.35186768
-0.28900146
-0.21606445
-0.13580322
-0.04943848
 0.04058838
 0.13122559
 0.22094727
 0.30700684
 0.38696289
 0.45806885
 0.51635742
 0.55999756
 0.58776855
 0.59997559
 0.59692383
 0.57861328
 0.54504395
 0.49713135
 0.43792725
 0.36987305
 0.29510498
 0.21453857
 0.12908936
 0.04180908
-0.04364014
-0.12390137
-0.19744873
-0.26336670
-0.31951904
-0.36315918
-0.39215088
-0.40710449
-0.40924072
-0.39978027
-0.37811279
-0.34454346
-0.30151367
-0.25238037
-0.20019531
-0.14617920
-0.09094238
-0.03601074
 0.01617432
 0.06256104
 0.10101318
 0.13153076
 0.15289307
 0.16479492
 0.16693115
 0.15991211
 0.14495850
 0.12298584
 0.09399414
 0.05981445
 0.02227783
-0.01647949
-0.05462646
-0.09033203
-0.12237549
-0.14953613
-0.16998291
-0.18341064
-0.18920898
-0.18676758
-0.17639160
-0.15838623
-0.13305664
-0.10192871
-0.06591797
-0.02655029
 0.01464844
 0.05584717
 0.09490967
 0.13031006
 0.16082764
 0.18493652
 0.20263672
 0.21331787
 0.21636963
 0.21148682
 0.19897461
 0.17883301
 0.15197754
 0.11993408
 0.08483887
 0.04791260
 0.01007080
-0.02777100
-0.06408691
-0.09765625
-0.12664795
-0.14984131
-0.16632080
-0.17608643
-0.17913818
-0.17517090
-0.16479492
-0.14770508
-0.12481689
-0.09735107
-0.06683350
-0.03479004
-0.00274658
 0.02777100
 0.05615234
 0.08148193
 0.10314941
 0.11962891
 0.13061523
 0.13519287
 0.13305664
 0.12481689
 0.11077881
 0.09185791
 0.06805420
 0.04028320
 0.00915527
-0.02410889
-0.05828857
-0.09124756
-0.12207031
-0.14984131
-0.17395020
-0.19378662
-0.20843506
-0.21728516
-0.21972656
-0.21606445
-0.20721436
-0.19378662
-0.17669678
-0.15655518
-0.13397217
-0.10925293
-0.08361816
-0.05828857
-0.03479004
-0.01373291
 0.00396729
 0.01861572
 0.03051758
 0.03875732
 0.04394531
 0.04486084
 0.04241943
 0.03692627
 0.02990723
 0.02166748
 0.01342773
 0.00518799
-0.00335693
-0.01159668
-0.01922607
-0.02471924
-0.02838135
-0.02960205
-0.02929688
-0.02716064
-0.02410889
-0.02014160
-0.01495361
-0.00885010
-0.00213623
 0.00549316
 0.01373291
 0.02166748
 0.02990723
 0.03814697
 0.04669189
 0.05584717
 0.06500244
 0.07415771
 0.08331299
 0.09277344
 0.10314941
 0.11444092
 0.12664795
 0.13977051
 0.15289307
 0.16601563
 0.17822266
 0.19012451
 0.20172119
 0.21209717
 0.22094727
 0.22674561
 0.22888184
 0.22674561
 0.22064209
 0.20965576
 0.19409180
 0.17272949
 0.14587402
 0.11291504
 0.07354736
 0.02838135
-0.02136230
-0.07324219
-0.12603760
-0.18005371
-0.23498535
-0.29052734
-0.34393311
-0.39093018
-0.42938232
-0.45806885
-0.47698975
-0.48645020
-0.48583984
-0.47363281
-0.44952393
-0.41381836
-0.36743164
-0.31188965
-0.24932861
-0.18035889
-0.10620117
-0.02838135
 0.05096436
 0.12969971
 0.20538330
 0.27648926
 0.34088135
 0.39703369
 0.44311523
 0.47698975
 0.49896240
 0.50842285
 0.50537109
 0.48950195
 0.46142578
 0.42266846
 0.37567139
 0.32257080
 0.26519775
 0.20263672
 0.13641357
 0.06835938
 0.00122070
-0.06195068
-0.11962891
